# Supplementary material for: The Oncogenic and Tumor Suppressive Long Non-Coding RNA–microRNA–Messenger RNA Regulatory Axes Identified by Analyzing Multiple Platform Omics Data from Cr(VI)-Transformed Cells and Their Implications in Lung Cancer
Source: Biomedicines. 2022 Sep 20;10(10):2334. doi: 10.3390/biomedicines10102334 (PMC9598927; doi:10.3390/biomedicines10102334)
Supplement: Supplementary file 1 [file biomedicines-10-02334-s001.zip]

Archive with 10 entries (10 files):
- supplementary Excel file (1) DE_lncRNAs_BEAS-2B Cr(VI)_Microarray Profile.xls
- supplementary Excel file (2) DE_miRNAs_BEAS-2B Cr(VI)_Microarray Profile.xls
- supplementary Excel file (3) DE_mRNAs_BEAS-2B Cr(VI)_Microarray Profile.xls
- supplementary Excel file (4) Biological Mech_lncRNA.xlsx
- supplementary Excel file (5) Biological Mech__miRNA.xlsx
- supplementary Excel file (6) Biological Mech__mRNA.xlsx
- supplementary Excel file (7) PPI network (interacrion with DEGs).xls
- supplementary Excel file (8) miRNA-Protein interaction.xlsx
- supplementary Excel file (9) Stemness signature.xlsx
- supplementary Tables 1-3.pdf
