# Supplementary material for: The Oncogenic and Tumor Suppressive Long Non-Coding RNA–microRNA–Messenger RNA Regulatory Axes Identified by Analyzing Multiple Platform Omics Data from Cr(VI)-Transformed Cells and Their Implications in Lung Cancer
Source: Biomedicines. 2022 Sep 20;10(10):2334. doi: 10.3390/biomedicines10102334 (PMC9598927; doi:10.3390/biomedicines10102334)
Supplement: Supplementary file 1 [file biomedicines-10-02334-s001.zip › supplementary Excel file (1) DE_lncRNAs_BEAS-2B Cr(VI)_Microarray Profile.xls]

## Sheet: Up_lncRNA_BCR025_vs_BCON
# Fold Change cut-off: 1.0 # P-value cut-off: 1.0 # Condition pairs: BCR025_vs_BCON # Column A: ProbeName it represents probe name. # Column B: P-value, P-value calculated from unpaired t-test. # Column C: FDR, FDR is calculated from Benjamini Hochberg FDR. # Column D: Fold Change, the absolute ratio (no log scale) of normalized intensities between two conditions. # Column E: Regulation, it depic…
BCR025_vs_BCON 1.0 fold up regulated LncRNAs
	P-value and FDR		Fold change and Regulation		Annotations																				Group--Raw Intensity		Group--Normalized Intensity		Raw Intensity						Normalized Intensity
ProbeName	P-value	FDR	Fold Change	Regulation	type	transcript_type	lncRNA_level	seqname	GeneSymbol	source	RNAlength	chrom	strand	txStart	txEnd	Sequence	EntrezID	relationship	Associated_gene_acc	Associated_gene_name	Associated_protein_name	Associated_gene_strand	associated_gene_start	Associated_gene_end	group-BCR025(raw)	group-BCON(raw)	group-BCR025(normalized)	group-BCON(normalized)	[BCR025_1, BCR025](raw)	[BCR025_2, BCR025](raw)	[BCR025_3, BCR025](raw)	[BCON_1, BCON](raw)	[BCON_2, BCON](raw)	[BCON_3, BCON](raw)	[BCR025_1, BCR025](normalized)	[BCR025_2, BCR025](normalized)	[BCR025_3, BCR025](normalized)	[BCON_1, BCON](normalized)	[BCON_2, BCON](normalized)	[BCON_3, BCON](normalized)
ASHGV40013928	3.17026e-06	0.10369	2.53942	up	noncoding	long noncoding	Reliable	ENST00000547093	CTD-2213F21.4	GENCODE	430	chr14	-	32022563	32027704	TTCTCATTTCACAGCTGACAGCACTGGAGACAGAGCAGGATCACAGAAGAAGAAAATAAT		intronic antisense	ENST00000550005	NUBPL		+	31959161	32031403	76.0774	43.4988	6.38781	5.04331	79.7726	68.2012	80.2583	52.5363	50.0031	27.957	6.37336	6.42136	6.36872	5.09912	4.98773	5.04309
ASHGV40015954	6.2433e-05	0.145862	1.58465	up	noncoding	long noncoding	Reliable	ENST00000559590	RP11-507B12.1	GENCODE	395	chr15	-	61931573	62007370	CCAGATCACAAGGCCATTCACAGCGTTACATCTATAGCGCTTGTTAATTATTTAAATAAT		intergenic							21.8154	21.5035	4.63642	3.97226	23.1685	19.4728	22.8048	25.4457	26.2708	12.7941	4.63753	4.69579	4.57594	3.98406	3.99124	3.94149
ASHGV40033261	0.000176332	0.145862	2.20595	up	noncoding	long noncoding	Reliable	ENST00000609432	CTA-217C2.2	GENCODE	473	chr22	-	45551419	45551892	ATGCAGGAGTAGAAGGCAAACACATCTGACTTCTTGCTTACGTCATAGAACATTACAGGA		intergenic							166.594	104.898	7.5048	6.3634	161.085	147.806	190.892	118.227	120.225	76.243	7.37578	7.5191	7.61951	6.3082	6.32551	6.45648
ASHGV40008831	0.00020031	0.145862	3.14557	up	noncoding	long noncoding	Reliable	ENST00000500163	ARAP1-AS2	GENCODE	1824	chr11	+	72411518	72416652	ACAGCCCTGCCCAGGACCTCAGTTTACACATCTATTCAATGGATGACAGTGAAATTAGAT	100506020	intronic antisense	ENST00000427971	ARAP1		-	72408135	72414256	4495.3	1737.39	12.2396	10.5863	4530.01	4370.82	4585.06	1744.45	1647.87	1819.86	12.1205	12.3444	12.2541	10.5151	10.4435	10.8003
ASHGV40008831	0.00020031	0.145862	3.14557	up	noncoding	long noncoding	Reliable	ENST00000500163	ARAP1-AS2	GENCODE	1824	chr11	+	72411518	72416652	ACAGCCCTGCCCAGGACCTCAGTTTACACATCTATTCAATGGATGACAGTGAAATTAGAT	100506020	intronic antisense	ENST00000452383	ARAP1		-	72408420	72414456	4495.3	1737.39	12.2396	10.5863	4530.01	4370.82	4585.06	1744.45	1647.87	1819.86	12.1205	12.3444	12.2541	10.5151	10.4435	10.8003
ASHGV40008831	0.00020031	0.145862	3.14557	up	noncoding	long noncoding	Reliable	ENST00000500163	ARAP1-AS2	GENCODE	1824	chr11	+	72411518	72416652	ACAGCCCTGCCCAGGACCTCAGTTTACACATCTATTCAATGGATGACAGTGAAATTAGAT	100506020	intronic antisense	NM_001135190	ARAP1		-	72396113	72433403	4495.3	1737.39	12.2396	10.5863	4530.01	4370.82	4585.06	1744.45	1647.87	1819.86	12.1205	12.3444	12.2541	10.5151	10.4435	10.8003
ASHGV40008831	0.00020031	0.145862	3.14557	up	noncoding	long noncoding	Reliable	ENST00000500163	ARAP1-AS2	GENCODE	1824	chr11	+	72411518	72416652	ACAGCCCTGCCCAGGACCTCAGTTTACACATCTATTCAATGGATGACAGTGAAATTAGAT	100506020	natural antisense	ENST00000359373	ARAP1		-	72396113	72504644	4495.3	1737.39	12.2396	10.5863	4530.01	4370.82	4585.06	1744.45	1647.87	1819.86	12.1205	12.3444	12.2541	10.5151	10.4435	10.8003
ASHGV40008831	0.00020031	0.145862	3.14557	up	noncoding	long noncoding	Reliable	ENST00000500163	ARAP1-AS2	GENCODE	1824	chr11	+	72411518	72416652	ACAGCCCTGCCCAGGACCTCAGTTTACACATCTATTCAATGGATGACAGTGAAATTAGAT	100506020	natural antisense	ENST00000393605	ARAP1		-	72396119	72424196	4495.3	1737.39	12.2396	10.5863	4530.01	4370.82	4585.06	1744.45	1647.87	1819.86	12.1205	12.3444	12.2541	10.5151	10.4435	10.8003
ASHGV40008831	0.00020031	0.145862	3.14557	up	noncoding	long noncoding	Reliable	ENST00000500163	ARAP1-AS2	GENCODE	1824	chr11	+	72411518	72416652	ACAGCCCTGCCCAGGACCTCAGTTTACACATCTATTCAATGGATGACAGTGAAATTAGAT	100506020	natural antisense	ENST00000426523	ARAP1		-	72396632	72433073	4495.3	1737.39	12.2396	10.5863	4530.01	4370.82	4585.06	1744.45	1647.87	1819.86	12.1205	12.3444	12.2541	10.5151	10.4435	10.8003
ASHGV40008831	0.00020031	0.145862	3.14557	up	noncoding	long noncoding	Reliable	ENST00000500163	ARAP1-AS2	GENCODE	1824	chr11	+	72411518	72416652	ACAGCCCTGCCCAGGACCTCAGTTTACACATCTATTCAATGGATGACAGTGAAATTAGAT	100506020	natural antisense	ENST00000455638	ARAP1		-	72396114	72438173	4495.3	1737.39	12.2396	10.5863	4530.01	4370.82	4585.06	1744.45	1647.87	1819.86	12.1205	12.3444	12.2541	10.5151	10.4435	10.8003
ASHGV40008831	0.00020031	0.145862	3.14557	up	noncoding	long noncoding	Reliable	ENST00000500163	ARAP1-AS2	GENCODE	1824	chr11	+	72411518	72416652	ACAGCCCTGCCCAGGACCTCAGTTTACACATCTATTCAATGGATGACAGTGAAATTAGAT	100506020	natural antisense	NM_001040118	ARAP1	ArfGAP with RhoGAP domain, ankyrin repeat and PH domain 1	-	72396113	72463434	4495.3	1737.39	12.2396	10.5863	4530.01	4370.82	4585.06	1744.45	1647.87	1819.86	12.1205	12.3444	12.2541	10.5151	10.4435	10.8003
ASHGV40008831	0.00020031	0.145862	3.14557	up	noncoding	long noncoding	Reliable	ENST00000500163	ARAP1-AS2	GENCODE	1824	chr11	+	72411518	72416652	ACAGCCCTGCCCAGGACCTCAGTTTACACATCTATTCAATGGATGACAGTGAAATTAGAT	100506020	natural antisense	NM_015242	ARAP1		-	72396113	72433403	4495.3	1737.39	12.2396	10.5863	4530.01	4370.82	4585.06	1744.45	1647.87	1819.86	12.1205	12.3444	12.2541	10.5151	10.4435	10.8003
ASHGV40036081	0.000216633	0.145862	5.68852	up	noncoding	long noncoding	Reliable	ENST00000481004	RP11-543A18.1	GENCODE	556	chr3	+	65160632	65179174	CCTGTAGAACACAGGTTTCAGCAAACTTCGTAAAATATTCAGATCAAATTTGGGTTTGTT		intergenic							26.1555	5.0519	4.85224	2.34419	21.69	20.884	35.8923	5	5.15569	5	4.55183	4.78598	5.21891	2.32221	2.32684	2.3835
ASHGV40017926	0.000299156	0.146091	1.24103	up	noncoding	long noncoding	Reliable	ENST00000562068	RP11-80F22.10	GENCODE	1510	chr16	-	34681268	34682778	CACTCACACTGGAGAAAAACCCTATGAATGTAAGAAATGTGGTAAAACCTTCAGATTTTA		intergenic							11837.6	10876.3	13.6175	13.306	12905	10743.1	11864.8	11077.8	10394.3	11156.7	13.6327	13.6032	13.6167	13.3318	13.2558	13.3303
ASHGV40001168	0.000364619	0.155531	2.15762	up	noncoding	long noncoding	Reliable	ENST00000454503	AC010976.2	GENCODE	644	chr2	+	128225152	128247366	TAACAAAAGCAAGCTATCCTGGAAGGAAGAAGGAATCAGGAGGCAGAGCACATGGTTAAA		intronic antisense	NM_017969	IWS1	IWS1, SUPT6H interacting protein	-	128238382	128284087	60.9808	40.5966	6.07142	4.96198	64.3063	52.8024	65.8338	46.8874	44.6485	30.2539	6.06313	6.06577	6.08537	4.9233	4.81315	5.14949
ASHGV40000608	0.000399015	0.158247	3.09307	up	noncoding	long noncoding	Gold	ENST00000425358	HOTAIRM1	GENCODE	637	chr7	+	27135851	27139585	TTTTCTCACGGTCTGTTTTGCCTGAACCCATCAACAGCTGGGAGATTAATCAACCACACT	100506311	bidirectional	NM_005522	HOXA1	homeobox A1	-	27132613	27135625	1620.06	678.91	10.7717	9.14269	1786.79	1402.42	1670.96	670.812	708.962	656.956	10.7923	10.7319	10.791	8.94505	9.05112	9.4319
ASHGV40000608	0.000399015	0.158247	3.09307	up	noncoding	long noncoding	Gold	ENST00000425358	HOTAIRM1	GENCODE	637	chr7	+	27135851	27139585	TTTTCTCACGGTCTGTTTTGCCTGAACCCATCAACAGCTGGGAGATTAATCAACCACACT	100506311	bidirectional	NM_153620	HOXA1		-	27132613	27135625	1620.06	678.91	10.7717	9.14269	1786.79	1402.42	1670.96	670.812	708.962	656.956	10.7923	10.7319	10.791	8.94505	9.05112	9.4319
ASHGV40000608	0.000399015	0.158247	3.09307	up	noncoding	long noncoding	Gold	ENST00000425358	HOTAIRM1	GENCODE	637	chr7	+	27135851	27139585	TTTTCTCACGGTCTGTTTTGCCTGAACCCATCAACAGCTGGGAGATTAATCAACCACACT	100506311	bidirectional	uc022aao.1	HOXA1		-	27132931	27135531	1620.06	678.91	10.7717	9.14269	1786.79	1402.42	1670.96	670.812	708.962	656.956	10.7923	10.7319	10.791	8.94505	9.05112	9.4319
ASHGV40018926	0.000427995	0.158247	1.08707	up	noncoding	long noncoding	Reliable	ENST00000563540	RP11-146F11.5	GENCODE	482	chr16	+	30597227	30619914	CTTCCTTCTGCTACTGAGGTGAGAAGTCTTAGGGCAGATGCGGATGTCCAGGGCTTCGAG		intronic antisense	NM_138447	ZNF689	zinc finger protein 689	-	30613878	30621707	76.2082	98.9904	6.38881	6.26837	80.6397	66.3747	81.6101	115.641	114.012	67.3182	6.3882	6.38639	6.39184	6.27798	6.24621	6.28092
ASHGV40000871	0.000448705	0.158247	1.30406	up	noncoding	long noncoding	Gold	ENST00000438770	AC012309.5	GENCODE	553	chr19	+	37742813	37754664	TGGGTATCTGCTCCTGCTGTCTTCCATGCTGGGGACAGGAAAGGCTCCACGCTTGACTTT		intergenic							542.03	552.434	9.20425	8.82123	564.453	495.153	566.485	614.881	609.445	432.975	9.15973	9.2536	9.19941	8.80296	8.79232	8.86842
ASHGV40002119	0.000463049	0.158247	1.42307	up	noncoding	long noncoding	Reliable	ENST00000555514	RP11-665C16.5	GENCODE	363	chr14	-	55792551	55806219	AAGGAAAGCATTACCTACCATCAACTCCTTAAGGGCAGGATCCCAGATCCTGAAACCAAT		intronic antisense	NM_017943	FBXO34	F-box protein 34	+	55738020	55820329	28.4672	30.3199	5.00155	4.49254	28.9924	25.2275	31.1815	33.852	37.7867	19.3211	4.94561	5.037	5.02202	4.41654	4.54783	4.51325
ASHGV40002119	0.000463049	0.158247	1.42307	up	noncoding	long noncoding	Reliable	ENST00000555514	RP11-665C16.5	GENCODE	363	chr14	-	55792551	55806219	AAGGAAAGCATTACCTACCATCAACTCCTTAAGGGCAGGATCCCAGATCCTGAAACCAAT		intronic antisense	NM_152231	FBXO34		+	55738871	55819801	28.4672	30.3199	5.00155	4.49254	28.9924	25.2275	31.1815	33.852	37.7867	19.3211	4.94561	5.037	5.02202	4.41654	4.54783	4.51325
ASHGV40017869	0.000496985	0.158247	1.12996	up	noncoding	long noncoding	Reliable	ENST00000564743	RP11-388M20.6	GENCODE	463	chr16	-	31193831	31194606	TATAACCACTGTAACTCTGCTGTCCGTAGGGCTGACTGCTCTGCTGGGAATAGCCCTGCC		natural antisense	ENST00000568685	FUS		+	31191471	31202896	235.049	285.393	8.00282	7.82655	253.121	204.977	247.049	328.909	328.971	198.298	8.01972	7.99385	7.99489	7.84248	7.84025	7.7969
ASHGV40017869	0.000496985	0.158247	1.12996	up	noncoding	long noncoding	Reliable	ENST00000564743	RP11-388M20.6	GENCODE	463	chr16	-	31193831	31194606	TATAACCACTGTAACTCTGCTGTCCGTAGGGCTGACTGCTCTGCTGGGAATAGCCCTGCC		natural antisense	NM_001170634	FUS		+	31191430	31206192	235.049	285.393	8.00282	7.82655	253.121	204.977	247.049	328.909	328.971	198.298	8.01972	7.99385	7.99489	7.84248	7.84025	7.7969
ASHGV40017869	0.000496985	0.158247	1.12996	up	noncoding	long noncoding	Reliable	ENST00000564743	RP11-388M20.6	GENCODE	463	chr16	-	31193831	31194606	TATAACCACTGTAACTCTGCTGTCCGTAGGGCTGACTGCTCTGCTGGGAATAGCCCTGCC		natural antisense	NM_001170937	FUS		+	31191430	31206192	235.049	285.393	8.00282	7.82655	253.121	204.977	247.049	328.909	328.971	198.298	8.01972	7.99385	7.99489	7.84248	7.84025	7.7969
ASHGV40017869	0.000496985	0.158247	1.12996	up	noncoding	long noncoding	Reliable	ENST00000564743	RP11-388M20.6	GENCODE	463	chr16	-	31193831	31194606	TATAACCACTGTAACTCTGCTGTCCGTAGGGCTGACTGCTCTGCTGGGAATAGCCCTGCC		natural antisense	NM_004960	FUS	FUS RNA binding protein	+	31191430	31206192	235.049	285.393	8.00282	7.82655	253.121	204.977	247.049	328.909	328.971	198.298	8.01972	7.99385	7.99489	7.84248	7.84025	7.7969
ASHGV40054387	0.000527028	0.158247	1.30487	up	noncoding	long noncoding	Reliable	ENST00000458331	XIAP-AS1	GENCODE	482	chrX	-	123006475	123007782	AAACCAGCAGCAGAAGAGAAGGGCTGAGAAACACAGGTGATACCTGATTGCTACTTATTG		intronic antisense	ENST00000355640	XIAP		+	122994121	123047815	27.4663	31.6727	4.95179	4.56788	28.8479	23.8657	29.6853	37.5297	36.6229	20.8653	4.93757	4.96506	4.95274	4.57895	4.49914	4.62556
ASHGV40054387	0.000527028	0.158247	1.30487	up	noncoding	long noncoding	Reliable	ENST00000458331	XIAP-AS1	GENCODE	482	chrX	-	123006475	123007782	AAACCAGCAGCAGAAGAGAAGGGCTGAGAAACACAGGTGATACCTGATTGCTACTTATTG		intronic antisense	ENST00000422098	XIAP		+	122993573	123019561	27.4663	31.6727	4.95179	4.56788	28.8479	23.8657	29.6853	37.5297	36.6229	20.8653	4.93757	4.96506	4.95274	4.57895	4.49914	4.62556
ASHGV40054387	0.000527028	0.158247	1.30487	up	noncoding	long noncoding	Reliable	ENST00000458331	XIAP-AS1	GENCODE	482	chrX	-	123006475	123007782	AAACCAGCAGCAGAAGAGAAGGGCTGAGAAACACAGGTGATACCTGATTGCTACTTATTG		intronic antisense	ENST00000430625	XIAP		+	122993727	123019980	27.4663	31.6727	4.95179	4.56788	28.8479	23.8657	29.6853	37.5297	36.6229	20.8653	4.93757	4.96506	4.95274	4.57895	4.49914	4.62556
ASHGV40054387	0.000527028	0.158247	1.30487	up	noncoding	long noncoding	Reliable	ENST00000458331	XIAP-AS1	GENCODE	482	chrX	-	123006475	123007782	AAACCAGCAGCAGAAGAGAAGGGCTGAGAAACACAGGTGATACCTGATTGCTACTTATTG		intronic antisense	NM_001167	XIAP	X-linked inhibitor of apoptosis	+	122994016	123047829	27.4663	31.6727	4.95179	4.56788	28.8479	23.8657	29.6853	37.5297	36.6229	20.8653	4.93757	4.96506	4.95274	4.57895	4.49914	4.62556
ASHGV40054387	0.000527028	0.158247	1.30487	up	noncoding	long noncoding	Reliable	ENST00000458331	XIAP-AS1	GENCODE	482	chrX	-	123006475	123007782	AAACCAGCAGCAGAAGAGAAGGGCTGAGAAACACAGGTGATACCTGATTGCTACTTATTG		intronic antisense	NM_001204401	XIAP		+	122993661	123047829	27.4663	31.6727	4.95179	4.56788	28.8479	23.8657	29.6853	37.5297	36.6229	20.8653	4.93757	4.96506	4.95274	4.57895	4.49914	4.62556
ASHGV40000843	0.000528069	0.158247	1.2171	up	noncoding	long noncoding	Reliable	ENST00000436991	RP1-187B23.1	GENCODE	2224	chr1	-	25971034	25985602	AACTTCAGAGAAGAGACAGAATATTAAGAGCCACCACCTCCCACAGCCATCTATGCAGTT		intronic antisense	ENST00000263979	MAN1C1		+	25944340	26110941	734.833	785.023	9.64722	9.36377	770.921	669.421	764.156	882.4	862.992	609.677	9.61635	9.67842	9.64689	9.39606	9.37188	9.32336
ASHGV40000843	0.000528069	0.158247	1.2171	up	noncoding	long noncoding	Reliable	ENST00000436991	RP1-187B23.1	GENCODE	2224	chr1	-	25971034	25985602	AACTTCAGAGAAGAGACAGAATATTAAGAGCCACCACCTCCCACAGCCATCTATGCAGTT		intronic antisense	NM_001289010	MAN1C1		+	25943958	26112698	734.833	785.023	9.64722	9.36377	770.921	669.421	764.156	882.4	862.992	609.677	9.61635	9.67842	9.64689	9.39606	9.37188	9.32336
ASHGV40000843	0.000528069	0.158247	1.2171	up	noncoding	long noncoding	Reliable	ENST00000436991	RP1-187B23.1	GENCODE	2224	chr1	-	25971034	25985602	AACTTCAGAGAAGAGACAGAATATTAAGAGCCACCACCTCCCACAGCCATCTATGCAGTT		intronic antisense	NM_020379	MAN1C1	mannosidase, alpha, class 1C, member 1	+	25943958	26112698	734.833	785.023	9.64722	9.36377	770.921	669.421	764.156	882.4	862.992	609.677	9.61635	9.67842	9.64689	9.39606	9.37188	9.32336
ASHGV40023888	0.000532068	0.158247	1.55175	up	noncoding	long noncoding	Reliable	ENST00000592671	CTC-429L19.3	GENCODE	357	chr19	-	10601014	10601676	AAATGGAGTTGCTGATACCTCAATCCTTGGAGAACAACTGCAAGCACTAGAGTTCGAGTG		intron sense-overlapping	ENST00000592478	KEAP1		-	10596800	10602396	100.21	90.7275	6.78128	6.14739	99.6606	91.7201	109.25	106.351	101.794	64.0376	6.68666	6.83953	6.81766	6.15834	6.07268	6.21115
ASHGV40023888	0.000532068	0.158247	1.55175	up	noncoding	long noncoding	Reliable	ENST00000592671	CTC-429L19.3	GENCODE	357	chr19	-	10601014	10601676	AAATGGAGTTGCTGATACCTCAATCCTTGGAGAACAACTGCAAGCACTAGAGTTCGAGTG		intron sense-overlapping	NM_012289	KEAP1	kelch like ECH associated protein 1	-	10596795	10613481	100.21	90.7275	6.78128	6.14739	99.6606	91.7201	109.25	106.351	101.794	64.0376	6.68666	6.83953	6.81766	6.15834	6.07268	6.21115
ASHGV40023888	0.000532068	0.158247	1.55175	up	noncoding	long noncoding	Reliable	ENST00000592671	CTC-429L19.3	GENCODE	357	chr19	-	10601014	10601676	AAATGGAGTTGCTGATACCTCAATCCTTGGAGAACAACTGCAAGCACTAGAGTTCGAGTG		intron sense-overlapping	NM_203500	KEAP1		-	10596795	10614054	100.21	90.7275	6.78128	6.14739	99.6606	91.7201	109.25	106.351	101.794	64.0376	6.68666	6.83953	6.81766	6.15834	6.07268	6.21115
ASHGV40001358	0.000570246	0.161996	1.53714	up	noncoding	long noncoding	Reliable	ENST00000479299	AC007078.4	GENCODE	453	chr7	-	76103903	76108173	GACTGCCAAGTCTCTCGTCAGGTCTTCGCCACAAATCTCTGTCCAGAGGATCGTGGCTGA		intronic antisense	ENST00000307569	DTX2		+	76091017	76135305	137.905	125.311	7.23992	6.61968	149.88	128.897	134.938	144.459	145.68	85.7935	7.27307	7.32723	7.11946	6.61706	6.6183	6.62367
ASHGV40001358	0.000570246	0.161996	1.53714	up	noncoding	long noncoding	Reliable	ENST00000479299	AC007078.4	GENCODE	453	chr7	-	76103903	76108173	GACTGCCAAGTCTCTCGTCAGGTCTTCGCCACAAATCTCTGTCCAGAGGATCGTGGCTGA		intronic antisense	ENST00000423646	DTX2		+	76091033	76111976	137.905	125.311	7.23992	6.61968	149.88	128.897	134.938	144.459	145.68	85.7935	7.27307	7.32723	7.11946	6.61706	6.6183	6.62367
ASHGV40001358	0.000570246	0.161996	1.53714	up	noncoding	long noncoding	Reliable	ENST00000479299	AC007078.4	GENCODE	453	chr7	-	76103903	76108173	GACTGCCAAGTCTCTCGTCAGGTCTTCGCCACAAATCTCTGTCCAGAGGATCGTGGCTGA		intronic antisense	ENST00000425780	DTX2		+	76090992	76110021	137.905	125.311	7.23992	6.61968	149.88	128.897	134.938	144.459	145.68	85.7935	7.27307	7.32723	7.11946	6.61706	6.6183	6.62367
ASHGV40001358	0.000570246	0.161996	1.53714	up	noncoding	long noncoding	Reliable	ENST00000479299	AC007078.4	GENCODE	453	chr7	-	76103903	76108173	GACTGCCAAGTCTCTCGTCAGGTCTTCGCCACAAATCTCTGTCCAGAGGATCGTGGCTGA		intronic antisense	ENST00000429179	DTX2		+	76101378	76111880	137.905	125.311	7.23992	6.61968	149.88	128.897	134.938	144.459	145.68	85.7935	7.27307	7.32723	7.11946	6.61706	6.6183	6.62367
ASHGV40001358	0.000570246	0.161996	1.53714	up	noncoding	long noncoding	Reliable	ENST00000479299	AC007078.4	GENCODE	453	chr7	-	76103903	76108173	GACTGCCAAGTCTCTCGTCAGGTCTTCGCCACAAATCTCTGTCCAGAGGATCGTGGCTGA		intronic antisense	ENST00000435861	DTX2		+	76107443	76110095	137.905	125.311	7.23992	6.61968	149.88	128.897	134.938	144.459	145.68	85.7935	7.27307	7.32723	7.11946	6.61706	6.6183	6.62367
ASHGV40001358	0.000570246	0.161996	1.53714	up	noncoding	long noncoding	Reliable	ENST00000479299	AC007078.4	GENCODE	453	chr7	-	76103903	76108173	GACTGCCAAGTCTCTCGTCAGGTCTTCGCCACAAATCTCTGTCCAGAGGATCGTGGCTGA		intronic antisense	ENST00000438930	DTX2		+	76091036	76110095	137.905	125.311	7.23992	6.61968	149.88	128.897	134.938	144.459	145.68	85.7935	7.27307	7.32723	7.11946	6.61706	6.6183	6.62367
ASHGV40001358	0.000570246	0.161996	1.53714	up	noncoding	long noncoding	Reliable	ENST00000479299	AC007078.4	GENCODE	453	chr7	-	76103903	76108173	GACTGCCAAGTCTCTCGTCAGGTCTTCGCCACAAATCTCTGTCCAGAGGATCGTGGCTGA		intronic antisense	ENST00000442516	DTX2		+	76091774	76109868	137.905	125.311	7.23992	6.61968	149.88	128.897	134.938	144.459	145.68	85.7935	7.27307	7.32723	7.11946	6.61706	6.6183	6.62367
ASHGV40001358	0.000570246	0.161996	1.53714	up	noncoding	long noncoding	Reliable	ENST00000479299	AC007078.4	GENCODE	453	chr7	-	76103903	76108173	GACTGCCAAGTCTCTCGTCAGGTCTTCGCCACAAATCTCTGTCCAGAGGATCGTGGCTGA		intronic antisense	ENST00000446600	DTX2		+	76091025	76135305	137.905	125.311	7.23992	6.61968	149.88	128.897	134.938	144.459	145.68	85.7935	7.27307	7.32723	7.11946	6.61706	6.6183	6.62367
ASHGV40001358	0.000570246	0.161996	1.53714	up	noncoding	long noncoding	Reliable	ENST00000479299	AC007078.4	GENCODE	453	chr7	-	76103903	76108173	GACTGCCAAGTCTCTCGTCAGGTCTTCGCCACAAATCTCTGTCCAGAGGATCGTGGCTGA		intronic antisense	ENST00000451769	DTX2		+	76091013	76109911	137.905	125.311	7.23992	6.61968	149.88	128.897	134.938	144.459	145.68	85.7935	7.27307	7.32723	7.11946	6.61706	6.6183	6.62367
ASHGV40001358	0.000570246	0.161996	1.53714	up	noncoding	long noncoding	Reliable	ENST00000479299	AC007078.4	GENCODE	453	chr7	-	76103903	76108173	GACTGCCAAGTCTCTCGTCAGGTCTTCGCCACAAATCTCTGTCCAGAGGATCGTGGCTGA		intronic antisense	ENST00000456590	DTX2		+	76091013	76109901	137.905	125.311	7.23992	6.61968	149.88	128.897	134.938	144.459	145.68	85.7935	7.27307	7.32723	7.11946	6.61706	6.6183	6.62367
ASHGV40001358	0.000570246	0.161996	1.53714	up	noncoding	long noncoding	Reliable	ENST00000479299	AC007078.4	GENCODE	453	chr7	-	76103903	76108173	GACTGCCAAGTCTCTCGTCAGGTCTTCGCCACAAATCTCTGTCCAGAGGATCGTGGCTGA		intronic antisense	ENST00000457529	DTX2		+	76091025	76110012	137.905	125.311	7.23992	6.61968	149.88	128.897	134.938	144.459	145.68	85.7935	7.27307	7.32723	7.11946	6.61706	6.6183	6.62367
ASHGV40001358	0.000570246	0.161996	1.53714	up	noncoding	long noncoding	Reliable	ENST00000479299	AC007078.4	GENCODE	453	chr7	-	76103903	76108173	GACTGCCAAGTCTCTCGTCAGGTCTTCGCCACAAATCTCTGTCCAGAGGATCGTGGCTGA		intronic antisense	NM_001102594	DTX2		+	76090971	76135312	137.905	125.311	7.23992	6.61968	149.88	128.897	134.938	144.459	145.68	85.7935	7.27307	7.32723	7.11946	6.61706	6.6183	6.62367
ASHGV40001358	0.000570246	0.161996	1.53714	up	noncoding	long noncoding	Reliable	ENST00000479299	AC007078.4	GENCODE	453	chr7	-	76103903	76108173	GACTGCCAAGTCTCTCGTCAGGTCTTCGCCACAAATCTCTGTCCAGAGGATCGTGGCTGA		intronic antisense	NM_001102595	DTX2		+	76090971	76135312	137.905	125.311	7.23992	6.61968	149.88	128.897	134.938	144.459	145.68	85.7935	7.27307	7.32723	7.11946	6.61706	6.6183	6.62367
ASHGV40001358	0.000570246	0.161996	1.53714	up	noncoding	long noncoding	Reliable	ENST00000479299	AC007078.4	GENCODE	453	chr7	-	76103903	76108173	GACTGCCAAGTCTCTCGTCAGGTCTTCGCCACAAATCTCTGTCCAGAGGATCGTGGCTGA		intronic antisense	NM_020892	DTX2	deltex 2, E3 ubiquitin ligase	+	76090971	76135312	137.905	125.311	7.23992	6.61968	149.88	128.897	134.938	144.459	145.68	85.7935	7.27307	7.32723	7.11946	6.61706	6.6183	6.62367
ASHGV40017999	0.00071414	0.170662	1.27033	up	noncoding	long noncoding	Reliable	ENST00000562178	RP11-467J12.4	GENCODE	464	chr16	-	53069601	53086785	AGCTACTTCACTGCAGGCTGGTGCCCTGGTGAAGGTGAATCAGTCAGAGGAGTGCTGACT		intergenic							91.5355	100.802	6.6455	6.30029	96.8283	77.5619	100.216	115.315	116.174	70.9174	6.64634	6.6024	6.68775	6.27418	6.27195	6.35475
ASHGV40035437	0.000759054	0.173611	1.9605	up	noncoding	long noncoding	Reliable	ENST00000420064	RP11-175P19.2	GENCODE	602	chr3	-	193296600	193297202	TACAACCCAGCCACAATAGTATTTGTGTCAGTTTCTGGTTGGAATGGGGAGAATGTGGAG		intergenic							8077.98	4761.07	13.0765	12.1053	8551.63	6987.66	8694.66	4946.01	4252.25	5084.97	13.0388	13.0121	13.1786	12.143	11.9315	12.2414
ASHGV40031995	0.000797668	0.175096	1.93075	up	noncoding	pseudogene	Reliable	ENST00000451663	ANKRD20A11P	GENCODE	3717	chr21	-	15281894	15352232	GAACTGTGTGTGGATTTATTGCCTGCATTGGATGACAAAGTCTTGAGTATTGCTGCTAAG	391267	intergenic							567.195	394.235	9.2703	8.32114	597.291	510.404	593.891	411.264	435.822	335.62	9.24468	9.29488	9.27134	8.17909	8.26316	8.52116
ASHGV40024154	0.000810984	0.175661	1.51339	up	noncoding	long noncoding	Reliable	ENST00000600039	RP11-15H20.5	GENCODE	287	chr19	-	23437949	23438236	TTAGCAAAGTGCATTGAAGTTATGGGAGATGGATGCCTTAATAATGAACACTTTGAAGAA	100132815	intergenic							3079.99	2394.29	11.6847	11.0869	3250.43	2604.44	3385.09	2530.38	2361.45	2291.03	11.6448	11.6122	11.7972	11.1189	11.0215	11.1204
ASHGV40009344	0.000838653	0.176322	1.8422	up	noncoding	long noncoding	Reliable	ENST00000609367	RP11-290M5.4	GENCODE	243	chr1	-	86044182	86044425	CTTGTTTTTCACGCAATCTGTCCATCATGATTTAAAATAAAAGCACAGTGGATCATCCAA		intergenic							227.967	169.25	7.95866	7.07723	238.026	198.786	247.09	180.982	191.33	135.439	7.93347	7.94752	7.99498	6.94686	7.02036	7.26446
ASHGV40020028	0.000847782	0.176322	1.12116	up	noncoding	long noncoding	Reliable	ENST00000577309	RP11-728E14.3	GENCODE	3703	chr17	-	21359824	21363527	ATCAAGGAGTCGCTCAGTGCAGGACCGGCCCAGAGTTCACATCCCTGGCTTGATCTACAG		intergenic							137.528	171.181	7.23202	7.06703	147.768	119.384	145.431	198.159	199.983	115.4	7.25284	7.2183	7.22491	7.07796	7.08574	7.03737
ASHGV40033723	0.000953868	0.1813	1.21468	up	noncoding	long noncoding	Gold	ENST00000420172	RP1-5O6.5	GENCODE	297	chr22	+	38627325	38628254	TATGAGCTACAACAAAGCACACGGCAGCACACAGAACACAGTAAAAACCTTGGGAAGCTT		natural antisense	ENST00000403210	TMEM184B		-	38622785	38642744	49.6094	58.99	5.77815	5.49757	51.8653	42.1254	54.8377	69.4834	67.9818	39.5049	5.75564	5.75448	5.82432	5.51011	5.45401	5.52859
ASHGV40033723	0.000953868	0.1813	1.21468	up	noncoding	long noncoding	Gold	ENST00000420172	RP1-5O6.5	GENCODE	297	chr22	+	38627325	38628254	TATGAGCTACAACAAAGCACACGGCAGCACACAGAACACAGTAAAAACCTTGGGAAGCTT		natural antisense	NM_001195071	TMEM184B		-	38615297	38668670	49.6094	58.99	5.77815	5.49757	51.8653	42.1254	54.8377	69.4834	67.9818	39.5049	5.75564	5.75448	5.82432	5.51011	5.45401	5.52859
ASHGV40033723	0.000953868	0.1813	1.21468	up	noncoding	long noncoding	Gold	ENST00000420172	RP1-5O6.5	GENCODE	297	chr22	+	38627325	38628254	TATGAGCTACAACAAAGCACACGGCAGCACACAGAACACAGTAAAAACCTTGGGAAGCTT		natural antisense	NM_001195072	TMEM184B		-	38615297	38669040	49.6094	58.99	5.77815	5.49757	51.8653	42.1254	54.8377	69.4834	67.9818	39.5049	5.75564	5.75448	5.82432	5.51011	5.45401	5.52859
ASHGV40033723	0.000953868	0.1813	1.21468	up	noncoding	long noncoding	Gold	ENST00000420172	RP1-5O6.5	GENCODE	297	chr22	+	38627325	38628254	TATGAGCTACAACAAAGCACACGGCAGCACACAGAACACAGTAAAAACCTTGGGAAGCTT		natural antisense	NM_012264	TMEM184B	transmembrane protein 184B	-	38615297	38669040	49.6094	58.99	5.77815	5.49757	51.8653	42.1254	54.8377	69.4834	67.9818	39.5049	5.75564	5.75448	5.82432	5.51011	5.45401	5.52859
ASHGV40001792	0.000993062	0.1813	1.12293	up	noncoding	long noncoding	Reliable	ENST00000526112	RP11-51B23.3	GENCODE	519	chr11	-	12559629	12562514	TGGGTGTTTGGAACCCTTGCCTTCCTGCCTAAAGAGTTTCCTGCAATCAGTTAAGAAAAG		intergenic							2351.53	2472.6	11.3046	11.1373	2544.86	2128.14	2381.6	2607.33	2524.51	2285.96	11.2809	11.3236	11.3093	11.1664	11.1273	11.1182
ASHGV40028679	0.000993472	0.1813	2.368	up	noncoding	long noncoding	Reliable	ENST00000359823	AC106870.2	GENCODE	200	chr2	+	30122462	30130065	AAACTCCAGAAGCAGACAGGGCCCTAGATATAACGGCATCTAAGTCCTGTATAAGAGTCT		intronic antisense	ENST00000431873	ALK		-	29416089	30143525	45.8179	28.5718	5.66857	4.4249	49.9517	44.9245	42.5776	30.4064	35.0745	20.2346	5.69976	5.84312	5.46284	4.26083	4.43414	4.57975
ASHGV40028679	0.000993472	0.1813	2.368	up	noncoding	long noncoding	Reliable	ENST00000359823	AC106870.2	GENCODE	200	chr2	+	30122462	30130065	AAACTCCAGAAGCAGACAGGGCCCTAGATATAACGGCATCTAAGTCCTGTATAAGAGTCT		intronic antisense	NM_004304	ALK	anaplastic lymphoma receptor tyrosine kinase	-	29415639	30144477	45.8179	28.5718	5.66857	4.4249	49.9517	44.9245	42.5776	30.4064	35.0745	20.2346	5.69976	5.84312	5.46284	4.26083	4.43414	4.57975
ASHGV40015548	0.00113385	0.188954	1.84973	up	noncoding	long noncoding	Reliable	ENST00000556430	CTD-3051D23.1	GENCODE	3254	chr14	+	105308999	105312253	TGTGGGATTTCTCCAGAAGCAGACTCAGACAGGGATTGGCACCCACACTGAAAAGTTAAC		intergenic							91.9922	70.3457	6.65642	5.7691	101.616	88.423	85.9379	79.9485	81.1641	49.9245	6.71225	6.78888	6.46812	5.72396	5.72508	5.85827
ASHGV40013854	0.00116001	0.188954	1.7083	up	noncoding	long noncoding	Reliable	ENST00000554382	RP11-388E23.2	GENCODE	545	chr14	-	24198361	24198906	AACACACAAAAACCCATAGATTCATGCTCTGTAAATCTCAAGAAGCAACTCTGTCCCATC		intergenic							236.554	193.667	8.01591	7.24335	254.548	228.226	226.887	231.291	223.734	125.975	8.02809	8.1529	7.86673	7.31072	7.25564	7.16369
ASHGV40030757	0.00116519	0.188954	3.26776	up	noncoding	long noncoding	Gold	ENST00000419613	RP11-49G10.3	GENCODE	366	chr20	-	31802725	31804873	TACTTTCACGAATGAAATGCAACTCCAGAAGGCAGGCAGGAATGATAGAGAGGCTGAGAT		bidirectional	NM_001042439	BPIFA3		+	31805115	31815612	76.112	33.4848	6.39069	4.68239	75.9234	79.004	73.4085	37.3902	35.7054	27.3589	6.30043	6.6291	6.24254	4.57244	4.46278	5.01193
ASHGV40030757	0.00116519	0.188954	3.26776	up	noncoding	long noncoding	Gold	ENST00000419613	RP11-49G10.3	GENCODE	366	chr20	-	31802725	31804873	TACTTTCACGAATGAAATGCAACTCCAGAAGGCAGGCAGGAATGATAGAGAGGCTGAGAT		bidirectional	NM_178466	BPIFA3	BPI fold containing family A member 3	+	31805115	31815612	76.112	33.4848	6.39069	4.68239	75.9234	79.004	73.4085	37.3902	35.7054	27.3589	6.30043	6.6291	6.24254	4.57244	4.46278	5.01193
ASHGV40027267	0.00118432	0.188954	1.30888	up	noncoding	long noncoding	Reliable	ENST00000432268	AC017002.2	GENCODE	881	chr2	-	112249519	112252388	TTCTCAGTCCTTCGTTGTAAGAATGTAGATGCCGGTTGCACCTTCTGTTGTCTTGGAAGA		intergenic							732.004	731.202	9.64291	9.25458	757.104	646.636	792.272	798.523	837.822	557.262	9.59374	9.63467	9.70031	9.23854	9.32246	9.20273
ASHGV40012041	0.00121857	0.189017	1.1886	up	noncoding	long noncoding	Reliable	ENST00000548488	RP11-25E2.1	GENCODE	1538	chr12	+	115515129	115517958	TCATTTTCATTATTACAGAGTGAGTATAAAACAGGTCCCAGGCCAGGTGCGGTGGCTCAT		intergenic							3645.58	3601.12	11.9372	11.6879	3940.55	3241.94	3754.24	3639.52	3738.87	3424.97	11.9212	11.9215	11.9689	11.6647	11.7399	11.6592
ASHGV40002306	0.00125117	0.189736	1.34861	up	noncoding	long noncoding	Reliable	ENST00000565829	RP11-407G23.1	GENCODE	472	chr16	-	57125124	57126215	TCATCCGTGCGGAAAATTAGCAGGAGAGCCAGGCACTGGGATGGACAGTGGTGAACCAAA		bidirectional	ENST00000535318	CPNE2		+	57126518	57181878	25.1893	28.1624	4.82913	4.39766	27.2835	21.0841	27.2002	31.9409	33.4483	19.0979	4.8588	4.79934	4.82923	4.33279	4.36352	4.49666
ASHGV40002306	0.00125117	0.189736	1.34861	up	noncoding	long noncoding	Reliable	ENST00000565829	RP11-407G23.1	GENCODE	472	chr16	-	57125124	57126215	TCATCCGTGCGGAAAATTAGCAGGAGAGCCAGGCACTGGGATGGACAGTGGTGAACCAAA		bidirectional	NM_152727	CPNE2	copine II	+	57126454	57181878	25.1893	28.1624	4.82913	4.39766	27.2835	21.0841	27.2002	31.9409	33.4483	19.0979	4.8588	4.79934	4.82923	4.33279	4.36352	4.49666
ASHGV40000277	0.0012729	0.190104	2.79982	up	noncoding	long noncoding	Reliable	ENST00000411775	RP11-435B5.3	GENCODE	356	chr1	+	143361976	143375173	TTCCTTGAAGCACTGAAGTGGAAGATCCTGCTGTGAAAGGAGCAGTACAAAGAAAGTATG		intergenic							587.519	281.727	9.31955	7.83421	625.527	572.077	564.952	288.696	296.841	259.643	9.309	9.45572	9.19392	7.64709	7.68731	8.16824
ASHGV40039656	0.00137975	0.194965	1.02605	up	noncoding	long noncoding	Gold	ENST00000507483	RP11-440I14.3	GENCODE	792	chr4	+	175457790	175461935	GTCCAGTGAATATGACCATCTCTTGCCCATTTTCTAATGAGTGTTTTCATTAATGAGTTA		intergenic							294.511	390.995	8.33229	8.29519	314.33	259.581	309.622	442.522	445.097	285.365	8.33588	8.3364	8.32459	8.29014	8.29923	8.29621
ASHGV40000356	0.00149446	0.197101	1.54845	up	noncoding	long noncoding	Gold	ENST00000414581	RP11-168C9.1	GENCODE	475	chr10	+	131076514	131089986	AGATGGAGAAGATGAGACAAATGGAGCACATAGAAGCCACACAACCTTCCTAAAGTCACG		intergenic							80.8336	74.219	6.47671	5.84589	85.6799	77.6224	79.1984	85.8999	84.7321	52.0251	6.47381	6.60398	6.35235	5.82875	5.79261	5.91631
ASHGV40009412	0.00150815	0.19721	2.78692	up	noncoding	long noncoding	Reliable	ENST00000528497	RP11-555G19.1	GENCODE	762	chr11	+	134820601	134821462	CTGAGCTGGGTGCTCATGGGTTTTGCTTGCTGAGCTGAATTAATATATTAGTGGATTTCA		intergenic							1369.22	642.179	10.5364	9.05775	1189.75	1471.3	1446.6	685.291	669.413	571.833	10.224	10.8016	10.5837	8.98017	8.95453	9.23854
ASHGV40008297	0.00154693	0.199982	1.46883	up	noncoding	long noncoding	Reliable	ENST00000533203	RP11-514F3.5	GENCODE	151	chr11	+	36408070	36409800	AGCCCATATGTTCCTGCACAGGGTCACTCCTATTGTGAAATAAATGCTGAATAAATAAAA		intron sense-overlapping	ENST00000311599	PRR5L		+	36397534	36486753	196.569	183.892	7.74704	7.19237	201.509	177.368	210.831	205.956	204.145	141.576	7.69598	7.7852	7.75994	7.1346	7.11621	7.32631
ASHGV40008297	0.00154693	0.199982	1.46883	up	noncoding	long noncoding	Reliable	ENST00000533203	RP11-514F3.5	GENCODE	151	chr11	+	36408070	36409800	AGCCCATATGTTCCTGCACAGGGTCACTCCTATTGTGAAATAAATGCTGAATAAATAAAA		intron sense-overlapping	ENST00000524380	PRR5L		+	36397751	36422816	196.569	183.892	7.74704	7.19237	201.509	177.368	210.831	205.956	204.145	141.576	7.69598	7.7852	7.75994	7.1346	7.11621	7.32631
ASHGV40008297	0.00154693	0.199982	1.46883	up	noncoding	long noncoding	Reliable	ENST00000533203	RP11-514F3.5	GENCODE	151	chr11	+	36408070	36409800	AGCCCATATGTTCCTGCACAGGGTCACTCCTATTGTGAAATAAATGCTGAATAAATAAAA		intron sense-overlapping	ENST00000526682	PRR5L		+	36397930	36424873	196.569	183.892	7.74704	7.19237	201.509	177.368	210.831	205.956	204.145	141.576	7.69598	7.7852	7.75994	7.1346	7.11621	7.32631
ASHGV40008297	0.00154693	0.199982	1.46883	up	noncoding	long noncoding	Reliable	ENST00000533203	RP11-514F3.5	GENCODE	151	chr11	+	36408070	36409800	AGCCCATATGTTCCTGCACAGGGTCACTCCTATTGTGAAATAAATGCTGAATAAATAAAA		intron sense-overlapping	ENST00000526728	PRR5L		+	36383657	36424910	196.569	183.892	7.74704	7.19237	201.509	177.368	210.831	205.956	204.145	141.576	7.69598	7.7852	7.75994	7.1346	7.11621	7.32631
ASHGV40008297	0.00154693	0.199982	1.46883	up	noncoding	long noncoding	Reliable	ENST00000533203	RP11-514F3.5	GENCODE	151	chr11	+	36408070	36409800	AGCCCATATGTTCCTGCACAGGGTCACTCCTATTGTGAAATAAATGCTGAATAAATAAAA		intron sense-overlapping	ENST00000527172	PRR5L		+	36322510	36422814	196.569	183.892	7.74704	7.19237	201.509	177.368	210.831	205.956	204.145	141.576	7.69598	7.7852	7.75994	7.1346	7.11621	7.32631
ASHGV40008297	0.00154693	0.199982	1.46883	up	noncoding	long noncoding	Reliable	ENST00000533203	RP11-514F3.5	GENCODE	151	chr11	+	36408070	36409800	AGCCCATATGTTCCTGCACAGGGTCACTCCTATTGTGAAATAAATGCTGAATAAATAAAA		intron sense-overlapping	ENST00000530050	PRR5L		+	36399071	36424909	196.569	183.892	7.74704	7.19237	201.509	177.368	210.831	205.956	204.145	141.576	7.69598	7.7852	7.75994	7.1346	7.11621	7.32631
ASHGV40008297	0.00154693	0.199982	1.46883	up	noncoding	long noncoding	Reliable	ENST00000533203	RP11-514F3.5	GENCODE	151	chr11	+	36408070	36409800	AGCCCATATGTTCCTGCACAGGGTCACTCCTATTGTGAAATAAATGCTGAATAAATAAAA		intron sense-overlapping	ENST00000530252	PRR5L		+	36397951	36422820	196.569	183.892	7.74704	7.19237	201.509	177.368	210.831	205.956	204.145	141.576	7.69598	7.7852	7.75994	7.1346	7.11621	7.32631
ASHGV40008297	0.00154693	0.199982	1.46883	up	noncoding	long noncoding	Reliable	ENST00000533203	RP11-514F3.5	GENCODE	151	chr11	+	36408070	36409800	AGCCCATATGTTCCTGCACAGGGTCACTCCTATTGTGAAATAAATGCTGAATAAATAAAA		intron sense-overlapping	ENST00000532121	PRR5L		+	36371417	36440808	196.569	183.892	7.74704	7.19237	201.509	177.368	210.831	205.956	204.145	141.576	7.69598	7.7852	7.75994	7.1346	7.11621	7.32631
ASHGV40008297	0.00154693	0.199982	1.46883	up	noncoding	long noncoding	Reliable	ENST00000533203	RP11-514F3.5	GENCODE	151	chr11	+	36408070	36409800	AGCCCATATGTTCCTGCACAGGGTCACTCCTATTGTGAAATAAATGCTGAATAAATAAAA		intron sense-overlapping	NM_001160167	PRR5L		+	36317724	36486754	196.569	183.892	7.74704	7.19237	201.509	177.368	210.831	205.956	204.145	141.576	7.69598	7.7852	7.75994	7.1346	7.11621	7.32631
ASHGV40008297	0.00154693	0.199982	1.46883	up	noncoding	long noncoding	Reliable	ENST00000533203	RP11-514F3.5	GENCODE	151	chr11	+	36408070	36409800	AGCCCATATGTTCCTGCACAGGGTCACTCCTATTGTGAAATAAATGCTGAATAAATAAAA		intron sense-overlapping	NM_001160168	PRR5L		+	36397534	36486754	196.569	183.892	7.74704	7.19237	201.509	177.368	210.831	205.956	204.145	141.576	7.69598	7.7852	7.75994	7.1346	7.11621	7.32631
ASHGV40008297	0.00154693	0.199982	1.46883	up	noncoding	long noncoding	Reliable	ENST00000533203	RP11-514F3.5	GENCODE	151	chr11	+	36408070	36409800	AGCCCATATGTTCCTGCACAGGGTCACTCCTATTGTGAAATAAATGCTGAATAAATAAAA		intron sense-overlapping	NM_024841	PRR5L	proline rich 5 like	+	36397534	36486754	196.569	183.892	7.74704	7.19237	201.509	177.368	210.831	205.956	204.145	141.576	7.69598	7.7852	7.75994	7.1346	7.11621	7.32631
ASHGV40027265	0.00168031	0.203134	1.28877	up	noncoding	long noncoding	Reliable	ENST00000603052	RP11-803D5.4	GENCODE	606	chr2	-	112024444	112025050	CAGAAGAGTCCAATTTAAAGCAAAGAGGTCCAGAGAAAAAAGCATTCTAGTGACATTTTT		intergenic							4195.91	3811.49	12.1414	11.7754	4354.34	3857.29	4376.12	3966.87	3871.26	3596.32	12.0569	12.1737	12.1935	11.8054	11.792	11.7287
ASHGV40044294	0.00168099	0.203134	1.25125	up	noncoding	long noncoding	Reliable	ENST00000433486	RP11-518I13.1	GENCODE	400	chr6	-	156818879	156820100	GAAATCTTGAACTTCTACACCCATCCTTGGCTGGCTTTTTCCATGTGAGGCCATATAGAG		intergenic							954.711	970.844	10.0137	9.69034	984.431	846.399	1033.3	1082.7	1049.04	780.791	9.94574	10.0123	10.0831	9.72185	9.68445	9.66473
ASHGV40043032	0.00169575	0.203134	1.9857	up	noncoding	long noncoding	Reliable	ENST00000606393	RP1-257A7.5	GENCODE	473	chr6	-	13290249	13290722	TTCGGCAAATAAAAATACATGTTCATAAGCGGGAGAAAAATAAACCCAGAGCTTTTCATC		intron sense-overlapping	ENST00000606214	TBC1D7		-	13266773	13327144	776.76	520.542	9.72383	8.73419	803.164	690.578	836.538	542.744	543.743	475.139	9.67136	9.72499	9.77514	8.60305	8.60812	8.99139
ASHGV40043032	0.00169575	0.203134	1.9857	up	noncoding	long noncoding	Reliable	ENST00000606393	RP1-257A7.5	GENCODE	473	chr6	-	13290249	13290722	TTCGGCAAATAAAAATACATGTTCATAAGCGGGAGAAAAATAAACCCAGAGCTTTTCATC		intron sense-overlapping	NM_001242698	LOC100130357	uncharacterized LOC100130357	-	13279526	13295818	776.76	520.542	9.72383	8.73419	803.164	690.578	836.538	542.744	543.743	475.139	9.67136	9.72499	9.77514	8.60305	8.60812	8.99139
ASHGV40040238	0.00177712	0.205037	1.22188	up	noncoding	long noncoding	Reliable	ENST00000606482	CTD-2081C10.7	GENCODE	759	chr5	-	53176122	53176881	AGCCCTCCTAATTTAGAATTGTTTTTGGGTGCTGTTTAGCTTCTGCGACCATTAATAAAA		intergenic							321.756	360.954	8.46178	8.17267	337.943	289.868	337.458	427.308	396.275	259.279	8.44107	8.49282	8.45145	8.2372	8.11388	8.16694
ASHGV40008728	0.00178943	0.205037	1.54822	up	noncoding	long noncoding	Gold	ENST00000529069	RP11-119D9.1	GENCODE	600	chr11	+	67653947	67661564	GGCACTTTGAGCTACAGATGAGTTTAAATACTTTGTGTTTTTCTTAGTCAAACATGTGCA		intergenic							473.973	411.051	9.01021	8.3796	512.59	430.294	479.035	431.48	464.766	336.908	9.02451	9.05253	8.95358	8.25085	8.36137	8.52657
ASHGV40037051	0.00195726	0.211554	1.24	up	noncoding	long noncoding	Reliable	ENST00000425275	AC069257.8	GENCODE	422	chr3	+	195977419	195978525	ACACTATGCTGAGGACCAGATACACTATGCTGAGGCTGAGGATCAGATACACTATGTTGA		intronic antisense	ENST00000411591	PCYT1A		-	195966435	196014597	48.0478	56.4004	5.73849	5.42814	52.7706	42.9593	48.4135	65.6288	66.5026	37.0698	5.78189	5.7807	5.65288	5.42742	5.42119	5.43583
ASHGV40037051	0.00195726	0.211554	1.24	up	noncoding	long noncoding	Reliable	ENST00000425275	AC069257.8	GENCODE	422	chr3	+	195977419	195978525	ACACTATGCTGAGGACCAGATACACTATGCTGAGGCTGAGGATCAGATACACTATGTTGA		intronic antisense	ENST00000412869	PCYT1A		-	195974322	196014134	48.0478	56.4004	5.73849	5.42814	52.7706	42.9593	48.4135	65.6288	66.5026	37.0698	5.78189	5.7807	5.65288	5.42742	5.42119	5.43583
ASHGV40037051	0.00195726	0.211554	1.24	up	noncoding	long noncoding	Reliable	ENST00000425275	AC069257.8	GENCODE	422	chr3	+	195977419	195978525	ACACTATGCTGAGGACCAGATACACTATGCTGAGGCTGAGGATCAGATACACTATGTTGA		intronic antisense	ENST00000419333	PCYT1A		-	195956712	195997412	48.0478	56.4004	5.73849	5.42814	52.7706	42.9593	48.4135	65.6288	66.5026	37.0698	5.78189	5.7807	5.65288	5.42742	5.42119	5.43583
ASHGV40037051	0.00195726	0.211554	1.24	up	noncoding	long noncoding	Reliable	ENST00000425275	AC069257.8	GENCODE	422	chr3	+	195977419	195978525	ACACTATGCTGAGGACCAGATACACTATGCTGAGGCTGAGGATCAGATACACTATGTTGA		intronic antisense	ENST00000430755	PCYT1A		-	195968530	195984677	48.0478	56.4004	5.73849	5.42814	52.7706	42.9593	48.4135	65.6288	66.5026	37.0698	5.78189	5.7807	5.65288	5.42742	5.42119	5.43583
ASHGV40037051	0.00195726	0.211554	1.24	up	noncoding	long noncoding	Reliable	ENST00000425275	AC069257.8	GENCODE	422	chr3	+	195977419	195978525	ACACTATGCTGAGGACCAGATACACTATGCTGAGGCTGAGGATCAGATACACTATGTTGA		intronic antisense	ENST00000431016	PCYT1A		-	195965421	196014716	48.0478	56.4004	5.73849	5.42814	52.7706	42.9593	48.4135	65.6288	66.5026	37.0698	5.78189	5.7807	5.65288	5.42742	5.42119	5.43583
ASHGV40037051	0.00195726	0.211554	1.24	up	noncoding	long noncoding	Reliable	ENST00000425275	AC069257.8	GENCODE	422	chr3	+	195977419	195978525	ACACTATGCTGAGGACCAGATACACTATGCTGAGGCTGAGGATCAGATACACTATGTTGA		intronic antisense	ENST00000441879	PCYT1A		-	195941092	196014561	48.0478	56.4004	5.73849	5.42814	52.7706	42.9593	48.4135	65.6288	66.5026	37.0698	5.78189	5.7807	5.65288	5.42742	5.42119	5.43583
ASHGV40037051	0.00195726	0.211554	1.24	up	noncoding	long noncoding	Reliable	ENST00000425275	AC069257.8	GENCODE	422	chr3	+	195977419	195978525	ACACTATGCTGAGGACCAGATACACTATGCTGAGGCTGAGGATCAGATACACTATGTTGA		intronic antisense	ENST00000443555	PCYT1A		-	195974378	196014828	48.0478	56.4004	5.73849	5.42814	52.7706	42.9593	48.4135	65.6288	66.5026	37.0698	5.78189	5.7807	5.65288	5.42742	5.42119	5.43583
ASHGV40037051	0.00195726	0.211554	1.24	up	noncoding	long noncoding	Reliable	ENST00000425275	AC069257.8	GENCODE	422	chr3	+	195977419	195978525	ACACTATGCTGAGGACCAGATACACTATGCTGAGGCTGAGGATCAGATACACTATGTTGA		intronic antisense	NM_005017	PCYT1A	phosphate cytidylyltransferase 1, choline, alpha	-	195965252	196014584	48.0478	56.4004	5.73849	5.42814	52.7706	42.9593	48.4135	65.6288	66.5026	37.0698	5.78189	5.7807	5.65288	5.42742	5.42119	5.43583
ASHGV40048518	0.00195994	0.211554	1.4977	up	noncoding	long noncoding	Reliable	ENST00000609370	RP11-644N4.1	GENCODE	305	chr7	+	135389284	135389589	TGCTATGATTGAAGATAGTGGTGGAGAAAAATAAAGCGATTTCCTGATGGCACCCTTCCA		intronic antisense	NM_012450	SLC13A4	solute carrier family 13 (sodium/sulfate symporter), member 4	-	135365986	135412933	195.97	180.952	7.74127	7.15852	194.909	176.656	216.345	191.27	220.826	130.761	7.64875	7.77803	7.79702	7.02729	7.23689	7.21137
ASHGV40022251	0.00196477	0.211554	1.16588	up	noncoding	long noncoding	Reliable	ENST00000607478	RP11-666A8.12	GENCODE	399	chr17	+	74547433	74547832	CCTCTATATTTTCATGACAGGTTTTCTAGGTGGGTGAATTAAAGTCTCTGGAGTTAAGCA		bidirectional	ENST00000589145	CYGB		-	74524615	74547257	121.941	146.004	7.05788	6.83645	129.97	102.813	133.039	170.939	169.14	97.933	7.06506	7.00788	7.10069	6.8609	6.83804	6.81042
ASHGV40033683	0.00202383	0.211734	1.29205	up	noncoding	long noncoding	Gold	ENST00000430281	RP1-293L6.1	GENCODE	632	chr22	+	37099962	37117517	GCACAAAACTTCAACCAGCCGTTTCTCTGCCTGGAAGCGGCGAACATGTAACCTGGACGG		intergenic							56.0941	62.1703	5.95291	5.58325	61.2341	48.7702	58.2781	70.7279	71.9769	43.8061	5.99535	5.95509	5.90829	5.53308	5.54328	5.67338
ASHGV40000960	0.00206892	0.211734	1.48813	up	noncoding	long noncoding	Reliable	ENST00000443030	AC092168.4	GENCODE	236	chr2	-	101338682	101339344	AGTGAAGACCTCTGCTCTGTTTTCAGACCACGAGGACACTTGGTGTCCAGACCGCTTGGC		intergenic							168.936	156.481	7.52808	6.95458	171.008	153.978	181.821	184.442	167.059	117.942	7.45834	7.57815	7.54775	6.97476	6.82063	7.06834
ASHGV40040675	0.00213189	0.211734	2.03509	up	noncoding	long noncoding	Reliable	ENST00000503723	TRIM36-IT1	GENCODE	881	chr5	-	114484460	114485341	CAGCCATTCATTTTTGGTATTGGATACATGATAGTATGAAAGAAGGTGTAGGTTAAGAAG	100874338	intron sense-overlapping	ENST00000508894	TRIM36		-	114482872	114505606	66.453	46.539	6.18146	5.15637	59.4077	58.3756	81.5756	50.28	56.3104	33.0265	5.95069	6.20291	6.3908	5.0309	5.1661	5.27211
ASHGV40040675	0.00213189	0.211734	2.03509	up	noncoding	long noncoding	Reliable	ENST00000503723	TRIM36-IT1	GENCODE	881	chr5	-	114484460	114485341	CAGCCATTCATTTTTGGTATTGGATACATGATAGTATGAAAGAAGGTGTAGGTTAAGAAG	100874338	intron sense-overlapping	NM_001300752	TRIM36		-	114460458	114516243	66.453	46.539	6.18146	5.15637	59.4077	58.3756	81.5756	50.28	56.3104	33.0265	5.95069	6.20291	6.3908	5.0309	5.1661	5.27211
ASHGV40040675	0.00213189	0.211734	2.03509	up	noncoding	long noncoding	Reliable	ENST00000503723	TRIM36-IT1	GENCODE	881	chr5	-	114484460	114485341	CAGCCATTCATTTTTGGTATTGGATACATGATAGTATGAAAGAAGGTGTAGGTTAAGAAG	100874338	intron sense-overlapping	NM_001300759	TRIM36		-	114460458	114505660	66.453	46.539	6.18146	5.15637	59.4077	58.3756	81.5756	50.28	56.3104	33.0265	5.95069	6.20291	6.3908	5.0309	5.1661	5.27211
ASHGV40040675	0.00213189	0.211734	2.03509	up	noncoding	long noncoding	Reliable	ENST00000503723	TRIM36-IT1	GENCODE	881	chr5	-	114484460	114485341	CAGCCATTCATTTTTGGTATTGGATACATGATAGTATGAAAGAAGGTGTAGGTTAAGAAG	100874338	intron sense-overlapping	NM_018700	TRIM36	tripartite motif containing 36	-	114460458	114516243	66.453	46.539	6.18146	5.15637	59.4077	58.3756	81.5756	50.28	56.3104	33.0265	5.95069	6.20291	6.3908	5.0309	5.1661	5.27211
ASHGV40051181	0.00218846	0.213469	1.38571	up	noncoding	long noncoding	Gold	ENST00000517482	RP11-383J24.1	GENCODE	553	chr8	+	125283923	125289825	TGGAGAGACCAAGTTTCAGCAGCCACTAAGCTGTCAAGGCTCTTTAAAAATCTGATTCCT		intergenic							31.58	34.3514	5.148	4.67737	35.9074	27.2122	31.6205	40.4369	41.7713	20.846	5.25521	5.14708	5.0417	4.7027	4.70557	4.62385
ASHGV40022962	0.00242497	0.222418	1.17261	up	noncoding	long noncoding	Reliable	ENST00000581971	RP11-173L6.1	GENCODE	597	chr18	-	73556879	73580207	AGCCTCATCAGGACCTCATGAAGAGAAGGGAATTATCCCCCTAAAAAGGGGTTCTCTTAT		intergenic							34.6411	43.7776	5.28301	5.05329	36.2721	31.2778	36.3735	51.4197	51.5739	28.3391	5.26775	5.34493	5.23636	5.06526	5.03386	5.06075
ASHGV40025286	0.0024723	0.222418	1.16928	up	noncoding	long noncoding	Reliable	ENST00000595525	LLNLR-249E10.1	GENCODE	561	chr19	+	15871184	15881638	CAGAGGTGACCTCTCCTTGCTGTTCTCTGAGTTGAAGCGGAAGGGGTTGTAGACCTGGAG		intergenic							248.844	291.401	8.08489	7.85927	259.186	212.702	274.644	335.02	333.137	206.046	8.05764	8.04684	8.15019	7.86927	7.85887	7.84966
ASHGV40021571	0.00267819	0.225251	1.06186	up	noncoding	long noncoding	Reliable	ENST00000435733	AC084809.2	GENCODE	591	chr17	+	31203776	31205655	GAAAGGAGCTTTGTCACCTCCTGAGGGACTGCCTCTGCCATCAGAAAACCACCCCAATCC		natural antisense	NM_001303279	MYO1D		-	30921212	31204191	167.583	217.252	7.5137	7.4271	179.993	145.203	177.553	247.671	252.255	151.831	7.5318	7.49563	7.51367	7.41695	7.44251	7.42186
ASHGV40021571	0.00267819	0.225251	1.06186	up	noncoding	long noncoding	Reliable	ENST00000435733	AC084809.2	GENCODE	591	chr17	+	31203776	31205655	GAAAGGAGCTTTGTCACCTCCTGAGGGACTGCCTCTGCCATCAGAAAACCACCCCAATCC		natural antisense	NM_001303280	MYO1D		-	31086829	31204191	167.583	217.252	7.5137	7.4271	179.993	145.203	177.553	247.671	252.255	151.831	7.5318	7.49563	7.51367	7.41695	7.44251	7.42186
ASHGV40021571	0.00267819	0.225251	1.06186	up	noncoding	long noncoding	Reliable	ENST00000435733	AC084809.2	GENCODE	591	chr17	+	31203776	31205655	GAAAGGAGCTTTGTCACCTCCTGAGGGACTGCCTCTGCCATCAGAAAACCACCCCAATCC		natural antisense	NM_015194	MYO1D	myosin ID	-	30819539	31204191	167.583	217.252	7.5137	7.4271	179.993	145.203	177.553	247.671	252.255	151.831	7.5318	7.49563	7.51367	7.41695	7.44251	7.42186
ASHGV40011245	0.00278612	0.230115	3.56664	up	noncoding	long noncoding	Reliable	ENST00000551152	RP11-396F22.1	GENCODE	526	chr12	+	39300252	39303394	TGGGAAACTGCATTCCAGGGCAGCAAGACTGGTGCCAAGACGGAGTCGTGGCAAAAGCAT		intronic antisense	ENST00000360449	CPNE8		-	39047635	39301232	51.7217	21.1814	5.83339	3.99883	56.2181	42.2514	56.6958	22.251	21.5205	19.7727	5.87214	5.75802	5.87001	3.78458	3.66365	4.54824
ASHGV40047306	0.00281719	0.232095	1.30072	up	noncoding	long noncoding	Reliable	ENST00000479085	RP11-148K1.10	GENCODE	511	chr7	-	150725867	150726841	TCTTCATACTAATAAGAATTTTCGTCCAAATCGCGCAATCACCTCCAGGGCCAGGAAAGG		intronic antisense	ENST00000358849	ABCB8		+	150725509	150744869	48.1297	53.3622	5.73792	5.35862	48.6447	41.9835	53.7608	60.3697	62.4519	37.2651	5.66553	5.74998	5.79826	5.30463	5.32749	5.44372
ASHGV40047306	0.00281719	0.232095	1.30072	up	noncoding	long noncoding	Reliable	ENST00000479085	RP11-148K1.10	GENCODE	511	chr7	-	150725867	150726841	TCTTCATACTAATAAGAATTTTCGTCCAAATCGCGCAATCACCTCCAGGGCCAGGAAAGG		intronic antisense	ENST00000477092	ABCB8		+	150725553	150734657	48.1297	53.3622	5.73792	5.35862	48.6447	41.9835	53.7608	60.3697	62.4519	37.2651	5.66553	5.74998	5.79826	5.30463	5.32749	5.44372
ASHGV40047306	0.00281719	0.232095	1.30072	up	noncoding	long noncoding	Reliable	ENST00000479085	RP11-148K1.10	GENCODE	511	chr7	-	150725867	150726841	TCTTCATACTAATAAGAATTTTCGTCCAAATCGCGCAATCACCTCCAGGGCCAGGAAAGG		intronic antisense	ENST00000477719	ABCB8		+	150725550	150734611	48.1297	53.3622	5.73792	5.35862	48.6447	41.9835	53.7608	60.3697	62.4519	37.2651	5.66553	5.74998	5.79826	5.30463	5.32749	5.44372
ASHGV40047306	0.00281719	0.232095	1.30072	up	noncoding	long noncoding	Reliable	ENST00000479085	RP11-148K1.10	GENCODE	511	chr7	-	150725867	150726841	TCTTCATACTAATAAGAATTTTCGTCCAAATCGCGCAATCACCTCCAGGGCCAGGAAAGG		intronic antisense	NM_001282291	ABCB8	ATP binding cassette subfamily B member 8	+	150725508	150744869	48.1297	53.3622	5.73792	5.35862	48.6447	41.9835	53.7608	60.3697	62.4519	37.2651	5.66553	5.74998	5.79826	5.30463	5.32749	5.44372
ASHGV40047306	0.00281719	0.232095	1.30072	up	noncoding	long noncoding	Reliable	ENST00000479085	RP11-148K1.10	GENCODE	511	chr7	-	150725867	150726841	TCTTCATACTAATAAGAATTTTCGTCCAAATCGCGCAATCACCTCCAGGGCCAGGAAAGG		intronic antisense	NM_001282292	ABCB8		+	150725508	150744869	48.1297	53.3622	5.73792	5.35862	48.6447	41.9835	53.7608	60.3697	62.4519	37.2651	5.66553	5.74998	5.79826	5.30463	5.32749	5.44372
ASHGV40047306	0.00281719	0.232095	1.30072	up	noncoding	long noncoding	Reliable	ENST00000479085	RP11-148K1.10	GENCODE	511	chr7	-	150725867	150726841	TCTTCATACTAATAAGAATTTTCGTCCAAATCGCGCAATCACCTCCAGGGCCAGGAAAGG		intronic antisense	NM_001282293	ABCB8		+	150725508	150744869	48.1297	53.3622	5.73792	5.35862	48.6447	41.9835	53.7608	60.3697	62.4519	37.2651	5.66553	5.74998	5.79826	5.30463	5.32749	5.44372
ASHGV40047306	0.00281719	0.232095	1.30072	up	noncoding	long noncoding	Reliable	ENST00000479085	RP11-148K1.10	GENCODE	511	chr7	-	150725867	150726841	TCTTCATACTAATAAGAATTTTCGTCCAAATCGCGCAATCACCTCCAGGGCCAGGAAAGG		natural antisense	ENST00000356058	ABCB8		+	150725548	150742649	48.1297	53.3622	5.73792	5.35862	48.6447	41.9835	53.7608	60.3697	62.4519	37.2651	5.66553	5.74998	5.79826	5.30463	5.32749	5.44372
ASHGV40047306	0.00281719	0.232095	1.30072	up	noncoding	long noncoding	Reliable	ENST00000479085	RP11-148K1.10	GENCODE	511	chr7	-	150725867	150726841	TCTTCATACTAATAAGAATTTTCGTCCAAATCGCGCAATCACCTCCAGGGCCAGGAAAGG		natural antisense	ENST00000461373	ABCB8		+	150725509	150730929	48.1297	53.3622	5.73792	5.35862	48.6447	41.9835	53.7608	60.3697	62.4519	37.2651	5.66553	5.74998	5.79826	5.30463	5.32749	5.44372
ASHGV40019994	0.0028808	0.233223	1.68531	up	noncoding	long noncoding	Reliable	ENST00000421796	AC004448.5	GENCODE	684	chr17	-	19351554	19364297	TGCCCCTGCCAGAAAGTAGCAGGGATCACAGAAGTCCAGCAGAGGTCTGCCGCCTTGGAC		intergenic							69.2242	58.296	6.25052	5.49751	78.3613	63.6704	65.6409	65.775	65.9526	43.1603	6.34431	6.32614	6.08112	5.43045	5.40768	5.65439
ASHGV40019980	0.00296314	0.236092	1.25513	up	noncoding	long noncoding	Reliable	ENST00000578214	RP11-815I9.4	GENCODE	1833	chr17	-	18570941	18572774	TGTTACCAAAGCTAGGAAAGAGCTTTATCACAAGCCTTCACTGTCCTGGCATGAGAACTG		intron sense-overlapping	ENST00000285274	ZNF286B		-	18561741	18585541	2760.17	2582.96	11.5339	11.2061	3076.72	2323.88	2879.91	2711.43	2568.59	2468.85	11.5715	11.446	11.5843	11.2368	11.1563	11.2252
ASHGV40019980	0.00296314	0.236092	1.25513	up	noncoding	long noncoding	Reliable	ENST00000578214	RP11-815I9.4	GENCODE	1833	chr17	-	18570941	18572774	TGTTACCAAAGCTAGGAAAGAGCTTTATCACAAGCCTTCACTGTCCTGGCATGAGAACTG		intron sense-overlapping	NM_001145045	ZNF286B	zinc finger protein 286B	-	18561741	18585572	2760.17	2582.96	11.5339	11.2061	3076.72	2323.88	2879.91	2711.43	2568.59	2468.85	11.5715	11.446	11.5843	11.2368	11.1563	11.2252
ASHGV40054869	0.00315968	0.240371	2.21859	up	noncoding	long noncoding	Reliable	ENST00000593382	RP11-432J9.5	GENCODE	884	chr10	-	72625244	72626128	TGAACTCTTTCTTCACTAGAAGCAGCTCATCCAGAGAGAGAAGTAAGAAGCTAAGGGAGG		intronic antisense	NM_003901	SGPL1	sphingosine-1-phosphate lyase 1	+	72575703	72640932	86.3463	54.7345	6.55467	5.40503	102.949	83.3771	72.7125	60.2656	63.4249	40.5131	6.73155	6.70248	6.22997	5.30263	5.34979	5.56267
ASHGV40049642	0.00324975	0.242699	1.852	up	noncoding	long noncoding	Reliable	ENST00000607097	MIR378D2	GENCODE	949	chr8	-	94927961	94928910	CATAACTTCTTACTAGCCAGTCAGGTTCACAAAATGATGTGGAGTGAATTTCTTTTTATG	100616169	bidirectional	ENST00000520614	PDP1		+	94929083	94934503	178.051	131.686	7.60585	6.71677	184.094	163.181	186.877	140.977	142.304	111.777	7.56434	7.66494	7.58827	6.57756	6.5802	6.99254
ASHGV40049642	0.00324975	0.242699	1.852	up	noncoding	long noncoding	Reliable	ENST00000607097	MIR378D2	GENCODE	949	chr8	-	94927961	94928910	CATAACTTCTTACTAGCCAGTCAGGTTCACAAAATGATGTGGAGTGAATTTCTTTTTATG	100616169	bidirectional	ENST00000520728	PDP1		+	94929161	94936616	178.051	131.686	7.60585	6.71677	184.094	163.181	186.877	140.977	142.304	111.777	7.56434	7.66494	7.58827	6.57756	6.5802	6.99254
ASHGV40049642	0.00324975	0.242699	1.852	up	noncoding	long noncoding	Reliable	ENST00000607097	MIR378D2	GENCODE	949	chr8	-	94927961	94928910	CATAACTTCTTACTAGCCAGTCAGGTTCACAAAATGATGTGGAGTGAATTTCTTTTTATG	100616169	bidirectional	NM_001161779	PDP1		+	94929174	94938296	178.051	131.686	7.60585	6.71677	184.094	163.181	186.877	140.977	142.304	111.777	7.56434	7.66494	7.58827	6.57756	6.5802	6.99254
ASHGV40049642	0.00324975	0.242699	1.852	up	noncoding	long noncoding	Reliable	ENST00000607097	MIR378D2	GENCODE	949	chr8	-	94927961	94928910	CATAACTTCTTACTAGCCAGTCAGGTTCACAAAATGATGTGGAGTGAATTTCTTTTTATG	100616169	bidirectional	NM_001161781	PDP1		+	94929278	94938296	178.051	131.686	7.60585	6.71677	184.094	163.181	186.877	140.977	142.304	111.777	7.56434	7.66494	7.58827	6.57756	6.5802	6.99254
ASHGV40049642	0.00324975	0.242699	1.852	up	noncoding	long noncoding	Reliable	ENST00000607097	MIR378D2	GENCODE	949	chr8	-	94927961	94928910	CATAACTTCTTACTAGCCAGTCAGGTTCACAAAATGATGTGGAGTGAATTTCTTTTTATG	100616169	bidirectional	NM_018444	PDP1	pyruvate dehyrogenase phosphatase catalytic subunit 1	+	94929082	94938296	178.051	131.686	7.60585	6.71677	184.094	163.181	186.877	140.977	142.304	111.777	7.56434	7.66494	7.58827	6.57756	6.5802	6.99254
ASHGV40038787	0.00326497	0.242699	2.11158	up	noncoding	long noncoding	Reliable	ENST00000507056	RP11-213G21.1	GENCODE	757	chr4	+	38511387	38519677	TTTGAACAAGAAATCTCCAGGAAGCAGGTTTGAAGAGATGGGATCCAGACACCTCCTAAG		intergenic							90.88	60.6299	6.64263	5.5643	89.4867	92.7406	90.4128	68.9024	64.3991	48.5881	6.53276	6.8568	6.53832	5.49852	5.3724	5.82199
ASHGV40022520	0.00329109	0.243533	1.11555	up	noncoding	long noncoding	Reliable	ENST00000540614	RP11-815J4.6	GENCODE	954	chr18	-	12075699	12076653	AAGAACGTGATTCACAACTGCTCCTTGATTGCAAGTGCCCTAACCGTTTCTAATAATCAG		intergenic							152.688	189.695	7.37999	7.22223	159.884	130.812	167.366	218.574	219.232	131.28	7.36413	7.34683	7.429	7.22395	7.22545	7.21728
ASHGV40048639	0.00346509	0.24787	1.14992	up	noncoding	long noncoding	Gold	ENST00000439849	RP11-269F20.1	GENCODE	751	chr1	+	243708833	243711631	CTGTTTTCATTTGAATTGTACTTGAGATGGGAGTTGGAGTGGAGAATCATAATCATTTTG		natural antisense	ENST00000366539	AKT3		-	243665064	244013430	68.4488	84.1657	6.2333	6.03177	73.1264	59.1241	73.0958	100.547	94.8186	57.1312	6.24279	6.22009	6.23702	6.07574	5.96988	6.04969
ASHGV40048639	0.00346509	0.24787	1.14992	up	noncoding	long noncoding	Gold	ENST00000439849	RP11-269F20.1	GENCODE	751	chr1	+	243708833	243711631	CTGTTTTCATTTGAATTGTACTTGAGATGGGAGTTGGAGTGGAGAATCATAATCATTTTG		natural antisense	NM_001206729	AKT3		-	243663020	244006886	68.4488	84.1657	6.2333	6.03177	73.1264	59.1241	73.0958	100.547	94.8186	57.1312	6.24279	6.22009	6.23702	6.07574	5.96988	6.04969
ASHGV40048639	0.00346509	0.24787	1.14992	up	noncoding	long noncoding	Gold	ENST00000439849	RP11-269F20.1	GENCODE	751	chr1	+	243708833	243711631	CTGTTTTCATTTGAATTGTACTTGAGATGGGAGTTGGAGTGGAGAATCATAATCATTTTG		natural antisense	NM_005465	AKT3	v-akt murine thymoma viral oncogene homolog 3	-	243663020	244006584	68.4488	84.1657	6.2333	6.03177	73.1264	59.1241	73.0958	100.547	94.8186	57.1312	6.24279	6.22009	6.23702	6.07574	5.96988	6.04969
ASHGV40048639	0.00346509	0.24787	1.14992	up	noncoding	long noncoding	Gold	ENST00000439849	RP11-269F20.1	GENCODE	751	chr1	+	243708833	243711631	CTGTTTTCATTTGAATTGTACTTGAGATGGGAGTTGGAGTGGAGAATCATAATCATTTTG		natural antisense	NM_181690	AKT3		-	243651534	244006584	68.4488	84.1657	6.2333	6.03177	73.1264	59.1241	73.0958	100.547	94.8186	57.1312	6.24279	6.22009	6.23702	6.07574	5.96988	6.04969
ASHGV40016331	0.00359666	0.251572	1.29441	up	noncoding	long noncoding	Reliable	ENST00000560477	RP11-429B14.3	GENCODE	459	chr15	-	90122995	90125528	GTGGGTGGGAAGATGTAACTTTAATAAGTGTTGAAAAGGACCTTAAGTTTCTATTAAAGG		intronic antisense	NM_001308025	TICRR		+	90118817	90171253	23.3066	27.5515	4.7171	4.34481	26.5917	18.8599	24.4683	31.6899	34.1809	16.7837	4.82503	4.65027	4.67601	4.31848	4.39868	4.31727
ASHGV40016331	0.00359666	0.251572	1.29441	up	noncoding	long noncoding	Reliable	ENST00000560477	RP11-429B14.3	GENCODE	459	chr15	-	90122995	90125528	GTGGGTGGGAAGATGTAACTTTAATAAGTGTTGAAAAGGACCTTAAGTTTCTATTAAAGG		intronic antisense	NM_152259	TICRR	TOPBP1-interacting checkpoint and replication regulator	+	90118817	90171253	23.3066	27.5515	4.7171	4.34481	26.5917	18.8599	24.4683	31.6899	34.1809	16.7837	4.82503	4.65027	4.67601	4.31848	4.39868	4.31727
ASHGV40002369	0.00366408	0.251594	1.19742	up	noncoding	long noncoding	Reliable	ENST00000570454	RP11-669E14.6	GENCODE	304	chr17	+	44112678	44113136	TTCCTGGACGATGACTGCCATTGACCTCAGAAATTTAGGATATCTGGTTAACCAAAATGG		intronic antisense	ENST00000393476	KANSL1		-	44107333	44270166	77.8199	92.2278	6.41788	6.15795	82.4253	67.9665	83.0678	112.523	103.132	61.0286	6.41965	6.41668	6.41731	6.23837	6.09319	6.14229
ASHGV40002369	0.00366408	0.251594	1.19742	up	noncoding	long noncoding	Reliable	ENST00000570454	RP11-669E14.6	GENCODE	304	chr17	+	44112678	44113136	TTCCTGGACGATGACTGCCATTGACCTCAGAAATTTAGGATATCTGGTTAACCAAAATGG		intronic antisense	ENST00000432791	KANSL1		-	44107333	44249594	77.8199	92.2278	6.41788	6.15795	82.4253	67.9665	83.0678	112.523	103.132	61.0286	6.41965	6.41668	6.41731	6.23837	6.09319	6.14229
ASHGV40002369	0.00366408	0.251594	1.19742	up	noncoding	long noncoding	Reliable	ENST00000570454	RP11-669E14.6	GENCODE	304	chr17	+	44112678	44113136	TTCCTGGACGATGACTGCCATTGACCTCAGAAATTTAGGATATCTGGTTAACCAAAATGG		intronic antisense	ENST00000574590	KANSL1		-	44107281	44301174	77.8199	92.2278	6.41788	6.15795	82.4253	67.9665	83.0678	112.523	103.132	61.0286	6.41965	6.41668	6.41731	6.23837	6.09319	6.14229
ASHGV40002369	0.00366408	0.251594	1.19742	up	noncoding	long noncoding	Reliable	ENST00000570454	RP11-669E14.6	GENCODE	304	chr17	+	44112678	44113136	TTCCTGGACGATGACTGCCATTGACCTCAGAAATTTAGGATATCTGGTTAACCAAAATGG		intronic antisense	ENST00000575318	KANSL1		-	44107290	44249543	77.8199	92.2278	6.41788	6.15795	82.4253	67.9665	83.0678	112.523	103.132	61.0286	6.41965	6.41668	6.41731	6.23837	6.09319	6.14229
ASHGV40002369	0.00366408	0.251594	1.19742	up	noncoding	long noncoding	Reliable	ENST00000570454	RP11-669E14.6	GENCODE	304	chr17	+	44112678	44113136	TTCCTGGACGATGACTGCCATTGACCTCAGAAATTTAGGATATCTGGTTAACCAAAATGG		intronic antisense	NM_001193465	KANSL1		-	44107281	44302740	77.8199	92.2278	6.41788	6.15795	82.4253	67.9665	83.0678	112.523	103.132	61.0286	6.41965	6.41668	6.41731	6.23837	6.09319	6.14229
ASHGV40002369	0.00366408	0.251594	1.19742	up	noncoding	long noncoding	Reliable	ENST00000570454	RP11-669E14.6	GENCODE	304	chr17	+	44112678	44113136	TTCCTGGACGATGACTGCCATTGACCTCAGAAATTTAGGATATCTGGTTAACCAAAATGG		intronic antisense	NM_001193466	KANSL1		-	44107281	44270166	77.8199	92.2278	6.41788	6.15795	82.4253	67.9665	83.0678	112.523	103.132	61.0286	6.41965	6.41668	6.41731	6.23837	6.09319	6.14229
ASHGV40002369	0.00366408	0.251594	1.19742	up	noncoding	long noncoding	Reliable	ENST00000570454	RP11-669E14.6	GENCODE	304	chr17	+	44112678	44113136	TTCCTGGACGATGACTGCCATTGACCTCAGAAATTTAGGATATCTGGTTAACCAAAATGG		intronic antisense	NM_015443	KANSL1	KAT8 regulatory NSL complex subunit 1	-	44107281	44270272	77.8199	92.2278	6.41788	6.15795	82.4253	67.9665	83.0678	112.523	103.132	61.0286	6.41965	6.41668	6.41731	6.23837	6.09319	6.14229
ASHGV40032795	0.00375368	0.252617	1.11147	up	noncoding	long noncoding	Gold	ENST00000444966	AP001469.7	GENCODE	390	chr21	+	47666803	47667596	TAGTTATTTTAATTCCTGGCCCCTCTTTCCCTAAATCCAATTGTTAGCAAAGACTCCCCT		intronic antisense	ENST00000291688	MCM3AP		-	47655047	47705236	975.939	1110.91	10.0477	9.89523	1030.3	863.001	1034.51	1213.45	1207.39	911.904	10.0182	10.0392	10.0857	9.90506	9.91559	9.86506
ASHGV40032795	0.00375368	0.252617	1.11147	up	noncoding	long noncoding	Gold	ENST00000444966	AP001469.7	GENCODE	390	chr21	+	47666803	47667596	TAGTTATTTTAATTCCTGGCCCCTCTTTCCCTAAATCCAATTGTTAGCAAAGACTCCCCT		intronic antisense	ENST00000397708	MCM3AP		-	47655046	47706211	975.939	1110.91	10.0477	9.89523	1030.3	863.001	1034.51	1213.45	1207.39	911.904	10.0182	10.0392	10.0857	9.90506	9.91559	9.86506
ASHGV40002319	0.0039112	0.255975	1.24897	up	noncoding	long noncoding	Reliable	ENST00000566798	RP11-134D3.2	GENCODE	460	chr16	+	87100310	87103354	CTCTACCAAGGCATCCAACTCCTGGGCTTTTTATGCAGCTCTGAAAGTTGGGACTGTTCC		intergenic							109.573	123.552	6.90549	6.58475	111.696	95.6304	121.393	141.3	149.876	79.4799	6.85046	6.90134	6.96467	6.58146	6.65938	6.51342
ASHGV40043388	0.00391412	0.255975	1.36315	up	noncoding	long noncoding	Reliable	ENST00000605896	RP3-329A5.8	GENCODE	4261	chr6	-	35188146	35192407	GCAGTGGGCATGGGTAGGTTCTGGTTTTGTGATTAGTAATATTATCTCTTTAATTGAAAA		intronic antisense	ENST00000394681	SCUBE3		+	35182189	35218609	844.453	799.66	9.8447	9.39775	909.916	760.971	862.472	838.201	844.69	716.088	9.84516	9.87054	9.81839	9.3149	9.33481	9.54354
ASHGV40043388	0.00391412	0.255975	1.36315	up	noncoding	long noncoding	Reliable	ENST00000605896	RP3-329A5.8	GENCODE	4261	chr6	-	35188146	35192407	GCAGTGGGCATGGGTAGGTTCTGGTTTTGTGATTAGTAATATTATCTCTTTAATTGAAAA		intronic antisense	NM_001303136	SCUBE3		+	35181838	35220856	844.453	799.66	9.8447	9.39775	909.916	760.971	862.472	838.201	844.69	716.088	9.84516	9.87054	9.81839	9.3149	9.33481	9.54354
ASHGV40043388	0.00391412	0.255975	1.36315	up	noncoding	long noncoding	Reliable	ENST00000605896	RP3-329A5.8	GENCODE	4261	chr6	-	35188146	35192407	GCAGTGGGCATGGGTAGGTTCTGGTTTTGTGATTAGTAATATTATCTCTTTAATTGAAAA		intronic antisense	NM_152753	SCUBE3	signal peptide, CUB domain, EGF-like 3	+	35181838	35220856	844.453	799.66	9.8447	9.39775	909.916	760.971	862.472	838.201	844.69	716.088	9.84516	9.87054	9.81839	9.3149	9.33481	9.54354
ASHGV40032808	0.00393956	0.255975	4.40548	up	noncoding	long noncoding	Reliable	ENST00000608286	LL22NC03-N14H11.1	GENCODE	694	chr22	-	16154072	16154766	GGAGAAAGCACTCACCTACACGTTTAGGCTCAGAATATTGATTGAAACATTTTGAATGAT		intergenic							16480.7	4130.62	14.0329	11.8936	10597.2	18182.4	20662.7	3853.52	4019.35	4518.98	13.343	14.3586	14.3971	11.7565	11.8481	12.0762
ASHGV40010484	0.00399189	0.255975	1.81052	up	noncoding	long noncoding	Reliable	ENST00000552036	RP11-511H9.3	GENCODE	308	chr12	-	102166891	102167199	GAAATTGATAACGAAGCTGTGATTGAACCAGACACTGATTCCCCTCAAGAAATGGGAGAT		intron sense-overlapping	ENST00000549940	GNPTAB		-	102161687	102224596	1900.25	1303.06	11.0036	10.1472	1732.81	1814.51	2153.43	1493.31	1374.29	1041.59	10.7476	11.0954	11.168	10.262	10.1306	10.049
ASHGV40010484	0.00399189	0.255975	1.81052	up	noncoding	long noncoding	Reliable	ENST00000552036	RP11-511H9.3	GENCODE	308	chr12	-	102166891	102167199	GAAATTGATAACGAAGCTGTGATTGAACCAGACACTGATTCCCCTCAAGAAATGGGAGAT		intron sense-overlapping	NM_024312	GNPTAB	N-acetylglucosamine-1-phosphate transferase, alpha and beta subunits	-	102139274	102224645	1900.25	1303.06	11.0036	10.1472	1732.81	1814.51	2153.43	1493.31	1374.29	1041.59	10.7476	11.0954	11.168	10.262	10.1306	10.049
ASHGV40032305	0.00410645	0.258288	1.18597	up	noncoding	long noncoding	Reliable	ENST00000432411	AP001619.2	GENCODE	447	chr21	-	43294864	43297722	TTTATTTGCCTGAGATGCACCATCTGTTACTGGCTCCGTTTGACCGATCTCCTTGTTCAT		intron sense-overlapping	NM_001040424	PRDM15		-	43218384	43299591	613.773	677.537	9.38215	9.13608	662.623	538.993	639.703	754.073	778.244	500.295	9.39374	9.36919	9.38351	9.14483	9.20236	9.06103
ASHGV40032305	0.00410645	0.258288	1.18597	up	noncoding	long noncoding	Reliable	ENST00000432411	AP001619.2	GENCODE	447	chr21	-	43294864	43297722	TTTATTTGCCTGAGATGCACCATCTGTTACTGGCTCCGTTTGACCGATCTCCTTGTTCAT		intron sense-overlapping	NM_001282934	PRDM15		-	43218384	43299591	613.773	677.537	9.38215	9.13608	662.623	538.993	639.703	754.073	778.244	500.295	9.39374	9.36919	9.38351	9.14483	9.20236	9.06103
ASHGV40032305	0.00410645	0.258288	1.18597	up	noncoding	long noncoding	Reliable	ENST00000432411	AP001619.2	GENCODE	447	chr21	-	43294864	43297722	TTTATTTGCCTGAGATGCACCATCTGTTACTGGCTCCGTTTGACCGATCTCCTTGTTCAT		intron sense-overlapping	NM_022115	PRDM15	PR domain containing 15	-	43221153	43299591	613.773	677.537	9.38215	9.13608	662.623	538.993	639.703	754.073	778.244	500.295	9.39374	9.36919	9.38351	9.14483	9.20236	9.06103
ASHGV40035983	0.00415852	0.259376	1.13973	up	noncoding	long noncoding	Reliable	ENST00000428561	RP11-314A5.3	GENCODE	420	chr3	+	51853215	51853635	ATCTTCCTGGGATCACATATTTGCCGAATTACAGACTGCATCCCCTTCCCAATAAAGAAG	100506840	intron sense-overlapping	ENST00000456080	IQCF3		+	51851619	51864872	330.71	394.117	8.49476	8.30607	351.171	278.811	362.147	446.97	447.543	287.838	8.49423	8.43954	8.5505	8.30452	8.30658	8.30711
ASHGV40001317	0.00430637	0.263102	1.158	up	noncoding	long noncoding	Gold	ENST00000469812	RP11-501O2.5	GENCODE	378	chr3	+	147998677	148029947	AGTGACCATTTCGGATAATCCACCTTGCCTCATCAAACCAGAAAACAATTCAAACCTGGC		intergenic							203.898	240.873	7.80063	7.589	209.871	184.531	217.291	274.455	270.583	177.581	7.75703	7.84096	7.80389	7.57543	7.55058	7.64097
ASHGV40000547	0.00430739	0.263102	1.16472	up	noncoding	long noncoding	Reliable	ENST00000422807	RP11-445N18.5	GENCODE	535	chr10	-	45659675	45676875	CAGCCTCTAGCATAAAAACCACTTAAGAAGGCCCTGTTGCTTCCCTTCACCCTAAAACAC		intergenic							1255.24	1341.05	10.4141	10.1941	1360.4	1141.13	1264.18	1478.89	1434.66	1109.61	10.4093	10.4463	10.3866	10.2462	10.2044	10.1317
ASHGV40040734	0.00440338	0.265812	1.23255	up	noncoding	long noncoding	Reliable	ENST00000442777	AC106786.1	GENCODE	792	chr5	-	122422942	122424990	ATCCGTCATTGTTGGATAGATTGATAGCACCCAAGTTTAAGGCAGACACCACGAGGGAAA		natural antisense	NM_001136239	PRDM6	PR domain containing 6	+	122424840	122523745	28.5769	34.5076	5.00218	4.70054	31.909	23.2013	30.6204	39.7402	41.0031	22.7795	5.08158	4.92714	4.99783	4.67163	4.67601	4.75397
ASHGV40001249	0.00474553	0.275198	1.59174	up	noncoding	long noncoding	Gold	ENST00000458314	AC078883.3	GENCODE	512	chr2	-	173328989	173330750	CAGAAGTAAAGTTTACAATCTTTGAGGCCTGGCTGACTCATGGAACAACTAGGACAAGAA		intronic antisense	ENST00000264106	ITGA6		+	173292313	173371181	59.0743	52.8344	6.02814	5.35753	58.0612	55.1243	64.0374	58.8469	59.1847	40.4716	5.91907	6.1212	6.04414	5.26759	5.24325	5.56176
ASHGV40001249	0.00474553	0.275198	1.59174	up	noncoding	long noncoding	Gold	ENST00000458314	AC078883.3	GENCODE	512	chr2	-	173328989	173330750	CAGAAGTAAAGTTTACAATCTTTGAGGCCTGGCTGACTCATGGAACAACTAGGACAAGAA		intronic antisense	ENST00000343713	ITGA6		+	173292313	173371181	59.0743	52.8344	6.02814	5.35753	58.0612	55.1243	64.0374	58.8469	59.1847	40.4716	5.91907	6.1212	6.04414	5.26759	5.24325	5.56176
ASHGV40001249	0.00474553	0.275198	1.59174	up	noncoding	long noncoding	Gold	ENST00000458314	AC078883.3	GENCODE	512	chr2	-	173328989	173330750	CAGAAGTAAAGTTTACAATCTTTGAGGCCTGGCTGACTCATGGAACAACTAGGACAAGAA		intronic antisense	ENST00000375221	ITGA6		+	173292313	173371181	59.0743	52.8344	6.02814	5.35753	58.0612	55.1243	64.0374	58.8469	59.1847	40.4716	5.91907	6.1212	6.04414	5.26759	5.24325	5.56176
ASHGV40001249	0.00474553	0.275198	1.59174	up	noncoding	long noncoding	Gold	ENST00000458314	AC078883.3	GENCODE	512	chr2	-	173328989	173330750	CAGAAGTAAAGTTTACAATCTTTGAGGCCTGGCTGACTCATGGAACAACTAGGACAAGAA		intronic antisense	ENST00000409532	ITGA6		+	173292145	173369262	59.0743	52.8344	6.02814	5.35753	58.0612	55.1243	64.0374	58.8469	59.1847	40.4716	5.91907	6.1212	6.04414	5.26759	5.24325	5.56176
ASHGV40001249	0.00474553	0.275198	1.59174	up	noncoding	long noncoding	Gold	ENST00000458314	AC078883.3	GENCODE	512	chr2	-	173328989	173330750	CAGAAGTAAAGTTTACAATCTTTGAGGCCTGGCTGACTCATGGAACAACTAGGACAAGAA		intronic antisense	ENST00000412899	ITGA6		+	173292081	173339705	59.0743	52.8344	6.02814	5.35753	58.0612	55.1243	64.0374	58.8469	59.1847	40.4716	5.91907	6.1212	6.04414	5.26759	5.24325	5.56176
ASHGV40001249	0.00474553	0.275198	1.59174	up	noncoding	long noncoding	Gold	ENST00000458314	AC078883.3	GENCODE	512	chr2	-	173328989	173330750	CAGAAGTAAAGTTTACAATCTTTGAGGCCTGGCTGACTCATGGAACAACTAGGACAAGAA		intronic antisense	ENST00000458358	ITGA6		+	173292516	173368977	59.0743	52.8344	6.02814	5.35753	58.0612	55.1243	64.0374	58.8469	59.1847	40.4716	5.91907	6.1212	6.04414	5.26759	5.24325	5.56176
ASHGV40001249	0.00474553	0.275198	1.59174	up	noncoding	long noncoding	Gold	ENST00000458314	AC078883.3	GENCODE	512	chr2	-	173328989	173330750	CAGAAGTAAAGTTTACAATCTTTGAGGCCTGGCTGACTCATGGAACAACTAGGACAAGAA		intronic antisense	NM_000210	ITGA6	integrin subunit alpha 6	+	173292313	173371181	59.0743	52.8344	6.02814	5.35753	58.0612	55.1243	64.0374	58.8469	59.1847	40.4716	5.91907	6.1212	6.04414	5.26759	5.24325	5.56176
ASHGV40001249	0.00474553	0.275198	1.59174	up	noncoding	long noncoding	Gold	ENST00000458314	AC078883.3	GENCODE	512	chr2	-	173328989	173330750	CAGAAGTAAAGTTTACAATCTTTGAGGCCTGGCTGACTCATGGAACAACTAGGACAAGAA		intronic antisense	NM_001079818	ITGA6		+	173292313	173371181	59.0743	52.8344	6.02814	5.35753	58.0612	55.1243	64.0374	58.8469	59.1847	40.4716	5.91907	6.1212	6.04414	5.26759	5.24325	5.56176
ASHGV40011603	0.00478316	0.275377	1.61409	up	noncoding	long noncoding	Reliable	ENST00000541870	RP11-274J7.2	GENCODE	515	chr12	+	64272566	64273254	GTGAAGGCCTAATTTTGTTCCGAATTCGTCATGAACTGATGCTTTTATAAAGTACAATAC		intron sense-overlapping	ENST00000357825	SRGAP1		+	64238540	64541613	2513.06	1882.23	11.3998	10.7091	2501.7	2313.42	2724.07	1825.21	1868.84	1952.63	11.2569	11.4365	11.506	10.5851	10.6425	10.8996
ASHGV40011603	0.00478316	0.275377	1.61409	up	noncoding	long noncoding	Reliable	ENST00000541870	RP11-274J7.2	GENCODE	515	chr12	+	64272566	64273254	GTGAAGGCCTAATTTTGTTCCGAATTCGTCATGAACTGATGCTTTTATAAAGTACAATAC		intron sense-overlapping	NM_020762	SRGAP1	SLIT-ROBO Rho GTPase activating protein 1	+	64238540	64541613	2513.06	1882.23	11.3998	10.7091	2501.7	2313.42	2724.07	1825.21	1868.84	1952.63	11.2569	11.4365	11.506	10.5851	10.6425	10.8996
ASHGV40022160	0.0047858	0.275377	2.3645	up	noncoding	long noncoding	Reliable	ENST00000577281	RP11-57A1.1	GENCODE	833	chr17	+	70422079	70424993	ATGTCTGAATTCACTGAATGGGATGACATATGAGGAACATCTAGTGCCATGTCTGGTCCC		intergenic							193.566	111.588	7.7154	6.47386	184.209	164.684	231.806	105.379	130.559	98.8252	7.56493	7.68099	7.90028	6.14663	6.45107	6.82389
ASHGV40014851	0.00480405	0.275377	1.32359	up	noncoding	long noncoding	Reliable	ENST00000548087	CTD-2384A14.1	GENCODE	776	chr14	+	29299452	29306923	AGCATTGTAGGTGGGAGGACATCCACTGGCTCTTTGCAATAGCCATGTGTCCATAAAGTA		intergenic							33.0768	37.2737	5.20972	4.80526	36.7729	27.2603	35.1971	46.4796	41.7836	23.5579	5.28567	5.14997	5.19351	4.91121	4.70645	4.79811
ASHGV40052007	0.00483881	0.276089	2.20278	up	noncoding	long noncoding	Reliable	ENST00000428958	RP11-274J16.5	GENCODE	238	chr9	-	95857220	95857811	TTCCAGCTCCGGAGCCCGCCACAAGAAGCTCCTAGCCCCACATGATGTGAATGCACTGGG		bidirectional	NM_032310	C9orf89	caspase recruitment domain family member 19	+	95858449	95875565	238.224	147.38	8.02328	6.88396	264	240.221	210.452	154.222	160.806	127.112	8.08521	8.22716	7.75748	6.71309	6.76413	7.17465
ASHGV40018925	0.00485599	0.276089	1.26839	up	noncoding	long noncoding	Reliable	ENST00000486926	AC002310.7	GENCODE	950	chr16	+	30583570	30594213	AGACCCCTTGGGAAGACGCGCACACCCTGGCAAACCATGTGTACACCCGCGGTAGAAGCA		natural antisense	ENST00000470110	ZNF785		-	30590293	30597090	294.64	316.963	8.33567	7.99267	309.395	268.99	305.536	338.407	371.385	241.096	8.31407	8.38729	8.30567	7.88587	8.0234	8.06874
ASHGV40018925	0.00485599	0.276089	1.26839	up	noncoding	long noncoding	Reliable	ENST00000486926	AC002310.7	GENCODE	950	chr16	+	30583570	30594213	AGACCCCTTGGGAAGACGCGCACACCCTGGCAAACCATGTGTACACCCGCGGTAGAAGCA		natural antisense	NM_001024683	ZNF688		-	30581018	30583728	294.64	316.963	8.33567	7.99267	309.395	268.99	305.536	338.407	371.385	241.096	8.31407	8.38729	8.30567	7.88587	8.0234	8.06874
ASHGV40018925	0.00485599	0.276089	1.26839	up	noncoding	long noncoding	Reliable	ENST00000486926	AC002310.7	GENCODE	950	chr16	+	30583570	30594213	AGACCCCTTGGGAAGACGCGCACACCCTGGCAAACCATGTGTACACCCGCGGTAGAAGCA		natural antisense	NM_145271	ZNF688	zinc finger protein 688	-	30581018	30583728	294.64	316.963	8.33567	7.99267	309.395	268.99	305.536	338.407	371.385	241.096	8.31407	8.38729	8.30567	7.88587	8.0234	8.06874
ASHGV40018925	0.00485599	0.276089	1.26839	up	noncoding	long noncoding	Reliable	ENST00000486926	AC002310.7	GENCODE	950	chr16	+	30583570	30594213	AGACCCCTTGGGAAGACGCGCACACCCTGGCAAACCATGTGTACACCCGCGGTAGAAGCA		natural antisense	NM_152458	ZNF785	zinc finger protein 785	-	30591993	30597092	294.64	316.963	8.33567	7.99267	309.395	268.99	305.536	338.407	371.385	241.096	8.31407	8.38729	8.30567	7.88587	8.0234	8.06874
ASHGV40044644	0.00495327	0.276934	1.15407	up	noncoding	long noncoding	Reliable	ENST00000423260	RP1-151F17.1	GENCODE	491	chr6	+	16761368	16762883	ATCTGAGAGGGCTCACTCTGATCATCAGCTGCACGTTAAGCCACAAACCGGCGTCGCTTC		intronic antisense	NM_000332	ATXN1	ataxin 1	-	16299342	16761721	39.3346	50.1955	5.45458	5.24785	40.9695	32.9466	44.0877	59.1858	59.8835	31.5171	5.4339	5.41499	5.51485	5.27593	5.25962	5.20801
ASHGV40044644	0.00495327	0.276934	1.15407	up	noncoding	long noncoding	Reliable	ENST00000423260	RP1-151F17.1	GENCODE	491	chr6	+	16761368	16762883	ATCTGAGAGGGCTCACTCTGATCATCAGCTGCACGTTAAGCCACAAACCGGCGTCGCTTC		intronic antisense	NM_001128164	ATXN1		-	16299342	16761721	39.3346	50.1955	5.45458	5.24785	40.9695	32.9466	44.0877	59.1858	59.8835	31.5171	5.4339	5.41499	5.51485	5.27593	5.25962	5.20801
ASHGV40030038	0.00501093	0.276997	1.43943	up	noncoding	long noncoding	Gold	ENST00000430494	AC007879.7	GENCODE	974	chr2	+	208104534	208110611	AATCAAGAGGTAGAGCTTCCCCTGGTGTTCCTGCTGGGTACATAAAGGATCTTTTCCATT		intergenic							817.3	732.265	9.79096	9.26546	945.212	717.727	788.959	791.425	757.138	648.231	9.89575	9.78348	9.69364	9.22329	9.16454	9.40855
ASHGV40048873	0.00504649	0.276997	1.24997	up	noncoding	long noncoding	Gold	ENST00000522765	RP11-115J16.2	GENCODE	454	chr8	-	9229479	9232475	GCTATAACCCCACTTCCGATGCAGACAGCAATTCCAATGCATTGCAGCTTTCAGGATTTT		intergenic							104.015	115.661	6.82947	6.50757	105.334	91.3962	115.315	134.367	129.102	83.5158	6.76221	6.83385	6.89234	6.50585	6.43279	6.58408
ASHGV40022179	0.0051055	0.276997	1.26232	up	noncoding	long noncoding	Reliable	ENST00000579100	RP11-277J6.2	GENCODE	173	chr17	+	71637164	71639245	TCGGACACCGCTGACACCACTGTCTGGATCGGCGAACCCCAAAGTCGAGGAACCGCCGGT		intronic antisense	ENST00000388726	SDK2		-	71330523	71640227	49.428	56.2154	5.77381	5.43774	51.4976	42.4153	54.3711	62.328	66.3425	39.9755	5.74535	5.76363	5.81245	5.35111	5.41697	5.54514
ASHGV40022179	0.0051055	0.276997	1.26232	up	noncoding	long noncoding	Reliable	ENST00000579100	RP11-277J6.2	GENCODE	173	chr17	+	71637164	71639245	TCGGACACCGCTGACACCACTGTCTGGATCGGCGAACCCCAAAGTCGAGGAACCGCCGGT		intronic antisense	NM_001144952	SDK2	sidekick cell adhesion molecule 2	-	71330522	71640227	49.428	56.2154	5.77381	5.43774	51.4976	42.4153	54.3711	62.328	66.3425	39.9755	5.74535	5.76363	5.81245	5.35111	5.41697	5.54514
ASHGV40002497	0.00511994	0.276997	1.35611	up	noncoding	long noncoding	Reliable	ENST00000585742	CTD-2659N19.2	GENCODE	272	chr19	+	12799735	12800052	TAGGGCCCAGGCCCACGGGGCGGAGGCAGCACCAACATTGGGGATGGTCCCCCAAGAACA		natural antisense	ENST00000380339	FBXW9		-	12799730	12807432	45.4917	48.3576	5.6601	5.22062	48.9846	39.6034	47.8872	53.2464	56.3597	35.4667	5.67539	5.66875	5.63616	5.12029	5.16712	5.37445
ASHGV40002497	0.00511994	0.276997	1.35611	up	noncoding	long noncoding	Reliable	ENST00000585742	CTD-2659N19.2	GENCODE	272	chr19	+	12799735	12800052	TAGGGCCCAGGCCCACGGGGCGGAGGCAGCACCAACATTGGGGATGGTCCCCCAAGAACA		natural antisense	ENST00000544494	FBXW9		-	12799120	12807433	45.4917	48.3576	5.6601	5.22062	48.9846	39.6034	47.8872	53.2464	56.3597	35.4667	5.67539	5.66875	5.63616	5.12029	5.16712	5.37445
ASHGV40002497	0.00511994	0.276997	1.35611	up	noncoding	long noncoding	Reliable	ENST00000585742	CTD-2659N19.2	GENCODE	272	chr19	+	12799735	12800052	TAGGGCCCAGGCCCACGGGGCGGAGGCAGCACCAACATTGGGGATGGTCCCCCAAGAACA		natural antisense	ENST00000587955	FBXW9		-	12800029	12807395	45.4917	48.3576	5.6601	5.22062	48.9846	39.6034	47.8872	53.2464	56.3597	35.4667	5.67539	5.66875	5.63616	5.12029	5.16712	5.37445
ASHGV40002497	0.00511994	0.276997	1.35611	up	noncoding	long noncoding	Reliable	ENST00000585742	CTD-2659N19.2	GENCODE	272	chr19	+	12799735	12800052	TAGGGCCCAGGCCCACGGGGCGGAGGCAGCACCAACATTGGGGATGGTCCCCCAAGAACA		natural antisense	NM_032301	FBXW9	F-box and WD repeat domain containing 9	-	12799729	12807455	45.4917	48.3576	5.6601	5.22062	48.9846	39.6034	47.8872	53.2464	56.3597	35.4667	5.67539	5.66875	5.63616	5.12029	5.16712	5.37445
ASHGV40029243	0.005137	0.276997	1.5315	up	noncoding	long noncoding	Reliable	ENST00000610202	RP11-299H21.1	GENCODE	2476	chr2	+	101768121	101771872	GAACTGTGTATGGGAATGGATTCTAAAGTGTTAGACTAAGGAGGATGAAATACTAGGTTA	100506286	bidirectional	ENST00000409318	TBC1D8		-	101624078	101767846	20.9767	21.1784	4.57373	3.95879	18.958	18.2334	25.7389	24.5328	25.9128	13.0895	4.3688	4.60658	4.74581	3.93545	3.96936	3.97155
ASHGV40029243	0.005137	0.276997	1.5315	up	noncoding	long noncoding	Reliable	ENST00000610202	RP11-299H21.1	GENCODE	2476	chr2	+	101768121	101771872	GAACTGTGTATGGGAATGGATTCTAAAGTGTTAGACTAAGGAGGATGAAATACTAGGTTA	100506286	bidirectional	NM_001102426	TBC1D8	TBC1 domain family member 8	-	101623689	101767846	20.9767	21.1784	4.57373	3.95879	18.958	18.2334	25.7389	24.5328	25.9128	13.0895	4.3688	4.60658	4.74581	3.93545	3.96936	3.97155
ASHGV40029243	0.005137	0.276997	1.5315	up	noncoding	long noncoding	Reliable	ENST00000610202	RP11-299H21.1	GENCODE	2476	chr2	+	101768121	101771872	GAACTGTGTATGGGAATGGATTCTAAAGTGTTAGACTAAGGAGGATGAAATACTAGGTTA	100506286	bidirectional	uc010yvw.2	TBC1D8		-	101649702	101767846	20.9767	21.1784	4.57373	3.95879	18.958	18.2334	25.7389	24.5328	25.9128	13.0895	4.3688	4.60658	4.74581	3.93545	3.96936	3.97155
ASHGV40014006	0.00521842	0.277979	1.18989	up	noncoding	long noncoding	Reliable	ENST00000553827	RP11-305B6.3	GENCODE	257	chr14	-	44464983	44853748	TTTCAAGAAGTATTAAGGAAGCCAGATCTCATGCCTTACAGCACAGTGGGAAGAACCACT		intergenic							58.0251	69.8728	6.00497	5.75415	61.0282	52.3864	60.6608	77.6994	84.0319	47.8872	5.98996	6.05601	5.96894	5.68122	5.77991	5.80131
ASHGV40005501	0.00557846	0.284742	4.2981	up	noncoding	long noncoding	Reliable	ENST00000414157	RP11-462L8.1	GENCODE	1041	chr10	+	33271468	33371030	GCATAAACTCACCAGTTTTATCCTTAATTACTGTGATATACACTCATGAAGTATGTACCC	101929475	intronic antisense	ENST00000475184	ITGB1		-	33218751	33294720	386.878	118.902	8.66667	6.56298	543.042	278.411	339.181	115.189	111.782	129.735	9.10457	8.43669	8.45876	6.27274	6.21503	7.20116
ASHGV40005501	0.00557846	0.284742	4.2981	up	noncoding	long noncoding	Reliable	ENST00000414157	RP11-462L8.1	GENCODE	1041	chr10	+	33271468	33371030	GCATAAACTCACCAGTTTTATCCTTAATTACTGTGATATACACTCATGAAGTATGTACCC	101929475	intronic antisense	ENST00000534049	ITGB1		-	33217139	33281391	386.878	118.902	8.66667	6.56298	543.042	278.411	339.181	115.189	111.782	129.735	9.10457	8.43669	8.45876	6.27274	6.21503	7.20116
ASHGV40020667	0.00570854	0.288132	1.25	up	noncoding	long noncoding	Reliable	ENST00000592766	RP11-15K2.2	GENCODE	552	chr17	-	59537584	59540745	TTGGGTTCTTGAAGGGACTAAAGTTGGTGCCTAGACGCCTGACTTGGGGGTGTTCCCCAG		intronic antisense	ENST00000393853	TBX4		+	59529778	59562471	169.955	186.62	7.53268	7.21075	184.478	144.383	181.004	203.127	217.306	139.427	7.56756	7.48788	7.5426	7.1146	7.21317	7.30449
ASHGV40020667	0.00570854	0.288132	1.25	up	noncoding	long noncoding	Reliable	ENST00000592766	RP11-15K2.2	GENCODE	552	chr17	-	59537584	59540745	TTGGGTTCTTGAAGGGACTAAAGTTGGTGCCTAGACGCCTGACTTGGGGGTGTTCCCCAG		intronic antisense	ENST00000589003	TBX4		+	59529764	59556101	169.955	186.62	7.53268	7.21075	184.478	144.383	181.004	203.127	217.306	139.427	7.56756	7.48788	7.5426	7.1146	7.21317	7.30449
ASHGV40020667	0.00570854	0.288132	1.25	up	noncoding	long noncoding	Reliable	ENST00000592766	RP11-15K2.2	GENCODE	552	chr17	-	59537584	59540745	TTGGGTTCTTGAAGGGACTAAAGTTGGTGCCTAGACGCCTGACTTGGGGGTGTTCCCCAG		intronic antisense	NM_018488	TBX4	T-box 4	+	59533806	59561664	169.955	186.62	7.53268	7.21075	184.478	144.383	181.004	203.127	217.306	139.427	7.56756	7.48788	7.5426	7.1146	7.21317	7.30449
ASHGV40046708	0.00573515	0.288504	1.40098	up	noncoding	long noncoding	Reliable	ENST00000446145	RP11-239E10.3	GENCODE	487	chr1	+	223354485	223361496	ATAATCATGAGGAAAGTGCAATTGTGGGATCATACAAGCTGAGGATGCCTAGAGGGATCC		intergenic							16.8206	19.0024	4.28228	3.79585	15.9471	15.4516	19.0631	21.4721	23.3723	12.1629	4.12841	4.39547	4.32298	3.72413	3.79277	3.87064
ASHGV40002111	0.00600722	0.289847	1.24631	up	noncoding	long noncoding	Reliable	ENST00000554815	RP11-509A17.3	GENCODE	427	chr15	+	20554570	20564419	GAGGCCCACGGTGCACCCCCAGCCCAGGCGACATCAACGGCCAGCCCCATACGCGTGAGG		intergenic							860.687	888.629	9.87505	9.55738	905.179	796.041	880.842	945.087	942.353	778.447	9.8392	9.93529	9.85065	9.50409	9.50777	9.66027
ASHGV40042648	0.00604173	0.289847	1.93501	up	noncoding	long noncoding	Reliable	ENST00000517927	MIR146A	GENCODE	2301	chr5	+	159895274	159914433	GCTTTACCAAAACTTGGTTTATGTAAGTGGAAAAAGCATGTTGCAAAATAACTTGGTGTC	406938	intergenic							1796.96	1173.76	10.9153	9.96293	2057.47	1645.67	1687.74	1072.06	1194.6	1254.61	10.991	10.9505	10.8043	9.70689	9.89692	10.285
ASHGV40025769	0.00608446	0.289847	1.27683	up	noncoding	long noncoding	Reliable	ENST00000586247	RP11-15A1.2	GENCODE	517	chr19	+	44406152	44430697	CTGAGAATGAACACTATTTTACTGCCTGCATAATTAGCACTAGACAGGTGAATTTATTAC		intronic antisense	ENST00000588140	ZNF45		-	44419092	44423891	48.5267	54.9916	5.75405	5.40148	48.6768	45.2963	51.6071	62.8619	63.9446	38.1683	5.66652	5.85411	5.74151	5.36563	5.36115	5.47765
ASHGV40025769	0.00608446	0.289847	1.27683	up	noncoding	long noncoding	Reliable	ENST00000586247	RP11-15A1.2	GENCODE	517	chr19	+	44406152	44430697	CTGAGAATGAACACTATTTTACTGCCTGCATAATTAGCACTAGACAGGTGAATTTATTAC		intronic antisense	ENST00000589703	ZNF45		-	44417280	44426439	48.5267	54.9916	5.75405	5.40148	48.6768	45.2963	51.6071	62.8619	63.9446	38.1683	5.66652	5.85411	5.74151	5.36563	5.36115	5.47765
ASHGV40025769	0.00608446	0.289847	1.27683	up	noncoding	long noncoding	Reliable	ENST00000586247	RP11-15A1.2	GENCODE	517	chr19	+	44406152	44430697	CTGAGAATGAACACTATTTTACTGCCTGCATAATTAGCACTAGACAGGTGAATTTATTAC		intronic antisense	NM_003425	ZNF45	zinc finger protein 45	-	44416775	44439411	48.5267	54.9916	5.75405	5.40148	48.6768	45.2963	51.6071	62.8619	63.9446	38.1683	5.66652	5.85411	5.74151	5.36563	5.36115	5.47765
ASHGV40015608	0.00610503	0.289847	1.54921	up	noncoding	long noncoding	Reliable	ENST00000565943	RP11-350A1.2	GENCODE	472	chr15	-	24483291	24485339	AAGATGGAATGTAGCCGTCCTAAAAAGGGGATATAGTACAAAGGGCTGAGTCCCTTCAAA		intergenic							18.9906	19.3397	4.45121	3.81968	19.6582	17.0493	20.2642	25.0285	20.5441	12.4466	4.42013	4.52438	4.40913	3.96229	3.59551	3.90122
ASHGV40001200	0.0061429	0.289847	1.24079	up	noncoding	long noncoding	Gold	ENST00000455988	AC007405.8	GENCODE	547	chr2	-	171672914	171674547	AGAGGGTGGGCGCCCAGCGATCCGCTCGGCTCGGCCCTGACAGGCGTAATCTGCCCGGCG		intronic antisense	ENST00000454603	GAD1		+	171669722	171686095	34.457	41.396	5.2773	4.96604	36.608	31.9143	34.8486	47.2996	50.5439	26.3445	5.27851	5.37251	5.18087	4.93708	5.00477	4.95628
ASHGV40001200	0.0061429	0.289847	1.24079	up	noncoding	long noncoding	Gold	ENST00000455988	AC007405.8	GENCODE	547	chr2	-	171672914	171674547	AGAGGGTGGGCGCCCAGCGATCCGCTCGGCTCGGCCCTGACAGGCGTAATCTGCCCGGCG		intronic antisense	ENST00000455008	GAD1		+	171673764	171687501	34.457	41.396	5.2773	4.96604	36.608	31.9143	34.8486	47.2996	50.5439	26.3445	5.27851	5.37251	5.18087	4.93708	5.00477	4.95628
ASHGV40001200	0.0061429	0.289847	1.24079	up	noncoding	long noncoding	Gold	ENST00000455988	AC007405.8	GENCODE	547	chr2	-	171672914	171674547	AGAGGGTGGGCGCCCAGCGATCCGCTCGGCTCGGCCCTGACAGGCGTAATCTGCCCGGCG		natural antisense	ENST00000344257	GAD1		+	171673421	171699269	34.457	41.396	5.2773	4.96604	36.608	31.9143	34.8486	47.2996	50.5439	26.3445	5.27851	5.37251	5.18087	4.93708	5.00477	4.95628
ASHGV40001200	0.0061429	0.289847	1.24079	up	noncoding	long noncoding	Gold	ENST00000455988	AC007405.8	GENCODE	547	chr2	-	171672914	171674547	AGAGGGTGGGCGCCCAGCGATCCGCTCGGCTCGGCCCTGACAGGCGTAATCTGCCCGGCG		natural antisense	ENST00000445006	GAD1		+	171672623	171678626	34.457	41.396	5.2773	4.96604	36.608	31.9143	34.8486	47.2996	50.5439	26.3445	5.27851	5.37251	5.18087	4.93708	5.00477	4.95628
ASHGV40001200	0.0061429	0.289847	1.24079	up	noncoding	long noncoding	Gold	ENST00000455988	AC007405.8	GENCODE	547	chr2	-	171672914	171674547	AGAGGGTGGGCGCCCAGCGATCCGCTCGGCTCGGCCCTGACAGGCGTAATCTGCCCGGCG		natural antisense	ENST00000456864	GAD1		+	171674278	171687518	34.457	41.396	5.2773	4.96604	36.608	31.9143	34.8486	47.2996	50.5439	26.3445	5.27851	5.37251	5.18087	4.93708	5.00477	4.95628
ASHGV40001200	0.0061429	0.289847	1.24079	up	noncoding	long noncoding	Gold	ENST00000455988	AC007405.8	GENCODE	547	chr2	-	171672914	171674547	AGAGGGTGGGCGCCCAGCGATCCGCTCGGCTCGGCCCTGACAGGCGTAATCTGCCCGGCG		natural antisense	NM_000817	GAD1	glutamate decarboxylase 1	+	171673199	171717659	34.457	41.396	5.2773	4.96604	36.608	31.9143	34.8486	47.2996	50.5439	26.3445	5.27851	5.37251	5.18087	4.93708	5.00477	4.95628
ASHGV40001200	0.0061429	0.289847	1.24079	up	noncoding	long noncoding	Gold	ENST00000455988	AC007405.8	GENCODE	547	chr2	-	171672914	171674547	AGAGGGTGGGCGCCCAGCGATCCGCTCGGCTCGGCCCTGACAGGCGTAATCTGCCCGGCG		natural antisense	NM_013445	GAD1		+	171673199	171699269	34.457	41.396	5.2773	4.96604	36.608	31.9143	34.8486	47.2996	50.5439	26.3445	5.27851	5.37251	5.18087	4.93708	5.00477	4.95628
ASHGV40010435	0.00615821	0.289847	1.54417	up	noncoding	long noncoding	Reliable	ENST00000548740	RP11-510I5.4	GENCODE	379	chr12	-	96816103	96879220	ACTTTTCTTCTTATAATGACTAATAAAAACAGTTTGCCAGGCTCTGTGCCAAGTGCTTTA		intergenic							163.222	144.717	7.47573	6.8489	158.728	143.888	187.05	160.149	158.112	115.891	7.35463	7.48367	7.5889	6.76652	6.73718	7.04299
ASHGV40009734	0.00616738	0.289847	1.39729	up	noncoding	long noncoding	Reliable	ENST00000609194	RP5-943J3.2	GENCODE	695	chr1	-	90285732	90286427	GAAGAACGGCAGCCTACATAACCATCGCCGTAATGCTCTCGCAAGCGTCCACCTGGGCAG		bidirectional	ENST00000525774	LRRC8D		+	90286572	90398719	137.74	135.71	7.23353	6.7509	136.429	121.043	155.748	145.464	158.377	103.288	7.13858	7.23974	7.32228	6.62725	6.74113	6.88433
ASHGV40009734	0.00616738	0.289847	1.39729	up	noncoding	long noncoding	Reliable	ENST00000609194	RP5-943J3.2	GENCODE	695	chr1	-	90285732	90286427	GAAGAACGGCAGCCTACATAACCATCGCCGTAATGCTCTCGCAAGCGTCCACCTGGGCAG		bidirectional	NM_001134479	LRRC8D		+	90286572	90401989	137.74	135.71	7.23353	6.7509	136.429	121.043	155.748	145.464	158.377	103.288	7.13858	7.23974	7.32228	6.62725	6.74113	6.88433
ASHGV40026625	0.00617872	0.289847	1.14196	up	noncoding	long noncoding	Reliable	ENST00000417213	AC009229.6	GENCODE	351	chr2	-	38359778	38366088	TAAAAGGATAGGCTGGTCTGCATGGTGGCTGTTTTACTGCTTTTCTAAACTTGGGTGAAC		intergenic							782.28	882.851	9.7362	9.54469	819.93	714.444	812.465	935.36	975.763	737.43	9.70061	9.77496	9.73302	9.48765	9.56226	9.58416
ASHGV40050851	0.00626069	0.289847	2.26056	up	noncoding	long noncoding	Reliable	ENST00000565297	RP11-79H23.3	GENCODE	2994	chr8	+	79749763	79752757	GTCGGAATATAGCTTTGTAATGAATACATTCGTCTTAAAACTGACTTGGCTTTTTCTCCT		intergenic							265.96	172.009	8.18607	7.00939	240.46	265.874	291.547	213.762	215.598	86.6668	7.94838	8.37206	8.23778	7.18891	7.20099	6.63828
ASHGV40042346	0.00649019	0.290911	1.35028	up	noncoding	long noncoding	Reliable	ENST00000602502	CTC-203F4.2	GENCODE	2017	chr5	+	134734969	134736986	GGGGTACCAGCTGCTGCTGCTGCTATTGCTTCTTCTTCTGTTAAAGGTTTTTTATTTTTT		natural antisense	ENST00000510038	H2AFY		-	134670602	134735574	13831.4	11655.9	13.8402	13.4069	14573.3	14009.5	12911.3	11553.3	11118.5	12295.9	13.8005	13.9869	13.7333	13.3917	13.3568	13.4724
ASHGV40042346	0.00649019	0.290911	1.35028	up	noncoding	long noncoding	Reliable	ENST00000602502	CTC-203F4.2	GENCODE	2017	chr5	+	134734969	134736986	GGGGTACCAGCTGCTGCTGCTGCTATTGCTTCTTCTTCTGTTAAAGGTTTTTTATTTTTT		natural antisense	NM_004893	H2AFY		-	134670070	134735577	13831.4	11655.9	13.8402	13.4069	14573.3	14009.5	12911.3	11553.3	11118.5	12295.9	13.8005	13.9869	13.7333	13.3917	13.3568	13.4724
ASHGV40015906	0.00651894	0.29105	1.27928	up	noncoding	long noncoding	Reliable	ENST00000561934	RP11-48G14.1	GENCODE	839	chr15	-	56700680	56702384	GCCAGCTGTGGTAGACTCATTTCCATATCTGAAATTGTGAGTAATATTATCTATACCTAA		intronic antisense	ENST00000560582	TEX9		+	56686918	56720910	63.9154	71.7069	6.13907	5.78374	64.4308	57.4789	69.8366	88.762	79.0685	47.2902	6.06534	6.18186	6.17002	5.88403	5.68506	5.78214
ASHGV40015906	0.00651894	0.29105	1.27928	up	noncoding	long noncoding	Reliable	ENST00000561934	RP11-48G14.1	GENCODE	839	chr15	-	56700680	56702384	GCCAGCTGTGGTAGACTCATTTCCATATCTGAAATTGTGAGTAATATTATCTATACCTAA		intronic antisense	NM_001286449	TEX9		+	56657621	56738195	63.9154	71.7069	6.13907	5.78374	64.4308	57.4789	69.8366	88.762	79.0685	47.2902	6.06534	6.18186	6.17002	5.88403	5.68506	5.78214
ASHGV40015906	0.00651894	0.29105	1.27928	up	noncoding	long noncoding	Reliable	ENST00000561934	RP11-48G14.1	GENCODE	839	chr15	-	56700680	56702384	GCCAGCTGTGGTAGACTCATTTCCATATCTGAAATTGTGAGTAATATTATCTATACCTAA		intronic antisense	NM_198524	TEX9	testis expressed 9	+	56657621	56738195	63.9154	71.7069	6.13907	5.78374	64.4308	57.4789	69.8366	88.762	79.0685	47.2902	6.06534	6.18186	6.17002	5.88403	5.68506	5.78214
ASHGV40042139	0.00668079	0.2926	1.19076	up	noncoding	long noncoding	Gold	ENST00000456125	RP11-195C7.1	GENCODE	579	chr1	+	176176783	176198466	AACGACTCCTGCTCTACTGATGGTGATTCCACAGCTTTGTGAGGAATAAGTTAAGATGAA	101930532	bidirectional	NM_001001740	RFWD2		-	175913961	176176380	207.933	238.504	7.82953	7.57764	219.244	188.173	216.383	273.682	262.298	179.532	7.82125	7.86978	7.79756	7.57124	7.505	7.65669
ASHGV40042139	0.00668079	0.2926	1.19076	up	noncoding	long noncoding	Gold	ENST00000456125	RP11-195C7.1	GENCODE	579	chr1	+	176176783	176198466	AACGACTCCTGCTCTACTGATGGTGATTCCACAGCTTTGTGAGGAATAAGTTAAGATGAA	101930532	bidirectional	NM_001286644	RFWD2		-	175913961	176176380	207.933	238.504	7.82953	7.57764	219.244	188.173	216.383	273.682	262.298	179.532	7.82125	7.86978	7.79756	7.57124	7.505	7.65669
ASHGV40042139	0.00668079	0.2926	1.19076	up	noncoding	long noncoding	Gold	ENST00000456125	RP11-195C7.1	GENCODE	579	chr1	+	176176783	176198466	AACGACTCCTGCTCTACTGATGGTGATTCCACAGCTTTGTGAGGAATAAGTTAAGATGAA	101930532	bidirectional	NM_022457	RFWD2	ring finger and WD repeat domain 2, E3 ubiquitin protein ligase	-	175913961	176176380	207.933	238.504	7.82953	7.57764	219.244	188.173	216.383	273.682	262.298	179.532	7.82125	7.86978	7.79756	7.57124	7.505	7.65669
ASHGV40033522	0.00668274	0.2926	1.26714	up	noncoding	long noncoding	Reliable	ENST00000432032	AP000355.2	GENCODE	480	chr22	+	24912475	24914354	AAAGTGATGAAAGCCTGTGAGCAAGAAAAAGACGTGTTCAGGCTGTGGTCAGAACTCTTG		intron sense-overlapping	ENST00000413389	UPB1		+	24863205	24922636	52.3459	60.0827	5.85167	5.5101	51.9135	44.6021	60.522	71.5424	70.9901	37.7156	5.75701	5.83284	5.96517	5.54925	5.52019	5.46085
ASHGV40033522	0.00668274	0.2926	1.26714	up	noncoding	long noncoding	Reliable	ENST00000432032	AP000355.2	GENCODE	480	chr22	+	24912475	24914354	AAAGTGATGAAAGCCTGTGAGCAAGAAAAAGACGTGTTCAGGCTGTGGTCAGAACTCTTG		intron sense-overlapping	NM_016327	UPB1	ureidopropionase, beta	+	24891250	24922553	52.3459	60.0827	5.85167	5.5101	51.9135	44.6021	60.522	71.5424	70.9901	37.7156	5.75701	5.83284	5.96517	5.54925	5.52019	5.46085
ASHGV40030172	0.00670624	0.292825	1.35375	up	noncoding	long noncoding	Reliable	ENST00000432993	AC114765.1	GENCODE	754	chr2	+	220970376	221315499	AGGAAAAGAGACCAAAGTCAGGGAGCAGTCGTTTTCACATGGGATGAACTCAGTGTAAGA		intergenic							16.4997	19.0742	4.25167	3.81471	17.6415	13.7343	18.1232	22.1103	21.9587	13.1537	4.26046	4.23984	4.25472	3.77177	3.69464	3.97771
ASHGV40001452	0.00670892	0.292825	1.21294	up	noncoding	long noncoding	Reliable	ENST00000503349	RP11-72L22.1	GENCODE	602	chr5	+	86263137	86433529	AACCACAGTGAAGCATGTTCCAGAAGGCCAGGGCGGTCGGTTCTGCTGCACAAATGAGGT		intergenic							62.7547	73.4563	6.10428	5.82578	66.7552	50.8638	70.6453	85.9255	84.4367	50.0068	6.11283	6.01436	6.18566	5.82948	5.78723	5.86063
ASHGV40044422	0.00685298	0.29442	1.14016	up	noncoding	long noncoding	Reliable	ENST00000417053	RP11-175B9.2	GENCODE	1171	chr1	+	202407523	202408694	GGGCGACTGCTGTTGCCTTGGGGGGTGTGGCGCTCTCTGTGGTCACTCCTGCCAGGAACT		intron sense-overlapping	ENST00000336894	PPP1R12B		+	202317829	202557697	506.663	586.373	9.10382	8.91459	546.774	437.593	535.624	643.508	642.619	472.991	9.11404	9.08201	9.11542	8.87693	8.88179	8.98505
ASHGV40044422	0.00685298	0.29442	1.14016	up	noncoding	long noncoding	Reliable	ENST00000417053	RP11-175B9.2	GENCODE	1171	chr1	+	202407523	202408694	GGGCGACTGCTGTTGCCTTGGGGGGTGTGGCGCTCTCTGTGGTCACTCCTGCCAGGAACT		intron sense-overlapping	NM_002481	PPP1R12B	protein phosphatase 1 regulatory subunit 12B	+	202317829	202557697	506.663	586.373	9.10382	8.91459	546.774	437.593	535.624	643.508	642.619	472.991	9.11404	9.08201	9.11542	8.87693	8.88179	8.98505
ASHGV40048720	0.00688097	0.29442	1.74924	up	noncoding	long noncoding	Reliable	ENST00000608064	RP11-5C23.1	GENCODE	963	chr7	+	154742935	154743898	CCCACAGCAGAAGCTAAAAAAGTACACTTACTATTTCTATTAACGAATAGACTATCTCCT		intronic antisense	ENST00000404141	PAXIP1		-	154735396	154794794	908.147	680.67	9.95269	9.14597	892.706	872.278	959.457	691.552	694.55	655.908	9.82252	10.0559	9.97969	8.99495	9.01367	9.42928
ASHGV40048720	0.00688097	0.29442	1.74924	up	noncoding	long noncoding	Reliable	ENST00000608064	RP11-5C23.1	GENCODE	963	chr7	+	154742935	154743898	CCCACAGCAGAAGCTAAAAAAGTACACTTACTATTTCTATTAACGAATAGACTATCTCCT		intronic antisense	NM_007349	PAXIP1	PAX interacting (with transcription-activation domain) protein 1	-	154735399	154794682	908.147	680.67	9.95269	9.14597	892.706	872.278	959.457	691.552	694.55	655.908	9.82252	10.0559	9.97969	8.99495	9.01367	9.42928
ASHGV40024893	0.00690118	0.29442	1.16328	up	noncoding	long noncoding	Reliable	ENST00000597230	CTD-3138B18.5	GENCODE	2705	chr19	-	58768638	58790174	AATTCAGATAAACTCAACATCTCCAGCCTGGGGGAAACGTGAGAGGGTGGTATGAAGATA		intronic antisense	ENST00000415203	ZNF544		+	58755327	58774659	2730.47	2758.36	11.5229	11.3047	2950.03	2447.44	2793.93	2711.48	2798.2	2765.4	11.5082	11.5173	11.5432	11.2372	11.2971	11.3798
ASHGV40024893	0.00690118	0.29442	1.16328	up	noncoding	long noncoding	Reliable	ENST00000597230	CTD-3138B18.5	GENCODE	2705	chr19	-	58768638	58790174	AATTCAGATAAACTCAACATCTCCAGCCTGGGGGAAACGTGAGAGGGTGGTATGAAGATA		intronic antisense	ENST00000595981	ZNF544		+	58740833	58788815	2730.47	2758.36	11.5229	11.3047	2950.03	2447.44	2793.93	2711.48	2798.2	2765.4	11.5082	11.5173	11.5432	11.2372	11.2971	11.3798
ASHGV40024893	0.00690118	0.29442	1.16328	up	noncoding	long noncoding	Reliable	ENST00000597230	CTD-3138B18.5	GENCODE	2705	chr19	-	58768638	58790174	AATTCAGATAAACTCAACATCTCCAGCCTGGGGGAAACGTGAGAGGGTGGTATGAAGATA		intronic antisense	ENST00000596652	ZNF544		+	58740830	58774556	2730.47	2758.36	11.5229	11.3047	2950.03	2447.44	2793.93	2711.48	2798.2	2765.4	11.5082	11.5173	11.5432	11.2372	11.2971	11.3798
ASHGV40024893	0.00690118	0.29442	1.16328	up	noncoding	long noncoding	Reliable	ENST00000597230	CTD-3138B18.5	GENCODE	2705	chr19	-	58768638	58790174	AATTCAGATAAACTCAACATCTCCAGCCTGGGGGAAACGTGAGAGGGTGGTATGAAGATA		intronic antisense	ENST00000596825	ZNF544		+	58740340	58775010	2730.47	2758.36	11.5229	11.3047	2950.03	2447.44	2793.93	2711.48	2798.2	2765.4	11.5082	11.5173	11.5432	11.2372	11.2971	11.3798
ASHGV40024893	0.00690118	0.29442	1.16328	up	noncoding	long noncoding	Reliable	ENST00000597230	CTD-3138B18.5	GENCODE	2705	chr19	-	58768638	58790174	AATTCAGATAAACTCAACATCTCCAGCCTGGGGGAAACGTGAGAGGGTGGTATGAAGATA		intronic antisense	ENST00000596929	ZNF544		+	58740830	58788613	2730.47	2758.36	11.5229	11.3047	2950.03	2447.44	2793.93	2711.48	2798.2	2765.4	11.5082	11.5173	11.5432	11.2372	11.2971	11.3798
ASHGV40024893	0.00690118	0.29442	1.16328	up	noncoding	long noncoding	Reliable	ENST00000597230	CTD-3138B18.5	GENCODE	2705	chr19	-	58768638	58790174	AATTCAGATAAACTCAACATCTCCAGCCTGGGGGAAACGTGAGAGGGTGGTATGAAGATA		intronic antisense	ENST00000599227	ZNF544		+	58739959	58775010	2730.47	2758.36	11.5229	11.3047	2950.03	2447.44	2793.93	2711.48	2798.2	2765.4	11.5082	11.5173	11.5432	11.2372	11.2971	11.3798
ASHGV40024893	0.00690118	0.29442	1.16328	up	noncoding	long noncoding	Reliable	ENST00000597230	CTD-3138B18.5	GENCODE	2705	chr19	-	58768638	58790174	AATTCAGATAAACTCAACATCTCCAGCCTGGGGGAAACGTGAGAGGGTGGTATGAAGATA		intronic antisense	ENST00000599953	ZNF544		+	58740830	58774322	2730.47	2758.36	11.5229	11.3047	2950.03	2447.44	2793.93	2711.48	2798.2	2765.4	11.5082	11.5173	11.5432	11.2372	11.2971	11.3798
ASHGV40024893	0.00690118	0.29442	1.16328	up	noncoding	long noncoding	Reliable	ENST00000597230	CTD-3138B18.5	GENCODE	2705	chr19	-	58768638	58790174	AATTCAGATAAACTCAACATCTCCAGCCTGGGGGAAACGTGAGAGGGTGGTATGAAGATA		intronic antisense	ENST00000600044	ZNF544		+	58740830	58774571	2730.47	2758.36	11.5229	11.3047	2950.03	2447.44	2793.93	2711.48	2798.2	2765.4	11.5082	11.5173	11.5432	11.2372	11.2971	11.3798
ASHGV40024893	0.00690118	0.29442	1.16328	up	noncoding	long noncoding	Reliable	ENST00000597230	CTD-3138B18.5	GENCODE	2705	chr19	-	58768638	58790174	AATTCAGATAAACTCAACATCTCCAGCCTGGGGGAAACGTGAGAGGGTGGTATGAAGATA		intronic antisense	ENST00000600220	ZNF544		+	58740830	58774659	2730.47	2758.36	11.5229	11.3047	2950.03	2447.44	2793.93	2711.48	2798.2	2765.4	11.5082	11.5173	11.5432	11.2372	11.2971	11.3798
ASHGV40024893	0.00690118	0.29442	1.16328	up	noncoding	long noncoding	Reliable	ENST00000597230	CTD-3138B18.5	GENCODE	2705	chr19	-	58768638	58790174	AATTCAGATAAACTCAACATCTCCAGCCTGGGGGAAACGTGAGAGGGTGGTATGAAGATA		intronic antisense	NM_014480	ZNF544	zinc finger protein 544	+	58740069	58775008	2730.47	2758.36	11.5229	11.3047	2950.03	2447.44	2793.93	2711.48	2798.2	2765.4	11.5082	11.5173	11.5432	11.2372	11.2971	11.3798
ASHGV40045306	0.0069159	0.29442	1.23894	up	noncoding	long noncoding	Reliable	ENST00000607718	RP11-177G23.2	GENCODE	471	chr6	+	80270848	80271319	GCTACCTGTTAAAATTCACCCTGTACTCTTGAAAGCAAACGTGCATCTAAATAAACTAAA		intergenic							253.292	282.866	8.11907	7.80996	255.365	238.571	265.94	321.461	333.459	193.678	8.03415	8.21816	8.10489	7.8047	7.8608	7.76437
ASHGV40052722	0.00718278	0.298883	1.07365	up	noncoding	long noncoding	Reliable	ENST00000521572	RP11-337A23.6	GENCODE	371	chr9	+	26801730	26805860	GGAGCAAATGTTATGTGAGAGTCTAAATGAGCCACTGCCCTCTGTTTGATTGAATATCAG		intergenic							487.655	599.304	9.05185	8.94933	517.157	436.279	509.528	663.212	663.017	471.683	9.03696	9.07625	9.04233	8.92772	8.93946	8.98081
ASHGV40011299	0.00723175	0.298883	1.2697	up	noncoding	long noncoding	Reliable	ENST00000607353	RP11-446N19.1	GENCODE	448	chr12	+	46931284	47046333	TGGCTCAGACTCAATGAGCTATGGACCTGTGGACCCTGGTGGCAGTCACACAGTGTCAAG		intergenic							3535.09	3258.49	11.8808	11.5363	4006.43	3167.94	3430.9	3344.11	3074.96	3356.4	11.9413	11.8865	11.8146	11.5396	11.4351	11.6343
ASHGV40032680	0.00750031	0.299731	1.86808	up	noncoding	long noncoding	Reliable	ENST00000608767	AF129408.17	GENCODE	431	chr21	+	40556394	40556825	GACTCCTGGGTTAACTGGTCTATTATGATGATGGAACTGCAGAATAAAAAGGTTGTTTGG		bidirectional	NM_001261824	PSMG1		-	40547371	40555440	547.673	392.682	9.21847	8.31692	496.704	517.46	628.855	411.181	414.375	352.49	8.98259	9.31457	9.35825	8.17849	8.18356	8.58869
ASHGV40032680	0.00750031	0.299731	1.86808	up	noncoding	long noncoding	Reliable	ENST00000608767	AF129408.17	GENCODE	431	chr21	+	40556394	40556825	GACTCCTGGGTTAACTGGTCTATTATGATGATGGAACTGCAGAATAAAAAGGTTGTTTGG		bidirectional	NM_003720	PSMG1	proteasome (prosome, macropain) assembly chaperone 1	-	40547371	40555440	547.673	392.682	9.21847	8.31692	496.704	517.46	628.855	411.181	414.375	352.49	8.98259	9.31457	9.35825	8.17849	8.18356	8.58869
ASHGV40032680	0.00750031	0.299731	1.86808	up	noncoding	long noncoding	Reliable	ENST00000608767	AF129408.17	GENCODE	431	chr21	+	40556394	40556825	GACTCCTGGGTTAACTGGTCTATTATGATGATGGAACTGCAGAATAAAAAGGTTGTTTGG		bidirectional	NM_203433	PSMG1		-	40547371	40555440	547.673	392.682	9.21847	8.31692	496.704	517.46	628.855	411.181	414.375	352.49	8.98259	9.31457	9.35825	8.17849	8.18356	8.58869
ASHGV40024168	0.00753303	0.299731	1.25705	up	noncoding	long noncoding	Reliable	ENST00000562493	CTC-459F4.1	GENCODE	3666	chr19	-	28248091	28251757	AGTGTTCGGTGGGAAGGTGGGATTTTTGGTTCTCTGGAATTGAATGTTTAGTGTTTTTAT		intergenic							437.069	464.939	8.89563	8.56558	462.681	382.63	465.895	502.733	511.598	380.484	8.88516	8.88821	8.91351	8.48792	8.51305	8.69578
ASHGV40011111	0.007579	0.300272	1.35193	up	noncoding	long noncoding	Reliable	ENST00000359720	MGST1	GENCODE	2152	chr12	+	16535760	16591695	TCTCTTTTGTGCATCACACATATTTCACTATAAACTCGATTTTTGTGGGTGAAAGGCCAC	4257	intergenic							67.2462	70.1451	6.20646	5.77144	74.8835	57.2449	69.6103	79.6087	78.4421	52.3844	6.27933	6.17453	6.16553	5.71762	5.66918	5.92753
ASHGV40033579	0.00764492	0.300554	1.24844	up	noncoding	long noncoding	Reliable	ENST00000607919	CTA-292E10.8	GENCODE	749	chr22	+	29210901	29211650	AGGGAAAAAGAAGACAGCTGCCCTGGGTATGGCTTTGGGTCGGAATAAACATTTCTCAAA		intergenic							163.44	179.655	7.47783	7.1577	175.361	141.071	173.887	199.085	202.349	137.53	7.49263	7.4569	7.48395	7.08542	7.10343	7.28426
ASHGV40005542	0.00772545	0.300554	1.90947	up	noncoding	long noncoding	Reliable	ENST00000608335	RP11-508N22.12	GENCODE	7063	chr10	+	38426264	38433327	CCAGAACTTAGTGTCTGTGAGAAAGAAAAGATACTAGAACTTCTTACTACCTTCTAAGAT		intergenic							86.6849	64.2694	6.55626	5.62309	72.4231	79.0922	108.539	67.7303	81.7076	43.3704	6.22949	6.63047	6.80884	5.4729	5.73534	5.66104
ASHGV40002355	0.00786012	0.30179	1.42247	up	noncoding	long noncoding	Reliable	ENST00000569467	CTD-2026K11.1	GENCODE	563	chr15	+	75968567	75969503	ATGGTAGGATGTCCACAGCCAGGGACATGGGCAGGGGTGGGCACGAAAGTGGAAGCCATC		natural antisense	NM_001897	CSPG4	chondroitin sulfate proteoglycan 4	-	75966662	76005189	60.2908	60.6572	6.05858	5.55018	58.56	58.0669	64.2455	65.2183	73.6438	43.1096	5.93077	6.19574	6.04921	5.4191	5.57869	5.65273
ASHGV40022033	0.00788915	0.30179	1.53687	up	noncoding	long noncoding	Reliable	ENST00000451775	AC099850.1	GENCODE	1338	chr17	+	57183958	57195628	TAAATGGGATCTGCTTTCTACAGTTTCCTGCCAGATGTGTAAAGATTGCAAGAATTGAAG		intronic antisense	ENST00000578105	SKA2		-	57189248	57232545	541.318	469.641	9.20041	8.58042	575.726	484.479	563.748	518.124	473.795	417.003	9.18933	9.22086	9.19106	8.53012	8.39275	8.81838
ASHGV40022033	0.00788915	0.30179	1.53687	up	noncoding	long noncoding	Reliable	ENST00000451775	AC099850.1	GENCODE	1338	chr17	+	57183958	57195628	TAAATGGGATCTGCTTTCTACAGTTTCCTGCCAGATGTGTAAAGATTGCAAGAATTGAAG		intronic antisense	ENST00000580541	SKA2		-	57189246	57232545	541.318	469.641	9.20041	8.58042	575.726	484.479	563.748	518.124	473.795	417.003	9.18933	9.22086	9.19106	8.53012	8.39275	8.81838
ASHGV40022033	0.00788915	0.30179	1.53687	up	noncoding	long noncoding	Reliable	ENST00000451775	AC099850.1	GENCODE	1338	chr17	+	57183958	57195628	TAAATGGGATCTGCTTTCTACAGTTTCCTGCCAGATGTGTAAAGATTGCAAGAATTGAAG		intronic antisense	ENST00000581068	SKA2		-	57189316	57232609	541.318	469.641	9.20041	8.58042	575.726	484.479	563.748	518.124	473.795	417.003	9.18933	9.22086	9.19106	8.53012	8.39275	8.81838
ASHGV40022033	0.00788915	0.30179	1.53687	up	noncoding	long noncoding	Reliable	ENST00000451775	AC099850.1	GENCODE	1338	chr17	+	57183958	57195628	TAAATGGGATCTGCTTTCTACAGTTTCCTGCCAGATGTGTAAAGATTGCAAGAATTGAAG		intronic antisense	ENST00000583380	SKA2		-	57189451	57232535	541.318	469.641	9.20041	8.58042	575.726	484.479	563.748	518.124	473.795	417.003	9.18933	9.22086	9.19106	8.53012	8.39275	8.81838
ASHGV40022033	0.00788915	0.30179	1.53687	up	noncoding	long noncoding	Reliable	ENST00000451775	AC099850.1	GENCODE	1338	chr17	+	57183958	57195628	TAAATGGGATCTGCTTTCTACAGTTTCCTGCCAGATGTGTAAAGATTGCAAGAATTGAAG		intronic antisense	NM_001100595	SKA2		-	57187307	57232800	541.318	469.641	9.20041	8.58042	575.726	484.479	563.748	518.124	473.795	417.003	9.18933	9.22086	9.19106	8.53012	8.39275	8.81838
ASHGV40022033	0.00788915	0.30179	1.53687	up	noncoding	long noncoding	Reliable	ENST00000451775	AC099850.1	GENCODE	1338	chr17	+	57183958	57195628	TAAATGGGATCTGCTTTCTACAGTTTCCTGCCAGATGTGTAAAGATTGCAAGAATTGAAG		intronic antisense	NM_182620	SKA2	spindle and kinetochore associated complex subunit 2	-	57187307	57232800	541.318	469.641	9.20041	8.58042	575.726	484.479	563.748	518.124	473.795	417.003	9.18933	9.22086	9.19106	8.53012	8.39275	8.81838
ASHGV40022033	0.00788915	0.30179	1.53687	up	noncoding	long noncoding	Reliable	ENST00000451775	AC099850.1	GENCODE	1338	chr17	+	57183958	57195628	TAAATGGGATCTGCTTTCTACAGTTTCCTGCCAGATGTGTAAAGATTGCAAGAATTGAAG		natural antisense	ENST00000376149	TRIM37		-	57075568	57184266	541.318	469.641	9.20041	8.58042	575.726	484.479	563.748	518.124	473.795	417.003	9.18933	9.22086	9.19106	8.53012	8.39275	8.81838
ASHGV40022033	0.00788915	0.30179	1.53687	up	noncoding	long noncoding	Reliable	ENST00000451775	AC099850.1	GENCODE	1338	chr17	+	57183958	57195628	TAAATGGGATCTGCTTTCTACAGTTTCCTGCCAGATGTGTAAAGATTGCAAGAATTGAAG		natural antisense	ENST00000393065	TRIM37		-	57076347	57184187	541.318	469.641	9.20041	8.58042	575.726	484.479	563.748	518.124	473.795	417.003	9.18933	9.22086	9.19106	8.53012	8.39275	8.81838
ASHGV40022033	0.00788915	0.30179	1.53687	up	noncoding	long noncoding	Reliable	ENST00000451775	AC099850.1	GENCODE	1338	chr17	+	57183958	57195628	TAAATGGGATCTGCTTTCTACAGTTTCCTGCCAGATGTGTAAAGATTGCAAGAATTGAAG		natural antisense	NM_001005207	TRIM37		-	57059999	57184266	541.318	469.641	9.20041	8.58042	575.726	484.479	563.748	518.124	473.795	417.003	9.18933	9.22086	9.19106	8.53012	8.39275	8.81838
ASHGV40022033	0.00788915	0.30179	1.53687	up	noncoding	long noncoding	Reliable	ENST00000451775	AC099850.1	GENCODE	1338	chr17	+	57183958	57195628	TAAATGGGATCTGCTTTCTACAGTTTCCTGCCAGATGTGTAAAGATTGCAAGAATTGAAG		natural antisense	NM_015294	TRIM37	tripartite motif containing 37	-	57075560	57184266	541.318	469.641	9.20041	8.58042	575.726	484.479	563.748	518.124	473.795	417.003	9.18933	9.22086	9.19106	8.53012	8.39275	8.81838
ASHGV40002341	0.00794245	0.302092	1.23089	up	noncoding	long noncoding	Reliable	ENST00000568560	RP11-403P17.3	GENCODE	511	chr16	+	66543339	66543951	AGGCCCTGTTCAGCCCTTGTGCAAGCTGGCTTCAGCCGTTTCAGGTGTGGTCTCTAGGCT		intronic antisense	ENST00000561905	TK2		-	66541992	66547686	461.355	502.813	8.97486	8.67516	456.549	431.918	495.597	558.188	563.301	386.949	8.86551	9.05784	9.00125	8.6469	8.66147	8.71711
ASHGV40002341	0.00794245	0.302092	1.23089	up	noncoding	long noncoding	Reliable	ENST00000568560	RP11-403P17.3	GENCODE	511	chr16	+	66543339	66543951	AGGCCCTGTTCAGCCCTTGTGCAAGCTGGCTTCAGCCGTTTCAGGTGTGGTCTCTAGGCT		natural antisense	NM_001172643	TK2		-	66541905	66584194	461.355	502.813	8.97486	8.67516	456.549	431.918	495.597	558.188	563.301	386.949	8.86551	9.05784	9.00125	8.6469	8.66147	8.71711
ASHGV40002341	0.00794245	0.302092	1.23089	up	noncoding	long noncoding	Reliable	ENST00000568560	RP11-403P17.3	GENCODE	511	chr16	+	66543339	66543951	AGGCCCTGTTCAGCCCTTGTGCAAGCTGGCTTCAGCCGTTTCAGGTGTGGTCTCTAGGCT		natural antisense	NM_001172644	TK2		-	66541905	66584315	461.355	502.813	8.97486	8.67516	456.549	431.918	495.597	558.188	563.301	386.949	8.86551	9.05784	9.00125	8.6469	8.66147	8.71711
ASHGV40002341	0.00794245	0.302092	1.23089	up	noncoding	long noncoding	Reliable	ENST00000568560	RP11-403P17.3	GENCODE	511	chr16	+	66543339	66543951	AGGCCCTGTTCAGCCCTTGTGCAAGCTGGCTTCAGCCGTTTCAGGTGTGGTCTCTAGGCT		natural antisense	NM_001172645	TK2		-	66541905	66584315	461.355	502.813	8.97486	8.67516	456.549	431.918	495.597	558.188	563.301	386.949	8.86551	9.05784	9.00125	8.6469	8.66147	8.71711
ASHGV40002341	0.00794245	0.302092	1.23089	up	noncoding	long noncoding	Reliable	ENST00000568560	RP11-403P17.3	GENCODE	511	chr16	+	66543339	66543951	AGGCCCTGTTCAGCCCTTGTGCAAGCTGGCTTCAGCCGTTTCAGGTGTGGTCTCTAGGCT		natural antisense	NM_001271934	TK2		-	66541905	66584315	461.355	502.813	8.97486	8.67516	456.549	431.918	495.597	558.188	563.301	386.949	8.86551	9.05784	9.00125	8.6469	8.66147	8.71711
ASHGV40002341	0.00794245	0.302092	1.23089	up	noncoding	long noncoding	Reliable	ENST00000568560	RP11-403P17.3	GENCODE	511	chr16	+	66543339	66543951	AGGCCCTGTTCAGCCCTTGTGCAAGCTGGCTTCAGCCGTTTCAGGTGTGGTCTCTAGGCT		natural antisense	NM_001271935	TK2		-	66541905	66584194	461.355	502.813	8.97486	8.67516	456.549	431.918	495.597	558.188	563.301	386.949	8.86551	9.05784	9.00125	8.6469	8.66147	8.71711
ASHGV40002341	0.00794245	0.302092	1.23089	up	noncoding	long noncoding	Reliable	ENST00000568560	RP11-403P17.3	GENCODE	511	chr16	+	66543339	66543951	AGGCCCTGTTCAGCCCTTGTGCAAGCTGGCTTCAGCCGTTTCAGGTGTGGTCTCTAGGCT		natural antisense	NM_001272050	TK2		-	66541905	66583728	461.355	502.813	8.97486	8.67516	456.549	431.918	495.597	558.188	563.301	386.949	8.86551	9.05784	9.00125	8.6469	8.66147	8.71711
ASHGV40002341	0.00794245	0.302092	1.23089	up	noncoding	long noncoding	Reliable	ENST00000568560	RP11-403P17.3	GENCODE	511	chr16	+	66543339	66543951	AGGCCCTGTTCAGCCCTTGTGCAAGCTGGCTTCAGCCGTTTCAGGTGTGGTCTCTAGGCT		natural antisense	NM_004614	TK2	thymidine kinase 2, mitochondrial	-	66541905	66584315	461.355	502.813	8.97486	8.67516	456.549	431.918	495.597	558.188	563.301	386.949	8.86551	9.05784	9.00125	8.6469	8.66147	8.71711
ASHGV40047012	0.00811447	0.30287	1.76817	up	noncoding	long noncoding	Reliable	ENST00000452009	AC006159.5	GENCODE	386	chr7	-	116182771	116192023	GGCTAAGCTTCCTCTTGGGAAGAATTAAAAATAAACAGGCAAAGGAAAGGAAGGAACCAC		intronic antisense	ENST00000393470	CAV1		+	116165054	116199373	20.517	17.9594	4.55383	3.73158	20.1457	18.6801	22.7252	21.5088	18.9072	13.4623	4.45367	4.63691	4.57092	3.727	3.4577	4.01003
ASHGV40047012	0.00811447	0.30287	1.76817	up	noncoding	long noncoding	Reliable	ENST00000452009	AC006159.5	GENCODE	386	chr7	-	116182771	116192023	GGCTAAGCTTCCTCTTGGGAAGAATTAAAAATAAACAGGCAAAGGAAAGGAAGGAACCAC		intronic antisense	ENST00000405348	CAV1		+	116165793	116201233	20.517	17.9594	4.55383	3.73158	20.1457	18.6801	22.7252	21.5088	18.9072	13.4623	4.45367	4.63691	4.57092	3.727	3.4577	4.01003
ASHGV40047012	0.00811447	0.30287	1.76817	up	noncoding	long noncoding	Reliable	ENST00000452009	AC006159.5	GENCODE	386	chr7	-	116182771	116192023	GGCTAAGCTTCCTCTTGGGAAGAATTAAAAATAAACAGGCAAAGGAAAGGAAGGAACCAC		intronic antisense	ENST00000456473	CAV1		+	116166035	116199311	20.517	17.9594	4.55383	3.73158	20.1457	18.6801	22.7252	21.5088	18.9072	13.4623	4.45367	4.63691	4.57092	3.727	3.4577	4.01003
ASHGV40047012	0.00811447	0.30287	1.76817	up	noncoding	long noncoding	Reliable	ENST00000452009	AC006159.5	GENCODE	386	chr7	-	116182771	116192023	GGCTAAGCTTCCTCTTGGGAAGAATTAAAAATAAACAGGCAAAGGAAAGGAAGGAACCAC		intronic antisense	NM_001172895	CAV1		+	116165062	116201239	20.517	17.9594	4.55383	3.73158	20.1457	18.6801	22.7252	21.5088	18.9072	13.4623	4.45367	4.63691	4.57092	3.727	3.4577	4.01003
ASHGV40047012	0.00811447	0.30287	1.76817	up	noncoding	long noncoding	Reliable	ENST00000452009	AC006159.5	GENCODE	386	chr7	-	116182771	116192023	GGCTAAGCTTCCTCTTGGGAAGAATTAAAAATAAACAGGCAAAGGAAAGGAAGGAACCAC		intronic antisense	NM_001172896	CAV1		+	116166346	116201239	20.517	17.9594	4.55383	3.73158	20.1457	18.6801	22.7252	21.5088	18.9072	13.4623	4.45367	4.63691	4.57092	3.727	3.4577	4.01003
ASHGV40047012	0.00811447	0.30287	1.76817	up	noncoding	long noncoding	Reliable	ENST00000452009	AC006159.5	GENCODE	386	chr7	-	116182771	116192023	GGCTAAGCTTCCTCTTGGGAAGAATTAAAAATAAACAGGCAAAGGAAAGGAAGGAACCAC		intronic antisense	NM_001172897	CAV1		+	116166411	116201239	20.517	17.9594	4.55383	3.73158	20.1457	18.6801	22.7252	21.5088	18.9072	13.4623	4.45367	4.63691	4.57092	3.727	3.4577	4.01003
ASHGV40047012	0.00811447	0.30287	1.76817	up	noncoding	long noncoding	Reliable	ENST00000452009	AC006159.5	GENCODE	386	chr7	-	116182771	116192023	GGCTAAGCTTCCTCTTGGGAAGAATTAAAAATAAACAGGCAAAGGAAAGGAAGGAACCAC		intronic antisense	NM_001753	CAV1	caveolin 1	+	116164838	116201239	20.517	17.9594	4.55383	3.73158	20.1457	18.6801	22.7252	21.5088	18.9072	13.4623	4.45367	4.63691	4.57092	3.727	3.4577	4.01003
ASHGV40028132	0.00815939	0.30287	3.52814	up	noncoding	long noncoding	Gold	ENST00000425192	AC073641.2	GENCODE	429	chr2	-	224830417	224832423	AAATACACCTAATTATACAAATTCTATACAATTAAATCAAGAACATTAGGAAAATTTTTT		natural antisense	NM_022915	MRPL44	mitochondrial ribosomal protein L44	+	224822120	224832431	77.7476	31.4409	6.41066	4.59176	66.3638	86.3515	80.5273	31.4314	30.7799	32.1113	6.10502	6.75426	6.37272	4.30674	4.2349	5.23362
ASHGV40049136	0.00817811	0.30287	1.08676	up	noncoding	long noncoding	Gold	ENST00000518765	RP11-527N22.1	GENCODE	713	chr8	-	37188189	37189502	TTCAGGGAGTCACCCAAGCCTTCTTCTCCCAGATACAACGGTGGAATAAAATATCTTCCA		intergenic							350.907	437.172	8.58373	8.4637	364.935	319.745	368.041	490.439	494.56	326.516	8.54849	8.62697	8.57573	8.44967	8.46168	8.47975
ASHGV40050636	0.00828873	0.304171	1.18165	up	noncoding	long noncoding	Reliable	ENST00000523907	RP11-759A9.1	GENCODE	434	chr8	+	51293574	51294835	CCATGCTTTGTGGCTTATCACTGAGCTGTCCATGGAGATTCTACATGGATCAAAGATGAG		intron sense-overlapping	ENST00000517473	SNTG1		+	50824596	51705427	45.1406	56.4302	5.65261	5.41181	46.6444	40.0413	48.736	67.34	67.6338	34.3169	5.60859	5.68676	5.66246	5.46486	5.44577	5.3248
ASHGV40050636	0.00828873	0.304171	1.18165	up	noncoding	long noncoding	Reliable	ENST00000523907	RP11-759A9.1	GENCODE	434	chr8	+	51293574	51294835	CCATGCTTTGTGGCTTATCACTGAGCTGTCCATGGAGATTCTACATGGATCAAAGATGAG		intron sense-overlapping	ENST00000523085	SNTG1		+	50824704	51362285	45.1406	56.4302	5.65261	5.41181	46.6444	40.0413	48.736	67.34	67.6338	34.3169	5.60859	5.68676	5.66246	5.46486	5.44577	5.3248
ASHGV40050636	0.00828873	0.304171	1.18165	up	noncoding	long noncoding	Reliable	ENST00000523907	RP11-759A9.1	GENCODE	434	chr8	+	51293574	51294835	CCATGCTTTGTGGCTTATCACTGAGCTGTCCATGGAGATTCTACATGGATCAAAGATGAG		intron sense-overlapping	NM_001287813	SNTG1		+	50822348	51706678	45.1406	56.4302	5.65261	5.41181	46.6444	40.0413	48.736	67.34	67.6338	34.3169	5.60859	5.68676	5.66246	5.46486	5.44577	5.3248
ASHGV40050636	0.00828873	0.304171	1.18165	up	noncoding	long noncoding	Reliable	ENST00000523907	RP11-759A9.1	GENCODE	434	chr8	+	51293574	51294835	CCATGCTTTGTGGCTTATCACTGAGCTGTCCATGGAGATTCTACATGGATCAAAGATGAG		intron sense-overlapping	NM_018967	SNTG1	syntrophin, gamma 1	+	50824338	51706678	45.1406	56.4302	5.65261	5.41181	46.6444	40.0413	48.736	67.34	67.6338	34.3169	5.60859	5.68676	5.66246	5.46486	5.44577	5.3248
ASHGV40023665	0.00866042	0.305617	1.14844	up	noncoding	long noncoding	Reliable	ENST00000588380	AC004528.4	GENCODE	641	chr19	-	999794	1002756	TGATTCCTTTACAGTCCTGACCTCACCTGGCACCCACCTGCCTGGGAACCCCTCTAGGGC		intronic antisense	NM_138690	GRIN3B	glutamate receptor, ionotropic, N-methyl-D-aspartate 3B	+	1000436	1009723	945.971	1046.52	10.0043	9.80461	1017.17	829.159	991.584	1100.08	1116.5	922.994	9.99956	9.98798	10.0253	9.74963	9.78147	9.88273
ASHGV40023665	0.00866042	0.305617	1.14844	up	noncoding	long noncoding	Reliable	ENST00000588380	AC004528.4	GENCODE	641	chr19	-	999794	1002756	TGATTCCTTTACAGTCCTGACCTCACCTGGCACCCACCTGCCTGGGAACCCCTCTAGGGC		natural antisense	ENST00000594393	AC004528.1		+	999600	999952	945.971	1046.52	10.0043	9.80461	1017.17	829.159	991.584	1100.08	1116.5	922.994	9.99956	9.98798	10.0253	9.74963	9.78147	9.88273
ASHGV40046609	0.00868025	0.305617	1.17919	up	noncoding	long noncoding	Reliable	ENST00000528878	ERV3-1	GENCODE	1729	chr7	-	64464046	64467121	CAAAACTCATTTACCTTTTTCTTTCCCAGACCGAGTTTAGAAATTTTCTCAGGTGTGTGT	2086	exon sense-overlapping	NM_001007253	ERV3-1		-	64450732	64467124	792.473	863.533	9.74881	9.51102	829.35	679.309	868.762	913.288	965.475	711.835	9.71991	9.69923	9.82729	9.45173	9.54468	9.53664
ASHGV40040288	0.00876023	0.305617	1.94815	up	noncoding	long noncoding	Reliable	ENST00000607723	RP11-231G3.1	GENCODE	479	chr5	-	60162283	60162762	GAGGCTTAGGTTCTAAACTAATTATAATTAAAGTTCATTGAAGGCAGAGGTAGAGTGTCA		intergenic							372.506	257.993	8.67051	7.70841	331.489	380.06	405.969	272.101	271.677	230.201	8.41525	8.88073	8.71556	7.56283	7.55797	8.00443
ASHGV40001700	0.0087705	0.305617	1.15221	up	noncoding	long noncoding	Reliable	ENST00000520224	RP11-351C8.1	GENCODE	292	chr8	-	127779120	127802882	AATTCTTGAAAAGGCCGTATAAAATGCTGCTTCCTCAGGATGCCTGCTCTTTATCAGCAT		intergenic							154.208	185.544	7.39741	7.19301	161.04	136.032	165.551	221.327	203.325	131.981	7.37537	7.40387	7.41299	7.24252	7.11115	7.22536
ASHGV40021494	0.00888893	0.307113	1.43893	up	noncoding	long noncoding	Reliable	ENST00000579019	RP11-192H23.6	GENCODE	1083	chr17	+	26934980	26936748	TTGAAATGCCAGCTTTTGAGACTTTTGAAAAATTCACAGGCTGGGTGTGGAGGCTCATGC		intronic antisense	ENST00000531839	RP11-192H23.4		-	26907029	26941203	1076.79	954.064	10.1855	9.66051	1142.19	897.666	1190.5	924.3	1111.63	826.261	10.1667	10.1017	10.2881	9.47006	9.77323	9.73824
ASHGV40021494	0.00888893	0.307113	1.43893	up	noncoding	long noncoding	Reliable	ENST00000579019	RP11-192H23.6	GENCODE	1083	chr17	+	26934980	26936748	TTGAAATGCCAGCTTTTGAGACTTTTGAAAAATTCACAGGCTGGGTGTGGAGGCTCATGC		intronic antisense	ENST00000577790	RP11-192H23.4		-	26932063	26941199	1076.79	954.064	10.1855	9.66051	1142.19	897.666	1190.5	924.3	1111.63	826.261	10.1667	10.1017	10.2881	9.47006	9.77323	9.73824
ASHGV40021494	0.00888893	0.307113	1.43893	up	noncoding	long noncoding	Reliable	ENST00000579019	RP11-192H23.6	GENCODE	1083	chr17	+	26934980	26936748	TTGAAATGCCAGCTTTTGAGACTTTTGAAAAATTCACAGGCTGGGTGTGGAGGCTCATGC		natural antisense	ENST00000534850	RP11-192H23.4		-	26934981	26941211	1076.79	954.064	10.1855	9.66051	1142.19	897.666	1190.5	924.3	1111.63	826.261	10.1667	10.1017	10.2881	9.47006	9.77323	9.73824
ASHGV40021494	0.00888893	0.307113	1.43893	up	noncoding	long noncoding	Reliable	ENST00000579019	RP11-192H23.6	GENCODE	1083	chr17	+	26934980	26936748	TTGAAATGCCAGCTTTTGAGACTTTTGAAAAATTCACAGGCTGGGTGTGGAGGCTCATGC		natural antisense	NM_001174103	SGK494	uncharacterized serine/threonine-protein kinase SgK494	-	26934981	26941211	1076.79	954.064	10.1855	9.66051	1142.19	897.666	1190.5	924.3	1111.63	826.261	10.1667	10.1017	10.2881	9.47006	9.77323	9.73824
ASHGV40030057	0.00918522	0.308153	1.70831	up	noncoding	long noncoding	Reliable	ENST00000608095	RP11-260M2.1	GENCODE	740	chr2	+	210893140	210893880	CTAGTTACTTGTAATGATACCCTCCTTTCATCAGTTATGTAAATATGGCAGTACACGTTA		natural antisense	NM_001307976	KANSL1L		-	210886144	211036094	1215.79	916.134	10.3689	9.59631	1173.22	1133.5	1340.67	929.009	899.359	920.035	10.2058	10.4351	10.4657	9.47662	9.43361	9.8787
ASHGV40030057	0.00918522	0.308153	1.70831	up	noncoding	long noncoding	Reliable	ENST00000608095	RP11-260M2.1	GENCODE	740	chr2	+	210893140	210893880	CTAGTTACTTGTAATGATACCCTCCTTTCATCAGTTATGTAAATATGGCAGTACACGTTA		natural antisense	NM_152519	KANSL1L	KAT8 regulatory NSL complex subunit 1 like	-	210886144	211036094	1215.79	916.134	10.3689	9.59631	1173.22	1133.5	1340.67	929.009	899.359	920.035	10.2058	10.4351	10.4657	9.47662	9.43361	9.8787
ASHGV40024487	0.00923531	0.308153	2.20542	up	noncoding	long noncoding	Reliable	ENST00000591772	AC084219.3	GENCODE	2139	chr19	-	44598502	44603864	ACAAGTGACTGGCAAATTTTCTAGTATCATGCACAAAAAATTTAGGTTAGGCTGGGCGCG		intronic antisense	ENST00000589870	ZNF224		+	44600198	44605303	156.378	97.3791	7.41619	6.27513	167.412	138.277	163.444	90.8994	108.12	93.1177	7.42841	7.42677	7.39338	5.92062	6.16714	6.73765
ASHGV40024487	0.00923531	0.308153	2.20542	up	noncoding	long noncoding	Reliable	ENST00000591772	AC084219.3	GENCODE	2139	chr19	-	44598502	44603864	ACAAGTGACTGGCAAATTTTCTAGTATCATGCACAAAAAATTTAGGTTAGGCTGGGCGCG		intronic antisense	ENST00000591511	ZNF224		+	44601861	44610686	156.378	97.3791	7.41619	6.27513	167.412	138.277	163.444	90.8994	108.12	93.1177	7.42841	7.42677	7.39338	5.92062	6.16714	6.73765
ASHGV40024487	0.00923531	0.308153	2.20542	up	noncoding	long noncoding	Reliable	ENST00000591772	AC084219.3	GENCODE	2139	chr19	-	44598502	44603864	ACAAGTGACTGGCAAATTTTCTAGTATCATGCACAAAAAATTTAGGTTAGGCTGGGCGCG		natural antisense	ENST00000589680	ZNF224		+	44598491	44605341	156.378	97.3791	7.41619	6.27513	167.412	138.277	163.444	90.8994	108.12	93.1177	7.42841	7.42677	7.39338	5.92062	6.16714	6.73765
ASHGV40024487	0.00923531	0.308153	2.20542	up	noncoding	long noncoding	Reliable	ENST00000591772	AC084219.3	GENCODE	2139	chr19	-	44598502	44603864	ACAAGTGACTGGCAAATTTTCTAGTATCATGCACAAAAAATTTAGGTTAGGCTGGGCGCG		natural antisense	NM_013398	ZNF224	zinc finger protein 224	+	44598481	44612479	156.378	97.3791	7.41619	6.27513	167.412	138.277	163.444	90.8994	108.12	93.1177	7.42841	7.42677	7.39338	5.92062	6.16714	6.73765
ASHGV40014869	0.0092388	0.308153	1.66058	up	noncoding	long noncoding	Reliable	ENST00000551799	RP11-596D21.1	GENCODE	975	chr14	+	31717833	31771945	GGGAGAATTGAGATGCTTCCTGTAAGATACATTTTTTAAAAACACACTGGATTTCAACCT		intronic antisense	ENST00000439348	HEATR5A		-	31760993	31872181	120.757	99.8117	7.04273	6.31105	137.226	101.56	123.487	106.731	108.058	84.6461	7.14815	6.98981	6.99023	6.16345	6.16639	6.60329
ASHGV40014869	0.0092388	0.308153	1.66058	up	noncoding	long noncoding	Reliable	ENST00000551799	RP11-596D21.1	GENCODE	975	chr14	+	31717833	31771945	GGGAGAATTGAGATGCTTCCTGTAAGATACATTTTTTAAAAACACACTGGATTTCAACCT		intronic antisense	ENST00000538864	HEATR5A		-	31762072	31856397	120.757	99.8117	7.04273	6.31105	137.226	101.56	123.487	106.731	108.058	84.6461	7.14815	6.98981	6.99023	6.16345	6.16639	6.60329
ASHGV40014869	0.0092388	0.308153	1.66058	up	noncoding	long noncoding	Reliable	ENST00000551799	RP11-596D21.1	GENCODE	975	chr14	+	31717833	31771945	GGGAGAATTGAGATGCTTCCTGTAAGATACATTTTTTAAAAACACACTGGATTTCAACCT		natural antisense	ENST00000389961	HEATR5A		-	31760993	31872181	120.757	99.8117	7.04273	6.31105	137.226	101.56	123.487	106.731	108.058	84.6461	7.14815	6.98981	6.99023	6.16345	6.16639	6.60329
ASHGV40014869	0.0092388	0.308153	1.66058	up	noncoding	long noncoding	Reliable	ENST00000551799	RP11-596D21.1	GENCODE	975	chr14	+	31717833	31771945	GGGAGAATTGAGATGCTTCCTGTAAGATACATTTTTTAAAAACACACTGGATTTCAACCT		natural antisense	ENST00000439727	HEATR5A		-	31760993	31858181	120.757	99.8117	7.04273	6.31105	137.226	101.56	123.487	106.731	108.058	84.6461	7.14815	6.98981	6.99023	6.16345	6.16639	6.60329
ASHGV40014869	0.0092388	0.308153	1.66058	up	noncoding	long noncoding	Reliable	ENST00000551799	RP11-596D21.1	GENCODE	975	chr14	+	31717833	31771945	GGGAGAATTGAGATGCTTCCTGTAAGATACATTTTTTAAAAACACACTGGATTTCAACCT		natural antisense	NM_015473	HEATR5A	HEAT repeat containing 5A	-	31760993	31889788	120.757	99.8117	7.04273	6.31105	137.226	101.56	123.487	106.731	108.058	84.6461	7.14815	6.98981	6.99023	6.16345	6.16639	6.60329
ASHGV40015300	0.00928609	0.308153	1.14649	up	noncoding	long noncoding	Reliable	ENST00000363442	RN7SKP255	GENCODE	313	chr14	+	90178854	90179167	ACCAAAAGAGAGCATAAGATAAAGGGGGTGTCTCAGTCTGTTTGGGCTGACTGATACCAT		intergenic							105.608	127.99	6.85557	6.65835	109.873	95.8696	111.08	143.899	148.022	92.0483	6.82231	6.90592	6.83846	6.61242	6.63976	6.72286
ASHGV40000814	0.00931574	0.308153	1.46236	up	noncoding	long noncoding	Gold	ENST00000435802	RP3-399L15.2	GENCODE	402	chr6	-	114844614	114857039	AGGACCTACTCTGTGCAGACATTATTAGACAATAAAGGAAGCCAAGAGTCTCAGGCCCTT		intergenic							23.105	24.2801	4.71298	4.16468	21.7345	20.4855	27.0951	30.8423	26.4403	15.5576	4.55438	4.76079	4.82377	4.2796	4.00194	4.21251
ASHGV40045999	0.00932011	0.308153	1.43066	up	noncoding	long noncoding	Gold	ENST00000457340	RP11-503C24.1	GENCODE	449	chr6	+	168595037	168605181	GCCGCAGGAAGCCTCTTGTGTGACGGCCTTGATCCCCTTCACTGGGAGGAGACCTGGAGC		intergenic							475.477	444.977	9.01743	8.50075	494.985	434.524	496.923	501.798	453.463	379.669	8.97789	9.06884	9.00557	8.48537	8.32424	8.69265
ASHGV40006067	0.00936245	0.308153	1.36955	up	noncoding	long noncoding	Reliable	ENST00000416191	RP11-441O15.3	GENCODE	2998	chr10	+	101190947	101197874	ATGCCAGAAAAGAAGGTGCCGCTATAAAATGCTTTCTTGAGTGATTTATGTCTAACATAC		bidirectional	ENST00000543866	GOT1		-	101157219	101190202	244.705	241.794	8.05877	7.60507	278.528	208.568	247.019	263.369	268.015	193.996	8.16308	8.01847	7.99477	7.51157	7.53696	7.76667
ASHGV40006067	0.00936245	0.308153	1.36955	up	noncoding	long noncoding	Reliable	ENST00000416191	RP11-441O15.3	GENCODE	2998	chr10	+	101190947	101197874	ATGCCAGAAAAGAAGGTGCCGCTATAAAATGCTTTCTTGAGTGATTTATGTCTAACATAC		bidirectional	NM_002079	GOT1	glutamic-oxaloacetic transaminase 1, soluble	-	101156626	101190530	244.705	241.794	8.05877	7.60507	278.528	208.568	247.019	263.369	268.015	193.996	8.16308	8.01847	7.99477	7.51157	7.53696	7.76667
ASHGV40006067	0.00936245	0.308153	1.36955	up	noncoding	long noncoding	Reliable	ENST00000416191	RP11-441O15.3	GENCODE	2998	chr10	+	101190947	101197874	ATGCCAGAAAAGAAGGTGCCGCTATAAAATGCTTTCTTGAGTGATTTATGTCTAACATAC		bidirectional	uc009xwi.2	GOT1		-	101166095	101190530	244.705	241.794	8.05877	7.60507	278.528	208.568	247.019	263.369	268.015	193.996	8.16308	8.01847	7.99477	7.51157	7.53696	7.76667
ASHGV40016912	0.0093646	0.308153	1.33101	up	noncoding	long noncoding	Reliable	ENST00000557900	RP11-1069G10.2	GENCODE	1225	chr15	+	63188010	63191742	ATGTCCAAGGAGGATGCATTTTTATTGCTTTTGTGGTCTTAACAAAAAAGATTCATGAGC	101928955	intergenic							160.07	166.118	7.44825	7.03572	150.994	145.918	183.299	186.296	192.614	119.445	7.28489	7.50127	7.55858	6.98996	7.0306	7.08662
ASHGV40046939	0.00944956	0.308153	1.15498	up	noncoding	long noncoding	Reliable	ENST00000591803	CTB-30L5.1	GENCODE	550	chr7	-	106211392	106239354	ACTGTATACAAGTCCACTTCCTGTGTCTTTGAAGAGGAAATTTCTCATCTGCTATCAAGG	102724339	intergenic							270.819	323.682	8.2135	8.00564	286.229	241.459	284.768	363.308	388.094	219.643	8.2031	8.23394	8.20347	7.98923	8.08735	7.94032
ASHGV40052772	0.0095441	0.308153	4.33277	up	noncoding	long noncoding	Reliable	ENST00000568976	AL022344.7	GENCODE	968	chr10	-	43246625	43247593	GTACAAAATGAACTGACACTTTAATGCTGTGGCCACCTTTAAATAAAGTACAATGTGACA		intergenic							1481.38	427.95	10.5608	8.4455	810.402	1643.75	1989.99	470.886	439.605	373.358	9.68662	10.9477	11.048	8.38589	8.27998	8.67063
ASHGV40034036	0.00957081	0.308274	1.16755	up	noncoding	long noncoding	Reliable	ENST00000422657	AC090957.2	GENCODE	1147	chr3	-	14806458	14808947	ATCTAAAGGTGAACATTTATTCTTTCCCCCAAACCATCCCGTAGCAACTGAGCCTGCTGA		intronic antisense	NM_001184957	C3orf20		+	14716605	14814543	487.814	555.233	9.05316	8.82967	511.113	455.565	496.765	622.788	608.348	434.563	9.01988	9.13467	9.00493	8.82558	8.78881	8.87463
ASHGV40034036	0.00957081	0.308274	1.16755	up	noncoding	long noncoding	Reliable	ENST00000422657	AC090957.2	GENCODE	1147	chr3	-	14806458	14808947	ATCTAAAGGTGAACATTTATTCTTTCCCCCAAACCATCCCGTAGCAACTGAGCCTGCTGA		intronic antisense	NM_001184958	C3orf20		+	14716605	14814543	487.814	555.233	9.05316	8.82967	511.113	455.565	496.765	622.788	608.348	434.563	9.01988	9.13467	9.00493	8.82558	8.78881	8.87463
ASHGV40034036	0.00957081	0.308274	1.16755	up	noncoding	long noncoding	Reliable	ENST00000422657	AC090957.2	GENCODE	1147	chr3	-	14806458	14808947	ATCTAAAGGTGAACATTTATTCTTTCCCCCAAACCATCCCGTAGCAACTGAGCCTGCTGA		intronic antisense	NM_032137	C3orf20	chromosome 3 open reading frame 20	+	14716605	14814543	487.814	555.233	9.05316	8.82967	511.113	455.565	496.765	622.788	608.348	434.563	9.01988	9.13467	9.00493	8.82558	8.78881	8.87463
ASHGV40013816	0.00964209	0.308274	1.26128	up	noncoding	long noncoding	Reliable	ENST00000542992	AE000658.31	GENCODE	570	chr14	-	22183017	22184486	TATGCAGGACAACCTGAAAGAAGGATCACATATGCTTCCTCTTCTCAAGAATTTCATTTG		intergenic							194.76	213.528	7.73209	7.3972	187.661	177.098	219.52	247.279	248.396	144.909	7.59518	7.7822	7.81888	7.41416	7.41926	7.35819
ASHGV40027210	0.00977405	0.308623	1.97522	up	noncoding	long noncoding	Reliable	ENST00000610036	RP11-332H14.2	GENCODE	3449	chr2	-	105950483	105953932	ATAGTTGACAAGAACAAAGCTGTGGGGAACCAACAAACACTGCAATGCCTGGCATTGTCA		natural antisense	ENST00000437250	C2orf49		+	105953815	105962053	344.113	235.85	8.5553	7.57329	356.562	313.074	362.704	233.11	246.503	227.937	8.51294	8.60065	8.55232	7.32197	7.40672	7.99117
ASHGV40027210	0.00977405	0.308623	1.97522	up	noncoding	long noncoding	Reliable	ENST00000610036	RP11-332H14.2	GENCODE	3449	chr2	-	105950483	105953932	ATAGTTGACAAGAACAAAGCTGTGGGGAACCAACAAACACTGCAATGCCTGGCATTGTCA		natural antisense	NM_024093	C2orf49	chromosome 2 open reading frame 49	+	105953815	105965271	344.113	235.85	8.5553	7.57329	356.562	313.074	362.704	233.11	246.503	227.937	8.51294	8.60065	8.55232	7.32197	7.40672	7.99117
ASHGV40048906	0.0098209	0.308623	1.6288	up	noncoding	long noncoding	Gold	ENST00000533322	RP11-148O21.2	GENCODE	594	chr8	-	11415974	11417529	AGAAGTCATGTCCCTGGCATCTGTGTGTAGCTCAGGCCTGCCCATCAGCCTGGGGTCGAC		intronic antisense	ENST00000529894	BLK		+	11351898	11422037	13232.7	9342.48	13.7721	13.0683	15517	12649.2	11532	9306.93	7989.94	10730.6	13.9004	13.841	13.5749	13.0681	12.8701	13.2667
ASHGV40048906	0.0098209	0.308623	1.6288	up	noncoding	long noncoding	Gold	ENST00000533322	RP11-148O21.2	GENCODE	594	chr8	-	11415974	11417529	AGAAGTCATGTCCCTGGCATCTGTGTGTAGCTCAGGCCTGCCCATCAGCCTGGGGTCGAC		intronic antisense	NM_001715	BLK	BLK proto-oncogene, Src family tyrosine kinase	+	11351520	11422108	13232.7	9342.48	13.7721	13.0683	15517	12649.2	11532	9306.93	7989.94	10730.6	13.9004	13.841	13.5749	13.0681	12.8701	13.2667
ASHGV40002365	0.00984298	0.308623	1.10043	up	noncoding	long noncoding	Reliable	ENST00000570105	RP11-107D24.2	GENCODE	415	chr15	+	24544895	24545785	CAGAGAAACTGGAACACTAAGGCCCATTCTTCCTCTCAAGTATCCAGAAATAAAGTTGCT		intergenic							244.408	304.167	8.06288	7.92481	250.156	218.402	264.665	345.956	349.658	216.887	8.00398	8.08757	8.09708	7.92081	7.93291	7.92072
ASHGV40000523	0.00995324	0.309481	1.3533	up	noncoding	long noncoding	Reliable	ENST00000421759	AC073283.7	GENCODE	860	chr2	+	47294960	47298343	AGAGGAGACGAAAGTAGAGGGTTCTGCAGGGCAGAGTAGGTGAGACCTCGCATCTTCCTG		intron sense-overlapping	NM_001288951	TTC7A		+	47168312	47303275	58.1856	62.4203	6.00715	5.57067	55.7027	55.4459	63.4082	68.7949	78.4815	39.9846	5.85885	6.13009	6.03252	5.49638	5.67007	5.54556
ASHGV40000523	0.00995324	0.309481	1.3533	up	noncoding	long noncoding	Reliable	ENST00000421759	AC073283.7	GENCODE	860	chr2	+	47294960	47298343	AGAGGAGACGAAAGTAGAGGGTTCTGCAGGGCAGAGTAGGTGAGACCTCGCATCTTCCTG		intron sense-overlapping	NM_001288953	TTC7A		+	47143267	47303275	58.1856	62.4203	6.00715	5.57067	55.7027	55.4459	63.4082	68.7949	78.4815	39.9846	5.85885	6.13009	6.03252	5.49638	5.67007	5.54556
ASHGV40000523	0.00995324	0.309481	1.3533	up	noncoding	long noncoding	Reliable	ENST00000421759	AC073283.7	GENCODE	860	chr2	+	47294960	47298343	AGAGGAGACGAAAGTAGAGGGTTCTGCAGGGCAGAGTAGGTGAGACCTCGCATCTTCCTG		intron sense-overlapping	NM_001288955	TTC7A		+	47168312	47303275	58.1856	62.4203	6.00715	5.57067	55.7027	55.4459	63.4082	68.7949	78.4815	39.9846	5.85885	6.13009	6.03252	5.49638	5.67007	5.54556
ASHGV40000523	0.00995324	0.309481	1.3533	up	noncoding	long noncoding	Reliable	ENST00000421759	AC073283.7	GENCODE	860	chr2	+	47294960	47298343	AGAGGAGACGAAAGTAGAGGGTTCTGCAGGGCAGAGTAGGTGAGACCTCGCATCTTCCTG		intron sense-overlapping	NM_020458	TTC7A	tetratricopeptide repeat domain 7A	+	47168312	47303275	58.1856	62.4203	6.00715	5.57067	55.7027	55.4459	63.4082	68.7949	78.4815	39.9846	5.85885	6.13009	6.03252	5.49638	5.67007	5.54556
ASHGV40032124	0.0100687	0.309639	1.15522	up	noncoding	long noncoding	Reliable	ENST00000433310	AF131217.1	GENCODE	6103	chr21	-	29811666	30047170	GACTATGTGCGTCAACAGCCTGCTTTTAATTCTCAGAGTAAAATAAAAATACTCAGAATC		intergenic							76.4813	92.9208	6.39086	6.18269	78.7647	64.9466	85.7325	105.187	108.463	65.1118	6.35375	6.35431	6.46453	6.14377	6.17131	6.23298
ASHGV40043559	0.0103445	0.310418	1.60629	up	noncoding	long noncoding	Reliable	ENST00000446733	RP11-550C4.6	GENCODE	197	chr6	-	47697562	47708477	GAAAGAAGCAGCTCTTCCTTGAAATCTTCTGAGACCTCAACAGAGGAAGCTTATGGGAAT		intergenic							78.024	72.0845	6.42314	5.7394	80.4867	70.0084	83.5768	88.3135	90.6877	37.2522	6.38496	6.45765	6.4268	5.87399	5.90135	5.44287
ASHGV40043593	0.0103449	0.310418	1.18254	up	noncoding	long noncoding	Reliable	ENST00000448412	RP11-21J7.1	GENCODE	401	chr1	+	193648023	193696165	CCAAGTATATATGCAGCGTTCCTGAGAGCTTCCTAATGAACTGAAAAAACAAACAATCTG		intergenic							70.7281	84.6656	6.28025	6.03836	70.8179	61.57	79.7963	95.2078	101.461	57.3277	6.19803	6.28023	6.36249	5.99153	6.06796	6.0556
ASHGV40012265	0.0103819	0.310418	1.09193	up	noncoding	long noncoding	Reliable	ENST00000535242	RP13-977J11.8	GENCODE	391	chr12	+	132674757	132675542	ACAGCTCTGCACCTCGGAGGACTCGGGGAAGTTTCTGGGCCTATTTGGGCAATAGGAGAA		intergenic							107.722	138.183	6.88027	6.7534	114.346	92.5355	116.286	161.378	162.138	91.0333	6.88468	6.85384	6.90229	6.77837	6.77639	6.70543
ASHGV40028593	0.0104459	0.310418	1.2143	up	noncoding	long noncoding	Reliable	ENST00000419013	AC096570.2	GENCODE	569	chr2	+	22600465	22704876	AAATCATGCTGGCAGTCTATTGAGCCTGTGGTTTTGGCTGGTGTGAAGATGTTGAAGGAA		intergenic							327.105	366.859	8.48241	8.20228	330.535	285.697	365.081	427.507	397.062	276.007	8.41079	8.47345	8.56298	8.23766	8.11678	8.25241
ASHGV40001085	0.0105872	0.311259	1.22102	up	noncoding	long noncoding	Gold	ENST00000450129	RP4-550H1.4	GENCODE	357	chr20	+	34660599	34673182	ACAAGAGCAGGGTCCAGGCTGAAGGTGCAGGCCCTATCCAAGACACAACATTTCCAGTGG		intergenic							91.5381	104.383	6.64526	6.35717	97.3477	77.0169	100.25	120.821	115.707	76.6205	6.65424	6.59287	6.68868	6.34099	6.26734	6.46318
ASHGV40034048	0.0106244	0.311259	1.25471	up	noncoding	long noncoding	Reliable	ENST00000599742	EAF1-AS1	GENCODE	772	chr3	-	15481396	15484963	AAGTGGAGAATGGAAGCAGGAGGTCAGGATTTCTAGCCAAATGTCAGCTGGGAGTCAGAG	100873956	intron sense-overlapping	ENST00000598878	METTL6		-	15457073	15482073	63.4699	71.4896	6.12647	5.79912	65.9438	55.2358	69.2302	81.2503	80.4631	52.7554	6.0975	6.12435	6.15754	5.74762	5.71167	5.93806
ASHGV40034048	0.0106244	0.311259	1.25471	up	noncoding	long noncoding	Reliable	ENST00000599742	EAF1-AS1	GENCODE	772	chr3	-	15481396	15484963	AAGTGGAGAATGGAAGCAGGAGGTCAGGATTTCTAGCCAAATGTCAGCTGGGAGTCAGAG	100873956	natural antisense	NM_033083	EAF1	ELL associated factor 1	+	15469063	15484120	63.4699	71.4896	6.12647	5.79912	65.9438	55.2358	69.2302	81.2503	80.4631	52.7554	6.0975	6.12435	6.15754	5.74762	5.71167	5.93806
ASHGV40038531	0.0106246	0.311259	1.42612	up	noncoding	long noncoding	Reliable	ENST00000507424	RP11-586D19.2	GENCODE	4121	chr4	+	6204054	6208376	TTGAGTATTAGCTAGCTAGAAGAAGAGGAACAGAAACAATGTCCCAGGGCCAGTGAACAG		intergenic							23.1754	24.4128	4.70981	4.19771	25.1392	18.4755	25.9115	27.3337	28.0172	17.8875	4.74951	4.62289	4.75704	4.09542	4.09104	4.40668
ASHGV40044163	0.010691	0.311712	1.1492	up	noncoding	long noncoding	Reliable	ENST00000404494	RP3-509I19.6	GENCODE	277	chr6	-	139200179	139200456	GGATCAGATTCCAATTTGTCAGATGGCCAATCAATGAAACAGACACACCTGCAGAGTTGG		intronic antisense	ENST00000367682	ECT2L		+	139134308	139225207	6069.53	6052.6	12.6534	12.4528	6772.28	5594.97	5841.32	6298.72	5843.13	6015.94	12.6978	12.684	12.5785	12.4827	12.4063	12.4694
ASHGV40044163	0.010691	0.311712	1.1492	up	noncoding	long noncoding	Reliable	ENST00000404494	RP3-509I19.6	GENCODE	277	chr6	-	139200179	139200456	GGATCAGATTCCAATTTGTCAGATGGCCAATCAATGAAACAGACACACCTGCAGAGTTGG		intronic antisense	ENST00000423192	ECT2L		+	139117062	139225207	6069.53	6052.6	12.6534	12.4528	6772.28	5594.97	5841.32	6298.72	5843.13	6015.94	12.6978	12.684	12.5785	12.4827	12.4063	12.4694
ASHGV40044163	0.010691	0.311712	1.1492	up	noncoding	long noncoding	Reliable	ENST00000404494	RP3-509I19.6	GENCODE	277	chr6	-	139200179	139200456	GGATCAGATTCCAATTTGTCAGATGGCCAATCAATGAAACAGACACACCTGCAGAGTTGG		intronic antisense	ENST00000541398	ECT2L		+	139135678	139223905	6069.53	6052.6	12.6534	12.4528	6772.28	5594.97	5841.32	6298.72	5843.13	6015.94	12.6978	12.684	12.5785	12.4827	12.4063	12.4694
ASHGV40044163	0.010691	0.311712	1.1492	up	noncoding	long noncoding	Reliable	ENST00000404494	RP3-509I19.6	GENCODE	277	chr6	-	139200179	139200456	GGATCAGATTCCAATTTGTCAGATGGCCAATCAATGAAACAGACACACCTGCAGAGTTGG		intronic antisense	NM_001077706	ECT2L	epithelial cell transforming 2 like	+	139117247	139225207	6069.53	6052.6	12.6534	12.4528	6772.28	5594.97	5841.32	6298.72	5843.13	6015.94	12.6978	12.684	12.5785	12.4827	12.4063	12.4694
ASHGV40044163	0.010691	0.311712	1.1492	up	noncoding	long noncoding	Reliable	ENST00000404494	RP3-509I19.6	GENCODE	277	chr6	-	139200179	139200456	GGATCAGATTCCAATTTGTCAGATGGCCAATCAATGAAACAGACACACCTGCAGAGTTGG		intronic antisense	NM_001195037	ECT2L		+	139117247	139225207	6069.53	6052.6	12.6534	12.4528	6772.28	5594.97	5841.32	6298.72	5843.13	6015.94	12.6978	12.684	12.5785	12.4827	12.4063	12.4694
ASHGV40001957	0.0106932	0.311712	1.38631	up	noncoding	long noncoding	Gold	ENST00000540237	RP11-319E16.1	GENCODE	324	chr12	-	5343839	5347438	AGAATATACCTGCCTAAGGAATTTGGCTATAGCTGGTATTGGGTTCCTCAAACCAGCCCA	101929584	intergenic							43.7298	46.1221	5.60016	5.12892	50.7002	39.7142	40.7749	55.8634	53.0672	29.4358	5.72324	5.67397	5.40328	5.18941	5.08299	5.11435
ASHGV40012036	0.0107789	0.312494	1.43967	up	noncoding	long noncoding	Reliable	ENST00000547876	RP4-601P9.1	GENCODE	435	chr12	+	115206478	115209656	GTGAACTAGATTTTAAAACAGAAAGAGGAAAAATGAATGTGGTGGACAAGGGCTGCTGAC		intergenic							43.3302	43.7016	5.59544	5.0697	45.7861	39.9636	44.241	45.4314	53.3165	32.357	5.58229	5.68423	5.5198	4.8767	5.08857	5.24383
ASHGV40012106	0.0108886	0.312494	1.21672	up	noncoding	long noncoding	Reliable	ENST00000569999	RP11-340F14.5	GENCODE	477	chr12	+	121625358	121625835	CCTTCCTGATTTTAGCCTGGCAATGTAAGTGTCCTTAATGTGACTGTTTTGATAATTAAA		intergenic							472.995	520.434	9.0118	8.7288	487.372	443.416	488.197	576.044	568.392	416.865	8.95511	9.09958	8.98072	8.6943	8.67483	8.81727
ASHGV40000422	0.0108902	0.312494	1.45563	up	noncoding	long noncoding	Reliable	ENST00000417355	AC114803.3	GENCODE	311	chr2	+	220163723	220168852	GAGGACAAAGGGACCACTGCAGTGCTGGGTACAGAGAGGACACCAGAGCATCTGAGACAA		intronic antisense	ENST00000412847	PTPRN		-	220167206	220173731	17.8461	19.5244	4.35918	3.81754	17.2699	15.5635	20.705	20.5576	26.6282	11.3873	4.23293	4.40582	4.4388	3.66449	4.01164	3.77649
ASHGV40000422	0.0108902	0.312494	1.45563	up	noncoding	long noncoding	Reliable	ENST00000417355	AC114803.3	GENCODE	311	chr2	+	220163723	220168852	GAGGACAAAGGGACCACTGCAGTGCTGGGTACAGAGAGGACACCAGAGCATCTGAGACAA		intronic antisense	ENST00000440552	PTPRN		-	220167339	220173895	17.8461	19.5244	4.35918	3.81754	17.2699	15.5635	20.705	20.5576	26.6282	11.3873	4.23293	4.40582	4.4388	3.66449	4.01164	3.77649
ASHGV40000422	0.0108902	0.312494	1.45563	up	noncoding	long noncoding	Reliable	ENST00000417355	AC114803.3	GENCODE	311	chr2	+	220163723	220168852	GAGGACAAAGGGACCACTGCAGTGCTGGGTACAGAGAGGACACCAGAGCATCTGAGACAA		intronic antisense	ENST00000442029	PTPRN		-	220167406	220173729	17.8461	19.5244	4.35918	3.81754	17.2699	15.5635	20.705	20.5576	26.6282	11.3873	4.23293	4.40582	4.4388	3.66449	4.01164	3.77649
ASHGV40000422	0.0108902	0.312494	1.45563	up	noncoding	long noncoding	Reliable	ENST00000417355	AC114803.3	GENCODE	311	chr2	+	220163723	220168852	GAGGACAAAGGGACCACTGCAGTGCTGGGTACAGAGAGGACACCAGAGCATCTGAGACAA		intronic antisense	ENST00000446182	PTPRN		-	220167208	220174370	17.8461	19.5244	4.35918	3.81754	17.2699	15.5635	20.705	20.5576	26.6282	11.3873	4.23293	4.40582	4.4388	3.66449	4.01164	3.77649
ASHGV40000422	0.0108902	0.312494	1.45563	up	noncoding	long noncoding	Reliable	ENST00000417355	AC114803.3	GENCODE	311	chr2	+	220163723	220168852	GAGGACAAAGGGACCACTGCAGTGCTGGGTACAGAGAGGACACCAGAGCATCTGAGACAA		intronic antisense	ENST00000451506	PTPRN		-	220167465	220174260	17.8461	19.5244	4.35918	3.81754	17.2699	15.5635	20.705	20.5576	26.6282	11.3873	4.23293	4.40582	4.4388	3.66449	4.01164	3.77649
ASHGV40000422	0.0108902	0.312494	1.45563	up	noncoding	long noncoding	Reliable	ENST00000417355	AC114803.3	GENCODE	311	chr2	+	220163723	220168852	GAGGACAAAGGGACCACTGCAGTGCTGGGTACAGAGAGGACACCAGAGCATCTGAGACAA		natural antisense	NM_001199763	PTPRN		-	220154344	220174295	17.8461	19.5244	4.35918	3.81754	17.2699	15.5635	20.705	20.5576	26.6282	11.3873	4.23293	4.40582	4.4388	3.66449	4.01164	3.77649
ASHGV40000422	0.0108902	0.312494	1.45563	up	noncoding	long noncoding	Reliable	ENST00000417355	AC114803.3	GENCODE	311	chr2	+	220163723	220168852	GAGGACAAAGGGACCACTGCAGTGCTGGGTACAGAGAGGACACCAGAGCATCTGAGACAA		natural antisense	NM_001199764	PTPRN		-	220154344	220173729	17.8461	19.5244	4.35918	3.81754	17.2699	15.5635	20.705	20.5576	26.6282	11.3873	4.23293	4.40582	4.4388	3.66449	4.01164	3.77649
ASHGV40000422	0.0108902	0.312494	1.45563	up	noncoding	long noncoding	Reliable	ENST00000417355	AC114803.3	GENCODE	311	chr2	+	220163723	220168852	GAGGACAAAGGGACCACTGCAGTGCTGGGTACAGAGAGGACACCAGAGCATCTGAGACAA		natural antisense	NM_002846	PTPRN	protein tyrosine phosphatase, receptor type N	-	220154344	220174295	17.8461	19.5244	4.35918	3.81754	17.2699	15.5635	20.705	20.5576	26.6282	11.3873	4.23293	4.40582	4.4388	3.66449	4.01164	3.77649
ASHGV40021385	0.0108948	0.312494	1.14513	up	noncoding	long noncoding	Reliable	ENST00000582325	RP11-524F11.1	GENCODE	795	chr17	+	17410664	17411622	ACATGCATGTGTTTGTGCACACAGAGGAGAGGGGGGAGCCAGGTGTGTTGGGAACCCTAA		intronic antisense	ENST00000435340	PEMT		-	17408876	17494993	127.377	154.434	7.122	6.92649	129.757	112.405	139.968	171.75	181.821	109.732	7.06333	7.13173	7.17093	6.86776	6.94437	6.96734
ASHGV40021385	0.0108948	0.312494	1.14513	up	noncoding	long noncoding	Reliable	ENST00000582325	RP11-524F11.1	GENCODE	795	chr17	+	17410664	17411622	ACATGCATGTGTTTGTGCACACAGAGGAGAGGGGGGAGCCAGGTGTGTTGGGAACCCTAA		intronic antisense	NM_001267551	PEMT		-	17408876	17495017	127.377	154.434	7.122	6.92649	129.757	112.405	139.968	171.75	181.821	109.732	7.06333	7.13173	7.17093	6.86776	6.94437	6.96734
ASHGV40021385	0.0108948	0.312494	1.14513	up	noncoding	long noncoding	Reliable	ENST00000582325	RP11-524F11.1	GENCODE	795	chr17	+	17410664	17411622	ACATGCATGTGTTTGTGCACACAGAGGAGAGGGGGGAGCCAGGTGTGTTGGGAACCCTAA		intronic antisense	NM_001267552	PEMT		-	17408876	17495017	127.377	154.434	7.122	6.92649	129.757	112.405	139.968	171.75	181.821	109.732	7.06333	7.13173	7.17093	6.86776	6.94437	6.96734
ASHGV40021385	0.0108948	0.312494	1.14513	up	noncoding	long noncoding	Reliable	ENST00000582325	RP11-524F11.1	GENCODE	795	chr17	+	17410664	17411622	ACATGCATGTGTTTGTGCACACAGAGGAGAGGGGGGAGCCAGGTGTGTTGGGAACCCTAA		intronic antisense	NM_007169	PEMT	phosphatidylethanolamine N-methyltransferase	-	17408876	17485745	127.377	154.434	7.122	6.92649	129.757	112.405	139.968	171.75	181.821	109.732	7.06333	7.13173	7.17093	6.86776	6.94437	6.96734
ASHGV40021385	0.0108948	0.312494	1.14513	up	noncoding	long noncoding	Reliable	ENST00000582325	RP11-524F11.1	GENCODE	795	chr17	+	17410664	17411622	ACATGCATGTGTTTGTGCACACAGAGGAGAGGGGGGAGCCAGGTGTGTTGGGAACCCTAA		intronic antisense	NM_148172	PEMT		-	17408876	17495017	127.377	154.434	7.122	6.92649	129.757	112.405	139.968	171.75	181.821	109.732	7.06333	7.13173	7.17093	6.86776	6.94437	6.96734
ASHGV40021385	0.0108948	0.312494	1.14513	up	noncoding	long noncoding	Reliable	ENST00000582325	RP11-524F11.1	GENCODE	795	chr17	+	17410664	17411622	ACATGCATGTGTTTGTGCACACAGAGGAGAGGGGGGAGCCAGGTGTGTTGGGAACCCTAA		intronic antisense	NM_148173	PEMT		-	17408876	17480779	127.377	154.434	7.122	6.92649	129.757	112.405	139.968	171.75	181.821	109.732	7.06333	7.13173	7.17093	6.86776	6.94437	6.96734
ASHGV40051343	0.011013	0.314011	1.39788	up	noncoding	long noncoding	Reliable	ENST00000569285	RP13-467H17.1	GENCODE	3377	chr8	+	143485012	143488389	AACAGGGTGAATAAGTGGGATTGGCCCCAGGACGCTGAGTTCTGTTACCTAAGGGGGTGG		bidirectional	ENST00000518720	TSNARE1		-	143425713	143484543	128.031	125.668	7.12939	6.64615	132.732	110.761	140.601	136.556	139.325	101.124	7.0981	7.11287	7.1772	6.5313	6.55099	6.85617
ASHGV40051343	0.011013	0.314011	1.39788	up	noncoding	long noncoding	Reliable	ENST00000569285	RP13-467H17.1	GENCODE	3377	chr8	+	143485012	143488389	AACAGGGTGAATAAGTGGGATTGGCCCCAGGACGCTGAGTTCTGTTACCTAAGGGGGTGG		bidirectional	ENST00000520462	TSNARE1		-	143425620	143484249	128.031	125.668	7.12939	6.64615	132.732	110.761	140.601	136.556	139.325	101.124	7.0981	7.11287	7.1772	6.5313	6.55099	6.85617
ASHGV40051343	0.011013	0.314011	1.39788	up	noncoding	long noncoding	Reliable	ENST00000569285	RP13-467H17.1	GENCODE	3377	chr8	+	143485012	143488389	AACAGGGTGAATAAGTGGGATTGGCCCCAGGACGCTGAGTTCTGTTACCTAAGGGGGTGG		bidirectional	ENST00000524325	TSNARE1		-	143293440	143484601	128.031	125.668	7.12939	6.64615	132.732	110.761	140.601	136.556	139.325	101.124	7.0981	7.11287	7.1772	6.5313	6.55099	6.85617
ASHGV40051343	0.011013	0.314011	1.39788	up	noncoding	long noncoding	Reliable	ENST00000569285	RP13-467H17.1	GENCODE	3377	chr8	+	143485012	143488389	AACAGGGTGAATAAGTGGGATTGGCCCCAGGACGCTGAGTTCTGTTACCTAAGGGGGTGG		bidirectional	NM_001291931	TSNARE1		-	143350822	143484610	128.031	125.668	7.12939	6.64615	132.732	110.761	140.601	136.556	139.325	101.124	7.0981	7.11287	7.1772	6.5313	6.55099	6.85617
ASHGV40051343	0.011013	0.314011	1.39788	up	noncoding	long noncoding	Reliable	ENST00000569285	RP13-467H17.1	GENCODE	3377	chr8	+	143485012	143488389	AACAGGGTGAATAAGTGGGATTGGCCCCAGGACGCTGAGTTCTGTTACCTAAGGGGGTGG		bidirectional	NM_145003	TSNARE1	t-SNARE domain containing 1	-	143293440	143484610	128.031	125.668	7.12939	6.64615	132.732	110.761	140.601	136.556	139.325	101.124	7.0981	7.11287	7.1772	6.5313	6.55099	6.85617
ASHGV40037254	0.0110135	0.314011	1.98989	up	noncoding	long noncoding	Reliable	ENST00000515495	RP11-484O2.1	GENCODE	871	chr4	-	15359764	15421656	GGATGGTGAAGAGCAGGCACAAGAGGCAAACTTTAATTGATCCTTAAAAATAACCACTGC		intronic antisense	ENST00000397700	C1QTNF7		+	15341441	15443986	48.2116	35.0235	5.73871	4.74602	53.8644	47.5295	43.2408	35.0398	41.1461	28.8845	5.8115	5.91893	5.4857	4.47205	4.68228	5.08373
ASHGV40037254	0.0110135	0.314011	1.98989	up	noncoding	long noncoding	Reliable	ENST00000515495	RP11-484O2.1	GENCODE	871	chr4	-	15359764	15421656	GGATGGTGAAGAGCAGGCACAAGAGGCAAACTTTAATTGATCCTTAAAAATAACCACTGC		intronic antisense	NM_001135170	C1QTNF7		+	15341559	15447791	48.2116	35.0235	5.73871	4.74602	53.8644	47.5295	43.2408	35.0398	41.1461	28.8845	5.8115	5.91893	5.4857	4.47205	4.68228	5.08373
ASHGV40037254	0.0110135	0.314011	1.98989	up	noncoding	long noncoding	Reliable	ENST00000515495	RP11-484O2.1	GENCODE	871	chr4	-	15359764	15421656	GGATGGTGAAGAGCAGGCACAAGAGGCAAACTTTAATTGATCCTTAAAAATAACCACTGC		intronic antisense	NM_001135171	C1QTNF7		+	15376174	15447791	48.2116	35.0235	5.73871	4.74602	53.8644	47.5295	43.2408	35.0398	41.1461	28.8845	5.8115	5.91893	5.4857	4.47205	4.68228	5.08373
ASHGV40035020	0.0110356	0.314011	1.1141	up	noncoding	long noncoding	Gold	ENST00000419428	RP11-356N1.2	GENCODE	432	chr1	+	108614103	108617141	CCAGTGTCAGACAGCTTCTTGCACCTGACCCACTCAGCTGAGGACACAGATGTCAAAAAA		intergenic							35.4595	47.0416	5.31304	5.15716	38.5363	31.3054	36.5369	54.523	56.1916	30.4102	5.34935	5.34609	5.24367	5.15208	5.16287	5.15651
ASHGV40016655	0.0112456	0.315991	1.43621	up	noncoding	long noncoding	Reliable	ENST00000564211	RP11-37C7.3	GENCODE	3047	chr15	+	40074771	40077818	GGGGGGAAGGGGCTGAACTAAGAAAAAGCGGACCTATGATTACTGCTGTTTTCATTTTTT		natural antisense	NM_152597	FSIP1	fibrous sheath interacting protein 1	-	39892231	40075039	191.341	182.582	7.70901	7.18675	190.152	176.291	207.579	188.709	212.33	146.706	7.61468	7.77485	7.73751	7.00605	7.17805	7.37614
ASHGV40040954	0.0113138	0.315991	1.24289	up	noncoding	long noncoding	Reliable	ENST00000515161	PRELID2	GENCODE	419	chr5	-	145083654	145133942	TACCTTTGGTGAGATAATAGCTTCTCTCTAGCCCAGCCTTATATACAGAAGGGTGGAGCT	153768	intergenic							150.422	166.588	7.36254	7.04884	159.252	136.947	155.067	184.162	188.069	127.532	7.35868	7.41235	7.31658	6.97164	6.99696	7.17792
ASHGV40049585	0.0113619	0.315991	1.27252	up	noncoding	long noncoding	Reliable	ENST00000440763	AF121898.3	GENCODE	709	chr8	-	88554213	88767923	TATATGTTATGGATAGTTTGTATGTATGTGTGTGGTGGGGATGGTATGAATGCATGTGCT		intronic antisense	ENST00000521593	CNBD1		+	88363960	88627447	849.385	859.63	9.8552	9.50751	897.267	765.377	885.511	885.672	916.169	777.05	9.82797	9.877	9.86063	9.40194	9.46312	9.65746
ASHGV40028063	0.0113868	0.315991	1.16054	up	noncoding	long noncoding	Reliable	ENST00000607946	RP11-548H3.1	GENCODE	759	chr2	-	219497978	219498737	TCTGCATGTACTGCTGGGATCAGTGTCAACCTCTGGGCTTGTGTTTGCTCTATGTTATAT		natural antisense	ENST00000417849	PLCD4		+	219472641	219501904	930.324	1021.14	9.98125	9.76644	955.209	859.725	976.038	1154.73	1083.9	824.803	9.90893	10.0328	10.0021	9.82844	9.73501	9.73588
ASHGV40028063	0.0113868	0.315991	1.16054	up	noncoding	long noncoding	Reliable	ENST00000607946	RP11-548H3.1	GENCODE	759	chr2	-	219497978	219498737	TCTGCATGTACTGCTGGGATCAGTGTCAACCTCTGGGCTTGTGTTTGCTCTATGTTATAT		natural antisense	ENST00000432688	PLCD4		+	219474462	219501898	930.324	1021.14	9.98125	9.76644	955.209	859.725	976.038	1154.73	1083.9	824.803	9.90893	10.0328	10.0021	9.82844	9.73501	9.73588
ASHGV40028063	0.0113868	0.315991	1.16054	up	noncoding	long noncoding	Reliable	ENST00000607946	RP11-548H3.1	GENCODE	759	chr2	-	219497978	219498737	TCTGCATGTACTGCTGGGATCAGTGTCAACCTCTGGGCTTGTGTTTGCTCTATGTTATAT		natural antisense	NM_032726	PLCD4	phospholipase C delta 4	+	219472487	219501909	930.324	1021.14	9.98125	9.76644	955.209	859.725	976.038	1154.73	1083.9	824.803	9.90893	10.0328	10.0021	9.82844	9.73501	9.73588
ASHGV40050987	0.0115537	0.315991	2.5585	up	noncoding	long noncoding	Reliable	ENST00000501016	KB-1208A12.3	GENCODE	1989	chr8	+	99053953	99056349	CTTGCCACTCAATTATGTGAATCCACATACCAGCAATAGTGCTACAATGTATTAGTTAAA	26775	natural antisense	ENST00000396070	RPL30		-	99053948	99057772	128.72	68.7369	7.11094	5.75564	94.6569	132.66	158.842	75.1354	71.3588	59.7165	6.6141	7.36727	7.35146	5.62659	5.52865	6.11169
ASHGV40050987	0.0115537	0.315991	2.5585	up	noncoding	long noncoding	Reliable	ENST00000501016	KB-1208A12.3	GENCODE	1989	chr8	+	99053953	99056349	CTTGCCACTCAATTATGTGAATCCACATACCAGCAATAGTGCTACAATGTATTAGTTAAA	26775	natural antisense	ENST00000521291	RPL30		-	99053948	99057742	128.72	68.7369	7.11094	5.75564	94.6569	132.66	158.842	75.1354	71.3588	59.7165	6.6141	7.36727	7.35146	5.62659	5.52865	6.11169
ASHGV40050987	0.0115537	0.315991	2.5585	up	noncoding	long noncoding	Reliable	ENST00000501016	KB-1208A12.3	GENCODE	1989	chr8	+	99053953	99056349	CTTGCCACTCAATTATGTGAATCCACATACCAGCAATAGTGCTACAATGTATTAGTTAAA	26775	natural antisense	ENST00000521726	RPL30		-	99054034	99058697	128.72	68.7369	7.11094	5.75564	94.6569	132.66	158.842	75.1354	71.3588	59.7165	6.6141	7.36727	7.35146	5.62659	5.52865	6.11169
ASHGV40050987	0.0115537	0.315991	2.5585	up	noncoding	long noncoding	Reliable	ENST00000501016	KB-1208A12.3	GENCODE	1989	chr8	+	99053953	99056349	CTTGCCACTCAATTATGTGAATCCACATACCAGCAATAGTGCTACAATGTATTAGTTAAA	26775	natural antisense	ENST00000523172	RPL30		-	99054027	99057774	128.72	68.7369	7.11094	5.75564	94.6569	132.66	158.842	75.1354	71.3588	59.7165	6.6141	7.36727	7.35146	5.62659	5.52865	6.11169
ASHGV40050987	0.0115537	0.315991	2.5585	up	noncoding	long noncoding	Reliable	ENST00000501016	KB-1208A12.3	GENCODE	1989	chr8	+	99053953	99056349	CTTGCCACTCAATTATGTGAATCCACATACCAGCAATAGTGCTACAATGTATTAGTTAAA	26775	natural antisense	NM_000989	RPL30	ribosomal protein L30	-	99053937	99057818	128.72	68.7369	7.11094	5.75564	94.6569	132.66	158.842	75.1354	71.3588	59.7165	6.6141	7.36727	7.35146	5.62659	5.52865	6.11169
ASHGV40025641	0.0115585	0.315991	1.33549	up	noncoding	long noncoding	Reliable	ENST00000587765	CTD-2554C21.1	GENCODE	1094	chr19	+	38282411	38283505	GCATCTGAAGACATTGACTTTGATGATCTTTCCCAGAGGTTTGAAGAGCTGAAAAAGAAA		intronic antisense	ENST00000392138	ZNF573		-	38229202	38307940	1116.35	1060.41	10.2413	9.82396	1178.11	984.821	1186.12	1126.6	1050.44	1004.19	10.2099	10.2308	10.2833	9.78705	9.68633	9.9985
ASHGV40050162	0.0115598	0.315991	1.63323	up	noncoding	long noncoding	Reliable	ENST00000609090	RP5-855D21.3	GENCODE	574	chr8	+	183118	183692	GATTGTCCTAGAACTTTGTTCCAACAGATTACATGTGTTCATAATGAATAGACTGCTCAA		intron sense-overlapping	ENST00000320552	ZNF596		+	182199	196362	1214.87	952.545	10.3594	9.65169	1350.08	1083.64	1210.9	926.455	945.026	986.154	10.3981	10.3634	10.3167	9.47392	9.51313	9.96803
ASHGV40050162	0.0115598	0.315991	1.63323	up	noncoding	long noncoding	Reliable	ENST00000609090	RP5-855D21.3	GENCODE	574	chr8	+	183118	183692	GATTGTCCTAGAACTTTGTTCCAACAGATTACATGTGTTCATAATGAATAGACTGCTCAA		intron sense-overlapping	ENST00000518320	ZNF596		+	182455	195159	1214.87	952.545	10.3594	9.65169	1350.08	1083.64	1210.9	926.455	945.026	986.154	10.3981	10.3634	10.3167	9.47392	9.51313	9.96803
ASHGV40050162	0.0115598	0.315991	1.63323	up	noncoding	long noncoding	Reliable	ENST00000609090	RP5-855D21.3	GENCODE	574	chr8	+	183118	183692	GATTGTCCTAGAACTTTGTTCCAACAGATTACATGTGTTCATAATGAATAGACTGCTCAA		intron sense-overlapping	ENST00000518414	ZNF596		+	182421	193801	1214.87	952.545	10.3594	9.65169	1350.08	1083.64	1210.9	926.455	945.026	986.154	10.3981	10.3634	10.3167	9.47392	9.51313	9.96803
ASHGV40050162	0.0115598	0.315991	1.63323	up	noncoding	long noncoding	Reliable	ENST00000609090	RP5-855D21.3	GENCODE	574	chr8	+	183118	183692	GATTGTCCTAGAACTTTGTTCCAACAGATTACATGTGTTCATAATGAATAGACTGCTCAA		intron sense-overlapping	ENST00000521270	ZNF596		+	182441	193005	1214.87	952.545	10.3594	9.65169	1350.08	1083.64	1210.9	926.455	945.026	986.154	10.3981	10.3634	10.3167	9.47392	9.51313	9.96803
ASHGV40050162	0.0115598	0.315991	1.63323	up	noncoding	long noncoding	Reliable	ENST00000609090	RP5-855D21.3	GENCODE	574	chr8	+	183118	183692	GATTGTCCTAGAACTTTGTTCCAACAGATTACATGTGTTCATAATGAATAGACTGCTCAA		intron sense-overlapping	NM_001042415	ZNF596		+	182459	197340	1214.87	952.545	10.3594	9.65169	1350.08	1083.64	1210.9	926.455	945.026	986.154	10.3981	10.3634	10.3167	9.47392	9.51313	9.96803
ASHGV40050162	0.0115598	0.315991	1.63323	up	noncoding	long noncoding	Reliable	ENST00000609090	RP5-855D21.3	GENCODE	574	chr8	+	183118	183692	GATTGTCCTAGAACTTTGTTCCAACAGATTACATGTGTTCATAATGAATAGACTGCTCAA		intron sense-overlapping	NM_001042416	ZNF596		+	182396	197340	1214.87	952.545	10.3594	9.65169	1350.08	1083.64	1210.9	926.455	945.026	986.154	10.3981	10.3634	10.3167	9.47392	9.51313	9.96803
ASHGV40050162	0.0115598	0.315991	1.63323	up	noncoding	long noncoding	Reliable	ENST00000609090	RP5-855D21.3	GENCODE	574	chr8	+	183118	183692	GATTGTCCTAGAACTTTGTTCCAACAGATTACATGTGTTCATAATGAATAGACTGCTCAA		intron sense-overlapping	NM_001287254	ZNF596		+	182549	197340	1214.87	952.545	10.3594	9.65169	1350.08	1083.64	1210.9	926.455	945.026	986.154	10.3981	10.3634	10.3167	9.47392	9.51313	9.96803
ASHGV40050162	0.0115598	0.315991	1.63323	up	noncoding	long noncoding	Reliable	ENST00000609090	RP5-855D21.3	GENCODE	574	chr8	+	183118	183692	GATTGTCCTAGAACTTTGTTCCAACAGATTACATGTGTTCATAATGAATAGACTGCTCAA		intron sense-overlapping	NM_001287255	ZNF596		+	182136	197340	1214.87	952.545	10.3594	9.65169	1350.08	1083.64	1210.9	926.455	945.026	986.154	10.3981	10.3634	10.3167	9.47392	9.51313	9.96803
ASHGV40050162	0.0115598	0.315991	1.63323	up	noncoding	long noncoding	Reliable	ENST00000609090	RP5-855D21.3	GENCODE	574	chr8	+	183118	183692	GATTGTCCTAGAACTTTGTTCCAACAGATTACATGTGTTCATAATGAATAGACTGCTCAA		intron sense-overlapping	NM_001287256	ZNF596		+	182136	197340	1214.87	952.545	10.3594	9.65169	1350.08	1083.64	1210.9	926.455	945.026	986.154	10.3981	10.3634	10.3167	9.47392	9.51313	9.96803
ASHGV40050162	0.0115598	0.315991	1.63323	up	noncoding	long noncoding	Reliable	ENST00000609090	RP5-855D21.3	GENCODE	574	chr8	+	183118	183692	GATTGTCCTAGAACTTTGTTCCAACAGATTACATGTGTTCATAATGAATAGACTGCTCAA		intron sense-overlapping	NM_001287399	ZNF596		+	182199	197340	1214.87	952.545	10.3594	9.65169	1350.08	1083.64	1210.9	926.455	945.026	986.154	10.3981	10.3634	10.3167	9.47392	9.51313	9.96803
ASHGV40050162	0.0115598	0.315991	1.63323	up	noncoding	long noncoding	Reliable	ENST00000609090	RP5-855D21.3	GENCODE	574	chr8	+	183118	183692	GATTGTCCTAGAACTTTGTTCCAACAGATTACATGTGTTCATAATGAATAGACTGCTCAA		intron sense-overlapping	NM_173539	ZNF596	zinc finger protein 596	+	182199	197340	1214.87	952.545	10.3594	9.65169	1350.08	1083.64	1210.9	926.455	945.026	986.154	10.3981	10.3634	10.3167	9.47392	9.51313	9.96803
ASHGV40002181	0.0115902	0.316429	1.44927	up	noncoding	long noncoding	Reliable	ENST00000559022	RP11-521C20.3	GENCODE	461	chr15	+	40381032	40381587	CAGGATCCAGGTCGGGGGGGAGGGGCAGGTCTCCTGAGGCTAGACTTGAGGAATGTTTAG		natural antisense	ENST00000220446	BMF		-	40380093	40398287	483.082	446.121	9.03735	8.50202	440.75	450.943	557.552	495.241	488.826	354.297	8.81636	9.12123	9.17447	8.46499	8.44426	8.59682
ASHGV40002181	0.0115902	0.316429	1.44927	up	noncoding	long noncoding	Reliable	ENST00000559022	RP11-521C20.3	GENCODE	461	chr15	+	40381032	40381587	CAGGATCCAGGTCGGGGGGGAGGGGCAGGTCTCCTGAGGCTAGACTTGAGGAATGTTTAG		natural antisense	NM_001003940	BMF		-	40380091	40401075	483.082	446.121	9.03735	8.50202	440.75	450.943	557.552	495.241	488.826	354.297	8.81636	9.12123	9.17447	8.46499	8.44426	8.59682
ASHGV40002181	0.0115902	0.316429	1.44927	up	noncoding	long noncoding	Reliable	ENST00000559022	RP11-521C20.3	GENCODE	461	chr15	+	40381032	40381587	CAGGATCCAGGTCGGGGGGGAGGGGCAGGTCTCCTGAGGCTAGACTTGAGGAATGTTTAG		natural antisense	NM_001003942	BMF		-	40380091	40398287	483.082	446.121	9.03735	8.50202	440.75	450.943	557.552	495.241	488.826	354.297	8.81636	9.12123	9.17447	8.46499	8.44426	8.59682
ASHGV40002181	0.0115902	0.316429	1.44927	up	noncoding	long noncoding	Reliable	ENST00000559022	RP11-521C20.3	GENCODE	461	chr15	+	40381032	40381587	CAGGATCCAGGTCGGGGGGGAGGGGCAGGTCTCCTGAGGCTAGACTTGAGGAATGTTTAG		natural antisense	NM_001003943	BMF		-	40380090	40401085	483.082	446.121	9.03735	8.50202	440.75	450.943	557.552	495.241	488.826	354.297	8.81636	9.12123	9.17447	8.46499	8.44426	8.59682
ASHGV40002181	0.0115902	0.316429	1.44927	up	noncoding	long noncoding	Reliable	ENST00000559022	RP11-521C20.3	GENCODE	461	chr15	+	40381032	40381587	CAGGATCCAGGTCGGGGGGGAGGGGCAGGTCTCCTGAGGCTAGACTTGAGGAATGTTTAG		natural antisense	NM_033503	BMF	Bcl2 modifying factor	-	40380091	40398639	483.082	446.121	9.03735	8.50202	440.75	450.943	557.552	495.241	488.826	354.297	8.81636	9.12123	9.17447	8.46499	8.44426	8.59682
ASHGV40022586	0.0116512	0.317279	1.41121	up	noncoding	long noncoding	Reliable	ENST00000609775	RP11-370A5.2	GENCODE	533	chr18	-	20462787	20463320	GGGAGCAGAATTACTTAAAGACTTCATCTCTTCAATGCAGAGGATAGTAATTGATATTAC		intronic antisense	ENST00000583700	RBBP8		+	20378223	20516846	115.91	114.239	6.99221	6.49528	113.223	114.632	119.876	125.055	131.3	86.3631	6.8711	7.16097	6.94457	6.39123	6.46152	6.6331
ASHGV40018441	0.0116963	0.317279	3.39822	up	noncoding	long noncoding	Reliable	ENST00000608886	RP11-465N4.5	GENCODE	657	chr1	-	201964823	201965480	CCTACTTAGAGGAGAGATAAGAAAGCGTTCTAATAGTAGAATCTGGAATTGAATAAAACC		intronic antisense	ENST00000367286	RNPEP		+	201951779	201975275	397.06	144.38	8.6085	6.84372	660.804	225.544	304.832	159.306	161.036	112.798	9.38825	8.13438	8.30289	6.76039	6.76529	7.00549
ASHGV40018441	0.0116963	0.317279	3.39822	up	noncoding	long noncoding	Reliable	ENST00000608886	RP11-465N4.5	GENCODE	657	chr1	-	201964823	201965480	CCTACTTAGAGGAGAGATAAGAAAGCGTTCTAATAGTAGAATCTGGAATTGAATAAAACC		natural antisense	ENST00000447312	RNPEP		+	201952457	201970895	397.06	144.38	8.6085	6.84372	660.804	225.544	304.832	159.306	161.036	112.798	9.38825	8.13438	8.30289	6.76039	6.76529	7.00549
ASHGV40018441	0.0116963	0.317279	3.39822	up	noncoding	long noncoding	Reliable	ENST00000608886	RP11-465N4.5	GENCODE	657	chr1	-	201964823	201965480	CCTACTTAGAGGAGAGATAAGAAAGCGTTCTAATAGTAGAATCTGGAATTGAATAAAACC		natural antisense	ENST00000449524	RNPEP		+	201965299	201970850	397.06	144.38	8.6085	6.84372	660.804	225.544	304.832	159.306	161.036	112.798	9.38825	8.13438	8.30289	6.76039	6.76529	7.00549
ASHGV40018441	0.0116963	0.317279	3.39822	up	noncoding	long noncoding	Reliable	ENST00000608886	RP11-465N4.5	GENCODE	657	chr1	-	201964823	201965480	CCTACTTAGAGGAGAGATAAGAAAGCGTTCTAATAGTAGAATCTGGAATTGAATAAAACC		natural antisense	NM_020216	RNPEP	arginyl aminopeptidase (aminopeptidase B)	+	201951765	201975275	397.06	144.38	8.6085	6.84372	660.804	225.544	304.832	159.306	161.036	112.798	9.38825	8.13438	8.30289	6.76039	6.76529	7.00549
ASHGV40022236	0.0116987	0.317279	1.67955	up	noncoding	long noncoding	Reliable	ENST00000586076	RP11-552F3.9	GENCODE	3175	chr17	+	73872452	73875627	GGTGGGGTTGGGGGTTCCCCAACTGGAAGTATTTAAAGCTCATCTAATTATGCACTTAAA		natural antisense	ENST00000586495	TRIM47		-	73872515	73873345	81.7982	68.1949	6.48829	5.74022	88.7343	71.8761	84.7842	67.7716	79.5682	57.245	6.5201	6.49664	6.44813	5.47396	5.69381	6.05288
ASHGV40022236	0.0116987	0.317279	1.67955	up	noncoding	long noncoding	Reliable	ENST00000586076	RP11-552F3.9	GENCODE	3175	chr17	+	73872452	73875627	GGTGGGGTTGGGGGTTCCCCAACTGGAAGTATTTAAAGCTCATCTAATTATGCACTTAAA		natural antisense	ENST00000587339	TRIM47		-	73870244	73874277	81.7982	68.1949	6.48829	5.74022	88.7343	71.8761	84.7842	67.7716	79.5682	57.245	6.5201	6.49664	6.44813	5.47396	5.69381	6.05288
ASHGV40022236	0.0116987	0.317279	1.67955	up	noncoding	long noncoding	Reliable	ENST00000586076	RP11-552F3.9	GENCODE	3175	chr17	+	73872452	73875627	GGTGGGGTTGGGGGTTCCCCAACTGGAAGTATTTAAAGCTCATCTAATTATGCACTTAAA		natural antisense	NM_033452	TRIM47	tripartite motif containing 47	-	73870244	73874656	81.7982	68.1949	6.48829	5.74022	88.7343	71.8761	84.7842	67.7716	79.5682	57.245	6.5201	6.49664	6.44813	5.47396	5.69381	6.05288
ASHGV40001603	0.011699	0.317279	1.07512	up	noncoding	long noncoding	Gold	ENST00000512277	RP11-231L11.1	GENCODE	392	chr3	-	140833965	140843024	GGACATCCAGAATAAAGCTCATCCACCACCGTTAGGGATGTCAGTACCTGCCAACGCCAC		intronic antisense	NM_080862	SPSB4	splA/ryanodine receptor domain and SOCS box containing 4	+	140770243	140867453	76.0309	99.7854	6.38653	6.28204	79.8026	66.654	81.6361	112.362	118.659	68.335	6.37435	6.39262	6.39262	6.23618	6.30691	6.30303
ASHGV40026523	0.0119007	0.319893	2.35184	up	noncoding	long noncoding	Reliable	ENST00000413451	RP5-930J4.4	GENCODE	572	chr1	+	21069479	21070455	ATGTAACTCTCCAACATTTCCTTATAAAAAAGGCAAACAAGAAGTGACAACTCATGCTCC		natural antisense	ENST00000375003	HP1BP3		-	21069174	21101498	286.403	164.53	8.27822	7.04443	224.758	313.818	320.634	173.39	171.689	148.51	7.85546	8.60438	8.37483	6.88164	6.8589	7.39275
ASHGV40026523	0.0119007	0.319893	2.35184	up	noncoding	long noncoding	Reliable	ENST00000413451	RP5-930J4.4	GENCODE	572	chr1	+	21069479	21070455	ATGTAACTCTCCAACATTTCCTTATAAAAAAGGCAAACAAGAAGTGACAACTCATGCTCC		natural antisense	NM_016287	HP1BP3	heterochromatin protein 1, binding protein 3	-	21069170	21113181	286.403	164.53	8.27822	7.04443	224.758	313.818	320.634	173.39	171.689	148.51	7.85546	8.60438	8.37483	6.88164	6.8589	7.39275
ASHGV40001407	0.0121002	0.321886	1.16182	up	noncoding	long noncoding	Gold	ENST00000491567	RP11-433A10.2	GENCODE	947	chr3	-	72252094	72259043	TTGTGCTGGGGTAAACATCCAAAGTGGCTTCTGCCACAGTCCACCACATGGAGAAAATGA		intergenic							47.5063	59.2365	5.72142	5.50503	49.0949	42.0699	51.3541	65.1529	72.8806	39.6759	5.67745	5.75254	5.73426	5.41792	5.56195	5.53522
ASHGV40020251	0.012141	0.322057	1.14247	up	noncoding	long noncoding	Reliable	ENST00000577621	RP1-56K13.5	GENCODE	510	chr17	-	37165544	37169284	TGCTCCTCTGCAGAAAGTGATGGGGCTGCCTTGCCAGCTGGAGCCTGAAACTGTGCCCAG		intergenic							104.729	127.735	6.84529	6.65313	109.903	96.2278	108.056	148.125	144.257	90.8241	6.82311	6.91071	6.80205	6.65546	6.60172	6.70221
ASHGV40001119	0.0121831	0.322649	1.31074	up	noncoding	long noncoding	Reliable	ENST00000451914	RP4-710M16.2	GENCODE	545	chr1	+	56880634	56881638	AATTCCCTCCTGCTCAGGAGGTAGCCATCCTGTGACCCTGGAAGAAACCAGCCCAAGGAA		intergenic							371.518	382.342	8.6631	8.27273	401.455	324.024	389.074	416.155	411.27	319.602	8.68886	8.64518	8.65527	8.19789	8.17062	8.44967
ASHGV40050149	0.0122952	0.323002	1.20744	up	noncoding	long noncoding	Gold	ENST00000397264	RP11-536K7.3	GENCODE	3486	chr10	-	5976232	5987863	ATGTTACGCTTCTGGCTTCCTCCTCACCTAGGTTTTCTAAAATGCTGTAGAGGACTCAGT		natural antisense	NM_001258452	FBXO18		+	5931534	5979558	780.834	834.44	9.73251	9.46056	797.158	698.688	846.657	877.245	904.468	721.607	9.66273	9.74334	9.79148	9.38374	9.44289	9.55505
ASHGV40050149	0.0122952	0.323002	1.20744	up	noncoding	long noncoding	Gold	ENST00000397264	RP11-536K7.3	GENCODE	3486	chr10	-	5976232	5987863	ATGTTACGCTTCTGGCTTCCTCCTCACCTAGGTTTTCTAAAATGCTGTAGAGGACTCAGT		natural antisense	NM_001258453	FBXO18		+	5932165	5979558	780.834	834.44	9.73251	9.46056	797.158	698.688	846.657	877.245	904.468	721.607	9.66273	9.74334	9.79148	9.38374	9.44289	9.55505
ASHGV40050149	0.0122952	0.323002	1.20744	up	noncoding	long noncoding	Gold	ENST00000397264	RP11-536K7.3	GENCODE	3486	chr10	-	5976232	5987863	ATGTTACGCTTCTGGCTTCCTCCTCACCTAGGTTTTCTAAAATGCTGTAGAGGACTCAGT		natural antisense	NM_032807	FBXO18		+	5936348	5979558	780.834	834.44	9.73251	9.46056	797.158	698.688	846.657	877.245	904.468	721.607	9.66273	9.74334	9.79148	9.38374	9.44289	9.55505
ASHGV40050149	0.0122952	0.323002	1.20744	up	noncoding	long noncoding	Gold	ENST00000397264	RP11-536K7.3	GENCODE	3486	chr10	-	5976232	5987863	ATGTTACGCTTCTGGCTTCCTCCTCACCTAGGTTTTCTAAAATGCTGTAGAGGACTCAGT		natural antisense	NM_178150	FBXO18	F-box protein, helicase, 18	+	5932165	5979558	780.834	834.44	9.73251	9.46056	797.158	698.688	846.657	877.245	904.468	721.607	9.66273	9.74334	9.79148	9.38374	9.44289	9.55505
ASHGV40038557	0.0123254	0.323277	1.16005	up	noncoding	long noncoding	Reliable	ENST00000608962	RP11-338K13.1	GENCODE	462	chr4	+	8024391	8024853	ACCTGGGATGCTGCCTGTTAGGAGAGGAGCAGCTTCAGCCCTTTCGAAAAGTCTTCCTTC		intronic antisense	ENST00000296372	ABLIM2		-	7967042	8160559	71.5907	87.1309	6.29828	6.08409	77.7533	61.3784	75.6405	95.2593	105.941	60.1929	6.33375	6.27583	6.28525	5.99235	6.13728	6.12265
ASHGV40038557	0.0123254	0.323277	1.16005	up	noncoding	long noncoding	Reliable	ENST00000608962	RP11-338K13.1	GENCODE	462	chr4	+	8024391	8024853	ACCTGGGATGCTGCCTGTTAGGAGAGGAGCAGCTTCAGCCCTTTCGAAAAGTCTTCCTTC		intronic antisense	ENST00000318888	ABLIM2		-	7967042	8160559	71.5907	87.1309	6.29828	6.08409	77.7533	61.3784	75.6405	95.2593	105.941	60.1929	6.33375	6.27583	6.28525	5.99235	6.13728	6.12265
ASHGV40038557	0.0123254	0.323277	1.16005	up	noncoding	long noncoding	Reliable	ENST00000608962	RP11-338K13.1	GENCODE	462	chr4	+	8024391	8024853	ACCTGGGATGCTGCCTGTTAGGAGAGGAGCAGCTTCAGCCCTTTCGAAAAGTCTTCCTTC		intronic antisense	ENST00000510277	ABLIM2		-	8009789	8073554	71.5907	87.1309	6.29828	6.08409	77.7533	61.3784	75.6405	95.2593	105.941	60.1929	6.33375	6.27583	6.28525	5.99235	6.13728	6.12265
ASHGV40038557	0.0123254	0.323277	1.16005	up	noncoding	long noncoding	Reliable	ENST00000608962	RP11-338K13.1	GENCODE	462	chr4	+	8024391	8024853	ACCTGGGATGCTGCCTGTTAGGAGAGGAGCAGCTTCAGCCCTTTCGAAAAGTCTTCCTTC		intronic antisense	ENST00000545242	ABLIM2		-	7967042	8160559	71.5907	87.1309	6.29828	6.08409	77.7533	61.3784	75.6405	95.2593	105.941	60.1929	6.33375	6.27583	6.28525	5.99235	6.13728	6.12265
ASHGV40038557	0.0123254	0.323277	1.16005	up	noncoding	long noncoding	Reliable	ENST00000608962	RP11-338K13.1	GENCODE	462	chr4	+	8024391	8024853	ACCTGGGATGCTGCCTGTTAGGAGAGGAGCAGCTTCAGCCCTTTCGAAAAGTCTTCCTTC		intronic antisense	ENST00000546334	ABLIM2		-	7967042	8160559	71.5907	87.1309	6.29828	6.08409	77.7533	61.3784	75.6405	95.2593	105.941	60.1929	6.33375	6.27583	6.28525	5.99235	6.13728	6.12265
ASHGV40038557	0.0123254	0.323277	1.16005	up	noncoding	long noncoding	Reliable	ENST00000608962	RP11-338K13.1	GENCODE	462	chr4	+	8024391	8024853	ACCTGGGATGCTGCCTGTTAGGAGAGGAGCAGCTTCAGCCCTTTCGAAAAGTCTTCCTTC		intronic antisense	NM_001130083	ABLIM2		-	7967036	8160559	71.5907	87.1309	6.29828	6.08409	77.7533	61.3784	75.6405	95.2593	105.941	60.1929	6.33375	6.27583	6.28525	5.99235	6.13728	6.12265
ASHGV40038557	0.0123254	0.323277	1.16005	up	noncoding	long noncoding	Reliable	ENST00000608962	RP11-338K13.1	GENCODE	462	chr4	+	8024391	8024853	ACCTGGGATGCTGCCTGTTAGGAGAGGAGCAGCTTCAGCCCTTTCGAAAAGTCTTCCTTC		intronic antisense	NM_001130084	ABLIM2	actin binding LIM protein family member 2	-	7967036	8160559	71.5907	87.1309	6.29828	6.08409	77.7533	61.3784	75.6405	95.2593	105.941	60.1929	6.33375	6.27583	6.28525	5.99235	6.13728	6.12265
ASHGV40038557	0.0123254	0.323277	1.16005	up	noncoding	long noncoding	Reliable	ENST00000608962	RP11-338K13.1	GENCODE	462	chr4	+	8024391	8024853	ACCTGGGATGCTGCCTGTTAGGAGAGGAGCAGCTTCAGCCCTTTCGAAAAGTCTTCCTTC		intronic antisense	NM_001130085	ABLIM2		-	7967036	8160559	71.5907	87.1309	6.29828	6.08409	77.7533	61.3784	75.6405	95.2593	105.941	60.1929	6.33375	6.27583	6.28525	5.99235	6.13728	6.12265
ASHGV40038557	0.0123254	0.323277	1.16005	up	noncoding	long noncoding	Reliable	ENST00000608962	RP11-338K13.1	GENCODE	462	chr4	+	8024391	8024853	ACCTGGGATGCTGCCTGTTAGGAGAGGAGCAGCTTCAGCCCTTTCGAAAAGTCTTCCTTC		intronic antisense	NM_001130086	ABLIM2		-	7967036	8160559	71.5907	87.1309	6.29828	6.08409	77.7533	61.3784	75.6405	95.2593	105.941	60.1929	6.33375	6.27583	6.28525	5.99235	6.13728	6.12265
ASHGV40038557	0.0123254	0.323277	1.16005	up	noncoding	long noncoding	Reliable	ENST00000608962	RP11-338K13.1	GENCODE	462	chr4	+	8024391	8024853	ACCTGGGATGCTGCCTGTTAGGAGAGGAGCAGCTTCAGCCCTTTCGAAAAGTCTTCCTTC		intronic antisense	NM_001130087	ABLIM2		-	7967036	8160559	71.5907	87.1309	6.29828	6.08409	77.7533	61.3784	75.6405	95.2593	105.941	60.1929	6.33375	6.27583	6.28525	5.99235	6.13728	6.12265
ASHGV40038557	0.0123254	0.323277	1.16005	up	noncoding	long noncoding	Reliable	ENST00000608962	RP11-338K13.1	GENCODE	462	chr4	+	8024391	8024853	ACCTGGGATGCTGCCTGTTAGGAGAGGAGCAGCTTCAGCCCTTTCGAAAAGTCTTCCTTC		intronic antisense	NM_001130088	ABLIM2		-	8008747	8160559	71.5907	87.1309	6.29828	6.08409	77.7533	61.3784	75.6405	95.2593	105.941	60.1929	6.33375	6.27583	6.28525	5.99235	6.13728	6.12265
ASHGV40038557	0.0123254	0.323277	1.16005	up	noncoding	long noncoding	Reliable	ENST00000608962	RP11-338K13.1	GENCODE	462	chr4	+	8024391	8024853	ACCTGGGATGCTGCCTGTTAGGAGAGGAGCAGCTTCAGCCCTTTCGAAAAGTCTTCCTTC		intronic antisense	NM_001286688	ABLIM2		-	7967036	8073743	71.5907	87.1309	6.29828	6.08409	77.7533	61.3784	75.6405	95.2593	105.941	60.1929	6.33375	6.27583	6.28525	5.99235	6.13728	6.12265
ASHGV40038557	0.0123254	0.323277	1.16005	up	noncoding	long noncoding	Reliable	ENST00000608962	RP11-338K13.1	GENCODE	462	chr4	+	8024391	8024853	ACCTGGGATGCTGCCTGTTAGGAGAGGAGCAGCTTCAGCCCTTTCGAAAAGTCTTCCTTC		intronic antisense	NM_032432	ABLIM2		-	7967036	8160559	71.5907	87.1309	6.29828	6.08409	77.7533	61.3784	75.6405	95.2593	105.941	60.1929	6.33375	6.27583	6.28525	5.99235	6.13728	6.12265
ASHGV40020038	0.012352	0.32368	1.07377	up	noncoding	long noncoding	Reliable	ENST00000446169	RP11-410C4.4	GENCODE	390	chr1	-	220658445	220660385	TATTCGAGTCTGCTGCCTCAGATATATGGGCTATCATTATCCTAAGTGCCTGCACACCTA		intergenic							129.309	168.012	7.14335	7.04066	137.607	110.162	140.158	194.586	195.802	113.649	7.15185	7.10519	7.17299	7.05163	7.05502	7.01533
ASHGV40001875	0.0124859	0.323753	1.36661	up	noncoding	long noncoding	Gold	ENST00000531511	RP11-672A2.4	GENCODE	651	chr11	-	76365212	76367756	AAGAAAACCACACCTGGTTCCTGGCTTGGAGTTGGAGGCTGCGCTTTCCGTGAACTTGGC		intergenic							396.125	391.932	8.76144	8.31083	409.989	375.481	402.904	426.117	420.58	329.098	8.71703	8.86245	8.70484	8.23288	8.20679	8.49282
ASHGV40017884	0.0125244	0.323753	1.36048	up	noncoding	long noncoding	Reliable	ENST00000608166	RP11-101E13.5	GENCODE	691	chr1	-	193059995	193060686	GGTCCTTGGATATCATGTTACAAAGTCCAACCTGTTGGATAACTTGTTATAGAAAACAAT		intronic antisense	NM_001042369	TROVE2		+	193029003	193060906	1451.79	1336.6	10.6193	10.1752	1597.59	1231.79	1525.99	1383.6	1295.97	1330.23	10.6433	10.5562	10.6585	10.1281	10.0341	10.3634
ASHGV40017884	0.0125244	0.323753	1.36048	up	noncoding	long noncoding	Reliable	ENST00000608166	RP11-101E13.5	GENCODE	691	chr1	-	193059995	193060686	GGTCCTTGGATATCATGTTACAAAGTCCAACCTGTTGGATAACTTGTTATAGAAAACAAT		intronic antisense	NM_001042370	TROVE2		+	193029003	193060906	1451.79	1336.6	10.6193	10.1752	1597.59	1231.79	1525.99	1383.6	1295.97	1330.23	10.6433	10.5562	10.6585	10.1281	10.0341	10.3634
ASHGV40017884	0.0125244	0.323753	1.36048	up	noncoding	long noncoding	Reliable	ENST00000608166	RP11-101E13.5	GENCODE	691	chr1	-	193059995	193060686	GGTCCTTGGATATCATGTTACAAAGTCCAACCTGTTGGATAACTTGTTATAGAAAACAAT		intronic antisense	NM_001173525	TROVE2		+	193029003	193060906	1451.79	1336.6	10.6193	10.1752	1597.59	1231.79	1525.99	1383.6	1295.97	1330.23	10.6433	10.5562	10.6585	10.1281	10.0341	10.3634
ASHGV40010047	0.0126667	0.323753	2.38139	up	noncoding	long noncoding	Reliable	ENST00000556606	RP11-644F5.16	GENCODE	488	chr12	-	56032695	56053579	TCCCCTGTGTCGAGGGCGGCTCTTAGAATCCATCCTGGGAAACTCACCGTCAGGGCAACG		intergenic							375.614	208.769	8.64354	7.39174	490.981	275.505	360.358	205.652	211.521	209.135	8.96729	8.4212	8.54214	7.13241	7.17243	7.87039
ASHGV40053493	0.0127099	0.323753	1.10622	up	noncoding	long noncoding	Reliable	ENST00000610052	RP11-339B21.10	GENCODE	409	chr9	+	131193876	131194285	GATGGGACATGGATTCCTTGTTTGTGTTCTCTGCTATAGCCAAATATATGTGCACGTGTA		intron sense-overlapping	ENST00000372842	CERCAM		+	131174044	131199626	2229.33	2389.63	11.2302	11.0846	2358.09	2047.14	2282.74	2508.28	2399.59	2261.01	11.1772	11.2722	11.2413	11.1059	11.0464	11.1015
ASHGV40053493	0.0127099	0.323753	1.10622	up	noncoding	long noncoding	Reliable	ENST00000610052	RP11-339B21.10	GENCODE	409	chr9	+	131193876	131194285	GATGGGACATGGATTCCTTGTTTGTGTTCTCTGCTATAGCCAAATATATGTGCACGTGTA		intron sense-overlapping	NM_001286760	CERCAM		+	131181438	131199630	2229.33	2389.63	11.2302	11.0846	2358.09	2047.14	2282.74	2508.28	2399.59	2261.01	11.1772	11.2722	11.2413	11.1059	11.0464	11.1015
ASHGV40053493	0.0127099	0.323753	1.10622	up	noncoding	long noncoding	Reliable	ENST00000610052	RP11-339B21.10	GENCODE	409	chr9	+	131193876	131194285	GATGGGACATGGATTCCTTGTTTGTGTTCTCTGCTATAGCCAAATATATGTGCACGTGTA		intron sense-overlapping	NM_016174	CERCAM	cerebral endothelial cell adhesion molecule	+	131182758	131199630	2229.33	2389.63	11.2302	11.0846	2358.09	2047.14	2282.74	2508.28	2399.59	2261.01	11.1772	11.2722	11.2413	11.1059	11.0464	11.1015
ASHGV40039502	0.0127138	0.323753	1.95851	up	noncoding	long noncoding	Reliable	ENST00000508664	RP11-164P12.4	GENCODE	304	chr4	+	152588375	152591654	GGGGAGTTGTCAGCTGCACAATCTTTGAAGTGTAAGTTAATTTTTATGTGATATTTCAGT		intergenic							1042.12	697.39	10.1399	9.17018	1192.95	955.51	977.905	689.735	656.973	745.461	10.2288	10.1863	10.0048	8.99062	8.92125	9.59868
ASHGV40032809	0.012736	0.323753	1.84117	up	noncoding	long noncoding	Reliable	ENST00000413421	ZRANB2-AS2	GENCODE	826	chr1	+	71547043	71733913	ATCCCTGTGGCAGAAGTGAAGTGGCTGTGAAAAGAACTGGGGGTAGTATTGAGAAGAAAA	100852410	bidirectional	NM_005455	ZRANB2		-	71528973	71546972	377.617	274.272	8.66585	7.78522	322.7	326.21	483.942	328.737	273.674	220.404	8.37316	8.65634	8.96804	7.84191	7.56872	7.94504
ASHGV40032809	0.012736	0.323753	1.84117	up	noncoding	long noncoding	Reliable	ENST00000413421	ZRANB2-AS2	GENCODE	826	chr1	+	71547043	71733913	ATCCCTGTGGCAGAAGTGAAGTGGCTGTGAAAAGAACTGGGGGTAGTATTGAGAAGAAAA	100852410	bidirectional	NM_203350	ZRANB2	zinc finger, RAN-binding domain containing 2	-	71528973	71546972	377.617	274.272	8.66585	7.78522	322.7	326.21	483.942	328.737	273.674	220.404	8.37316	8.65634	8.96804	7.84191	7.56872	7.94504
ASHGV40033509	0.0127602	0.323753	1.82312	up	noncoding	long noncoding	Reliable	ENST00000609736	KB-226F1.2	GENCODE	663	chr22	+	24311399	24312062	GTTCCTAATTGGATGGTTTTGCTTTCAACAGACACTCCAATAAAGTACACGAAATAAAGA		intron sense-overlapping	NM_001084393	DDTL	D-dopachrome tautomerase-like	+	24309025	24314748	406.714	301.331	8.79866	7.93225	408.686	382.17	429.285	307.836	305.2	290.958	8.71114	8.88665	8.79819	7.7441	7.72936	8.3233
ASHGV40000802	0.0129612	0.324934	1.13554	up	noncoding	long noncoding	Reliable	ENST00000435044	LINC00385	GENCODE	374	chr13	+	30728202	30728723	GGGACAGCAGAAAACCACCTGACCTCCAGATTCTCTCTCGTCCAGTGGAGATTCTCCTGC	105370141	intergenic							185.707	226.15	7.66602	7.48264	190.112	164.571	202.437	269.288	255.792	153.37	7.61429	7.67967	7.70409	7.54775	7.46424	7.43593
ASHGV40015173	0.0131177	0.326249	1.12265	up	noncoding	long noncoding	Reliable	ENST00000555972	RP3-414A15.2	GENCODE	519	chr14	+	73989581	73997314	CTGTACTGGCTATAAGGAATGCTGGGCAGGCCTCGCTGCCACACCACCTCCTGAGAGAAG		intronic antisense	ENST00000557603	HEATR4		-	73989739	73997901	91.4409	114.756	6.64728	6.48038	94.0979	81.3508	98.8741	130.024	138.943	75.302	6.60595	6.6685	6.6674	6.45458	6.54654	6.44001
ASHGV40015173	0.0131177	0.326249	1.12265	up	noncoding	long noncoding	Reliable	ENST00000555972	RP3-414A15.2	GENCODE	519	chr14	+	73989581	73997314	CTGTACTGGCTATAAGGAATGCTGGGCAGGCCTCGCTGCCACACCACCTCCTGAGAGAAG		natural antisense	ENST00000556455	HEATR4		-	73989283	73997916	91.4409	114.756	6.64728	6.48038	94.0979	81.3508	98.8741	130.024	138.943	75.302	6.60595	6.6685	6.6674	6.45458	6.54654	6.44001
ASHGV40015173	0.0131177	0.326249	1.12265	up	noncoding	long noncoding	Reliable	ENST00000555972	RP3-414A15.2	GENCODE	519	chr14	+	73989581	73997314	CTGTACTGGCTATAAGGAATGCTGGGCAGGCCTCGCTGCCACACCACCTCCTGAGAGAAG		natural antisense	ENST00000563329	HEATR4		-	73989748	74025649	91.4409	114.756	6.64728	6.48038	94.0979	81.3508	98.8741	130.024	138.943	75.302	6.60595	6.6685	6.6674	6.45458	6.54654	6.44001
ASHGV40015173	0.0131177	0.326249	1.12265	up	noncoding	long noncoding	Reliable	ENST00000555972	RP3-414A15.2	GENCODE	519	chr14	+	73989581	73997314	CTGTACTGGCTATAAGGAATGCTGGGCAGGCCTCGCTGCCACACCACCTCCTGAGAGAAG		natural antisense	NM_001220484	HEATR4		-	73945188	74025651	91.4409	114.756	6.64728	6.48038	94.0979	81.3508	98.8741	130.024	138.943	75.302	6.60595	6.6685	6.6674	6.45458	6.54654	6.44001
ASHGV40015173	0.0131177	0.326249	1.12265	up	noncoding	long noncoding	Reliable	ENST00000555972	RP3-414A15.2	GENCODE	519	chr14	+	73989581	73997314	CTGTACTGGCTATAAGGAATGCTGGGCAGGCCTCGCTGCCACACCACCTCCTGAGAGAAG		natural antisense	NM_203309	HEATR4	HEAT repeat containing 4	-	73945188	74025651	91.4409	114.756	6.64728	6.48038	94.0979	81.3508	98.8741	130.024	138.943	75.302	6.60595	6.6685	6.6674	6.45458	6.54654	6.44001
ASHGV40035061	0.0134044	0.32743	1.2379	up	noncoding	long noncoding	Reliable	ENST00000460324	RP11-501O2.4	GENCODE	679	chr3	-	147913515	147997885	GCTTGACCTGAGATTGACCATCTGACCTGAGCTATAATTTTGACATAAATTTTGACTAAA		intergenic							150.786	167.667	7.36273	7.05483	156.244	127.463	168.649	180.904	196.56	125.539	7.33414	7.31371	7.44034	6.94616	7.05978	7.15856
ASHGV40029941	0.0134228	0.327627	1.19296	up	noncoding	long noncoding	Reliable	ENST00000413290	AC064834.1	GENCODE	989	chr2	+	196313255	196343649	GGACTTGGAAAGGCAGAAGAGAAGCAAGAGCCAGCATCCTCATCTTATAAACAGAAAAGC		intergenic							99.6657	116.421	6.76977	6.51522	109.264	90.6121	99.1213	136.702	130.207	82.3529	6.8145	6.82242	6.67238	6.53327	6.44691	6.56549
ASHGV40044946	0.0135773	0.329187	1.09305	up	noncoding	long noncoding	Reliable	ENST00000429998	RP11-513I15.6	GENCODE	7090	chr6	+	34247455	34254545	GCATTATTTAATCACCATTCAATAATCTCCTCCCTCCCCATAGCTGCTTGAGTTAACTGT		intergenic							2747.29	2951.73	11.5312	11.4028	3014.95	2485.65	2741.27	2999.22	2922.88	2933.09	11.5368	11.5426	11.5141	11.3856	11.3631	11.4598
ASHGV40001840	0.0136578	0.329952	1.94164	up	noncoding	long noncoding	Gold	ENST00000529328	LINC00958	GENCODE	580	chr11	-	13002033	13005839	ATGGGTGTAGCTGTAGACCAAGACCTGGAATTAACACATCAGAAGATTCTATGAGGAAAC	100506305	intergenic							255.201	177.944	8.11766	7.16039	229.758	227.077	308.77	178.634	190.788	164.411	7.88656	8.14583	8.3206	6.92751	7.01756	7.5361
ASHGV40011537	0.0136795	0.329952	1.41216	up	noncoding	long noncoding	Reliable	ENST00000556917	RP11-74M13.4	GENCODE	658	chr12	+	57265493	57266151	TACAAAGACAGCACCCTTATCTGCTTAGAGACAACCTAACACTATGGATATCAGACAGTG		intergenic							10768.4	8741.73	13.4836	12.9857	11539.4	9431.18	11334.7	9888.09	8933.59	7403.51	13.4665	13.434	13.5504	13.1574	13.028	12.7717
ASHGV40055214	0.013723	0.329952	1.80423	up	noncoding	long noncoding	Reliable	ENST00000372828	RP4-545K15.3	GENCODE	562	chrX	+	100852487	100853049	ATATCAGAGGGAAGTGGATGTGCTAAGGTTCAGGTTTTGAAACCGCTGATGGGTTTGTCT		intergenic							449.92	327.988	8.90732	8.05594	575.651	339.067	435.041	349.014	340.709	294.24	9.18903	8.71556	8.81737	7.93334	7.89356	8.34093
ASHGV40023040	0.0137283	0.329952	1.55684	up	noncoding	long noncoding	Reliable	ENST00000579595	RP11-769O8.2	GENCODE	464	chr18	+	738057	739444	GCCAATAATAAGGCCTCTCAAATACCTACCACATATCTGAAGAGAAACTTTTAACAGTTT		intronic antisense	ENST00000577961	YES1		-	721587	775267	59.359	54.6861	6.03727	5.39865	57.2473	59.14	61.6896	66.592	56.6304	40.8359	5.8972	6.22037	5.99423	5.45083	5.17277	5.57236
ASHGV40023040	0.0137283	0.329952	1.55684	up	noncoding	long noncoding	Reliable	ENST00000579595	RP11-769O8.2	GENCODE	464	chr18	+	738057	739444	GCCAATAATAAGGCCTCTCAAATACCTACCACATATCTGAAGAGAAACTTTTAACAGTTT		intronic antisense	ENST00000584307	YES1		-	721587	812547	59.359	54.6861	6.03727	5.39865	57.2473	59.14	61.6896	66.592	56.6304	40.8359	5.8972	6.22037	5.99423	5.45083	5.17277	5.57236
ASHGV40023040	0.0137283	0.329952	1.55684	up	noncoding	long noncoding	Reliable	ENST00000579595	RP11-769O8.2	GENCODE	464	chr18	+	738057	739444	GCCAATAATAAGGCCTCTCAAATACCTACCACATATCTGAAGAGAAACTTTTAACAGTTT		intronic antisense	NM_005433	YES1	YES proto-oncogene 1, Src family tyrosine kinase	-	721591	812327	59.359	54.6861	6.03727	5.39865	57.2473	59.14	61.6896	66.592	56.6304	40.8359	5.8972	6.22037	5.99423	5.45083	5.17277	5.57236
ASHGV40029419	0.0137502	0.329952	1.25088	up	noncoding	long noncoding	Reliable	ENST00000437837	AC012363.13	GENCODE	555	chr2	+	121076582	121083874	TTGTCTACACCTGGAGCAGTCACAGACTTCAACATATCTTTAAGTGTGGTGCCACCAGTA		intergenic							59.9654	68.8756	6.04132	5.71838	69.7188	50.5225	59.655	78.4793	84.2705	43.8768	6.17562	6.00454	5.9438	5.69581	5.78395	5.67539
ASHGV40056364	0.0140357	0.332063	1.75507	up	noncoding	long noncoding	Reliable	ENST00000582184	RP11-640N20.1	GENCODE	217	chr17	-	30330128	30330345	CAAAATTCTGGAAGAAATGCATGAAGAAATCCGACACATGGACATAACTGAAGACCTGAC		intergenic							517.536	395.186	9.13847	8.32695	491.941	486.455	574.213	436.93	380.072	368.556	8.97019	9.22669	9.21854	8.27055	8.05515	8.65514
ASHGV40001829	0.0142967	0.33312	1.19471	up	noncoding	long noncoding	Gold	ENST00000528183	RP11-58K22.1	GENCODE	520	chr11	+	44490013	44491979	ATGTTGATGGTGCCTTGCTTCCTCTGGAGAACTAAACCCTCCCTTGGAAGGACATGATGG		intergenic							700.597	760.238	9.57882	9.32217	717.204	631.857	752.732	800.258	827.798	652.658	9.51381	9.60019	9.62247	9.24254	9.30331	9.42065
ASHGV40025104	0.0143496	0.33312	1.29523	up	noncoding	long noncoding	Reliable	ENST00000424487	RP5-1113E3.3	GENCODE	467	chr1	+	10518611	10519395	AAGTGGTCAAATAAGTCCATGATGACTCATCACCTTTTCCCTGCAAGGAGTGTACTGTAG		intergenic							316.805	331.934	8.43913	8.06592	324.804	286.512	339.098	374.752	350.131	270.919	8.38174	8.47723	8.45841	8.03588	7.93562	8.22625
ASHGV40023124	0.0144	0.33312	1.92438	up	noncoding	long noncoding	Reliable	ENST00000609094	RP11-61L19.3	GENCODE	751	chr18	+	9519446	9520197	CTTGTACAATTTGTTGGGTAGGTACTATAGGGGGAAGAATTAAATATACATGAGGAAGAG		intron sense-overlapping	ENST00000019317	RALBP1		+	9475006	9538112	510.127	356.362	9.11856	8.17416	476.707	491.686	561.988	387.076	335.182	346.827	8.9249	9.24304	9.18774	8.08785	7.86835	8.56629
ASHGV40023124	0.0144	0.33312	1.92438	up	noncoding	long noncoding	Reliable	ENST00000609094	RP11-61L19.3	GENCODE	751	chr18	+	9519446	9520197	CTTGTACAATTTGTTGGGTAGGTACTATAGGGGGAAGAATTAAATATACATGAGGAAGAG		intron sense-overlapping	NM_006788	RALBP1	ralA binding protein 1	+	9475529	9538106	510.127	356.362	9.11856	8.17416	476.707	491.686	561.988	387.076	335.182	346.827	8.9249	9.24304	9.18774	8.08785	7.86835	8.56629
ASHGV40048530	0.0144823	0.33312	1.27663	up	noncoding	long noncoding	Reliable	ENST00000413567	AC083867.4	GENCODE	457	chr7	+	137848185	137849383	AAATGTGAAAACTTGGCATTTGAGAAGACAGCAGAAGCAGGAAGGTCACGCTCACTACCT		intergenic							28.5509	33.5307	5.00604	4.6537	30.0163	25.0811	30.5552	42.0277	36.3375	22.2268	4.99472	5.02902	4.99438	4.7569	4.48616	4.71802
ASHGV40030724	0.0145962	0.33312	1.28579	up	noncoding	long noncoding	Reliable	ENST00000432067	RP4-610C12.1	GENCODE	460	chr20	-	29565755	29596406	GCTCAATTTTATTCCGGAGCCATGACCTGCAGCACATTGGTGACCAGAAGACGCCCAAAG	101930560	intergenic							29.6602	34.6847	5.06236	4.6997	28.2985	28.4105	32.2717	40.9937	41.0896	21.9709	4.90777	5.20967	5.06964	4.72018	4.68001	4.69892
ASHGV40006786	0.0146574	0.33312	2.34525	up	noncoding	long noncoding	Reliable	ENST00000530663	RP11-587D21.4	GENCODE	358	chr11	-	27717858	27899195	GCATCCATTTACTCTGTTTAGTATGGAGTAATGTTAGGCAATAAATGATGCTGGCAAATG		intron sense-overlapping	ENST00000533131	BDNF		-	27676439	27721214	328.905	181.859	8.40545	7.17571	475.199	201.831	309.686	217.526	184.544	143.507	8.92111	7.97007	8.32518	7.21523	6.96717	7.34473
ASHGV40006786	0.0146574	0.33312	2.34525	up	noncoding	long noncoding	Reliable	ENST00000530663	RP11-587D21.4	GENCODE	358	chr11	-	27717858	27899195	GCATCCATTTACTCTGTTTAGTATGGAGTAATGTTAGGCAATAAATGATGCTGGCAAATG		intron sense-overlapping	NM_001143805	BDNF		-	27676441	27742326	328.905	181.859	8.40545	7.17571	475.199	201.831	309.686	217.526	184.544	143.507	8.92111	7.97007	8.32518	7.21523	6.96717	7.34473
ASHGV40006786	0.0146574	0.33312	2.34525	up	noncoding	long noncoding	Reliable	ENST00000530663	RP11-587D21.4	GENCODE	358	chr11	-	27717858	27899195	GCATCCATTTACTCTGTTTAGTATGGAGTAATGTTAGGCAATAAATGATGCTGGCAAATG		intron sense-overlapping	NM_001143806	BDNF		-	27676441	27742326	328.905	181.859	8.40545	7.17571	475.199	201.831	309.686	217.526	184.544	143.507	8.92111	7.97007	8.32518	7.21523	6.96717	7.34473
ASHGV40006786	0.0146574	0.33312	2.34525	up	noncoding	long noncoding	Reliable	ENST00000530663	RP11-587D21.4	GENCODE	358	chr11	-	27717858	27899195	GCATCCATTTACTCTGTTTAGTATGGAGTAATGTTAGGCAATAAATGATGCTGGCAAATG		intron sense-overlapping	NM_001143807	BDNF		-	27676441	27741294	328.905	181.859	8.40545	7.17571	475.199	201.831	309.686	217.526	184.544	143.507	8.92111	7.97007	8.32518	7.21523	6.96717	7.34473
ASHGV40006786	0.0146574	0.33312	2.34525	up	noncoding	long noncoding	Reliable	ENST00000530663	RP11-587D21.4	GENCODE	358	chr11	-	27717858	27899195	GCATCCATTTACTCTGTTTAGTATGGAGTAATGTTAGGCAATAAATGATGCTGGCAAATG		intron sense-overlapping	NM_001143808	BDNF		-	27676441	27722600	328.905	181.859	8.40545	7.17571	475.199	201.831	309.686	217.526	184.544	143.507	8.92111	7.97007	8.32518	7.21523	6.96717	7.34473
ASHGV40006786	0.0146574	0.33312	2.34525	up	noncoding	long noncoding	Reliable	ENST00000530663	RP11-587D21.4	GENCODE	358	chr11	-	27717858	27899195	GCATCCATTTACTCTGTTTAGTATGGAGTAATGTTAGGCAATAAATGATGCTGGCAAATG		intron sense-overlapping	NM_001143809	BDNF		-	27676441	27722600	328.905	181.859	8.40545	7.17571	475.199	201.831	309.686	217.526	184.544	143.507	8.92111	7.97007	8.32518	7.21523	6.96717	7.34473
ASHGV40006786	0.0146574	0.33312	2.34525	up	noncoding	long noncoding	Reliable	ENST00000530663	RP11-587D21.4	GENCODE	358	chr11	-	27717858	27899195	GCATCCATTTACTCTGTTTAGTATGGAGTAATGTTAGGCAATAAATGATGCTGGCAAATG		intron sense-overlapping	NM_001143810	BDNF		-	27676441	27722600	328.905	181.859	8.40545	7.17571	475.199	201.831	309.686	217.526	184.544	143.507	8.92111	7.97007	8.32518	7.21523	6.96717	7.34473
ASHGV40006786	0.0146574	0.33312	2.34525	up	noncoding	long noncoding	Reliable	ENST00000530663	RP11-587D21.4	GENCODE	358	chr11	-	27717858	27899195	GCATCCATTTACTCTGTTTAGTATGGAGTAATGTTAGGCAATAAATGATGCTGGCAAATG		intron sense-overlapping	NM_001143811	BDNF		-	27676441	27722600	328.905	181.859	8.40545	7.17571	475.199	201.831	309.686	217.526	184.544	143.507	8.92111	7.97007	8.32518	7.21523	6.96717	7.34473
ASHGV40006786	0.0146574	0.33312	2.34525	up	noncoding	long noncoding	Reliable	ENST00000530663	RP11-587D21.4	GENCODE	358	chr11	-	27717858	27899195	GCATCCATTTACTCTGTTTAGTATGGAGTAATGTTAGGCAATAAATGATGCTGGCAAATG		intron sense-overlapping	NM_001143812	BDNF		-	27676441	27722447	328.905	181.859	8.40545	7.17571	475.199	201.831	309.686	217.526	184.544	143.507	8.92111	7.97007	8.32518	7.21523	6.96717	7.34473
ASHGV40006786	0.0146574	0.33312	2.34525	up	noncoding	long noncoding	Reliable	ENST00000530663	RP11-587D21.4	GENCODE	358	chr11	-	27717858	27899195	GCATCCATTTACTCTGTTTAGTATGGAGTAATGTTAGGCAATAAATGATGCTGGCAAATG		intron sense-overlapping	NM_001143813	BDNF		-	27676441	27722035	328.905	181.859	8.40545	7.17571	475.199	201.831	309.686	217.526	184.544	143.507	8.92111	7.97007	8.32518	7.21523	6.96717	7.34473
ASHGV40006786	0.0146574	0.33312	2.34525	up	noncoding	long noncoding	Reliable	ENST00000530663	RP11-587D21.4	GENCODE	358	chr11	-	27717858	27899195	GCATCCATTTACTCTGTTTAGTATGGAGTAATGTTAGGCAATAAATGATGCTGGCAAATG		intron sense-overlapping	NM_001143814	BDNF		-	27676441	27722035	328.905	181.859	8.40545	7.17571	475.199	201.831	309.686	217.526	184.544	143.507	8.92111	7.97007	8.32518	7.21523	6.96717	7.34473
ASHGV40006786	0.0146574	0.33312	2.34525	up	noncoding	long noncoding	Reliable	ENST00000530663	RP11-587D21.4	GENCODE	358	chr11	-	27717858	27899195	GCATCCATTTACTCTGTTTAGTATGGAGTAATGTTAGGCAATAAATGATGCTGGCAAATG		intron sense-overlapping	NM_001709	BDNF	brain-derived neurotrophic factor	-	27676441	27722035	328.905	181.859	8.40545	7.17571	475.199	201.831	309.686	217.526	184.544	143.507	8.92111	7.97007	8.32518	7.21523	6.96717	7.34473
ASHGV40006786	0.0146574	0.33312	2.34525	up	noncoding	long noncoding	Reliable	ENST00000530663	RP11-587D21.4	GENCODE	358	chr11	-	27717858	27899195	GCATCCATTTACTCTGTTTAGTATGGAGTAATGTTAGGCAATAAATGATGCTGGCAAATG		intron sense-overlapping	NM_170731	BDNF		-	27676441	27743605	328.905	181.859	8.40545	7.17571	475.199	201.831	309.686	217.526	184.544	143.507	8.92111	7.97007	8.32518	7.21523	6.96717	7.34473
ASHGV40006786	0.0146574	0.33312	2.34525	up	noncoding	long noncoding	Reliable	ENST00000530663	RP11-587D21.4	GENCODE	358	chr11	-	27717858	27899195	GCATCCATTTACTCTGTTTAGTATGGAGTAATGTTAGGCAATAAATGATGCTGGCAAATG		intron sense-overlapping	NM_170732	BDNF		-	27676441	27742326	328.905	181.859	8.40545	7.17571	475.199	201.831	309.686	217.526	184.544	143.507	8.92111	7.97007	8.32518	7.21523	6.96717	7.34473
ASHGV40006786	0.0146574	0.33312	2.34525	up	noncoding	long noncoding	Reliable	ENST00000530663	RP11-587D21.4	GENCODE	358	chr11	-	27717858	27899195	GCATCCATTTACTCTGTTTAGTATGGAGTAATGTTAGGCAATAAATGATGCTGGCAAATG		intron sense-overlapping	NM_170733	BDNF		-	27676441	27723180	328.905	181.859	8.40545	7.17571	475.199	201.831	309.686	217.526	184.544	143.507	8.92111	7.97007	8.32518	7.21523	6.96717	7.34473
ASHGV40006786	0.0146574	0.33312	2.34525	up	noncoding	long noncoding	Reliable	ENST00000530663	RP11-587D21.4	GENCODE	358	chr11	-	27717858	27899195	GCATCCATTTACTCTGTTTAGTATGGAGTAATGTTAGGCAATAAATGATGCTGGCAAATG		intron sense-overlapping	NM_170734	BDNF		-	27676441	27721214	328.905	181.859	8.40545	7.17571	475.199	201.831	309.686	217.526	184.544	143.507	8.92111	7.97007	8.32518	7.21523	6.96717	7.34473
ASHGV40007328	0.0146864	0.33312	1.32982	up	noncoding	long noncoding	Gold	ENST00000400985	RP11-800A3.2	GENCODE	262	chr11	-	72926042	72926958	AACCAAGCAGCCAAGGCAGGCTAATGGTGAAGGCCCAGGCACAGTAATGGTCCCCTGGAG		intergenic							90.9902	94.7444	6.62951	6.21829	97.3155	71.3264	104.329	108.992	105.223	70.0179	6.65379	6.48457	6.75018	6.19105	6.12541	6.3384
ASHGV40023668	0.0147509	0.333147	1.50882	up	noncoding	long noncoding	Reliable	ENST00000585757	AC011558.5	GENCODE	338	chr19	-	1038725	1039063	ACAGAGGTTTTATTGCGTTTGGTCCACAGTCGTATTTCACATTATCTCACGGAGCAGGTC		natural antisense	NM_001303499	CNN2		+	1026273	1039067	315.903	283.499	8.43481	7.8414	310.49	294.498	342.721	295.558	307.615	247.324	8.3185	8.51393	8.47202	7.68077	7.74101	8.1024
ASHGV40023668	0.0147509	0.333147	1.50882	up	noncoding	long noncoding	Reliable	ENST00000585757	AC011558.5	GENCODE	338	chr19	-	1038725	1039063	ACAGAGGTTTTATTGCGTTTGGTCCACAGTCGTATTTCACATTATCTCACGGAGCAGGTC		natural antisense	NM_001303501	CNN2		+	1026273	1039067	315.903	283.499	8.43481	7.8414	310.49	294.498	342.721	295.558	307.615	247.324	8.3185	8.51393	8.47202	7.68077	7.74101	8.1024
ASHGV40023668	0.0147509	0.333147	1.50882	up	noncoding	long noncoding	Reliable	ENST00000585757	AC011558.5	GENCODE	338	chr19	-	1038725	1039063	ACAGAGGTTTTATTGCGTTTGGTCCACAGTCGTATTTCACATTATCTCACGGAGCAGGTC		natural antisense	NM_004368	CNN2	calponin 2	+	1026273	1039067	315.903	283.499	8.43481	7.8414	310.49	294.498	342.721	295.558	307.615	247.324	8.3185	8.51393	8.47202	7.68077	7.74101	8.1024
ASHGV40023668	0.0147509	0.333147	1.50882	up	noncoding	long noncoding	Reliable	ENST00000585757	AC011558.5	GENCODE	338	chr19	-	1038725	1039063	ACAGAGGTTTTATTGCGTTTGGTCCACAGTCGTATTTCACATTATCTCACGGAGCAGGTC		natural antisense	NM_201277	CNN2		+	1026273	1039067	315.903	283.499	8.43481	7.8414	310.49	294.498	342.721	295.558	307.615	247.324	8.3185	8.51393	8.47202	7.68077	7.74101	8.1024
ASHGV40052027	0.0147796	0.333147	1.26789	up	noncoding	long noncoding	Reliable	ENST00000603533	RP11-435O5.7	GENCODE	673	chr9	-	98169271	98169944	TCATCTACAAAAAGCGAAGATTCCCCCTTAGTGTCTGGCAGAGATGCACATTTACTCCTG		intergenic							186.518	201.149	7.66903	7.3266	206.165	161.877	191.512	221.746	223.336	158.366	7.73029	7.65198	7.62481	7.24566	7.25326	7.48087
ASHGV40014693	0.014839	0.333338	1.46361	up	noncoding	long noncoding	Reliable	ENST00000514609	RP11-754I20.1	GENCODE	734	chr14	+	19110202	19118336	CTGGAAGCTGGAGAGGATGATGAAGAAAACGACAATGGACCCGAACATAAGAGATGCGAA		intergenic							24.3869	25.0608	4.78505	4.23552	26.973	21.2198	24.9678	30.1571	26.5844	18.441	4.84525	4.80869	4.70119	4.2495	4.00919	4.44786
ASHGV40037620	0.0152705	0.334816	1.76304	up	noncoding	long noncoding	Reliable	ENST00000507156	RP11-545L5.1	GENCODE	583	chr4	-	72687021	72689697	ATGTGCTCACTTGGCTCCAGAGCCTATAACCGAGTGACATCTAAAAACAGAGTTATCCAA		intergenic							39.766	33.0202	5.4779	4.65984	39.5964	38.7418	40.9597	33.1445	38.5623	27.3538	5.38627	5.63778	5.40964	4.38771	4.58008	5.01172
ASHGV40057787	0.0152902	0.334816	1.2254	up	noncoding	long noncoding	Reliable	ENST00000462248	RP11-147I3.1	GENCODE	379	chr11	+	74630631	74631010	TCTGGGCCAAAGGAATAAGGAATGTCCCATGCCGAATCCATGTGCAGTTGTCCAGAGAAT	101060510	intronic antisense	ENST00000525407	XRRA1		-	74617397	74660065	76449.1	66550.4	16.2796	15.9863	75174.9	78005.6	76166.7	63908.7	64748.2	70994.2	16.1593	16.3964	16.2831	15.9816	16.0279	15.9496
ASHGV40057787	0.0152902	0.334816	1.2254	up	noncoding	long noncoding	Reliable	ENST00000462248	RP11-147I3.1	GENCODE	379	chr11	+	74630631	74631010	TCTGGGCCAAAGGAATAAGGAATGTCCCATGCCGAATCCATGTGCAGTTGTCCAGAGAAT	101060510	intronic antisense	ENST00000528219	XRRA1		-	74617397	74660125	76449.1	66550.4	16.2796	15.9863	75174.9	78005.6	76166.7	63908.7	64748.2	70994.2	16.1593	16.3964	16.2831	15.9816	16.0279	15.9496
ASHGV40057787	0.0152902	0.334816	1.2254	up	noncoding	long noncoding	Reliable	ENST00000462248	RP11-147I3.1	GENCODE	379	chr11	+	74630631	74631010	TCTGGGCCAAAGGAATAAGGAATGTCCCATGCCGAATCCATGTGCAGTTGTCCAGAGAAT	101060510	intronic antisense	ENST00000531852	XRRA1		-	74618192	74660149	76449.1	66550.4	16.2796	15.9863	75174.9	78005.6	76166.7	63908.7	64748.2	70994.2	16.1593	16.3964	16.2831	15.9816	16.0279	15.9496
ASHGV40057787	0.0152902	0.334816	1.2254	up	noncoding	long noncoding	Reliable	ENST00000462248	RP11-147I3.1	GENCODE	379	chr11	+	74630631	74631010	TCTGGGCCAAAGGAATAAGGAATGTCCCATGCCGAATCCATGTGCAGTTGTCCAGAGAAT	101060510	intronic antisense	NM_001270380	XRRA1		-	74551954	74660232	76449.1	66550.4	16.2796	15.9863	75174.9	78005.6	76166.7	63908.7	64748.2	70994.2	16.1593	16.3964	16.2831	15.9816	16.0279	15.9496
ASHGV40057787	0.0152902	0.334816	1.2254	up	noncoding	long noncoding	Reliable	ENST00000462248	RP11-147I3.1	GENCODE	379	chr11	+	74630631	74631010	TCTGGGCCAAAGGAATAAGGAATGTCCCATGCCGAATCCATGTGCAGTTGTCCAGAGAAT	101060510	intronic antisense	NM_001270381	XRRA1		-	74551954	74660232	76449.1	66550.4	16.2796	15.9863	75174.9	78005.6	76166.7	63908.7	64748.2	70994.2	16.1593	16.3964	16.2831	15.9816	16.0279	15.9496
ASHGV40057787	0.0152902	0.334816	1.2254	up	noncoding	long noncoding	Reliable	ENST00000462248	RP11-147I3.1	GENCODE	379	chr11	+	74630631	74631010	TCTGGGCCAAAGGAATAAGGAATGTCCCATGCCGAATCCATGTGCAGTTGTCCAGAGAAT	101060510	intronic antisense	NM_182969	XRRA1	X-ray radiation resistance associated 1	-	74551954	74660232	76449.1	66550.4	16.2796	15.9863	75174.9	78005.6	76166.7	63908.7	64748.2	70994.2	16.1593	16.3964	16.2831	15.9816	16.0279	15.9496
ASHGV40052779	0.0153392	0.334816	1.24518	up	noncoding	long noncoding	Gold	ENST00000439960	RP11-296L22.8	GENCODE	631	chr9	+	34521524	34524239	GTGCAGGCTCTGTGCGTCCAGGGCTGTGTGCCTCTATGTGGGGCTGCCTCTCTGGGTCAG		natural antisense	NM_198573	ENHO	energy homeostasis associated	-	34521039	34523037	2642.38	2520.24	11.4762	11.1598	2791.33	2454.5	2681.31	2549.03	2405.16	2606.53	11.4274	11.5218	11.4792	11.131	11.0503	11.2981
ASHGV40041097	0.0154488	0.334816	1.32268	up	noncoding	long noncoding	Gold	ENST00000521984	RP11-348M17.2	GENCODE	449	chr5	-	161114352	161116414	TAACTTACAGCTCCCAAACTTGAGTGGACAAGCATGCCCATCCATAGGAAAGTTAACCAG		natural antisense	ENST00000517823	GABRA6		+	161114501	161117247	54.0098	57.9732	5.89472	5.49126	59.2595	44.5332	58.2366	62.1759	68.1469	43.5968	5.94696	5.83098	5.90622	5.34884	5.45726	5.66767
ASHGV40041097	0.0154488	0.334816	1.32268	up	noncoding	long noncoding	Gold	ENST00000521984	RP11-348M17.2	GENCODE	449	chr5	-	161114352	161116414	TAACTTACAGCTCCCAAACTTGAGTGGACAAGCATGCCCATCCATAGGAAAGTTAACCAG		natural antisense	ENST00000520000	GABRA6		+	161114485	161117305	54.0098	57.9732	5.89472	5.49126	59.2595	44.5332	58.2366	62.1759	68.1469	43.5968	5.94696	5.83098	5.90622	5.34884	5.45726	5.66767
ASHGV40041097	0.0154488	0.334816	1.32268	up	noncoding	long noncoding	Gold	ENST00000521984	RP11-348M17.2	GENCODE	449	chr5	-	161114352	161116414	TAACTTACAGCTCCCAAACTTGAGTGGACAAGCATGCCCATCCATAGGAAAGTTAACCAG		natural antisense	ENST00000523217	GABRA6		+	161112753	161129598	54.0098	57.9732	5.89472	5.49126	59.2595	44.5332	58.2366	62.1759	68.1469	43.5968	5.94696	5.83098	5.90622	5.34884	5.45726	5.66767
ASHGV40041097	0.0154488	0.334816	1.32268	up	noncoding	long noncoding	Gold	ENST00000521984	RP11-348M17.2	GENCODE	449	chr5	-	161114352	161116414	TAACTTACAGCTCCCAAACTTGAGTGGACAAGCATGCCCATCCATAGGAAAGTTAACCAG		natural antisense	ENST00000523691	GABRA6		+	161116044	161117346	54.0098	57.9732	5.89472	5.49126	59.2595	44.5332	58.2366	62.1759	68.1469	43.5968	5.94696	5.83098	5.90622	5.34884	5.45726	5.66767
ASHGV40041097	0.0154488	0.334816	1.32268	up	noncoding	long noncoding	Gold	ENST00000521984	RP11-348M17.2	GENCODE	449	chr5	-	161114352	161116414	TAACTTACAGCTCCCAAACTTGAGTGGACAAGCATGCCCATCCATAGGAAAGTTAACCAG		natural antisense	NM_000811	GABRA6	gamma-aminobutyric acid (GABA) A receptor, alpha 6	+	161112657	161129598	54.0098	57.9732	5.89472	5.49126	59.2595	44.5332	58.2366	62.1759	68.1469	43.5968	5.94696	5.83098	5.90622	5.34884	5.45726	5.66767
ASHGV40002489	0.0154835	0.334816	1.11975	up	noncoding	long noncoding	Reliable	ENST00000584679	RP11-806L2.5	GENCODE	268	chr18	-	653984	657259	TGATTAAAAACCGCCAGGGCGTGAGCCACTGCACCCGGCCCCTTGTGTTATTTTGAGGCT		intron sense-overlapping	ENST00000585033	C18orf56	TYMS opposite strand	-	641319	658269	673.439	779.137	9.52079	9.35761	716.625	610.027	693.663	825.39	859.396	652.625	9.51172	9.5497	9.50094	9.2906	9.36202	9.42023
ASHGV40002489	0.0154835	0.334816	1.11975	up	noncoding	long noncoding	Reliable	ENST00000584679	RP11-806L2.5	GENCODE	268	chr18	-	653984	657259	TGATTAAAAACCGCCAGGGCGTGAGCCACTGCACCCGGCCCCTTGTGTTATTTTGAGGCT		intron sense-overlapping	NM_001012716	TYMSOS	TYMS opposite strand	-	649619	658340	673.439	779.137	9.52079	9.35761	716.625	610.027	693.663	825.39	859.396	652.625	9.51172	9.5497	9.50094	9.2906	9.36202	9.42023
ASHGV40016032	0.0154961	0.334816	1.12282	up	noncoding	long noncoding	Reliable	ENST00000604760	RP11-502I4.3	GENCODE	1533	chr15	-	67833409	67834942	ATTCTAGGAATTTCCCCTTTTCACCTGCACTTCACTTCTGTGAAAAATAAACCGTTCATC		bidirectional	NM_002757	MAP2K5		+	67835020	68099455	626.55	723.536	9.4091	9.24197	655.086	546.336	678.227	821.819	767.178	581.611	9.37662	9.38721	9.46348	9.28314	9.18144	9.26134
ASHGV40016032	0.0154961	0.334816	1.12282	up	noncoding	long noncoding	Reliable	ENST00000604760	RP11-502I4.3	GENCODE	1533	chr15	-	67833409	67834942	ATTCTAGGAATTTCCCCTTTTCACCTGCACTTCACTTCTGTGAAAAATAAACCGTTCATC		bidirectional	NM_145160	MAP2K5	mitogen-activated protein kinase kinase 5	+	67835020	68099455	626.55	723.536	9.4091	9.24197	655.086	546.336	678.227	821.819	767.178	581.611	9.37662	9.38721	9.46348	9.28314	9.18144	9.26134
ASHGV40044646	0.0155722	0.33552	1.76238	up	noncoding	long noncoding	Reliable	ENST00000606924	RP1-151F17.2	GENCODE	2538	chr6	+	16764576	16767114	GTCTGTGATTTCATAGTACCCACCTCTGAAATAAGACTCTGTCTACAATTAAAAACAAAG		intergenic							531.71	404.299	9.1779	8.36037	522.923	517.802	554.404	399.536	421.842	391.517	9.05156	9.31552	9.16661	8.13736	8.21135	8.73241
ASHGV40022714	0.0155832	0.335536	3.11184	up	noncoding	long noncoding	Reliable	ENST00000595135	RP11-142I20.1	GENCODE	704	chr18	-	39062439	39212149	CCTTTGAGCACAATGGAACGATGAGGCAACATTAAATATTACTGGAATGGGGTATGAAAG	641516	intergenic							20.5324	9.23809	4.54551	2.90774	18.9298	17.4954	25.172	6.41982	10.6304	10.664	4.36672	4.55631	4.71349	2.41559	2.62389	3.68373
ASHGV40001066	0.0156548	0.335804	1.40441	up	noncoding	long noncoding	Reliable	ENST00000449063	RP11-70C1.3	GENCODE	488	chr3	-	42846695	42893920	TAAGCACTTTCAGAGCCCGACCCTTCAAGGAGCTGCTGCTGCAGAAGGAGCCCTGTCCCC		intronic antisense	ENST00000273145	ACKR2		+	42861110	42908774	138.444	135.758	7.24739	6.75743	142.18	130.734	142.417	154.297	143.214	109.764	7.20092	7.34595	7.1953	6.71392	6.59077	6.96759
ASHGV40001066	0.0156548	0.335804	1.40441	up	noncoding	long noncoding	Reliable	ENST00000449063	RP11-70C1.3	GENCODE	488	chr3	-	42846695	42893920	TAAGCACTTTCAGAGCCCGACCCTTCAAGGAGCTGCTGCTGCAGAAGGAGCCCTGTCCCC		intronic antisense	ENST00000426937	KRBOX1		+	42850974	42984284	138.444	135.758	7.24739	6.75743	142.18	130.734	142.417	154.297	143.214	109.764	7.20092	7.34595	7.1953	6.71392	6.59077	6.96759
ASHGV40001066	0.0156548	0.335804	1.40441	up	noncoding	long noncoding	Reliable	ENST00000449063	RP11-70C1.3	GENCODE	488	chr3	-	42846695	42893920	TAAGCACTTTCAGAGCCCGACCCTTCAAGGAGCTGCTGCTGCAGAAGGAGCCCTGTCCCC		intronic antisense	ENST00000442925	ACKR2		+	42850963	42908775	138.444	135.758	7.24739	6.75743	142.18	130.734	142.417	154.297	143.214	109.764	7.20092	7.34595	7.1953	6.71392	6.59077	6.96759
ASHGV40001066	0.0156548	0.335804	1.40441	up	noncoding	long noncoding	Reliable	ENST00000449063	RP11-70C1.3	GENCODE	488	chr3	-	42846695	42893920	TAAGCACTTTCAGAGCCCGACCCTTCAAGGAGCTGCTGCTGCAGAAGGAGCCCTGTCCCC		intronic antisense	ENST00000492609	ACKR2		+	42885455	42906422	138.444	135.758	7.24739	6.75743	142.18	130.734	142.417	154.297	143.214	109.764	7.20092	7.34595	7.1953	6.71392	6.59077	6.96759
ASHGV40001066	0.0156548	0.335804	1.40441	up	noncoding	long noncoding	Reliable	ENST00000449063	RP11-70C1.3	GENCODE	488	chr3	-	42846695	42893920	TAAGCACTTTCAGAGCCCGACCCTTCAAGGAGCTGCTGCTGCAGAAGGAGCCCTGTCCCC		intronic antisense	ENST00000494619	ACKR2		+	42892457	42906505	138.444	135.758	7.24739	6.75743	142.18	130.734	142.417	154.297	143.214	109.764	7.20092	7.34595	7.1953	6.71392	6.59077	6.96759
ASHGV40001066	0.0156548	0.335804	1.40441	up	noncoding	long noncoding	Reliable	ENST00000449063	RP11-70C1.3	GENCODE	488	chr3	-	42846695	42893920	TAAGCACTTTCAGAGCCCGACCCTTCAAGGAGCTGCTGCTGCAGAAGGAGCCCTGTCCCC		intronic antisense	ENST00000497921	ACKR2		+	42850983	42906368	138.444	135.758	7.24739	6.75743	142.18	130.734	142.417	154.297	143.214	109.764	7.20092	7.34595	7.1953	6.71392	6.59077	6.96759
ASHGV40001066	0.0156548	0.335804	1.40441	up	noncoding	long noncoding	Reliable	ENST00000449063	RP11-70C1.3	GENCODE	488	chr3	-	42846695	42893920	TAAGCACTTTCAGAGCCCGACCCTTCAAGGAGCTGCTGCTGCAGAAGGAGCCCTGTCCCC		intronic antisense	NM_001296	ACKR2	atypical chemokine receptor 2	+	42850963	42908775	138.444	135.758	7.24739	6.75743	142.18	130.734	142.417	154.297	143.214	109.764	7.20092	7.34595	7.1953	6.71392	6.59077	6.96759
ASHGV40000529	0.0156946	0.336386	2.48809	up	noncoding	long noncoding	Reliable	ENST00000422022	RP3-522D1.1	GENCODE	490	chr1	+	113392697	113420489	AGAAGAGCAGGCTCAATCAAACCTTCAATGGCCCCGAAAGACATCTTGATTGAAACCTCA		intergenic							1236.54	640.225	10.3605	9.04547	872.827	1360.4	1476.39	684.585	618.702	617.387	9.78838	10.6861	10.6071	8.97768	8.81774	9.341
ASHGV40007195	0.0157072	0.336435	1.31925	up	noncoding	long noncoding	Reliable	ENST00000530805	RP11-867G23.1	GENCODE	479	chr11	-	66032247	66033137	TATTCCCCATAGGGGGCGCTGTCCCGGCGCTTATCCTGGAGGAAAGAATGGTCACAAGAA		intronic antisense	ENST00000394078	KLC2		+	66025189	66035300	31.3211	35.1776	5.13159	4.73187	36.8296	26.713	30.4207	38.8755	43.0401	23.6172	5.28816	5.11844	4.98815	4.64009	4.75461	4.80091
ASHGV40007195	0.0157072	0.336435	1.31925	up	noncoding	long noncoding	Reliable	ENST00000530805	RP11-867G23.1	GENCODE	479	chr11	-	66032247	66033137	TATTCCCCATAGGGGGCGCTGTCCCGGCGCTTATCCTGGAGGAAAGAATGGTCACAAGAA		natural antisense	ENST00000394065	KLC2		+	66028383	66035330	31.3211	35.1776	5.13159	4.73187	36.8296	26.713	30.4207	38.8755	43.0401	23.6172	5.28816	5.11844	4.98815	4.64009	4.75461	4.80091
ASHGV40007195	0.0157072	0.336435	1.31925	up	noncoding	long noncoding	Reliable	ENST00000530805	RP11-867G23.1	GENCODE	479	chr11	-	66032247	66033137	TATTCCCCATAGGGGGCGCTGTCCCGGCGCTTATCCTGGAGGAAAGAATGGTCACAAGAA		natural antisense	ENST00000394066	KLC2		+	66026015	66035330	31.3211	35.1776	5.13159	4.73187	36.8296	26.713	30.4207	38.8755	43.0401	23.6172	5.28816	5.11844	4.98815	4.64009	4.75461	4.80091
ASHGV40007195	0.0157072	0.336435	1.31925	up	noncoding	long noncoding	Reliable	ENST00000530805	RP11-867G23.1	GENCODE	479	chr11	-	66032247	66033137	TATTCCCCATAGGGGGCGCTGTCCCGGCGCTTATCCTGGAGGAAAGAATGGTCACAAGAA		natural antisense	ENST00000394067	KLC2		+	66025173	66035276	31.3211	35.1776	5.13159	4.73187	36.8296	26.713	30.4207	38.8755	43.0401	23.6172	5.28816	5.11844	4.98815	4.64009	4.75461	4.80091
ASHGV40007195	0.0157072	0.336435	1.31925	up	noncoding	long noncoding	Reliable	ENST00000530805	RP11-867G23.1	GENCODE	479	chr11	-	66032247	66033137	TATTCCCCATAGGGGGCGCTGTCCCGGCGCTTATCCTGGAGGAAAGAATGGTCACAAGAA		natural antisense	NM_001134774	KLC2		+	66025173	66035332	31.3211	35.1776	5.13159	4.73187	36.8296	26.713	30.4207	38.8755	43.0401	23.6172	5.28816	5.11844	4.98815	4.64009	4.75461	4.80091
ASHGV40007195	0.0157072	0.336435	1.31925	up	noncoding	long noncoding	Reliable	ENST00000530805	RP11-867G23.1	GENCODE	479	chr11	-	66032247	66033137	TATTCCCCATAGGGGGCGCTGTCCCGGCGCTTATCCTGGAGGAAAGAATGGTCACAAGAA		natural antisense	NM_001134775	KLC2		+	66024764	66035331	31.3211	35.1776	5.13159	4.73187	36.8296	26.713	30.4207	38.8755	43.0401	23.6172	5.28816	5.11844	4.98815	4.64009	4.75461	4.80091
ASHGV40007195	0.0157072	0.336435	1.31925	up	noncoding	long noncoding	Reliable	ENST00000530805	RP11-867G23.1	GENCODE	479	chr11	-	66032247	66033137	TATTCCCCATAGGGGGCGCTGTCCCGGCGCTTATCCTGGAGGAAAGAATGGTCACAAGAA		natural antisense	NM_001134776	KLC2		+	66025090	66035331	31.3211	35.1776	5.13159	4.73187	36.8296	26.713	30.4207	38.8755	43.0401	23.6172	5.28816	5.11844	4.98815	4.64009	4.75461	4.80091
ASHGV40007195	0.0157072	0.336435	1.31925	up	noncoding	long noncoding	Reliable	ENST00000530805	RP11-867G23.1	GENCODE	479	chr11	-	66032247	66033137	TATTCCCCATAGGGGGCGCTGTCCCGGCGCTTATCCTGGAGGAAAGAATGGTCACAAGAA		natural antisense	NM_022822	KLC2	kinesin light chain 2	+	66025173	66035331	31.3211	35.1776	5.13159	4.73187	36.8296	26.713	30.4207	38.8755	43.0401	23.6172	5.28816	5.11844	4.98815	4.64009	4.75461	4.80091
ASHGV40052773	0.0158857	0.337267	1.27855	up	noncoding	long noncoding	Reliable	ENST00000448245	RP11-537H15.3	GENCODE	635	chr9	+	34084329	34096223	GTACTGTGCAAAAACATGCCCAGGCCTTTGGAGAACTGGTCTTTTAAACAAGAATTGAGA		intronic antisense	NM_015397	DCAF12	DDB1 and CUL4 associated factor 12	-	34086380	34126771	66.047	73.8839	6.18882	5.83432	64.4935	63.4641	70.1832	89.388	81.8935	50.3701	6.06714	6.32211	6.17722	5.89383	5.73869	5.87043
ASHGV40002304	0.0159225	0.337337	1.1119	up	noncoding	long noncoding	Reliable	ENST00000565737	CTD-3154N5.1	GENCODE	498	chr15	-	74905534	74907937	GCGGCCTGAGCCTGGAGGCCATCCTGCCTGAGATTCTACCCTTAGAGCTTCATTCTTTTG		intronic antisense	ENST00000562389	CLK3		+	74907169	74912548	417.605	503.684	8.83223	8.6792	449.881	375.226	427.707	565.563	552.269	393.219	8.84428	8.86069	8.79173	8.66709	8.63095	8.73956
ASHGV40002304	0.0159225	0.337337	1.1119	up	noncoding	long noncoding	Reliable	ENST00000565737	CTD-3154N5.1	GENCODE	498	chr15	-	74905534	74907937	GCGGCCTGAGCCTGGAGGCCATCCTGCCTGAGATTCTACCCTTAGAGCTTCATTCTTTTG		intronic antisense	NM_003992	CLK3		+	74900712	74922542	417.605	503.684	8.83223	8.6792	449.881	375.226	427.707	565.563	552.269	393.219	8.84428	8.86069	8.79173	8.66709	8.63095	8.73956
ASHGV40002304	0.0159225	0.337337	1.1119	up	noncoding	long noncoding	Reliable	ENST00000565737	CTD-3154N5.1	GENCODE	498	chr15	-	74905534	74907937	GCGGCCTGAGCCTGGAGGCCATCCTGCCTGAGATTCTACCCTTAGAGCTTCATTCTTTTG		natural antisense	NM_001130028	CLK3	CDC like kinase 3	+	74907334	74922542	417.605	503.684	8.83223	8.6792	449.881	375.226	427.707	565.563	552.269	393.219	8.84428	8.86069	8.79173	8.66709	8.63095	8.73956
ASHGV40000502	0.0161338	0.339349	1.13357	up	noncoding	long noncoding	Reliable	ENST00000420748	AC004837.4	GENCODE	565	chr7	-	39649208	39649889	AGGCTGGCTTTCCTAAGCACAAGCTGCTGCAGGGTCGCGGTGGGGTTTGCGTCTGAAACG		natural antisense	NM_001282446	YAE1D1		+	39605974	39651688	80.1125	99.3563	6.45778	6.27691	87.7204	70.9382	81.679	117.201	111.926	68.9418	6.50383	6.47589	6.39362	6.29692	6.21638	6.31742
ASHGV40036632	0.0161695	0.339445	1.37128	up	noncoding	long noncoding	Reliable	ENST00000482351	RP11-88H10.2	GENCODE	624	chr3	+	145657754	145675618	AGAGGTAGAACTAAAGGGAAGAAGTTGATGGATGCCATCTGGTATTGCAGATGATGACAG		intergenic							23.6133	26.7187	4.74552	4.29	22.1595	21.6228	27.0577	29.0694	35.3457	15.7409	4.5819	4.83333	4.82133	4.19468	4.44736	4.22795
ASHGV40023108	0.0162442	0.340577	1.33616	up	noncoding	long noncoding	Reliable	ENST00000578897	RP11-789C17.1	GENCODE	2315	chr18	+	8402844	8405159	GAAAAGTAATAGATACATTTCCTTGGTTGTGGCTGTGATGGGTAGAGACAGTGGTGCTGA		intron sense-overlapping	ENST00000400053	PTPRM		+	7754970	8406854	362.396	366.102	8.6278	8.2097	384.636	311.158	391.395	389.575	396.674	312.058	8.62762	8.59332	8.66245	8.0987	8.11527	8.41513
ASHGV40023108	0.0162442	0.340577	1.33616	up	noncoding	long noncoding	Reliable	ENST00000578897	RP11-789C17.1	GENCODE	2315	chr18	+	8402844	8405159	GAAAAGTAATAGATACATTTCCTTGGTTGTGGCTGTGATGGGTAGAGACAGTGGTGCTGA		intron sense-overlapping	ENST00000400060	PTPRM		+	7567816	8406160	362.396	366.102	8.6278	8.2097	384.636	311.158	391.395	389.575	396.674	312.058	8.62762	8.59332	8.66245	8.0987	8.11527	8.41513
ASHGV40023108	0.0162442	0.340577	1.33616	up	noncoding	long noncoding	Reliable	ENST00000578897	RP11-789C17.1	GENCODE	2315	chr18	+	8402844	8405159	GAAAAGTAATAGATACATTTCCTTGGTTGTGGCTGTGATGGGTAGAGACAGTGGTGCTGA		intron sense-overlapping	ENST00000444013	PTPRM		+	7946951	8406854	362.396	366.102	8.6278	8.2097	384.636	311.158	391.395	389.575	396.674	312.058	8.62762	8.59332	8.66245	8.0987	8.11527	8.41513
ASHGV40023108	0.0162442	0.340577	1.33616	up	noncoding	long noncoding	Reliable	ENST00000578897	RP11-789C17.1	GENCODE	2315	chr18	+	8402844	8405159	GAAAAGTAATAGATACATTTCCTTGGTTGTGGCTGTGATGGGTAGAGACAGTGGTGCTGA		intron sense-overlapping	NM_001105244	PTPRM		+	7567313	8406859	362.396	366.102	8.6278	8.2097	384.636	311.158	391.395	389.575	396.674	312.058	8.62762	8.59332	8.66245	8.0987	8.11527	8.41513
ASHGV40023108	0.0162442	0.340577	1.33616	up	noncoding	long noncoding	Reliable	ENST00000578897	RP11-789C17.1	GENCODE	2315	chr18	+	8402844	8405159	GAAAAGTAATAGATACATTTCCTTGGTTGTGGCTGTGATGGGTAGAGACAGTGGTGCTGA		intron sense-overlapping	NM_002845	PTPRM	protein tyrosine phosphatase, receptor type M	+	7567313	8406859	362.396	366.102	8.6278	8.2097	384.636	311.158	391.395	389.575	396.674	312.058	8.62762	8.59332	8.66245	8.0987	8.11527	8.41513
ASHGV40006724	0.0163195	0.341346	1.17866	up	noncoding	long noncoding	Gold	ENST00000541939	RP11-504G3.4	GENCODE	570	chr11	-	18617005	18621230	TGATTATCTCAGGATATCTGCAAGATGACTCCAATGCAGCAACAACCAGATGTGCTCCAG		intergenic							295.027	342.14	8.32931	8.09216	313.179	243.621	328.282	373.912	408.619	243.89	8.33132	8.24706	8.40953	8.0332	8.15919	8.0841
ASHGV40001137	0.0165061	0.343126	1.15138	up	noncoding	long noncoding	Gold	ENST00000453087	AC008154.5	GENCODE	327	chr7	-	134030822	134035543	CCAAATACAGGAGCATGAGAGAAGCTGTGTCGTGATGGACCGCACCCATCCTTCCCACTC		intergenic							152.913	185.009	7.38894	7.18557	155.379	141.491	161.87	220.65	205.382	128.996	7.32474	7.46169	7.38038	7.23772	7.12664	7.19235
ASHGV40000463	0.0165539	0.343126	1.3816	up	noncoding	long noncoding	Reliable	ENST00000418874	AP006748.1	GENCODE	346	chr21	-	42948061	42953246	TGTCTCATCTGCACCTGGGCACGTGGTCATGTTGGATAACCCACGTGGCAGGAACTAAGG		intergenic							71.853	73.6412	6.30319	5.83685	68.863	65.7431	80.9529	89.7275	77.853	53.3431	6.15565	6.37298	6.38093	5.90088	5.65651	5.95316
ASHGV40040673	0.0165655	0.343126	1.15608	up	noncoding	long noncoding	Reliable	ENST00000515822	RP11-438C19.1	GENCODE	584	chr5	-	114423588	114424172	AGTTGTTCCCAGGCTGTGGGGATATTCATCCTCTCCTTCACAGAATGTTCATTCTGGAAT		intergenic							330.693	391.267	8.50072	8.29148	330.706	301.974	359.4	458.71	439.464	275.629	8.41166	8.55164	8.53887	8.34498	8.27906	8.2504
ASHGV40012732	0.0169205	0.345103	1.13696	up	noncoding	long noncoding	Reliable	ENST00000428716	MYCBP2-AS2	GENCODE	428	chr13	-	77654645	77655325	CTTCAAGTGTCTACTTTGCCACAGTCCTCATGAAATAAAAAATAAGTTTCAGACTGTCCC	100874213	intron sense-overlapping	ENST00000357337	MYCBP2		-	77618792	77901179	157.32	190.817	7.4212	7.23602	162.694	132.902	176.365	215.104	221.439	135.907	7.38867	7.36972	7.50521	7.19889	7.24043	7.26874
ASHGV40012732	0.0169205	0.345103	1.13696	up	noncoding	long noncoding	Reliable	ENST00000428716	MYCBP2-AS2	GENCODE	428	chr13	-	77654645	77655325	CTTCAAGTGTCTACTTTGCCACAGTCCTCATGAAATAAAAAATAAGTTTCAGACTGTCCC	100874213	intron sense-overlapping	ENST00000429715	MYCBP2		-	77619036	77661649	157.32	190.817	7.4212	7.23602	162.694	132.902	176.365	215.104	221.439	135.907	7.38867	7.36972	7.50521	7.19889	7.24043	7.26874
ASHGV40012732	0.0169205	0.345103	1.13696	up	noncoding	long noncoding	Reliable	ENST00000428716	MYCBP2-AS2	GENCODE	428	chr13	-	77654645	77655325	CTTCAAGTGTCTACTTTGCCACAGTCCTCATGAAATAAAAAATAAGTTTCAGACTGTCCC	100874213	intron sense-overlapping	NM_015057	MYCBP2	MYC binding protein 2, E3 ubiquitin protein ligase	-	77618791	77901177	157.32	190.817	7.4212	7.23602	162.694	132.902	176.365	215.104	221.439	135.907	7.38867	7.36972	7.50521	7.19889	7.24043	7.26874
ASHGV40047401	0.017079	0.345456	2.15915	up	noncoding	long noncoding	Reliable	ENST00000604716	RP5-1092A3.4	GENCODE	1945	chr1	-	28566019	28567964	CCTTTACTGAGGAAACAATTCAGGAACATCACTCTTAGTAAGGCAATTGTTGATTATAAG		intronic antisense	ENST00000468425	ATPIF1		+	28562652	28573417	292.399	184.95	8.32433	7.21386	268.102	284.749	324.345	189.37	176.35	189.131	8.10928	8.46912	8.39459	7.01106	6.90006	7.73047
ASHGV40042858	0.0171364	0.345823	1.25479	up	noncoding	long noncoding	Reliable	ENST00000507681	CTC-573N18.1	GENCODE	806	chr5	+	179868558	179870238	TTAGAGAGAGGACTCAGAGAAGAGACTGAGGGAGATGGGATGTGCCAGGGTTTCCTGCTA		intergenic							128.056	140.401	7.12545	6.798	147.849	106.94	129.38	158.852	157.818	104.533	7.2542	7.06167	7.06048	6.75665	6.7342	6.90315
ASHGV40037527	0.0171499	0.345823	1.17884	up	noncoding	long noncoding	Reliable	ENST00000602820	RP11-738E22.3	GENCODE	447	chr4	-	57827092	57827539	CCCACTCCTCAGTCCTCTTCTAAGTCCTCTTAGATTAAATATAATGGAGAATTTTTTAAG		intergenic							456.174	517.014	8.9583	8.72093	478.362	412.058	478.101	575.361	554.852	420.829	8.92978	8.99375	8.95138	8.69248	8.63873	8.83157
ASHGV40002347	0.0172087	0.346193	1.38281	up	noncoding	long noncoding	Reliable	ENST00000569039	AC009133.20	GENCODE	589	chr16	-	29820249	29831687	GAAGAGGAAGAGGGAGCCCACAGCTGTGGGAGGGGCTGCTACTGCTGCCGCTGCTGCCGC		intronic antisense	ENST00000562148	PRRT2		+	29823176	29824651	336.261	330.058	8.52561	8.058	348.274	329.864	330.644	369.115	348.548	272.51	8.48313	8.67385	8.41984	8.01359	7.92636	8.23405
ASHGV40002347	0.0172087	0.346193	1.38281	up	noncoding	long noncoding	Reliable	ENST00000569039	AC009133.20	GENCODE	589	chr16	-	29820249	29831687	GAAGAGGAAGAGGGAGCCCACAGCTGTGGGAGGGGCTGCTACTGCTGCCGCTGCTGCCGC		intronic antisense	ENST00000562557	MAZ		+	29819249	29821014	336.261	330.058	8.52561	8.058	348.274	329.864	330.644	369.115	348.548	272.51	8.48313	8.67385	8.41984	8.01359	7.92636	8.23405
ASHGV40002347	0.0172087	0.346193	1.38281	up	noncoding	long noncoding	Reliable	ENST00000569039	AC009133.20	GENCODE	589	chr16	-	29820249	29831687	GAAGAGGAAGAGGGAGCCCACAGCTGTGGGAGGGGCTGCTACTGCTGCCGCTGCTGCCGC		intronic antisense	ENST00000572820	PRRT2		+	29823538	29824939	336.261	330.058	8.52561	8.058	348.274	329.864	330.644	369.115	348.548	272.51	8.48313	8.67385	8.41984	8.01359	7.92636	8.23405
ASHGV40002347	0.0172087	0.346193	1.38281	up	noncoding	long noncoding	Reliable	ENST00000569039	AC009133.20	GENCODE	589	chr16	-	29820249	29831687	GAAGAGGAAGAGGGAGCCCACAGCTGTGGGAGGGGCTGCTACTGCTGCCGCTGCTGCCGC		intronic antisense	NM_001256442	PRRT2		+	29823408	29827202	336.261	330.058	8.52561	8.058	348.274	329.864	330.644	369.115	348.548	272.51	8.48313	8.67385	8.41984	8.01359	7.92636	8.23405
ASHGV40002347	0.0172087	0.346193	1.38281	up	noncoding	long noncoding	Reliable	ENST00000569039	AC009133.20	GENCODE	589	chr16	-	29820249	29831687	GAAGAGGAAGAGGGAGCCCACAGCTGTGGGAGGGGCTGCTACTGCTGCCGCTGCTGCCGC		intronic antisense	NM_001256443	PRRT2		+	29823408	29827202	336.261	330.058	8.52561	8.058	348.274	329.864	330.644	369.115	348.548	272.51	8.48313	8.67385	8.41984	8.01359	7.92636	8.23405
ASHGV40002347	0.0172087	0.346193	1.38281	up	noncoding	long noncoding	Reliable	ENST00000569039	AC009133.20	GENCODE	589	chr16	-	29820249	29831687	GAAGAGGAAGAGGGAGCCCACAGCTGTGGGAGGGGCTGCTACTGCTGCCGCTGCTGCCGC		intronic antisense	NM_145239	PRRT2	proline-rich transmembrane protein 2	+	29823408	29827202	336.261	330.058	8.52561	8.058	348.274	329.864	330.644	369.115	348.548	272.51	8.48313	8.67385	8.41984	8.01359	7.92636	8.23405
ASHGV40002347	0.0172087	0.346193	1.38281	up	noncoding	long noncoding	Reliable	ENST00000569039	AC009133.20	GENCODE	589	chr16	-	29820249	29831687	GAAGAGGAAGAGGGAGCCCACAGCTGTGGGAGGGGCTGCTACTGCTGCCGCTGCTGCCGC		natural antisense	ENST00000562594	MAZ		+	29819999	29823548	336.261	330.058	8.52561	8.058	348.274	329.864	330.644	369.115	348.548	272.51	8.48313	8.67385	8.41984	8.01359	7.92636	8.23405
ASHGV40002347	0.0172087	0.346193	1.38281	up	noncoding	long noncoding	Reliable	ENST00000569039	AC009133.20	GENCODE	589	chr16	-	29820249	29831687	GAAGAGGAAGAGGGAGCCCACAGCTGTGGGAGGGGCTGCTACTGCTGCCGCTGCTGCCGC		natural antisense	ENST00000563012	MAZ		+	29819138	29821739	336.261	330.058	8.52561	8.058	348.274	329.864	330.644	369.115	348.548	272.51	8.48313	8.67385	8.41984	8.01359	7.92636	8.23405
ASHGV40002347	0.0172087	0.346193	1.38281	up	noncoding	long noncoding	Reliable	ENST00000569039	AC009133.20	GENCODE	589	chr16	-	29820249	29831687	GAAGAGGAAGAGGGAGCCCACAGCTGTGGGAGGGGCTGCTACTGCTGCCGCTGCTGCCGC		natural antisense	ENST00000563402	MAZ		+	29817891	29822479	336.261	330.058	8.52561	8.058	348.274	329.864	330.644	369.115	348.548	272.51	8.48313	8.67385	8.41984	8.01359	7.92636	8.23405
ASHGV40002347	0.0172087	0.346193	1.38281	up	noncoding	long noncoding	Reliable	ENST00000569039	AC009133.20	GENCODE	589	chr16	-	29820249	29831687	GAAGAGGAAGAGGGAGCCCACAGCTGTGGGAGGGGCTGCTACTGCTGCCGCTGCTGCCGC		natural antisense	ENST00000566906	MAZ		+	29817891	29822479	336.261	330.058	8.52561	8.058	348.274	329.864	330.644	369.115	348.548	272.51	8.48313	8.67385	8.41984	8.01359	7.92636	8.23405
ASHGV40002347	0.0172087	0.346193	1.38281	up	noncoding	long noncoding	Reliable	ENST00000569039	AC009133.20	GENCODE	589	chr16	-	29820249	29831687	GAAGAGGAAGAGGGAGCCCACAGCTGTGGGAGGGGCTGCTACTGCTGCCGCTGCTGCCGC		natural antisense	ENST00000568282	MAZ		+	29819466	29822449	336.261	330.058	8.52561	8.058	348.274	329.864	330.644	369.115	348.548	272.51	8.48313	8.67385	8.41984	8.01359	7.92636	8.23405
ASHGV40002347	0.0172087	0.346193	1.38281	up	noncoding	long noncoding	Reliable	ENST00000569039	AC009133.20	GENCODE	589	chr16	-	29820249	29831687	GAAGAGGAAGAGGGAGCCCACAGCTGTGGGAGGGGCTGCTACTGCTGCCGCTGCTGCCGC		natural antisense	ENST00000568411	MAZ		+	29819095	29822484	336.261	330.058	8.52561	8.058	348.274	329.864	330.644	369.115	348.548	272.51	8.48313	8.67385	8.41984	8.01359	7.92636	8.23405
ASHGV40002347	0.0172087	0.346193	1.38281	up	noncoding	long noncoding	Reliable	ENST00000569039	AC009133.20	GENCODE	589	chr16	-	29820249	29831687	GAAGAGGAAGAGGGAGCCCACAGCTGTGGGAGGGGCTGCTACTGCTGCCGCTGCTGCCGC		natural antisense	ENST00000568544	MAZ		+	29819371	29822446	336.261	330.058	8.52561	8.058	348.274	329.864	330.644	369.115	348.548	272.51	8.48313	8.67385	8.41984	8.01359	7.92636	8.23405
ASHGV40002347	0.0172087	0.346193	1.38281	up	noncoding	long noncoding	Reliable	ENST00000569039	AC009133.20	GENCODE	589	chr16	-	29820249	29831687	GAAGAGGAAGAGGGAGCCCACAGCTGTGGGAGGGGCTGCTACTGCTGCCGCTGCTGCCGC		natural antisense	ENST00000569978	MAZ		+	29819413	29820256	336.261	330.058	8.52561	8.058	348.274	329.864	330.644	369.115	348.548	272.51	8.48313	8.67385	8.41984	8.01359	7.92636	8.23405
ASHGV40002347	0.0172087	0.346193	1.38281	up	noncoding	long noncoding	Reliable	ENST00000569039	AC009133.20	GENCODE	589	chr16	-	29820249	29831687	GAAGAGGAAGAGGGAGCCCACAGCTGTGGGAGGGGCTGCTACTGCTGCCGCTGCTGCCGC		natural antisense	NM_001042539	MAZ		+	29817857	29822504	336.261	330.058	8.52561	8.058	348.274	329.864	330.644	369.115	348.548	272.51	8.48313	8.67385	8.41984	8.01359	7.92636	8.23405
ASHGV40002347	0.0172087	0.346193	1.38281	up	noncoding	long noncoding	Reliable	ENST00000569039	AC009133.20	GENCODE	589	chr16	-	29820249	29831687	GAAGAGGAAGAGGGAGCCCACAGCTGTGGGAGGGGCTGCTACTGCTGCCGCTGCTGCCGC		natural antisense	NM_001276275	MAZ		+	29817416	29822504	336.261	330.058	8.52561	8.058	348.274	329.864	330.644	369.115	348.548	272.51	8.48313	8.67385	8.41984	8.01359	7.92636	8.23405
ASHGV40002347	0.0172087	0.346193	1.38281	up	noncoding	long noncoding	Reliable	ENST00000569039	AC009133.20	GENCODE	589	chr16	-	29820249	29831687	GAAGAGGAAGAGGGAGCCCACAGCTGTGGGAGGGGCTGCTACTGCTGCCGCTGCTGCCGC		natural antisense	NM_001276276	MAZ		+	29817857	29822504	336.261	330.058	8.52561	8.058	348.274	329.864	330.644	369.115	348.548	272.51	8.48313	8.67385	8.41984	8.01359	7.92636	8.23405
ASHGV40002347	0.0172087	0.346193	1.38281	up	noncoding	long noncoding	Reliable	ENST00000569039	AC009133.20	GENCODE	589	chr16	-	29820249	29831687	GAAGAGGAAGAGGGAGCCCACAGCTGTGGGAGGGGCTGCTACTGCTGCCGCTGCTGCCGC		natural antisense	NM_002383	MAZ	MYC-associated zinc finger protein (purine-binding transcription factor)	+	29817857	29822504	336.261	330.058	8.52561	8.058	348.274	329.864	330.644	369.115	348.548	272.51	8.48313	8.67385	8.41984	8.01359	7.92636	8.23405
ASHGV40002347	0.0172087	0.346193	1.38281	up	noncoding	long noncoding	Reliable	ENST00000569039	AC009133.20	GENCODE	589	chr16	-	29820249	29831687	GAAGAGGAAGAGGGAGCCCACAGCTGTGGGAGGGGCTGCTACTGCTGCCGCTGCTGCCGC		natural antisense	NM_024516	PAGR1	PAXIP1 associated glutamate-rich protein 1	+	29827527	29833816	336.261	330.058	8.52561	8.058	348.274	329.864	330.644	369.115	348.548	272.51	8.48313	8.67385	8.41984	8.01359	7.92636	8.23405
ASHGV40047345	0.0172135	0.346193	1.38833	up	noncoding	long noncoding	Gold	ENST00000448767	RP11-476H24.1	GENCODE	664	chr7	-	154630097	154657193	TTGGCCCCACATTTCTTTAATCTGCAAAATGTGGCAATGGAACCCGATCAGAGATCTTCA		intronic antisense	NM_001039350	DPP6		+	153584181	154686000	18.4378	21.2922	4.4078	3.93445	19.7947	15.4979	20.0209	22.479	29.6145	11.7831	4.43095	4.39936	4.39308	3.80086	4.17415	3.82835
ASHGV40047345	0.0172135	0.346193	1.38833	up	noncoding	long noncoding	Gold	ENST00000448767	RP11-476H24.1	GENCODE	664	chr7	-	154630097	154657193	TTGGCCCCACATTTCTTTAATCTGCAAAATGTGGCAATGGAACCCGATCAGAGATCTTCA		intronic antisense	NM_001290252	DPP6		+	154002296	154686000	18.4378	21.2922	4.4078	3.93445	19.7947	15.4979	20.0209	22.479	29.6145	11.7831	4.43095	4.39936	4.39308	3.80086	4.17415	3.82835
ASHGV40047345	0.0172135	0.346193	1.38833	up	noncoding	long noncoding	Gold	ENST00000448767	RP11-476H24.1	GENCODE	664	chr7	-	154630097	154657193	TTGGCCCCACATTTCTTTAATCTGCAAAATGTGGCAATGGAACCCGATCAGAGATCTTCA		intronic antisense	NM_001936	DPP6		+	154002296	154686000	18.4378	21.2922	4.4078	3.93445	19.7947	15.4979	20.0209	22.479	29.6145	11.7831	4.43095	4.39936	4.39308	3.80086	4.17415	3.82835
ASHGV40047345	0.0172135	0.346193	1.38833	up	noncoding	long noncoding	Gold	ENST00000448767	RP11-476H24.1	GENCODE	664	chr7	-	154630097	154657193	TTGGCCCCACATTTCTTTAATCTGCAAAATGTGGCAATGGAACCCGATCAGAGATCTTCA		intronic antisense	NM_130797	DPP6	dipeptidyl-peptidase 6	+	153749502	154686000	18.4378	21.2922	4.4078	3.93445	19.7947	15.4979	20.0209	22.479	29.6145	11.7831	4.43095	4.39936	4.39308	3.80086	4.17415	3.82835
ASHGV40033547	0.0173613	0.346875	1.14905	up	noncoding	long noncoding	Reliable	ENST00000420391	CTA-796E4.3	GENCODE	188	chr22	+	26557799	26560269	GCTCACTTTGTATTCTGTAAACTTTCAGTTGGAAAATAAACACACTGTCTCCCTGTCAAA		intergenic							209904	166046	17.6609	17.4605	208609	207509	213594	149430	149354	199355	17.6472	17.6729	17.6627	17.5156	17.5067	17.3592
ASHGV40002646	0.0174332	0.347508	1.16793	up	noncoding	long noncoding	Reliable	ENST00000597530	RP11-251M1.1	GENCODE	441	chr9	-	139543173	139554873	TGCCTGCAAGGCCTGCGAAGACCAGCACCTTGGGGAAGAGCCTGCGGCTGAACTTGAACT	101928612	intronic antisense	ENST00000371699	EGFL7		+	139553307	139567130	37.8747	47.4391	5.40326	5.1793	37.6984	33.0945	42.8312	54.8066	55.0877	32.4231	5.31683	5.42119	5.47175	5.15963	5.13149	5.24679
ASHGV40034146	0.0175856	0.348348	1.05126	up	noncoding	long noncoding	Reliable	ENST00000475395	CNOT10-AS1	GENCODE	466	chr3	-	32772126	32778946	TTCTGAAGGTACAAACTACTTTGTTCAGCATACCTCCTGTCCTGACTAAATAAAACAAAT	100874109	intronic antisense	NM_001256741	CNOT10		+	32726636	32815367	214.131	279.636	7.86786	7.79573	230.324	186.228	225.84	320.027	324.722	194.16	7.89018	7.85528	7.85812	7.79868	7.81966	7.76886
ASHGV40034146	0.0175856	0.348348	1.05126	up	noncoding	long noncoding	Reliable	ENST00000475395	CNOT10-AS1	GENCODE	466	chr3	-	32772126	32778946	TTCTGAAGGTACAAACTACTTTGTTCAGCATACCTCCTGTCCTGACTAAATAAAACAAAT	100874109	natural antisense	ENST00000430408	CNOT10		+	32776313	32811456	214.131	279.636	7.86786	7.79573	230.324	186.228	225.84	320.027	324.722	194.16	7.89018	7.85528	7.85812	7.79868	7.81966	7.76886
ASHGV40034146	0.0175856	0.348348	1.05126	up	noncoding	long noncoding	Reliable	ENST00000475395	CNOT10-AS1	GENCODE	466	chr3	-	32772126	32778946	TTCTGAAGGTACAAACTACTTTGTTCAGCATACCTCCTGTCCTGACTAAATAAAACAAAT	100874109	natural antisense	ENST00000538368	CNOT10		+	32726855	32804803	214.131	279.636	7.86786	7.79573	230.324	186.228	225.84	320.027	324.722	194.16	7.89018	7.85528	7.85812	7.79868	7.81966	7.76886
ASHGV40034146	0.0175856	0.348348	1.05126	up	noncoding	long noncoding	Reliable	ENST00000475395	CNOT10-AS1	GENCODE	466	chr3	-	32772126	32778946	TTCTGAAGGTACAAACTACTTTGTTCAGCATACCTCCTGTCCTGACTAAATAAAACAAAT	100874109	natural antisense	NM_001256742	CNOT10		+	32737032	32815367	214.131	279.636	7.86786	7.79573	230.324	186.228	225.84	320.027	324.722	194.16	7.89018	7.85528	7.85812	7.79868	7.81966	7.76886
ASHGV40034146	0.0175856	0.348348	1.05126	up	noncoding	long noncoding	Reliable	ENST00000475395	CNOT10-AS1	GENCODE	466	chr3	-	32772126	32778946	TTCTGAAGGTACAAACTACTTTGTTCAGCATACCTCCTGTCCTGACTAAATAAAACAAAT	100874109	natural antisense	NM_015442	CNOT10	CCR4-NOT transcription complex subunit 10	+	32726636	32815367	214.131	279.636	7.86786	7.79573	230.324	186.228	225.84	320.027	324.722	194.16	7.89018	7.85528	7.85812	7.79868	7.81966	7.76886
ASHGV40016670	0.0178722	0.349669	1.37548	up	noncoding	long noncoding	Reliable	ENST00000567002	RP11-64K12.10	GENCODE	1594	chr15	+	40666598	40668192	TCCTACTCTGGCTCCTTGCTCTGCGCTGTAAAAAACAAATAAAAGGGCCACTTGAGAATG		intergenic							860.098	807.916	9.87465	9.41471	863.647	822.876	893.77	840.786	826.422	756.54	9.77276	9.97831	9.87288	9.32336	9.30109	9.61969
ASHGV40043981	0.0180428	0.350112	1.6324	up	noncoding	long noncoding	Reliable	ENST00000445974	RP11-437J19.1	GENCODE	507	chr6	-	113678204	113689146	AGGAATCAAATTTGCAGCAGCTCAGTAAGTGGTAGACTGGGAACAAGAAGCCAGTTCTCT		intergenic							58.623	50.6078	6.00467	5.29768	71.7684	51.3096	52.791	56.283	55.3444	40.1961	6.21705	6.0269	5.77008	5.20108	5.13868	5.55328
ASHGV40029105	0.0180693	0.350112	1.27815	up	noncoding	long noncoding	Reliable	ENST00000419993	RP11-109P14.10	GENCODE	481	chr1	+	38326368	38327252	TACACATGGAGACAGGATGCATCATATACAGTTTGGAAGACTTGCTGGCCCAGAAAATCC		natural antisense	ENST00000373023	INPP5B		-	38326368	38412729	81.462	89.0594	6.48746	6.13341	84.674	74.7644	84.9475	100.602	98.314	68.2622	6.4566	6.55439	6.4514	6.0766	6.02257	6.30105
ASHGV40029105	0.0180693	0.350112	1.27815	up	noncoding	long noncoding	Reliable	ENST00000419993	RP11-109P14.10	GENCODE	481	chr1	+	38326368	38327252	TACACATGGAGACAGGATGCATCATATACAGTTTGGAAGACTTGCTGGCCCAGAAAATCC		natural antisense	ENST00000373027	INPP5B		-	38326368	38397421	81.462	89.0594	6.48746	6.13341	84.674	74.7644	84.9475	100.602	98.314	68.2622	6.4566	6.55439	6.4514	6.0766	6.02257	6.30105
ASHGV40029105	0.0180693	0.350112	1.27815	up	noncoding	long noncoding	Reliable	ENST00000419993	RP11-109P14.10	GENCODE	481	chr1	+	38326368	38327252	TACACATGGAGACAGGATGCATCATATACAGTTTGGAAGACTTGCTGGCCCAGAAAATCC		natural antisense	NM_005540	INPP5B	inositol polyphosphate-5-phosphatase B	-	38326368	38412729	81.462	89.0594	6.48746	6.13341	84.674	74.7644	84.9475	100.602	98.314	68.2622	6.4566	6.55439	6.4514	6.0766	6.02257	6.30105
ASHGV40021560	0.0181435	0.350112	1.39949	up	noncoding	long noncoding	Reliable	ENST00000580360	RP11-227G15.2	GENCODE	271	chr17	+	30655459	30656414	CTCTGTGTGTACAGCACACAAGTAATATACACAAATATATTCCATGTCTGAACAAATCCT		intronic antisense	ENST00000583104	C17orf75		-	30651583	30662381	35.4603	37.4786	5.3121	4.8272	31.9191	34.1603	40.3015	41.5737	45.761	25.101	5.08194	5.46849	5.38586	4.74197	4.84858	4.89105
ASHGV40021560	0.0181435	0.350112	1.39949	up	noncoding	long noncoding	Reliable	ENST00000580360	RP11-227G15.2	GENCODE	271	chr17	+	30655459	30656414	CTCTGTGTGTACAGCACACAAGTAATATACACAAATATATTCCATGTCTGAACAAATCCT		natural antisense	NM_022344	C17orf75	chromosome 17 open reading frame 75	-	30655459	30669228	35.4603	37.4786	5.3121	4.8272	31.9191	34.1603	40.3015	41.5737	45.761	25.101	5.08194	5.46849	5.38586	4.74197	4.84858	4.89105
ASHGV40002208	0.0181487	0.350112	1.2012	up	noncoding	long noncoding	Reliable	ENST00000560683	RP11-463I20.2	GENCODE	477	chr15	+	35300669	35303392	CCTTGTTCAGAACATCTGAGAGGCACAGACCTGAGAAAGAATCCCCAGGCTGAAGAGGTA		intergenic							28.8882	35.5363	5.02097	4.7565	31.2401	24.5656	30.859	39.4735	42.1525	24.9829	5.0522	5.00226	5.00845	4.66202	4.7222	4.88527
ASHGV40000606	0.0181932	0.350112	1.56645	up	noncoding	long noncoding	Reliable	ENST00000425322	AC006041.1	GENCODE	328	chr7	-	15880921	15881985	CTGGGAATGTGTAAGGAAGAGGCTGGCTGTGTGGATGAGAGCAACTTGCTTTTTACAATA		intergenic							349.104	300.178	8.57453	7.92703	385.316	301.185	360.811	308.374	315.17	276.989	8.63084	8.54794	8.54481	7.74695	7.77657	8.25758
ASHGV40057649	0.0182061	0.350112	1.08372	up	noncoding	long noncoding	Reliable	ENST00000435597	RP11-1114A5.4	GENCODE	3018	chrX	-	135923089	135929956	CACGATGATTTTCAGTGCTGGTCCTGGCTCTCTTCCTTAGAGTCCTACATGATGTCCCAG		intergenic							800.948	948.043	9.76962	9.65363	827.766	725.827	849.252	1022.74	1040.64	780.745	9.71579	9.79738	9.79571	9.62695	9.66945	9.6645
ASHGV40008230	0.0182981	0.350553	1.13786	up	noncoding	long noncoding	Reliable	ENST00000527492	RP5-1027O15.1	GENCODE	396	chr11	+	29616464	29652211	TCACCAGAATACCTCCAATCCCTTCCCTGGAAACACAGAATAAATTCCTATAGAAAGTTA		intergenic							309.79	370.44	8.40531	8.21898	336.076	277.55	315.742	421.255	405.975	284.089	8.43298	8.43158	8.35136	8.21714	8.15033	8.28947
ASHGV40017245	0.0185654	0.350553	1.26725	up	noncoding	long noncoding	Reliable	ENST00000424689	RP11-431K24.4	GENCODE	477	chr1	-	8278249	8280589	TCTACCTGAAAACAAAACAGGCACAGAGCACCTCCTGCTTGCTTGTGTGGTCGCAGGGCC		intergenic							254.594	273.478	8.12124	7.77954	287.56	228.874	247.347	299.27	307.39	213.775	8.20983	8.15753	7.99638	7.69781	7.74008	7.90073
ASHGV40029333	0.0187267	0.350553	1.70949	up	noncoding	long noncoding	Gold	ENST00000455309	AC017002.1	GENCODE	757	chr2	+	112248849	112268567	TAACCCCAGACCCACTATCCTCTGGATTTCTTTTATGTGAAACAATAAAATGTCTTGTAT	101928173	intergenic							486.812	382.266	9.05254	8.27898	477.898	488.389	494.15	382.063	401.45	363.285	8.92849	9.2327	8.99643	8.06635	8.13347	8.63711
ASHGV40049991	0.0187904	0.350553	1.13626	up	noncoding	long noncoding	Reliable	ENST00000568248	AC083843.1	GENCODE	6253	chr8	-	135804262	135810515	AATTATTTCCCAGTTACCATGTTTTAAAACAGCCTCTCAGAATTCCCCACTTCTAATTTC		intergenic							239.117	288.541	8.02958	7.84529	240.421	211.006	265.923	324.127	336.418	205.077	7.94797	8.03602	8.10475	7.81834	7.87504	7.84248
ASHGV40019015	0.0188084	0.350553	1.26956	up	noncoding	long noncoding	Reliable	ENST00000562536	RP11-169E6.1	GENCODE	516	chr16	+	47007899	47012894	GAATCCGGGACGTCGGTGGACCCTCTGGGTCTGGCTCCCTCGGGGCTTACGATGAAAAAA		bidirectional	NM_005880	DNAJA2	DnaJ heat shock protein family (Hsp40) member A2	-	46989273	47007625	203.468	218.252	7.794	7.44968	218.541	173.974	217.888	239.392	239.552	175.81	7.81601	7.75735	7.80865	7.36283	7.35998	7.62622
ASHGV40019060	0.0188501	0.350553	1.24803	up	noncoding	long noncoding	Reliable	ENST00000561523	RP11-189E14.4	GENCODE	3673	chr16	+	49500016	49503786	AACAAATGCCTTCAGAGGCCAGGCAGGTGATGGAAATGTGGATGGGCAAAGGTGTTGACC	101927228	intergenic							90.8653	101.268	6.63786	6.31821	93.2835	79.3757	99.9366	116.8	110.224	76.7801	6.59374	6.6355	6.68434	6.29281	6.19484	6.46698
ASHGV40023836	0.018866	0.350553	4.03862	up	noncoding	long noncoding	Reliable	ENST00000606993	RP11-465B22.8	GENCODE	987	chr1	+	1104736	1105723	CGGGAACAAAACAGAAAAAAGTCTTTGTATAGTAATAAAGTCTGCAGTTCACGCACCCAT		intergenic							417.487	133.193	8.74106	6.7272	230.541	443.691	578.228	112.882	146.743	139.953	7.89162	9.10058	9.23099	6.24456	6.62789	7.30916
ASHGV40035526	0.0188732	0.350553	1.10751	up	noncoding	long noncoding	Reliable	ENST00000554749	RP4-773N10.4	GENCODE	4216	chr1	+	110600961	110605177	CTGTGATGAATTCGTTGTTTGGTATATGTGCTGTGACTGTTACATTTAACTGTATTGGTA		natural antisense	NM_006492	ALX3	ALX homeobox 3	-	110602996	110613322	2739.42	2899.05	11.5248	11.3775	3023.12	2453.96	2741.17	2872.86	2916.78	2907.52	11.5404	11.5204	11.5138	11.3225	11.3601	11.4499
ASHGV40012664	0.0189457	0.35062	1.24544	up	noncoding	long noncoding	Reliable	ENST00000606894	RP11-394A14.4	GENCODE	737	chr13	-	64411427	64412164	GCGATGGCGGTCCCAAGTGTCAGGGGGGGAAGAGGGGGTGGCTGTCACTCCTCGGCTCGT		intergenic							146.607	161.678	7.32464	7.00798	151.502	129.828	158.49	178.267	180.023	126.744	7.28965	7.33696	7.34729	6.92379	6.9298	7.17035
ASHGV40002417	0.0189985	0.35062	1.5377	up	noncoding	long noncoding	Reliable	ENST00000577325	AC010761.9	GENCODE	521	chr17	-	27072586	27074670	GAAAAAGGTTTCTCATTAGGGGAAAGGGAGTGGGAGAGGAAGAGGGGATTTCCGGGAGGG		natural antisense	ENST00000262396	TRAF4		+	27071102	27076662	33.3608	31.6025	5.21241	4.59163	37.8327	26.2376	36.0119	36.5291	33.5073	24.7711	5.32199	5.09204	5.22319	4.53512	4.36672	4.87304
ASHGV40002417	0.0189985	0.35062	1.5377	up	noncoding	long noncoding	Reliable	ENST00000577325	AC010761.9	GENCODE	521	chr17	-	27072586	27074670	GAAAAAGGTTTCTCATTAGGGGAAAGGGAGTGGGAGAGGAAGAGGGGATTTCCGGGAGGG		natural antisense	ENST00000422344	TRAF4		+	27071047	27075344	33.3608	31.6025	5.21241	4.59163	37.8327	26.2376	36.0119	36.5291	33.5073	24.7711	5.32199	5.09204	5.22319	4.53512	4.36672	4.87304
ASHGV40002417	0.0189985	0.35062	1.5377	up	noncoding	long noncoding	Reliable	ENST00000577325	AC010761.9	GENCODE	521	chr17	-	27072586	27074670	GAAAAAGGTTTCTCATTAGGGGAAAGGGAGTGGGAGAGGAAGAGGGGATTTCCGGGAGGG		natural antisense	ENST00000444415	TRAF4		+	27071057	27077055	33.3608	31.6025	5.21241	4.59163	37.8327	26.2376	36.0119	36.5291	33.5073	24.7711	5.32199	5.09204	5.22319	4.53512	4.36672	4.87304
ASHGV40002417	0.0189985	0.35062	1.5377	up	noncoding	long noncoding	Reliable	ENST00000577325	AC010761.9	GENCODE	521	chr17	-	27072586	27074670	GAAAAAGGTTTCTCATTAGGGGAAAGGGAGTGGGAGAGGAAGAGGGGATTTCCGGGAGGG		natural antisense	ENST00000473421	TRAF4		+	27074033	27075441	33.3608	31.6025	5.21241	4.59163	37.8327	26.2376	36.0119	36.5291	33.5073	24.7711	5.32199	5.09204	5.22319	4.53512	4.36672	4.87304
ASHGV40002417	0.0189985	0.35062	1.5377	up	noncoding	long noncoding	Reliable	ENST00000577325	AC010761.9	GENCODE	521	chr17	-	27072586	27074670	GAAAAAGGTTTCTCATTAGGGGAAAGGGAGTGGGAGAGGAAGAGGGGATTTCCGGGAGGG		natural antisense	ENST00000584944	TRAF4		+	27073760	27075315	33.3608	31.6025	5.21241	4.59163	37.8327	26.2376	36.0119	36.5291	33.5073	24.7711	5.32199	5.09204	5.22319	4.53512	4.36672	4.87304
ASHGV40002417	0.0189985	0.35062	1.5377	up	noncoding	long noncoding	Reliable	ENST00000577325	AC010761.9	GENCODE	521	chr17	-	27072586	27074670	GAAAAAGGTTTCTCATTAGGGGAAAGGGAGTGGGAGAGGAAGAGGGGATTTCCGGGAGGG		natural antisense	NM_004295	TRAF4	TNF receptor associated factor 4	+	27071022	27077976	33.3608	31.6025	5.21241	4.59163	37.8327	26.2376	36.0119	36.5291	33.5073	24.7711	5.32199	5.09204	5.22319	4.53512	4.36672	4.87304
ASHGV40000880	0.01903	0.35062	1.86045	up	noncoding	long noncoding	Reliable	ENST00000439325	AC026202.3	GENCODE	672	chr3	-	5198589	5229014	CTGGTATAAGGATTTAAACAAAACCTAGAATGTCGCAGTACTCGAAGTATCCAAAACAAC		intronic antisense	ENST00000419534	ARL8B		+	5163980	5221490	21.3095	17.6016	4.60853	3.71288	20.8868	21.8278	21.214	19.5739	18.7246	14.5062	4.50201	4.84535	4.47823	3.58267	3.4443	4.11167
ASHGV40000880	0.01903	0.35062	1.86045	up	noncoding	long noncoding	Reliable	ENST00000439325	AC026202.3	GENCODE	672	chr3	-	5198589	5229014	CTGGTATAAGGATTTAAACAAAACCTAGAATGTCGCAGTACTCGAAGTATCCAAAACAAC		intronic antisense	NM_018184	ARL8B	ADP ribosylation factor like GTPase 8B	+	5163929	5222601	21.3095	17.6016	4.60853	3.71288	20.8868	21.8278	21.214	19.5739	18.7246	14.5062	4.50201	4.84535	4.47823	3.58267	3.4443	4.11167
ASHGV40041731	0.0190816	0.35062	1.1696	up	noncoding	long noncoding	Gold	ENST00000499459	CTD-2366F13.1	GENCODE	3137	chr5	+	52405728	52410956	CTGTCTGAGGAAGTTTGGACTATGTGGTGTGAGATCCGTAGACATTGGACTAATGTCATT	257396	natural antisense	ENST00000527216	MOCS2		-	52396282	52405893	70.8978	85.3459	6.28811	6.06209	75.1583	64.511	73.024	98.0237	96.28	61.7341	6.28373	6.34532	6.23528	6.03517	5.99176	6.15934
ASHGV40052803	0.0192945	0.351586	1.62034	up	noncoding	long noncoding	Gold	ENST00000431981	RP11-112J3.16	GENCODE	472	chr9	+	35772307	35790429	TAGGACAAAATTCCTTTTCACTGCAGTATTGGGAGCCTGGAACTAGAGTTACCAACCCCT		intergenic							232.318	194.876	7.98452	7.28822	246.884	197.521	252.548	187.681	221.322	175.625	7.98717	7.9386	8.02778	7.00002	7.23985	7.62481
ASHGV40036398	0.0193028	0.351586	1.17422	up	noncoding	long noncoding	Reliable	ENST00000491321	RP11-326J18.1	GENCODE	562	chr3	+	115377379	115380126	GCTGCTAGCTCACTGGTCTGGCCCTTCCACTGGAACCCAGCAAGTTTTCTGTGCTTTTTT		intron sense-overlapping	NM_001130064	GAP43		+	115342150	115440334	463.397	526.278	8.97979	8.74809	476.802	421.961	491.429	589.885	563.171	425.777	8.92565	9.02332	8.9904	8.73636	8.66093	8.84697
ASHGV40036398	0.0193028	0.351586	1.17422	up	noncoding	long noncoding	Reliable	ENST00000491321	RP11-326J18.1	GENCODE	562	chr3	+	115377379	115380126	GCTGCTAGCTCACTGGTCTGGCCCTTCCACTGGAACCCAGCAAGTTTTCTGTGCTTTTTT		intron sense-overlapping	NM_002045	GAP43	growth associated protein 43	+	115342150	115440334	463.397	526.278	8.97979	8.74809	476.802	421.961	491.429	589.885	563.171	425.777	8.92565	9.02332	8.9904	8.73636	8.66093	8.84697
ASHGV40013627	0.0195707	0.353646	1.21973	up	noncoding	long noncoding	Reliable	ENST00000602560	RP11-29B2.5	GENCODE	533	chr13	+	103331775	103332308	AATTAATTACAGACCTTGCTTTACAACCCAGGTTTTGCTATTTCAGGTAAGTACTACCTA		intergenic							162.369	184.286	7.47026	7.1837	162.384	145.734	178.989	195.595	225.449	131.813	7.38644	7.50034	7.52401	7.06028	7.26733	7.22349
ASHGV40007713	0.0195874	0.353652	1.83713	up	noncoding	long noncoding	Reliable	ENST00000531087	RP11-110I1.11	GENCODE	523	chr11	-	118874451	118875603	AGGTAGGACTATATGCCCAGCTAATCCAGATACCCTTTTTATTAAAAATCTGAAAATCAG		intronic antisense	ENST00000334418	CCDC84	coiled-coil domain containing 84	+	118868851	118886455	233.533	171.596	7.98453	7.10708	267.226	185.699	247.673	169.746	179.275	165.766	8.10457	7.85095	7.99808	6.85085	6.92379	7.54659
ASHGV40023376	0.0198155	0.35427	1.18286	up	noncoding	long noncoding	Reliable	ENST00000582983	RP11-110H1.8	GENCODE	2190	chr18	+	47025759	47028230	AACCTACTTCCACTCTTGATTGCCCCTGTAATCCATCTAGAACAGCCAGAGCAATTTATT	101928144	intergenic							414.026	469.54	8.82074	8.57846	446.702	371.501	423.875	521.485	505.94	381.196	8.83481	8.84575	8.78166	8.54043	8.49642	8.69852
ASHGV40033413	0.0199021	0.35427	1.10646	up	noncoding	long noncoding	Reliable	ENST00000607934	AC000068.9	GENCODE	427	chr22	+	19441701	19442128	CTGACCCCCATGCTGCAAGTCTTCTGTTTCATACACCCTACACCAGCTCTACAGAAAAAA		intronic antisense	ENST00000360834	UFD1L		-	19437463	19466738	689.79	806.922	9.55642	9.41047	745.278	636.145	687.946	879.004	884.582	657.181	9.56833	9.61308	9.48784	9.38806	9.41014	9.43322
ASHGV40033413	0.0199021	0.35427	1.10646	up	noncoding	long noncoding	Reliable	ENST00000607934	AC000068.9	GENCODE	427	chr22	+	19441701	19442128	CTGACCCCCATGCTGCAAGTCTTCTGTTTCATACACCCTACACCAGCTCTACAGAAAAAA		intronic antisense	NM_001035247	UFD1L		-	19437463	19466738	689.79	806.922	9.55642	9.41047	745.278	636.145	687.946	879.004	884.582	657.181	9.56833	9.61308	9.48784	9.38806	9.41014	9.43322
ASHGV40033413	0.0199021	0.35427	1.10646	up	noncoding	long noncoding	Reliable	ENST00000607934	AC000068.9	GENCODE	427	chr22	+	19441701	19442128	CTGACCCCCATGCTGCAAGTCTTCTGTTTCATACACCCTACACCAGCTCTACAGAAAAAA		intronic antisense	NM_005659	UFD1L	ubiquitin fusion degradation 1 like (yeast)	-	19437463	19466738	689.79	806.922	9.55642	9.41047	745.278	636.145	687.946	879.004	884.582	657.181	9.56833	9.61308	9.48784	9.38806	9.41014	9.43322
ASHGV40030090	0.0199625	0.35427	1.47496	up	noncoding	long noncoding	Reliable	ENST00000412951	AC012462.1	GENCODE	131	chr2	+	216300975	216301715	CCTGGGGATGGGACGCCCGTTTCCACTGAAAGTGAAATCACTGTGAACAACCTGAAAATT		bidirectional	ENST00000323926	FN1		-	216225176	216300791	48.6785	47.1692	5.75664	5.19597	47.6744	45.2615	53.0995	51.3577	52.2754	37.8744	5.63778	5.85317	5.77896	5.06365	5.0572	5.46704
ASHGV40030090	0.0199625	0.35427	1.47496	up	noncoding	long noncoding	Reliable	ENST00000412951	AC012462.1	GENCODE	131	chr2	+	216300975	216301715	CCTGGGGATGGGACGCCCGTTTCCACTGAAAGTGAAATCACTGTGAACAACCTGAAAATT		bidirectional	ENST00000345488	FN1		-	216225180	216300791	48.6785	47.1692	5.75664	5.19597	47.6744	45.2615	53.0995	51.3577	52.2754	37.8744	5.63778	5.85317	5.77896	5.06365	5.0572	5.46704
ASHGV40030090	0.0199625	0.35427	1.47496	up	noncoding	long noncoding	Reliable	ENST00000412951	AC012462.1	GENCODE	131	chr2	+	216300975	216301715	CCTGGGGATGGGACGCCCGTTTCCACTGAAAGTGAAATCACTGTGAACAACCTGAAAATT		bidirectional	ENST00000346544	FN1		-	216225180	216300791	48.6785	47.1692	5.75664	5.19597	47.6744	45.2615	53.0995	51.3577	52.2754	37.8744	5.63778	5.85317	5.77896	5.06365	5.0572	5.46704
ASHGV40030090	0.0199625	0.35427	1.47496	up	noncoding	long noncoding	Reliable	ENST00000412951	AC012462.1	GENCODE	131	chr2	+	216300975	216301715	CCTGGGGATGGGACGCCCGTTTCCACTGAAAGTGAAATCACTGTGAACAACCTGAAAATT		bidirectional	ENST00000357009	FN1		-	216225180	216300791	48.6785	47.1692	5.75664	5.19597	47.6744	45.2615	53.0995	51.3577	52.2754	37.8744	5.63778	5.85317	5.77896	5.06365	5.0572	5.46704
ASHGV40030090	0.0199625	0.35427	1.47496	up	noncoding	long noncoding	Reliable	ENST00000412951	AC012462.1	GENCODE	131	chr2	+	216300975	216301715	CCTGGGGATGGGACGCCCGTTTCCACTGAAAGTGAAATCACTGTGAACAACCTGAAAATT		bidirectional	ENST00000359671	FN1		-	216225180	216300791	48.6785	47.1692	5.75664	5.19597	47.6744	45.2615	53.0995	51.3577	52.2754	37.8744	5.63778	5.85317	5.77896	5.06365	5.0572	5.46704
ASHGV40030090	0.0199625	0.35427	1.47496	up	noncoding	long noncoding	Reliable	ENST00000412951	AC012462.1	GENCODE	131	chr2	+	216300975	216301715	CCTGGGGATGGGACGCCCGTTTCCACTGAAAGTGAAATCACTGTGAACAACCTGAAAATT		bidirectional	ENST00000421182	FN1		-	216225162	216300790	48.6785	47.1692	5.75664	5.19597	47.6744	45.2615	53.0995	51.3577	52.2754	37.8744	5.63778	5.85317	5.77896	5.06365	5.0572	5.46704
ASHGV40030090	0.0199625	0.35427	1.47496	up	noncoding	long noncoding	Reliable	ENST00000412951	AC012462.1	GENCODE	131	chr2	+	216300975	216301715	CCTGGGGATGGGACGCCCGTTTCCACTGAAAGTGAAATCACTGTGAACAACCTGAAAATT		bidirectional	ENST00000432072	FN1		-	216225587	216300790	48.6785	47.1692	5.75664	5.19597	47.6744	45.2615	53.0995	51.3577	52.2754	37.8744	5.63778	5.85317	5.77896	5.06365	5.0572	5.46704
ASHGV40030090	0.0199625	0.35427	1.47496	up	noncoding	long noncoding	Reliable	ENST00000412951	AC012462.1	GENCODE	131	chr2	+	216300975	216301715	CCTGGGGATGGGACGCCCGTTTCCACTGAAAGTGAAATCACTGTGAACAACCTGAAAATT		bidirectional	ENST00000443816	FN1		-	216225584	216300796	48.6785	47.1692	5.75664	5.19597	47.6744	45.2615	53.0995	51.3577	52.2754	37.8744	5.63778	5.85317	5.77896	5.06365	5.0572	5.46704
ASHGV40030090	0.0199625	0.35427	1.47496	up	noncoding	long noncoding	Reliable	ENST00000412951	AC012462.1	GENCODE	131	chr2	+	216300975	216301715	CCTGGGGATGGGACGCCCGTTTCCACTGAAAGTGAAATCACTGTGAACAACCTGAAAATT		bidirectional	NM_002026	FN1		-	216225178	216300791	48.6785	47.1692	5.75664	5.19597	47.6744	45.2615	53.0995	51.3577	52.2754	37.8744	5.63778	5.85317	5.77896	5.06365	5.0572	5.46704
ASHGV40030090	0.0199625	0.35427	1.47496	up	noncoding	long noncoding	Reliable	ENST00000412951	AC012462.1	GENCODE	131	chr2	+	216300975	216301715	CCTGGGGATGGGACGCCCGTTTCCACTGAAAGTGAAATCACTGTGAACAACCTGAAAATT		bidirectional	NM_054034	FN1	fibronectin 1	-	216279383	216300791	48.6785	47.1692	5.75664	5.19597	47.6744	45.2615	53.0995	51.3577	52.2754	37.8744	5.63778	5.85317	5.77896	5.06365	5.0572	5.46704
ASHGV40030090	0.0199625	0.35427	1.47496	up	noncoding	long noncoding	Reliable	ENST00000412951	AC012462.1	GENCODE	131	chr2	+	216300975	216301715	CCTGGGGATGGGACGCCCGTTTCCACTGAAAGTGAAATCACTGTGAACAACCTGAAAATT		bidirectional	NM_212474	FN1		-	216225178	216300791	48.6785	47.1692	5.75664	5.19597	47.6744	45.2615	53.0995	51.3577	52.2754	37.8744	5.63778	5.85317	5.77896	5.06365	5.0572	5.46704
ASHGV40030090	0.0199625	0.35427	1.47496	up	noncoding	long noncoding	Reliable	ENST00000412951	AC012462.1	GENCODE	131	chr2	+	216300975	216301715	CCTGGGGATGGGACGCCCGTTTCCACTGAAAGTGAAATCACTGTGAACAACCTGAAAATT		bidirectional	NM_212476	FN1		-	216225178	216300791	48.6785	47.1692	5.75664	5.19597	47.6744	45.2615	53.0995	51.3577	52.2754	37.8744	5.63778	5.85317	5.77896	5.06365	5.0572	5.46704
ASHGV40030090	0.0199625	0.35427	1.47496	up	noncoding	long noncoding	Reliable	ENST00000412951	AC012462.1	GENCODE	131	chr2	+	216300975	216301715	CCTGGGGATGGGACGCCCGTTTCCACTGAAAGTGAAATCACTGTGAACAACCTGAAAATT		bidirectional	NM_212478	FN1		-	216225178	216300791	48.6785	47.1692	5.75664	5.19597	47.6744	45.2615	53.0995	51.3577	52.2754	37.8744	5.63778	5.85317	5.77896	5.06365	5.0572	5.46704
ASHGV40030090	0.0199625	0.35427	1.47496	up	noncoding	long noncoding	Reliable	ENST00000412951	AC012462.1	GENCODE	131	chr2	+	216300975	216301715	CCTGGGGATGGGACGCCCGTTTCCACTGAAAGTGAAATCACTGTGAACAACCTGAAAATT		bidirectional	NM_212482	FN1		-	216225178	216300791	48.6785	47.1692	5.75664	5.19597	47.6744	45.2615	53.0995	51.3577	52.2754	37.8744	5.63778	5.85317	5.77896	5.06365	5.0572	5.46704
ASHGV40007729	0.0199672	0.35427	1.4321	up	noncoding	long noncoding	Gold	ENST00000534423	RP11-831A10.1	GENCODE	562	chr11	-	119879312	119882867	TGTTCTTAAACCTATGTAACCCACTGCCACAGAGATTTCAAAGTGAGGAAGGGTCCTGGA		intergenic							75.2226	73.5455	6.36821	5.85007	71.2932	69.2365	85.138	79.3962	83.1967	58.0436	6.20746	6.44259	6.45458	5.71403	5.76313	6.07305
ASHGV40049901	0.0199704	0.35427	2.01933	up	noncoding	long noncoding	Reliable	ENST00000533516	RP11-1082L8.4	GENCODE	782	chr8	-	125823859	125827924	AGGGAGGTATCCAGGGAACAAATAAAGGGGAGAGCATGGCAAAGTATTTCTGATATGATA		intergenic							42.305	30.6659	5.5547	4.54082	36.1166	48.3816	42.4168	37.3435	30.4922	24.1619	5.26191	5.94514	5.45704	4.57043	4.21789	4.83415
ASHGV40047083	0.0199829	0.35427	1.17057	up	noncoding	long noncoding	Reliable	ENST00000440540	RP11-275I14.4	GENCODE	535	chr1	+	226335703	226342772	GTACATCTGATACCATGCTTTTGCCCTACCAAAGTGCTATGCTCAAGAAATTACTAATAA		natural antisense	NM_022735	ACBD3	acyl-CoA binding domain containing 3	-	226332379	226374423	266.367	309.927	8.19031	7.96311	271.345	241.234	286.522	344.04	345.248	240.495	8.12625	8.23252	8.21218	7.91156	7.91239	8.06537
ASHGV40020821	0.0200316	0.35427	1.07757	up	noncoding	long noncoding	Reliable	ENST00000585167	RP11-647F2.2	GENCODE	651	chr17	-	72303348	72305929	AACCAGCCCTGCGAAAGGCCTATGGGTGCTGTGCTCGACACCCTGCTCCTTTCACACAGC		natural antisense	ENST00000307504	DNAI2		+	72270394	72311022	225.568	286.755	7.94762	7.83984	233.28	204.388	239.037	323.156	328.088	209.023	7.90744	7.98945	7.94598	7.81366	7.83597	7.86988
ASHGV40020821	0.0200316	0.35427	1.07757	up	noncoding	long noncoding	Reliable	ENST00000585167	RP11-647F2.2	GENCODE	651	chr17	-	72303348	72305929	AACCAGCCCTGCGAAAGGCCTATGGGTGCTGTGCTCGACACCCTGCTCCTTTCACACAGC		natural antisense	ENST00000446837	DNAI2		+	72277650	72311022	225.568	286.755	7.94762	7.83984	233.28	204.388	239.037	323.156	328.088	209.023	7.90744	7.98945	7.94598	7.81366	7.83597	7.86988
ASHGV40020821	0.0200316	0.35427	1.07757	up	noncoding	long noncoding	Reliable	ENST00000585167	RP11-647F2.2	GENCODE	651	chr17	-	72303348	72305929	AACCAGCCCTGCGAAAGGCCTATGGGTGCTGTGCTCGACACCCTGCTCCTTTCACACAGC		natural antisense	NM_001172810	DNAI2		+	72270385	72311023	225.568	286.755	7.94762	7.83984	233.28	204.388	239.037	323.156	328.088	209.023	7.90744	7.98945	7.94598	7.81366	7.83597	7.86988
ASHGV40020821	0.0200316	0.35427	1.07757	up	noncoding	long noncoding	Reliable	ENST00000585167	RP11-647F2.2	GENCODE	651	chr17	-	72303348	72305929	AACCAGCCCTGCGAAAGGCCTATGGGTGCTGTGCTCGACACCCTGCTCCTTTCACACAGC		natural antisense	NM_023036	DNAI2	dynein, axonemal, intermediate chain 2	+	72270385	72311023	225.568	286.755	7.94762	7.83984	233.28	204.388	239.037	323.156	328.088	209.023	7.90744	7.98945	7.94598	7.81366	7.83597	7.86988
ASHGV40032065	0.0200909	0.35427	1.1214	up	noncoding	long noncoding	Gold	ENST00000452500	AP000472.3	GENCODE	530	chr21	-	23305634	23348000	GAATGATGCCCCAAATGTTGATATGAATTACATAGTGTGTCCTGCTGTGAGCATCAGAAG		intergenic							248.702	303.139	8.08678	7.92148	250.774	220.301	275.031	347.833	342.407	219.178	8.00668	8.10022	8.15343	7.92726	7.90098	7.9362
ASHGV40002579	0.0202012	0.35427	1.25453	up	noncoding	long noncoding	Reliable	ENST00000593107	RP11-264B14.2	GENCODE	247	chr17	-	59147216	59147717	TCTCCATCAGGTGGGTGACGTGCGGATCTTCTTCTTTTTGTGGCTGTGGACACCTTTCAA		intronic antisense	ENST00000408905	BCAS3		+	58756818	59470192	1704.16	1665.35	10.8521	10.525	1700.29	1714.35	1697.84	1800.63	1703.84	1491.59	10.7271	11.0143	10.8149	10.5655	10.4939	10.5155
ASHGV40002579	0.0202012	0.35427	1.25453	up	noncoding	long noncoding	Reliable	ENST00000593107	RP11-264B14.2	GENCODE	247	chr17	-	59147216	59147717	TCTCCATCAGGTGGGTGACGTGCGGATCTTCTTCTTTTTGTGGCTGTGGACACCTTTCAA		intronic antisense	ENST00000585744	BCAS3		+	58964410	59469486	1704.16	1665.35	10.8521	10.525	1700.29	1714.35	1697.84	1800.63	1703.84	1491.59	10.7271	11.0143	10.8149	10.5655	10.4939	10.5155
ASHGV40002579	0.0202012	0.35427	1.25453	up	noncoding	long noncoding	Reliable	ENST00000593107	RP11-264B14.2	GENCODE	247	chr17	-	59147216	59147717	TCTCCATCAGGTGGGTGACGTGCGGATCTTCTTCTTTTTGTGGCTGTGGACACCTTTCAA		intronic antisense	ENST00000588462	BCAS3		+	58756818	59470192	1704.16	1665.35	10.8521	10.525	1700.29	1714.35	1697.84	1800.63	1703.84	1491.59	10.7271	11.0143	10.8149	10.5655	10.4939	10.5155
ASHGV40002579	0.0202012	0.35427	1.25453	up	noncoding	long noncoding	Reliable	ENST00000593107	RP11-264B14.2	GENCODE	247	chr17	-	59147216	59147717	TCTCCATCAGGTGGGTGACGTGCGGATCTTCTTCTTTTTGTGGCTGTGGACACCTTTCAA		intronic antisense	ENST00000588874	BCAS3		+	58964410	59470191	1704.16	1665.35	10.8521	10.525	1700.29	1714.35	1697.84	1800.63	1703.84	1491.59	10.7271	11.0143	10.8149	10.5655	10.4939	10.5155
ASHGV40002579	0.0202012	0.35427	1.25453	up	noncoding	long noncoding	Reliable	ENST00000593107	RP11-264B14.2	GENCODE	247	chr17	-	59147216	59147717	TCTCCATCAGGTGGGTGACGTGCGGATCTTCTTCTTTTTGTGGCTGTGGACACCTTTCAA		intronic antisense	ENST00000589222	BCAS3		+	58755212	59470192	1704.16	1665.35	10.8521	10.525	1700.29	1714.35	1697.84	1800.63	1703.84	1491.59	10.7271	11.0143	10.8149	10.5655	10.4939	10.5155
ASHGV40002579	0.0202012	0.35427	1.25453	up	noncoding	long noncoding	Reliable	ENST00000593107	RP11-264B14.2	GENCODE	247	chr17	-	59147216	59147717	TCTCCATCAGGTGGGTGACGTGCGGATCTTCTTCTTTTTGTGGCTGTGGACACCTTTCAA		intronic antisense	NM_001099432	BCAS3	breast carcinoma amplified sequence 3	+	58755171	59470199	1704.16	1665.35	10.8521	10.525	1700.29	1714.35	1697.84	1800.63	1703.84	1491.59	10.7271	11.0143	10.8149	10.5655	10.4939	10.5155
ASHGV40002579	0.0202012	0.35427	1.25453	up	noncoding	long noncoding	Reliable	ENST00000593107	RP11-264B14.2	GENCODE	247	chr17	-	59147216	59147717	TCTCCATCAGGTGGGTGACGTGCGGATCTTCTTCTTTTTGTGGCTGTGGACACCTTTCAA		intronic antisense	NM_017679	BCAS3		+	58755171	59470199	1704.16	1665.35	10.8521	10.525	1700.29	1714.35	1697.84	1800.63	1703.84	1491.59	10.7271	11.0143	10.8149	10.5655	10.4939	10.5155
ASHGV40033694	0.0203459	0.35427	1.23631	up	noncoding	long noncoding	Reliable	ENST00000419128	RP1-151B14.6	GENCODE	630	chr22	+	37562796	37578890	GAGACCAGCAGACCTGCAAGGGATCTCGGAGGCTCTCAGGCCCAGCTGCTTGCTGAATAG		intronic antisense	ENST00000429622	IL2RB		-	37533724	37571094	74.402	84.1755	6.35194	6.0459	75.2168	64.6003	83.3888	92.1265	97.5801	62.82	6.28482	6.34689	6.42412	5.9425	6.01196	6.18325
ASHGV40033694	0.0203459	0.35427	1.23631	up	noncoding	long noncoding	Reliable	ENST00000419128	RP1-151B14.6	GENCODE	630	chr22	+	37562796	37578890	GAGACCAGCAGACCTGCAAGGGATCTCGGAGGCTCTCAGGCCCAGCTGCTTGCTGAATAG		intronic antisense	ENST00000445595	IL2RB		-	37538489	37571094	74.402	84.1755	6.35194	6.0459	75.2168	64.6003	83.3888	92.1265	97.5801	62.82	6.28482	6.34689	6.42412	5.9425	6.01196	6.18325
ASHGV40033694	0.0203459	0.35427	1.23631	up	noncoding	long noncoding	Reliable	ENST00000419128	RP1-151B14.6	GENCODE	630	chr22	+	37562796	37578890	GAGACCAGCAGACCTGCAAGGGATCTCGGAGGCTCTCAGGCCCAGCTGCTTGCTGAATAG		intronic antisense	ENST00000453962	IL2RB		-	37532404	37571094	74.402	84.1755	6.35194	6.0459	75.2168	64.6003	83.3888	92.1265	97.5801	62.82	6.28482	6.34689	6.42412	5.9425	6.01196	6.18325
ASHGV40033694	0.0203459	0.35427	1.23631	up	noncoding	long noncoding	Reliable	ENST00000419128	RP1-151B14.6	GENCODE	630	chr22	+	37562796	37578890	GAGACCAGCAGACCTGCAAGGGATCTCGGAGGCTCTCAGGCCCAGCTGCTTGCTGAATAG		natural antisense	ENST00000255836	C1QTNF6		-	37578129	37578845	74.402	84.1755	6.35194	6.0459	75.2168	64.6003	83.3888	92.1265	97.5801	62.82	6.28482	6.34689	6.42412	5.9425	6.01196	6.18325
ASHGV40033694	0.0203459	0.35427	1.23631	up	noncoding	long noncoding	Reliable	ENST00000419128	RP1-151B14.6	GENCODE	630	chr22	+	37562796	37578890	GAGACCAGCAGACCTGCAAGGGATCTCGGAGGCTCTCAGGCCCAGCTGCTTGCTGAATAG		natural antisense	NM_031910	C1QTNF6	C1q and tumor necrosis factor related protein 6	-	37576205	37584330	74.402	84.1755	6.35194	6.0459	75.2168	64.6003	83.3888	92.1265	97.5801	62.82	6.28482	6.34689	6.42412	5.9425	6.01196	6.18325
ASHGV40033694	0.0203459	0.35427	1.23631	up	noncoding	long noncoding	Reliable	ENST00000419128	RP1-151B14.6	GENCODE	630	chr22	+	37562796	37578890	GAGACCAGCAGACCTGCAAGGGATCTCGGAGGCTCTCAGGCCCAGCTGCTTGCTGAATAG		natural antisense	NM_182486	C1QTNF6		-	37576205	37584330	74.402	84.1755	6.35194	6.0459	75.2168	64.6003	83.3888	92.1265	97.5801	62.82	6.28482	6.34689	6.42412	5.9425	6.01196	6.18325
ASHGV40033552	0.0203634	0.35427	1.49538	up	noncoding	long noncoding	Reliable	ENST00000565764	CTA-445C9.14	GENCODE	981	chr22	+	26908520	26909878	TACTTTGATCATGAGGGACTGATGCTAGTGGATTTACTTCACCAAATGGAACTCACTTTG		bidirectional	ENST00000407148	TFIP11		-	26887892	26908462	176.391	161.438	7.59409	7.01358	175.956	171.549	181.667	176.116	170.429	137.77	7.49817	7.73764	7.54646	6.90546	6.84854	7.28674
ASHGV40033552	0.0203634	0.35427	1.49538	up	noncoding	long noncoding	Reliable	ENST00000565764	CTA-445C9.14	GENCODE	981	chr22	+	26908520	26909878	TACTTTGATCATGAGGGACTGATGCTAGTGGATTTACTTCACCAAATGGAACTCACTTTG		bidirectional	ENST00000407431	TFIP11		-	26887892	26908343	176.391	161.438	7.59409	7.01358	175.956	171.549	181.667	176.116	170.429	137.77	7.49817	7.73764	7.54646	6.90546	6.84854	7.28674
ASHGV40033552	0.0203634	0.35427	1.49538	up	noncoding	long noncoding	Reliable	ENST00000565764	CTA-445C9.14	GENCODE	981	chr22	+	26908520	26909878	TACTTTGATCATGAGGGACTGATGCTAGTGGATTTACTTCACCAAATGGAACTCACTTTG		bidirectional	ENST00000418876	TFIP11		-	26902839	26908444	176.391	161.438	7.59409	7.01358	175.956	171.549	181.667	176.116	170.429	137.77	7.49817	7.73764	7.54646	6.90546	6.84854	7.28674
ASHGV40033552	0.0203634	0.35427	1.49538	up	noncoding	long noncoding	Reliable	ENST00000565764	CTA-445C9.14	GENCODE	981	chr22	+	26908520	26909878	TACTTTGATCATGAGGGACTGATGCTAGTGGATTTACTTCACCAAATGGAACTCACTTTG		bidirectional	ENST00000420242	TFIP11		-	26902843	26908462	176.391	161.438	7.59409	7.01358	175.956	171.549	181.667	176.116	170.429	137.77	7.49817	7.73764	7.54646	6.90546	6.84854	7.28674
ASHGV40033552	0.0203634	0.35427	1.49538	up	noncoding	long noncoding	Reliable	ENST00000565764	CTA-445C9.14	GENCODE	981	chr22	+	26908520	26909878	TACTTTGATCATGAGGGACTGATGCTAGTGGATTTACTTCACCAAATGGAACTCACTTTG		bidirectional	ENST00000440258	TFIP11		-	26906110	26908455	176.391	161.438	7.59409	7.01358	175.956	171.549	181.667	176.116	170.429	137.77	7.49817	7.73764	7.54646	6.90546	6.84854	7.28674
ASHGV40033552	0.0203634	0.35427	1.49538	up	noncoding	long noncoding	Reliable	ENST00000565764	CTA-445C9.14	GENCODE	981	chr22	+	26908520	26909878	TACTTTGATCATGAGGGACTGATGCTAGTGGATTTACTTCACCAAATGGAACTCACTTTG		bidirectional	ENST00000455080	TFIP11		-	26902739	26908426	176.391	161.438	7.59409	7.01358	175.956	171.549	181.667	176.116	170.429	137.77	7.49817	7.73764	7.54646	6.90546	6.84854	7.28674
ASHGV40033552	0.0203634	0.35427	1.49538	up	noncoding	long noncoding	Reliable	ENST00000565764	CTA-445C9.14	GENCODE	981	chr22	+	26908520	26909878	TACTTTGATCATGAGGGACTGATGCTAGTGGATTTACTTCACCAAATGGAACTCACTTTG		bidirectional	NM_001008697	TFIP11		-	26887893	26908437	176.391	161.438	7.59409	7.01358	175.956	171.549	181.667	176.116	170.429	137.77	7.49817	7.73764	7.54646	6.90546	6.84854	7.28674
ASHGV40033552	0.0203634	0.35427	1.49538	up	noncoding	long noncoding	Reliable	ENST00000565764	CTA-445C9.14	GENCODE	981	chr22	+	26908520	26909878	TACTTTGATCATGAGGGACTGATGCTAGTGGATTTACTTCACCAAATGGAACTCACTTTG		bidirectional	NM_012143	TFIP11	tuftelin interacting protein 11	-	26887893	26908437	176.391	161.438	7.59409	7.01358	175.956	171.549	181.667	176.116	170.429	137.77	7.49817	7.73764	7.54646	6.90546	6.84854	7.28674
ASHGV40015721	0.0204066	0.35427	1.18324	up	noncoding	long noncoding	Reliable	ENST00000558209	RP11-624L4.1	GENCODE	489	chr15	-	39363771	39719396	TTGACAGGGAGAGGAGTCTACCAAAAAGAAACAAAACAAACAAATTCCCTCCCAAACAAG		intronic antisense	NM_001302797	C15orf54		+	39542869	39547043	171.392	198.771	7.54793	7.30518	173.245	154.436	186.494	221.458	224.047	150.809	7.477	7.58267	7.5841	7.24382	7.25743	7.41429
ASHGV40015721	0.0204066	0.35427	1.18324	up	noncoding	long noncoding	Reliable	ENST00000558209	RP11-624L4.1	GENCODE	489	chr15	-	39363771	39719396	TTGACAGGGAGAGGAGTCTACCAAAAAGAAACAAAACAAACAAATTCCCTCCCAAACAAG		intronic antisense	NM_207445	C15orf54	chromosome 15 open reading frame 54	+	39542869	39547043	171.392	198.771	7.54793	7.30518	173.245	154.436	186.494	221.458	224.047	150.809	7.477	7.58267	7.5841	7.24382	7.25743	7.41429
ASHGV40037452	0.0205036	0.35427	1.30386	up	noncoding	long noncoding	Reliable	ENST00000610260	RP11-700J17.1	GENCODE	441	chr4	-	44695962	44696403	AAATATCATGCCTTCCCAATGTTCCCAGCAGCTGGGAGGCTTCGGACAATACTATATATT		intron sense-overlapping	ENST00000608855	GNPDA2		-	44684216	44709895	156.887	165.093	7.42437	7.04157	161.29	143.513	165.857	185.344	177.308	132.626	7.37744	7.48034	7.41533	6.98329	6.90781	7.23362
ASHGV40037452	0.0205036	0.35427	1.30386	up	noncoding	long noncoding	Reliable	ENST00000610260	RP11-700J17.1	GENCODE	441	chr4	-	44695962	44696403	AAATATCATGCCTTCCCAATGTTCCCAGCAGCTGGGAGGCTTCGGACAATACTATATATT		intron sense-overlapping	ENST00000609092	GNPDA2		-	44684224	44713040	156.887	165.093	7.42437	7.04157	161.29	143.513	165.857	185.344	177.308	132.626	7.37744	7.48034	7.41533	6.98329	6.90781	7.23362
ASHGV40037452	0.0205036	0.35427	1.30386	up	noncoding	long noncoding	Reliable	ENST00000610260	RP11-700J17.1	GENCODE	441	chr4	-	44695962	44696403	AAATATCATGCCTTCCCAATGTTCCCAGCAGCTGGGAGGCTTCGGACAATACTATATATT		intronic antisense	NM_021927	GUF1	GUF1 homolog, GTPase	+	44680432	44702697	156.887	165.093	7.42437	7.04157	161.29	143.513	165.857	185.344	177.308	132.626	7.37744	7.48034	7.41533	6.98329	6.90781	7.23362
ASHGV40014281	0.020594	0.35427	1.39313	up	noncoding	long noncoding	Reliable	ENST00000555011	RP3-414A15.10	GENCODE	621	chr14	-	74083411	74100482	GAGGGCCCAGGGTCCTTTGAGCTCCTAGAGGTCCCGTGTGGAACCATCTGGAAGAGGTAG		natural antisense	ENST00000554229	ACOT6		+	74077648	74086425	35.3693	37.173	5.31271	4.83438	34.9601	32.4785	38.6693	41.1384	41.8498	28.5309	5.21536	5.39546	5.3273	4.7242	4.70944	5.06948
ASHGV40014281	0.020594	0.35427	1.39313	up	noncoding	long noncoding	Reliable	ENST00000555011	RP3-414A15.10	GENCODE	621	chr14	-	74083411	74100482	GAGGGCCCAGGGTCCTTTGAGCTCCTAGAGGTCCCGTGTGGAACCATCTGGAAGAGGTAG		natural antisense	NM_001037162	ACOT6	acyl-CoA thioesterase 6	+	74083547	74086592	35.3693	37.173	5.31271	4.83438	34.9601	32.4785	38.6693	41.1384	41.8498	28.5309	5.21536	5.39546	5.3273	4.7242	4.70944	5.06948
ASHGV40025337	0.0206201	0.35427	1.10013	up	noncoding	long noncoding	Reliable	ENST00000600512	CTD-3149D2.3	GENCODE	419	chr19	+	17724530	17725239	TTATGGAGTCAAAAAGTTCCCTTGTCTGCTTGAATCATGGTGTGGTGGGCTTCTGTTTGG		intronic antisense	ENST00000252773	UNC13A		-	17712137	17786978	718.89	847.296	9.61645	9.47878	755.614	640.42	760.636	923.862	963.975	654.051	9.58919	9.62219	9.63796	9.46884	9.54234	9.42515
ASHGV40025337	0.0206201	0.35427	1.10013	up	noncoding	long noncoding	Reliable	ENST00000600512	CTD-3149D2.3	GENCODE	419	chr19	+	17724530	17725239	TTATGGAGTCAAAAAGTTCCCTTGTCTGCTTGAATCATGGTGTGGTGGGCTTCTGTTTGG		intronic antisense	ENST00000428389	UNC13A		-	17712137	17799401	718.89	847.296	9.61645	9.47878	755.614	640.42	760.636	923.862	963.975	654.051	9.58919	9.62219	9.63796	9.46884	9.54234	9.42515
ASHGV40025337	0.0206201	0.35427	1.10013	up	noncoding	long noncoding	Reliable	ENST00000600512	CTD-3149D2.3	GENCODE	419	chr19	+	17724530	17725239	TTATGGAGTCAAAAAGTTCCCTTGTCTGCTTGAATCATGGTGTGGTGGGCTTCTGTTTGG		intronic antisense	ENST00000519716	UNC13A		-	17712136	17799008	718.89	847.296	9.61645	9.47878	755.614	640.42	760.636	923.862	963.975	654.051	9.58919	9.62219	9.63796	9.46884	9.54234	9.42515
ASHGV40025337	0.0206201	0.35427	1.10013	up	noncoding	long noncoding	Reliable	ENST00000600512	CTD-3149D2.3	GENCODE	419	chr19	+	17724530	17725239	TTATGGAGTCAAAAAGTTCCCTTGTCTGCTTGAATCATGGTGTGGTGGGCTTCTGTTTGG		intronic antisense	ENST00000550896	UNC13A		-	17716859	17799174	718.89	847.296	9.61645	9.47878	755.614	640.42	760.636	923.862	963.975	654.051	9.58919	9.62219	9.63796	9.46884	9.54234	9.42515
ASHGV40025337	0.0206201	0.35427	1.10013	up	noncoding	long noncoding	Reliable	ENST00000600512	CTD-3149D2.3	GENCODE	419	chr19	+	17724530	17725239	TTATGGAGTCAAAAAGTTCCCTTGTCTGCTTGAATCATGGTGTGGTGGGCTTCTGTTTGG		intronic antisense	ENST00000551649	UNC13A		-	17716129	17799158	718.89	847.296	9.61645	9.47878	755.614	640.42	760.636	923.862	963.975	654.051	9.58919	9.62219	9.63796	9.46884	9.54234	9.42515
ASHGV40025337	0.0206201	0.35427	1.10013	up	noncoding	long noncoding	Reliable	ENST00000600512	CTD-3149D2.3	GENCODE	419	chr19	+	17724530	17725239	TTATGGAGTCAAAAAGTTCCCTTGTCTGCTTGAATCATGGTGTGGTGGGCTTCTGTTTGG		intronic antisense	ENST00000552293	UNC13A		-	17716769	17799135	718.89	847.296	9.61645	9.47878	755.614	640.42	760.636	923.862	963.975	654.051	9.58919	9.62219	9.63796	9.46884	9.54234	9.42515
ASHGV40025337	0.0206201	0.35427	1.10013	up	noncoding	long noncoding	Reliable	ENST00000600512	CTD-3149D2.3	GENCODE	419	chr19	+	17724530	17725239	TTATGGAGTCAAAAAGTTCCCTTGTCTGCTTGAATCATGGTGTGGTGGGCTTCTGTTTGG		intronic antisense	NM_001080421	UNC13A	unc-13 homolog A (C. elegans)	-	17712136	17799008	718.89	847.296	9.61645	9.47878	755.614	640.42	760.636	923.862	963.975	654.051	9.58919	9.62219	9.63796	9.46884	9.54234	9.42515
ASHGV40056757	0.0207399	0.35427	1.41119	up	noncoding	long noncoding	Reliable	ENST00000609087	RP5-1068E13.7	GENCODE	1539	chr20	+	18775172	18776711	TCCCAAAAGTACTGCTGCTGCCTTGCCTCCCTGACAGACACTGGCCTTAGGATGACATGC	100270804	intergenic							4905	4061.58	12.3627	11.8657	5131.47	4903.4	4680.13	3721.83	3932.71	4530.2	12.2989	12.5064	12.2827	11.6997	11.8157	12.0819
ASHGV40002098	0.0209488	0.35427	1.24796	up	noncoding	long noncoding	Reliable	ENST00000554187	RP11-783L4.1	GENCODE	608	chr14	+	66578298	66590424	TTTCAGGCAAAAGGGCAAAGAAAAGTATTGGTCTTCCAAAACAAATAGAGGACGGAGCTG		intergenic							18.9116	23.4347	4.44446	4.12488	19.0696	16.5851	21.0802	28.5669	25.9341	15.8032	4.37564	4.48907	4.46866	4.16966	3.97098	4.23401
ASHGV40043095	0.0209763	0.35427	1.29471	up	noncoding	long noncoding	Reliable	ENST00000421167	RP3-348I23.2	GENCODE	614	chr6	-	20756333	20800925	TCTGACCACTCAGCCCAACATGATGGCAGCAGCAACAATAATTACTGAGAAACTGCCAAA		intronic antisense	ENST00000378610	CDKAL1		+	20546571	21232635	35.0952	39.5487	5.29693	4.92431	35.2516	30.1752	39.8588	44.6115	44.7198	29.3147	5.22709	5.29358	5.37012	4.84993	4.81561	5.10738
ASHGV40043095	0.0209763	0.35427	1.29471	up	noncoding	long noncoding	Reliable	ENST00000421167	RP3-348I23.2	GENCODE	614	chr6	-	20756333	20800925	TCTGACCACTCAGCCCAACATGATGGCAGCAGCAACAATAATTACTGAGAAACTGCCAAA		intronic antisense	ENST00000378624	CDKAL1		+	20534687	21232635	35.0952	39.5487	5.29693	4.92431	35.2516	30.1752	39.8588	44.6115	44.7198	29.3147	5.22709	5.29358	5.37012	4.84993	4.81561	5.10738
ASHGV40043095	0.0209763	0.35427	1.29471	up	noncoding	long noncoding	Reliable	ENST00000421167	RP3-348I23.2	GENCODE	614	chr6	-	20756333	20800925	TCTGACCACTCAGCCCAACATGATGGCAGCAGCAACAATAATTACTGAGAAACTGCCAAA		intronic antisense	NM_017774	CDKAL1	CDK5 regulatory subunit associated protein 1-like 1	+	20534687	21232634	35.0952	39.5487	5.29693	4.92431	35.2516	30.1752	39.8588	44.6115	44.7198	29.3147	5.22709	5.29358	5.37012	4.84993	4.81561	5.10738
ASHGV40021280	0.0213246	0.35427	1.18877	up	noncoding	long noncoding	Reliable	ENST00000579641	RP11-85B7.4	GENCODE	259	chr17	+	9186490	9208968	CCTTTCTATAAATATTCAACCTTCTGTGTTTGAAATAGAATTCTCAGGCAAGGAGAGGTG		intronic antisense	ENST00000574431	STX8		-	9153803	9479154	40.8626	50.3326	5.51005	5.26058	40.9532	34.6075	47.0272	60.8816	56.7401	33.3761	5.43322	5.48584	5.6111	5.31773	5.17691	5.2871
ASHGV40021280	0.0213246	0.35427	1.18877	up	noncoding	long noncoding	Reliable	ENST00000579641	RP11-85B7.4	GENCODE	259	chr17	+	9186490	9208968	CCTTTCTATAAATATTCAACCTTCTGTGTTTGAAATAGAATTCTCAGGCAAGGAGAGGTG		intronic antisense	NM_004853	STX8	syntaxin 8	-	9153787	9479275	40.8626	50.3326	5.51005	5.26058	40.9532	34.6075	47.0272	60.8816	56.7401	33.3761	5.43322	5.48584	5.6111	5.31773	5.17691	5.2871
ASHGV40014033	0.0214384	0.35427	1.43482	up	noncoding	long noncoding	Reliable	ENST00000557160	RP11-831F12.2	GENCODE	568	chr14	-	50174384	50175510	ATAATAGTTCAAAAATAACCAGCTGGGCGCAGTGGCTCAGCCAGCATTTTGTAATCCCAG		intronic antisense	ENST00000553274	KLHDC1		+	50159837	50195725	1386.48	1229.41	10.5573	10.0364	1484.15	1246.37	1428.9	1209.5	1189.55	1289.17	10.5406	10.5696	10.5615	9.89943	9.88988	10.3199
ASHGV40014033	0.0214384	0.35427	1.43482	up	noncoding	long noncoding	Reliable	ENST00000557160	RP11-831F12.2	GENCODE	568	chr14	-	50174384	50175510	ATAATAGTTCAAAAATAACCAGCTGGGCGCAGTGGCTCAGCCAGCATTTTGTAATCCCAG		intronic antisense	ENST00000557128	KLHDC1		+	50159846	50206895	1386.48	1229.41	10.5573	10.0364	1484.15	1246.37	1428.9	1209.5	1189.55	1289.17	10.5406	10.5696	10.5615	9.89943	9.88988	10.3199
ASHGV40014033	0.0214384	0.35427	1.43482	up	noncoding	long noncoding	Reliable	ENST00000557160	RP11-831F12.2	GENCODE	568	chr14	-	50174384	50175510	ATAATAGTTCAAAAATAACCAGCTGGGCGCAGTGGCTCAGCCAGCATTTTGTAATCCCAG		intronic antisense	NM_172193	KLHDC1	kelch domain containing 1	+	50159822	50219870	1386.48	1229.41	10.5573	10.0364	1484.15	1246.37	1428.9	1209.5	1189.55	1289.17	10.5406	10.5696	10.5615	9.89943	9.88988	10.3199
ASHGV40001574	0.0214814	0.35427	1.30791	up	noncoding	long noncoding	Gold	ENST00000510150	CTD-2532K18.2	GENCODE	287	chr5	+	174247029	174253327	TCTCCTGCCTCAGACATAATTAAGGTAAGGATCAAGACGAGATCACACTGGAAAAGGTGG		intergenic							76.3613	82.102	6.3957	6.00844	81.6422	71.937	75.5046	96.1232	88.5286	61.6541	6.40546	6.49862	6.28302	6.005	5.86254	6.15777
ASHGV40000695	0.0215332	0.35427	1.19568	up	noncoding	long noncoding	Reliable	ENST00000430456	RP11-445O16.3	GENCODE	644	chrX	+	56999942	57001229	TTTAAAAATGCCATACACTGCACTCCAGGTCTGGTAATCTGGCTCAACCAGATTGAGGCT		intergenic							2594.83	2558.8	11.4477	11.1898	2598.93	2439.81	2745.76	2582.15	2683.26	2411	11.3142	11.5122	11.5166	11.1524	11.2299	11.1873
ASHGV40030565	0.0215392	0.35427	1.3227	up	noncoding	long noncoding	Reliable	ENST00000450004	RP4-533D7.4	GENCODE	649	chr1	+	46512489	46514040	TTAATATGAGTGAACTTCATTACCAAGAAAATCATAGTATCCAAGCCGGGCGCGGTGGCT		intronic antisense	ENST00000340332	PIK3R3		-	46505813	46598708	328.035	334.739	8.48636	8.08288	357.203	296.151	330.751	356.304	363.319	284.593	8.51618	8.5223	8.42062	7.96337	7.99278	8.29248
ASHGV40030565	0.0215392	0.35427	1.3227	up	noncoding	long noncoding	Reliable	ENST00000450004	RP4-533D7.4	GENCODE	649	chr1	+	46512489	46514040	TTAATATGAGTGAACTTCATTACCAAGAAAATCATAGTATCCAAGCCGGGCGCGGTGGCT		intronic antisense	ENST00000354242	PIK3R3		-	46505813	46598708	328.035	334.739	8.48636	8.08288	357.203	296.151	330.751	356.304	363.319	284.593	8.51618	8.5223	8.42062	7.96337	7.99278	8.29248
ASHGV40030565	0.0215392	0.35427	1.3227	up	noncoding	long noncoding	Reliable	ENST00000450004	RP4-533D7.4	GENCODE	649	chr1	+	46512489	46514040	TTAATATGAGTGAACTTCATTACCAAGAAAATCATAGTATCCAAGCCGGGCGCGGTGGCT		intronic antisense	NM_001114172	PIK3R3		-	46505811	46598708	328.035	334.739	8.48636	8.08288	357.203	296.151	330.751	356.304	363.319	284.593	8.51618	8.5223	8.42062	7.96337	7.99278	8.29248
ASHGV40030565	0.0215392	0.35427	1.3227	up	noncoding	long noncoding	Reliable	ENST00000450004	RP4-533D7.4	GENCODE	649	chr1	+	46512489	46514040	TTAATATGAGTGAACTTCATTACCAAGAAAATCATAGTATCCAAGCCGGGCGCGGTGGCT		intronic antisense	NM_001303427	PIK3R3		-	46505811	46642167	328.035	334.739	8.48636	8.08288	357.203	296.151	330.751	356.304	363.319	284.593	8.51618	8.5223	8.42062	7.96337	7.99278	8.29248
ASHGV40030565	0.0215392	0.35427	1.3227	up	noncoding	long noncoding	Reliable	ENST00000450004	RP4-533D7.4	GENCODE	649	chr1	+	46512489	46514040	TTAATATGAGTGAACTTCATTACCAAGAAAATCATAGTATCCAAGCCGGGCGCGGTGGCT		intronic antisense	NM_001303428	PIK3R3		-	46505811	46598467	328.035	334.739	8.48636	8.08288	357.203	296.151	330.751	356.304	363.319	284.593	8.51618	8.5223	8.42062	7.96337	7.99278	8.29248
ASHGV40030565	0.0215392	0.35427	1.3227	up	noncoding	long noncoding	Reliable	ENST00000450004	RP4-533D7.4	GENCODE	649	chr1	+	46512489	46514040	TTAATATGAGTGAACTTCATTACCAAGAAAATCATAGTATCCAAGCCGGGCGCGGTGGCT		intronic antisense	NM_001303429	PIK3R3		-	46505811	46598380	328.035	334.739	8.48636	8.08288	357.203	296.151	330.751	356.304	363.319	284.593	8.51618	8.5223	8.42062	7.96337	7.99278	8.29248
ASHGV40030565	0.0215392	0.35427	1.3227	up	noncoding	long noncoding	Reliable	ENST00000450004	RP4-533D7.4	GENCODE	649	chr1	+	46512489	46514040	TTAATATGAGTGAACTTCATTACCAAGAAAATCATAGTATCCAAGCCGGGCGCGGTGGCT		intronic antisense	NM_003629	PIK3R3	phosphoinositide-3-kinase regulatory subunit 3	-	46505811	46598380	328.035	334.739	8.48636	8.08288	357.203	296.151	330.751	356.304	363.319	284.593	8.51618	8.5223	8.42062	7.96337	7.99278	8.29248
ASHGV40025205	0.0215936	0.354905	1.69023	up	noncoding	long noncoding	Reliable	ENST00000586394	CTD-2006C1.12	GENCODE	468	chr19	+	12050773	12064196	CACAGTGTTGGAATAGCCAAAGACAGTAACAATAGAAGTGCAGGGTGAGGGTGATGAACA		intron sense-overlapping	ENST00000482090	ZNF700		+	12057568	12061588	34.1273	29.1566	5.23283	4.47562	40.4146	24.9864	36.9807	32.4618	31.1752	23.8327	5.41401	5.02291	5.26158	4.35834	4.25268	4.81583
ASHGV40025205	0.0215936	0.354905	1.69023	up	noncoding	long noncoding	Reliable	ENST00000586394	CTD-2006C1.12	GENCODE	468	chr19	+	12050773	12064196	CACAGTGTTGGAATAGCCAAAGACAGTAACAATAGAAGTGCAGGGTGAGGGTGATGAACA		intron sense-overlapping	ENST00000538752	ZNF763		+	12035889	12090105	34.1273	29.1566	5.23283	4.47562	40.4146	24.9864	36.9807	32.4618	31.1752	23.8327	5.41401	5.02291	5.26158	4.35834	4.25268	4.81583
ASHGV40025205	0.0215936	0.354905	1.69023	up	noncoding	long noncoding	Reliable	ENST00000586394	CTD-2006C1.12	GENCODE	468	chr19	+	12050773	12064196	CACAGTGTTGGAATAGCCAAAGACAGTAACAATAGAAGTGCAGGGTGAGGGTGATGAACA		intron sense-overlapping	ENST00000591944	ZNF763		+	12035925	12089060	34.1273	29.1566	5.23283	4.47562	40.4146	24.9864	36.9807	32.4618	31.1752	23.8327	5.41401	5.02291	5.26158	4.35834	4.25268	4.81583
ASHGV40025205	0.0215936	0.354905	1.69023	up	noncoding	long noncoding	Reliable	ENST00000586394	CTD-2006C1.12	GENCODE	468	chr19	+	12050773	12064196	CACAGTGTTGGAATAGCCAAAGACAGTAACAATAGAAGTGCAGGGTGAGGGTGATGAACA		intron sense-overlapping	NM_001271848	ZNF700		+	12035882	12061588	34.1273	29.1566	5.23283	4.47562	40.4146	24.9864	36.9807	32.4618	31.1752	23.8327	5.41401	5.02291	5.26158	4.35834	4.25268	4.81583
ASHGV40025205	0.0215936	0.354905	1.69023	up	noncoding	long noncoding	Reliable	ENST00000586394	CTD-2006C1.12	GENCODE	468	chr19	+	12050773	12064196	CACAGTGTTGGAATAGCCAAAGACAGTAACAATAGAAGTGCAGGGTGAGGGTGATGAACA		intron sense-overlapping	NM_144566	ZNF700	zinc finger protein 700	+	12035882	12061588	34.1273	29.1566	5.23283	4.47562	40.4146	24.9864	36.9807	32.4618	31.1752	23.8327	5.41401	5.02291	5.26158	4.35834	4.25268	4.81583
ASHGV40028620	0.0217394	0.355507	1.25372	up	noncoding	long noncoding	Reliable	ENST00000457957	RP11-415J8.3	GENCODE	636	chr1	+	33772971	33791644	GGAAACTCTTAGTGGAGATTGGAAGAAACAGGGTCTCTGTTATGAAATAAAAGAACATTT		intronic antisense	ENST00000373422	PHC2		-	33789226	33820810	18.5217	22.7567	4.40768	4.08147	18.6721	15.0596	21.8332	25.2089	27.5325	15.5288	4.34438	4.35804	4.52063	3.97197	4.0632	4.20926
ASHGV40028620	0.0217394	0.355507	1.25372	up	noncoding	long noncoding	Reliable	ENST00000457957	RP11-415J8.3	GENCODE	636	chr1	+	33772971	33791644	GGAAACTCTTAGTGGAGATTGGAAGAAACAGGGTCTCTGTTATGAAATAAAAGAACATTT		intronic antisense	ENST00000419414	PHC2		-	33790174	33896216	18.5217	22.7567	4.40768	4.08147	18.6721	15.0596	21.8332	25.2089	27.5325	15.5288	4.34438	4.35804	4.52063	3.97197	4.0632	4.20926
ASHGV40028620	0.0217394	0.355507	1.25372	up	noncoding	long noncoding	Reliable	ENST00000457957	RP11-415J8.3	GENCODE	636	chr1	+	33772971	33791644	GGAAACTCTTAGTGGAGATTGGAAGAAACAGGGTCTCTGTTATGAAATAAAAGAACATTT		intronic antisense	ENST00000431992	PHC2		-	33789223	33841194	18.5217	22.7567	4.40768	4.08147	18.6721	15.0596	21.8332	25.2089	27.5325	15.5288	4.34438	4.35804	4.52063	3.97197	4.0632	4.20926
ASHGV40028620	0.0217394	0.355507	1.25372	up	noncoding	long noncoding	Reliable	ENST00000457957	RP11-415J8.3	GENCODE	636	chr1	+	33772971	33791644	GGAAACTCTTAGTGGAGATTGGAAGAAACAGGGTCTCTGTTATGAAATAAAAGAACATTT		intronic antisense	NM_004427	PHC2		-	33789223	33815499	18.5217	22.7567	4.40768	4.08147	18.6721	15.0596	21.8332	25.2089	27.5325	15.5288	4.34438	4.35804	4.52063	3.97197	4.0632	4.20926
ASHGV40028620	0.0217394	0.355507	1.25372	up	noncoding	long noncoding	Reliable	ENST00000457957	RP11-415J8.3	GENCODE	636	chr1	+	33772971	33791644	GGAAACTCTTAGTGGAGATTGGAAGAAACAGGGTCTCTGTTATGAAATAAAAGAACATTT		intronic antisense	NM_198040	PHC2	polyhomeotic homolog 2 (Drosophila)	-	33789223	33841194	18.5217	22.7567	4.40768	4.08147	18.6721	15.0596	21.8332	25.2089	27.5325	15.5288	4.34438	4.35804	4.52063	3.97197	4.0632	4.20926
ASHGV40028620	0.0217394	0.355507	1.25372	up	noncoding	long noncoding	Reliable	ENST00000457957	RP11-415J8.3	GENCODE	636	chr1	+	33772971	33791644	GGAAACTCTTAGTGGAGATTGGAAGAAACAGGGTCTCTGTTATGAAATAAAAGAACATTT		natural antisense	ENST00000330379	A3GALT2		-	33772366	33777822	18.5217	22.7567	4.40768	4.08147	18.6721	15.0596	21.8332	25.2089	27.5325	15.5288	4.34438	4.35804	4.52063	3.97197	4.0632	4.20926
ASHGV40028620	0.0217394	0.355507	1.25372	up	noncoding	long noncoding	Reliable	ENST00000457957	RP11-415J8.3	GENCODE	636	chr1	+	33772971	33791644	GGAAACTCTTAGTGGAGATTGGAAGAAACAGGGTCTCTGTTATGAAATAAAAGAACATTT		natural antisense	ENST00000373416	PHC2		-	33791425	33841194	18.5217	22.7567	4.40768	4.08147	18.6721	15.0596	21.8332	25.2089	27.5325	15.5288	4.34438	4.35804	4.52063	3.97197	4.0632	4.20926
ASHGV40028620	0.0217394	0.355507	1.25372	up	noncoding	long noncoding	Reliable	ENST00000457957	RP11-415J8.3	GENCODE	636	chr1	+	33772971	33791644	GGAAACTCTTAGTGGAGATTGGAAGAAACAGGGTCTCTGTTATGAAATAAAAGAACATTT		natural antisense	NM_001080438	A3GALT2	alpha 1,3-galactosyltransferase 2	-	33772366	33786699	18.5217	22.7567	4.40768	4.08147	18.6721	15.0596	21.8332	25.2089	27.5325	15.5288	4.34438	4.35804	4.52063	3.97197	4.0632	4.20926
ASHGV40030353	0.0220069	0.355507	1.13506	up	noncoding	long noncoding	Reliable	ENST00000438457	AC096574.4	GENCODE	1448	chr2	+	239143096	239145847	CTGGTGGGTACATCCTACATCAGCCTGTCTGAGGACATTAAAATAATCCCAGGAATGATA	101927958	intergenic							31.1745	41.0786	5.13575	4.95298	31.961	28.8191	32.7434	47.3192	49.916	26.0005	5.08373	5.23113	5.0924	4.93827	4.98419	4.93648
ASHGV40049653	0.0220558	0.355507	1.09982	up	noncoding	long noncoding	Reliable	ENST00000510185	KB-1608C10.2	GENCODE	502	chr8	-	95804459	95805334	TTCTTTGTCTGGCATTTGGGAGGCTAAATTAACTTAGGAGGCTAGAGATCCCATCTCTAC		natural antisense	NM_181787	DPY19L4	dpy-19-like 4 (C. elegans)	+	95732102	95806076	192.731	239.833	7.71616	7.57888	206.544	165.201	206.447	263.173	281.691	174.636	7.73299	7.68567	7.72982	7.50995	7.60957	7.61713
ASHGV40008363	0.0221658	0.355507	1.59985	up	noncoding	long noncoding	Reliable	ENST00000528480	RP11-702F3.1	GENCODE	605	chr11	+	46138128	46138869	GCAGCATTTTTTCAAAAGCAGCTTCAAAACTATAACAAAGACATTTTTGGTAACCACAGC		intronic antisense	ENST00000257821	PHF21A		-	45950870	46142985	18.635	18.07	4.42533	3.74739	19.8683	16.5398	19.4968	18.0609	21.8789	14.2703	4.43557	4.4849	4.3555	3.4638	3.68899	4.08937
ASHGV40008363	0.0221658	0.355507	1.59985	up	noncoding	long noncoding	Reliable	ENST00000528480	RP11-702F3.1	GENCODE	605	chr11	+	46138128	46138869	GCAGCATTTTTTCAAAAGCAGCTTCAAAACTATAACAAAGACATTTTTGGTAACCACAGC		intronic antisense	ENST00000524497	PHF21A		-	45992897	46142514	18.635	18.07	4.42533	3.74739	19.8683	16.5398	19.4968	18.0609	21.8789	14.2703	4.43557	4.4849	4.3555	3.4638	3.68899	4.08937
ASHGV40008363	0.0221658	0.355507	1.59985	up	noncoding	long noncoding	Reliable	ENST00000528480	RP11-702F3.1	GENCODE	605	chr11	+	46138128	46138869	GCAGCATTTTTTCAAAAGCAGCTTCAAAACTATAACAAAGACATTTTTGGTAACCACAGC		intronic antisense	ENST00000525438	PHF21A		-	46100691	46141395	18.635	18.07	4.42533	3.74739	19.8683	16.5398	19.4968	18.0609	21.8789	14.2703	4.43557	4.4849	4.3555	3.4638	3.68899	4.08937
ASHGV40008363	0.0221658	0.355507	1.59985	up	noncoding	long noncoding	Reliable	ENST00000528480	RP11-702F3.1	GENCODE	605	chr11	+	46138128	46138869	GCAGCATTTTTTCAAAAGCAGCTTCAAAACTATAACAAAGACATTTTTGGTAACCACAGC		intronic antisense	ENST00000527782	PHF21A		-	46105736	46141413	18.635	18.07	4.42533	3.74739	19.8683	16.5398	19.4968	18.0609	21.8789	14.2703	4.43557	4.4849	4.3555	3.4638	3.68899	4.08937
ASHGV40008363	0.0221658	0.355507	1.59985	up	noncoding	long noncoding	Reliable	ENST00000528480	RP11-702F3.1	GENCODE	605	chr11	+	46138128	46138869	GCAGCATTTTTTCAAAAGCAGCTTCAAAACTATAACAAAGACATTTTTGGTAACCACAGC		intronic antisense	ENST00000529734	PHF21A		-	46001366	46142655	18.635	18.07	4.42533	3.74739	19.8683	16.5398	19.4968	18.0609	21.8789	14.2703	4.43557	4.4849	4.3555	3.4638	3.68899	4.08937
ASHGV40008363	0.0221658	0.355507	1.59985	up	noncoding	long noncoding	Reliable	ENST00000528480	RP11-702F3.1	GENCODE	605	chr11	+	46138128	46138869	GCAGCATTTTTTCAAAAGCAGCTTCAAAACTATAACAAAGACATTTTTGGTAACCACAGC		intronic antisense	ENST00000529782	PHF21A		-	46001413	46141338	18.635	18.07	4.42533	3.74739	19.8683	16.5398	19.4968	18.0609	21.8789	14.2703	4.43557	4.4849	4.3555	3.4638	3.68899	4.08937
ASHGV40008363	0.0221658	0.355507	1.59985	up	noncoding	long noncoding	Reliable	ENST00000528480	RP11-702F3.1	GENCODE	605	chr11	+	46138128	46138869	GCAGCATTTTTTCAAAAGCAGCTTCAAAACTATAACAAAGACATTTTTGGTAACCACAGC		intronic antisense	ENST00000532010	PHF21A		-	46105743	46141386	18.635	18.07	4.42533	3.74739	19.8683	16.5398	19.4968	18.0609	21.8789	14.2703	4.43557	4.4849	4.3555	3.4638	3.68899	4.08937
ASHGV40008363	0.0221658	0.355507	1.59985	up	noncoding	long noncoding	Reliable	ENST00000528480	RP11-702F3.1	GENCODE	605	chr11	+	46138128	46138869	GCAGCATTTTTTCAAAAGCAGCTTCAAAACTATAACAAAGACATTTTTGGTAACCACAGC		intronic antisense	ENST00000533757	PHF21A		-	46098304	46141404	18.635	18.07	4.42533	3.74739	19.8683	16.5398	19.4968	18.0609	21.8789	14.2703	4.43557	4.4849	4.3555	3.4638	3.68899	4.08937
ASHGV40008363	0.0221658	0.355507	1.59985	up	noncoding	long noncoding	Reliable	ENST00000528480	RP11-702F3.1	GENCODE	605	chr11	+	46138128	46138869	GCAGCATTTTTTCAAAAGCAGCTTCAAAACTATAACAAAGACATTTTTGGTAACCACAGC		intronic antisense	NM_001101802	PHF21A	PHD finger protein 21A	-	45950869	46142985	18.635	18.07	4.42533	3.74739	19.8683	16.5398	19.4968	18.0609	21.8789	14.2703	4.43557	4.4849	4.3555	3.4638	3.68899	4.08937
ASHGV40008363	0.0221658	0.355507	1.59985	up	noncoding	long noncoding	Reliable	ENST00000528480	RP11-702F3.1	GENCODE	605	chr11	+	46138128	46138869	GCAGCATTTTTTCAAAAGCAGCTTCAAAACTATAACAAAGACATTTTTGGTAACCACAGC		intronic antisense	NM_016621	PHF21A		-	45950869	46142985	18.635	18.07	4.42533	3.74739	19.8683	16.5398	19.4968	18.0609	21.8789	14.2703	4.43557	4.4849	4.3555	3.4638	3.68899	4.08937
ASHGV40001042	0.0225417	0.356158	1.16956	up	noncoding	long noncoding	Gold	ENST00000447758	AC003991.3	GENCODE	625	chr7	+	87861325	87921775	ATTCTTTAGGTATTCTGATCTCACCCCACAGGCCTTGGAAACCTGAGGCAGTATTCTTCT		intronic antisense	ENST00000414498	STEAP4		-	87910797	87936195	72.9864	87.8569	6.32976	6.10379	75.7775	68.2288	74.9529	100.432	100.196	62.9423	6.29605	6.4218	6.27141	6.07451	6.05061	6.18625
ASHGV40001042	0.0225417	0.356158	1.16956	up	noncoding	long noncoding	Gold	ENST00000447758	AC003991.3	GENCODE	625	chr7	+	87861325	87921775	ATTCTTTAGGTATTCTGATCTCACCCCACAGGCCTTGGAAACCTGAGGCAGTATTCTTCT		intronic antisense	NM_001205315	STEAP4		-	87905743	87936228	72.9864	87.8569	6.32976	6.10379	75.7775	68.2288	74.9529	100.432	100.196	62.9423	6.29605	6.4218	6.27141	6.07451	6.05061	6.18625
ASHGV40001042	0.0225417	0.356158	1.16956	up	noncoding	long noncoding	Gold	ENST00000447758	AC003991.3	GENCODE	625	chr7	+	87861325	87921775	ATTCTTTAGGTATTCTGATCTCACCCCACAGGCCTTGGAAACCTGAGGCAGTATTCTTCT		intronic antisense	NM_001205316	STEAP4		-	87905743	87936228	72.9864	87.8569	6.32976	6.10379	75.7775	68.2288	74.9529	100.432	100.196	62.9423	6.29605	6.4218	6.27141	6.07451	6.05061	6.18625
ASHGV40001042	0.0225417	0.356158	1.16956	up	noncoding	long noncoding	Gold	ENST00000447758	AC003991.3	GENCODE	625	chr7	+	87861325	87921775	ATTCTTTAGGTATTCTGATCTCACCCCACAGGCCTTGGAAACCTGAGGCAGTATTCTTCT		intronic antisense	NM_024636	STEAP4	STEAP4 metalloreductase	-	87905743	87936228	72.9864	87.8569	6.32976	6.10379	75.7775	68.2288	74.9529	100.432	100.196	62.9423	6.29605	6.4218	6.27141	6.07451	6.05061	6.18625
ASHGV40024056	0.0225635	0.356158	1.23795	up	noncoding	long noncoding	Reliable	ENST00000594077	CTD-2278I10.4	GENCODE	500	chr19	-	17407004	17407504	ACTTGCTGATGAGTAATTCTTACCGCTTTTGGGTCATGGTGGCTTGAAGAATCTGATGAG		intron sense-overlapping	NM_024527	ABHD8	abhydrolase domain containing 8	-	17402939	17414282	373.781	407.027	8.67513	8.36718	397.277	331.49	392.575	446.541	435.506	339.036	8.67571	8.68365	8.66604	8.30332	8.26236	8.53585
ASHGV40024056	0.0225635	0.356158	1.23795	up	noncoding	long noncoding	Reliable	ENST00000594077	CTD-2278I10.4	GENCODE	500	chr19	-	17407004	17407504	ACTTGCTGATGAGTAATTCTTACCGCTTTTGGGTCATGGTGGCTTGAAGAATCTGATGAG		intronic antisense	ENST00000595444	MRPL34		+	17403417	17417464	373.781	407.027	8.67513	8.36718	397.277	331.49	392.575	446.541	435.506	339.036	8.67571	8.68365	8.66604	8.30332	8.26236	8.53585
ASHGV40024056	0.0225635	0.356158	1.23795	up	noncoding	long noncoding	Reliable	ENST00000594077	CTD-2278I10.4	GENCODE	500	chr19	-	17407004	17407504	ACTTGCTGATGAGTAATTCTTACCGCTTTTGGGTCATGGTGGCTTGAAGAATCTGATGAG		intronic antisense	ENST00000600434	MRPL34		+	17403441	17417352	373.781	407.027	8.67513	8.36718	397.277	331.49	392.575	446.541	435.506	339.036	8.67571	8.68365	8.66604	8.30332	8.26236	8.53585
ASHGV40025328	0.0226287	0.356158	1.33133	up	noncoding	long noncoding	Reliable	ENST00000597592	CTD-2278I10.1	GENCODE	661	chr19	+	17471740	17473562	AATCCAGCTTCAGTGCTTCAACTCAGTCCCGAAGCAACTGAGATCCTAGATCATTCTTCA		intronic antisense	ENST00000595816	PLVAP		-	17462258	17476960	33.7835	38.2728	5.25131	4.83844	34.2768	33.9129	33.1606	46.8148	44.9121	23.0917	5.18661	5.45819	5.10912	4.92102	4.82168	4.7726
ASHGV40025328	0.0226287	0.356158	1.33133	up	noncoding	long noncoding	Reliable	ENST00000597592	CTD-2278I10.1	GENCODE	661	chr19	+	17471740	17473562	AATCCAGCTTCAGTGCTTCAACTCAGTCCCGAAGCAACTGAGATCCTAGATCATTCTTCA		intronic antisense	NM_031310	PLVAP	plasmalemma vesicle associated protein	-	17462256	17488158	33.7835	38.2728	5.25131	4.83844	34.2768	33.9129	33.1606	46.8148	44.9121	23.0917	5.18661	5.45819	5.10912	4.92102	4.82168	4.7726
ASHGV40000511	0.0226788	0.356158	1.08339	up	noncoding	long noncoding	Reliable	ENST00000420946	AC091199.1	GENCODE	478	chr17	-	36158868	36162759	ATGTTTATGGAGATAGAGAAGTTACTGGAAAGAGACCTCTCTTCCCCTGGATGGCATCGT		intergenic							115.468	148.829	6.98093	6.86537	123.165	97.7932	125.444	176.44	169.585	100.461	6.98939	6.93613	7.01726	6.90825	6.84146	6.84641
ASHGV40038352	0.0228001	0.356464	1.60018	up	noncoding	long noncoding	Reliable	ENST00000605082	RP11-326I11.5	GENCODE	686	chr4	-	185393077	185393763	GTCTGTTATGTAAGAAATTACATTTTGGTCTCTTAGATCCAAGAGTTCTTGTCTGTTACG		intron sense-overlapping	ENST00000506230	IRF2		-	185339320	185395340	384.889	322.989	8.71071	8.03248	361.283	342.313	451.072	322.833	350.834	295.298	8.53181	8.7303	8.87002	7.81169	7.93998	8.34575
ASHGV40038352	0.0228001	0.356464	1.60018	up	noncoding	long noncoding	Reliable	ENST00000605082	RP11-326I11.5	GENCODE	686	chr4	-	185393077	185393763	GTCTGTTATGTAAGAAATTACATTTTGGTCTCTTAGATCCAAGAGTTCTTGTCTGTTACG		intron sense-overlapping	ENST00000507523	IRF2		-	185329311	185395203	384.889	322.989	8.71071	8.03248	361.283	342.313	451.072	322.833	350.834	295.298	8.53181	8.7303	8.87002	7.81169	7.93998	8.34575
ASHGV40038352	0.0228001	0.356464	1.60018	up	noncoding	long noncoding	Reliable	ENST00000605082	RP11-326I11.5	GENCODE	686	chr4	-	185393077	185393763	GTCTGTTATGTAAGAAATTACATTTTGGTCTCTTAGATCCAAGAGTTCTTGTCTGTTACG		intron sense-overlapping	ENST00000510814	IRF2		-	185329358	185395202	384.889	322.989	8.71071	8.03248	361.283	342.313	451.072	322.833	350.834	295.298	8.53181	8.7303	8.87002	7.81169	7.93998	8.34575
ASHGV40038352	0.0228001	0.356464	1.60018	up	noncoding	long noncoding	Reliable	ENST00000605082	RP11-326I11.5	GENCODE	686	chr4	-	185393077	185393763	GTCTGTTATGTAAGAAATTACATTTTGGTCTCTTAGATCCAAGAGTTCTTGTCTGTTACG		intron sense-overlapping	NM_002199	IRF2	interferon regulatory factor 2	-	185308875	185395726	384.889	322.989	8.71071	8.03248	361.283	342.313	451.072	322.833	350.834	295.298	8.53181	8.7303	8.87002	7.81169	7.93998	8.34575
ASHGV40010165	0.0229698	0.357148	1.22178	up	noncoding	long noncoding	Gold	ENST00000438093	RP11-14O19.1	GENCODE	602	chr1	-	95816806	95817810	AACTTGAGATAAGTCCCAGAAAATTGGAGGATGTGGAGACCAGGATGCCTCATTGCACAA	101928169	intergenic							82.0361	94.8052	6.49375	6.20477	92.6412	75.2382	78.229	110.866	109.11	64.44	6.58468	6.56123	6.33534	6.21583	6.17941	6.21906
ASHGV40001504	0.0229795	0.357148	1.11461	up	noncoding	long noncoding	Gold	ENST00000506717	CTC-575I10.1	GENCODE	556	chr5	-	73073863	73082316	AGAGGACCAGGATAGTCACCAAGTGCCATGCCGCTGTCTGAGCATCTCTTCTGAGGAAAA		intronic antisense	ENST00000287898	ARHGEF28		+	72921982	73237817	137.377	171.596	7.22998	7.07344	150.497	118.05	143.585	190.29	207.387	117.111	7.28026	7.20202	7.20766	7.01993	7.14088	7.0595
ASHGV40001504	0.0229795	0.357148	1.11461	up	noncoding	long noncoding	Gold	ENST00000506717	CTC-575I10.1	GENCODE	556	chr5	-	73073863	73082316	AGAGGACCAGGATAGTCACCAAGTGCCATGCCGCTGTCTGAGCATCTCTTCTGAGGAAAA		intronic antisense	ENST00000296794	ARHGEF28		+	72921982	73207522	137.377	171.596	7.22998	7.07344	150.497	118.05	143.585	190.29	207.387	117.111	7.28026	7.20202	7.20766	7.01993	7.14088	7.0595
ASHGV40001504	0.0229795	0.357148	1.11461	up	noncoding	long noncoding	Gold	ENST00000506717	CTC-575I10.1	GENCODE	556	chr5	-	73073863	73082316	AGAGGACCAGGATAGTCACCAAGTGCCATGCCGCTGTCTGAGCATCTCTTCTGAGGAAAA		intronic antisense	ENST00000426542	ARHGEF28		+	72980656	73237818	137.377	171.596	7.22998	7.07344	150.497	118.05	143.585	190.29	207.387	117.111	7.28026	7.20202	7.20766	7.01993	7.14088	7.0595
ASHGV40001504	0.0229795	0.357148	1.11461	up	noncoding	long noncoding	Gold	ENST00000506717	CTC-575I10.1	GENCODE	556	chr5	-	73073863	73082316	AGAGGACCAGGATAGTCACCAAGTGCCATGCCGCTGTCTGAGCATCTCTTCTGAGGAAAA		intronic antisense	ENST00000437974	ARHGEF28		+	72980656	73237414	137.377	171.596	7.22998	7.07344	150.497	118.05	143.585	190.29	207.387	117.111	7.28026	7.20202	7.20766	7.01993	7.14088	7.0595
ASHGV40001504	0.0229795	0.357148	1.11461	up	noncoding	long noncoding	Gold	ENST00000506717	CTC-575I10.1	GENCODE	556	chr5	-	73073863	73082316	AGAGGACCAGGATAGTCACCAAGTGCCATGCCGCTGTCTGAGCATCTCTTCTGAGGAAAA		intronic antisense	NM_001080479	ARHGEF28		+	72921982	73237818	137.377	171.596	7.22998	7.07344	150.497	118.05	143.585	190.29	207.387	117.111	7.28026	7.20202	7.20766	7.01993	7.14088	7.0595
ASHGV40001504	0.0229795	0.357148	1.11461	up	noncoding	long noncoding	Gold	ENST00000506717	CTC-575I10.1	GENCODE	556	chr5	-	73073863	73082316	AGAGGACCAGGATAGTCACCAAGTGCCATGCCGCTGTCTGAGCATCTCTTCTGAGGAAAA		intronic antisense	NM_001177693	ARHGEF28	Rho guanine nucleotide exchange factor 28	+	72921982	73237818	137.377	171.596	7.22998	7.07344	150.497	118.05	143.585	190.29	207.387	117.111	7.28026	7.20202	7.20766	7.01993	7.14088	7.0595
ASHGV40009179	0.0230164	0.357148	1.077	up	noncoding	long noncoding	Reliable	ENST00000537491	AP000797.4	GENCODE	548	chr11	+	115803491	115813713	TCTTTACCCAGACATCAGAAACAGCTGTCTCAGGCAGAAGGCGCTTGACTCCAGGTGGGC		intergenic							71.0056	93.2361	6.28554	6.17853	74.903	60.2039	77.9098	110.327	106.615	62.7658	6.27986	6.24713	6.32962	6.20758	6.14636	6.18163
ASHGV40009444	0.023156	0.357148	1.16168	up	noncoding	long noncoding	Reliable	ENST00000547794	RP4-816N1.6	GENCODE	439	chr12	-	2914299	2921982	TCCAATCTCTGCCTCTTCCTCCTTTAACCTTACAGAGGAGGCGGGTCTTCCGGGCTTGGA		natural antisense	ENST00000419778	ITFG2		+	2921850	2933668	886.713	977.227	9.91714	9.70093	919.544	803.073	937.523	1028.05	1034.83	868.8	9.8603	9.94733	9.9438	9.63552	9.66082	9.80646
ASHGV40009444	0.023156	0.357148	1.16168	up	noncoding	long noncoding	Reliable	ENST00000547794	RP4-816N1.6	GENCODE	439	chr12	-	2914299	2921982	TCCAATCTCTGCCTCTTCCTCCTTTAACCTTACAGAGGAGGCGGGTCTTCCGGGCTTGGA		natural antisense	ENST00000542548	ITFG2		+	2921858	2939770	886.713	977.227	9.91714	9.70093	919.544	803.073	937.523	1028.05	1034.83	868.8	9.8603	9.94733	9.9438	9.63552	9.66082	9.80646
ASHGV40009444	0.023156	0.357148	1.16168	up	noncoding	long noncoding	Reliable	ENST00000547794	RP4-816N1.6	GENCODE	439	chr12	-	2914299	2921982	TCCAATCTCTGCCTCTTCCTCCTTTAACCTTACAGAGGAGGCGGGTCTTCCGGGCTTGGA		natural antisense	ENST00000544366	FKBP4		+	2912362	2914576	886.713	977.227	9.91714	9.70093	919.544	803.073	937.523	1028.05	1034.83	868.8	9.8603	9.94733	9.9438	9.63552	9.66082	9.80646
ASHGV40009444	0.023156	0.357148	1.16168	up	noncoding	long noncoding	Reliable	ENST00000547794	RP4-816N1.6	GENCODE	439	chr12	-	2914299	2921982	TCCAATCTCTGCCTCTTCCTCCTTTAACCTTACAGAGGAGGCGGGTCTTCCGGGCTTGGA		natural antisense	NM_002014	FKBP4	FK506 binding protein 4	+	2904107	2914587	886.713	977.227	9.91714	9.70093	919.544	803.073	937.523	1028.05	1034.83	868.8	9.8603	9.94733	9.9438	9.63552	9.66082	9.80646
ASHGV40009444	0.023156	0.357148	1.16168	up	noncoding	long noncoding	Reliable	ENST00000547794	RP4-816N1.6	GENCODE	439	chr12	-	2914299	2921982	TCCAATCTCTGCCTCTTCCTCCTTTAACCTTACAGAGGAGGCGGGTCTTCCGGGCTTGGA		natural antisense	NM_018463	ITFG2	integrin alpha FG-GAP repeat containing 2	+	2921786	2934237	886.713	977.227	9.91714	9.70093	919.544	803.073	937.523	1028.05	1034.83	868.8	9.8603	9.94733	9.9438	9.63552	9.66082	9.80646
ASHGV40001814	0.0233005	0.358404	1.3608	up	noncoding	long noncoding	Reliable	ENST00000527288	RP11-265D17.2	GENCODE	500	chr11	-	12282972	12284720	GAAATGAACACAGGCAGCGTGGAGTAGGGAGAGCTGAGGACTCTTCTAGATACCCAGAGT		intronic antisense	NM_001282663	MICAL2		+	12132122	12285337	50.2056	52.7701	5.79828	5.35383	47.6392	47.1131	55.8645	59.8683	58.7373	39.7047	5.63685	5.90881	5.84919	5.29273	5.23216	5.5366
ASHGV40001814	0.0233005	0.358404	1.3608	up	noncoding	long noncoding	Reliable	ENST00000527288	RP11-265D17.2	GENCODE	500	chr11	-	12282972	12284720	GAAATGAACACAGGCAGCGTGGAGTAGGGAGAGCTGAGGACTCTTCTAGATACCCAGAGT		intronic antisense	NM_001282664	MICAL2		+	12159936	12285337	50.2056	52.7701	5.79828	5.35383	47.6392	47.1131	55.8645	59.8683	58.7373	39.7047	5.63685	5.90881	5.84919	5.29273	5.23216	5.5366
ASHGV40001814	0.0233005	0.358404	1.3608	up	noncoding	long noncoding	Reliable	ENST00000527288	RP11-265D17.2	GENCODE	500	chr11	-	12282972	12284720	GAAATGAACACAGGCAGCGTGGAGTAGGGAGAGCTGAGGACTCTTCTAGATACCCAGAGT		intronic antisense	NM_014632	MICAL2	microtubule associated monooxygenase, calponin and LIM domain containing 2	+	12132122	12285337	50.2056	52.7701	5.79828	5.35383	47.6392	47.1131	55.8645	59.8683	58.7373	39.7047	5.63685	5.90881	5.84919	5.29273	5.23216	5.5366
ASHGV40001814	0.0233005	0.358404	1.3608	up	noncoding	long noncoding	Reliable	ENST00000527288	RP11-265D17.2	GENCODE	500	chr11	-	12282972	12284720	GAAATGAACACAGGCAGCGTGGAGTAGGGAGAGCTGAGGACTCTTCTAGATACCCAGAGT		natural antisense	ENST00000537344	MICAL2		+	12115542	12284466	50.2056	52.7701	5.79828	5.35383	47.6392	47.1131	55.8645	59.8683	58.7373	39.7047	5.63685	5.90881	5.84919	5.29273	5.23216	5.5366
ASHGV40001814	0.0233005	0.358404	1.3608	up	noncoding	long noncoding	Reliable	ENST00000527288	RP11-265D17.2	GENCODE	500	chr11	-	12282972	12284720	GAAATGAACACAGGCAGCGTGGAGTAGGGAGAGCTGAGGACTCTTCTAGATACCCAGAGT		natural antisense	NM_001282665	MICAL2		+	12159936	12285337	50.2056	52.7701	5.79828	5.35383	47.6392	47.1131	55.8645	59.8683	58.7373	39.7047	5.63685	5.90881	5.84919	5.29273	5.23216	5.5366
ASHGV40001814	0.0233005	0.358404	1.3608	up	noncoding	long noncoding	Reliable	ENST00000527288	RP11-265D17.2	GENCODE	500	chr11	-	12282972	12284720	GAAATGAACACAGGCAGCGTGGAGTAGGGAGAGCTGAGGACTCTTCTAGATACCCAGAGT		natural antisense	NM_001282666	MICAL2		+	12183625	12285337	50.2056	52.7701	5.79828	5.35383	47.6392	47.1131	55.8645	59.8683	58.7373	39.7047	5.63685	5.90881	5.84919	5.29273	5.23216	5.5366
ASHGV40001814	0.0233005	0.358404	1.3608	up	noncoding	long noncoding	Reliable	ENST00000527288	RP11-265D17.2	GENCODE	500	chr11	-	12282972	12284720	GAAATGAACACAGGCAGCGTGGAGTAGGGAGAGCTGAGGACTCTTCTAGATACCCAGAGT		natural antisense	NM_001282667	MICAL2		+	12183625	12285337	50.2056	52.7701	5.79828	5.35383	47.6392	47.1131	55.8645	59.8683	58.7373	39.7047	5.63685	5.90881	5.84919	5.29273	5.23216	5.5366
ASHGV40040689	0.0233204	0.358404	1.93156	up	noncoding	long noncoding	Reliable	ENST00000606662	CTD-2287O16.5	GENCODE	1610	chr5	-	115419503	115421113	TGTGGCATGTGCACTTAATCTGGTGAGAAATGGGTAAGCATTAAATGTTTTTTCTATCCA		natural antisense	NM_016144	COMMD10	COMM domain containing 10	+	115420672	115628987	419.084	291.979	8.8346	7.88483	374.197	399.53	483.524	274.256	306.421	295.26	8.58589	8.95152	8.96639	7.57421	7.73484	8.34544
ASHGV40046909	0.0233537	0.358437	1.10736	up	noncoding	long noncoding	Reliable	ENST00000448015	RP11-460I13.2	GENCODE	491	chr1	-	28265385	28286704	AAATGATCACAGTGCACTATATTCTGCCACCACCTACCAGCATGGCCTTGGAGATATATA		intronic antisense	ENST00000411604	SMPDL3B		+	28261549	28282222	223.978	275.795	7.9357	7.78858	237.929	202.749	231.258	309.549	310.749	207.088	7.93263	7.978	7.89647	7.75277	7.75687	7.85609
ASHGV40046909	0.0233537	0.358437	1.10736	up	noncoding	long noncoding	Reliable	ENST00000448015	RP11-460I13.2	GENCODE	491	chr1	-	28265385	28286704	AAATGATCACAGTGCACTATATTCTGCCACCACCTACCAGCATGGCCTTGGAGATATATA		natural antisense	ENST00000549094	SMPDL3B		+	28261620	28285662	223.978	275.795	7.9357	7.78858	237.929	202.749	231.258	309.549	310.749	207.088	7.93263	7.978	7.89647	7.75277	7.75687	7.85609
ASHGV40046909	0.0233537	0.358437	1.10736	up	noncoding	long noncoding	Reliable	ENST00000448015	RP11-460I13.2	GENCODE	491	chr1	-	28265385	28286704	AAATGATCACAGTGCACTATATTCTGCCACCACCTACCAGCATGGCCTTGGAGATATATA		natural antisense	NM_001009568	SMPDL3B		+	28261465	28282991	223.978	275.795	7.9357	7.78858	237.929	202.749	231.258	309.549	310.749	207.088	7.93263	7.978	7.89647	7.75277	7.75687	7.85609
ASHGV40046909	0.0233537	0.358437	1.10736	up	noncoding	long noncoding	Reliable	ENST00000448015	RP11-460I13.2	GENCODE	491	chr1	-	28265385	28286704	AAATGATCACAGTGCACTATATTCTGCCACCACCTACCAGCATGGCCTTGGAGATATATA		natural antisense	NM_001304579	SMPDL3B		+	28261465	28285668	223.978	275.795	7.9357	7.78858	237.929	202.749	231.258	309.549	310.749	207.088	7.93263	7.978	7.89647	7.75277	7.75687	7.85609
ASHGV40046909	0.0233537	0.358437	1.10736	up	noncoding	long noncoding	Reliable	ENST00000448015	RP11-460I13.2	GENCODE	491	chr1	-	28265385	28286704	AAATGATCACAGTGCACTATATTCTGCCACCACCTACCAGCATGGCCTTGGAGATATATA		natural antisense	NM_014474	SMPDL3B	sphingomyelin phosphodiesterase acid-like 3B	+	28261465	28285668	223.978	275.795	7.9357	7.78858	237.929	202.749	231.258	309.549	310.749	207.088	7.93263	7.978	7.89647	7.75277	7.75687	7.85609
ASHGV40046909	0.0233537	0.358437	1.10736	up	noncoding	long noncoding	Reliable	ENST00000448015	RP11-460I13.2	GENCODE	491	chr1	-	28265385	28286704	AAATGATCACAGTGCACTATATTCTGCCACCACCTACCAGCATGGCCTTGGAGATATATA		natural antisense	NM_018053	XKR8	X-linked Kx blood group related 8	+	28285972	28294607	223.978	275.795	7.9357	7.78858	237.929	202.749	231.258	309.549	310.749	207.088	7.93263	7.978	7.89647	7.75277	7.75687	7.85609
ASHGV40017379	0.0237293	0.359811	1.27318	up	noncoding	long noncoding	Reliable	ENST00000593314	RP11-66B24.2	GENCODE	601	chr15	+	101401775	101402376	CTCAGATTGCTCCAGGGAGACTCTACCCCTAGGCCCTCATCCTACCTAGGACTGAGGCAG		intergenic							222.063	236.362	7.92059	7.57216	230.117	190.541	245.531	259.335	256.97	192.78	7.88859	7.88729	7.9859	7.48754	7.47206	7.75687
ASHGV40044324	0.0239053	0.359936	1.32568	up	noncoding	long noncoding	Gold	ENST00000419064	RP11-13P5.2	GENCODE	385	chr6	-	159586940	159588385	TGCTTCTATTTTGTTCATCAAAACCAAACAGAGTGGAGGTTGCTCTGGGGCTGGATGGAT	101929122	intergenic							288.095	294.339	8.29654	7.8898	292.063	243.84	328.383	301.891	342.26	238.865	8.23103	8.24798	8.4106	7.71255	7.90034	8.05651
ASHGV40001192	0.0239284	0.359936	1.22911	up	noncoding	long noncoding	Gold	ENST00000455435	RAPGEF4-AS1	GENCODE	639	chr2	-	173541875	173599097	AACTCCACTCAGGCCTTGTTCCTGGAGCCCTCTTCCTCTGGCTGCAATCCAGAGCAAGTT	91149	intergenic							1336.86	1356.97	10.5002	10.2026	1411.96	1168.8	1429.83	1455.51	1319.8	1295.62	10.4634	10.4746	10.5626	10.2215	10.0592	10.327
ASHGV40048721	0.0239444	0.359936	1.6985	up	noncoding	long noncoding	Reliable	ENST00000609134	RP11-5C23.2	GENCODE	679	chr7	+	154748138	154748817	CTTCTGTTTTACATGTTGGAAAGGGGCTTCTTATAATATGCCACTTAAAGAAAAAGACTG		intronic antisense	ENST00000404141	PAXIP1		-	154735396	154794794	183.709	147.089	7.64943	6.88516	206.378	167.674	177.074	147.637	155.442	138.189	7.73193	7.70596	7.51039	6.65031	6.71355	7.29163
ASHGV40048721	0.0239444	0.359936	1.6985	up	noncoding	long noncoding	Reliable	ENST00000609134	RP11-5C23.2	GENCODE	679	chr7	+	154748138	154748817	CTTCTGTTTTACATGTTGGAAAGGGGCTTCTTATAATATGCCACTTAAAGAAAAAGACTG		intronic antisense	NM_007349	PAXIP1	PAX interacting (with transcription-activation domain) protein 1	-	154735399	154794682	183.709	147.089	7.64943	6.88516	206.378	167.674	177.074	147.637	155.442	138.189	7.73193	7.70596	7.51039	6.65031	6.71355	7.29163
ASHGV40019870	0.0240098	0.359936	1.27257	up	noncoding	long noncoding	Reliable	ENST00000569543	CTC-297N7.1	GENCODE	541	chr17	-	10561858	10562399	AATTTTGTAAATGCGTCTGTAGCATCCACAGGACTCATCATCTAGAATTCAAACCCTTAA		intergenic							101.685	110.989	6.80333	6.45559	104.574	94.6822	105.798	126.031	120.838	86.0987	6.75259	6.88577	6.77164	6.40517	6.33298	6.62862
ASHGV40007257	0.0240676	0.359936	1.52078	up	noncoding	long noncoding	Reliable	ENST00000562276	RP11-554A11.4	GENCODE	1284	chr11	-	68768232	68769516	AAACAACAGGGCACAGTTCACAAAATCAAAACTCATGGAAAACTCTGCGCGGGTGAGTCA		intergenic							31.6282	31.0289	5.15569	4.55088	34.5014	30.4051	29.9782	30.9378	39.3795	22.7694	5.19625	5.304	4.96682	4.28454	4.61449	4.7536
ASHGV40015381	0.0241333	0.360379	1.1065	up	noncoding	long noncoding	Reliable	ENST00000602953	RP11-1070N10.7	GENCODE	725	chr14	+	96110844	96111569	TAATTCAATGTTGTCCAGTCAGCTTTGATTACTGTCGGTCCCTGTGTGTGAAGTGCTGTG		intergenic							385.941	468.386	8.72006	8.57406	408.383	343.004	406.438	515.002	521.74	368.415	8.71027	8.73344	8.71647	8.52091	8.5472	8.65408
ASHGV40021912	0.0243854	0.360605	1.13201	up	noncoding	long noncoding	Reliable	ENST00000511867	RP11-1094H24.3	GENCODE	586	chr17	+	48074252	48094208	AACAACACCAAAAATGATCCCCTCTGCTCTCAGGTACTTTAATTTGAAAAATGGAGTTTT		intergenic							405.893	482.76	8.79553	8.61663	425.241	377.398	415.041	528.572	543.428	376.281	8.77045	8.86881	8.74733	8.56195	8.60748	8.68047
ASHGV40001326	0.0244019	0.360605	1.4021	up	noncoding	long noncoding	Reliable	ENST00000471553	RP5-1121E10.2	GENCODE	578	chr7	-	89748612	89752204	GCTGGGTGTGGGAAGACTGCAGCGGCTTCGGGCTTACTCCTTGTTTTTTCATAATCCCTG		intergenic							982.008	896.779	10.0543	9.56674	1068.39	809.599	1068.04	965.715	857.991	866.632	10.073	9.95871	10.1312	9.53739	9.35974	9.8031
ASHGV40049036	0.0244211	0.360605	1.15696	up	noncoding	long noncoding	Reliable	ENST00000492765	RN7SL651P	GENCODE	290	chr8	-	25038945	25039235	ATTTGGAAGTCCTATATCCCAAAACTTCGGTACTCCTCCTTAGCTGAAGAAATTCAGGCC		intergenic							154.272	184.735	7.40081	7.19046	154.443	145.414	162.958	212.635	208.184	133.385	7.31577	7.49808	7.38858	7.18221	7.14735	7.24183
ASHGV40039316	0.0245917	0.361575	1.37512	up	noncoding	long noncoding	Reliable	ENST00000442020	AC108056.1	GENCODE	576	chr4	+	118755555	118791103	AGAAGTCCCATTCAGCCCAGTATTTGTTCTCAAATGTCATAAATGCTGTGGACAAGAAAC		intergenic							73.5874	74.9694	6.33941	5.87985	79.8986	63.5746	77.2891	83.2155	80.9115	60.7813	6.37601	6.32446	6.31775	5.78246	5.72072	6.13637
ASHGV40002680	0.0246188	0.361575	1.78083	up	noncoding	long noncoding	Reliable	ENST00000599676	CTD-2231E14.8	GENCODE	1027	chr19	-	16243380	16250631	GCCGCAGCTGAAACGATGATGCCAATGGTTTGGATTGACAGCAGCTTAAGGAGGAAAAAA		intronic antisense	ENST00000397372	HSH2D		+	16244837	16269344	1238.72	890.143	10.3844	9.5519	1248.62	1390.62	1076.92	895.418	858.064	916.948	10.2898	10.7202	10.1434	9.42177	9.36012	9.87381
ASHGV40002680	0.0246188	0.361575	1.78083	up	noncoding	long noncoding	Reliable	ENST00000599676	CTD-2231E14.8	GENCODE	1027	chr19	-	16243380	16250631	GCCGCAGCTGAAACGATGATGCCAATGGTTTGGATTGACAGCAGCTTAAGGAGGAAAAAA		intronic antisense	NM_001291274	HSH2D		+	16244837	16269384	1238.72	890.143	10.3844	9.5519	1248.62	1390.62	1076.92	895.418	858.064	916.948	10.2898	10.7202	10.1434	9.42177	9.36012	9.87381
ASHGV40002680	0.0246188	0.361575	1.78083	up	noncoding	long noncoding	Reliable	ENST00000599676	CTD-2231E14.8	GENCODE	1027	chr19	-	16243380	16250631	GCCGCAGCTGAAACGATGATGCCAATGGTTTGGATTGACAGCAGCTTAAGGAGGAAAAAA		intronic antisense	NM_032855	HSH2D	hematopoietic SH2 domain containing	+	16244837	16269384	1238.72	890.143	10.3844	9.5519	1248.62	1390.62	1076.92	895.418	858.064	916.948	10.2898	10.7202	10.1434	9.42177	9.36012	9.87381
ASHGV40002680	0.0246188	0.361575	1.78083	up	noncoding	long noncoding	Reliable	ENST00000599676	CTD-2231E14.8	GENCODE	1027	chr19	-	16243380	16250631	GCCGCAGCTGAAACGATGATGCCAATGGTTTGGATTGACAGCAGCTTAAGGAGGAAAAAA		natural antisense	ENST00000586682	RAB8A		+	16222706	16243820	1238.72	890.143	10.3844	9.5519	1248.62	1390.62	1076.92	895.418	858.064	916.948	10.2898	10.7202	10.1434	9.42177	9.36012	9.87381
ASHGV40002680	0.0246188	0.361575	1.78083	up	noncoding	long noncoding	Reliable	ENST00000599676	CTD-2231E14.8	GENCODE	1027	chr19	-	16243380	16250631	GCCGCAGCTGAAACGATGATGCCAATGGTTTGGATTGACAGCAGCTTAAGGAGGAAAAAA		natural antisense	NM_005370	RAB8A	RAB8A, member RAS oncogene family	+	16222489	16244445	1238.72	890.143	10.3844	9.5519	1248.62	1390.62	1076.92	895.418	858.064	916.948	10.2898	10.7202	10.1434	9.42177	9.36012	9.87381
ASHGV40002080	0.0246557	0.361575	1.02817	up	noncoding	long noncoding	Reliable	ENST00000553485	RP11-862G15.1	GENCODE	449	chr14	+	93357961	93359371	CTCTGAAAGGAAATTTGCATTGTGGTAACCTACAGACTCCACCTGGACCCATGATTCATG		intergenic							116.664	158.43	6.99832	6.95824	123.352	102.489	124.15	184.961	182.661	107.669	6.99147	7.00347	7.00002	6.97961	6.95074	6.94437
ASHGV40021567	0.0246575	0.361575	1.12225	up	noncoding	long noncoding	Reliable	ENST00000581360	RP11-466A19.1	GENCODE	2480	chr17	+	30822553	30826351	ACAAAAATCAGTGACACTTCAGGAAAGAAAAGGTGGTATTTAGTGGCGGTCCCCACACTG		intronic antisense	ENST00000394649	MYO1D		-	30819626	31190061	50.0031	64.1665	5.79348	5.62709	51.4909	44.9848	53.5336	75.8397	72.5439	44.1158	5.74511	5.84485	5.79047	5.64313	5.55541	5.68272
ASHGV40021567	0.0246575	0.361575	1.12225	up	noncoding	long noncoding	Reliable	ENST00000581360	RP11-466A19.1	GENCODE	2480	chr17	+	30822553	30826351	ACAAAAATCAGTGACACTTCAGGAAAGAAAAGGTGGTATTTAGTGGCGGTCCCCACACTG		intronic antisense	NM_015194	MYO1D	myosin ID	-	30819539	31204191	50.0031	64.1665	5.79348	5.62709	51.4909	44.9848	53.5336	75.8397	72.5439	44.1158	5.74511	5.84485	5.79047	5.64313	5.55541	5.68272
ASHGV40002284	0.0247606	0.361875	1.14997	up	noncoding	long noncoding	Reliable	ENST00000564390	RP11-161M6.5	GENCODE	879	chr16	+	1115239	1116502	AGCTTTGACACGTCCTTCCTCCAAAGGGTGGAGGCCCCACAGGGACCTCTGCCATCGGAA		intergenic							355.42	422.168	8.60008	8.39848	369.303	313.612	383.345	495.266	486.754	284.483	8.56444	8.60277	8.63301	8.46529	8.4385	8.29166
ASHGV40000821	0.0248479	0.361962	1.31409	up	noncoding	long noncoding	Gold	ENST00000436082	AC021021.2	GENCODE	528	chr2	+	6636134	6643938	AAAGTCATAGTGTGAAACTACAACTGTGTTTATAAGGAGGATGCCACTGGAAATGAATTC		intergenic							35.9755	40.7284	5.33706	4.943	38.6959	33.8273	35.4033	42.7857	52.9062	26.4932	5.35572	5.45469	5.20078	4.78678	5.07856	4.96366
ASHGV40013795	0.0249128	0.361983	1.31565	up	noncoding	long noncoding	Reliable	ENST00000554983	RP11-219E7.3	GENCODE	212	chr14	-	21338437	21341751	TGATGTGAGTGGGCTCTTATTGGGGGTGCCTAATGCTGCCATAAAGAAAGAGTTTTCTTG		intergenic							245.025	252.004	8.06703	7.67125	259.77	218.478	256.826	270.193	272.908	212.911	8.06085	8.08812	8.05213	7.55219	7.56528	7.89629
ASHGV40028524	0.0249482	0.36213	1.44123	up	noncoding	long noncoding	Reliable	ENST00000434509	AC092635.1	GENCODE	455	chr2	+	13677797	13749293	TGTCTAGGGAGTCACAGCTGAGATCTTCCTTGGATTAAAGGCTGCGGGTGTCACAAACAG		intergenic							53.1127	52.6944	5.85752	5.33021	65.7552	40.8393	52.7436	54.4087	67.6835	35.9911	6.0939	5.70994	5.76871	5.14863	5.44716	5.39483
ASHGV40011569	0.0249652	0.36213	1.08983	up	noncoding	long noncoding	Reliable	ENST00000602802	RP11-571M6.17	GENCODE	578	chr12	+	58197620	58198198	GGGTGTTGGCAAAAGTCACCTTTGTTTCAGCTTCAGTTTGAATTTAGGCACCTACTTTTG		intron sense-overlapping	ENST00000548851	TSFM		+	58176569	58201854	365.871	453.874	8.64067	8.51657	402.158	318.641	376.814	528.38	499.719	333.524	8.69166	8.62106	8.60928	8.56107	8.47676	8.51189
ASHGV40011569	0.0249652	0.36213	1.08983	up	noncoding	long noncoding	Reliable	ENST00000602802	RP11-571M6.17	GENCODE	578	chr12	+	58197620	58198198	GGGTGTTGGCAAAAGTCACCTTTGTTTCAGCTTCAGTTTGAATTTAGGCACCTACTTTTG		intronic antisense	ENST00000537081	AVIL		-	58191164	58209405	365.871	453.874	8.64067	8.51657	402.158	318.641	376.814	528.38	499.719	333.524	8.69166	8.62106	8.60928	8.56107	8.47676	8.51189
ASHGV40011569	0.0249652	0.36213	1.08983	up	noncoding	long noncoding	Reliable	ENST00000602802	RP11-571M6.17	GENCODE	578	chr12	+	58197620	58198198	GGGTGTTGGCAAAAGTCACCTTTGTTTCAGCTTCAGTTTGAATTTAGGCACCTACTTTTG		intronic antisense	NM_006576	AVIL	advillin	-	58191159	58209852	365.871	453.874	8.64067	8.51657	402.158	318.641	376.814	528.38	499.719	333.524	8.69166	8.62106	8.60928	8.56107	8.47676	8.51189
ASHGV40011000	0.025072	0.362326	1.93168	up	noncoding	long noncoding	Gold	ENST00000535078	C1RL-AS1	GENCODE	325	chr12	+	7273153	7275097	TTAGCTTGGGTCTTAAAACCACCATGGTAAGAAGTGTCAACCTTTGGGGGAAAAATAAAA	283314	intergenic							373.162	260.432	8.66802	7.71817	324.111	369.877	425.498	251.326	269.048	260.923	8.37783	8.83919	8.78705	7.4379	7.54337	8.17324
ASHGV40014673	0.0253398	0.362326	1.12663	up	noncoding	long noncoding	Reliable	ENST00000452053	ADAM6	GENCODE	1842	chr14	-	106435818	106438358	CAGGGTCCTGTTTCACATCACAGGGAAACGGGAGGCATTGGCTTCTGTCCCAGGTTCTTG	8755	intergenic							178.782	218.843	7.60772	7.4357	179.456	159.973	196.917	259.603	245.505	151.422	7.52733	7.63247	7.66336	7.48923	7.3993	7.41858
ASHGV40053417	0.0253657	0.362326	1.12044	up	noncoding	long noncoding	Reliable	ENST00000561961	RP11-355O1.11	GENCODE	1993	chr9	+	125699901	125702605	GGACAGGGACTTTAAACTTCATTATATTGCTGTTGCTGTGTTTCACCTTTGAATGATTTT	101928954	intergenic							1089.15	1221.29	10.2059	10.0419	1163.24	971.315	1132.91	1337.12	1353.32	973.423	10.1915	10.2111	10.2152	10.0689	10.1056	9.95114
ASHGV40025658	0.025409	0.362326	1.28121	up	noncoding	long noncoding	Reliable	ENST00000589557	CTB-186G2.1	GENCODE	516	chr19	+	39086985	39092334	ATCCGGAGGGGGCAGCCATTGAACAACTTTACGAGAAGGGCACATCCCTGGGCAGGTCGC		intronic antisense	ENST00000586296	MAP4K1		-	39078283	39108606	61.5006	67.8425	6.08332	5.72582	65.0476	54.3301	65.1242	74.5351	76.4977	52.4946	6.07929	6.10111	6.06957	5.61392	5.63326	5.93027
ASHGV40025658	0.025409	0.362326	1.28121	up	noncoding	long noncoding	Reliable	ENST00000589557	CTB-186G2.1	GENCODE	516	chr19	+	39086985	39092334	ATCCGGAGGGGGCAGCCATTGAACAACTTTACGAGAAGGGCACATCCCTGGGCAGGTCGC		natural antisense	ENST00000423454	MAP4K1		-	39087987	39104567	61.5006	67.8425	6.08332	5.72582	65.0476	54.3301	65.1242	74.5351	76.4977	52.4946	6.07929	6.10111	6.06957	5.61392	5.63326	5.93027
ASHGV40025658	0.025409	0.362326	1.28121	up	noncoding	long noncoding	Reliable	ENST00000589557	CTB-186G2.1	GENCODE	516	chr19	+	39086985	39092334	ATCCGGAGGGGGCAGCCATTGAACAACTTTACGAGAAGGGCACATCCCTGGGCAGGTCGC		natural antisense	ENST00000589130	MAP4K1		-	39078285	39109522	61.5006	67.8425	6.08332	5.72582	65.0476	54.3301	65.1242	74.5351	76.4977	52.4946	6.07929	6.10111	6.06957	5.61392	5.63326	5.93027
ASHGV40025658	0.025409	0.362326	1.28121	up	noncoding	long noncoding	Reliable	ENST00000589557	CTB-186G2.1	GENCODE	516	chr19	+	39086985	39092334	ATCCGGAGGGGGCAGCCATTGAACAACTTTACGAGAAGGGCACATCCCTGGGCAGGTCGC		natural antisense	ENST00000591921	MAP4K1		-	39078339	39100274	61.5006	67.8425	6.08332	5.72582	65.0476	54.3301	65.1242	74.5351	76.4977	52.4946	6.07929	6.10111	6.06957	5.61392	5.63326	5.93027
ASHGV40025658	0.025409	0.362326	1.28121	up	noncoding	long noncoding	Reliable	ENST00000589557	CTB-186G2.1	GENCODE	516	chr19	+	39086985	39092334	ATCCGGAGGGGGCAGCCATTGAACAACTTTACGAGAAGGGCACATCCCTGGGCAGGTCGC		natural antisense	NM_001042600	MAP4K1		-	39078279	39108675	61.5006	67.8425	6.08332	5.72582	65.0476	54.3301	65.1242	74.5351	76.4977	52.4946	6.07929	6.10111	6.06957	5.61392	5.63326	5.93027
ASHGV40025658	0.025409	0.362326	1.28121	up	noncoding	long noncoding	Reliable	ENST00000589557	CTB-186G2.1	GENCODE	516	chr19	+	39086985	39092334	ATCCGGAGGGGGCAGCCATTGAACAACTTTACGAGAAGGGCACATCCCTGGGCAGGTCGC		natural antisense	NM_007181	MAP4K1	mitogen-activated protein kinase kinase kinase kinase 1	-	39078279	39108675	61.5006	67.8425	6.08332	5.72582	65.0476	54.3301	65.1242	74.5351	76.4977	52.4946	6.07929	6.10111	6.06957	5.61392	5.63326	5.93027
ASHGV40000296	0.0255842	0.36284	1.16657	up	noncoding	long noncoding	Reliable	ENST00000412439	RP11-810B23.1	GENCODE	187	chr10	-	36378013	36378317	TGTGAGACAGTCTGATACATCTGCAGTGCCCTTGCTATATGCATTACACGCTATGACTAG		intergenic							99.5521	117.936	6.76372	6.54145	108.538	82.9364	107.182	132.818	133.602	87.387	6.80426	6.69567	6.79124	6.48693	6.48768	6.64973
ASHGV40018444	0.0257636	0.363243	1.8558	up	noncoding	long noncoding	Reliable	ENST00000415582	RP11-465N4.4	GENCODE	500	chr1	-	201969228	201970411	AACGATATGGACTTGTGCAAATGCAAAGCAATGGTGAAGTCATCACGAACCGCACAGACT		intronic antisense	ENST00000367286	RNPEP		+	201951779	201975275	473.572	343.324	9.01385	8.1218	428.925	493.681	498.109	332.594	352.813	344.564	8.78252	9.24965	9.00937	7.86011	7.94735	8.55795
ASHGV40018444	0.0257636	0.363243	1.8558	up	noncoding	long noncoding	Reliable	ENST00000415582	RP11-465N4.4	GENCODE	500	chr1	-	201969228	201970411	AACGATATGGACTTGTGCAAATGCAAAGCAATGGTGAAGTCATCACGAACCGCACAGACT		intronic antisense	ENST00000447312	RNPEP		+	201952457	201970895	473.572	343.324	9.01385	8.1218	428.925	493.681	498.109	332.594	352.813	344.564	8.78252	9.24965	9.00937	7.86011	7.94735	8.55795
ASHGV40018444	0.0257636	0.363243	1.8558	up	noncoding	long noncoding	Reliable	ENST00000415582	RP11-465N4.4	GENCODE	500	chr1	-	201969228	201970411	AACGATATGGACTTGTGCAAATGCAAAGCAATGGTGAAGTCATCACGAACCGCACAGACT		intronic antisense	ENST00000449524	RNPEP		+	201965299	201970850	473.572	343.324	9.01385	8.1218	428.925	493.681	498.109	332.594	352.813	344.564	8.78252	9.24965	9.00937	7.86011	7.94735	8.55795
ASHGV40018444	0.0257636	0.363243	1.8558	up	noncoding	long noncoding	Reliable	ENST00000415582	RP11-465N4.4	GENCODE	500	chr1	-	201969228	201970411	AACGATATGGACTTGTGCAAATGCAAAGCAATGGTGAAGTCATCACGAACCGCACAGACT		intronic antisense	NM_020216	RNPEP	arginyl aminopeptidase (aminopeptidase B)	+	201951765	201975275	473.572	343.324	9.01385	8.1218	428.925	493.681	498.109	332.594	352.813	344.564	8.78252	9.24965	9.00937	7.86011	7.94735	8.55795
ASHGV40022859	0.0258849	0.363855	1.32337	up	noncoding	long noncoding	Reliable	ENST00000590199	RP11-879F14.1	GENCODE	523	chr18	-	59259607	59415987	TCATTTTCATGGTCTCCAGATGGCTGCTGCATCCCCAGGTGTCATGGAGGAGGGAGTGAG		intergenic							447.6	449.804	8.92242	8.5182	499.224	372.01	471.565	482.373	474.514	392.523	8.98909	8.84788	8.9303	8.42143	8.39642	8.73676
ASHGV40008887	0.0259207	0.363855	1.03687	up	noncoding	long noncoding	Reliable	ENST00000566747	RP11-21L23.2	GENCODE	4192	chr11	+	76511407	76515599	ATTCACATATATGCTGCCTTCTCCACCAACTGATGTGATATCCTTTTATATTCGTGACTC		intergenic							513.075	647.267	9.12204	9.06981	551.046	457.418	530.76	729.385	711.482	500.934	9.12352	9.14012	9.1025	9.09048	9.05639	9.06257
ASHGV40042909	0.0259298	0.363855	1.41108	up	noncoding	long noncoding	Reliable	ENST00000607350	RP11-157J24.2	GENCODE	548	chr6	-	1528598	1529146	AGAGGAAGGATGAAGATGTAGCCACAGGATACATTTAAACAGGCACAGAGTTTGAGGGGT		intergenic							15.6443	17.5977	4.18391	3.68711	15.9552	15.3223	15.6553	21.8225	19.2404	11.7302	4.12879	4.38154	4.04141	3.7522	3.48831	3.82082
ASHGV40043652	0.0261859	0.363855	1.51418	up	noncoding	long noncoding	Reliable	ENST00000606125	XXbac-BPGBPG55C20.2	GENCODE	5352	chr6	-	58234837	58240189	ATGAAGTGAGTACCTGGAGGAACTCCTACATTTTAGGCTTTCAAAGGTTACAGGCTTTTC		intergenic							1117.27	950.978	10.2479	9.64933	1075.55	1076.18	1200.09	906.437	975.262	971.235	10.0867	10.3554	10.3015	9.43937	9.56113	9.94747
ASHGV40027395	0.0264298	0.364523	1.28303	up	noncoding	long noncoding	Reliable	ENST00000602909	RP5-935K16.1	GENCODE	2135	chr2	-	128601126	128603261	GGATGGGACTTCAGCATCGATGAGTTGCCTTAGTAATACTGTTAATAAAAAGCACTAAAT		intergenic							12963.9	11509.6	13.7477	13.3881	12212.9	12406.7	14272.2	11655.2	10893.7	11980	13.5504	13.8223	13.8704	13.4067	13.3255	13.4322
ASHGV40020039	0.0264447	0.364523	1.25033	up	noncoding	long noncoding	Reliable	ENST00000582507	RP11-285M22.3	GENCODE	254	chr17	-	22176021	22191945	TCTCGGGAAAATGCTGCCCGCGACAACCCACTGCGGGACCCTAAATGTCTCGACAATAAG		intergenic							38.7598	44.8381	5.4327	5.11039	41.5326	32.2743	42.4725	48.5508	52.6317	33.3317	5.45186	5.38758	5.45866	4.97683	5.06988	5.28447
ASHGV40033570	0.0265632	0.364669	1.15984	up	noncoding	long noncoding	Reliable	ENST00000413244	CTA-929C8.8	GENCODE	571	chr22	+	27727747	27775226	AATAGGGACATCTGCTGCATTTGGCTGTTGGAGAAACACAAGGAAATCATGGACAAGTGC		intergenic							126.383	150.84	7.10786	6.89393	127.524	108.4	143.224	165.815	179.689	107.016	7.03777	7.08225	7.20356	6.81832	6.92662	6.93686
ASHGV40000343	0.0265981	0.364669	1.19872	up	noncoding	long noncoding	Reliable	ENST00000414086	AC096559.2	GENCODE	399	chr2	+	12739112	12745271	TGGGGAAGAGGAACAGAGAAGCCAGCTTGAGCAACATCTTCTGAGTCACTGGCCAAGAAA		intergenic							83.7372	97.2488	6.52187	6.26037	86.2607	73.1001	91.8509	106.954	111.442	73.3505	6.48318	6.52088	6.56153	6.16652	6.21074	6.40384
ASHGV40048274	0.0266029	0.364669	1.23904	up	noncoding	long noncoding	Reliable	ENST00000420058	NFE4	GENCODE	1072	chr7	+	102613968	102629303	GGCTGCTTATCCCACTGATTCTGATCTGACTGTGTTAAGTAATAAATCATGTGGTTACAT	58160	intronic antisense	ENST00000379306	FBXL13		-	102453307	102715015	114.522	130.22	6.97344	6.66422	110.836	109.992	122.736	158.886	147.087	84.6867	6.83665	7.10296	6.9807	6.75704	6.63155	6.60407
ASHGV40048274	0.0266029	0.364669	1.23904	up	noncoding	long noncoding	Reliable	ENST00000420058	NFE4	GENCODE	1072	chr7	+	102613968	102629303	GGCTGCTTATCCCACTGATTCTGATCTGACTGTGTTAAGTAATAAATCATGTGGTTACAT	58160	intronic antisense	ENST00000379308	FBXL13		-	102453307	102715015	114.522	130.22	6.97344	6.66422	110.836	109.992	122.736	158.886	147.087	84.6867	6.83665	7.10296	6.9807	6.75704	6.63155	6.60407
ASHGV40048274	0.0266029	0.364669	1.23904	up	noncoding	long noncoding	Reliable	ENST00000420058	NFE4	GENCODE	1072	chr7	+	102613968	102629303	GGCTGCTTATCCCACTGATTCTGATCTGACTGTGTTAAGTAATAAATCATGTGGTTACAT	58160	intronic antisense	ENST00000393772	FBXL13		-	102453307	102715015	114.522	130.22	6.97344	6.66422	110.836	109.992	122.736	158.886	147.087	84.6867	6.83665	7.10296	6.9807	6.75704	6.63155	6.60407
ASHGV40048274	0.0266029	0.364669	1.23904	up	noncoding	long noncoding	Reliable	ENST00000420058	NFE4	GENCODE	1072	chr7	+	102613968	102629303	GGCTGCTTATCCCACTGATTCTGATCTGACTGTGTTAAGTAATAAATCATGTGGTTACAT	58160	intronic antisense	ENST00000436908	FBXL13		-	102453679	102690506	114.522	130.22	6.97344	6.66422	110.836	109.992	122.736	158.886	147.087	84.6867	6.83665	7.10296	6.9807	6.75704	6.63155	6.60407
ASHGV40048274	0.0266029	0.364669	1.23904	up	noncoding	long noncoding	Reliable	ENST00000420058	NFE4	GENCODE	1072	chr7	+	102613968	102629303	GGCTGCTTATCCCACTGATTCTGATCTGACTGTGTTAAGTAATAAATCATGTGGTTACAT	58160	intronic antisense	ENST00000456695	FBXL13		-	102453679	102715172	114.522	130.22	6.97344	6.66422	110.836	109.992	122.736	158.886	147.087	84.6867	6.83665	7.10296	6.9807	6.75704	6.63155	6.60407
ASHGV40048274	0.0266029	0.364669	1.23904	up	noncoding	long noncoding	Reliable	ENST00000420058	NFE4	GENCODE	1072	chr7	+	102613968	102629303	GGCTGCTTATCCCACTGATTCTGATCTGACTGTGTTAAGTAATAAATCATGTGGTTACAT	58160	intronic antisense	NM_001111038	FBXL13		-	102453307	102715288	114.522	130.22	6.97344	6.66422	110.836	109.992	122.736	158.886	147.087	84.6867	6.83665	7.10296	6.9807	6.75704	6.63155	6.60407
ASHGV40048274	0.0266029	0.364669	1.23904	up	noncoding	long noncoding	Reliable	ENST00000420058	NFE4	GENCODE	1072	chr7	+	102613968	102629303	GGCTGCTTATCCCACTGATTCTGATCTGACTGTGTTAAGTAATAAATCATGTGGTTACAT	58160	intronic antisense	NM_001287150	FBXL13		-	102453307	102715288	114.522	130.22	6.97344	6.66422	110.836	109.992	122.736	158.886	147.087	84.6867	6.83665	7.10296	6.9807	6.75704	6.63155	6.60407
ASHGV40048274	0.0266029	0.364669	1.23904	up	noncoding	long noncoding	Reliable	ENST00000420058	NFE4	GENCODE	1072	chr7	+	102613968	102629303	GGCTGCTTATCCCACTGATTCTGATCTGACTGTGTTAAGTAATAAATCATGTGGTTACAT	58160	intronic antisense	NM_145032	FBXL13	F-box and leucine-rich repeat protein 13	-	102453307	102715015	114.522	130.22	6.97344	6.66422	110.836	109.992	122.736	158.886	147.087	84.6867	6.83665	7.10296	6.9807	6.75704	6.63155	6.60407
ASHGV40043519	0.0266785	0.364731	1.11563	up	noncoding	long noncoding	Reliable	ENST00000607571	RP3-337H4.9	GENCODE	545	chr6	-	43486917	43487462	CAAGTATTATCCTCTCATCCAAAAACCTCCCTTTGCCCAAATGTCTCTTATTAAATATTC		natural antisense	ENST00000304004	POLR1C		+	43484826	43497323	788.508	913.308	9.74807	9.59021	837.876	717.56	810.089	1022.04	1022.59	695.284	9.73334	9.78278	9.72809	9.62504	9.64029	9.5053
ASHGV40043519	0.0266785	0.364731	1.11563	up	noncoding	long noncoding	Reliable	ENST00000607571	RP3-337H4.9	GENCODE	545	chr6	-	43486917	43487462	CAAGTATTATCCTCTCATCCAAAAACCTCCCTTTGCCCAAATGTCTCTTATTAAATATTC		natural antisense	ENST00000372344	POLR1C		+	43484825	43489244	788.508	913.308	9.74807	9.59021	837.876	717.56	810.089	1022.04	1022.59	695.284	9.73334	9.78278	9.72809	9.62504	9.64029	9.5053
ASHGV40043519	0.0266785	0.364731	1.11563	up	noncoding	long noncoding	Reliable	ENST00000607571	RP3-337H4.9	GENCODE	545	chr6	-	43486917	43487462	CAAGTATTATCCTCTCATCCAAAAACCTCCCTTTGCCCAAATGTCTCTTATTAAATATTC		natural antisense	ENST00000423780	POLR1C		+	43484849	43488050	788.508	913.308	9.74807	9.59021	837.876	717.56	810.089	1022.04	1022.59	695.284	9.73334	9.78278	9.72809	9.62504	9.64029	9.5053
ASHGV40043519	0.0266785	0.364731	1.11563	up	noncoding	long noncoding	Reliable	ENST00000607571	RP3-337H4.9	GENCODE	545	chr6	-	43486917	43487462	CAAGTATTATCCTCTCATCCAAAAACCTCCCTTTGCCCAAATGTCTCTTATTAAATATTC		natural antisense	ENST00000428025	POLR1C		+	43477439	43488048	788.508	913.308	9.74807	9.59021	837.876	717.56	810.089	1022.04	1022.59	695.284	9.73334	9.78278	9.72809	9.62504	9.64029	9.5053
ASHGV40043519	0.0266785	0.364731	1.11563	up	noncoding	long noncoding	Reliable	ENST00000607571	RP3-337H4.9	GENCODE	545	chr6	-	43486917	43487462	CAAGTATTATCCTCTCATCCAAAAACCTCCCTTTGCCCAAATGTCTCTTATTAAATATTC		natural antisense	NM_203290	POLR1C	polymerase (RNA) I polypeptide C	+	43484776	43489246	788.508	913.308	9.74807	9.59021	837.876	717.56	810.089	1022.04	1022.59	695.284	9.73334	9.78278	9.72809	9.62504	9.64029	9.5053
ASHGV40000553	0.0267384	0.364731	1.42704	up	noncoding	long noncoding	Reliable	ENST00000422966	RP11-523O18.1	GENCODE	474	chr10	+	50192608	50226942	AGGCTGAGAGGTGACTGAGCTTGGCACACAGTGAAGAGGCCCATGCGCTCCAGTGTGTCT		natural antisense	NM_001031746	VSTM4	V-set and transmembrane domain containing 4	-	50222289	50323577	92.2607	89.8303	6.64203	6.12901	116.267	75.7703	84.7449	109.192	97.5241	62.7745	6.90852	6.57001	6.44756	6.19378	6.01129	6.18195
ASHGV40001439	0.0268792	0.365474	1.34706	up	noncoding	long noncoding	Gold	ENST00000501918	RP11-334E6.10	GENCODE	507	chr11	-	119206958	119208019	CCAAAGTCAGGTGTTAATGCTGTCCTAGCGTGAGTGCCTGCGTGGAGCATGGAGGGGTGG		natural antisense	ENST00000311413	RNF26		+	119205236	119208023	100.556	103.281	6.78301	6.3532	96.8955	91.5599	113.213	109.948	117.978	81.9157	6.64783	6.83665	6.86455	6.20291	6.29929	6.5574
ASHGV40001439	0.0268792	0.365474	1.34706	up	noncoding	long noncoding	Gold	ENST00000501918	RP11-334E6.10	GENCODE	507	chr11	-	119206958	119208019	CCAAAGTCAGGTGTTAATGCTGTCCTAGCGTGAGTGCCTGCGTGGAGCATGGAGGGGTGG		natural antisense	NM_032015	RNF26	ring finger protein 26	+	119205209	119208024	100.556	103.281	6.78301	6.3532	96.8955	91.5599	113.213	109.948	117.978	81.9157	6.64783	6.83665	6.86455	6.20291	6.29929	6.5574
ASHGV40005050	0.0270247	0.365852	1.81256	up	noncoding	long noncoding	Reliable	ENST00000449984	RP11-298J20.3	GENCODE	830	chr10	-	126633772	126635001	ATAAACCTACATGTACTATAACACCACCTTGTAGTCCAAGTATTCATAGTACACTACTCC		intronic antisense	NM_017580	ZRANB1	zinc finger, RAN-binding domain containing 1	+	126630691	126676005	942.937	683.292	10.0005	9.14244	822.041	931.208	1075.56	636.882	700.745	712.248	9.70438	10.1555	10.1416	8.86048	9.02946	9.53739
ASHGV40009768	0.027102	0.366126	1.53832	up	noncoding	long noncoding	Reliable	ENST00000553075	RP11-946L16.1	GENCODE	593	chr12	-	29296128	29301608	AACGCAGTGGCTTTTTAAAACCCAAGGGCGTGAGGGTGGAGGGTGATGCGAGGACTTCAG		bidirectional	ENST00000551451	FAR2		+	29302035	29450011	51.0909	47.5626	5.81244	5.19108	42.3806	48.992	61.9002	51.6341	56.902	34.1517	5.47745	5.96105	5.99881	5.07249	5.18166	5.31908
ASHGV40009768	0.027102	0.366126	1.53832	up	noncoding	long noncoding	Reliable	ENST00000553075	RP11-946L16.1	GENCODE	593	chr12	-	29296128	29301608	AACGCAGTGGCTTTTTAAAACCCAAGGGCGTGAGGGTGGAGGGTGATGCGAGGACTTCAG		bidirectional	NM_001271783	FAR2		+	29301935	29488549	51.0909	47.5626	5.81244	5.19108	42.3806	48.992	61.9002	51.6341	56.902	34.1517	5.47745	5.96105	5.99881	5.07249	5.18166	5.31908
ASHGV40001191	0.0272231	0.366126	1.17381	up	noncoding	long noncoding	Reliable	ENST00000455431	RP1-125I3.2	GENCODE	849	chr1	+	26186103	26189911	ACACTCGAGTGTGCGAACAACTTTGCTGGCTCAGGAGGAATGCAGTGAGGATGCTGCTGC		natural antisense	NM_178422	PAQR7	progestin and adipoQ receptor family member VII	-	26187974	26197744	96.7558	115.646	6.73073	6.49953	93.3914	88.4927	108.383	134.398	133.535	79.0056	6.59578	6.78987	6.80654	6.50609	6.48656	6.50595
ASHGV40023877	0.0272354	0.366126	1.13614	up	noncoding	long noncoding	Reliable	ENST00000589379	CTD-2369P2.8	GENCODE	3219	chr19	-	10396476	10399695	TTTCCTGCCCTTTAAGACCGGAGGCTCCAAAATCACGCTGTGGGGCGGTTCTAAGGCAAG		natural antisense	NM_000201	ICAM1	intercellular adhesion molecule 1	+	10381516	10397291	129.516	157.567	7.14877	6.96463	137.864	114.602	136.084	177.077	177.457	118.166	7.15502	7.16045	7.13084	6.91362	6.90894	7.07132
ASHGV40023877	0.0272354	0.366126	1.13614	up	noncoding	long noncoding	Reliable	ENST00000589379	CTD-2369P2.8	GENCODE	3219	chr19	-	10396476	10399695	TTTCCTGCCCTTTAAGACCGGAGGCTCCAAAATCACGCTGTGGGGCGGTTCTAAGGCAAG		natural antisense	NM_001039132	ICAM4		+	10397642	10399260	129.516	157.567	7.14877	6.96463	137.864	114.602	136.084	177.077	177.457	118.166	7.15502	7.16045	7.13084	6.91362	6.90894	7.07132
ASHGV40023877	0.0272354	0.366126	1.13614	up	noncoding	long noncoding	Reliable	ENST00000589379	CTD-2369P2.8	GENCODE	3219	chr19	-	10396476	10399695	TTTCCTGCCCTTTAAGACCGGAGGCTCCAAAATCACGCTGTGGGGCGGTTCTAAGGCAAG		natural antisense	NM_001544	ICAM4	intercellular adhesion molecule 4 (Landsteiner-Wiener blood group)	+	10397642	10399260	129.516	157.567	7.14877	6.96463	137.864	114.602	136.084	177.077	177.457	118.166	7.15502	7.16045	7.13084	6.91362	6.90894	7.07132
ASHGV40023877	0.0272354	0.366126	1.13614	up	noncoding	long noncoding	Reliable	ENST00000589379	CTD-2369P2.8	GENCODE	3219	chr19	-	10396476	10399695	TTTCCTGCCCTTTAAGACCGGAGGCTCCAAAATCACGCTGTGGGGCGGTTCTAAGGCAAG		natural antisense	NM_022377	ICAM4		+	10397642	10399260	129.516	157.567	7.14877	6.96463	137.864	114.602	136.084	177.077	177.457	118.166	7.15502	7.16045	7.13084	6.91362	6.90894	7.07132
ASHGV40041925	0.0273914	0.366126	1.3529	up	noncoding	long noncoding	Reliable	ENST00000606270	CTD-2377O17.1	GENCODE	1962	chr5	+	74161717	74163679	GATGTTGAAGCCTCAGGCCTTAGTGTAAAGCTAACCAATACAACTTGTTGATAATATTTG		natural antisense	ENST00000380515	FAM169A		-	74076955	74162663	20.7816	23.8277	4.55643	4.12037	25.201	16.352	20.7919	25.6177	31.5437	14.3218	4.75461	4.46966	4.44501	3.99446	4.27263	4.09404
ASHGV40041925	0.0273914	0.366126	1.3529	up	noncoding	long noncoding	Reliable	ENST00000606270	CTD-2377O17.1	GENCODE	1962	chr5	+	74161717	74163679	GATGTTGAAGCCTCAGGCCTTAGTGTAAAGCTAACCAATACAACTTGTTGATAATATTTG		natural antisense	ENST00000510496	FAM169A		-	74073398	74162663	20.7816	23.8277	4.55643	4.12037	25.201	16.352	20.7919	25.6177	31.5437	14.3218	4.75461	4.46966	4.44501	3.99446	4.27263	4.09404
ASHGV40041925	0.0273914	0.366126	1.3529	up	noncoding	long noncoding	Reliable	ENST00000606270	CTD-2377O17.1	GENCODE	1962	chr5	+	74161717	74163679	GATGTTGAAGCCTCAGGCCTTAGTGTAAAGCTAACCAATACAACTTGTTGATAATATTTG		natural antisense	ENST00000513277	FAM169A		-	74109666	74162776	20.7816	23.8277	4.55643	4.12037	25.201	16.352	20.7919	25.6177	31.5437	14.3218	4.75461	4.46966	4.44501	3.99446	4.27263	4.09404
ASHGV40041925	0.0273914	0.366126	1.3529	up	noncoding	long noncoding	Reliable	ENST00000606270	CTD-2377O17.1	GENCODE	1962	chr5	+	74161717	74163679	GATGTTGAAGCCTCAGGCCTTAGTGTAAAGCTAACCAATACAACTTGTTGATAATATTTG		natural antisense	ENST00000514200	FAM169A		-	74109809	74162212	20.7816	23.8277	4.55643	4.12037	25.201	16.352	20.7919	25.6177	31.5437	14.3218	4.75461	4.46966	4.44501	3.99446	4.27263	4.09404
ASHGV40041925	0.0273914	0.366126	1.3529	up	noncoding	long noncoding	Reliable	ENST00000606270	CTD-2377O17.1	GENCODE	1962	chr5	+	74161717	74163679	GATGTTGAAGCCTCAGGCCTTAGTGTAAAGCTAACCAATACAACTTGTTGATAATATTTG		natural antisense	NM_015566	FAM169A	family with sequence similarity 169 member A	-	74073398	74162663	20.7816	23.8277	4.55643	4.12037	25.201	16.352	20.7919	25.6177	31.5437	14.3218	4.75461	4.46966	4.44501	3.99446	4.27263	4.09404
ASHGV40021552	0.0274046	0.366126	1.1946	up	noncoding	long noncoding	Reliable	ENST00000583236	CTC-542B22.2	GENCODE	488	chr17	+	30200944	30213685	CTAGGCTGAACTATCTGATCTTCATTCATGTCCCAGAGGTACGTACAAATGAGCAGCAAA		intronic antisense	NM_018428	UTP6	UTP6 small subunit processome component	-	30190189	30228729	84.2455	100.17	6.53516	6.27864	86.2823	81.6493	84.8048	120.562	113.815	66.1326	6.48386	6.67297	6.44865	6.33675	6.24302	6.25614
ASHGV40019928	0.0275495	0.366732	1.62008	up	noncoding	long noncoding	Reliable	ENST00000433873	AC005324.6	GENCODE	484	chr17	-	15641816	15647113	TTCTGGAAGGAAGGAAGGAAGGTTTCCTTCTGCAGAAAGCTCCTTTTTACCTTGTTTCTG		natural antisense	ENST00000579428	TBC1D26		+	15635596	15644255	558.79	459.815	9.24562	8.54955	502.921	617.938	555.51	501.721	471.753	405.971	9.00042	9.56688	9.16956	8.48467	8.38496	8.77903
ASHGV40019928	0.0275495	0.366732	1.62008	up	noncoding	long noncoding	Reliable	ENST00000433873	AC005324.6	GENCODE	484	chr17	-	15641816	15647113	TTCTGGAAGGAAGGAAGGAAGGTTTCCTTCTGCAGAAAGCTCCTTTTTACCTTGTTTCTG		natural antisense	NM_178571	TBC1D26	TBC1 domain family member 26	+	15635590	15648098	558.79	459.815	9.24562	8.54955	502.921	617.938	555.51	501.721	471.753	405.971	9.00042	9.56688	9.16956	8.48467	8.38496	8.77903
ASHGV40056607	0.0276433	0.366787	1.17235	up	noncoding	long noncoding	Reliable	ENST00000566840	RP11-254F7.1	GENCODE	1248	chr2	+	10161704	10162952	CTGTGTCCAGGTAGCCCTGACGGCCACTGCACAAGAGCAGTGTCGGGTAGAGTCCGAGCA		intergenic							44.7256	54.8501	5.63542	5.40601	48.6289	38.4403	47.1077	62.7613	62.109	39.68	5.66478	5.62799	5.61348	5.36341	5.31908	5.53554
ASHGV40012068	0.0277565	0.367636	1.26965	up	noncoding	long noncoding	Reliable	ENST00000544667	RP11-465L8.1	GENCODE	548	chr12	+	118327258	118328813	TGCTACATGGTTCATCACTGTCATCCCTCCCTTCAGAAAAATTAAATCATTCAAAGGTCA		intronic antisense	NM_173598	KSR2	kinase suppressor of ras 2	-	117890816	118406028	4188.44	3874.65	12.1416	11.7972	4511.03	3852.25	4202.05	3697.52	3650.53	4275.91	12.1151	12.1721	12.1376	11.6929	11.7004	11.9981
ASHGV40002457	0.0277804	0.367636	3.70623	up	noncoding	long noncoding	Reliable	ENST00000580781	RP11-78F17.1	GENCODE	776	chr18	+	976590	1174805	ACCACAGATGCTACAGAATCAGCAGGAAGGAAGACTGTGAAAAGGAAAAATGCACTCTTT		intergenic							36.3454	14.5196	5.29945	3.4095	49.4549	33.1413	26.44	9.89234	16.9117	16.7549	5.68803	5.42338	4.78695	2.62808	3.28505	4.31537
ASHGV40043665	0.0278459	0.367636	1.48567	up	noncoding	long noncoding	Reliable	ENST00000402154	RP11-307F22.2	GENCODE	639	chr6	-	65443091	65443730	TCTGAACCAGATAAAGACCTCCCAGGCCCTAAAGCCTACTTGCAGGAGCAGTTGGGAATT		intron sense-overlapping	ENST00000370616	EYS		-	64430491	66205303	97.494	89.9505	6.72618	6.15506	118.552	83.3408	90.5892	99.8307	96.8035	73.2172	6.93556	6.70221	6.54077	6.06402	6.00018	6.40098
ASHGV40043665	0.0278459	0.367636	1.48567	up	noncoding	long noncoding	Reliable	ENST00000402154	RP11-307F22.2	GENCODE	639	chr6	-	65443091	65443730	TCTGAACCAGATAAAGACCTCCCAGGCCCTAAAGCCTACTTGCAGGAGCAGTTGGGAATT		intron sense-overlapping	NM_001142800	EYS		-	64429875	66417118	97.494	89.9505	6.72618	6.15506	118.552	83.3408	90.5892	99.8307	96.8035	73.2172	6.93556	6.70221	6.54077	6.06402	6.00018	6.40098
ASHGV40043665	0.0278459	0.367636	1.48567	up	noncoding	long noncoding	Reliable	ENST00000402154	RP11-307F22.2	GENCODE	639	chr6	-	65443091	65443730	TCTGAACCAGATAAAGACCTCCCAGGCCCTAAAGCCTACTTGCAGGAGCAGTTGGGAATT		intron sense-overlapping	NM_001292009	EYS	eyes shut homolog (Drosophila)	-	64429875	66417118	97.494	89.9505	6.72618	6.15506	118.552	83.3408	90.5892	99.8307	96.8035	73.2172	6.93556	6.70221	6.54077	6.06402	6.00018	6.40098
ASHGV40001703	0.0278506	0.367636	1.20918	up	noncoding	long noncoding	Gold	ENST00000520360	HOXA11-AS	GENCODE	1289	chr7	+	27224136	27228786	AAGGGAGGCTGGAGAAATCTGGACCCGAGACGTATGACTCGGCAGAGACAGAGGCACAGG	221883	natural antisense	ENST00000517402	HOXA11		-	27221128	27224842	5913.63	5615.81	12.6182	12.3442	6497.81	5604.78	5638.29	5825.48	5129.49	5892.48	12.6391	12.6852	12.5304	12.3769	12.2155	12.4402
ASHGV40001703	0.0278506	0.367636	1.20918	up	noncoding	long noncoding	Gold	ENST00000520360	HOXA11-AS	GENCODE	1289	chr7	+	27224136	27228786	AAGGGAGGCTGGAGAAATCTGGACCCGAGACGTATGACTCGGCAGAGACAGAGGCACAGG	221883	natural antisense	NM_005523	HOXA11	homeobox A11	-	27220775	27224835	5913.63	5615.81	12.6182	12.3442	6497.81	5604.78	5638.29	5825.48	5129.49	5892.48	12.6391	12.6852	12.5304	12.3769	12.2155	12.4402
ASHGV40049246	0.0278851	0.367636	1.53914	up	noncoding	long noncoding	Gold	ENST00000519032	RP11-350F16.2	GENCODE	460	chr8	-	47842461	47846068	AGCAGCAGGAAGAGCCACAGCCTCACTGAGCCCTGGAGCCCAGTTCAGAGCAGAGTTGCA		intergenic							230.099	202.748	7.97106	7.34893	232.487	197.428	260.382	202.853	221.145	184.247	7.90281	7.93816	8.07222	7.11273	7.23892	7.69515
ASHGV40001925	0.0278984	0.367636	1.78135	up	noncoding	long noncoding	Reliable	ENST00000536422	RP5-944M2.1	GENCODE	974	chr12	-	126885337	126890074	GAATCAAAAGGACATGAGTTATCAGAATTCTTTCTCCTGAAAGAAAGTGGAGATCAAAGG	283435	intergenic							23.0593	19.3816	4.69346	3.86049	20.6937	18.4006	30.0834	21.5659	20.5496	16.0292	4.48981	4.61751	4.97305	3.73318	3.5958	4.25249
ASHGV40031538	0.0279944	0.368331	1.72297	up	noncoding	long noncoding	Reliable	ENST00000599751	RP3-477O4.16	GENCODE	427	chr20	+	34106681	34107108	GTTATGGCTGTTCAGATGACAGAGGGAGAAAATGTACTTTGTAAACTGTTAGTTCAATGA		intergenic							635.472	494.453	9.43646	8.65156	591.32	638.166	676.929	527.038	462.756	493.565	9.23032	9.61762	9.46144	8.55768	8.35503	9.04198
ASHGV40001967	0.0280117	0.368331	1.24445	up	noncoding	long noncoding	Reliable	ENST00000542022	ARAP1-AS1	GENCODE	388	chr11	+	72396119	72404853	ACAAGGACAGTGAACCCGGTGGGGTGAGCAGGATGGGCAGCACCTTCTCCGCAAAGTGCA	100874075	intronic antisense	ENST00000536885	ARAP1		-	72396739	72399526	128.754	142.303	7.14032	6.82481	134.174	114.794	137.294	154.119	159.801	112.99	7.1134	7.16319	7.14436	6.71233	6.75395	7.00815
ASHGV40001967	0.0280117	0.368331	1.24445	up	noncoding	long noncoding	Reliable	ENST00000542022	ARAP1-AS1	GENCODE	388	chr11	+	72396119	72404853	ACAAGGACAGTGAACCCGGTGGGGTGAGCAGGATGGGCAGCACCTTCTCCGCAAAGTGCA	100874075	natural antisense	ENST00000359373	ARAP1		-	72396113	72504644	128.754	142.303	7.14032	6.82481	134.174	114.794	137.294	154.119	159.801	112.99	7.1134	7.16319	7.14436	6.71233	6.75395	7.00815
ASHGV40001967	0.0280117	0.368331	1.24445	up	noncoding	long noncoding	Reliable	ENST00000542022	ARAP1-AS1	GENCODE	388	chr11	+	72396119	72404853	ACAAGGACAGTGAACCCGGTGGGGTGAGCAGGATGGGCAGCACCTTCTCCGCAAAGTGCA	100874075	natural antisense	ENST00000393605	ARAP1		-	72396119	72424196	128.754	142.303	7.14032	6.82481	134.174	114.794	137.294	154.119	159.801	112.99	7.1134	7.16319	7.14436	6.71233	6.75395	7.00815
ASHGV40001967	0.0280117	0.368331	1.24445	up	noncoding	long noncoding	Reliable	ENST00000542022	ARAP1-AS1	GENCODE	388	chr11	+	72396119	72404853	ACAAGGACAGTGAACCCGGTGGGGTGAGCAGGATGGGCAGCACCTTCTCCGCAAAGTGCA	100874075	natural antisense	ENST00000426523	ARAP1		-	72396632	72433073	128.754	142.303	7.14032	6.82481	134.174	114.794	137.294	154.119	159.801	112.99	7.1134	7.16319	7.14436	6.71233	6.75395	7.00815
ASHGV40001967	0.0280117	0.368331	1.24445	up	noncoding	long noncoding	Reliable	ENST00000542022	ARAP1-AS1	GENCODE	388	chr11	+	72396119	72404853	ACAAGGACAGTGAACCCGGTGGGGTGAGCAGGATGGGCAGCACCTTCTCCGCAAAGTGCA	100874075	natural antisense	ENST00000455638	ARAP1		-	72396114	72438173	128.754	142.303	7.14032	6.82481	134.174	114.794	137.294	154.119	159.801	112.99	7.1134	7.16319	7.14436	6.71233	6.75395	7.00815
ASHGV40001967	0.0280117	0.368331	1.24445	up	noncoding	long noncoding	Reliable	ENST00000542022	ARAP1-AS1	GENCODE	388	chr11	+	72396119	72404853	ACAAGGACAGTGAACCCGGTGGGGTGAGCAGGATGGGCAGCACCTTCTCCGCAAAGTGCA	100874075	natural antisense	ENST00000542596	ARAP1		-	72396688	72406130	128.754	142.303	7.14032	6.82481	134.174	114.794	137.294	154.119	159.801	112.99	7.1134	7.16319	7.14436	6.71233	6.75395	7.00815
ASHGV40001967	0.0280117	0.368331	1.24445	up	noncoding	long noncoding	Reliable	ENST00000542022	ARAP1-AS1	GENCODE	388	chr11	+	72396119	72404853	ACAAGGACAGTGAACCCGGTGGGGTGAGCAGGATGGGCAGCACCTTCTCCGCAAAGTGCA	100874075	natural antisense	NM_001040118	ARAP1	ArfGAP with RhoGAP domain, ankyrin repeat and PH domain 1	-	72396113	72463434	128.754	142.303	7.14032	6.82481	134.174	114.794	137.294	154.119	159.801	112.99	7.1134	7.16319	7.14436	6.71233	6.75395	7.00815
ASHGV40001967	0.0280117	0.368331	1.24445	up	noncoding	long noncoding	Reliable	ENST00000542022	ARAP1-AS1	GENCODE	388	chr11	+	72396119	72404853	ACAAGGACAGTGAACCCGGTGGGGTGAGCAGGATGGGCAGCACCTTCTCCGCAAAGTGCA	100874075	natural antisense	NM_001135190	ARAP1		-	72396113	72433403	128.754	142.303	7.14032	6.82481	134.174	114.794	137.294	154.119	159.801	112.99	7.1134	7.16319	7.14436	6.71233	6.75395	7.00815
ASHGV40001967	0.0280117	0.368331	1.24445	up	noncoding	long noncoding	Reliable	ENST00000542022	ARAP1-AS1	GENCODE	388	chr11	+	72396119	72404853	ACAAGGACAGTGAACCCGGTGGGGTGAGCAGGATGGGCAGCACCTTCTCCGCAAAGTGCA	100874075	natural antisense	NM_015242	ARAP1		-	72396113	72433403	128.754	142.303	7.14032	6.82481	134.174	114.794	137.294	154.119	159.801	112.99	7.1134	7.16319	7.14436	6.71233	6.75395	7.00815
ASHGV40038495	0.0280449	0.368331	1.13119	up	noncoding	long noncoding	Gold	ENST00000411804	RP1-91G5.3	GENCODE	707	chr1	+	152346429	152417932	CGGCACTTTATTTCCTTCCCGTTCTGCCCCTTTATATAAATAAAGAAAAGTATGAAAGAT		intronic antisense	NM_016190	CRNN	cornulin	-	152381718	152386750	766.049	871.011	9.70183	9.52398	781.238	665.16	851.748	951.667	939.314	722.053	9.63528	9.66997	9.80024	9.51381	9.50236	9.55579
ASHGV40025957	0.0280944	0.368718	1.23553	up	noncoding	long noncoding	Reliable	ENST00000594910	CTC-518B2.9	GENCODE	485	chr19	+	51533331	51537591	ACACTCAGTGCCATTGAAAATCTTCGGTGTGGCTGCCTGGCTGAGCCCTGGAGACAGACA		natural antisense	ENST00000250352	KLK12		-	51532349	51538486	210.248	230.965	7.84272	7.53758	225.676	184.645	220.425	254.19	251.441	187.263	7.8612	7.84163	7.82532	7.457	7.43848	7.71727
ASHGV40025957	0.0280944	0.368718	1.23553	up	noncoding	long noncoding	Reliable	ENST00000594910	CTC-518B2.9	GENCODE	485	chr19	+	51533331	51537591	ACACTCAGTGCCATTGAAAATCTTCGGTGTGGCTGCCTGGCTGAGCCCTGGAGACAGACA		natural antisense	ENST00000525263	KLK12		-	51532347	51537997	210.248	230.965	7.84272	7.53758	225.676	184.645	220.425	254.19	251.441	187.263	7.8612	7.84163	7.82532	7.457	7.43848	7.71727
ASHGV40025957	0.0280944	0.368718	1.23553	up	noncoding	long noncoding	Reliable	ENST00000594910	CTC-518B2.9	GENCODE	485	chr19	+	51533331	51537591	ACACTCAGTGCCATTGAAAATCTTCGGTGTGGCTGCCTGGCTGAGCCCTGGAGACAGACA		natural antisense	ENST00000529888	KLK12		-	51532385	51538118	210.248	230.965	7.84272	7.53758	225.676	184.645	220.425	254.19	251.441	187.263	7.8612	7.84163	7.82532	7.457	7.43848	7.71727
ASHGV40025957	0.0280944	0.368718	1.23553	up	noncoding	long noncoding	Reliable	ENST00000594910	CTC-518B2.9	GENCODE	485	chr19	+	51533331	51537591	ACACTCAGTGCCATTGAAAATCTTCGGTGTGGCTGCCTGGCTGAGCCCTGGAGACAGACA		natural antisense	NM_019598	KLK12		-	51532347	51538148	210.248	230.965	7.84272	7.53758	225.676	184.645	220.425	254.19	251.441	187.263	7.8612	7.84163	7.82532	7.457	7.43848	7.71727
ASHGV40025957	0.0280944	0.368718	1.23553	up	noncoding	long noncoding	Reliable	ENST00000594910	CTC-518B2.9	GENCODE	485	chr19	+	51533331	51537591	ACACTCAGTGCCATTGAAAATCTTCGGTGTGGCTGCCTGGCTGAGCCCTGGAGACAGACA		natural antisense	NM_145894	KLK12	kallikrein related peptidase 12	-	51532347	51538148	210.248	230.965	7.84272	7.53758	225.676	184.645	220.425	254.19	251.441	187.263	7.8612	7.84163	7.82532	7.457	7.43848	7.71727
ASHGV40025957	0.0280944	0.368718	1.23553	up	noncoding	long noncoding	Reliable	ENST00000594910	CTC-518B2.9	GENCODE	485	chr19	+	51533331	51537591	ACACTCAGTGCCATTGAAAATCTTCGGTGTGGCTGCCTGGCTGAGCCCTGGAGACAGACA		natural antisense	NM_145895	KLK12		-	51532347	51538148	210.248	230.965	7.84272	7.53758	225.676	184.645	220.425	254.19	251.441	187.263	7.8612	7.84163	7.82532	7.457	7.43848	7.71727
ASHGV40041828	0.0283271	0.369514	1.39071	up	noncoding	long noncoding	Reliable	ENST00000607786	RP11-307L14.1	GENCODE	514	chr5	+	64315864	64316378	GGAAGTGTGTCCCATCTTCCCCTCACCATAAAGGTTATAATATTGGTTTTATTTCAGATA		intergenic							972.391	895.821	10.0441	9.56831	879.599	921.34	1116.23	948.797	931.802	806.864	9.79943	10.1369	10.1961	9.50969	9.48886	9.70639
ASHGV40009958	0.0283335	0.369514	1.43278	up	noncoding	long noncoding	Reliable	ENST00000565518	RP11-923I11.3	GENCODE	896	chr12	-	52203488	52204384	GTTTGGGGATGTACATTGGCTGACAGCATCTAAGTTCTAAGAAGAAAGAAAAGTATAAAA		natural antisense	ENST00000599343	AC068987.1		+	52203788	52206636	33.7356	34.4433	5.23674	4.71792	39.9715	29.9067	31.3287	38.4846	38.8552	25.9901	5.39874	5.28209	5.0294	4.62394	4.59372	4.93611
ASHGV40009958	0.0283335	0.369514	1.43278	up	noncoding	long noncoding	Reliable	ENST00000565518	RP11-923I11.3	GENCODE	896	chr12	-	52203488	52204384	GTTTGGGGATGTACATTGGCTGACAGCATCTAAGTTCTAAGAAGAAAGAAAAGTATAAAA		natural antisense	NM_001177984	SCN8A		+	51985019	52206648	33.7356	34.4433	5.23674	4.71792	39.9715	29.9067	31.3287	38.4846	38.8552	25.9901	5.39874	5.28209	5.0294	4.62394	4.59372	4.93611
ASHGV40009958	0.0283335	0.369514	1.43278	up	noncoding	long noncoding	Reliable	ENST00000565518	RP11-923I11.3	GENCODE	896	chr12	-	52203488	52204384	GTTTGGGGATGTACATTGGCTGACAGCATCTAAGTTCTAAGAAGAAAGAAAAGTATAAAA		natural antisense	NM_014191	SCN8A	sodium channel, voltage gated, type VIII alpha subunit	+	51985019	52206648	33.7356	34.4433	5.23674	4.71792	39.9715	29.9067	31.3287	38.4846	38.8552	25.9901	5.39874	5.28209	5.0294	4.62394	4.59372	4.93611
ASHGV40007096	0.02836	0.369514	1.20879	up	noncoding	long noncoding	Reliable	ENST00000601484	RP11-727F15.12	GENCODE	760	chr11	-	62553497	62554257	AAGACCTACCTTTATCTCTGATCCTAGACAGGGCTCAATCCTCCTAAATTCCCTGATTGG		intron sense-overlapping	ENST00000528367	TMEM223		-	62539132	62559464	1010.78	1065.54	10.1041	9.83057	1059.09	935.717	1037.53	1130.76	1074.51	991.344	10.0616	10.1599	10.0909	9.79358	9.72124	9.97688
ASHGV40007096	0.02836	0.369514	1.20879	up	noncoding	long noncoding	Reliable	ENST00000601484	RP11-727F15.12	GENCODE	760	chr11	-	62553497	62554257	AAGACCTACCTTTATCTCTGATCCTAGACAGGGCTCAATCCTCCTAAATTCCCTGATTGG		natural antisense	NM_006473	TAF6L	TATA-box binding protein associated factor 6 like	+	62538774	62554813	1010.78	1065.54	10.1041	9.83057	1059.09	935.717	1037.53	1130.76	1074.51	991.344	10.0616	10.1599	10.0909	9.79358	9.72124	9.97688
ASHGV40047417	0.0284024	0.369514	1.19732	up	noncoding	long noncoding	Reliable	ENST00000453149	AC147651.5	GENCODE	572	chr7	+	601594	605256	AAATCTGGGACACCAAGGAGGAGCACAAATGCTGGTCTTACTACTAAGCAATATGTCCCT	101927000	intronic antisense	ENST00000400758	PRKAR1B		-	589906	642320	54.6639	66.3006	5.91101	5.6512	61.3933	44.6401	57.9584	82.1232	76.4934	40.2851	5.99919	5.83412	5.89972	5.76429	5.63309	5.55622
ASHGV40047417	0.0284024	0.369514	1.19732	up	noncoding	long noncoding	Reliable	ENST00000453149	AC147651.5	GENCODE	572	chr7	+	601594	605256	AAATCTGGGACACCAAGGAGGAGCACAAATGCTGGTCTTACTACTAAGCAATATGTCCCT	101927000	intronic antisense	NM_001164758	PRKAR1B		-	588833	767313	54.6639	66.3006	5.91101	5.6512	61.3933	44.6401	57.9584	82.1232	76.4934	40.2851	5.99919	5.83412	5.89972	5.76429	5.63309	5.55622
ASHGV40047417	0.0284024	0.369514	1.19732	up	noncoding	long noncoding	Reliable	ENST00000453149	AC147651.5	GENCODE	572	chr7	+	601594	605256	AAATCTGGGACACCAAGGAGGAGCACAAATGCTGGTCTTACTACTAAGCAATATGTCCCT	101927000	intronic antisense	NM_001164759	PRKAR1B		-	588833	767313	54.6639	66.3006	5.91101	5.6512	61.3933	44.6401	57.9584	82.1232	76.4934	40.2851	5.99919	5.83412	5.89972	5.76429	5.63309	5.55622
ASHGV40047417	0.0284024	0.369514	1.19732	up	noncoding	long noncoding	Reliable	ENST00000453149	AC147651.5	GENCODE	572	chr7	+	601594	605256	AAATCTGGGACACCAAGGAGGAGCACAAATGCTGGTCTTACTACTAAGCAATATGTCCCT	101927000	intronic antisense	NM_001164760	PRKAR1B		-	588833	766978	54.6639	66.3006	5.91101	5.6512	61.3933	44.6401	57.9584	82.1232	76.4934	40.2851	5.99919	5.83412	5.89972	5.76429	5.63309	5.55622
ASHGV40047417	0.0284024	0.369514	1.19732	up	noncoding	long noncoding	Reliable	ENST00000453149	AC147651.5	GENCODE	572	chr7	+	601594	605256	AAATCTGGGACACCAAGGAGGAGCACAAATGCTGGTCTTACTACTAAGCAATATGTCCCT	101927000	intronic antisense	NM_001164761	PRKAR1B		-	588833	752844	54.6639	66.3006	5.91101	5.6512	61.3933	44.6401	57.9584	82.1232	76.4934	40.2851	5.99919	5.83412	5.89972	5.76429	5.63309	5.55622
ASHGV40047417	0.0284024	0.369514	1.19732	up	noncoding	long noncoding	Reliable	ENST00000453149	AC147651.5	GENCODE	572	chr7	+	601594	605256	AAATCTGGGACACCAAGGAGGAGCACAAATGCTGGTCTTACTACTAAGCAATATGTCCCT	101927000	intronic antisense	NM_001164762	PRKAR1B		-	588833	752577	54.6639	66.3006	5.91101	5.6512	61.3933	44.6401	57.9584	82.1232	76.4934	40.2851	5.99919	5.83412	5.89972	5.76429	5.63309	5.55622
ASHGV40047417	0.0284024	0.369514	1.19732	up	noncoding	long noncoding	Reliable	ENST00000453149	AC147651.5	GENCODE	572	chr7	+	601594	605256	AAATCTGGGACACCAAGGAGGAGCACAAATGCTGGTCTTACTACTAAGCAATATGTCCCT	101927000	intronic antisense	NM_002735	PRKAR1B	protein kinase, cAMP-dependent, regulatory subunit type I beta	-	588833	752161	54.6639	66.3006	5.91101	5.6512	61.3933	44.6401	57.9584	82.1232	76.4934	40.2851	5.99919	5.83412	5.89972	5.76429	5.63309	5.55622
ASHGV40009470	0.0287498	0.370389	1.51685	up	noncoding	long noncoding	Reliable	ENST00000422417	RP4-604K5.2	GENCODE	233	chr1	-	87409367	87410425	CCATTAAAAATAAAATTTCCTAAATAGCAAGACACCATTCAGAAAAGCATGTCAATTTTG		intronic antisense	NM_001134492	HS2ST1		+	87380334	87564125	107.459	98.5025	6.88209	6.28101	98.3117	113.815	110.251	114.148	103.763	77.5969	6.66615	7.15015	6.82997	6.25885	6.10233	6.48184
ASHGV40009470	0.0287498	0.370389	1.51685	up	noncoding	long noncoding	Reliable	ENST00000422417	RP4-604K5.2	GENCODE	233	chr1	-	87409367	87410425	CCATTAAAAATAAAATTTCCTAAATAGCAAGACACCATTCAGAAAAGCATGTCAATTTTG		intronic antisense	NM_012262	HS2ST1	heparan sulfate 2-O-sulfotransferase 1	+	87380334	87575681	107.459	98.5025	6.88209	6.28101	98.3117	113.815	110.251	114.148	103.763	77.5969	6.66615	7.15015	6.82997	6.25885	6.10233	6.48184
ASHGV40021742	0.0291645	0.372613	1.64067	up	noncoding	long noncoding	Reliable	ENST00000591237	RP11-400F19.18	GENCODE	1736	chr17	+	40661801	40663537	GAAAGATGCAAGGGCTGAAGCTGAAACTTCAGAGAGCATCGGCATTTAAGGAAGAACCTT		intron sense-overlapping	ENST00000537728	ATP6V0A1		+	40610895	40673412	88.4868	73.9546	6.5783	5.86402	112.026	68.9184	84.5163	80.0622	78.6738	63.1278	6.85502	6.43586	6.44402	5.72528	5.67584	6.19092
ASHGV40021742	0.0291645	0.372613	1.64067	up	noncoding	long noncoding	Reliable	ENST00000591237	RP11-400F19.18	GENCODE	1736	chr17	+	40661801	40663537	GAAAGATGCAAGGGCTGAAGCTGAAACTTCAGAGAGCATCGGCATTTAAGGAAGAACCTT		intron sense-overlapping	ENST00000544137	ATP6V0A1		+	40610921	40674596	88.4868	73.9546	6.5783	5.86402	112.026	68.9184	84.5163	80.0622	78.6738	63.1278	6.85502	6.43586	6.44402	5.72528	5.67584	6.19092
ASHGV40021742	0.0291645	0.372613	1.64067	up	noncoding	long noncoding	Reliable	ENST00000591237	RP11-400F19.18	GENCODE	1736	chr17	+	40661801	40663537	GAAAGATGCAAGGGCTGAAGCTGAAACTTCAGAGAGCATCGGCATTTAAGGAAGAACCTT		intron sense-overlapping	ENST00000546249	ATP6V0A1		+	40610861	40673503	88.4868	73.9546	6.5783	5.86402	112.026	68.9184	84.5163	80.0622	78.6738	63.1278	6.85502	6.43586	6.44402	5.72528	5.67584	6.19092
ASHGV40021742	0.0291645	0.372613	1.64067	up	noncoding	long noncoding	Reliable	ENST00000591237	RP11-400F19.18	GENCODE	1736	chr17	+	40661801	40663537	GAAAGATGCAAGGGCTGAAGCTGAAACTTCAGAGAGCATCGGCATTTAAGGAAGAACCTT		intron sense-overlapping	ENST00000585525	ATP6V0A1		+	40610905	40673309	88.4868	73.9546	6.5783	5.86402	112.026	68.9184	84.5163	80.0622	78.6738	63.1278	6.85502	6.43586	6.44402	5.72528	5.67584	6.19092
ASHGV40021742	0.0291645	0.372613	1.64067	up	noncoding	long noncoding	Reliable	ENST00000591237	RP11-400F19.18	GENCODE	1736	chr17	+	40661801	40663537	GAAAGATGCAAGGGCTGAAGCTGAAACTTCAGAGAGCATCGGCATTTAAGGAAGAACCTT		intron sense-overlapping	ENST00000586201	ATP6V0A1		+	40652830	40673462	88.4868	73.9546	6.5783	5.86402	112.026	68.9184	84.5163	80.0622	78.6738	63.1278	6.85502	6.43586	6.44402	5.72528	5.67584	6.19092
ASHGV40021742	0.0291645	0.372613	1.64067	up	noncoding	long noncoding	Reliable	ENST00000591237	RP11-400F19.18	GENCODE	1736	chr17	+	40661801	40663537	GAAAGATGCAAGGGCTGAAGCTGAAACTTCAGAGAGCATCGGCATTTAAGGAAGAACCTT		intron sense-overlapping	ENST00000588138	ATP6V0A1		+	40653259	40673063	88.4868	73.9546	6.5783	5.86402	112.026	68.9184	84.5163	80.0622	78.6738	63.1278	6.85502	6.43586	6.44402	5.72528	5.67584	6.19092
ASHGV40021742	0.0291645	0.372613	1.64067	up	noncoding	long noncoding	Reliable	ENST00000591237	RP11-400F19.18	GENCODE	1736	chr17	+	40661801	40663537	GAAAGATGCAAGGGCTGAAGCTGAAACTTCAGAGAGCATCGGCATTTAAGGAAGAACCTT		intron sense-overlapping	NM_001130020	ATP6V0A1		+	40610861	40674597	88.4868	73.9546	6.5783	5.86402	112.026	68.9184	84.5163	80.0622	78.6738	63.1278	6.85502	6.43586	6.44402	5.72528	5.67584	6.19092
ASHGV40021742	0.0291645	0.372613	1.64067	up	noncoding	long noncoding	Reliable	ENST00000591237	RP11-400F19.18	GENCODE	1736	chr17	+	40661801	40663537	GAAAGATGCAAGGGCTGAAGCTGAAACTTCAGAGAGCATCGGCATTTAAGGAAGAACCTT		intron sense-overlapping	NM_001130021	ATP6V0A1	ATPase, H+ transporting, lysosomal V0 subunit a1	+	40610861	40674597	88.4868	73.9546	6.5783	5.86402	112.026	68.9184	84.5163	80.0622	78.6738	63.1278	6.85502	6.43586	6.44402	5.72528	5.67584	6.19092
ASHGV40021742	0.0291645	0.372613	1.64067	up	noncoding	long noncoding	Reliable	ENST00000591237	RP11-400F19.18	GENCODE	1736	chr17	+	40661801	40663537	GAAAGATGCAAGGGCTGAAGCTGAAACTTCAGAGAGCATCGGCATTTAAGGAAGAACCTT		intron sense-overlapping	NM_005177	ATP6V0A1		+	40610861	40674597	88.4868	73.9546	6.5783	5.86402	112.026	68.9184	84.5163	80.0622	78.6738	63.1278	6.85502	6.43586	6.44402	5.72528	5.67584	6.19092
ASHGV40026008	0.0291967	0.372613	1.6286	up	noncoding	long noncoding	Reliable	ENST00000597550	CTD-2245F17.3	GENCODE	545	chr19	+	53700363	53714268	GTGGCCTGAGGAAGAAGTCCAGAAGAGAAGAAAGAGGAGACAGGGATGGCTCTTTCTCAA	101930624	intergenic							136.064	114.71	7.21999	6.51636	151.461	122.098	134.634	121.586	116.39	106.154	7.28929	7.25343	7.11725	6.34915	6.27591	6.92401
ASHGV40027264	0.0293612	0.373264	1.67945	up	noncoding	long noncoding	Reliable	ENST00000605570	MIR4435-1HG	GENCODE	1103	chr2	-	111965591	111966694	TACAACAGGGTTTTGCATAGGGAGTGGTATGACCAGATCCCTCAAGAAAGAAAGCTTAGA	112597	intergenic							670.119	533.126	9.50935	8.76136	749.206	590.529	670.622	516.64	524.026	558.713	9.57681	9.50259	9.44866	8.5256	8.55306	9.20542
ASHGV40024279	0.0294478	0.373301	1.33291	up	noncoding	long noncoding	Reliable	ENST00000606645	RP3-395M20.12	GENCODE	996	chr1	+	2477903	2478899	AAAGGACTCCACGGTTTATGCTGAAGTGGTGGTGGGGTGGGTGAACGCTGCGCAATGGAA		intergenic							310.826	316.133	8.41232	7.99774	300.95	292.431	339.097	332.924	349.459	266.017	8.27399	8.50471	8.45826	7.86154	7.93149	8.20018
ASHGV40029190	0.0295558	0.373301	1.14219	up	noncoding	long noncoding	Reliable	ENST00000444924	AC008268.2	GENCODE	1672	chr2	+	96457967	96465914	AGCTCTGCGGTGATGAGCACGGCCATCATGGCGACGCTGCTGCTCTTCAAGCATCAGAAG		intergenic							31.474	41.336	5.14466	4.95286	34.6514	27.402	32.3686	50.0889	49.1533	24.7659	5.20253	5.15663	5.07483	5.02536	4.96049	4.87272
ASHGV40002219	0.0296298	0.373301	1.46048	up	noncoding	long noncoding	Reliable	ENST00000561316	RP11-19J5.2	GENCODE	547	chr15	-	70113094	70115195	ATCCATCCATTCAGTGGCCCATGTCTAGGGCTGAGACTGGATTGTTGGTCCACGTCAGGC		intergenic							87.7624	83.2041	6.58029	6.03384	104.232	81.5844	77.4707	90.6231	93.9166	65.0728	6.74758	6.67224	6.32104	5.91542	5.95386	6.23226
ASHGV40028319	0.0296361	0.373301	1.11175	up	noncoding	long noncoding	Reliable	ENST00000447478	RP4-534N18.2	GENCODE	517	chr1	+	32398620	32399576	CTCTACCATCACCCTATTCGATAAACATAACTAAGTCCACCATGTTAAAACTATGGATCC		intronic antisense	ENST00000356536	PTP4A2		-	32373792	32403988	134.047	167.296	7.20127	7.04844	142.701	121.643	137.797	189.042	190.555	122.29	7.20558	7.24821	7.15003	7.00899	7.01524	7.1211
ASHGV40028319	0.0296361	0.373301	1.11175	up	noncoding	long noncoding	Reliable	ENST00000447478	RP4-534N18.2	GENCODE	517	chr1	+	32398620	32399576	CTCTACCATCACCCTATTCGATAAACATAACTAAGTCCACCATGTTAAAACTATGGATCC		intronic antisense	ENST00000468531	PTP4A2		-	32381495	32408177	134.047	167.296	7.20127	7.04844	142.701	121.643	137.797	189.042	190.555	122.29	7.20558	7.24821	7.15003	7.00899	7.01524	7.1211
ASHGV40028319	0.0296361	0.373301	1.11175	up	noncoding	long noncoding	Reliable	ENST00000447478	RP4-534N18.2	GENCODE	517	chr1	+	32398620	32399576	CTCTACCATCACCCTATTCGATAAACATAACTAAGTCCACCATGTTAAAACTATGGATCC		intronic antisense	ENST00000534796	PTP4A2		-	32384600	32403386	134.047	167.296	7.20127	7.04844	142.701	121.643	137.797	189.042	190.555	122.29	7.20558	7.24821	7.15003	7.00899	7.01524	7.1211
ASHGV40028319	0.0296361	0.373301	1.11175	up	noncoding	long noncoding	Reliable	ENST00000447478	RP4-534N18.2	GENCODE	517	chr1	+	32398620	32399576	CTCTACCATCACCCTATTCGATAAACATAACTAAGTCCACCATGTTAAAACTATGGATCC		intronic antisense	NM_080391	PTP4A2	protein tyrosine phosphatase type IVA, member 2	-	32372021	32403988	134.047	167.296	7.20127	7.04844	142.701	121.643	137.797	189.042	190.555	122.29	7.20558	7.24821	7.15003	7.00899	7.01524	7.1211
ASHGV40051162	0.0296783	0.373301	1.77724	up	noncoding	long noncoding	Reliable	ENST00000521482	RP11-44N11.1	GENCODE	546	chr8	+	123819984	123828756	TGTCTGCAGTGGCTGGAGAAGGACAAACCTGAAGACACTAGAAAGAGGAGTTGGGTCCAG		intron sense-overlapping	NM_014943	ZHX2	zinc fingers and homeoboxes 2	+	123793900	123986755	130.032	100.152	7.15081	6.32117	114.201	131.404	144.49	102.257	105.107	93.0928	6.88302	7.35389	7.21551	6.10206	6.12414	6.73731
ASHGV40024568	0.0296905	0.373301	1.07425	up	noncoding	long noncoding	Reliable	ENST00000564261	RP1-58B11.1	GENCODE	1697	chr1	+	5553037	5554734	GAAACAGAGGGGAGTGCCCATCAACCTCTGCCCAACACAGAGCCCCTTAATGACTTTTAG		intergenic							128.843	167.442	7.13715	7.03382	136.216	109.354	140.96	194.875	195.467	111.984	7.13589	7.09525	7.1803	7.05338	7.05284	6.99523
ASHGV40016665	0.0298267	0.373967	1.18686	up	noncoding	long noncoding	Reliable	ENST00000559520	PLCB2-AS1	GENCODE	568	chr15	+	40592870	40594021	TAGACTGGGAATGCATGCCGTTTCTGCTGCCTGCCCTGAACACAGTCCATCAACCACAGC	100874186	intronic antisense	NM_001284297	PLCB2		-	40580097	40600174	671.939	735.242	9.5176	9.27045	720.844	601.219	693.753	775.394	778.153	652.18	9.52325	9.52818	9.50139	9.19069	9.20164	9.41902
ASHGV40016665	0.0298267	0.373967	1.18686	up	noncoding	long noncoding	Reliable	ENST00000559520	PLCB2-AS1	GENCODE	568	chr15	+	40592870	40594021	TAGACTGGGAATGCATGCCGTTTCTGCTGCCTGCCCTGAACACAGTCCATCAACCACAGC	100874186	intronic antisense	NM_001284298	PLCB2		-	40580097	40600174	671.939	735.242	9.5176	9.27045	720.844	601.219	693.753	775.394	778.153	652.18	9.52325	9.52818	9.50139	9.19069	9.20164	9.41902
ASHGV40016665	0.0298267	0.373967	1.18686	up	noncoding	long noncoding	Reliable	ENST00000559520	PLCB2-AS1	GENCODE	568	chr15	+	40592870	40594021	TAGACTGGGAATGCATGCCGTTTCTGCTGCCTGCCCTGAACACAGTCCATCAACCACAGC	100874186	intronic antisense	NM_004573	PLCB2	phospholipase C beta 2	-	40580097	40600174	671.939	735.242	9.5176	9.27045	720.844	601.219	693.753	775.394	778.153	652.18	9.52325	9.52818	9.50139	9.19069	9.20164	9.41902
ASHGV40016665	0.0298267	0.373967	1.18686	up	noncoding	long noncoding	Reliable	ENST00000559520	PLCB2-AS1	GENCODE	568	chr15	+	40592870	40594021	TAGACTGGGAATGCATGCCGTTTCTGCTGCCTGCCCTGAACACAGTCCATCAACCACAGC	100874186	natural antisense	NM_001284299	PLCB2		-	40592867	40600174	671.939	735.242	9.5176	9.27045	720.844	601.219	693.753	775.394	778.153	652.18	9.52325	9.52818	9.50139	9.19069	9.20164	9.41902
ASHGV40000616	0.0298751	0.373967	1.16734	up	noncoding	long noncoding	Gold	ENST00000425837	AC004160.4	GENCODE	563	chr7	+	11446581	11453705	CATGTTTTTGGGCTCTACCTGGACCTGCCAACCCAGTTCCTGTGCGCCCCTCAGAAGAAT		natural antisense	ENST00000423059	THSD7A		-	11409983	11871824	585.467	655.724	9.31425	9.09102	627.626	550.61	578.164	726.998	693.865	546.31	9.31349	9.39843	9.23083	9.08422	9.01286	9.17599
ASHGV40000616	0.0298751	0.373967	1.16734	up	noncoding	long noncoding	Gold	ENST00000425837	AC004160.4	GENCODE	563	chr7	+	11446581	11453705	CATGTTTTTGGGCTCTACCTGGACCTGCCAACCCAGTTCCTGTGCGCCCCTCAGAAGAAT		natural antisense	NM_015204	THSD7A	thrombospondin type 1 domain containing 7A	-	11410061	11871824	585.467	655.724	9.31425	9.09102	627.626	550.61	578.164	726.998	693.865	546.31	9.31349	9.39843	9.23083	9.08422	9.01286	9.17599
ASHGV40037138	0.0299115	0.373967	1.15732	up	noncoding	long noncoding	Reliable	ENST00000419644	RP11-69E9.1	GENCODE	480	chr1	-	23162205	23163342	ATGACGAGGGATTAAAACGCCTTTTCTCCTCATTTGCCCAACATCTCAGGAGAAAGCCAA		intronic antisense	ENST00000374627	EPHB2		+	23101670	23240245	262.762	310.328	8.17025	7.95946	269.238	235.3	283.748	329.167	369.964	231.853	8.11498	8.19685	8.19891	7.84432	8.01837	8.01567
ASHGV40037138	0.0299115	0.373967	1.15732	up	noncoding	long noncoding	Reliable	ENST00000419644	RP11-69E9.1	GENCODE	480	chr1	-	23162205	23163342	ATGACGAGGGATTAAAACGCCTTTTCTCCTCATTTGCCCAACATCTCAGGAGAAAGCCAA		intronic antisense	ENST00000544305	EPHB2		+	23037331	23217758	262.762	310.328	8.17025	7.95946	269.238	235.3	283.748	329.167	369.964	231.853	8.11498	8.19685	8.19891	7.84432	8.01837	8.01567
ASHGV40037138	0.0299115	0.373967	1.15732	up	noncoding	long noncoding	Reliable	ENST00000419644	RP11-69E9.1	GENCODE	480	chr1	-	23162205	23163342	ATGACGAGGGATTAAAACGCCTTTTCTCCTCATTTGCCCAACATCTCAGGAGAAAGCCAA		intronic antisense	NM_001309192	EPHB2		+	23037330	23247993	262.762	310.328	8.17025	7.95946	269.238	235.3	283.748	329.167	369.964	231.853	8.11498	8.19685	8.19891	7.84432	8.01837	8.01567
ASHGV40037138	0.0299115	0.373967	1.15732	up	noncoding	long noncoding	Reliable	ENST00000419644	RP11-69E9.1	GENCODE	480	chr1	-	23162205	23163342	ATGACGAGGGATTAAAACGCCTTTTCTCCTCATTTGCCCAACATCTCAGGAGAAAGCCAA		intronic antisense	NM_001309193	EPHB2	EPH receptor B2	+	23037330	23247993	262.762	310.328	8.17025	7.95946	269.238	235.3	283.748	329.167	369.964	231.853	8.11498	8.19685	8.19891	7.84432	8.01837	8.01567
ASHGV40037138	0.0299115	0.373967	1.15732	up	noncoding	long noncoding	Reliable	ENST00000419644	RP11-69E9.1	GENCODE	480	chr1	-	23162205	23163342	ATGACGAGGGATTAAAACGCCTTTTCTCCTCATTTGCCCAACATCTCAGGAGAAAGCCAA		intronic antisense	NM_004442	EPHB2		+	23037330	23247993	262.762	310.328	8.17025	7.95946	269.238	235.3	283.748	329.167	369.964	231.853	8.11498	8.19685	8.19891	7.84432	8.01837	8.01567
ASHGV40037138	0.0299115	0.373967	1.15732	up	noncoding	long noncoding	Reliable	ENST00000419644	RP11-69E9.1	GENCODE	480	chr1	-	23162205	23163342	ATGACGAGGGATTAAAACGCCTTTTCTCCTCATTTGCCCAACATCTCAGGAGAAAGCCAA		intronic antisense	NM_017449	EPHB2		+	23037330	23247993	262.762	310.328	8.17025	7.95946	269.238	235.3	283.748	329.167	369.964	231.853	8.11498	8.19685	8.19891	7.84432	8.01837	8.01567
ASHGV40022760	0.0301195	0.374371	1.43499	up	noncoding	long noncoding	Reliable	ENST00000599498	RP11-380M21.4	GENCODE	282	chr18	-	45404665	45408815	GGATCCAGCTGTACAGAGCTTTCTGCAGTCTTTTGTAATAGAATTAGTTGTTAAAATTGT		intron sense-overlapping	ENST00000585978	SMAD2		-	45396845	45450013	273.479	256.181	8.20969	7.68865	250.397	229.446	340.596	288.983	273.643	205.917	8.00487	8.16097	8.46323	7.64903	7.56844	7.84849
ASHGV40022760	0.0301195	0.374371	1.43499	up	noncoding	long noncoding	Reliable	ENST00000599498	RP11-380M21.4	GENCODE	282	chr18	-	45404665	45408815	GGATCCAGCTGTACAGAGCTTTCTGCAGTCTTTTGTAATAGAATTAGTTGTTAAAATTGT		intron sense-overlapping	ENST00000586040	SMAD2		-	45367595	45423182	273.479	256.181	8.20969	7.68865	250.397	229.446	340.596	288.983	273.643	205.917	8.00487	8.16097	8.46323	7.64903	7.56844	7.84849
ASHGV40022760	0.0301195	0.374371	1.43499	up	noncoding	long noncoding	Reliable	ENST00000599498	RP11-380M21.4	GENCODE	282	chr18	-	45404665	45408815	GGATCCAGCTGTACAGAGCTTTCTGCAGTCTTTTGTAATAGAATTAGTTGTTAAAATTGT		intron sense-overlapping	ENST00000586514	SMAD2		-	45394697	45457208	273.479	256.181	8.20969	7.68865	250.397	229.446	340.596	288.983	273.643	205.917	8.00487	8.16097	8.46323	7.64903	7.56844	7.84849
ASHGV40022760	0.0301195	0.374371	1.43499	up	noncoding	long noncoding	Reliable	ENST00000599498	RP11-380M21.4	GENCODE	282	chr18	-	45404665	45408815	GGATCCAGCTGTACAGAGCTTTCTGCAGTCTTTTGTAATAGAATTAGTTGTTAAAATTGT		intron sense-overlapping	ENST00000587269	SMAD2		-	45394696	45456970	273.479	256.181	8.20969	7.68865	250.397	229.446	340.596	288.983	273.643	205.917	8.00487	8.16097	8.46323	7.64903	7.56844	7.84849
ASHGV40022760	0.0301195	0.374371	1.43499	up	noncoding	long noncoding	Reliable	ENST00000599498	RP11-380M21.4	GENCODE	282	chr18	-	45404665	45408815	GGATCCAGCTGTACAGAGCTTTCTGCAGTCTTTTGTAATAGAATTAGTTGTTAAAATTGT		intron sense-overlapping	ENST00000587421	SMAD2		-	45395722	45456733	273.479	256.181	8.20969	7.68865	250.397	229.446	340.596	288.983	273.643	205.917	8.00487	8.16097	8.46323	7.64903	7.56844	7.84849
ASHGV40022760	0.0301195	0.374371	1.43499	up	noncoding	long noncoding	Reliable	ENST00000599498	RP11-380M21.4	GENCODE	282	chr18	-	45404665	45408815	GGATCCAGCTGTACAGAGCTTTCTGCAGTCTTTTGTAATAGAATTAGTTGTTAAAATTGT		intron sense-overlapping	ENST00000589877	SMAD2		-	45396843	45457226	273.479	256.181	8.20969	7.68865	250.397	229.446	340.596	288.983	273.643	205.917	8.00487	8.16097	8.46323	7.64903	7.56844	7.84849
ASHGV40022760	0.0301195	0.374371	1.43499	up	noncoding	long noncoding	Reliable	ENST00000599498	RP11-380M21.4	GENCODE	282	chr18	-	45404665	45408815	GGATCCAGCTGTACAGAGCTTTCTGCAGTCTTTTGTAATAGAATTAGTTGTTAAAATTGT		intron sense-overlapping	ENST00000591214	SMAD2		-	45371282	45457213	273.479	256.181	8.20969	7.68865	250.397	229.446	340.596	288.983	273.643	205.917	8.00487	8.16097	8.46323	7.64903	7.56844	7.84849
ASHGV40022760	0.0301195	0.374371	1.43499	up	noncoding	long noncoding	Reliable	ENST00000599498	RP11-380M21.4	GENCODE	282	chr18	-	45404665	45408815	GGATCCAGCTGTACAGAGCTTTCTGCAGTCTTTTGTAATAGAATTAGTTGTTAAAATTGT		intron sense-overlapping	NM_001003652	SMAD2		-	45359465	45457517	273.479	256.181	8.20969	7.68865	250.397	229.446	340.596	288.983	273.643	205.917	8.00487	8.16097	8.46323	7.64903	7.56844	7.84849
ASHGV40022760	0.0301195	0.374371	1.43499	up	noncoding	long noncoding	Reliable	ENST00000599498	RP11-380M21.4	GENCODE	282	chr18	-	45404665	45408815	GGATCCAGCTGTACAGAGCTTTCTGCAGTCTTTTGTAATAGAATTAGTTGTTAAAATTGT		intron sense-overlapping	NM_001135937	SMAD2		-	45359465	45457517	273.479	256.181	8.20969	7.68865	250.397	229.446	340.596	288.983	273.643	205.917	8.00487	8.16097	8.46323	7.64903	7.56844	7.84849
ASHGV40022760	0.0301195	0.374371	1.43499	up	noncoding	long noncoding	Reliable	ENST00000599498	RP11-380M21.4	GENCODE	282	chr18	-	45404665	45408815	GGATCCAGCTGTACAGAGCTTTCTGCAGTCTTTTGTAATAGAATTAGTTGTTAAAATTGT		intron sense-overlapping	NM_005901	SMAD2	SMAD family member 2	-	45359465	45456970	273.479	256.181	8.20969	7.68865	250.397	229.446	340.596	288.983	273.643	205.917	8.00487	8.16097	8.46323	7.64903	7.56844	7.84849
ASHGV40046865	0.0301771	0.374371	1.18772	up	noncoding	long noncoding	Gold	ENST00000446022	PCOLCE-AS1	GENCODE	456	chr7	-	100200536	100201829	TGCCTGGCAGTCCAGGGACAGGAGCCGCCTAACTACTTCCAGATGTGGACACAGCCACGA	100129845	natural antisense	NM_002593	PCOLCE	procollagen C-endopeptidase enhancer	+	100199881	100205798	35.5159	44.8857	5.31982	5.07163	36.2339	33.1688	37.1449	51.7465	56.1958	26.7148	5.2664	5.42479	5.26826	5.07587	5.16321	4.97581
ASHGV40011962	0.030267	0.374583	1.06322	up	noncoding	long noncoding	Reliable	ENST00000547282	RP11-689B22.2	GENCODE	303	chr12	+	109029624	109034693	AATGAAGCCCAAGAAAAATACTCCAAGTTGCCTTCCAAGATTGAAGCAATGATATCTGAG		intergenic							62.0752	82.9554	6.0957	6.00727	64.4852	54.6796	67.0609	93.4588	99.4173	55.9901	6.06684	6.11	6.11027	5.96314	6.03853	6.02013
ASHGV40001061	0.0303324	0.374583	1.2832	up	noncoding	long noncoding	Gold	ENST00000448898	AC006482.1	GENCODE	273	chr7	+	17719172	17720283	AGCAGAGCAGACCTGCCCAAAACTGTGTAAATACTGCTGGACTGGATGGAACACAGGATG		intergenic							45.0568	50.1943	5.63576	5.27602	52.2214	34.9898	47.9593	56.4467	57.1357	37.0006	5.76631	5.5028	5.63817	5.20688	5.18808	5.4331
ASHGV40002622	0.0305195	0.374583	1.40578	up	noncoding	long noncoding	Reliable	ENST00000596027	CTD-2396E7.10	GENCODE	520	chr19	+	6494330	6495036	GGGGGTGGGGGGTGAAAGGTGAGGCAAGGTCAGCGGTGAAGTGCAGCTCAGAGGGAGGGG		natural antisense	ENST00000540257	TUBB4A		-	6494331	6502304	141.733	137.394	7.27047	6.77911	142.92	118.217	164.061	152.493	143.766	115.923	7.20798	7.20414	7.3993	6.69709	6.59682	7.0434
ASHGV40002622	0.0305195	0.374583	1.40578	up	noncoding	long noncoding	Reliable	ENST00000596027	CTD-2396E7.10	GENCODE	520	chr19	+	6494330	6495036	GGGGGTGGGGGGTGAAAGGTGAGGCAAGGTCAGCGGTGAAGTGCAGCTCAGAGGGAGGGG		natural antisense	NM_001289123	TUBB4A		-	6494329	6502859	141.733	137.394	7.27047	6.77911	142.92	118.217	164.061	152.493	143.766	115.923	7.20798	7.20414	7.3993	6.69709	6.59682	7.0434
ASHGV40002622	0.0305195	0.374583	1.40578	up	noncoding	long noncoding	Reliable	ENST00000596027	CTD-2396E7.10	GENCODE	520	chr19	+	6494330	6495036	GGGGGTGGGGGGTGAAAGGTGAGGCAAGGTCAGCGGTGAAGTGCAGCTCAGAGGGAGGGG		natural antisense	NM_001289127	TUBB4A		-	6494329	6502859	141.733	137.394	7.27047	6.77911	142.92	118.217	164.061	152.493	143.766	115.923	7.20798	7.20414	7.3993	6.69709	6.59682	7.0434
ASHGV40002622	0.0305195	0.374583	1.40578	up	noncoding	long noncoding	Reliable	ENST00000596027	CTD-2396E7.10	GENCODE	520	chr19	+	6494330	6495036	GGGGGTGGGGGGTGAAAGGTGAGGCAAGGTCAGCGGTGAAGTGCAGCTCAGAGGGAGGGG		natural antisense	NM_001289129	TUBB4A		-	6494329	6502859	141.733	137.394	7.27047	6.77911	142.92	118.217	164.061	152.493	143.766	115.923	7.20798	7.20414	7.3993	6.69709	6.59682	7.0434
ASHGV40002622	0.0305195	0.374583	1.40578	up	noncoding	long noncoding	Reliable	ENST00000596027	CTD-2396E7.10	GENCODE	520	chr19	+	6494330	6495036	GGGGGTGGGGGGTGAAAGGTGAGGCAAGGTCAGCGGTGAAGTGCAGCTCAGAGGGAGGGG		natural antisense	NM_001289130	TUBB4A		-	6494329	6502595	141.733	137.394	7.27047	6.77911	142.92	118.217	164.061	152.493	143.766	115.923	7.20798	7.20414	7.3993	6.69709	6.59682	7.0434
ASHGV40002622	0.0305195	0.374583	1.40578	up	noncoding	long noncoding	Reliable	ENST00000596027	CTD-2396E7.10	GENCODE	520	chr19	+	6494330	6495036	GGGGGTGGGGGGTGAAAGGTGAGGCAAGGTCAGCGGTGAAGTGCAGCTCAGAGGGAGGGG		natural antisense	NM_001289131	TUBB4A		-	6494329	6502595	141.733	137.394	7.27047	6.77911	142.92	118.217	164.061	152.493	143.766	115.923	7.20798	7.20414	7.3993	6.69709	6.59682	7.0434
ASHGV40002622	0.0305195	0.374583	1.40578	up	noncoding	long noncoding	Reliable	ENST00000596027	CTD-2396E7.10	GENCODE	520	chr19	+	6494330	6495036	GGGGGTGGGGGGTGAAAGGTGAGGCAAGGTCAGCGGTGAAGTGCAGCTCAGAGGGAGGGG		natural antisense	NM_006087	TUBB4A	tubulin beta 4A class IVa	-	6494329	6502595	141.733	137.394	7.27047	6.77911	142.92	118.217	164.061	152.493	143.766	115.923	7.20798	7.20414	7.3993	6.69709	6.59682	7.0434
ASHGV40025892	0.0307085	0.374583	1.20811	up	noncoding	long noncoding	Reliable	ENST00000597865	CTB-60B18.12	GENCODE	520	chr19	+	49563869	49564389	CAAAACAGAATATTCTAAGTCAACCTTTGCCCCCTCTTACCAAGTAAGATTTCCCATTTG		intronic antisense	ENST00000451356	NTF4		-	49559049	49568333	399.11	443.1	8.76758	8.49482	422.216	346.623	428.492	482.701	476.753	369.845	8.75959	8.74846	8.79468	8.42319	8.40254	8.65873
ASHGV40025892	0.0307085	0.374583	1.20811	up	noncoding	long noncoding	Reliable	ENST00000597865	CTB-60B18.12	GENCODE	520	chr19	+	49563869	49564389	CAAAACAGAATATTCTAAGTCAACCTTTGCCCCCTCTTACCAAGTAAGATTTCCCATTTG		natural antisense	ENST00000593537	NTF4		-	49564322	49565254	399.11	443.1	8.76758	8.49482	422.216	346.623	428.492	482.701	476.753	369.845	8.75959	8.74846	8.79468	8.42319	8.40254	8.65873
ASHGV40002057	0.030809	0.374583	1.2355	up	noncoding	long noncoding	Reliable	ENST00000551144	RP11-244H18.3	GENCODE	1836	chr14	+	20105462	20109540	CACGTGGCAGAGCCCTGAGTGCCTTGCCTGGCTGTAAGAGGAATACTTTCATCACCAAGC		intergenic							225.493	247.199	7.94397	7.63887	231.997	196.916	247.565	276.648	264.664	200.286	7.89979	7.93476	7.99735	7.58675	7.51781	7.81206
ASHGV40037911	0.0309887	0.374583	1.52765	up	noncoding	long noncoding	Reliable	ENST00000416680	AC107399.2	GENCODE	735	chr4	-	118235752	118281795	GATAAGAAGCAATCTCCAAGTTTCCGTGGCTCAACGCAATAAATGTATACCTAACTCTAA		intergenic							121.019	111.137	7.03263	6.42132	99.834	111.831	151.393	131.144	133.949	68.3182	6.6893	7.12539	7.28322	6.46923	6.49186	6.30286
ASHGV40035792	0.0310097	0.374583	1.68852	up	noncoding	long noncoding	Reliable	ENST00000607744	RP11-285J16.1	GENCODE	628	chr3	+	37223597	37224225	CCCCGCAATGCCATATTCCTAGAAGGCATTTTCAATGTTCACAGAATAAAAATATTTGAA		intergenic							404.671	322.661	8.78349	8.02773	454.187	349.787	410.038	318.029	322.271	327.684	8.85836	8.76216	8.72995	7.79017	7.80858	8.48445
ASHGV40025437	0.0310343	0.374583	1.47985	up	noncoding	long noncoding	Reliable	ENST00000418525	RP11-169K16.4	GENCODE	639	chr1	-	16066545	16076391	TTCAAAGGGTGCTGCTGGAGCTGTCCAAGGGGTGGCCATTCTTCGGGGAATGAGCTGAAA		intronic antisense	NM_001013641	TMEM82	transmembrane protein 82	+	16068986	16074292	524.125	470.901	9.15015	8.58469	563.846	442.558	565.97	473.551	485.61	453.541	9.15714	9.0965	9.1968	8.39352	8.43492	8.92565
ASHGV40025437	0.0310343	0.374583	1.47985	up	noncoding	long noncoding	Reliable	ENST00000418525	RP11-169K16.4	GENCODE	639	chr1	-	16066545	16076391	TTCAAAGGGTGCTGCTGGAGCTGTCCAAGGGGTGGCCATTCTTCGGGGAATGAGCTGAAA		natural antisense	NM_207348	SLC25A34	solute carrier family 25 member 34	+	16062808	16067887	524.125	470.901	9.15015	8.58469	563.846	442.558	565.97	473.551	485.61	453.541	9.15714	9.0965	9.1968	8.39352	8.43492	8.92565
ASHGV40011353	0.0310518	0.374583	1.28255	up	noncoding	long noncoding	Reliable	ENST00000421943	RP11-426L16.3	GENCODE	449	chr1	-	113236309	113239243	GCTCAGTTCCTGCTCTGCCTATAAAAATCCTGTTCATCAGTTAATCGGGTTGCTAAAAAA		natural antisense	ENST00000357443	MOV10		+	113217366	113243332	2506.37	2321.7	11.3951	11.0361	2457.01	2429.24	2632.87	2204.16	2475.83	2285.11	11.2313	11.5054	11.4485	10.8931	11.0975	11.1176
ASHGV40011353	0.0310518	0.374583	1.28255	up	noncoding	long noncoding	Reliable	ENST00000421943	RP11-426L16.3	GENCODE	449	chr1	-	113236309	113239243	GCTCAGTTCCTGCTCTGCCTATAAAAATCCTGTTCATCAGTTAATCGGGTTGCTAAAAAA		natural antisense	ENST00000369645	MOV10		+	113217108	113243361	2506.37	2321.7	11.3951	11.0361	2457.01	2429.24	2632.87	2204.16	2475.83	2285.11	11.2313	11.5054	11.4485	10.8931	11.0975	11.1176
ASHGV40011353	0.0310518	0.374583	1.28255	up	noncoding	long noncoding	Reliable	ENST00000421943	RP11-426L16.3	GENCODE	449	chr1	-	113236309	113239243	GCTCAGTTCCTGCTCTGCCTATAAAAATCCTGTTCATCAGTTAATCGGGTTGCTAAAAAA		natural antisense	NM_001130079	MOV10		+	113217094	113243368	2506.37	2321.7	11.3951	11.0361	2457.01	2429.24	2632.87	2204.16	2475.83	2285.11	11.2313	11.5054	11.4485	10.8931	11.0975	11.1176
ASHGV40011353	0.0310518	0.374583	1.28255	up	noncoding	long noncoding	Reliable	ENST00000421943	RP11-426L16.3	GENCODE	449	chr1	-	113236309	113239243	GCTCAGTTCCTGCTCTGCCTATAAAAATCCTGTTCATCAGTTAATCGGGTTGCTAAAAAA		natural antisense	NM_001286072	MOV10		+	113216933	113243368	2506.37	2321.7	11.3951	11.0361	2457.01	2429.24	2632.87	2204.16	2475.83	2285.11	11.2313	11.5054	11.4485	10.8931	11.0975	11.1176
ASHGV40011353	0.0310518	0.374583	1.28255	up	noncoding	long noncoding	Reliable	ENST00000421943	RP11-426L16.3	GENCODE	449	chr1	-	113236309	113239243	GCTCAGTTCCTGCTCTGCCTATAAAAATCCTGTTCATCAGTTAATCGGGTTGCTAAAAAA		natural antisense	NM_020963	MOV10	Mov10 RISC complex RNA helicase	+	113216933	113243368	2506.37	2321.7	11.3951	11.0361	2457.01	2429.24	2632.87	2204.16	2475.83	2285.11	11.2313	11.5054	11.4485	10.8931	11.0975	11.1176
ASHGV40000889	0.0310943	0.374592	1.26158	up	noncoding	long noncoding	Reliable	ENST00000439700	AC104695.4	GENCODE	849	chr2	-	28671033	28673051	AGTAAAAGGAGAAGATAGAAGGCACCGGTGATTCTGAGAATTCAAGGACCCTGGCTTGTA		intergenic							33.2414	38.8301	5.22794	4.8927	34.2476	31.8986	33.578	43.488	45.1982	27.8042	5.18497	5.37198	5.12686	4.81178	4.83111	5.03522
ASHGV40038837	0.0313563	0.375667	1.77768	up	noncoding	long noncoding	Reliable	ENST00000507388	RP11-1E6.1	GENCODE	653	chr4	+	43342891	43347617	ATGAGGCTGTTACTCTAACTCAAAGCAGACTTGCAAGAGTAAAATAATCAATCTTCATCA		intergenic							22.1891	19.6159	4.65396	3.82396	25.1863	21.578	19.803	27.6699	18.3479	12.8299	4.75328	4.83086	4.37774	4.11697	3.40827	3.94666
ASHGV40041996	0.0313893	0.375683	1.36882	up	noncoding	long noncoding	Reliable	ENST00000502253	CTD-2269F5.1	GENCODE	792	chr5	+	83681296	83696600	GCTATATTGTGAAAATCCCTCTGTGCTTGTAATAAAGGCTTCATCTCCACAAGACCTAAA		bidirectional	NM_001278642	EDIL3		-	83236413	83680685	790.046	747.721	9.74707	9.29413	703.268	741.179	925.692	811.714	803.589	627.859	9.48355	9.83075	9.92691	9.26399	9.25255	9.36585
ASHGV40041996	0.0313893	0.375683	1.36882	up	noncoding	long noncoding	Reliable	ENST00000502253	CTD-2269F5.1	GENCODE	792	chr5	+	83681296	83696600	GCTATATTGTGAAAATCCCTCTGTGCTTGTAATAAAGGCTTCATCTCCACAAGACCTAAA		bidirectional	NM_005711	EDIL3	EGF-like repeats and discoidin I-like domains 3	-	83236413	83680685	790.046	747.721	9.74707	9.29413	703.268	741.179	925.692	811.714	803.589	627.859	9.48355	9.83075	9.92691	9.26399	9.25255	9.36585
ASHGV40001027	0.0314219	0.375683	1.3897	up	noncoding	long noncoding	Gold	ENST00000446590	AC016683.5	GENCODE	559	chr2	-	113929111	113932914	GCGGTCTGAGGTTTTACAACTCTCTCTCTCCATCAAGCTGGGTAAGTCAGAAACCTGAAG		intronic antisense	ENST00000441564	PSD4		+	113931573	113966973	313.688	304.248	8.41317	7.93839	294.313	268.784	377.968	314.916	347.931	249.898	8.24066	8.38606	8.61279	7.7763	7.92349	8.11539
ASHGV40001027	0.0314219	0.375683	1.3897	up	noncoding	long noncoding	Gold	ENST00000446590	AC016683.5	GENCODE	559	chr2	-	113929111	113932914	GCGGTCTGAGGTTTTACAACTCTCTCTCTCCATCAAGCTGGGTAAGTCAGAAACCTGAAG		intronic antisense	NM_012455	PSD4	pleckstrin and Sec7 domain containing 4	+	113931559	113960677	313.688	304.248	8.41317	7.93839	294.313	268.784	377.968	314.916	347.931	249.898	8.24066	8.38606	8.61279	7.7763	7.92349	8.11539
ASHGV40020113	0.0317955	0.377339	1.91418	up	noncoding	long noncoding	Reliable	ENST00000582881	RP11-68I3.11	GENCODE	1052	chr17	-	27971813	27972865	TACCTCAATCAGGATCTCAGCAAGAAACAGCAGACTCAGATTAGGATTATTTGAGGAGGG		intron sense-overlapping	NM_001282129	SSH2		-	27952956	28257246	143.195	102.727	7.29337	6.35665	134.085	140.813	154.688	98.0396	105.899	104.243	7.11287	7.45347	7.31378	6.03567	6.1366	6.89766
ASHGV40020113	0.0317955	0.377339	1.91418	up	noncoding	long noncoding	Reliable	ENST00000582881	RP11-68I3.11	GENCODE	1052	chr17	-	27971813	27972865	TACCTCAATCAGGATCTCAGCAAGAAACAGCAGACTCAGATTAGGATTATTTGAGGAGGG		intron sense-overlapping	NM_033389	SSH2	slingshot protein phosphatase 2	-	27952956	28257058	143.195	102.727	7.29337	6.35665	134.085	140.813	154.688	98.0396	105.899	104.243	7.11287	7.45347	7.31378	6.03567	6.1366	6.89766
ASHGV40027008	0.0318015	0.377339	1.19187	up	noncoding	long noncoding	Reliable	ENST00000429191	RP11-293P20.4	GENCODE	461	chr1	+	24393263	24410055	TAGGATCTCGTTCAAGGCTGGTCCACCTCACACGAATCCTACCCCATGGGCGCTGGGAAG		intronic antisense	ENST00000329601	MYOM3		-	24392275	24438665	47.4134	56.9508	5.71411	5.46088	48.5272	40.1363	53.5767	62.9603	66.5727	41.3192	5.66126	5.68869	5.79239	5.36782	5.42317	5.59164
ASHGV40027008	0.0318015	0.377339	1.19187	up	noncoding	long noncoding	Reliable	ENST00000429191	RP11-293P20.4	GENCODE	461	chr1	+	24393263	24410055	TAGGATCTCGTTCAAGGCTGGTCCACCTCACACGAATCCTACCCCATGGGCGCTGGGAAG		intronic antisense	ENST00000330966	MYOM3		-	24382530	24438665	47.4134	56.9508	5.71411	5.46088	48.5272	40.1363	53.5767	62.9603	66.5727	41.3192	5.66126	5.68869	5.79239	5.36782	5.42317	5.59164
ASHGV40027008	0.0318015	0.377339	1.19187	up	noncoding	long noncoding	Reliable	ENST00000429191	RP11-293P20.4	GENCODE	461	chr1	+	24393263	24410055	TAGGATCTCGTTCAAGGCTGGTCCACCTCACACGAATCCTACCCCATGGGCGCTGGGAAG		intronic antisense	NM_152372	MYOM3	myomesin 3	-	24382530	24438665	47.4134	56.9508	5.71411	5.46088	48.5272	40.1363	53.5767	62.9603	66.5727	41.3192	5.66126	5.68869	5.79239	5.36782	5.42317	5.59164
ASHGV40024350	0.0318189	0.377339	1.14312	up	noncoding	long noncoding	Reliable	ENST00000597015	AC067969.1	GENCODE	570	chr19	-	39017593	39019195	TTGTGCAGAAATTCCCGGACCTCCTCATCTGTGTCTTTCTGGGGAGACAGAGCCAGGCTG		natural antisense	ENST00000360985	RYR1		+	38924339	39078204	339.3	402.345	8.53755	8.34458	349.76	311.986	356.155	451.899	437.674	317.462	8.4885	8.59735	8.52681	8.3217	8.27098	8.44107
ASHGV40024350	0.0318189	0.377339	1.14312	up	noncoding	long noncoding	Reliable	ENST00000597015	AC067969.1	GENCODE	570	chr19	-	39017593	39019195	TTGTGCAGAAATTCCCGGACCTCCTCATCTGTGTCTTTCTGGGGAGACAGAGCCAGGCTG		natural antisense	ENST00000599547	RYR1		+	39002210	39025814	339.3	402.345	8.53755	8.34458	349.76	311.986	356.155	451.899	437.674	317.462	8.4885	8.59735	8.52681	8.3217	8.27098	8.44107
ASHGV40024350	0.0318189	0.377339	1.14312	up	noncoding	long noncoding	Reliable	ENST00000597015	AC067969.1	GENCODE	570	chr19	-	39017593	39019195	TTGTGCAGAAATTCCCGGACCTCCTCATCTGTGTCTTTCTGGGGAGACAGAGCCAGGCTG		natural antisense	ENST00000601514	RYR1		+	39018729	39026702	339.3	402.345	8.53755	8.34458	349.76	311.986	356.155	451.899	437.674	317.462	8.4885	8.59735	8.52681	8.3217	8.27098	8.44107
ASHGV40024350	0.0318189	0.377339	1.14312	up	noncoding	long noncoding	Reliable	ENST00000597015	AC067969.1	GENCODE	570	chr19	-	39017593	39019195	TTGTGCAGAAATTCCCGGACCTCCTCATCTGTGTCTTTCTGGGGAGACAGAGCCAGGCTG		natural antisense	NM_000540	RYR1	ryanodine receptor 1 (skeletal)	+	38924339	39078204	339.3	402.345	8.53755	8.34458	349.76	311.986	356.155	451.899	437.674	317.462	8.4885	8.59735	8.52681	8.3217	8.27098	8.44107
ASHGV40024350	0.0318189	0.377339	1.14312	up	noncoding	long noncoding	Reliable	ENST00000597015	AC067969.1	GENCODE	570	chr19	-	39017593	39019195	TTGTGCAGAAATTCCCGGACCTCCTCATCTGTGTCTTTCTGGGGAGACAGAGCCAGGCTG		natural antisense	NM_001042723	RYR1		+	38924339	39078204	339.3	402.345	8.53755	8.34458	349.76	311.986	356.155	451.899	437.674	317.462	8.4885	8.59735	8.52681	8.3217	8.27098	8.44107
ASHGV40027844	0.0319053	0.377349	1.74163	up	noncoding	long noncoding	Reliable	ENST00000609166	RP11-647K16.1	GENCODE	430	chr2	-	191318817	191319247	GAGGGTATCAGGCTCTCATTAAGCCATTGTAAAATGGATGTAATAAAACAACTGTTTTCT		intronic antisense	ENST00000281416	MFSD6		+	191300620	191367041	251.543	196.708	8.10525	7.30481	279.371	240.161	235.097	206.592	190.621	192.91	8.16658	8.22669	7.92248	7.13977	7.01642	7.75826
ASHGV40027844	0.0319053	0.377349	1.74163	up	noncoding	long noncoding	Reliable	ENST00000609166	RP11-647K16.1	GENCODE	430	chr2	-	191318817	191319247	GAGGGTATCAGGCTCTCATTAAGCCATTGTAAAATGGATGTAATAAAACAACTGTTTTCT		intronic antisense	ENST00000434582	MFSD6		+	191302149	191366839	251.543	196.708	8.10525	7.30481	279.371	240.161	235.097	206.592	190.621	192.91	8.16658	8.22669	7.92248	7.13977	7.01642	7.75826
ASHGV40027844	0.0319053	0.377349	1.74163	up	noncoding	long noncoding	Reliable	ENST00000609166	RP11-647K16.1	GENCODE	430	chr2	-	191318817	191319247	GAGGGTATCAGGCTCTCATTAAGCCATTGTAAAATGGATGTAATAAAACAACTGTTTTCT		intronic antisense	NM_017694	MFSD6	major facilitator superfamily domain containing 6	+	191273080	191367041	251.543	196.708	8.10525	7.30481	279.371	240.161	235.097	206.592	190.621	192.91	8.16658	8.22669	7.92248	7.13977	7.01642	7.75826
ASHGV40020921	0.0319328	0.377349	1.4691	up	noncoding	long noncoding	Reliable	ENST00000585798	RP11-13K12.5	GENCODE	1767	chr17	-	75559449	75564777	TTAGAACTCATTTAAAAGCTGCTCTCTCTGCATGCTCAGGGTGAGCAGAGCTGCTGAAAT		intergenic							78.493	74.5625	6.43018	5.87525	81.8265	68.4588	85.1937	83.0082	76.7752	63.904	6.40817	6.4268	6.45558	5.77943	5.63853	6.2078
ASHGV40044358	0.0319405	0.377349	1.13648	up	noncoding	long noncoding	Reliable	ENST00000446476	RP5-826L7.1	GENCODE	602	chr6	-	164007614	164009197	TTATTATTTAAAAGTGTGTTGGGGTGGTGGTGGGGCCTTATTCCTAATACTTAAAATCAT		intergenic							893.32	1001.49	9.91963	9.73506	936.513	752.416	991.03	1098.67	1104.72	801.079	9.88358	9.85105	10.0243	9.74692	9.76388	9.69437
ASHGV40008068	0.0321366	0.377812	1.16082	up	noncoding	long noncoding	Reliable	ENST00000499752	RP11-379P15.1	GENCODE	3734	chr11	+	8190713	8200450	GAAAAGGACTAGGGGAACCTTTTGTATTCCAACAGATGAAGCTGCTCCTCTTCCTAGGAA		bidirectional	ENST00000419822	RIC3		-	8160600	8190572	144.15	172.664	7.29909	7.08394	139.801	129.236	163.412	195.916	203.446	118.631	7.174	7.3303	7.39295	7.06324	7.11208	7.0765
ASHGV40008068	0.0321366	0.377812	1.16082	up	noncoding	long noncoding	Reliable	ENST00000499752	RP11-379P15.1	GENCODE	3734	chr11	+	8190713	8200450	GAAAAGGACTAGGGGAACCTTTTGTATTCCAACAGATGAAGCTGCTCCTCTTCCTAGGAA		bidirectional	ENST00000531450	RIC3		-	8132453	8190568	144.15	172.664	7.29909	7.08394	139.801	129.236	163.412	195.916	203.446	118.631	7.174	7.3303	7.39295	7.06324	7.11208	7.0765
ASHGV40008068	0.0321366	0.377812	1.16082	up	noncoding	long noncoding	Reliable	ENST00000499752	RP11-379P15.1	GENCODE	3734	chr11	+	8190713	8200450	GAAAAGGACTAGGGGAACCTTTTGTATTCCAACAGATGAAGCTGCTCCTCTTCCTAGGAA		bidirectional	NM_001135109	RIC3		-	8127596	8190590	144.15	172.664	7.29909	7.08394	139.801	129.236	163.412	195.916	203.446	118.631	7.174	7.3303	7.39295	7.06324	7.11208	7.0765
ASHGV40008068	0.0321366	0.377812	1.16082	up	noncoding	long noncoding	Reliable	ENST00000499752	RP11-379P15.1	GENCODE	3734	chr11	+	8190713	8200450	GAAAAGGACTAGGGGAACCTTTTGTATTCCAACAGATGAAGCTGCTCCTCTTCCTAGGAA		bidirectional	NM_001206671	RIC3	RIC3 acetylcholine receptor chaperone	-	8127596	8190590	144.15	172.664	7.29909	7.08394	139.801	129.236	163.412	195.916	203.446	118.631	7.174	7.3303	7.39295	7.06324	7.11208	7.0765
ASHGV40008068	0.0321366	0.377812	1.16082	up	noncoding	long noncoding	Reliable	ENST00000499752	RP11-379P15.1	GENCODE	3734	chr11	+	8190713	8200450	GAAAAGGACTAGGGGAACCTTTTGTATTCCAACAGATGAAGCTGCTCCTCTTCCTAGGAA		bidirectional	NM_001206672	RIC3		-	8127596	8190590	144.15	172.664	7.29909	7.08394	139.801	129.236	163.412	195.916	203.446	118.631	7.174	7.3303	7.39295	7.06324	7.11208	7.0765
ASHGV40008068	0.0321366	0.377812	1.16082	up	noncoding	long noncoding	Reliable	ENST00000499752	RP11-379P15.1	GENCODE	3734	chr11	+	8190713	8200450	GAAAAGGACTAGGGGAACCTTTTGTATTCCAACAGATGAAGCTGCTCCTCTTCCTAGGAA		bidirectional	NM_024557	RIC3		-	8127596	8190590	144.15	172.664	7.29909	7.08394	139.801	129.236	163.412	195.916	203.446	118.631	7.174	7.3303	7.39295	7.06324	7.11208	7.0765
ASHGV40039520	0.0323283	0.37811	1.22711	up	noncoding	long noncoding	Reliable	ENST00000610146	RP11-336K24.12	GENCODE	2157	chr1	+	155948589	155952777	ATTATCATTATTATGTCCAATGGTTGAGGTTTCCGCTGCCCACCTGTCAGCTATGTGAGG		intronic antisense	ENST00000368316	ARHGEF2		-	155916645	155959864	257.589	285.067	8.14111	7.84584	268.571	229.615	274.581	305.584	316.132	233.484	8.11187	8.16167	8.14978	7.73154	7.78143	8.02454
ASHGV40039520	0.0323283	0.37811	1.22711	up	noncoding	long noncoding	Reliable	ENST00000610146	RP11-336K24.12	GENCODE	2157	chr1	+	155948589	155952777	ATTATCATTATTATGTCCAATGGTTGAGGTTTCCGCTGCCCACCTGTCAGCTATGTGAGG		intronic antisense	ENST00000462460	ARHGEF2		-	155916645	155959864	257.589	285.067	8.14111	7.84584	268.571	229.615	274.581	305.584	316.132	233.484	8.11187	8.16167	8.14978	7.73154	7.78143	8.02454
ASHGV40039520	0.0323283	0.37811	1.22711	up	noncoding	long noncoding	Reliable	ENST00000610146	RP11-336K24.12	GENCODE	2157	chr1	+	155948589	155952777	ATTATCATTATTATGTCCAATGGTTGAGGTTTCCGCTGCCCACCTGTCAGCTATGTGAGG		intronic antisense	ENST00000471589	ARHGEF2		-	155932930	155948890	257.589	285.067	8.14111	7.84584	268.571	229.615	274.581	305.584	316.132	233.484	8.11187	8.16167	8.14978	7.73154	7.78143	8.02454
ASHGV40039520	0.0323283	0.37811	1.22711	up	noncoding	long noncoding	Reliable	ENST00000610146	RP11-336K24.12	GENCODE	2157	chr1	+	155948589	155952777	ATTATCATTATTATGTCCAATGGTTGAGGTTTCCGCTGCCCACCTGTCAGCTATGTGAGG		intronic antisense	ENST00000495070	ARHGEF2		-	155939038	155959290	257.589	285.067	8.14111	7.84584	268.571	229.615	274.581	305.584	316.132	233.484	8.11187	8.16167	8.14978	7.73154	7.78143	8.02454
ASHGV40021088	0.0326062	0.378231	1.46097	up	noncoding	long noncoding	Reliable	ENST00000570924	RP11-818O24.3	GENCODE	570	chr17	+	1327766	1329657	TGTGGAGGAAGGAGAGGAAGGGATGATGGCCCAGCCTGTGTCGTGACGATGCCAGCTGAG		intronic antisense	ENST00000574295	CRK		-	1325519	1359443	154.879	144.582	7.40391	6.85698	152.474	139.019	173.145	147.385	159.242	127.118	7.29797	7.43583	7.47792	6.64783	6.74835	7.17475
ASHGV40021088	0.0326062	0.378231	1.46097	up	noncoding	long noncoding	Reliable	ENST00000570924	RP11-818O24.3	GENCODE	570	chr17	+	1327766	1329657	TGTGGAGGAAGGAGAGGAAGGGATGATGGCCCAGCCTGTGTCGTGACGATGCCAGCTGAG		intronic antisense	NM_005206	CRK		-	1324646	1359561	154.879	144.582	7.40391	6.85698	152.474	139.019	173.145	147.385	159.242	127.118	7.29797	7.43583	7.47792	6.64783	6.74835	7.17475
ASHGV40021088	0.0326062	0.378231	1.46097	up	noncoding	long noncoding	Reliable	ENST00000570924	RP11-818O24.3	GENCODE	570	chr17	+	1327766	1329657	TGTGGAGGAAGGAGAGGAAGGGATGATGGCCCAGCCTGTGTCGTGACGATGCCAGCTGAG		intronic antisense	NM_016823	CRK	v-crk avian sarcoma virus CT10 oncogene homolog	-	1324646	1359561	154.879	144.582	7.40391	6.85698	152.474	139.019	173.145	147.385	159.242	127.118	7.29797	7.43583	7.47792	6.64783	6.74835	7.17475
ASHGV40002611	0.0326603	0.378231	1.21447	up	noncoding	long noncoding	Reliable	ENST00000595160	MIR371B	GENCODE	446	chr19	-	54290850	54291423	GGCCCACAGGGTTGAGTCTTCTCAAGCGGTAACACTCAAAAGATGGCGGCACTTTCACCA	100616185	intergenic							17.3409	22.437	4.31867	4.03833	16.9192	15.0618	20.0419	24.4339	29.2006	13.6765	4.20252	4.35862	4.39486	3.93034	4.15332	4.03134
ASHGV40052815	0.032743	0.378231	1.3627	up	noncoding	long noncoding	Reliable	ENST00000609407	RP11-351D16.3	GENCODE	1511	chr10	-	43632271	43633782	GATCATGGGTGATACACTGGGATATAGTTGTAAAATAAGTAGTTCTCCTAGGGAAAATAT		bidirectional	ENST00000374464	CSGALNACT2		+	43633933	43657669	195.858	195.769	7.74017	7.29371	205.472	171.695	210.408	215.873	203.227	168.206	7.72452	7.73898	7.75703	7.20469	7.11016	7.56626
ASHGV40052815	0.032743	0.378231	1.3627	up	noncoding	long noncoding	Reliable	ENST00000609407	RP11-351D16.3	GENCODE	1511	chr10	-	43632271	43633782	GATCATGGGTGATACACTGGGATATAGTTGTAAAATAAGTAGTTCTCCTAGGGAAAATAT		bidirectional	NM_018590	CSGALNACT2	chondroitin sulfate N-acetylgalactosaminyltransferase 2	+	43633892	43680754	195.858	195.769	7.74017	7.29371	205.472	171.695	210.408	215.873	203.227	168.206	7.72452	7.73898	7.75703	7.20469	7.11016	7.56626
ASHGV40021640	0.0328846	0.378639	1.38921	up	noncoding	long noncoding	Reliable	ENST00000593278	RP11-333J10.2	GENCODE	256	chr17	+	35337465	35337721	ATCTCCTCTTAAGGGAAAGACCTTTGGAAATGGACCATGTAGGGTAAAATAAACATATAT		intron sense-overlapping	NM_012138	AATF	apoptosis antagonizing transcription factor	+	35306174	35414171	40.4483	42.6699	5.49836	5.0241	35.6853	40.5509	45.1086	51.2602	47.3653	29.3841	5.24561	5.70102	5.54847	5.06027	4.90036	5.11167
ASHGV40014996	0.0330806	0.378639	1.86583	up	noncoding	long noncoding	Reliable	ENST00000554055	RP11-841O20.2	GENCODE	581	chr14	+	53107556	53108284	GAGCCAGTAGAAGGTGACAAAGTAGAGGTAAGAATATTCCTTCAAAAAGATTGGCAGCTA		natural antisense	NM_014584	ERO1A	endoplasmic reticulum oxidoreductase alpha	-	53106632	53162649	3327.85	2105.71	11.7813	10.8815	2628.97	4038.78	3315.81	2240.18	1930.6	2146.36	11.3303	12.2443	11.7694	10.9205	10.6949	11.0291
ASHGV40014358	0.0331459	0.378639	1.24375	up	noncoding	long noncoding	Reliable	ENST00000553628	RP11-232C2.1	GENCODE	1079	chr14	-	79210740	79220221	AAACTGTATCTCAAAACTGCAGGATATCAGGCCGGGAGACATGGCTCACACCTGTAATCC		intronic antisense	ENST00000335750	NRXN3		+	79081274	80328307	414.511	446.305	8.82119	8.50649	446.089	361.033	436.411	474.063	482.247	382.604	8.83303	8.80846	8.82207	8.39493	8.42203	8.70252
ASHGV40014358	0.0331459	0.378639	1.24375	up	noncoding	long noncoding	Reliable	ENST00000553628	RP11-232C2.1	GENCODE	1079	chr14	-	79210740	79220221	AAACTGTATCTCAAAACTGCAGGATATCAGGCCGGGAGACATGGCTCACACCTGTAATCC		intronic antisense	NM_004796	NRXN3		+	78870073	80334633	414.511	446.305	8.82119	8.50649	446.089	361.033	436.411	474.063	482.247	382.604	8.83303	8.80846	8.82207	8.39493	8.42203	8.70252
ASHGV40057066	0.0331534	0.378639	1.08039	up	noncoding	long noncoding	Gold	ENST00000515825	RP11-161D15.2	GENCODE	548	chr4	-	174798621	174834403	GGCATCAATTTTAAAGTATTTCATCAGTTGGACCTACCAAATATCAAGTCAGGATTTGGC		intergenic							19.5156	28.0023	4.4856	4.37405	21.0383	16.4357	21.0727	31.5975	34.8341	17.5755	4.51273	4.4758	4.46827	4.31431	4.42442	4.38342
ASHGV40026398	0.0331979	0.378639	1.35495	up	noncoding	long noncoding	Gold	ENST00000439745	AC010745.3	GENCODE	415	chr2	-	16408294	16409462	TCAACAAAGGAAAGGAACCAAATTACCCGGGCGGCTTTGGCAGGCTGCACCACTGTCAGC		intergenic							56.9697	59.7216	5.97948	5.54124	57.5949	52.8694	60.4449	61.9927	69.8066	47.3655	5.9072	6.06771	5.96353	5.34429	5.49524	5.7842
ASHGV40020187	0.0331982	0.378639	1.30011	up	noncoding	long noncoding	Reliable	ENST00000585536	RP11-1094M14.10	GENCODE	396	chr17	-	33867057	33867816	GTGCAGTTGCCAGTCACAGAACCCAGGAGGTCTGGAAAGCAAACCTCTGTTTGGCCAAAG		intergenic							126.465	134.099	7.11705	6.73841	126.873	120.185	132.336	154.124	141.632	106.541	7.03048	7.22844	7.09222	6.71248	6.57393	6.92882
ASHGV40005353	0.0332367	0.378639	1.47179	up	noncoding	long noncoding	Reliable	ENST00000417542	RP11-461K13.1	GENCODE	458	chr10	+	16320699	16337857	AGTGGTCAGGAGAAGAAACCAACAAGAAATGTAACCTACCTCCAGAACTCAGGAACTCAG		intergenic							76.641	72.7636	6.3964	5.83883	85.4964	70.6336	73.793	79.426	77.379	61.4857	6.4702	6.4702	6.24881	5.71484	5.6482	6.15346
ASHGV40021842	0.0332761	0.378641	1.37091	up	noncoding	long noncoding	Reliable	ENST00000562555	RP11-259G18.1	GENCODE	298	chr17	+	44344777	44346060	AGGTTTAACCCAAAAAGGGAAGGGCAAATTCAAGGTGCAATTCATACCCAATGCATTTGA		intergenic							1202.54	1107.79	10.34	9.88487	1405.28	1042.47	1159.88	1176.28	1045.1	1102	10.4555	10.3141	10.2503	9.85538	9.67723	10.122
ASHGV40015440	0.0335893	0.379484	1.21585	up	noncoding	long noncoding	Reliable	ENST00000553301	CTD-2062F14.3	GENCODE	553	chr14	+	101005275	101006746	AATGTCATGACCCCACAGGAGCGAGGGGGACAGAGGAGGCTCAGGCTCAGCTGGCATCTT		intronic antisense	ENST00000554140	BEGAIN		-	101005635	101053750	54.3464	64.013	5.90834	5.62638	62.2059	48.5549	52.2785	74.1285	73.0256	44.8849	6.01807	5.94896	5.75797	5.60568	5.56504	5.70841
ASHGV40015440	0.0335893	0.379484	1.21585	up	noncoding	long noncoding	Reliable	ENST00000553301	CTD-2062F14.3	GENCODE	553	chr14	+	101005275	101006746	AATGTCATGACCCCACAGGAGCGAGGGGGACAGAGGAGGCTCAGGCTCAGCTGGCATCTT		natural antisense	ENST00000553553	BEGAIN		-	101005224	101034828	54.3464	64.013	5.90834	5.62638	62.2059	48.5549	52.2785	74.1285	73.0256	44.8849	6.01807	5.94896	5.75797	5.60568	5.56504	5.70841
ASHGV40015440	0.0335893	0.379484	1.21585	up	noncoding	long noncoding	Reliable	ENST00000553301	CTD-2062F14.3	GENCODE	553	chr14	+	101005275	101006746	AATGTCATGACCCCACAGGAGCGAGGGGGACAGAGGAGGCTCAGGCTCAGCTGGCATCTT		natural antisense	ENST00000554356	BEGAIN		-	101005371	101014435	54.3464	64.013	5.90834	5.62638	62.2059	48.5549	52.2785	74.1285	73.0256	44.8849	6.01807	5.94896	5.75797	5.60568	5.56504	5.70841
ASHGV40015440	0.0335893	0.379484	1.21585	up	noncoding	long noncoding	Reliable	ENST00000553301	CTD-2062F14.3	GENCODE	553	chr14	+	101005275	101006746	AATGTCATGACCCCACAGGAGCGAGGGGGACAGAGGAGGCTCAGGCTCAGCTGGCATCTT		natural antisense	ENST00000556188	BEGAIN		-	101005224	101035895	54.3464	64.013	5.90834	5.62638	62.2059	48.5549	52.2785	74.1285	73.0256	44.8849	6.01807	5.94896	5.75797	5.60568	5.56504	5.70841
ASHGV40015440	0.0335893	0.379484	1.21585	up	noncoding	long noncoding	Reliable	ENST00000553301	CTD-2062F14.3	GENCODE	553	chr14	+	101005275	101006746	AATGTCATGACCCCACAGGAGCGAGGGGGACAGAGGAGGCTCAGGCTCAGCTGGCATCTT		natural antisense	ENST00000556751	BEGAIN		-	101003489	101016226	54.3464	64.013	5.90834	5.62638	62.2059	48.5549	52.2785	74.1285	73.0256	44.8849	6.01807	5.94896	5.75797	5.60568	5.56504	5.70841
ASHGV40015440	0.0335893	0.379484	1.21585	up	noncoding	long noncoding	Reliable	ENST00000553301	CTD-2062F14.3	GENCODE	553	chr14	+	101005275	101006746	AATGTCATGACCCCACAGGAGCGAGGGGGACAGAGGAGGCTCAGGCTCAGCTGGCATCTT		natural antisense	NM_001159531	BEGAIN		-	101003483	101034407	54.3464	64.013	5.90834	5.62638	62.2059	48.5549	52.2785	74.1285	73.0256	44.8849	6.01807	5.94896	5.75797	5.60568	5.56504	5.70841
ASHGV40015440	0.0335893	0.379484	1.21585	up	noncoding	long noncoding	Reliable	ENST00000553301	CTD-2062F14.3	GENCODE	553	chr14	+	101005275	101006746	AATGTCATGACCCCACAGGAGCGAGGGGGACAGAGGAGGCTCAGGCTCAGCTGGCATCTT		natural antisense	NM_020836	BEGAIN	brain enriched guanylate kinase associated	-	101003483	101036131	54.3464	64.013	5.90834	5.62638	62.2059	48.5549	52.2785	74.1285	73.0256	44.8849	6.01807	5.94896	5.75797	5.60568	5.56504	5.70841
ASHGV40040441	0.0340081	0.380903	1.19298	up	noncoding	long noncoding	Reliable	ENST00000446952	RP11-528G1.2	GENCODE	635	chr1	+	160506862	160541248	TCAGAAGTCTTGCTAGTGTGGTACTGGTGGGATCAGGCTTTGATGGTGGCATCTGCAGTG		intronic antisense	ENST00000368048	CD84		-	160518034	160549294	284.109	323.153	8.28265	8.02807	292.594	253.915	305.817	352.357	354.769	262.335	8.23394	8.30676	8.30723	7.94743	7.95549	8.1813
ASHGV40040441	0.0340081	0.380903	1.19298	up	noncoding	long noncoding	Reliable	ENST00000446952	RP11-528G1.2	GENCODE	635	chr1	+	160506862	160541248	TCAGAAGTCTTGCTAGTGTGGTACTGGTGGGATCAGGCTTTGATGGTGGCATCTGCAGTG		intronic antisense	NM_001184879	CD84	CD84 molecule	-	160510883	160549306	284.109	323.153	8.28265	8.02807	292.594	253.915	305.817	352.357	354.769	262.335	8.23394	8.30676	8.30723	7.94743	7.95549	8.1813
ASHGV40040441	0.0340081	0.380903	1.19298	up	noncoding	long noncoding	Reliable	ENST00000446952	RP11-528G1.2	GENCODE	635	chr1	+	160506862	160541248	TCAGAAGTCTTGCTAGTGTGGTACTGGTGGGATCAGGCTTTGATGGTGGCATCTGCAGTG		intronic antisense	NM_001184881	CD84		-	160510883	160549306	284.109	323.153	8.28265	8.02807	292.594	253.915	305.817	352.357	354.769	262.335	8.23394	8.30676	8.30723	7.94743	7.95549	8.1813
ASHGV40040441	0.0340081	0.380903	1.19298	up	noncoding	long noncoding	Reliable	ENST00000446952	RP11-528G1.2	GENCODE	635	chr1	+	160506862	160541248	TCAGAAGTCTTGCTAGTGTGGTACTGGTGGGATCAGGCTTTGATGGTGGCATCTGCAGTG		intronic antisense	NM_001184882	CD84		-	160510883	160549306	284.109	323.153	8.28265	8.02807	292.594	253.915	305.817	352.357	354.769	262.335	8.23394	8.30676	8.30723	7.94743	7.95549	8.1813
ASHGV40040441	0.0340081	0.380903	1.19298	up	noncoding	long noncoding	Reliable	ENST00000446952	RP11-528G1.2	GENCODE	635	chr1	+	160506862	160541248	TCAGAAGTCTTGCTAGTGTGGTACTGGTGGGATCAGGCTTTGATGGTGGCATCTGCAGTG		intronic antisense	NM_003874	CD84		-	160510883	160549306	284.109	323.153	8.28265	8.02807	292.594	253.915	305.817	352.357	354.769	262.335	8.23394	8.30676	8.30723	7.94743	7.95549	8.1813
ASHGV40006907	0.0340874	0.381422	1.35051	up	noncoding	long noncoding	Gold	ENST00000531982	CTD-2210P24.3	GENCODE	534	chr11	-	45772373	45773422	AATCGTGAGACCAGACCTTGACCTGTTCCGTTTGGCGCTCTGGATTGCGGAGCATACCGA		intergenic							322.744	320.813	8.45255	8.01905	386.625	264.829	316.777	355.187	337.832	269.421	8.63565	8.36618	8.35584	7.95847	7.88072	8.21796
ASHGV40053185	0.0342484	0.381858	1.46025	up	noncoding	long noncoding	Reliable	ENST00000445872	RP11-535M15.2	GENCODE	1262	chr9	+	99488171	99489525	CTTTTGACAATGATGAAGAGGTTGTCACCTCTTGAGGTGGGCGAGATGTTGCTTATGCTT		intergenic							180.761	166.799	7.5897	7.04349	213.579	122.413	206.291	194.771	183.545	122.081	7.78298	7.25789	7.72823	7.05242	6.95925	7.11878
ASHGV40021539	0.0342647	0.381858	1.63619	up	noncoding	long noncoding	Reliable	ENST00000580085	CTD-2349P21.9	GENCODE	462	chr17	+	29119389	29119851	CCATTAACAGGGTATCATGATCAGTCCCACAAATTACAAAAGATTTTAGTATATTCCTGC		natural antisense	NM_015986	CRLF3	cytokine receptor-like factor 3	-	29109701	29151778	1670.91	1297.87	10.8231	10.1127	1507.47	1722.96	1782.29	1251.4	1204.41	1437.8	10.5635	11.0203	10.8854	9.95632	9.9109	10.471
ASHGV40049143	0.0343132	0.381858	1.73347	up	noncoding	long noncoding	Reliable	ENST00000517714	RP11-150O12.4	GENCODE	551	chr8	-	37458054	37483391	AGAGGCTGCATGCTCACCTGTGGGTGCTGTGGGAGCAAGGACAGTCGCACTGGGAGAAAG		intergenic							378.605	294.552	8.68926	7.8956	376.162	329.196	430.456	307.099	274.359	302.198	8.59422	8.67144	8.80213	7.74057	7.57233	8.37392
ASHGV40043626	0.0344244	0.381858	1.28204	up	noncoding	long noncoding	Reliable	ENST00000425089	RP11-524H19.2	GENCODE	586	chr6	-	54704915	54705653	AAATGTTACGATGATTGAGGGCTGTACTGGTATTTGGTGGGCAGGGAATGACAATGTCCT		intergenic							141.349	151.218	7.27487	6.91643	141.223	129.396	153.429	163.954	166.931	122.769	7.19048	7.33222	7.3019	6.80313	6.81952	7.12664
ASHGV40000207	0.0345307	0.38194	1.1636	up	noncoding	long noncoding	Reliable	ENST00000393279	AC009237.8	GENCODE	1427	chr2	+	96191092	96192968	CTGCACAGGCTGGCCCAGTCAGGGCACGCTATCATCACCAACTACTTGTTGAACTACGTT		intergenic							48.7752	61.7326	5.75705	5.53845	53.0737	41.7803	51.4716	75.6398	73.1652	36.3928	5.79019	5.74324	5.73771	5.63795	5.5674	5.40999
ASHGV40001895	0.0345501	0.381987	1.37785	up	noncoding	long noncoding	Gold	ENST00000532946	AP006621.8	GENCODE	536	chr11	-	823633	832883	TGCAAAAGAGGTGCGCACCCTCATTGAGCCGGGCGGGCAGGTGCTCCAGGATGTGATCTT		intronic antisense	ENST00000527089	EFCAB4A		+	827247	828950	77.7483	78.6025	6.41394	5.95152	78.3902	66.6981	88.1565	87.7825	83.3606	64.6643	6.34467	6.39348	6.50366	5.8639	5.76663	6.22403
ASHGV40001895	0.0345501	0.381987	1.37785	up	noncoding	long noncoding	Gold	ENST00000532946	AP006621.8	GENCODE	536	chr11	-	823633	832883	TGCAAAAGAGGTGCGCACCCTCATTGAGCCGGGCGGGCAGGTGCTCCAGGATGTGATCTT		intronic antisense	ENST00000528315	EFCAB4A		+	826143	828711	77.7483	78.6025	6.41394	5.95152	78.3902	66.6981	88.1565	87.7825	83.3606	64.6643	6.34467	6.39348	6.50366	5.8639	5.76663	6.22403
ASHGV40001895	0.0345501	0.381987	1.37785	up	noncoding	long noncoding	Gold	ENST00000532946	AP006621.8	GENCODE	536	chr11	-	823633	832883	TGCAAAAGAGGTGCGCACCCTCATTGAGCCGGGCGGGCAGGTGCTCCAGGATGTGATCTT		intronic antisense	ENST00000530183	EFCAB4A		+	827295	828766	77.7483	78.6025	6.41394	5.95152	78.3902	66.6981	88.1565	87.7825	83.3606	64.6643	6.34467	6.39348	6.50366	5.8639	5.76663	6.22403
[truncated: 27,549 more rows]

## Sheet: Down_lncRNA_BCR025_vs_BCON
# Fold Change cut-off: 1.0 # P-value cut-off: 1.0 # Condition pairs: BCR025_vs_BCON # Column A: ProbeName it represents probe name. # Column B: P-value, P-value calculated from unpaired t-test. # Column C: FDR, FDR is calculated from Benjamini Hochberg FDR. # Column D: Fold Change, the absolute ratio (no log scale) of normalized intensities between two conditions. # Column E: Regulation, it depic…
[truncated: 34,936 more rows]
