# Supplementary material for: The Oncogenic and Tumor Suppressive Long Non-Coding RNA–microRNA–Messenger RNA Regulatory Axes Identified by Analyzing Multiple Platform Omics Data from Cr(VI)-Transformed Cells and Their Implications in Lung Cancer
Source: Biomedicines. 2022 Sep 20;10(10):2334. doi: 10.3390/biomedicines10102334 (PMC9598927; doi:10.3390/biomedicines10102334)
Supplement: Supplementary file 1 [file biomedicines-10-02334-s001.zip › supplementary Excel file (2) DE_miRNAs_BEAS-2B Cr(VI)_Microarray Profile.xls]

## Sheet: Report
Statistic Test Report
Test No.	T-test-01
Test Name:	B2BCONp65 vs B2BCr25p56
Group No.	Sample Name	Group Name	Pair	Comment
1	B2BCr0.25 (Cr-transfomred)	B2BCr0.25
2	B2BCON (Control)	B2BCON

## Sheet: Test Result
				Group 1		Group 2			Group 1	Group 1	Group 1	Group 1	Group 2	Group 2	Group 2	Group 2
				B2BCr0.25 (Cr-transformed)		B2BCON (Control)			S02 - B2BCr0.25-01	S02 - B2BCr0.25-02	S02 - B2BCr0.25-03	S02 - B2BCr0.25-04	S01 - B2BCON-01	S01 - B2BCON-02	S01 - B2BCON-03	S01 - B2BCON-04					MRA-1001B2_miRHuman_19.xls
Rpter Index	FDR	Reporter Name	p-value	Mean	StDev	Mean	StDev	Log2 (G2/G1)	Signal	Signal	Signal	Signal	Signal	Signal	Signal	Signal	Target Sequence (5' to 3')	Note	Reporter Source	Accession No.	Reporter Name	Human
265	0.935519	hsa-miR-203b-5p	0.116006	39.8125	79.5869	0.00128797	0	-14.9158	0.0190181	0.0190181	0.0190181	159.193	0.00128797	0.00128797	0.00128797	0.00128797	UAGUGGUCCUAAACAUUUCACA	mature miRNA	standard	MIMAT0019813	hsa-miR-203b-5p	hsa-miR-203b-5p
906	4.57507	hsa-miR-1249	2.6603e-05	61.0513	26.0734	0.00285914	0	-14.3822	44.7122	89.1854	76.501	33.8064	0.00285914	0.00285914	0.00285914	0.00285914	ACGCCCUUCCCCCCCUUCUUCA	mature miRNA	standard	MIMAT0005901	hsa-miR-1249	hsa-miR-1249
580	5.30546	hsa-miR-548h-3p	4.94928e-06	57.2674	15.1964	0.00299795	0	-14.2214	51.7022	42.0383	57.3279	78.0012	0.00299795	0.00299795	0.00299795	0.00299795	CAAAAACCGCAAUUACUUUUGCA	mature miRNA	standard	MIMAT0022723,MIMAT0018446	hsa-miR-548h-3p	hsa-miR-548h-3p, hsa-miR-548z
1559	4.518	hsa-miR-4646-3p	3.03392e-05	51.2804	25.5995	0.00304184	0	-14.0412	30.7638	36.0654	87.5202	50.7723	0.00304184	0.00304184	0.00304184	0.00304184	AUUGUCCCUCUCCCUUCCCAG	mature miRNA	standard	MIMAT0019708	hsa-miR-4646-3p	hsa-miR-4646-3p
1281	5.80004	hsa-miR-3920	1.58473e-06	43.4035	7.34527	0.00257538	0	-14.0407	50.7789	40.4188	47.8758	34.5405	0.00257538	0.00257538	0.00257538	0.00257538	ACUGAUUAUCUUAACUCUCUGA	mature miRNA	standard	MIMAT0018195	hsa-miR-3920	hsa-miR-3920
300	5.36214	hsa-miR-296-5p	4.34374e-06	45.2873	10.1181	0.0028912	0	-13.9351	55.5183	44.5756	49.3774	31.6778	0.0028912	0.0028912	0.0028912	0.0028912	AGGGCCCCCCCUCAAUCCUGU	mature miRNA	standard	MIMAT0000690	hsa-miR-296-5p	hsa-miR-296-5p
1674	3.08113	hsa-miR-4716-5p	0.000829595	41.382	21.8019	0.00300401	0	-13.7498	23.7807	23.0893	67.6161	51.042	0.00300401	0.00300401	0.00300401	0.00300401	UCCAUGUUUCCUUCCCCCUUCU	mature miRNA	standard	MIMAT0019826	hsa-miR-4716-5p	hsa-miR-4716-5p
1761	4.42289	hsa-miR-4769-3p	3.7767e-05	39.7627	15.8715	0.00290578	0	-13.7402	18.339	38.5187	55.4712	46.722	0.00290578	0.00290578	0.00290578	0.00290578	UCUGCCAUCCUCCCUCCCCUAC	mature miRNA	standard	MIMAT0019923	hsa-miR-4769-3p	hsa-miR-4769-3p
423	3.58376	hsa-miR-425-3p	0.000260761	33.5924	25.0999	0.00260977	0	-13.6519	7.73301	34.5939	67.3678	24.6749	0.00260977	0.00260977	0.00260977	0.00260977	AUCGGGAAUGUCGUGUCCGCCC	mature miRNA	standard	MIMAT0001343	hsa-miR-425-3p	hsa-miR-425-3p
1727	4.35654	hsa-miR-4749-3p	4.40007e-05	34.2453	14.2399	0.00272731	0	-13.6161	15.2269	49.6571	37.189	34.9083	0.00272731	0.00272731	0.00272731	0.00272731	CGCCCCUCCUGCCCCCACAG	mature miRNA	standard	MIMAT0019886	hsa-miR-4749-3p	hsa-miR-4749-3p
1380	4.37408	hsa-miR-4313	4.22589e-05	26.4415	12.216	0.00213706	0	-13.5949	35.5287	38.1995	18.2101	13.8278	0.00213706	0.00213706	0.00213706	0.00213706	AGCCCCCUGGCCCCAAACCC	mature miRNA	standard	MIMAT0016865	hsa-miR-4313	hsa-miR-4313
1232	4.40466	hsa-miR-3675-3p	3.93862e-05	23.0591	10.501	0.00194342	0	-13.5345	12.7972	15.2157	32.3227	31.9008	0.00194342	0.00194342	0.00194342	0.00194342	CAUCUCUAAGGAACUCCCCCAA	mature miRNA	standard	MIMAT0018099	hsa-miR-3675-3p	hsa-miR-3675-3p
1873	3.31872	hsa-miR-5571-5p	0.00048004	23.6732	19.9898	0.0020364	0	-13.5049	5.21128	37.9215	43.7529	7.80735	0.0020364	0.0020364	0.0020364	0.0020364	CAAUUCUCAAAGGAGCCUCCC	mature miRNA	standard	MIMAT0022257	hsa-miR-5571-5p	hsa-miR-5571-5p
1936	5.19143	hsa-miR-6069	6.43535e-06	33.2587	8.69317	0.00289452	0	-13.4881	28.8385	23.7554	43.3774	37.0634	0.00289452	0.00289452	0.00289452	0.00289452	GGGCUAGGGCCUGCUGCCCCC	mature miRNA	standard	MIMAT0023694	hsa-miR-6069	hsa-miR-6069
912	4.80195	hsa-miR-1255a	1.57779e-05	26.7913	9.38298	0.00265337	0	-13.3016	23.1151	28.3083	38.9608	16.7809	0.00265337	0.00265337	0.00265337	0.00265337	AGGAUGAGCAAAGAAAGUAGAUU	mature miRNA	standard	MIMAT0005906	hsa-miR-1255a	hsa-miR-1255a
893	3.94908	hsa-miR-1237-3p	0.000112439	24.6616	14.7387	0.00259305	0	-13.2153	16.4515	42.5114	30.3108	9.37263	0.00259305	0.00259305	0.00259305	0.00259305	UCCUUCUGCUCCGUCCCCCAG	mature miRNA	standard	MIMAT0005592	hsa-miR-1237-3p	hsa-miR-1237-3p
2004	5.68469	hsa-miR-6515-3p	2.06687e-06	27.6222	4.92672	0.00295069	0	-13.1925	24.1244	30.4624	22.8373	33.0647	0.00295069	0.00295069	0.00295069	0.00295069	UCUCUUCAUCUACCCCCCAG	mature miRNA	standard	MIMAT0025487	hsa-miR-6515-3p	hsa-miR-6515-3p
1028	4.65714	hsa-miR-2355-5p	2.20221e-05	22.3939	8.40685	0.00243157	0	-13.1689	20.6808	22.7795	33.2572	12.8581	0.00243157	0.00243157	0.00243157	0.00243157	AUCCCCAGAUACAAUGGACAA	mature miRNA	standard	MIMAT0016895	hsa-miR-2355-5p	hsa-miR-2355-5p
1099	3.11785	hsa-miR-3152-3p	0.000762336	14.261	13.3312	0.0015606	0	-13.1577	16.5189	6.5719	32.0463	1.90684	0.0015606	0.0015606	0.0015606	0.0015606	UGUGUUAGAAUAGGGGCAAUAA	mature miRNA	standard	MIMAT0015025	hsa-miR-3152-3p	hsa-miR-3152-3p
1757	3.52606	hsa-miR-4766-5p	0.000297809	22.6662	14.0816	0.00261369	0	-13.0822	4.84954	20.2444	38.5638	27.007	0.00261369	0.00261369	0.00261369	0.00261369	UCUGAAAGAGCAGUUGGUGUU	mature miRNA	standard	MIMAT0019917	hsa-miR-4766-5p	hsa-miR-4766-5p
1729	3.21282	hsa-miR-4750-3p	0.000612611	23.8599	9.89147	0.00279408	0	-13.0599	35.7844	19.8802	27.0962	12.6787	0.00279408	0.00279408	0.00279408	0.00279408	CCUGACCCACCCCCUCCCGCAG	mature miRNA	standard	MIMAT0022979	hsa-miR-4750-3p	hsa-miR-4750-3p
913	3.60317	hsa-miR-1255b-2-3p	0.00024936	22.5718	12.467	0.00268223	0	-13.0388	23.4772	34.5583	27.0503	5.20146	0.00268223	0.00268223	0.00268223	0.00268223	AACCACUUUCUUUGCUCAUCCA	mature miRNA	standard	MIMAT0022725	hsa-miR-1255b-2-3p	hsa-miR-1255b-2-3p
786	1.13406	hsa-miR-675-3p	0.0734415	12.0424	16.8795	0.00149808	0	-12.9727	0.0124557	0.0124557	35.8171	12.3277	0.00149808	0.00149808	0.00149808	0.00149808	CUGUAUGCCCUCACCGCUCA	mature miRNA	standard	MIMAT0006790	hsa-miR-675-3p	hsa-miR-675-3p
606	1.2632	hsa-miR-548ai	0.0545504	11.7541	14.6567	0.00151557	0	-12.921	10.0145	32.8595	4.12996	0.0122893	0.00151557	0.00151557	0.00151557	0.00151557	AAAGGUAAUUGCAGUUUUUCCC	mature miRNA	standard	MIMAT0018989,MIMAT0022707	hsa-miR-548ai	hsa-miR-548ai, hsa-miR-570-5p
1501	3.03134	hsa-miR-4510	0.00093037	160.211	22.1386	0.0214334	0.0352928	-12.8678	133.305	159.359	160.665	187.515	0.00378705	0.00378705	0.00378705	0.0743726	UGAGGGAGUAGGAUGUAUGGUU	mature miRNA	standard	MIMAT0019047	hsa-miR-4510	hsa-miR-4510
1551	1.52919	hsa-miR-4640-3p	0.0295672	10.2933	16.3717	0.0014464	0	-12.7969	0.0129424	0.633355	34.5164	6.01047	0.0014464	0.0014464	0.0014464	0.0014464	CACCCCCUGUUUCCUGGCCCAC	mature miRNA	standard	MIMAT0019700	hsa-miR-4640-3p	hsa-miR-4640-3p
378	1.51325	hsa-miR-374c-3p	0.0306723	18.3876	14.3316	0.00261219	0	-12.7812	34.7589	0.0133773	21.4565	17.3216	0.00261219	0.00261219	0.00261219	0.00261219	CACUUAGCAGGUUGUAUUAUAU	mature miRNA	standard	MIMAT0022735	hsa-miR-374c-3p	hsa-miR-374c-3p
1886	1.07585	hsa-miR-5584-5p	0.083974	13.495	18.3759	0.0022716	0	-12.5364	0.0135859	0.0135859	15.0174	38.9354	0.0022716	0.0022716	0.0022716	0.0022716	CAGGGAAAUGGGAAGAACUAGA	mature miRNA	standard	MIMAT0022283	hsa-miR-5584-5p	hsa-miR-5584-5p
1410	0.928137	hsa-miR-4427	0.117995	10.0059	19.9703	0.00794725	0.0139793	-10.2981	0.0208166	0.0208166	39.9613	0.0208166	0.000957611	0.000957611	0.000957611	0.0289162	UCUGAAUAGAGUCUGAAGAGU	mature miRNA	standard	MIMAT0018942	hsa-miR-4427	hsa-miR-4427
152	2.35522	hsa-miR-129-2-3p	0.00441346	100.959	7.13882	0.085217	0.164823	-10.2103	90.62	106.937	102.53	103.75	0.0028057	0.0028057	0.332451	0.0028057	AAGCCCUUACCCCAAAAAGCAU	mature miRNA	standard	MIMAT0004605	hsa-miR-129-2-3p	hsa-miR-129-2-3p
1646	2.39334	hsa-miR-4700-3p	0.00404259	47.1099	15.7774	0.054842	0.103373	-9.74653	37.9574	32.2902	67.9294	50.2626	0.00315535	0.00315535	0.00315535	0.209902	CACAGGACUGACUCCUCACCCCAGUG	mature miRNA	standard	MIMAT0019797	hsa-miR-4700-3p	hsa-miR-4700-3p
688	2.05701	hsa-miR-590-3p	0.00876983	217.032	16.9427	0.457549	0.907133	-8.88977	191.645	226.052	226.026	224.406	1.81825	0.00398203	0.00398203	0.00398203	UAAUUUUAUGUAUAAGCUAGU	mature miRNA	standard	MIMAT0004801	hsa-miR-590-3p	hsa-miR-590-3p
1637	1.29053	hsa-miR-4694-5p	0.0512239	50.8021	86.1819	0.108164	0.21275	-8.87552	0.0143547	2.93281	179.328	20.933	0.00178911	0.00178911	0.00178911	0.427288	AGGUGUUAUCCUAUCCAUUUGC	mature miRNA	standard	MIMAT0019786	hsa-miR-4694-5p	hsa-miR-4694-5p
1117	2.13933	hsa-miR-3163	0.00725553	40.0022	5.77233	0.106579	0.20815	-8.55201	41.3644	44.2494	31.526	42.8692	0.00250426	0.00250426	0.00250426	0.418804	UAUAAAAUGAGGGCAGUAAGAC	mature miRNA	standard	MIMAT0015037	hsa-miR-3163	hsa-miR-3163
727	2.05058	hsa-miR-625-3p	0.00890051	99.9904	12.7263	0.283941	0.561028	-8.46005	117.806	98.9531	87.9518	95.2502	0.00342697	0.00342697	1.12548	0.00342697	GACUAUAGAACUUUCCCCCUCA	mature miRNA	standard	MIMAT0004808	hsa-miR-625-3p	hsa-miR-625-3p
1696	0.792772	hsa-miR-4729	0.161149	11.9436	23.8456	0.0346129	0.0673105	-8.43071	0.0208166	0.0208166	47.7119	0.0208166	0.135579	0.000957611	0.000957611	0.000957611	UCAUUUAUCUGUUGGGAAGCUA	mature miRNA	standard	MIMAT0019851	hsa-miR-4729	hsa-miR-4729
1698	2.06814	hsa-miR-4731-3p	0.0085479	52.3686	23.3339	0.160012	0.314145	-8.35438	38.6677	86.3715	35.7594	48.6759	0.00293889	0.631229	0.00293889	0.00293889	CACACAAGUGGCCCCCAACACU	mature miRNA	standard	MIMAT0019854	hsa-miR-4731-3p	hsa-miR-4731-3p
151	1.89269	hsa-miR-129-1-3p	0.0128029	52.3135	10.4593	0.279277	0.555246	-7.54934	46.8601	60.8582	40.2641	61.2718	0.00165412	0.00165412	1.11215	0.00165412	AAGCCCUUACCCCAAAAAGUAU	mature miRNA	standard	MIMAT0004548	hsa-miR-129-1-3p	hsa-miR-129-1-3p
1181	1.89985	hsa-miR-3612	0.0125935	18.2236	17.7882	0.0977168	0.190233	-7.54299	18.3503	5.03311	43.3287	6.18232	0.00260033	0.383066	0.00260033	0.00260033	AGGAGGCAUCUUGAGAAAUGGA	mature miRNA	standard	MIMAT0017989	hsa-miR-3612	hsa-miR-3612
1417	2.02865	hsa-miR-4433-5p	0.00936167	39.9873	25.4147	0.251261	0.496559	-7.31421	2.99407	47.4448	60.977	48.5333	0.00298142	0.00298142	0.00298142	0.9961	CGUCCCACCCCCCACUCCUGU	mature miRNA	standard	MIMAT0020956	hsa-miR-4433-5p	hsa-miR-4433-5p
1859	1.37478	hsa-miR-5188	0.0421914	16.6456	14.4107	0.110266	0.217719	-7.23801	0.0136642	35.0569	17.463	14.0489	0.00140595	0.436845	0.00140595	0.00140595	AAUCGGACCCAUUUAAACCGGAG	mature miRNA	standard	MIMAT0021119	hsa-miR-5188	hsa-miR-5188
1796	1.24958	hsa-miR-4791	0.056289	19.6378	16.9441	0.166598	0.327331	-6.88111	15.0314	0.0125733	22.7714	40.7357	0.657594	0.00293289	0.00293289	0.00293289	UGGAUAUGAUGACUGAAA	mature miRNA	standard	MIMAT0019963	hsa-miR-4791	hsa-miR-4791
1463	1.29871	hsa-miR-4474-5p	0.0502681	15.4242	13.3487	0.147921	0.291013	-6.70422	0.0148069	16.613	12.6707	32.3983	0.584441	0.00241475	0.00241475	0.00241475	UUAGUCUCAUGAUCAGACACA	mature miRNA	standard	MIMAT0019234	hsa-miR-4474-5p	hsa-miR-4474-5p
619	0.623167	hsa-miR-548aq-5p	0.238141	9.77089	19.4979	0.114278	0.225689	-6.41787	0.0219566	0.0219566	0.0219566	39.0177	0.00143382	0.452812	0.00143382	0.00143382	GAAAGUAAUUGCUGUUUUUGCC	mature miRNA	standard	MIMAT0022263	hsa-miR-548aq-5p	hsa-miR-548aq-5p
1341	1.75385	hsa-miR-4274	0.0176257	32.8651	15.7224	0.398496	0.791673	-6.36584	14.1637	25.7156	43.9746	47.6064	0.00266022	1.58601	0.00266022	0.00266022	CAGCAGUCCCUCCCCCUG	mature miRNA	standard	MIMAT0016906	hsa-miR-4274	hsa-miR-4274
575	1.77429	hsa-miR-548d-3p	0.0168153	33.7765	11.4462	0.418451	0.831184	-6.33482	49.9098	31.6897	30.6108	22.8958	0.00285862	1.66523	0.00285862	0.00285862	CAAAAACCACAGUUUCUUUUGC	mature miRNA	standard	MIMAT0003323	hsa-miR-548d-3p	hsa-miR-548d-3p
549	0.8014	hsa-miR-522-3p	0.157979	10.5804	18.5349	0.134201	0.265044	-6.30086	0.0144751	4.05736	38.2354	0.0144751	0.0016789	0.0016789	0.0016789	0.531767	AAAAUGGUUCCCUUUAGAGUGU	mature miRNA	standard	MIMAT0002868	hsa-miR-522-3p	hsa-miR-522-3p
1216	1.73475	hsa-miR-3662	0.0184183	26.9578	14.8287	0.371621	0.73844	-6.18073	13.6561	24.2761	21.7622	48.1368	0.00240113	1.47928	0.00240113	0.00240113	GAAAAUGAUGAGUAGUGACUGAUG	mature miRNA	standard	MIMAT0018083	hsa-miR-3662	hsa-miR-3662
724	1.71165	hsa-miR-623	0.0194246	35.3914	20.7655	0.519549	1.03319	-6.09	16.3827	32.7517	27.6281	64.8031	0.00295376	2.06934	0.00295376	0.00295376	AUCCCUUGCAGGGGCUGUUGGGU	mature miRNA	standard	MIMAT0003292	hsa-miR-623	hsa-miR-623
1754	1.65684	hsa-miR-4764-5p	0.0220372	40.0096	9.73312	0.591126	1.05932	-6.08074	32.2188	32.2774	43.1218	52.4205	0.00477213	0.00477213	0.179667	2.17529	UGGAUGUGGAAGGAGUUAUCU	mature miRNA	standard	MIMAT0019914	hsa-miR-4764-5p	hsa-miR-4764-5p
1340	1.72481	hsa-miR-4273	0.0188446	26.4353	9.72777	0.400969	0.797707	-6.04283	24.1421	23.1599	40.4534	17.9857	0.00211575	1.59753	0.00211575	0.00211575	GUGUUCUCUGAUGGACAG	mature miRNA	standard	MIMAT0016903	hsa-miR-4273	hsa-miR-4273
616	0.541018	hsa-miR-548ap-3p	0.287728	9.57821	19.1177	0.162514	0.32174	-5.88112	0.0193784	0.0193784	38.2547	0.0193784	0.00164382	0.00164382	0.645124	0.00164382	AAAAACCACAAUUACUUUU	mature miRNA	standard	MIMAT0021038	hsa-miR-548ap-3p	hsa-miR-548ap-3p
1694	1.67507	hsa-miR-4728-3p	0.0211316	25.3639	15.8693	0.465302	0.925199	-5.76847	25.6448	14.8273	47.6938	13.2898	0.00270252	0.00270252	0.00270252	1.8531	CAUGCUGACCUCCCUCCUGCCCCAG	mature miRNA	standard	MIMAT0019850	hsa-miR-4728-3p	hsa-miR-4728-3p
1207	1.06977	hsa-miR-3653	0.0851589	17.9283	23.4775	0.334724	0.66425	-5.74312	19.564	1.59866	50.5367	0.0136703	0.00259878	0.00259878	0.00259878	1.3311	CUAAGAAGUUGACUGAAG	mature miRNA	standard	MIMAT0018073	hsa-miR-3653	hsa-miR-3653
1180	1.66894	hsa-miR-3611	0.021432	38.4647	10.2761	0.76529	1.52468	-5.65138	24.1054	40.3666	48.5273	40.8594	0.00295283	0.00295283	0.00295283	3.0523	UUGUGAAGAAAGAAAUUCUUA	mature miRNA	standard	MIMAT0017988	hsa-miR-3611	hsa-miR-3611
464	1.65769	hsa-miR-491-3p	0.0219945	51.4625	11.7054	1.03626	2.0662	-5.63407	49.2873	61.4393	35.8068	59.3164	0.0031581	0.0031581	0.0031581	4.13556	CUUAUGCAAGAUUCCCUUCUAC	mature miRNA	standard	MIMAT0004765	hsa-miR-491-3p	hsa-miR-491-3p
1726	1.46269	hsa-miR-4748	0.0344599	86.2305	7.43639	1.74045	2.67964	-5.63066	78.6796	82.2752	95.6608	88.3064	5.65595	0.00712017	1.29163	0.00712017	GAGGUUUGGGGAGGAUUUGCU	mature miRNA	standard	MIMAT0019884	hsa-miR-4748	hsa-miR-4748
1234	1.61701	hsa-miR-3676-3p	0.0241542	154.469	16.837	3.16099	6.31439	-5.6108	138.231	142.63	163.385	173.63	0.0037961	0.0037961	0.0037961	12.6326	CCGUGUUUCCCCCACGCUUU	mature miRNA	standard	MIMAT0018100	hsa-miR-3676-3p	hsa-miR-3676-3p
1827	1.58795	hsa-miR-5003-3p	0.0258258	52.3647	10.6246	1.09328	2.07842	-5.58186	45.352	47.7507	48.1633	68.1928	0.00477025	0.00477025	0.154458	4.20911	UACUUUUCUAGGUUGUUGGGG	mature miRNA	standard	MIMAT0021026	hsa-miR-5003-3p	hsa-miR-5003-3p
730	1.47156	hsa-miR-627	0.033763	104.277	21.5911	2.41356	4.34537	-5.43311	95.92	94.0085	90.6777	136.5	0.00673417	0.72922	0.00673417	8.91156	GUGAGUCUCUAAGAAAAGAGGA	mature miRNA	standard	MIMAT0003296	hsa-miR-627	hsa-miR-627
161	1.13218	hsa-miR-133b	0.07376	13.8659	14.5302	0.337678	0.670846	-5.35975	0.0127392	5.97953	16.281	33.1905	0.00225463	0.00225463	1.34395	0.00225463	UUUGGUCCCCUUCAACCAGCUA	mature miRNA	standard	MIMAT0000770	hsa-miR-133b	hsa-miR-133b
1484	1.44853	hsa-miR-4493	0.0356019	29.6541	5.96074	0.747176	0.511482	-5.31064	30.0496	37.7545	23.8684	26.944	1.13298	1.03342	0.816271	0.00603578	AGAAGGCCUUUCCAUCUCUGU	mature miRNA	standard	MIMAT0019028	hsa-miR-4493	hsa-miR-4493
1106	1.26531	hsa-miR-3156-5p	0.0542857	189.462	10.9273	5.25764	4.52185	-5.17135	204.096	183.553	191.061	179.138	6.25387	3.93504	0.0103449	10.8313	AAAGAUCUGGAAGUGGGAGACA	mature miRNA	standard	MIMAT0015030	hsa-miR-3156-5p	hsa-miR-3156-5p
400	1.54674	hsa-miR-378j	0.0283959	24.0656	13.6709	0.696165	1.33819	-5.1114	14.3769	15.1184	23.0609	43.7061	0.0737809	0.00401506	0.00401506	2.70285	ACUGGAUUUGGAGCCAGAA	mature miRNA	standard	MIMAT0024612	hsa-miR-378j	hsa-miR-378j
1533	1.58478	hsa-miR-4536-3p	0.0260149	41.0565	5.77807	1.27612	2.53116	-5.00777	40.9077	34.9222	39.5738	48.8223	0.0242584	5.07284	0.00369944	0.00369944	UCGUGCAUAUAUCUACCACAU	mature miRNA	standard	MIMAT0020959	hsa-miR-4536-3p	hsa-miR-4536-3p
1910	1.52985	hsa-miR-5688	0.029522	40.0872	9.54137	1.3166	2.58167	-4.92825	54.1258	34.5107	37.9928	33.7195	0.0701146	0.00373364	5.18883	0.00373364	UAACAAACACCUGUAAAACAGC	mature miRNA	standard	MIMAT0022479	hsa-miR-5688	hsa-miR-5688
1767	1.5587	hsa-miR-4773	0.0276249	40.5519	6.31658	1.43219	2.85873	-4.82348	34.425	40.9293	37.7044	49.1489	0.00282248	0.00282248	0.00282248	5.72028	CAGAACAGGAGCAUAGAAAGGC	mature miRNA	standard	MIMAT0019928	hsa-miR-4773	hsa-miR-4773
1123	0.513916	hsa-miR-3169	0.306256	9.70603	19.3744	0.365177	0.728288	-4.73221	0.0188429	38.7676	0.0188429	0.0188429	0.00103348	1.45761	0.00103348	0.00103348	UAGGACUGUGCUUGGCACAUAG	mature miRNA	standard	MIMAT0015044	hsa-miR-3169	hsa-miR-3169
1042	0.526462	hsa-miR-3065-3p	0.297535	8.37299	16.7029	0.318524	0.634459	-4.71627	33.4273	0.0215511	0.0215511	0.0215511	0.00129469	1.27021	0.00129469	0.00129469	UCAGCACCAGGAUAUUGUUGGAG	mature miRNA	standard	MIMAT0015378	hsa-miR-3065-3p	hsa-miR-3065-3p
374	1.40411	hsa-miR-374a-3p	0.0394354	47.3005	15.2291	1.91432	3.5798	-4.62695	49.4342	25.5135	53.7052	60.5493	0.00569234	0.367996	0.00569234	7.27791	CUUAUCAGAUUGUAUUGUAAUU	mature miRNA	standard	MIMAT0004688	hsa-miR-374a-3p	hsa-miR-374a-3p
108	1.01763	hsa-miR-92a-2-5p	0.0960222	18.9633	18.3922	0.931683	1.85822	-4.34723	0.0123585	18.467	43.9568	13.417	0.00257521	0.00257521	0.00257521	3.71901	GGGUGGGGAUUUGUUGCAUUAC	mature miRNA	standard	MIMAT0004508	hsa-miR-92a-2-5p	hsa-miR-92a-2-5p
1862	1.11554	hsa-miR-5191	0.0766415	118.535	16.7558	5.89858	4.55437	-4.3288	124.024	110.767	100.32	139.029	4.59815	9.38772	0.0101395	9.59831	AGGAUAGGAAGAAUGAAGUGCU	mature miRNA	standard	MIMAT0021122	hsa-miR-5191	hsa-miR-5191
465	1.48647	hsa-miR-491-5p	0.0326234	44.4931	12.6405	2.25847	4.5109	-4.30017	35.4826	57.8285	52.6013	32.06	0.00301627	0.00301627	9.02482	0.00301627	AGUGGGGAACCCUUCCAUGAGG	mature miRNA	standard	MIMAT0002807	hsa-miR-491-5p	hsa-miR-491-5p
1290	1.01832	hsa-miR-3927-3p	0.0958694	12.6918	20.3856	0.674507	1.34566	-4.23392	3.59631	0.0154393	4.00359	43.1518	0.00167677	0.00167677	2.693	0.00167677	CAGGUAGAUAUUUGAUAGGCAU	mature miRNA	standard	MIMAT0018202	hsa-miR-3927-3p	hsa-miR-3927-3p
1288	2.13152	hsa-miR-3925-5p	0.00738723	196.891	16.5714	10.8616	12.4437	-4.18009	199.275	188.14	181.084	219.065	4.13054	29.3377	2.88103	7.09692	AAGAGAACUGAAAGUGGAGCCU	mature miRNA	standard	MIMAT0018200	hsa-miR-3925-5p	hsa-miR-3925-5p
895	1.21628	hsa-miR-1238-3p	0.0607745	33.0351	13.8381	1.87454	2.58859	-4.13939	17.7892	51.2503	33.259	29.8417	5.49538	0.00656919	1.98963	0.00656919	CUUCCUCGUCUGUCUGCCCC	mature miRNA	standard	MIMAT0005593	hsa-miR-1238-3p	hsa-miR-1238-3p
1528	1.18631	hsa-miR-4531	0.065117	24.7892	10.9145	1.44705	1.47415	-4.09852	17.2203	13.9656	36.6123	31.3585	3.27101	1.97779	0.00656074	0.532832	AUGGAGAAGGCUUCUGA	mature miRNA	standard	MIMAT0019070	hsa-miR-4531	hsa-miR-4531
637	1.11216	hsa-miR-550a-3-5p	0.0772391	90.5344	15.5892	5.32284	5.37595	-4.0882	92.1842	111.485	83.2354	75.2329	12.2236	6.71893	0.00942016	2.33942	AGUGCCUGAGGGAGUAAGAG	mature miRNA	standard	MIMAT0020925	hsa-miR-550a-3-5p	hsa-miR-550a-3-5p
1673	1.24703	hsa-miR-4716-3p	0.0566205	63.9864	24.0839	3.81145	6.68652	-4.06935	59.2939	39.5733	59.8507	97.2276	0.00680691	0.00680691	1.44245	13.7897	AAGGGGGAAGGAAACAUGGAGA	mature miRNA	standard	MIMAT0019827	hsa-miR-4716-3p	hsa-miR-4716-3p
1268	0.63242	hsa-miR-3908	0.23312	10.3948	19.6122	0.630088	1.25753	-4.04417	0.0142741	39.7871	0.0142741	1.76372	0.00132538	0.00132538	0.00132538	2.51638	GAGCAAUGUAGGUAGACUGUUU	mature miRNA	standard	MIMAT0018182	hsa-miR-3908	hsa-miR-3908
1245	1.24722	hsa-miR-3681-5p	0.0565952	16.8488	17.5898	1.06174	1.98987	-3.98814	43.0606	9.40829	9.65507	5.27143	0.00338148	0.00338148	4.04342	0.196796	UAGUGGAUGAUGCACUCUGUGC	mature miRNA	standard	MIMAT0018108	hsa-miR-3681-5p	hsa-miR-3681-5p
363	1.03058	hsa-miR-367-5p	0.0932012	115.943	39.9681	7.40845	5.61427	-3.9681	172.513	115.338	84.3656	91.5566	6.08192	11.6868	11.8545	0.0105811	ACUGUUGCUAAUAUGCAACUCU	mature miRNA	standard	MIMAT0004686	hsa-miR-367-5p	hsa-miR-367-5p
1752	1.38507	hsa-miR-4763-5p	0.0412033	33.4463	7.10105	2.17857	4.27335	-3.9404	24.2442	40.9667	32.2106	36.3637	0.00427748	0.00427748	0.117618	8.5881	CGCCUGCCCAGCCCUCCUGCU	mature miRNA	standard	MIMAT0019912	hsa-miR-4763-5p	hsa-miR-4763-5p
1309	1.11942	hsa-miR-3945	0.0759596	62.6395	13.2787	4.10934	4.19205	-3.9301	44.1017	69.9546	62.3842	74.1176	1.06797	8.43929	6.92128	0.00881214	AGGGCAUAGGAGAGGGUUGAUAU	mature miRNA	standard	MIMAT0018361	hsa-miR-3945	hsa-miR-3945
442	1.14228	hsa-miR-451b	0.0720639	54.8442	14.9162	3.71401	4.67439	-3.88429	38.523	51.9512	54.2498	74.6527	9.72066	5.1219	0.00674091	0.00674091	UAGCAAGAGAACCAUUACCAUU	mature miRNA	standard	MIMAT0019840	hsa-miR-451b	hsa-miR-451b
1753	4.12093	hsa-miR-4764-3p	7.56947e-05	4846.85	638.071	330.54	100.613	-3.87415	4385.61	4513.47	4704.8	5783.51	359.578	459.065	234.526	268.99	UUAACUCCUUUCACACCCAUGG	mature miRNA	standard	MIMAT0019915	hsa-miR-4764-3p	hsa-miR-4764-3p
1275	1.14653	hsa-miR-3914	0.0713619	80.7108	12.6729	5.51142	7.51417	-3.87227	86.8337	77.0284	64.8657	94.1156	15.9262	0.00819516	0.00819516	6.10312	AAGGAACCAGAAAAUGAGAAGU	mature miRNA	standard	MIMAT0018188	hsa-miR-3914	hsa-miR-3914
1271	1.10523	hsa-miR-3911	0.0784817	107.08	4.6026	7.45825	8.06824	-3.8437	109.249	106.958	100.73	111.382	0.947829	14.3603	0.0102178	14.5146	UGUGUGGAUCCUGGAGGAGGCA	mature miRNA	standard	MIMAT0018185	hsa-miR-3911	hsa-miR-3911
1626	1.02838	hsa-miR-4687-5p	0.0936737	61.2754	22.5954	4.33722	3.15841	-3.82047	51.07	36.1099	88.1439	69.7778	6.4897	0.00897533	6.873	3.97719	CAGCCCUCCUCCCGCACCCAAA	mature miRNA	standard	MIMAT0019774	hsa-miR-4687-5p	hsa-miR-4687-5p
231	1.10339	hsa-miR-190a	0.0788161	163.44	28.2764	11.631	14.2629	-3.81272	123.422	170.119	170.191	190.03	17.3267	0.0110237	29.1752	0.0110237	UGAUAUGUUUGAUAUAUUAGGU	mature miRNA	standard	MIMAT0000458	hsa-miR-190a	hsa-miR-190a
1665	2.4366	hsa-miR-4712-3p	0.00365936	412.965	39.1608	31.0534	19.8462	-3.7332	418.054	382.112	385.283	466.412	18.5164	13.2561	35.0937	57.3474	AAUGAGAGACCUGUACUGUAU	mature miRNA	standard	MIMAT0019819	hsa-miR-4712-3p	hsa-miR-4712-3p
1759	1.0025	hsa-miR-4768-3p	0.0994261	75.1566	8.53954	5.84608	4.35077	-3.68436	67.5176	84.0823	80.8348	68.1918	0.00921592	10.2333	5.4709	7.6709	CCAGGAGAUCCAGAGAGAAU	mature miRNA	standard	MIMAT0019921	hsa-miR-4768-3p	hsa-miR-4768-3p
177	1.04443	hsa-miR-141-3p	0.0902758	53.605	14.743	4.52283	4.8481	-3.56707	64.6106	31.8679	58.3125	59.6289	0.00612263	0.655801	8.62985	8.79953	UAACACUGUCUGGUAAAGAUGG	mature miRNA	standard	MIMAT0000432	hsa-miR-141-3p	hsa-miR-141-3p
627	1.04671	hsa-miR-548au-5p	0.0898023	31.3572	12.6216	2.69022	2.93762	-3.543	48.6522	30.0361	28.3432	18.3971	3.22089	0.93078	0.00638367	6.60284	AAAAGUAAUUGCGGUUUUUGC	mature miRNA	standard	MIMAT0022291	hsa-miR-548au-5p	hsa-miR-548au-5p
1603	0.423056	hsa-miR-4671-3p	0.377524	9.049	18.0604	0.80058	1.59866	-3.49864	0.0187767	0.0187767	0.0187767	36.1397	3.19857	0.00125222	0.00125222	0.00125222	UUAGUGCAUAGUCUUUGGUCU	mature miRNA	standard	MIMAT0019753	hsa-miR-4671-3p	hsa-miR-4671-3p
1865	0.978896	hsa-miR-5194	0.104979	147.417	18.307	13.1983	13.1277	-3.48147	131.621	165.831	131.73	160.485	3.80804	0.0117166	24.6944	24.2792	UGAGGGGUUUGGAAUGGGAUGG	mature miRNA	standard	MIMAT0021125	hsa-miR-5194	hsa-miR-5194
517	2.3613	hsa-miR-516b-5p	0.00435213	911.356	95.8687	81.9839	46.2197	-3.4746	927.369	784.246	916.964	1016.84	124.268	51.2627	33.7159	118.688	AUCUGGAGGUAAGAAGCACUUU	mature miRNA	standard	MIMAT0002859	hsa-miR-516b-5p	hsa-miR-516b-5p
303	0.571002	hsa-miR-299-3p	0.268533	13.076	16.577	1.18946	2.37436	-3.45854	17.7176	0.0130781	34.5601	0.0130781	4.75099	0.00227939	0.00227939	0.00227939	UAUGUGGGAUGGUAAACCGCUU	mature miRNA	standard	MIMAT0000687	hsa-miR-299-3p	hsa-miR-299-3p
443	0.967476	hsa-miR-452-3p	0.107777	64.6181	10.5305	6.21285	5.92037	-3.37861	67.5235	78.2399	55.328	57.381	0.00861441	3.47957	13.784	7.57924	CUCAUCUGCAAAGAAGUAAGUG	mature miRNA	standard	MIMAT0001636	hsa-miR-452-3p	hsa-miR-452-3p
1325	1.12054	hsa-miR-4258	0.0757627	35.6467	20.8666	3.44065	6.43735	-3.37302	4.66333	42.3763	49.6271	45.92	0.00594923	0.665272	13.0854	0.00594923	CCCCGCCACCGCCUUGG	mature miRNA	standard	MIMAT0016879	hsa-miR-4258	hsa-miR-4258
988	1.18347	hsa-miR-1470	0.0655433	21.449	15.0493	2.11035	4.07799	-3.34535	3.52453	39.0803	16.7348	26.4562	0.206357	0.00469275	8.22568	0.00469275	GCCCUCCGCCCGUGCACCCCG	mature miRNA	standard	MIMAT0007348	hsa-miR-1470	hsa-miR-1470
1678	0.915147	hsa-miR-4719	0.121578	63.8738	8.64994	6.69854	4.72195	-3.25331	61.6576	55.0764	75.7645	62.9966	7.23852	10.9856	0.00892958	8.56114	UCACAAAUCUAUAAUAUGCAGG	mature miRNA	standard	MIMAT0019832	hsa-miR-4719	hsa-miR-4719
1987	0.920441	hsa-miR-6507-5p	0.120104	64.3331	9.87661	6.79175	5.31105	-3.24371	51.2266	72.0491	62.1912	71.8654	8.98114	0.00901436	5.67718	12.4997	GAAGAAUAGGAGGGACUUUGU	mature miRNA	standard	MIMAT0025470	hsa-miR-6507-5p	hsa-miR-6507-5p
1465	1.4181	hsa-miR-4476	0.0381855	79.324	24.4909	8.78201	8.88448	-3.17513	91.2425	51.1335	68.3515	106.569	16.2594	16.6836	0.777526	1.4075	CAGGAAGGAUUUAGGGACAGGC	mature miRNA	standard	MIMAT0019003	hsa-miR-4476	hsa-miR-4476
1219	0.549604	hsa-miR-3664-3p	0.282095	23.7206	16.9087	2.70062	2.937	-3.13478	0.109408	28.5059	26.0585	40.2088	3.37124	0.87276	0.00681003	6.55166	UCUCAGGAGUAAAGACAGAGUU	mature miRNA	standard	MIMAT0019220	hsa-miR-3664-3p	hsa-miR-3664-3p
1813	1.12852	hsa-miR-4801	0.0743849	38.4701	10.7116	4.50173	5.00232	-3.09519	39.6032	50.9636	24.8011	38.5126	0.0368941	9.38776	0.343165	8.23908	UACACAAGAAAACCAAGGCUCA	mature miRNA	standard	MIMAT0019980	hsa-miR-4801	hsa-miR-4801
1858	1.00846	hsa-miR-5187-5p	0.0980701	68.1268	5.78814	8.07472	9.12202	-3.07674	63.6031	65.8287	76.6119	66.4636	0.418169	0.00935761	14.8467	17.0247	UGGGAUGAGGGAUUGAAGUGGA	mature miRNA	standard	MIMAT0021117	hsa-miR-5187-5p	hsa-miR-5187-5p
1963	1.11712	hsa-miR-6129	0.0763627	33.6759	1.72237	4.06025	7.02136	-3.05208	32.31	32.1709	35.6804	34.5425	1.70446	0.00645459	0.00645459	14.5236	UGAGGGAGUUGGGUGUAUA	mature miRNA	standard	MIMAT0024613	hsa-miR-6129	hsa-miR-6129
560	1.33537	hsa-miR-539-5p	0.0461991	88.2952	15.2107	10.6757	8.50858	-3.04801	77.8028	75.9356	108.945	90.4977	21.3741	0.551421	10.2068	10.5704	GGAGAAAUUAUCCUUGGUGUGU	mature miRNA	standard	MIMAT0003163	hsa-miR-539-5p	hsa-miR-539-5p
790	0.123224	hsa-miR-708-3p	0.752967	13.1681	26.3034	1.65969	3.21756	-2.98806	0.0164624	0.0164624	52.6232	0.0164624	0.148892	0.00247878	6.48492	0.00247878	CAACUAGACUGUGAGCUUCUAG	mature miRNA	standard	MIMAT0004927	hsa-miR-708-3p	hsa-miR-708-3p
1848	0.874371	hsa-miR-5090	0.133545	41.1381	9.40754	5.30194	3.68335	-2.95588	54.2954	38.8611	39.4407	31.9553	0.00874527	5.58809	7.62348	7.98745	CCGGGGCAGAUUGGUGUAGGGUG	mature miRNA	standard	MIMAT0021082	hsa-miR-5090	hsa-miR-5090
1991	1.33174	hsa-miR-6509-5p	0.046587	67.947	11.3046	8.82559	11.2684	-2.94465	75.5059	58.7812	79.7265	57.7745	0.386105	7.59109	25.0947	2.23048	AUUAGGUAGUGGCAGUGGAAC	mature miRNA	standard	MIMAT0025474	hsa-miR-6509-5p	hsa-miR-6509-5p
1605	0.929387	hsa-miR-4672	0.117656	46.2414	16.6747	6.08852	7.01707	-2.92502	40.0478	38.2447	35.572	71.1009	15.3857	0.00814502	7.57327	1.38695	UUACACAGCUGGACAGAGGCA	mature miRNA	standard	MIMAT0019754	hsa-miR-4672	hsa-miR-4672
1667	0.856192	hsa-miR-4713-3p	0.139254	28.9839	10.6959	3.95663	2.9624	-2.87291	31.5866	32.1937	38.5124	13.6431	3.35386	6.16463	6.30048	0.00755604	UGGGAUCCAGACAGUGGGAGAA	mature miRNA	standard	MIMAT0019821	hsa-miR-4713-3p	hsa-miR-4713-3p
147	3.66604	hsa-miR-126-5p	0.000215755	55.4551	17.7239	7.70973	1.89202	-2.84657	43.4399	37.2057	72.4623	68.7126	6.70895	5.81742	8.16334	10.1492	CAUUAUUACUUUUGGUACGCG	mature miRNA	standard	MIMAT0000444	hsa-miR-126-5p	hsa-miR-126-5p
623	0.905506	hsa-miR-548as-5p	0.124307	18.0765	16.6012	2.57895	3.81874	-2.80926	6.31699	2.65222	38.0373	25.2996	0.00582158	8.09013	2.21403	0.00582158	AAAAGUAAUUGCGGGUUUUGCC	mature miRNA	standard	MIMAT0022267	hsa-miR-548as-5p	hsa-miR-548as-5p
1964	1.45329	hsa-miR-6130	0.0352134	60.5965	7.52879	8.6695	11.0872	-2.80521	50.5328	59.3006	65.1436	67.4093	0.787348	5.56536	3.28452	25.0408	UGAGGGAGUGGAUUGUAUG	mature miRNA	standard	MIMAT0024614	hsa-miR-6130	hsa-miR-6130
1392	3.13592	hsa-miR-4325	0.000731268	633.284	122.387	91.3858	29.0062	-2.79281	514.201	602.877	611.448	804.612	117.898	100.339	97.2339	50.0724	UUGCACUUGUCUCAGUGA	mature miRNA	standard	MIMAT0016887	hsa-miR-4325	hsa-miR-4325
666	1.14076	hsa-miR-573	0.0723175	32.9265	11.6817	4.76895	9.07643	-2.7875	26.9777	28.4536	25.8963	50.3784	0.00556186	0.689678	0.00556186	18.375	CUGAAGUGAUGUGUAACUGAUCAG	mature miRNA	standard	MIMAT0003238	hsa-miR-573	hsa-miR-573
1438	0.847164	hsa-miR-4450	0.142179	49.1791	5.0158	7.15909	5.83108	-2.7802	43.9736	46.6697	55.5184	50.5549	5.39298	13.6193	0.00921259	9.61491	UGGGGAUUUGGAGAAGUGGUGA	mature miRNA	standard	MIMAT0018971	hsa-miR-4450	hsa-miR-4450
1927	1.69979	hsa-miR-5703	0.0199625	257.346	12.4644	37.5024	27.4351	-2.77865	257.086	274.667	245.617	252.015	72.1576	7.49133	43.7135	26.6473	AGGAGAAGUCGGGAAGGU	mature miRNA	standard	MIMAT0022496	hsa-miR-5703	hsa-miR-5703
308	2.13575	hsa-miR-301b	0.0073156	149.624	3.95333	22.1393	11.6306	-2.75666	149.801	146.563	146.983	155.148	19.1889	24.8312	8.30735	36.2296	CAGUGCAAUGAUAUUGUCAAAGC	mature miRNA	standard	MIMAT0004958	hsa-miR-301b	hsa-miR-301b
976	0.795714	hsa-miR-1305	0.160061	70.3286	10.6614	11.7494	10.427	-2.58152	59.38	63.327	76.9591	81.6483	11.9813	0.0100871	25.3163	9.68983	UUUUCAACUCUAAUGGGAGAGA	mature miRNA	standard	MIMAT0005893	hsa-miR-1305	hsa-miR-1305
244	3.24397	hsa-miR-195-5p	0.000570204	4211.36	326.023	723.243	141.764	-2.54173	4160.39	3895.93	4121.02	4668.11	852.847	521.981	773.568	744.578	UAGCAGCACAGAAAUAUUGGC	mature miRNA	standard	MIMAT0000461	hsa-miR-195-5p	hsa-miR-195-5p
1780	0.832083	hsa-miR-4781-5p	0.147203	14.8913	13.4974	2.61496	4.21284	-2.50961	33.6208	15.0991	2.56008	8.28523	0.508222	0.00451359	8.902	1.0451	UAGCGGGGAUUCCAAUAUUGG	mature miRNA	standard	MIMAT0019942	hsa-miR-4781-5p	hsa-miR-4781-5p
1116	2.37912	hsa-miR-3162-5p	0.00417718	254.349	22.2732	45.7331	18.1143	-2.4755	263.552	230.365	242.776	280.701	24.1367	55.6765	64.8113	38.3077	UUAGGGAGUAGAAGGGUGGGGAG	mature miRNA	standard	MIMAT0015036	hsa-miR-3162-5p	hsa-miR-3162-5p
506	1.65584	hsa-miR-513b	0.0220881	55.1099	15.8629	10.0433	5.30419	-2.45608	64.214	48.7014	36.0518	71.4722	2.64311	10.4282	15.1138	11.988	UUCACAAGGAGGUGUCAUUUAU	mature miRNA	standard	MIMAT0005788	hsa-miR-513b	hsa-miR-513b
118	4.64545	hsa-miR-98-5p	2.26231e-05	3986.38	236.921	741.913	95.3595	-2.42576	3825.45	3818.63	3977.02	4324.42	809.728	601.503	765.342	791.08	UGAGGUAGUAAGUUGUAUUGUU	mature miRNA	standard	MIMAT0000096	hsa-miR-98-5p	hsa-miR-98-5p
1113	3.4887	hsa-miR-3160-5p	0.000324561	53.5692	13.1594	10.0704	3.3652	-2.41128	50.446	52.6927	39.742	71.396	7.64816	9.3035	8.31587	15.0141	GGCUUUCUAGUCUCAGCUCUCC	mature miRNA	standard	MIMAT0019212	hsa-miR-3160-5p	hsa-miR-3160-5p
404	0.203637	hsa-miR-380-5p	0.625695	13.6145	17.036	2.64512	2.66337	-2.36373	0.00945162	38.0661	11.9908	4.39148	0.00569591	5.79747	3.84557	0.931752	UGGUUGACCAUAGAACAUGCGC	mature miRNA	standard	MIMAT0000734	hsa-miR-380-5p	hsa-miR-380-5p
1338	4.47534	hsa-miR-4271	3.34706e-05	307.701	50.4402	59.9096	10.4008	-2.36067	278.418	311.56	263.681	377.145	64.3916	49.8182	72.3805	53.048	GGGGGAAGAAAAGGUGGGG	mature miRNA	standard	MIMAT0016901	hsa-miR-4271	hsa-miR-4271
165	0.743584	hsa-miR-135b-3p	0.180474	48.3823	22.4497	9.43519	8.28006	-2.35836	39.6329	22.9639	55.3273	75.6053	14.3255	0.00900043	18.1305	5.27575	AUGUAGGGCUAAAAGCCAUGGG	mature miRNA	standard	MIMAT0004698	hsa-miR-135b-3p	hsa-miR-135b-3p
1265	0.757846	hsa-miR-3713	0.174644	44.2286	5.65432	8.65745	6.52526	-2.35297	47.1737	37.5001	41.9484	50.2923	0.00929265	7.23866	13.3289	14.0529	GGUAUCCGUUUGGGGAUGGU	mature miRNA	standard	MIMAT0018164	hsa-miR-3713	hsa-miR-3713
1472	1.64051	hsa-miR-4482-3p	0.0228817	148.849	17.1514	29.3796	15.8271	-2.34097	159.883	147.368	125.193	162.954	40.2015	29.0365	7.12025	41.1604	UUUCUAUUUCUCAGUGGGGCUC	mature miRNA	standard	MIMAT0020958	hsa-miR-4482-3p	hsa-miR-4482-3p
1060	2.53594	hsa-miR-3125	0.00291111	383.051	33.0319	78.2973	26.5172	-2.2905	334.313	392.37	398.636	406.887	70.4422	111.62	83.0721	48.0549	UAGAGGAAGCUGUGGAGAGA	mature miRNA	standard	MIMAT0014988	hsa-miR-3125	hsa-miR-3125
1421	1.94825	hsa-miR-4436b-3p	0.0112655	86.0405	12.4692	17.7553	10.5024	-2.27677	97.9011	88.4899	68.46	89.3112	19.751	10.7578	8.73556	31.7767	CAGGGCAGGAAGAAGUGGACAA	mature miRNA	standard	MIMAT0019941	hsa-miR-4436b-3p	hsa-miR-4436b-3p
1204	0.20076	hsa-miR-3650	0.629855	16.5601	20.3862	3.46964	3.46035	-2.25485	46.166	0.0105836	7.66988	12.3937	1.11829	7.24105	5.51292	0.00631539	AGGUGUGUCUGUAGAGUCC	mature miRNA	standard	MIMAT0018070	hsa-miR-3650	hsa-miR-3650
1114	0.731437	hsa-miR-3161	0.185593	32.2517	16.1872	6.82625	6.5696	-2.24021	11.953	39.2326	49.7876	28.0335	0.00845003	3.48751	8.72082	15.0882	CUGAUAAGAACAGAGGCCCAGAU	mature miRNA	standard	MIMAT0015035	hsa-miR-3161	hsa-miR-3161
1491	2.13237	hsa-miR-4500	0.00737279	250.353	48.8164	53.165	19.6236	-2.23542	235.321	210.67	321.594	233.827	60.686	71.188	55.3532	25.4329	UGAGGUAGUAGUUUCUU	mature miRNA	standard	MIMAT0019036	hsa-miR-4500	hsa-miR-4500
407	1.48104	hsa-miR-382-3p	0.0330338	61.9563	15.9499	13.4054	6.99239	-2.20843	75.7817	48.7983	47.5034	75.7418	2.94802	16.7828	16.2925	17.5985	AAUCAUUCACGGACAACACUU	mature miRNA	standard	MIMAT0022697	hsa-miR-382-3p	hsa-miR-382-3p
1170	5.8231	hsa-miR-3591-3p	1.50281e-06	5914.42	572.627	1289.46	87.3456	-2.19746	5413.78	5633.48	5887.67	6722.76	1229.39	1345.06	1381.64	1201.76	AAACACCAUUGUCACACUCCAC	mature miRNA	standard	MIMAT0019877	hsa-miR-3591-3p	hsa-miR-3591-3p
1190	0.539707	hsa-miR-3617-5p	0.288598	15.1038	15.7004	3.3175	3.40989	-2.18675	3.99131	34.507	21.0869	0.830147	1.63296	0.00418171	7.88729	3.74558	AAAGACAUAGUUGCAAGAUGGG	mature miRNA	standard	MIMAT0017997	hsa-miR-3617-5p	hsa-miR-3617-5p
767	0.931418	hsa-miR-657	0.117107	23.2476	10.6606	5.11382	8.19015	-2.18461	8.72556	33.5342	22.6017	28.1288	0.00673305	0.00673305	17.1817	3.26008	GGCAGGUUCUCACCCUCUCUAGG	mature miRNA	standard	MIMAT0003335	hsa-miR-657	hsa-miR-657
261	1.16827	hsa-miR-202-3p	0.0678787	40.3888	12.8831	8.97574	8.28223	-2.16985	23.8274	48.7038	36.7498	52.2742	0.85609	19.5789	11.223	4.24496	AGAGGUAUAGGGCAUGGGAA	mature miRNA	standard	MIMAT0002811	hsa-miR-202-3p	hsa-miR-202-3p
590	2.57749	hsa-miR-548q	0.00264553	45.1413	11.3999	10.092	4.64736	-2.16124	42.936	37.9838	37.782	61.8633	6.89235	16.9888	7.96437	8.52235	GCUGGUGCAAAAGUAAUGGCGG	mature miRNA	standard	MIMAT0011163	hsa-miR-548q	hsa-miR-548q
1504	5.83281	hsa-miR-4513	1.46957e-06	324.258	29.9083	72.9787	5.0202	-2.1516	303.723	368.141	306.946	318.223	72.6762	78.2989	66.3092	74.6308	AGACUGACGGCUGGAGGCCCAU	mature miRNA	standard	MIMAT0019050	hsa-miR-4513	hsa-miR-4513
80	6.18228	hsa-miR-29c-3p	6.57231e-07	6160.52	431.428	1387.83	89.083	-2.15022	5615.4	6116.12	6248.53	6662.04	1268.46	1466.51	1372.54	1443.8	UAGCACCAUUUGAAAUCGGUUA	mature miRNA	standard	MIMAT0000681	hsa-miR-29c-3p	hsa-miR-29c-3p
1003	1.04886	hsa-miR-1913	0.0893598	38.9389	4.08235	8.82394	16.8268	-2.14172	36.2217	37.1633	45.0173	37.3533	1.23512	0.00576912	0.00576912	34.0491	UCUGCCCCCUCCGCUGCUGCCA	mature miRNA	standard	MIMAT0007888	hsa-miR-1913	hsa-miR-1913
435	3.46401	hsa-miR-449c-3p	0.000343548	81.2168	16.9683	18.4344	4.98421	-2.13937	65.0345	69.2585	89.6764	100.898	24.4143	16.2553	20.1944	12.8737	UUGCUAGUUGCACUCCUCUCUGU	mature miRNA	standard	MIMAT0013771	hsa-miR-449c-3p	hsa-miR-449c-3p
1355	2.48219	hsa-miR-4288	0.00329464	666.638	66.1452	153.354	51.9484	-2.12003	595.948	682.391	637.665	750.548	104.075	218.866	120.299	170.179	UUGUCUGCUGAGUUUCC	mature miRNA	standard	MIMAT0016918	hsa-miR-4288	hsa-miR-4288
103	3.6724	hsa-miR-34b-3p	0.000212617	351.999	64.2462	82.0573	22.8698	-2.10087	304.778	352.265	308.208	442.747	67.5244	77.3609	115.661	67.6828	CAAUCACUAACUCCACUGCCAU	mature miRNA	standard	MIMAT0004676	hsa-miR-34b-3p	hsa-miR-34b-3p
104	0.778373	hsa-miR-34b-5p	0.166582	20.9002	15.0678	4.93022	6.98563	-2.08379	15.0054	43.1845	15.486	9.92481	15.2098	3.28726	1.21715	0.00667591	UAGGCAGUGUCAUUAGCUGAUUG	mature miRNA	standard	MIMAT0000685	hsa-miR-34b-5p	hsa-miR-34b-5p
266	2.02818	hsa-miR-204-3p	0.00937178	164.312	16.5742	38.8517	18.0603	-2.08039	168.752	163.093	142.731	182.674	53.1314	55.571	26.0546	20.6497	GCUGGGAAGGCAAAGGGACGU	mature miRNA	standard	MIMAT0022693	hsa-miR-204-3p	hsa-miR-204-3p
1906	2.8836	hsa-miR-5684	0.00130738	297.799	58.1346	70.7274	22.3563	-2.074	286.53	240.033	285.991	378.642	99.3737	49.6871	77.1022	56.7466	AACUCUAGCCUGAGCAACAG	mature miRNA	standard	MIMAT0022473	hsa-miR-5684	hsa-miR-5684
747	2.50127	hsa-miR-642a-3p	0.00315306	163.905	14.3076	39.3012	12.1815	-2.06021	143.897	168.558	165.486	177.677	41.039	54.5066	25.0241	36.6349	AGACACAUUUGGAGAGGGAACC	mature miRNA	standard	MIMAT0020924	hsa-miR-642a-3p	hsa-miR-642a-3p
505	4.27196	hsa-miR-513a-5p	5.3462e-05	985.38	82.7551	237.386	30.9971	-2.05344	923.438	932.711	981.994	1103.38	197.952	249.103	271.319	231.17	UUCACAGGGAGGUGUCAU	mature miRNA	standard	MIMAT0002877	hsa-miR-513a-5p	hsa-miR-513a-5p
1126	1.82241	hsa-miR-3173-3p	0.0150519	223.989	12.4494	54.7432	25.3485	-2.03267	219.48	235.771	208.533	232.171	59.9988	81.625	20.4951	56.8539	AAAGGAGGAAAUAGGCAGGCCA	mature miRNA	standard	MIMAT0015048	hsa-miR-3173-3p	hsa-miR-3173-3p
105	4.8296	hsa-miR-34c-3p	1.48048e-05	1197.83	169.633	293.578	28.0686	-2.02861	1118.63	1218.96	1029.48	1424.25	322.518	289.891	256.522	305.38	AAUCACUAACCACACGGCCAGG	mature miRNA	standard	MIMAT0004677	hsa-miR-34c-3p	hsa-miR-34c-3p
746	0.867617	hsa-miR-641	0.135639	49.9266	14.715	12.2653	14.582	-2.02523	59.8471	54.2169	28.1277	57.5145	0.00964759	0.00964759	20.214	28.8278	AAAGACAUAGGAUAGAGUCACCUC	mature miRNA	standard	MIMAT0003311	hsa-miR-641	hsa-miR-641
1672	0.764803	hsa-miR-4715-5p	0.171869	14.5387	17.7425	3.70228	4.57984	-1.97341	5.71135	3.65224	7.75793	41.0334	0.00596413	0.00596413	9.43251	5.36469	AAGUUGGCUGCAGUUAAGGUGG	mature miRNA	standard	MIMAT0019824	hsa-miR-4715-5p	hsa-miR-4715-5p
433	3.53554	hsa-miR-449b-3p	0.000291383	632.399	153.771	162.791	26.5035	-1.95781	553.208	465.179	699.284	811.925	189.643	171.584	163.322	126.616	CAGCCACAACUACCCUGCCACU	mature miRNA	standard	MIMAT0009203	hsa-miR-449b-3p	hsa-miR-449b-3p
1866	1.89886	hsa-miR-5195-3p	0.0126223	174.423	12.0728	44.9355	21.9461	-1.95666	174.933	191.245	167.135	164.379	67.4709	31.3671	59.3299	21.5741	AUCCAGUUCUCUGAGGGGGCU	mature miRNA	standard	MIMAT0021127	hsa-miR-5195-3p	hsa-miR-5195-3p
233	1.22341	hsa-miR-191-3p	0.0597849	25.3304	8.61317	6.55714	13.1087	-1.94973	15.2251	22.0688	28.8146	35.213	0.00281148	0.00281148	0.00281148	26.2201	GCUGCGCUUGGAUUUCGUCCCC	mature miRNA	standard	MIMAT0001618	hsa-miR-191-3p	hsa-miR-191-3p
1224	4.43501	hsa-miR-3667-5p	3.67272e-05	633.298	40.1624	164.797	20.492	-1.94219	610.445	654.735	590.095	677.916	149.984	194.487	162.268	152.449	AAAGACCCAUUGAGGAGAAGGU	mature miRNA	standard	MIMAT0018089	hsa-miR-3667-5p	hsa-miR-3667-5p
938	3.84792	hsa-miR-1273e	0.000141932	53.7791	9.75772	14.208	2.73551	-1.92034	42.4821	66.1538	54.7071	51.7734	13.6043	12.8577	18.2142	12.1558	UUGCUUGAACCCAGGAAGUGGA	mature miRNA	standard	MIMAT0018079	hsa-miR-1273e	hsa-miR-1273e
1474	1.12438	hsa-miR-4483	0.0750959	35.4669	16.3319	9.4364	6.79519	-1.91017	41.1164	13.7008	34.4522	52.5983	16.8759	1.18489	7.12572	12.5591	GGGGUGGUCUGUUGUUG	mature miRNA	standard	MIMAT0019017	hsa-miR-4483	hsa-miR-4483
1403	1.24815	hsa-miR-4421	0.0564745	38.0665	21.8015	10.1626	5.49277	-1.90526	22.2271	16.5403	59.3517	54.1471	13.357	12.6965	1.93745	12.6593	ACCUGUCUGUGGAAAGGAGCUA	mature miRNA	standard	MIMAT0018934	hsa-miR-4421	hsa-miR-4421
370	2.47276	hsa-miR-371b-5p	0.00336698	302.348	26.0917	81.6171	27.748	-1.88926	295.347	323.897	268.398	321.748	70.4586	122.952	63.2504	69.8077	ACUCAAAAGAUGGCGGCACUUU	mature miRNA	standard	MIMAT0019892	hsa-miR-371b-5p	hsa-miR-371b-5p
1018	1.9935	hsa-miR-2115-3p	0.0101509	92.8648	15.7	25.2774	9.78832	-1.87728	104.668	72.3681	88.778	105.645	35.8613	21.771	30.0475	13.4298	CAUCAGAAUUCAUGGAGGCUAG	mature miRNA	standard	MIMAT0011159	hsa-miR-2115-3p	hsa-miR-2115-3p
1571	1.19723	hsa-miR-4653-5p	0.0634989	46.7618	4.25405	12.7872	10.9538	-1.87063	40.6101	48.032	50.4108	47.9943	22.5536	21.8873	1.97715	4.73074	UCUCUGAGCAAGGCUUAACACC	mature miRNA	standard	MIMAT0019718	hsa-miR-4653-5p	hsa-miR-4653-5p
392	1.95121	hsa-miR-378b	0.011189	157.779	8.08397	43.1498	18.9778	-1.87048	146.918	166.481	158.723	158.994	32.527	59.4629	21.7936	58.8159	ACUGGACUUGGAGGCAGAA	mature miRNA	standard	MIMAT0014999	hsa-miR-378b	hsa-miR-378b
639	0.928386	hsa-miR-550a-5p	0.117927	47.5197	3.85013	13.1646	8.6355	-1.85186	50.5925	45.5317	43.073	50.8817	14.8092	17.5893	19.6959	0.564013	AGUGCCUGAGGGAGUAAGAGCCC	mature miRNA	standard	MIMAT0004800	hsa-miR-550a-5p	hsa-miR-550a-5p
1978	0.92091	hsa-miR-6503-3p	0.119975	42.4086	12.1288	11.9097	8.11576	-1.83222	41.9009	41.5356	57.9204	28.2775	19.705	14.8064	0.593762	12.5335	GGGACUAGGAUGCAGACCUCC	mature miRNA	standard	MIMAT0025463	hsa-miR-6503-3p	hsa-miR-6503-3p
749	2.23188	hsa-miR-642b-3p	0.00586296	219.021	14.4669	61.7528	19.1467	-1.82649	199.672	216.254	229.276	230.882	68.3575	64.3406	34.7154	79.5979	AGACACAUUUGGAGAGGGACCC	mature miRNA	standard	MIMAT0018444	hsa-miR-642b-3p	hsa-miR-642b-3p
1718	4.80042	hsa-miR-4743-5p	1.58338e-05	733.252	73.4672	206.898	24.6964	-1.82539	661.55	812.088	680.642	778.73	220.029	235.179	186.32	186.065	UGGCCGGAUGGGACAGGAGGCAU	mature miRNA	standard	MIMAT0019874	hsa-miR-4743-5p	hsa-miR-4743-5p
1337	2.03077	hsa-miR-4270	0.00931593	518.512	58.4488	147.148	53.112	-1.81711	462.951	545.242	478.012	587.845	197.974	174.942	76.0865	139.588	UCAGGGAGUCAGGGGAGGGC	mature miRNA	standard	MIMAT0016900	hsa-miR-4270	hsa-miR-4270
1644	1.39801	hsa-miR-4699-3p	0.0399938	30.6902	14.6561	8.75372	5.62444	-1.80981	25.1643	22.2585	22.7465	52.5917	11.2804	6.38345	15.1132	2.23779	AAUUUACUCUGCAAUCUUCUCC	mature miRNA	standard	MIMAT0019795	hsa-miR-4699-3p	hsa-miR-4699-3p
1179	4.59338	hsa-miR-3610	2.55044e-05	1110.35	116.424	317.165	42.0972	-1.8077	1064.33	1146.87	978.767	1251.41	364.64	337.942	295.325	270.753	GAAUCGGAAAGGAGGCGCCG	mature miRNA	standard	MIMAT0017987	hsa-miR-3610	hsa-miR-3610
1324	4.25809	hsa-miR-4257	5.51959e-05	1355.45	165.377	388.095	28.0614	-1.80429	1191.93	1334.2	1310.38	1585.29	370.098	428.811	384.561	368.908	CCAGAGGUGGGGACUGAG	mature miRNA	standard	MIMAT0016878	hsa-miR-4257	hsa-miR-4257
978	0.649094	hsa-miR-1306-5p	0.22434	37.0452	7.2991	10.6182	7.62948	-1.80275	33.9237	29.3359	46.4606	38.4605	13.6544	0.00942715	10.9267	17.8823	CCACCUCCCCUGCAAACGUCCA	mature miRNA	standard	MIMAT0022726	hsa-miR-1306-5p	hsa-miR-1306-5p
766	1.67768	hsa-miR-656	0.0210047	123.314	54.9458	35.4225	10.5252	-1.7996	111.752	165.411	50.2324	165.863	30.9467	38.7328	23.7441	48.2663	AAUAUUAUACAGUCAACCUCU	mature miRNA	standard	MIMAT0003332	hsa-miR-656	hsa-miR-656
259	3.8873	hsa-miR-200c-3p	0.000129628	234.524	36.447	67.4953	5.02011	-1.79688	230.429	194.292	230.542	282.834	64.5788	62.8256	68.4149	74.1621	UAAUACUGCCGGGUAAUGAUGGA	mature miRNA	standard	MIMAT0000617	hsa-miR-200c-3p	hsa-miR-200c-3p
1904	0.653846	hsa-miR-5682	0.221898	23.0089	9.87752	6.63629	5.57946	-1.79374	35.6622	12.9395	25.4491	17.9847	10.0335	4.20935	0.00750513	12.2949	GUAGCACCUUGCAGGAUAAGGU	mature miRNA	standard	MIMAT0022470	hsa-miR-5682	hsa-miR-5682
1366	1.07928	hsa-miR-4299	0.0833142	41.2055	17.7144	11.9395	14.1069	-1.78709	66.6997	35.5569	25.6875	36.8777	32.6661	8.24564	1.33504	5.51125	GCUGGUGACAUGAGAGGC	mature miRNA	standard	MIMAT0016851	hsa-miR-4299	hsa-miR-4299
1649	4.22401	hsa-miR-4701-5p	5.97019e-05	1019.04	141.845	297.478	40.9106	-1.77636	1043.98	811.697	1102.88	1117.62	275.537	284.332	271.714	358.33	UUGGCCACCACACCUACCCCUU	mature miRNA	standard	MIMAT0019798	hsa-miR-4701-5p	hsa-miR-4701-5p
382	1.77867	hsa-miR-376a-3p	0.0166468	47.9351	5.78111	14.0652	6.69786	-1.76895	39.6155	50.52	48.8118	52.7929	9.96842	20.4659	6.82321	19.0034	AUCAUAGAGGAAAAUCCACGU	mature miRNA	standard	MIMAT0000729	hsa-miR-376a-3p	hsa-miR-376a-3p
418	2.7714	hsa-miR-422a	0.00169279	82.777	6.60284	24.4623	5.57071	-1.75867	75.3085	90.7828	84.8296	80.1871	32.402	20.228	20.9871	24.2319	ACUGGACUUAGGGUCAGAAGGC	mature miRNA	standard	MIMAT0001339	hsa-miR-422a	hsa-miR-422a
350	0.647311	hsa-miR-345-3p	0.225262	65.216	7.43409	19.3768	16.6604	-1.75089	71.8366	54.7211	65.684	68.6223	36.6121	29.3398	0.0105699	11.5448	GCCCUGAACGAGGGGUCUGGAG	mature miRNA	standard	MIMAT0022698	hsa-miR-345-3p	hsa-miR-345-3p
1676	2.87839	hsa-miR-4717-5p	0.00132315	591.78	173.709	177.312	36.0329	-1.73877	525.497	386.957	666.382	788.283	186.746	153.427	224.106	144.971	UAGGCCACAGCCACCCAUGUGU	mature miRNA	standard	MIMAT0019829	hsa-miR-4717-5p	hsa-miR-4717-5p
373	0.663596	hsa-miR-373-5p	0.216972	68.5975	7.06801	20.66	20.0122	-1.73131	65.4203	78.1434	69.1796	61.6468	8.15051	31.3736	0.0106132	43.1054	ACUCAAAAUGGGGGCGCUUUCC	mature miRNA	standard	MIMAT0000725	hsa-miR-373-5p	hsa-miR-373-5p
1990	2.04892	hsa-miR-6509-3p	0.00893464	197.402	74.4837	60.2583	26.8728	-1.71191	162.292	195.161	130.322	301.834	94.4965	48.5996	66.3373	31.5998	UUCCACUGCCACUACCUAAUUU	mature miRNA	standard	MIMAT0025475	hsa-miR-6509-3p	hsa-miR-6509-3p
368	3.47462	hsa-miR-371a-5p	0.000335259	107.173	10.9933	32.8653	5.76528	-1.70531	115.756	113.992	107.341	91.605	26.2165	30.2054	39.1178	35.9214	ACUCAAACUGUGGGGGCACU	mature miRNA	standard	MIMAT0004687	hsa-miR-371a-5p	hsa-miR-371a-5p
709	1.05598	hsa-miR-610	0.087907	53.2679	15.1142	16.4558	13.2763	-1.69467	31.5362	66.595	57.2254	57.7151	2.16258	14.8769	34.2921	14.4916	UGAGCUAAAUGUGUGCUGGGA	mature miRNA	standard	MIMAT0003278	hsa-miR-610	hsa-miR-610
1029	4.47588	hsa-miR-2392	3.34289e-05	313.705	14.5156	97.1738	10.2296	-1.69077	311.379	319.535	294.827	329.078	92.1309	109.782	100.495	86.2876	UAGGAUGGGGGUGAGAGGUG	mature miRNA	standard	MIMAT0019043	hsa-miR-2392	hsa-miR-2392
1953	2.81863	hsa-miR-6086	0.00151835	861.006	63.3317	269.006	49.0552	-1.67839	830.57	880.384	793.495	939.575	312.506	267.41	295.204	200.902	GGAGGUUGGGAAGGGCAGAG	mature miRNA	standard	MIMAT0023711	hsa-miR-6086	hsa-miR-6086
250	4.44427	hsa-miR-197-5p	3.59528e-05	544.927	25.7214	171.207	17.2883	-1.67032	527.263	538.741	530.871	582.834	185.726	146.168	177.807	175.128	CGGGUAGAGAGGGCAGUGGGAGG	mature miRNA	standard	MIMAT0022691	hsa-miR-197-5p	hsa-miR-197-5p
1315	0.641201	hsa-miR-3976	0.228454	46.5218	8.76124	14.6166	13.928	-1.6703	35.7988	46.6311	46.3994	57.2581	33.3848	14.4977	0.0096911	10.5742	UAUAGAGAGCAGGAAGAUUAAUGU	mature miRNA	standard	MIMAT0019361	hsa-miR-3976	hsa-miR-3976
1970	1.2814	hsa-miR-6499-3p	0.0523114	30.8109	11.756	9.70255	5.72231	-1.66701	29.5206	17.1632	45.8665	30.6933	16.0876	10.7188	2.19116	9.8127	AGCAGUGUUUGUUUUGCCCACA	mature miRNA	standard	MIMAT0025451	hsa-miR-6499-3p	hsa-miR-6499-3p
1721	1.632	hsa-miR-4745-5p	0.0233347	50.9169	6.58941	16.152	6.81051	-1.65643	55.0602	51.1262	41.5441	55.9369	6.40588	20.5897	16.5281	21.0843	UGAGUGGGGCUCCCGGGACGGCG	mature miRNA	standard	MIMAT0019878	hsa-miR-4745-5p	hsa-miR-4745-5p
516	0.834393	hsa-miR-516a-5p	0.146422	47.6892	7.85318	15.2883	13.0347	-1.64123	41.0577	49.0451	58.2417	42.4122	0.449574	16.8946	11.9197	31.8893	UUCUCGAGGAAAGAAGCACUUUC	mature miRNA	standard	MIMAT0004770	hsa-miR-516a-5p	hsa-miR-516a-5p
1428	4.0152	hsa-miR-4442	9.65602e-05	1421.21	88.1794	456.768	61.4904	-1.63759	1428.92	1392.66	1326.2	1537.08	464.929	426.412	396.772	538.961	GCCGGACAAGAGGGAGG	mature miRNA	standard	MIMAT0018960	hsa-miR-4442	hsa-miR-4442
1487	2.25719	hsa-miR-4496	0.00553104	30.086	5.90494	9.71644	4.31872	-1.63059	37.1051	29.1936	22.7934	31.252	7.25311	7.64295	7.78394	16.1858	GAGGAAACUGAAGCUGAGAGGG	mature miRNA	standard	MIMAT0019031	hsa-miR-4496	hsa-miR-4496
1996	0.664555	hsa-miR-6511b-3p	0.216493	30.3204	5.38689	9.81283	11.0568	-1.62755	28.0205	26.8852	28.015	38.361	7.90826	0.00825968	25.6285	5.7063	CCUCACCACCCCUUCUGCCUGCA	mature miRNA	standard	MIMAT0025848	hsa-miR-6511b-3p	hsa-miR-6511b-3p
1576	1.75999	hsa-miR-4657	0.0173785	48.2301	8.39215	16.075	6.83962	-1.58512	58.7689	44.7938	39.0581	50.2997	12.0768	19.7915	23.649	8.78273	AAUGUGGAAGUGGUCUGAGGCAU	mature miRNA	standard	MIMAT0019724	hsa-miR-4657	hsa-miR-4657
1734	2.02587	hsa-miR-4753-5p	0.00942172	244.366	28.807	81.8623	25.007	-1.57777	206.378	246.034	248.668	276.384	99.5013	99.7036	81.6888	46.5555	CAAGGCCAAAGGAAGAGAACAG	mature miRNA	standard	MIMAT0019890	hsa-miR-4753-5p	hsa-miR-4753-5p
1600	2.4138	hsa-miR-4669	0.00385656	187.533	18.5483	63.0806	14.9367	-1.57188	166.071	195.636	179.779	208.645	43.576	79.8355	62.9766	65.9342	UGUGUCCGGGAAGUGGAGGAGG	mature miRNA	standard	MIMAT0019749	hsa-miR-4669	hsa-miR-4669
671	2.73467	hsa-miR-576-5p	0.00184216	91.5598	6.21104	30.8564	5.52566	-1.56914	84.5174	89.9676	92.2492	99.5049	32.6276	34.6096	22.6575	33.5311	AUUCUAAUUUCUCCACGUCUUU	mature miRNA	standard	MIMAT0003241	hsa-miR-576-5p	hsa-miR-576-5p
1167	3.89708	hsa-miR-3202	0.000126741	176.802	20.2576	59.7905	10.0393	-1.56415	167.237	157.409	178.161	204.401	47.3104	59.9035	60.0526	71.8953	UGGAAGGGAGAAGAGCUUUAAU	mature miRNA	standard	MIMAT0015089	hsa-miR-3202	hsa-miR-3202
1430	4.77896	hsa-miR-4444	1.66357e-05	601.017	56.608	203.258	20.8216	-1.56409	564.706	570.426	583.866	685.07	202.821	192.037	185.566	232.609	CUCGAGUUGGAAGAGGCG	mature miRNA	standard	MIMAT0018962	hsa-miR-4444	hsa-miR-4444
1156	1.09301	hsa-miR-3193	0.0807225	60.0964	17.77	20.3325	18.2845	-1.56349	43.6084	84.0034	50.2062	62.5677	16.8957	46.3606	3.62787	14.4457	UCCUGCGUAGGAUCUGAGGAGU	mature miRNA	standard	MIMAT0015077	hsa-miR-3193	hsa-miR-3193
450	0.584358	hsa-miR-483-3p	0.260401	40.817	16.2311	13.9258	10.0545	-1.55142	31.4882	22.8261	56.2744	52.6795	16.9056	0.00983395	14.8689	23.9186	UCACUCCUCUCCUCCCGUCUU	mature miRNA	standard	MIMAT0002173	hsa-miR-483-3p	hsa-miR-483-3p
1110	2.88941	hsa-miR-3158-5p	0.00129	147.399	8.71171	50.3464	7.95915	-1.54976	157.458	145.392	150.082	136.663	55.5411	53.3409	54.0158	38.4877	CCUGCAGAGAGGAAGCCCUUC	mature miRNA	standard	MIMAT0019211	hsa-miR-3158-5p	hsa-miR-3158-5p
1201	1.93256	hsa-miR-3646	0.0116798	182.02	40.3602	62.205	26.4423	-1.54899	181.866	210.273	124.995	210.946	34.4262	92.7479	46.8725	74.7732	AAAAUGAAAUGAGCCCAGCCCA	mature miRNA	standard	MIMAT0018065	hsa-miR-3646	hsa-miR-3646
902	3.91658	hsa-miR-1246	0.000121178	5644	787.218	1939.7	272.189	-1.54089	5412.55	4825.63	5628.19	6709.64	2143.67	1599.28	1841.38	2174.45	AAUGGAUUUUUGGAGCAGG	mature miRNA	standard	MIMAT0005898	hsa-miR-1246	hsa-miR-1246
1320	0.595252	hsa-miR-4253	0.25395	49.9958	3.97434	17.2358	11.7048	-1.5364	48.7152	53.5597	44.9529	52.7552	19.9105	0.0110112	25.3198	23.7019	AGGGCAUGUCCAGGGGGU	mature miRNA	standard	MIMAT0016882	hsa-miR-4253	hsa-miR-4253
1079	1.26907	hsa-miR-3138	0.0538185	33.178	8.90482	11.5385	8.265	-1.52378	28.3019	45.6854	33.141	25.5836	22.3124	13.6204	6.08057	4.14049	UGUGGACAGUGAGGUAGAGGGAGU	mature miRNA	standard	MIMAT0015006	hsa-miR-3138	hsa-miR-3138
1102	1.14385	hsa-miR-3154	0.071805	94.8665	19.7969	33.1434	23.0384	-1.51718	116.128	75.7523	107.135	80.4507	7.39886	58.4784	21.3569	45.3394	CAGAAGGGGAGUUGGGAGCAGA	mature miRNA	standard	MIMAT0015028	hsa-miR-3154	hsa-miR-3154
1658	1.64911	hsa-miR-4708-3p	0.0224333	131.307	6.81521	46.2254	20.7235	-1.50619	123.062	137.918	128.498	135.752	50.8976	70.7857	20.7445	42.4738	AGCAAGGCGGCAUCUCUCUGAU	mature miRNA	standard	MIMAT0019810	hsa-miR-4708-3p	hsa-miR-4708-3p
640	1.49088	hsa-miR-550b-2-5p	0.0322935	54.5063	15.9486	19.2591	9.35792	-1.50089	47.6597	37.9808	56.9733	75.4113	28.8141	18.6677	22.867	6.68741	AUGUGCCUGAGGGAGUAAGACA	mature miRNA	standard	MIMAT0022737	hsa-miR-550b-2-5p	hsa-miR-550b-2-5p
1597	3.32323	hsa-miR-4667-5p	0.000475081	1092.06	103.712	387.498	63.4182	-1.4948	1025.08	1078.01	1022.36	1242.81	422.425	397.449	434.844	295.275	ACUGGGGAGCAGAAGGAGAACC	mature miRNA	standard	MIMAT0019743	hsa-miR-4667-5p	hsa-miR-4667-5p
102	0.651334	hsa-miR-34a-5p	0.223185	46.0801	8.02661	16.3556	20.3738	-1.49436	52.3042	47.4045	50.1894	34.4225	45.8554	13.0444	6.51364	0.0089985	UGGCAGUGUCUUAGCUGGUUGU	mature miRNA	standard	MIMAT0000255	hsa-miR-34a-5p	hsa-miR-34a-5p
190	2.86431	hsa-miR-146b-5p	0.00136675	2133.97	95.4032	759.578	139.183	-1.49027	2177.44	1995.86	2211.81	2150.78	679.884	649.346	958.41	750.674	UGAGAACUGAAUUCCAUAGGCU	mature miRNA	standard	MIMAT0002809	hsa-miR-146b-5p	hsa-miR-146b-5p
332	0.50907	hsa-miR-328	0.309692	21.1175	15.6302	7.52443	6.12549	-1.48879	3.33692	23.1681	40.9999	16.9651	13.1643	0.00863638	5.10754	11.8172	CUGGCCCUCUCUGCCCUUCCGU	mature miRNA	standard	MIMAT0000752	hsa-miR-328	hsa-miR-328
1497	1.39497	hsa-miR-4506	0.0402747	71.3979	6.6429	25.708	12.0326	-1.47366	65.9551	77.5423	65.3567	76.7375	8.6344	35.8843	26.3726	31.9407	AAAUGGGUGGUCUGAGGCAA	mature miRNA	standard	MIMAT0019042	hsa-miR-4506	hsa-miR-4506
1456	2.61965	hsa-miR-4468	0.00240075	179.881	22.248	64.8387	20.4043	-1.47212	180.517	155.239	174.721	209.047	57.7863	95.2489	54.0801	52.2393	AGAGCAGAAGGAUGAGAU	mature miRNA	standard	MIMAT0018995	hsa-miR-4468	hsa-miR-4468
1136	0.621268	hsa-miR-3180-5p	0.239184	23.5933	8.40787	8.53692	8.02974	-1.46659	19.19	26.3941	14.8143	33.9747	0.00814118	14.7801	15.9687	3.39082	CUUCCAGACGCUCCGCCCCACGUCG	mature miRNA	standard	MIMAT0015057	hsa-miR-3180-5p	hsa-miR-3180-5p
1253	0.576369	hsa-miR-3688-3p	0.265235	23.5345	9.59988	8.53867	6.28558	-1.46269	20.5205	26.6986	34.8032	12.1155	12.8542	13.6667	0.00800121	7.62585	UAUGGAAAGACUUUGCCACUCU	mature miRNA	standard	MIMAT0018116	hsa-miR-3688-3p	hsa-miR-3688-3p
171	0.845009	hsa-miR-138-2-3p	0.142886	34.5467	11.3424	12.5992	9.77935	-1.45522	22.0606	31.9708	49.4932	34.6621	0.943344	11.646	24.847	12.9604	GCUAUUUCACGACACCAGGGUU	mature miRNA	standard	MIMAT0004596	hsa-miR-138-2-3p	hsa-miR-138-2-3p
735	1.3595	hsa-miR-630	0.0437022	30.2371	8.66495	11.0901	8.44281	-1.44705	36.4114	19.2704	27.3716	37.895	8.03817	9.30734	23.2456	3.76926	AGUAUUCUGUACCAGGGAAGGU	mature miRNA	standard	MIMAT0003299	hsa-miR-630	hsa-miR-630
1244	1.05728	hsa-miR-3681-3p	0.0876429	58.2331	12.3162	21.6025	16.2447	-1.43064	53.2028	46.6208	57.7105	75.3982	13.1706	4.17548	28.1084	40.9556	ACACAGUGCUUCAUCCACUACU	mature miRNA	standard	MIMAT0018109	hsa-miR-3681-3p	hsa-miR-3681-3p
1628	2.20229	hsa-miR-4689	0.00627639	194.483	17.0786	72.4306	20.8613	-1.42497	179.541	180.997	202.961	214.433	74.9713	62.8329	100.271	51.6475	UUGAGGAGACAUGGUGGGGGCC	mature miRNA	standard	MIMAT0019778	hsa-miR-4689	hsa-miR-4689
1725	3.08215	hsa-miR-4747-5p	0.000827662	81.1449	18.3809	30.2949	4.73651	-1.42143	73.9555	61.8695	83.4194	105.335	33.2404	26.0679	26.4669	35.4044	AGGGAAGGAGGCUUGGUCUUAG	mature miRNA	standard	MIMAT0019882	hsa-miR-4747-5p	hsa-miR-4747-5p
1345	3.37281	hsa-miR-4278	0.000423825	340.112	43.7758	127.006	27.661	-1.42111	316.478	351.936	296.113	395.922	166.539	125.693	107.391	108.403	CUAGGGGGUUUGCCCUUG	mature miRNA	standard	MIMAT0016910	hsa-miR-4278	hsa-miR-4278
1458	2.05702	hsa-miR-4470	0.00876959	58.9123	19.0301	22.1778	7.03091	-1.40946	36.7892	82.6592	62.0858	54.1149	16.4599	28.7736	15.7506	27.727	UGGCAAACGUGGAAGCCGAGA	mature miRNA	standard	MIMAT0018997	hsa-miR-4470	hsa-miR-4470
1622	0.631512	hsa-miR-4685-3p	0.233608	31.282	19.986	11.7854	13.655	-1.40833	19.8909	21.0744	61.2009	22.9619	0.00824125	29.5696	2.211	15.3528	UCUCCCUUCCUGCCCUGGCUAG	mature miRNA	standard	MIMAT0019772	hsa-miR-4685-3p	hsa-miR-4685-3p
875	4.61121	hsa-miR-1224-5p	2.44787e-05	628.342	68.9333	236.914	18.2275	-1.40719	574.515	607.545	601.851	729.455	218.419	252.053	224.104	253.081	GUGAGGACUCGGGAGGUGG	mature miRNA	standard	MIMAT0005458	hsa-miR-1224-5p	hsa-miR-1224-5p
745	3.07911	hsa-miR-640	0.000833468	246.365	10.6673	93.2682	13.01	-1.40134	251.087	257.382	232.419	244.574	111.316	92.5371	80.6361	88.5833	AUGAUCCAGGAACCUGCCUCU	mature miRNA	standard	MIMAT0003310	hsa-miR-640	hsa-miR-640
274	2.13105	hsa-miR-211-3p	0.00739519	90.0776	4.32782	34.1032	9.20223	-1.40126	85.0879	87.8285	93.5645	93.8294	21.4356	40.6293	33.1662	41.1818	GCAGGGACAGCAAAGGGGUGC	mature miRNA	standard	MIMAT0022694	hsa-miR-211-3p	hsa-miR-211-3p
1925	1.02893	hsa-miR-5701	0.0935556	43.0806	12.3419	16.3676	20.6855	-1.39619	41.108	26.533	54.3101	50.3711	2.98531	47.0738	5.29215	10.1193	UUAUUGUCACGUUCUGAUU	mature miRNA	standard	MIMAT0022494	hsa-miR-5701	hsa-miR-5701
718	3.0807	hsa-miR-617	0.00083042	133.639	18.352	50.8047	11.3192	-1.39531	132.358	146.918	108.141	147.139	46.9298	37.0012	56.2853	63.0024	AGACUUCCCAUUUGAAGGUGGC	mature miRNA	standard	MIMAT0003286	hsa-miR-617	hsa-miR-617
1420	2.84151	hsa-miR-4436a	0.00144042	60.8479	10.1529	23.1887	6.37406	-1.39178	47.2413	63.2928	61.1449	71.7124	32.452	17.8692	21.269	21.1648	GCAGGACAGGCAGAAGUGGAU	mature miRNA	standard	MIMAT0018952	hsa-miR-4436a	hsa-miR-4436a
1832	4.85372	hsa-miR-5006-5p	1.40049e-05	382.714	25.6186	146.115	13.9111	-1.38916	408.551	380.924	348.229	393.153	143.408	165.439	132.25	143.364	UUGCCAGGGCAGGAGGUGGAA	mature miRNA	standard	MIMAT0021033	hsa-miR-5006-5p	hsa-miR-5006-5p
1208	1.17116	hsa-miR-3654	0.0674277	22.7137	12.6193	8.6784	6.46209	-1.38806	40.6616	19.4213	11.0625	19.7094	9.40583	17.5458	4.08768	3.67429	GACUGGACAAGCUGAGGAA	mature miRNA	standard	MIMAT0018074	hsa-miR-3654	hsa-miR-3654
857	0.575988	hsa-miR-1182	0.265468	84.1798	12.188	32.2246	22.6702	-1.38531	78.2139	94.8426	69.8872	93.7754	49.7951	46.223	32.8543	0.0260894	GAGGGUCUUGGGAGGGAUGUGAC	mature miRNA	standard	MIMAT0005827	hsa-miR-1182	hsa-miR-1182
733	3.56239	hsa-miR-629-3p	0.000273914	394.174	53.0648	152.125	12.4535	-1.37358	358.337	449.608	340.227	428.527	138.671	168.79	151.344	149.694	GUUCUCCCAACGUAAGCCCAGC	mature miRNA	standard	MIMAT0003298	hsa-miR-629-3p	hsa-miR-629-3p
1384	2.42756	hsa-miR-4317	0.00373627	199.845	28.7321	77.3949	22.5463	-1.36857	173.159	200.51	186.158	239.552	86.9027	60.0738	104.797	57.8063	ACAUUGCCAGGGAGUUU	mature miRNA	standard	MIMAT0016872	hsa-miR-4317	hsa-miR-4317
1830	0.614816	hsa-miR-5004-5p	0.242764	30.1531	7.01654	11.706	12.5614	-1.36506	25.1042	26.6431	28.3803	40.4847	28.8191	0.00891189	5.18861	12.8073	UGAGGACAGGGCAAAUUCACGA	mature miRNA	standard	MIMAT0021027	hsa-miR-5004-5p	hsa-miR-5004-5p
1173	2.72558	hsa-miR-3605-5p	0.00188113	395.335	17.4816	154.272	25.6213	-1.35759	389.785	380.433	420.641	390.48	169.369	176.22	152.685	118.815	UGAGGAUGGAUAGCAAGGAAGCC	mature miRNA	standard	MIMAT0017981	hsa-miR-3605-5p	hsa-miR-3605-5p
1335	0.757848	hsa-miR-4268	0.174643	18.9312	11.0912	7.41062	8.55039	-1.3531	20.639	11.7899	33.903	9.393	0.00787816	14.563	0.00787816	15.0637	GGCUCCUCCUCUCAGGAUGUG	mature miRNA	standard	MIMAT0016896	hsa-miR-4268	hsa-miR-4268
86	0.56389	hsa-miR-30c-1-3p	0.272967	23.5633	12.278	9.28651	8.66664	-1.34333	8.06504	28.7603	36.8375	20.5904	0.00866745	18.6374	4.16021	14.3397	CUGGGAGAGGGUUGUUUACUCC	mature miRNA	standard	MIMAT0004674	hsa-miR-30c-1-3p	hsa-miR-30c-1-3p
251	0.569753	hsa-miR-198	0.269306	78.1953	7.49749	30.8495	27.2562	-1.34184	69.9942	74.0543	86.3748	82.358	0.0115979	25.9965	66.2626	31.1272	GGUCCAGAGGGGAGAUAGGUUC	mature miRNA	standard	MIMAT0000228	hsa-miR-198	hsa-miR-198
1279	2.04159	hsa-miR-3918	0.00908683	112.611	30.8494	44.4404	2.31791	-1.3414	74.9293	100.21	133.959	141.345	40.9908	45.6929	45.1955	45.8824	ACAGGGCCGCAGAUGGAGACU	mature miRNA	standard	MIMAT0018192	hsa-miR-3918	hsa-miR-3918
700	2.07409	hsa-miR-601	0.00843155	992.337	40.5299	391.704	104.048	-1.34107	1047.84	951.256	990.404	979.847	241.952	404.89	476.617	443.357	UGGUCUAGGAUUGUUGGAGGAG	mature miRNA	standard	MIMAT0003269	hsa-miR-601	hsa-miR-601
892	3.6677	hsa-miR-1236-5p	0.000214933	242.639	27.7507	95.9808	15.0068	-1.33799	231.764	224.011	230.839	283.94	111.785	102.151	93.5477	76.4397	UGAGUGACAGGGGAAAUGGGGA	mature miRNA	standard	MIMAT0022945	hsa-miR-1236-5p	hsa-miR-1236-5p
785	3.60163	hsa-miR-671-5p	0.000250249	672.914	50.1334	269.59	33.0815	-1.31965	679.33	600.187	703.697	708.441	302.596	224.061	271.243	280.462	AGGAAGCCCUGGAGGGGCUGGAG	mature miRNA	standard	MIMAT0003880	hsa-miR-671-5p	hsa-miR-671-5p
1880	0.54111	hsa-miR-5581-5p	0.287667	22.4035	11.7416	8.99641	6.60935	-1.3163	18.4216	11.1459	38.8235	21.223	15.7005	11.3028	8.97392	0.0083623	AGCCUUCCAGGAGAAAUGGAGA	mature miRNA	standard	MIMAT0022275	hsa-miR-5581-5p	hsa-miR-5581-5p
1375	0.462084	hsa-miR-4308	0.345077	20.0522	19.963	8.05556	4.92951	-1.3157	16.7854	11.0275	48.8684	3.52729	7.71625	14.1535	8.26	2.09249	UCCCUGGAGUUUCUUCUU	mature miRNA	standard	MIMAT0016861	hsa-miR-4308	hsa-miR-4308
1356	2.16484	hsa-miR-4289	0.00684166	240.543	26.2831	97.0109	27.7603	-1.31008	226.464	228.529	227.233	279.947	78.4229	138.193	88.4662	82.9614	GCAUUGUGCAGGGCUAUCA	mature miRNA	standard	MIMAT0016920	hsa-miR-4289	hsa-miR-4289
667	4.00468	hsa-miR-574-3p	9.89279e-05	11560.2	203.162	4669.71	283.124	-1.30776	11726.1	11573.4	11270.6	11670.8	4686.83	4887.38	4264.88	4839.75	CACGCUCAUGCACACACCCACA	mature miRNA	standard	MIMAT0003239	hsa-miR-574-3p	hsa-miR-574-3p
1263	0.622659	hsa-miR-3692-3p	0.238419	32.0611	9.27601	12.9627	8.59082	-1.30646	37.3932	28.8694	41.4126	20.5692	18.2516	0.129834	17.1192	16.3501	GUUCCACACUGACACUGCAGAAGU	mature miRNA	standard	MIMAT0018122	hsa-miR-3692-3p	hsa-miR-3692-3p
841	3.87102	hsa-miR-936	0.000134581	287.214	36.9858	116.299	14.2585	-1.30429	281.549	270.358	256.44	340.511	104.6	119.039	106.193	135.362	ACAGUAGAGGGAGGAAUCGCAG	mature miRNA	standard	MIMAT0004979	hsa-miR-936	hsa-miR-936
1490	3.65773	hsa-miR-4499	0.000219924	1429.32	226.496	584.049	64.912	-1.29117	1335.75	1258.93	1359.73	1762.89	600.176	498.385	582.592	655.043	AAGACUGAGAGGAGGGA	mature miRNA	standard	MIMAT0019035	hsa-miR-4499	hsa-miR-4499
1090	0.569011	hsa-miR-3146	0.269767	31.4037	6.61846	12.8429	11.2292	-1.28996	36.0784	23.1411	29.0233	37.3721	13.406	27.2842	0.00901569	10.6725	CAUGCUAGGAUAGAAAGAAUGG	mature miRNA	standard	MIMAT0015018	hsa-miR-3146	hsa-miR-3146
994	1.87923	hsa-miR-1825	0.0132058	39.2618	10.9967	16.0878	6.13599	-1.28716	38.919	27.2477	37.0145	53.8659	19.2591	12.7901	9.36831	22.9338	UCCAGUGCCCUCCUCUCC	mature miRNA	standard	MIMAT0006765	hsa-miR-1825	hsa-miR-1825
856	0.54618	hsa-miR-1181	0.284328	35.6324	18.9502	14.6507	13.8972	-1.28222	32.8164	43.1493	10.9006	55.6631	23.2034	6.00406	0.00963748	29.3857	CCGUCGCCGCCACCCGAGCCG	mature miRNA	standard	MIMAT0005826	hsa-miR-1181	hsa-miR-1181
451	4.00875	hsa-miR-483-5p	9.8006e-05	2548.74	153.381	1050.74	23.8643	-1.27837	2446.49	2465.48	2507.35	2775.63	1038.96	1086.4	1041.38	1036.23	AAGACGGGAGGAAAGAAGGGAG	mature miRNA	standard	MIMAT0004761	hsa-miR-483-5p	hsa-miR-483-5p
2011	0.821579	hsa-miR-6717-5p	0.150807	39.1918	11.2319	16.1721	11.0197	-1.27704	27.2918	34.2197	41.7203	53.5355	28.4889	16.5941	17.9047	1.70083	AGGCGAUGUGGGGAUGUAGAGA	mature miRNA	standard	MIMAT0025846	hsa-miR-6717-5p	hsa-miR-6717-5p
216	3.0472	hsa-miR-181c-5p	0.000897018	299.614	25.5408	124.705	20.5513	-1.26459	278.081	277.06	324.181	319.135	134.318	138.564	131.771	94.1654	AACAUUCAACCUGUCGGUGAGU	mature miRNA	standard	MIMAT0000258	hsa-miR-181c-5p	hsa-miR-181c-5p
2002	2.7097	hsa-miR-6514-3p	0.00195117	238.391	55.6358	99.9543	10.1118	-1.25399	195.175	218.633	219.653	320.104	92.6707	97.5572	114.822	94.7673	CUGCCUGUUCUUCCACUCCAG	mature miRNA	standard	MIMAT0025485	hsa-miR-6514-3p	hsa-miR-6514-3p
12	2.4782	hsa-let-7f-2-3p	0.00332509	240.693	17.4208	102.412	20.0768	-1.23281	248.909	222.865	260.974	230.026	104.968	129.804	86.0246	88.853	CUAUACAGUCUACUGUCUUUCC	mature miRNA	standard	MIMAT0004487	hsa-let-7f-2-3p	hsa-let-7f-2-3p
1346	0.564442	hsa-miR-4279	0.27262	47.2741	5.3879	20.1216	19.013	-1.2323	39.9927	52.9704	47.6385	48.4947	0.0101477	20.361	14.5252	45.59	CUCUCCUCCCGGCUUC	mature miRNA	standard	MIMAT0016909	hsa-miR-4279	hsa-miR-4279
1950	1.22352	hsa-miR-6083	0.059769	72.6636	9.91458	31.0133	16.9825	-1.22835	62.8209	84.2505	66.213	77.37	45.461	21.8531	11.6574	45.0816	CUUAUAUCAGAGGCUGUGGG	mature miRNA	standard	MIMAT0023708	hsa-miR-6083	hsa-miR-6083
598	0.54324	hsa-miR-548aa	0.286259	86.7459	8.72218	37.0744	29.5882	-1.22637	76.7622	82.2265	95.2139	92.7811	29.6941	0.0121088	49.0308	69.5605	AAAAACCACAAUUACUUUUGCACCA	mature miRNA	standard	MIMAT0018447,MIMAT0022730	hsa-miR-548aa	hsa-miR-548aa, hsa-miR-548t-3p
1083	3.06139	hsa-miR-3141	0.00086819	4583.53	692.316	1976.86	330.962	-1.21325	3776.16	4590.03	4501.6	5466.31	2093.64	2158.61	1483.08	2172.11	GAGGGCGGGUGGAGGAGGA	mature miRNA	standard	MIMAT0015010	hsa-miR-3141	hsa-miR-3141
918	2.01584	hsa-miR-1260a	0.00964176	1301.2	273.888	561.511	183.681	-1.21246	1281.98	920.773	1494.35	1507.7	485.625	337.089	712	711.33	AUCCCACCUCUGCCACCA	mature miRNA	standard	MIMAT0005911	hsa-miR-1260a	hsa-miR-1260a
469	2.83858	hsa-miR-494	0.00145017	1332.24	255.211	575.192	99.5616	-1.21173	1059.14	1347.63	1252.07	1670.1	435.774	578.535	665.93	620.53	UGAAACAUACACGGGAAACCUC	mature miRNA	standard	MIMAT0002816	hsa-miR-494	hsa-miR-494
1449	0.645108	hsa-miR-4461	0.226408	21.3012	12.4692	9.20078	5.54769	-1.21111	5.59507	17.4519	28.4584	33.6995	11.0776	1.23045	10.415	14.0801	GAUUGAGACUAGUAGGGCUAGGC	mature miRNA	standard	MIMAT0018983	hsa-miR-4461	hsa-miR-4461
375	2.82662	hsa-miR-374a-5p	0.00149067	1245.99	228.858	543.25	87.616	-1.19761	1316.41	1269.59	927.699	1470.27	622.347	417.956	564.399	568.298	UUAUAAUACAACCUGAUAAGUG	mature miRNA	standard	MIMAT0000727	hsa-miR-374a-5p	hsa-miR-374a-5p
1943	3.89273	hsa-miR-6076	0.000128019	872.668	74.7011	380.916	53.197	-1.19596	909.136	793.663	829.655	958.219	460.434	359.414	355.173	348.642	AGCAUGACAGAGGAGAGGUGG	mature miRNA	standard	MIMAT0023701	hsa-miR-6076	hsa-miR-6076
1348	2.59876	hsa-miR-4281	0.00251907	2494.64	425.333	1090.25	62.0468	-1.19417	2101.03	2439.87	2341.83	3095.84	1004.66	1123.84	1086.72	1145.78	GGGUCCCGGGGAGGGGGG	mature miRNA	standard	MIMAT0016907	hsa-miR-4281	hsa-miR-4281
1940	1.56731	hsa-miR-6073	0.0270829	118.922	11.067	51.9826	22.6994	-1.19391	112.87	106.373	128.651	127.793	33.6124	34.1824	59.1744	80.9611	GGUAGUGAGUUAUCAGCUAC	mature miRNA	standard	MIMAT0023698	hsa-miR-6073	hsa-miR-6073
1261	0.704679	hsa-miR-3691-3p	0.197388	41.539	36.3718	18.1901	3.81243	-1.19131	24.6108	96.0106	20.5025	25.0323	12.598	20.4567	20.7653	18.9406	ACCAAGUCUGCGUCAUCCUCUC	mature miRNA	standard	MIMAT0019224	hsa-miR-3691-3p	hsa-miR-3691-3p
1425	0.929549	hsa-miR-4439	0.117612	78.8023	15.5914	34.5951	20.2643	-1.18767	64.4571	95.0667	66.5044	89.181	50.9323	48.2531	6.77899	32.4159	GUGACUGAUACCUUGGAGGCAU	mature miRNA	standard	MIMAT0018957	hsa-miR-4439	hsa-miR-4439
1296	1.27461	hsa-miR-3935	0.0531367	164.749	53.5187	72.8953	37.4394	-1.17638	122.106	215.556	115.062	206.273	118.341	86.3967	53.9141	32.9297	UGUAGAUACGAGCACCAGCCAC	mature miRNA	standard	MIMAT0018350	hsa-miR-3935	hsa-miR-3935
661	4.22885	hsa-miR-568	5.90411e-05	1323.27	99.5327	590.526	60.1143	-1.16403	1432.53	1269.04	1214.12	1377.37	618.896	591.845	644.941	506.421	AUGUAUAAAUGUAUACACAC	mature miRNA	standard	MIMAT0003232	hsa-miR-568	hsa-miR-568
883	3.99407	hsa-miR-1228-5p	0.000101375	810.336	77.191	361.86	17.1257	-1.16309	746.997	771.841	801.265	921.239	382.033	361.557	340.19	363.661	GUGGGCGGGGGCAGGUGUGUG	mature miRNA	standard	MIMAT0005582	hsa-miR-1228-5p	hsa-miR-1228-5p
1197	0.431515	hsa-miR-3622a-3p	0.370242	25.6532	16.2218	11.4745	9.86181	-1.1607	26.124	2.69443	34.7447	39.0495	11.7365	10.0953	0.00882752	24.0576	UCACCUGACCUCCCAUGCCUGU	mature miRNA	standard	MIMAT0018004	hsa-miR-3622a-3p	hsa-miR-3622a-3p
1958	3.9805	hsa-miR-6124	0.000104593	2733.02	334.42	1225.84	97.546	-1.15673	2392.65	2864.39	2537.06	3137.99	1365.76	1216.42	1147.16	1173.99	GGGAAAAGGAAGGGGGAGGA	mature miRNA	standard	MIMAT0024597	hsa-miR-6124	hsa-miR-6124
1475	4.08531	hsa-miR-4484	8.21657e-05	4206.36	445.003	1891.07	155.211	-1.15337	4393.74	3660.35	4072.21	4699.15	1927.88	1662.67	1972.79	2000.94	AAAAGGCGGGAGAAGCCCCA	mature miRNA	standard	MIMAT0019018	hsa-miR-4484	hsa-miR-4484
230	3.80734	hsa-miR-188-5p	0.000155833	536.212	53.5724	243.354	13.4541	-1.13975	493.045	489.03	596.203	566.57	262.598	234.642	233.541	242.635	CAUCCCUUGCAUGGUGGAGGG	mature miRNA	standard	MIMAT0000457	hsa-miR-188-5p	hsa-miR-188-5p
889	2.12739	hsa-miR-1234-3p	0.00745771	262.356	72.614	119.721	24.9739	-1.13185	252.896	174.22	351.144	271.163	92.9926	152.612	111.354	121.926	UCGGCCUGACCACCCACCCCAC	mature miRNA	standard	MIMAT0005589	hsa-miR-1234-3p	hsa-miR-1234-3p
1804	0.439736	hsa-miR-4796-5p	0.363299	9.53322	16.3105	4.36239	2.96324	-1.12784	0.0100316	0.0100316	33.8099	4.30289	1.10794	2.60043	6.69142	7.04978	UGUCUAUACUCUGUCACUUUAC	mature miRNA	standard	MIMAT0019970	hsa-miR-4796-5p	hsa-miR-4796-5p
1842	0.512676	hsa-miR-5011-5p	0.307131	105.94	18.1213	48.6125	33.0603	-1.12385	104.158	107.602	83.8737	128.127	59.2559	0.0134601	74.0511	61.1294	UAUAUAUACAGCCAUGCACUC	mature miRNA	standard	MIMAT0021045	hsa-miR-5011-5p	hsa-miR-5011-5p
1401	3.7494	hsa-miR-4419b	0.000178074	998.991	97.9952	458.906	53.0638	-1.12227	883.392	1012.82	978.896	1120.86	479.888	479.049	380.224	496.463	GAGGCUGAAGGAAGAUGG	mature miRNA	standard	MIMAT0019034	hsa-miR-4419b	hsa-miR-4419b
393	0.509234	hsa-miR-378c	0.309575	56.0405	19.9064	25.8944	18.3889	-1.11383	81.167	35.5642	45.7356	61.6954	33.1373	27.5228	0.0112295	42.9064	ACUGGACUUGGAGUCAGAAGAGUGG	mature miRNA	standard	MIMAT0016847	hsa-miR-378c	hsa-miR-378c
679	1.36396	hsa-miR-583	0.0432551	26.6789	7.72873	12.3645	4.89696	-1.1095	26.3193	30.1365	34.1388	16.1212	12.6836	14.817	5.41164	16.5456	CAAAGAGGAAGGUCCCAUUAC	mature miRNA	standard	MIMAT0003248	hsa-miR-583	hsa-miR-583
289	0.230109	hsa-miR-219-2-3p	0.588697	10.4789	16.5132	4.86429	3.61417	-1.10719	0.00904144	5.67032	34.9793	1.25686	5.50091	1.07607	9.55973	3.32042	AGAAUUGUGGCUGGACAUCUGU	mature miRNA	standard	MIMAT0004675	hsa-miR-219-2-3p	hsa-miR-219-2-3p
1647	1.52965	hsa-miR-4700-5p	0.0295361	142.839	13.7173	66.6061	24.7281	-1.10066	158.151	150.649	130.35	132.205	95.6766	73.8714	60.1946	36.6819	UCUGGGGAUGAGGACAGUGUGU	mature miRNA	standard	MIMAT0019796	hsa-miR-4700-5p	hsa-miR-4700-5p
1241	1.33386	hsa-miR-3679-5p	0.0463597	90.7159	14.2549	42.5019	23.5521	-1.09383	81.9988	111.217	80.1392	89.5086	76.9457	36.3115	32.8628	23.8874	UGAGGAUAUGGCAGGGAAGGGGA	mature miRNA	standard	MIMAT0018104	hsa-miR-3679-5p	hsa-miR-3679-5p
1776	3.97319	hsa-miR-4778-5p	0.000106367	2842.94	246.094	1339.77	66.9344	-1.0854	2622.65	2700.49	2870.88	3177.73	1315.41	1330.55	1434.65	1278.46	AAUUCUGUAAAGGAAGAAGAGG	mature miRNA	standard	MIMAT0019936	hsa-miR-4778-5p	hsa-miR-4778-5p
1514	4.28191	hsa-miR-4521	5.22508e-05	270.763	19.7809	128.434	11.0665	-1.076	291.564	244.131	270.948	276.41	133.429	132.761	135.612	111.935	GCUAAGGAAGUCCUGUGCUCAG	mature miRNA	standard	MIMAT0019058	hsa-miR-4521	hsa-miR-4521
843	3.06275	hsa-miR-937-5p	0.000865462	613.112	49.399	292.94	42.4195	-1.06554	670.17	549.543	615.15	617.583	321.777	255.605	336.791	257.587	GUGAGUCAGGGUGGGGCUGG	mature miRNA	standard	MIMAT0022938	hsa-miR-937-5p	hsa-miR-937-5p
849	0.0157337	hsa-miR-942	0.96442	23.2044	21.7042	11.1737	11.1533	-1.05428	19.2435	0.00959185	52.4477	21.1166	14.4967	4.71364	25.3021	0.182578	UCUUCUCUGUUUUGGCCAUGUG	mature miRNA	standard	MIMAT0004985	hsa-miR-942	hsa-miR-942
475	1.56989	hsa-miR-498	0.0269223	53.644	16.013	25.8713	9.35184	-1.05207	32.1035	53.5576	58.4833	70.4317	21.878	17.8737	39.3022	24.4312	UUUCAAGCCAGGGGGCGUUUUUC	mature miRNA	standard	MIMAT0002824	hsa-miR-498	hsa-miR-498
1246	3.70905	hsa-miR-3682-3p	0.000195409	291.649	35.7784	140.714	11.3099	-1.05147	245.476	289.794	299.056	332.269	153.932	144.652	127.322	136.949	UGAUGAUACAGGUGGAGGUAG	mature miRNA	standard	MIMAT0018110	hsa-miR-3682-3p	hsa-miR-3682-3p
783	1.70583	hsa-miR-670	0.0196863	249.253	26.3755	120.455	32.0176	-1.04912	251.046	226.548	233.732	285.686	131.031	137.102	140.871	72.8148	GUCCCUGAGUGUAUGUGGUG	mature miRNA	standard	MIMAT0010357	hsa-miR-670	hsa-miR-670
1400	4.58138	hsa-miR-4419a	2.62193e-05	512.176	28.9012	247.642	19.9143	-1.04838	479.357	497.549	542.579	529.218	257.898	268.86	223.565	240.247	UGAGGGAGGAGACUGCA	mature miRNA	standard	MIMAT0018931	hsa-miR-4419a	hsa-miR-4419a
1427	1.51302	hsa-miR-4441	0.0306891	122.117	11.1651	59.1098	18.4667	-1.0468	129.063	106.25	130.712	122.444	66.7279	69.4088	31.4637	68.8385	ACAGGGAGGAGAUUGUA	mature miRNA	standard	MIMAT0018959	hsa-miR-4441	hsa-miR-4441
402	0.117976	hsa-miR-379-5p	0.762121	13.5406	14.4189	6.56651	7.22068	-1.04409	7.45642	13.0702	33.6254	0.0101957	1.30434	0.00652631	15.2891	9.66607	UGGUAGACUAUGGAACGUAGG	mature miRNA	standard	MIMAT0000733	hsa-miR-379-5p	hsa-miR-379-5p
1364	0.85106	hsa-miR-4297	0.140909	28.8525	5.51551	13.9971	8.75769	-1.04357	28.5166	21.3259	34.1238	31.4438	2.79708	24.0388	15.8299	13.3224	UGCCUUCCUGUCUGUG	mature miRNA	standard	MIMAT0016846	hsa-miR-4297	hsa-miR-4297
1692	0.503697	hsa-miR-4727-3p	0.313547	26.6949	8.32217	12.9706	9.21812	-1.04132	15.098	31.4132	33.8334	26.4351	16.5702	13.7698	21.5333	0.00892415	AUAGUGGGAAGCUGGCAGAUUC	mature miRNA	standard	MIMAT0019848	hsa-miR-4727-3p	hsa-miR-4727-3p
287	2.98779	hsa-miR-218-5p	0.0010285	240.018	28.4653	116.685	20.5802	-1.04053	277.137	207.782	236.598	238.558	136.747	132.011	97.1038	100.879	UUGUGCUUGAUCUAACCAUGU	mature miRNA	standard	MIMAT0000275	hsa-miR-218-5p	hsa-miR-218-5p
1845	2.1349	hsa-miR-5088	0.00732995	203.669	12.0658	99.1551	21.9823	-1.03847	219.199	190.543	199.272	205.663	126.706	83.5854	106.883	79.4456	CAGGGCUCAGGGAUUGGAUGGAG	mature miRNA	standard	MIMAT0021080	hsa-miR-5088	hsa-miR-5088
942	3.89717	hsa-miR-1275	0.000126717	966.916	98.5546	470.939	42.8769	-1.03785	938.334	878.899	942.217	1108.21	518.214	417.325	460.218	487.999	GUGGGGGAGAGGCUGUC	mature miRNA	standard	MIMAT0005929	hsa-miR-1275	hsa-miR-1275
1720	0.777952	hsa-miR-4745-3p	0.166743	9.81213	19.5971	4.79357	3.40459	-1.03347	0.013564	0.013564	0.013564	39.2078	9.36885	5.3765	1.90047	2.52848	UGGCCCGGCGACGUCUCACGGUC	mature miRNA	standard	MIMAT0019879	hsa-miR-4745-3p	hsa-miR-4745-3p
768	1.83087	hsa-miR-658	0.0147616	93.9387	2.41002	45.9515	12.9793	-1.03161	91.8968	92.021	96.8506	94.9866	46.3928	30.4793	62.2088	44.725	GGCGGAGGGAAGUAGGUCCGUUGGU	mature miRNA	standard	MIMAT0003336	hsa-miR-658	hsa-miR-658
49	3.09412	hsa-miR-20b-5p	0.000805149	2465.8	191.517	1206.77	153.675	-1.03091	2507.9	2184.72	2566.54	2604.03	1243.99	981.784	1325.34	1275.95	CAAAGUGCUCAUAGUGCAGGUAG	mature miRNA	standard	MIMAT0001413	hsa-miR-20b-5p	hsa-miR-20b-5p
508	0.508076	hsa-miR-513c-5p	0.310401	31.755	7.68546	15.5604	11.3641	-1.0291	26.9356	33.6631	41.7574	24.6639	26.2924	0.00858583	21.0344	14.9064	UUCUCAAGGAGGUGUCGUUUAU	mature miRNA	standard	MIMAT0005789	hsa-miR-513c-5p	hsa-miR-513c-5p
794	1.0887	hsa-miR-744-3p	0.0815262	136.503	12.387	67.0499	30.6937	-1.02562	135.003	125.753	131.062	154.192	84.7316	23.2059	91.2919	68.9702	CUGUUGCCACUAACCUCAACCU	mature miRNA	standard	MIMAT0004946	hsa-miR-744-3p	hsa-miR-744-3p
1864	1.7546	hsa-miR-5193	0.0175955	69.2554	16.0471	34.1212	11.377	-1.02126	50.0714	69.9964	67.6629	89.2908	26.0095	44.192	22.6735	43.6099	UCCUCCUCUACCUCAUCCCAGU	mature miRNA	standard	MIMAT0021124	hsa-miR-5193	hsa-miR-5193
739	1.9435	hsa-miR-634	0.0113894	108.516	13.8689	53.4986	14.1021	-1.02033	108.059	89.5386	114.502	121.965	54.0976	64.7439	33.4405	61.7123	AACCAGCACCCCAACUUUGGAC	mature miRNA	standard	MIMAT0003304	hsa-miR-634	hsa-miR-634
708	2.00646	hsa-miR-609	0.00985239	150.256	33.5182	74.6404	1.97882	-1.00939	154.148	146.712	109.199	190.963	76.7066	75.9608	72.9557	72.9385	AGGGUGUUUCUCUCAUCUCU	mature miRNA	standard	MIMAT0003277	hsa-miR-609	hsa-miR-609
1691	2.09098	hsa-miR-4726-5p	0.00810998	141.687	19.287	70.4743	20.0205	-1.00754	135.315	120.75	143.851	166.833	99.5012	68.0061	57.9469	56.4431	AGGGCCAGAGGAGCCUGGAGUGG	mature miRNA	standard	MIMAT0019845	hsa-miR-4726-5p	hsa-miR-4726-5p
2017	2.44038	hsa-miR-6722-5p	0.00362762	282.627	43.4277	140.986	31.3959	-1.00335	259.47	242.123	287.489	341.427	153.804	130.251	176.519	103.37	AGGCGCACCCGACCACAUGC	mature miRNA	standard	MIMAT0025853	hsa-miR-6722-5p	hsa-miR-6722-5p
1326	0.510118	hsa-miR-4259	0.308945	34.9468	5.0692	17.4867	13.1823	-0.998898	35.0156	27.7852	39.0605	37.9258	25.4132	14.9319	29.5917	0.0100774	CAGUUGGGUCUAGGGGUCAGGA	mature miRNA	standard	MIMAT0016880	hsa-miR-4259	hsa-miR-4259
1368	3.6782	hsa-miR-4301	0.000209797	2128.91	194.741	1068.5	51.6639	-0.994523	1855.7	2157.44	2186.52	2315.98	991.876	1101.42	1097.32	1083.4	UCCCACUACUUCACUUGUGA	mature miRNA	standard	MIMAT0016850	hsa-miR-4301	hsa-miR-4301
1411	2.81333	hsa-miR-4428	0.00153698	88.1465	15.9754	44.2861	5.16326	-0.99305	81.4158	70.4007	107.66	93.1092	37.5351	43.0094	47.7754	48.8244	CAAGGAGACGGGAACAUGGAGC	mature miRNA	standard	MIMAT0018943	hsa-miR-4428	hsa-miR-4428
1869	2.16066	hsa-miR-5196-5p	0.00690785	240.787	16.1168	122.22	25.9059	-0.978278	226.415	233.936	239.141	263.657	112.04	160.217	114.6	102.024	AGGGAAGGGGACGAGGGUUGGG	mature miRNA	standard	MIMAT0021128	hsa-miR-5196-5p	hsa-miR-5196-5p
1743	1.1292	hsa-miR-4758-5p	0.0742681	69.5876	21.6469	35.4484	17.6139	-0.973111	47.1033	56.532	80.3493	94.3658	38.351	28.3157	58.3299	16.7969	GUGAGUGGGAGCCGGUGGGGCUG	mature miRNA	standard	MIMAT0019903	hsa-miR-4758-5p	hsa-miR-4758-5p
1303	1.90521	hsa-miR-3941	0.012439	103.942	15.9774	52.9847	15.1205	-0.972128	91.5259	98.0999	98.7377	127.404	70.9382	59.5659	43.8217	37.613	UUACACACAACUGAGGAUCAUA	mature miRNA	standard	MIMAT0018357	hsa-miR-3941	hsa-miR-3941
1187	0.707927	hsa-miR-3616-3p	0.195917	41.4295	8.66877	21.133	14.4335	-0.97116	36.5945	53.982	34.8577	40.284	37.1227	19.9402	2.36773	25.1015	CGAGGGCAUUUCAUGAUGCAGGC	mature miRNA	standard	MIMAT0017996	hsa-miR-3616-3p	hsa-miR-3616-3p
1984	1.45115	hsa-miR-6506-3p	0.0353875	96.9597	13.764	49.5148	16.2465	-0.969526	92.3773	110.075	79.6754	105.711	29.0921	67.9102	54.6703	46.3866	UCGUAUCAGAGAUUCCAGACAC	mature miRNA	standard	MIMAT0025469	hsa-miR-6506-3p	hsa-miR-6506-3p
1941	1.97466	hsa-miR-6074	0.0106007	115.383	16.1052	58.9411	16.6076	-0.969083	122.553	96.6918	108.673	133.613	60.3335	50.5651	43.3153	81.5503	GAUAUUCAGAGGCUAGGUGG	mature miRNA	standard	MIMAT0023699	hsa-miR-6074	hsa-miR-6074
1961	2.97105	hsa-miR-6127	0.00106894	361.294	50.8116	185.976	27.8307	-0.958052	338.824	347.358	323	435.993	224.713	171.118	186.632	161.443	UGAGGGAGUGGGUGGGAGG	mature miRNA	standard	MIMAT0024610	hsa-miR-6127	hsa-miR-6127
1149	0.532063	hsa-miR-3189-3p	0.293722	35.5844	16.4592	18.3492	19.8285	-0.955527	28.8542	45.7668	15.723	51.9936	5.08066	43.3062	0.0091736	25.0008	CCCUUGGGUCUGAUGGGGUAG	mature miRNA	standard	MIMAT0015071	hsa-miR-3189-3p	hsa-miR-3189-3p
1812	2.61125	hsa-miR-4800-5p	0.00244764	537.8	50.9073	277.392	44.9691	-0.955145	490.667	585.243	578.28	497.011	292.573	281.396	320.885	214.714	AGUGGACCGAGGAAGGAAGGA	mature miRNA	standard	MIMAT0019978	hsa-miR-4800-5p	hsa-miR-4800-5p
1857	0.508149	hsa-miR-5187-3p	0.31035	28.4031	8.50342	14.7507	13.4244	-0.945262	31.3835	18.9242	38.6193	24.6853	0.00855755	16.3747	32.141	10.4786	ACUGAAUCCUCUUUUCCUCAG	mature miRNA	standard	MIMAT0021118	hsa-miR-5187-3p	hsa-miR-5187-3p
1468	2.73703	hsa-miR-4478	0.0018322	455.87	61.534	237.718	38.5684	-0.939372	501.389	383.828	425.855	512.407	277.276	256.255	229.485	187.855	GAGGCUGAGCUGAGGAG	mature miRNA	standard	MIMAT0019006	hsa-miR-4478	hsa-miR-4478
2005	0.830593	hsa-miR-6515-5p	0.147709	164.015	14.1899	85.5672	82.6337	-0.938697	159.775	165.62	182.362	148.302	16.0023	79.7952	43.3151	203.156	UUGGAGGGUGUGGAAGACAUC	mature miRNA	standard	MIMAT0025486	hsa-miR-6515-5p	hsa-miR-6515-5p
803	4.78891	hsa-miR-765	1.62588e-05	2044.67	119.126	1070.54	59.2391	-0.933529	2184	1922.43	2099.65	1972.6	1067.76	1010.29	1052.54	1151.57	UGGAGGAGAAGGAAGGUGAUG	mature miRNA	standard	MIMAT0003945	hsa-miR-765	hsa-miR-765
1639	3.71326	hsa-miR-4695-5p	0.000193528	349.387	26.6006	183.604	20.0482	-0.928228	364.613	316.025	340.943	375.969	187.061	162.963	174.589	209.805	CAGGAGGCAGUGGGCGAGCAGG	mature miRNA	standard	MIMAT0019788	hsa-miR-4695-5p	hsa-miR-4695-5p
512	2.43922	hsa-miR-514b-5p	0.00363733	231.11	43.8162	121.827	13.1377	-0.923751	199.489	211.877	217.188	295.886	137.692	125.327	106.386	117.901	UUCUCAAGAGGGAGGCAAUCAU	mature miRNA	standard	MIMAT0015087	hsa-miR-514b-5p	hsa-miR-514b-5p
1189	1.3339	hsa-miR-3617-3p	0.0463556	35.8522	4.50488	18.9704	6.46087	-0.918308	32.7755	42.4769	34.864	33.2924	25.5682	20.8618	19.3132	10.1385	CAUCAGCACCCUAUGUCCUUUCU	mature miRNA	standard	MIMAT0022966	hsa-miR-3617-3p	hsa-miR-3617-3p
936	3.09364	hsa-miR-1273c	0.000806042	120.365	7.95133	63.7532	7.96268	-0.916849	127.121	111.132	116.327	126.882	58.4713	66.8387	56.1801	73.5226	GGCGACAAAACGAGACCCUGUC	mature miRNA	standard	MIMAT0015017	hsa-miR-1273c	hsa-miR-1273c
723	0.657837	hsa-miR-622	0.219868	28.3916	6.98529	15.0769	11.4073	-0.913127	24.2998	22.1525	37.8785	29.2357	1.32487	10.0757	24.0002	24.9067	ACAGUCUGCUGAGGUUGGAGC	mature miRNA	standard	MIMAT0003291	hsa-miR-622	hsa-miR-622
1455	2.39885	hsa-miR-4467	0.00399161	383.413	51.6753	205.697	41.4673	-0.898381	428.881	376.456	313.395	414.921	252.842	221.855	192.363	155.726	UGGCGGCGGUAGUUAUGGGCUU	mature miRNA	standard	MIMAT0018994	hsa-miR-4467	hsa-miR-4467
85	4.20453	hsa-miR-30b-5p	6.24404e-05	5932.83	374.259	3189.27	251.284	-0.895498	5515.36	5757.15	6089.53	6369.3	2953.87	2995.73	3355.9	3451.56	UGUAAACAUCCUACACUCAGCU	mature miRNA	standard	MIMAT0000420	hsa-miR-30b-5p	hsa-miR-30b-5p
1933	1.58218	hsa-miR-5739	0.0261707	446.034	47.7762	240.288	64.699	-0.892387	453.892	440.833	386.586	502.822	311.29	252.427	242.95	154.485	GCGGAGAGAGAAUGGGGAGC	mature miRNA	standard	MIMAT0023116	hsa-miR-5739	hsa-miR-5739
169	0.787159	hsa-miR-137	0.163245	50.0687	5.3868	27.0596	15.0498	-0.887766	49.1393	42.811	54.1361	54.1883	27.3872	5.76199	39.2647	35.8246	UUAUUGCUUAAGAAUACGCGUAG	mature miRNA	standard	MIMAT0000429	hsa-miR-137	hsa-miR-137
861	2.50578	hsa-miR-1185-2-3p	0.0031205	390.326	38.9693	211.634	35.2523	-0.883108	359.99	357.236	405.773	438.305	185.651	248.118	177.514	235.252	AUAUACAGGGGGAGACUCUCAU	mature miRNA	standard	MIMAT0022713	hsa-miR-1185-2-3p	hsa-miR-1185-2-3p
2010	1.33928	hsa-miR-6716-5p	0.0457846	82.1927	5.17095	44.7185	16.7698	-0.878137	77.287	79.1176	88.9078	83.4582	35.902	26.1668	63.2641	53.5412	UGGGAAUGGGGGUAAGGGCC	mature miRNA	standard	MIMAT0025844	hsa-miR-6716-5p	hsa-miR-6716-5p
1091	3.11202	hsa-miR-3147	0.000772646	284.021	30.4077	154.767	18.6538	-0.875901	302.462	238.947	302.209	292.467	149.406	173.895	131.232	164.534	GGUUGGGCAGUGAGGAGGGUGUGA	mature miRNA	standard	MIMAT0015019	hsa-miR-3147	hsa-miR-3147
1934	3.70649	hsa-miR-5787	0.000196567	3409.96	227.383	1858.5	198.184	-0.875616	3518.85	3485.69	3072.21	3563.07	2119.47	1898.26	1746.33	1669.93	GGGCUGGGGCGCGGGGAGGU	mature miRNA	standard	MIMAT0023252	hsa-miR-5787	hsa-miR-5787
1223	1.74805	hsa-miR-3667-3p	0.0178628	37.3852	10.6937	20.5907	2.77452	-0.860474	28.3154	52.8405	35.0729	33.312	17.6397	19.7223	24.2805	20.7203	ACCUUCCUCUCCAUGGGUCUUU	mature miRNA	standard	MIMAT0018090	hsa-miR-3667-3p	hsa-miR-3667-3p
1969	2.17188	hsa-miR-6165	0.00673161	1215.32	147.791	672.336	137.412	-0.854076	1070.1	1305.45	1110.95	1374.76	855.875	606.198	690.102	537.17	CAGCAGGAGGUGAGGGGAG	mature miRNA	standard	MIMAT0024782	hsa-miR-6165	hsa-miR-6165
996	1.46763	hsa-miR-1908	0.0340698	395.153	23.7553	218.828	68.249	-0.852614	370.547	395.826	387.113	427.128	280.587	186.1	270.143	138.483	CGGCGGGGACGGCGAUUGGUC	mature miRNA	standard	MIMAT0007881	hsa-miR-1908	hsa-miR-1908
1059	1.71314	hsa-miR-3124-5p	0.0193581	55.4943	9.82335	30.8361	8.81727	-0.847719	40.8107	60.2672	59.4514	61.4479	25.789	37.2726	39.2344	21.0484	UUCGCGGGCGAAGGCAAAGUC	mature miRNA	standard	MIMAT0014986	hsa-miR-3124-5p	hsa-miR-3124-5p
798	0.20805	hsa-miR-759	0.619369	12.2633	20.0732	6.82097	6.08192	-0.846299	4.17119	0.00986501	2.60934	42.2628	14.8535	4.08484	7.70368	0.641827	GCAGAGUGCAAACAAUUUUGAC	mature miRNA	standard	MIMAT0010497	hsa-miR-759	hsa-miR-759
1370	0.768253	hsa-miR-4303	0.170509	69.217	13.2526	38.5596	32.6047	-0.844035	86.8972	64.2586	55.4804	70.2317	80.043	48.8293	16.1241	9.24208	UUCUGAGCUGAGGACAG	mature miRNA	standard	MIMAT0016856	hsa-miR-4303	hsa-miR-4303
1480	1.87025	hsa-miR-4489	0.0134818	73.9318	9.40659	41.234	10.7504	-0.84236	66.1213	73.0201	69.1941	87.3918	45.2466	34.1784	31.0039	54.5072	UGGGGCUAGUGAUGCAGGACG	mature miRNA	standard	MIMAT0019023	hsa-miR-4489	hsa-miR-4489
1385	1.03804	hsa-miR-4318	0.0916142	56.3706	7.46247	31.4957	13.7636	-0.839789	51.0748	64.9956	60.1415	49.2706	47.0724	31.4042	13.6098	33.8964	CACUGUGGGUACAUGCU	mature miRNA	standard	MIMAT0016869	hsa-miR-4318	hsa-miR-4318
804	2.67683	hsa-miR-766-3p	0.00210462	512.959	80.5917	287.153	34.2636	-0.837025	481.237	421.204	609.601	539.794	270.831	250.214	329.157	298.41	ACUCCAGCCCCACAGCCUCAGC	mature miRNA	standard	MIMAT0003888	hsa-miR-766-3p	hsa-miR-766-3p
1623	2.38736	hsa-miR-4685-5p	0.00409863	155.391	12.0312	87.2795	16.3286	-0.832186	138.203	156.243	165.089	162.028	79.0995	71.6047	89.1388	109.275	CCCAGGGCUUGGAGUGGGGCAAGGUU	mature miRNA	standard	MIMAT0019771	hsa-miR-4685-5p	hsa-miR-4685-5p
1935	1.6306	hsa-miR-6068	0.0234101	37.3054	5.76404	21.2931	6.07496	-0.808997	39.5287	35.826	43.7255	30.1414	17.2694	15.4357	23.8465	28.6209	CCUGCGAGUCUCCGGCGGUGG	mature miRNA	standard	MIMAT0023693	hsa-miR-6068	hsa-miR-6068
25	2.54744	hsa-miR-10a-5p	0.00283507	862.404	136.619	493.178	60.8514	-0.806255	715.893	830.646	857.65	1045.43	532.42	514.967	522.795	402.531	UACCCUGUAGAUCCGAAUUUGUG	mature miRNA	standard	MIMAT0000253	hsa-miR-10a-5p	hsa-miR-10a-5p
1321	1.72017	hsa-miR-4254	0.0190473	253.611	14.9485	145.817	31.6616	-0.798459	240.229	259.643	242.658	271.913	154.504	175.077	152.879	100.807	GCCUGGAGCUACUCCACCAUCUC	mature miRNA	standard	MIMAT0016884	hsa-miR-4254	hsa-miR-4254
117	0.857066	hsa-miR-98-3p	0.138974	62.0694	16.7925	35.7543	24.8316	-0.795766	62.1919	38.9248	68.8225	78.3383	39.7509	15.1239	69.2694	18.8729	CUAUACAACUUACUACUUUCCC	mature miRNA	standard	MIMAT0022842	hsa-miR-98-3p	hsa-miR-98-3p
1040	1.33008	hsa-miR-3064-3p	0.0467652	460.754	150.74	265.764	40.7667	-0.793855	345.577	542.694	323.043	631.703	231.015	290.016	231.42	310.603	UUGCCACACUGCAACACCUUACA	mature miRNA	standard	MIMAT0019865	hsa-miR-3064-3p	hsa-miR-3064-3p
726	0.201544	hsa-miR-624-5p	0.628719	16.7489	13.9034	9.6639	4.23965	-0.793391	0.00841374	20.2768	33.3537	13.3568	11.436	12.211	11.6857	3.32291	UAGUACCAGUACCUUGUGUUCA	mature miRNA	standard	MIMAT0003293	hsa-miR-624-5p	hsa-miR-624-5p
1378	0.97139	hsa-miR-4311	0.10681	86.5591	6.08364	49.9667	24.6203	-0.79272	87.6493	87.32	78.3004	92.9668	75.1484	65.0302	38.4347	21.2533	GAAAGAGAGCUGAGUGUG	mature miRNA	standard	MIMAT0016863	hsa-miR-4311	hsa-miR-4311
1701	3.93429	hsa-miR-4732-5p	0.000116335	450.623	13.5351	260.305	17.8583	-0.791718	447.116	435.877	450.993	468.504	285.615	257.457	254.354	243.794	UGUAGAGCAGGGAGCAGGAAGCU	mature miRNA	standard	MIMAT0019855	hsa-miR-4732-5p	hsa-miR-4732-5p
379	1.4284	hsa-miR-374c-5p	0.0372907	820.131	49.2725	473.936	144.01	-0.791162	828.025	748.453	847.063	856.981	305.618	413.92	634.015	542.19	AUAAUACAACCUGCUAAGUGCU	mature miRNA	standard	MIMAT0018443	hsa-miR-374c-5p	hsa-miR-374c-5p
1092	2.9796	hsa-miR-3148	0.0010481	309.721	40.5542	179.191	15.7147	-0.789467	293.189	262.673	326.918	356.104	157.68	186.071	194.373	178.642	UGGAAAAAACUGGUGUGUGCUU	mature miRNA	standard	MIMAT0015021	hsa-miR-3148	hsa-miR-3148
1336	0.862698	hsa-miR-4269	0.137184	70.129	8.94398	40.5826	28.1135	-0.78915	72.2138	63.3867	81.9271	62.9886	44.6997	78.5222	23.4504	15.6582	GCAGGCACAGACAGCCCUGGC	mature miRNA	standard	MIMAT0016897	hsa-miR-4269	hsa-miR-4269
1071	1.07656	hsa-miR-3132	0.0838381	63.2377	24.1846	36.777	15.9226	-0.78198	44.2378	50.9499	59.4748	98.2882	28.3689	60.4802	26.7755	31.4834	UGGGUAGAGAAGGAGCUCAGAGGA	mature miRNA	standard	MIMAT0014997	hsa-miR-3132	hsa-miR-3132
89	0.991146	hsa-miR-30d-3p	0.10206	37.7515	10.6281	21.9716	13.3689	-0.780894	35.1447	27.8325	35.2043	52.8246	11.9051	17.9144	41.6559	16.4111	CUUUCAGUCAGAUGUUUGCUGC	mature miRNA	standard	MIMAT0004551	hsa-miR-30d-3p	hsa-miR-30d-3p
15	1.24655	hsa-let-7g-5p	0.0566828	5499.67	326.979	3203.13	1018.68	-0.779864	5132.07	5410.55	5536.48	5919.58	3558.63	1729.73	4071.09	3453.05	UGAGGUAGUAGUUUGUACAGUU	mature miRNA	standard	MIMAT0000414	hsa-let-7g-5p	hsa-let-7g-5p
20	0.778702	hsa-miR-7-2-3p	0.166455	43.1911	15.1234	25.1849	16.926	-0.778173	35.5064	30.9597	41.3349	64.9635	45.2083	8.56412	32.8777	14.0897	CAACAAAUCCCAGUCUACCUAA	mature miRNA	standard	MIMAT0004554	hsa-miR-7-2-3p	hsa-miR-7-2-3p
1771	0.347863	hsa-miR-4776-3p	0.448887	23.5882	14.2846	13.7859	3.61554	-0.774868	6.59946	16.9544	34.8922	35.9067	15.0607	15.1816	8.44585	16.4556	CUUGCCAUCCUGGUCCACUGCAU	mature miRNA	standard	MIMAT0019933	hsa-miR-4776-3p	hsa-miR-4776-3p
1137	0.702808	hsa-miR-3180	0.198241	36.1287	9.01786	21.1988	21.3895	-0.769164	31.6519	37.8086	27.1062	47.948	22.3518	50.9732	3.94176	7.52828	UGGGGCGGAGCUUCCGGAG	mature miRNA	standard	MIMAT0018178	hsa-miR-3180	hsa-miR-3180
1124	0.462772	hsa-miR-3170	0.344531	31.8215	11.469	18.724	14.7321	-0.765114	28.5075	24.1053	48.8096	25.8637	0.00839655	35.0967	16.0213	23.7696	CUGGGGUUCUGAGACAGACAGU	mature miRNA	standard	MIMAT0015045	hsa-miR-3170	hsa-miR-3170
11	1.229	hsa-let-7f-1-3p	0.0590197	64.3674	12.3457	37.9495	14.5583	-0.762247	53.6144	53.7442	74.6671	75.4437	22.6421	56.4517	31.1519	41.5524	CUAUACAAUCUAUUGCCUUCCC	mature miRNA	standard	MIMAT0004486	hsa-let-7f-1-3p	hsa-let-7f-1-3p
446	0.727298	hsa-miR-454-5p	0.187371	62.8976	9.92208	37.1064	19.6542	-0.761338	67.7709	48.8321	63.5248	71.4628	42.6355	55.6223	9.33	40.8377	ACCCUAUCAAUAUUGUCUCUGC	mature miRNA	standard	MIMAT0003884	hsa-miR-454-5p	hsa-miR-454-5p
240	0.7613	hsa-miR-193b-5p	0.173261	89.2861	9.38362	52.8205	32.0458	-0.757338	97.9036	79.4193	83.1372	96.6844	83.8559	74.0956	38.8467	14.4838	CGGGGUUUUGAGGGCGAGAUGA	mature miRNA	standard	MIMAT0004767	hsa-miR-193b-5p	hsa-miR-193b-5p
1993	3.0152	hsa-miR-6510-5p	0.000965603	4082.83	302.892	2421.62	71.7259	-0.753598	4220.32	3884.99	3784.85	4441.16	2460.02	2495.89	2397.65	2332.91	CAGCAGGGGAGAGAGAGGAGUC	mature miRNA	standard	MIMAT0025476	hsa-miR-6510-5p	hsa-miR-6510-5p
1895	0.669717	hsa-miR-5589-3p	0.213936	76.8654	36.8313	45.6021	9.54154	-0.753234	62.2957	122.591	35.9773	86.5976	47.5881	57.1643	34.1527	43.5032	UGCACAUGGCAACCUAGCUCCCA	mature miRNA	standard	MIMAT0022298	hsa-miR-5589-3p	hsa-miR-5589-3p
1531	2.79595	hsa-miR-4534	0.00159975	1756.75	161.099	1047.88	29.9713	-0.745434	1741.73	1659.1	1637.35	1988.79	1062.51	1082.68	1018.29	1028.03	GGAUGGAGGAGGGGUCU	mature miRNA	standard	MIMAT0019073	hsa-miR-4534	hsa-miR-4534
1942	1.41512	hsa-miR-6075	0.0384483	243.55	22.9966	145.516	40.5296	-0.743039	270.577	218.977	253.487	231.161	181.606	123.337	177.528	99.5943	ACGGCCCAGGCGGCAUUGGUG	mature miRNA	standard	MIMAT0023700	hsa-miR-6075	hsa-miR-6075
1460	2.35	hsa-miR-4472	0.00446688	234.73	31.262	140.281	22.0764	-0.742683	218.088	199.261	256.356	265.214	141.342	142.282	165.696	111.802	GGUGGGGGGUGUUGUUUU	mature miRNA	standard	MIMAT0018999	hsa-miR-4472	hsa-miR-4472
638	0.446363	hsa-miR-550a-3p	0.357797	50.4929	18.0945	30.3208	21.0559	-0.735774	50.8706	29.1314	73.3462	48.6233	32.1454	43.4759	45.6505	0.0112751	UGUCUUACUCCCUCAGGCACAU	mature miRNA	standard	MIMAT0003257	hsa-miR-550a-3p	hsa-miR-550a-3p
1714	1.52163	hsa-miR-4741	0.0300867	242.206	18.4713	145.608	34.1672	-0.734146	243.373	230.395	227.206	267.852	149.449	158.855	97.2778	176.852	CGGGCUGUCCGGAGGGGUCGGCU	mature miRNA	standard	MIMAT0019871	hsa-miR-4741	hsa-miR-4741
792	1.09402	hsa-miR-711	0.0805333	73.2225	23.4415	44.2118	15.4918	-0.727854	92.8576	55.0072	50.9467	94.0785	42.2319	30.9279	66.3887	37.2989	GGGACCCAGGGAGAGACGUAAG	mature miRNA	standard	MIMAT0012734	hsa-miR-711	hsa-miR-711
987	1.79094	hsa-miR-1469	0.016183	455.666	33.2706	276.919	54.4977	-0.718509	417.566	438.271	479.753	487.073	349.187	264.401	276.59	217.5	CUCGGCGCGGGGCGCGGGCUCC	mature miRNA	standard	MIMAT0007347	hsa-miR-1469	hsa-miR-1469
1291	0.443055	hsa-miR-3927-5p	0.360533	27.2348	12.4665	16.6452	14.4662	-0.71035	8.79909	36.2523	32.5337	31.3542	28.6975	9.05648	28.8182	0.00840933	GCCUAUCACAUAUCUGCCUGU	mature miRNA	standard	MIMAT0022970	hsa-miR-3927-5p	hsa-miR-3927-5p
1540	2.64604	hsa-miR-4632-5p	0.00225923	673.373	69.7191	413.668	56.0398	-0.702934	624.96	767.639	616.527	684.366	442.574	473.618	392.087	346.392	GAGGGCAGCGUGGGUGUGGCGGA	mature miRNA	standard	MIMAT0022977	hsa-miR-4632-5p	hsa-miR-4632-5p
1056	2.04938	hsa-miR-3122	0.00892515	42.5091	6.45942	26.1553	4.23171	-0.700669	33.8374	42.4946	49.327	44.3775	26.2359	20.2115	28.3133	29.8606	GUUGGGACAAGAGGACGGUCUU	mature miRNA	standard	MIMAT0014984	hsa-miR-3122	hsa-miR-3122
1026	0.981763	hsa-miR-2278	0.104289	128.744	20.9403	79.5627	28.3751	-0.69434	131.27	115.572	110.841	157.293	103.167	79.209	96.1141	39.7606	GAGAGCAGUGUGUGUUGCCUGG	mature miRNA	standard	MIMAT0011778	hsa-miR-2278	hsa-miR-2278
885	2.49563	hsa-miR-1229-5p	0.00319426	617.73	43.606	382.139	51.9122	-0.692878	558.597	624.999	663.786	623.538	357.923	445.622	325.783	399.23	GUGGGUAGGGUUUGGGGGAGAGCG	mature miRNA	standard	MIMAT0022942	hsa-miR-1229-5p	hsa-miR-1229-5p
1143	2.75075	hsa-miR-3185	0.00177523	350.279	19.2501	217.951	24.0597	-0.6845	349.481	327.217	350.071	374.345	234.996	226.715	182.284	227.808	AGAAGAAGGCGGUCGGUCUGCGG	mature miRNA	standard	MIMAT0015065	hsa-miR-3185	hsa-miR-3185
1989	0.864513	hsa-miR-6508-5p	0.136611	88.0846	22.7237	54.8334	22.2859	-0.683834	65.6387	76.4608	117.961	92.278	23.6641	57.1269	62.3326	76.2101	UCUAGAAAUGCAUGACCCACC	mature miRNA	standard	MIMAT0025472	hsa-miR-6508-5p	hsa-miR-6508-5p
1739	1.38292	hsa-miR-4756-5p	0.0414078	79.4229	8.0434	49.4452	12.8664	-0.683724	72.9375	91.1574	76.2718	77.3249	56.8409	62.8626	43.7991	34.2783	CAGGGAGGCGCUCACUCUCUGCU	mature miRNA	standard	MIMAT0019899	hsa-miR-4756-5p	hsa-miR-4756-5p
1556	2.68871	hsa-miR-4644	0.00204779	288.08	37.6412	180.597	15.6144	-0.673699	309.398	244.984	269.8	328.138	169.118	165.33	196.083	191.855	UGGAGAGAGAAAAGAGACAGAAG	mature miRNA	standard	MIMAT0019704	hsa-miR-4644	hsa-miR-4644
305	2.76169	hsa-miR-300	0.00173106	125.235	14.1812	78.7884	4.34104	-0.668579	117.341	112.443	126.537	144.618	73.5583	78.3816	84.1688	79.0448	UAUACAAGGGCAGACUCUCUCU	mature miRNA	standard	MIMAT0004903	hsa-miR-300	hsa-miR-300
304	0.919695	hsa-miR-299-5p	0.120311	41.0128	9.85284	25.8069	9.56429	-0.668318	40.2936	31.1617	37.9971	54.5988	34.1309	27.082	12.1349	29.8797	UGGUUUACCGUCCCACAUACAU	mature miRNA	standard	MIMAT0002890	hsa-miR-299-5p	hsa-miR-299-5p
1711	4.13121	hsa-miR-4739	7.39247e-05	3513.74	183.436	2217.05	122.595	-0.664369	3282.85	3449.6	3660.84	3661.67	2243.96	2037.34	2279.29	2307.59	AAGGGAGGAGGAGCGGAGGGGCCCU	mature miRNA	standard	MIMAT0019868	hsa-miR-4739	hsa-miR-4739
331	0.504281	hsa-miR-326	0.313126	21.4563	10.188	13.5452	15.0674	-0.663621	16.7174	9.94545	33.0742	26.0881	32.1517	2.68022	19.3403	0.00842646	CCUCUGGGCCCUUCCUCCAG	mature miRNA	standard	MIMAT0000756	hsa-miR-326	hsa-miR-326
1861	1.78918	hsa-miR-5190	0.0162487	145.617	24.4137	92.2054	18.8966	-0.659254	136.57	169.861	115.624	160.412	119.444	90.4003	80.6287	78.3485	CCAGUGACUGAGCUGGAGCCA	mature miRNA	standard	MIMAT0021121	hsa-miR-5190	hsa-miR-5190
1662	1.52264	hsa-miR-4710	0.0300166	246.392	20.701	156.129	36.7328	-0.658219	219.8	240.244	261.221	264.302	134.564	122.694	205.452	161.804	GGGUGAGGGCAGGUGGUU	mature miRNA	standard	MIMAT0019815	hsa-miR-4710	hsa-miR-4710
1968	0.680606	hsa-miR-6134	0.208638	21.6036	7.95434	13.8864	6.64541	-0.637596	16.794	15.6529	33.0409	20.9265	21.3988	15.6631	5.38519	13.0986	UGAGGUGGUAGGAUGUAGA	mature miRNA	standard	MIMAT0024618	hsa-miR-6134	hsa-miR-6134
360	1.29835	hsa-miR-365a-5p	0.0503095	90.6878	20.9305	58.2928	14.0912	-0.637591	65.0709	94.1805	87.5884	115.911	57.2177	41.0875	59.3267	75.5393	AGGGACUUUUGGGGGCAGAUGUG	mature miRNA	standard	MIMAT0009199	hsa-miR-365a-5p	hsa-miR-365a-5p
903	0.505991	hsa-miR-1247-3p	0.311895	18.5377	6.30009	11.935	14.3817	-0.635263	23.085	13.4358	12.806	24.8237	0.00773222	32.1524	3.59855	11.9812	CCCCGGGAACGUCGAGACUGGAGC	mature miRNA	standard	MIMAT0022721	hsa-miR-1247-3p	hsa-miR-1247-3p
1447	3.29521	hsa-miR-4459	0.00050675	4261.28	318.111	2760.55	221.463	-0.62633	4332.66	3893.79	4164.8	4653.88	2770.99	2718.47	3045.41	2507.34	CCAGGAGGCGGAGGAGGUGGAG	mature miRNA	standard	MIMAT0018981	hsa-miR-4459	hsa-miR-4459
1643	1.19574	hsa-miR-4698	0.0637179	194.275	23.0219	125.898	35.5553	-0.625852	169.248	180.376	211.203	216.274	82.4246	122.318	169.208	129.639	UCAAAAUGUAGAGGAAGACCCCA	mature miRNA	standard	MIMAT0019793	hsa-miR-4698	hsa-miR-4698
702	2.153	hsa-miR-603	0.0070307	381.466	16.8683	248.116	30.5516	-0.620542	401.072	375.161	361.758	387.873	267.326	280.118	215.595	229.423	CACACACUGCAAUUACUUUUGC	mature miRNA	standard	MIMAT0003271	hsa-miR-603	hsa-miR-603
2016	3.20338	hsa-miR-6722-3p	0.000626069	1335.08	79.8645	868.878	81.4268	-0.619697	1382.45	1245.34	1293.24	1419.27	932.27	854.537	929.392	759.312	UGCAGGGGUCGGGUGGGCCAGG	mature miRNA	standard	MIMAT0025854	hsa-miR-6722-3p	hsa-miR-6722-3p
1027	0.425702	hsa-miR-2355-3p	0.37523	30.1108	12.9831	19.6088	14.4885	-0.618778	37.3991	22.9093	44.2219	15.913	0.00834449	32.274	28.6043	17.5488	AUUGUCCUUGCUGUUUGGAGAU	mature miRNA	standard	MIMAT0017950	hsa-miR-2355-3p	hsa-miR-2355-3p
120	4.53244	hsa-miR-99a-5p	2.93469e-05	5199.56	246.433	3390.87	121.339	-0.616731	5075.33	4915.28	5368.44	5439.18	3363.97	3260.44	3385.72	3553.37	AACCCGUAGAUCCGAUCUUGUG	mature miRNA	standard	MIMAT0000097	hsa-miR-99a-5p	hsa-miR-99a-5p
1298	0.418701	hsa-miR-3937	0.381329	59.5383	22.9911	38.911	26.0648	-0.613641	59.7177	80.2903	27.439	70.7063	52.2243	54.9001	48.5076	0.0119884	ACAGGCGGCUGUAGCAAUGGGGG	mature miRNA	standard	MIMAT0018352	hsa-miR-3937	hsa-miR-3937
1742	1.1877	hsa-miR-4758-3p	0.0649084	178.305	49.6511	117.955	28.2596	-0.596113	137.333	166.669	158.797	250.423	120.484	102.918	156.497	91.9203	UGCCCCACCUGCUGACCACCCUC	mature miRNA	standard	MIMAT0019904	hsa-miR-4758-3p	hsa-miR-4758-3p
595	0.748297	hsa-miR-548w	0.178527	34.386	12.1778	22.8554	8.34874	-0.58929	37.392	22.0163	49.9997	28.136	20.9006	12.7122	25.0821	32.7266	AAAAGUAACUGCGGUUUUUGCCU	mature miRNA	standard	MIMAT0015060	hsa-miR-548w	hsa-miR-548w
1560	1.25718	hsa-miR-4646-5p	0.0553126	559.667	135.225	373.359	14.4767	-0.584006	523.782	400.288	589.831	724.767	371.638	360.851	394.039	366.906	ACUGGGAAGAGGAGCUGAGGGA	mature miRNA	standard	MIMAT0019707	hsa-miR-4646-5p	hsa-miR-4646-5p
27	0.677878	hsa-miR-10b-5p	0.209953	405.455	37.3383	270.78	129.629	-0.582421	380.953	396.262	384.027	460.577	383.31	89.3091	340.177	270.323	UACCCUGUAGAACCGAAUUUGUG	mature miRNA	standard	MIMAT0000254	hsa-miR-10b-5p	hsa-miR-10b-5p
736	1.2739	hsa-miR-631	0.0532235	171.524	12.1322	114.604	30.3419	-0.581753	176.616	164.848	158.718	185.914	93.6841	149.122	130.612	84.9984	AGACCUGGCCCAGACCUCAGC	mature miRNA	standard	MIMAT0003300	hsa-miR-631	hsa-miR-631
68	3.17909	hsa-miR-26b-5p	0.000662079	3178.02	197.793	2147.98	184.25	-0.565146	3039.14	3086.27	3115.77	3470.91	1983.73	2004.8	2242.11	2361.3	UUCAAGUAAUUCAGGAUAGGU	mature miRNA	standard	MIMAT0000083	hsa-miR-26b-5p	hsa-miR-26b-5p
1982	1.01241	hsa-miR-6505-3p	0.0971836	137.19	37.6571	92.8581	24.5432	-0.563077	96.4898	131.197	133.411	187.662	116.51	111.564	72.2656	71.0926	UGACUUCUACCUCUUCCAAAG	mature miRNA	standard	MIMAT0025467	hsa-miR-6505-3p	hsa-miR-6505-3p
1980	1.13547	hsa-miR-6504-3p	0.0732032	56.2276	5.05915	38.1561	9.73592	-0.559365	48.7338	59.4769	57.621	59.0787	46.9363	39.6533	24.2933	41.7414	CAUUACAGCACAGCCAUUCU	mature miRNA	standard	MIMAT0025465	hsa-miR-6504-3p	hsa-miR-6504-3p
1396	0.649375	hsa-miR-4329	0.224195	77.7482	6.22591	52.7632	30.1825	-0.559279	78.8788	78.6257	84.235	69.2535	55.0695	90.3408	48.9485	16.6939	CCUGAGACCCUAGUUCCAC	mature miRNA	standard	MIMAT0016923	hsa-miR-4329	hsa-miR-4329
270	0.978182	hsa-miR-206	0.105152	89.0898	15.9829	60.9205	19.0177	-0.548333	110.366	79.2067	74.7014	92.0851	64.2527	35.3899	81.3929	62.6465	UGGAAUGUAAGGAAGUGUGUGG	mature miRNA	standard	MIMAT0000462	hsa-miR-206	hsa-miR-206
669	1.41141	hsa-miR-575	0.0387783	163.222	28.3479	111.878	22.368	-0.544903	148.462	191.724	130.992	181.709	115.928	111.396	82.9105	137.279	GAGCCAGUUGGACAGGAGC	mature miRNA	standard	MIMAT0003240	hsa-miR-575	hsa-miR-575
10	3.04208	hsa-let-7e-5p	0.000907661	7622.52	312.818	5230	403.429	-0.543456	7610.73	7255.74	7602.97	8020.66	5038.88	4884.37	5805.16	5191.61	UGAGGUAGGAGGUUGUAUAGUU	mature miRNA	standard	MIMAT0000066	hsa-let-7e-5p	hsa-let-7e-5p
793	0.290058	hsa-miR-718	0.512793	27.6315	17.9032	18.9719	11.6031	-0.542449	48.6331	10.5628	36.1872	15.143	8.26168	35.3934	17.3839	14.8488	CUUCCGCCCCGCCGGGCGUCG	mature miRNA	standard	MIMAT0012735	hsa-miR-718	hsa-miR-718
1061	0.804024	hsa-miR-3126-3p	0.157028	62.9558	17.6714	43.2881	11.5114	-0.540368	36.4616	72.3648	71.9508	71.0461	57.3803	43.884	42.6793	29.209	CAUCUGGCAUCCGUCACACAGA	mature miRNA	standard	MIMAT0015377	hsa-miR-3126-3p	hsa-miR-3126-3p
74	2.48698	hsa-miR-28-5p	0.00325854	1172.29	67.4369	807.616	85.8803	-0.537584	1123.38	1105.37	1235.93	1224.47	726.429	758.093	825.328	920.615	AAGGAGCUCACAGUCUAUUGAG	mature miRNA	standard	MIMAT0000085	hsa-miR-28-5p	hsa-miR-28-5p
217	3.16615	hsa-miR-181d	0.000682105	818.589	61.5976	564.02	35.0633	-0.537394	799.493	739.723	867.691	867.448	587.451	513.303	587.533	567.792	AACAUUCAUUGUUGUCGGUGGGU	mature miRNA	standard	MIMAT0002821	hsa-miR-181d	hsa-miR-181d
280	0.730913	hsa-miR-215	0.185818	95.7543	9.00767	66.4326	31.5571	-0.527446	100.043	84.1072	105.014	93.8524	30.5385	53.432	103.818	77.9414	AUGACCUAUGAAUUGACAGAC	mature miRNA	standard	MIMAT0000272	hsa-miR-215	hsa-miR-215
1955	4.40097	hsa-miR-6088	3.97219e-05	2862.04	96.6534	1989.63	82.5489	-0.524547	2959.25	2915.72	2740.16	2833.04	2080.53	2012.01	1881.69	1984.28	AGAGAUGAAGCGGGGGGGCG	mature miRNA	standard	MIMAT0023713	hsa-miR-6088	hsa-miR-6088
1668	1.0048	hsa-miR-4713-5p	0.0989015	74.2992	12.2748	51.833	17.4563	-0.519477	77.8389	57.0218	76.3405	85.9955	76.6074	44.8734	49.7547	36.0963	UUCUCCCACUACCAGGCUCCCA	mature miRNA	standard	MIMAT0019820	hsa-miR-4713-5p	hsa-miR-4713-5p
761	1.12014	hsa-miR-652-5p	0.0758336	82.4582	15.9439	57.829	16.6828	-0.511871	70.7283	74.0196	105.78	79.3054	47.1768	61.32	79.8981	42.9211	CAACCCUAGGAGAGGGUGCCAUUCA	mature miRNA	standard	MIMAT0022709	hsa-miR-652-5p	hsa-miR-652-5p
1344	1.00089	hsa-miR-4277	0.0997946	65.9271	18.2827	46.2715	6.92387	-0.510745	57.8831	47.206	68.5995	90.0195	49.0817	37.5486	53.8298	44.6261	GCAGUUCUGAGCACAGUACAC	mature miRNA	standard	MIMAT0016908	hsa-miR-4277	hsa-miR-4277
419	0.483515	hsa-miR-423-3p	0.328462	30.2129	5.17156	21.2254	13.8215	-0.509376	32.2223	23.1432	30.1533	35.3328	2.82442	26.3468	20.1158	35.6144	AGCUCGGUCUGAGGCCCCUCAGU	mature miRNA	standard	MIMAT0001340	hsa-miR-423-3p	hsa-miR-423-3p
1607	0.940991	hsa-miR-4674	0.114554	165.154	14.0295	116.368	34.3704	-0.505119	153.673	154.462	183.259	169.222	126.127	121.038	149.913	68.3925	CUGGGCUCGGGACGCGCGGCU	mature miRNA	standard	MIMAT0019756	hsa-miR-4674	hsa-miR-4674
1365	2.5749	hsa-miR-4298	0.00266133	2512.25	247.909	1777.75	134.897	-0.49893	2429.93	2688.36	2198.72	2731.99	1696.91	1716.26	1979.58	1718.24	CUGGGACAGGAGGAGGAGGCAG	mature miRNA	standard	MIMAT0016852	hsa-miR-4298	hsa-miR-4298
5	1.14285	hsa-let-7b-5p	0.0719694	5562.78	441.151	3941.11	900.033	-0.497205	5066.95	5317.99	5889.45	5976.74	4174.17	2658.7	4766.38	4165.19	UGAGGUAGUAGGUUGUGUGGUU	mature miRNA	standard	MIMAT0000063	hsa-let-7b-5p	hsa-let-7b-5p
1575	2.21291	hsa-miR-4656	0.0061247	234.217	14.1684	166.254	19.2159	-0.494454	227.814	230.069	223.865	255.118	143.627	186.956	158.124	176.309	UGGGCUGAGGGCAGGAGGCCUGU	mature miRNA	standard	MIMAT0019723	hsa-miR-4656	hsa-miR-4656
1070	1.44941	hsa-miR-3131	0.0355297	201.346	30.3068	142.935	24.9001	-0.494315	172.355	182.578	210.692	239.757	105.794	158.967	154.127	152.851	UCGAGGACUGGUGGAAGGGCCUU	mature miRNA	standard	MIMAT0014996	hsa-miR-3131	hsa-miR-3131
887	2.93375	hsa-miR-1233-1-5p	0.00116481	560.088	32.916	400.207	32.8894	-0.484908	562.211	525.172	549.2	603.771	359.818	432.74	387.94	420.33	AGUGGGAGGCCAGGGCACGGCA	mature miRNA	standard	MIMAT0022943	hsa-miR-1233-1-5p	hsa-miR-1233-1-5p
707	0.754152	hsa-miR-608	0.176136	45.062	12.3214	32.2621	9.73422	-0.482069	39.4809	33.1316	45.7977	61.8378	38.2749	18.3168	39.5583	32.8985	AGGGGUGGUGUUGGGACAGCUCCGU	mature miRNA	standard	MIMAT0003276	hsa-miR-608	hsa-miR-608
62	1.20953	hsa-miR-25-3p	0.0617265	3143.58	236.001	2253.5	480.077	-0.480239	2928.8	3010.37	3171.52	3463.63	2278.49	1610.94	2771.11	2353.47	CAUUGCACUUGUCUCGGUCUGA	mature miRNA	standard	MIMAT0000081	hsa-miR-25-3p	hsa-miR-25-3p
2	2.86411	hsa-let-7a-3p	0.00136737	308.597	19.1282	221.915	18.9506	-0.475717	307.626	288.656	303.554	334.552	218.94	205.326	214.348	249.045	CUAUACAAUCUACUGUCUUUC	mature miRNA	standard	MIMAT0004481	hsa-let-7a-3p	hsa-let-7a-3p
797	0.541873	hsa-miR-758-5p	0.287162	43.6031	14.0307	31.4503	13.1051	-0.471359	63.3098	35.6286	31.8287	43.6453	40.4152	32.1638	40.5307	12.6913	GAUGGUUGACCAGAGAGCACAC	mature miRNA	standard	MIMAT0022929	hsa-miR-758-5p	hsa-miR-758-5p
1548	1.66433	hsa-miR-4638-5p	0.0216606	70.0664	11.5734	50.672	5.72101	-0.467533	61.059	65.1754	67.0107	87.0204	48.8623	55.2412	55.2181	43.3665	ACUCGGCUGCGGUGGACAAGU	mature miRNA	standard	MIMAT0019695	hsa-miR-4638-5p	hsa-miR-4638-5p
1127	0.752417	hsa-miR-3173-5p	0.176841	113.426	27.434	82.606	29.9194	-0.457438	135.994	74.0272	127.069	116.616	61.8267	126.699	66.6004	75.2985	UGCCCUGCCUGUUUUCUCCUUU	mature miRNA	standard	MIMAT0019214	hsa-miR-3173-5p	hsa-miR-3173-5p
1033	0.460109	hsa-miR-2681-5p	0.34665	23.5451	13.2973	17.2559	18.4732	-0.448335	17.7944	12.1089	42.6005	21.6765	3.7429	5.83784	15.5789	43.8639	GUUUUACCACCUCCAGGAGACU	mature miRNA	standard	MIMAT0013515	hsa-miR-2681-5p	hsa-miR-2681-5p
1206	3.07794	hsa-miR-3652	0.000835715	202.942	11.2409	150.12	9.37478	-0.434957	186.47	211.733	207.476	206.091	158.199	158.208	140.97	143.102	CGGCUGGAGGUGUGAGGA	mature miRNA	standard	MIMAT0018072	hsa-miR-3652	hsa-miR-3652
1681	0.651933	hsa-miR-4721	0.222878	56.8766	18.4975	42.3885	3.60292	-0.424163	37.6738	80.8421	60.4966	48.494	44.0429	46.5739	40.3727	38.5643	UGAGGGCUCCAGGUGACGGUGG	mature miRNA	standard	MIMAT0019835	hsa-miR-4721	hsa-miR-4721
1994	0.777311	hsa-miR-6511a-3p	0.166989	42.033	8.23279	31.334	9.61282	-0.423794	29.9786	43.63	46.6303	47.8932	20.4578	26.1974	40.8131	37.8676	CCUCACCAUCCCUUCUGCCUGC	mature miRNA	standard	MIMAT0025479	hsa-miR-6511a-3p	hsa-miR-6511a-3p
1435	1.9004	hsa-miR-4447	0.0125777	256.492	7.66424	191.639	20.6039	-0.420524	255.202	253.513	267.475	249.779	195.637	180.534	218.74	171.645	GGUGGGGGCUGUUGUUU	mature miRNA	standard	MIMAT0018966	hsa-miR-4447	hsa-miR-4447
1874	1.63095	hsa-miR-5572	0.0233912	208.832	29.1924	156.326	10.761	-0.41779	233.02	198.389	172.228	231.693	152.843	147.856	172.102	152.502	GUUGGGGUGCAGGGGUCUGCU	mature miRNA	standard	MIMAT0022260	hsa-miR-5572	hsa-miR-5572
1625	3.28512	hsa-miR-4687-3p	0.000518651	1844.61	90.4304	1390.77	35.3023	-0.407435	1869.14	1745.18	1807.1	1957.02	1418.81	1339.12	1400.78	1404.35	UGGCUGUUGGAGGGGGCAGGC	mature miRNA	standard	MIMAT0019775	hsa-miR-4687-3p	hsa-miR-4687-3p
1147	0.0671964	hsa-miR-3187-5p	0.85665	13.8316	14.4334	10.4339	15.9706	-0.406696	21.3845	30.3307	3.60269	0.00861373	2.66922	34.2044	0.00600353	4.85584	CCUGGGCAGCGUGUGGCUGAAGG	mature miRNA	standard	MIMAT0019216	hsa-miR-3187-5p	hsa-miR-3187-5p
1762	0.552423	hsa-miR-4769-5p	0.28027	135.156	14.0662	102.156	53.2542	-0.403853	133.088	136.125	118.562	152.848	146.909	147.62	70.6198	43.4735	GGUGGGAUGGAGAGAAGGUAUGAG	mature miRNA	standard	MIMAT0019922	hsa-miR-4769-5p	hsa-miR-4769-5p
881	1.73806	hsa-miR-1227-5p	0.0182784	777.718	103.393	589.945	34.621	-0.398666	683.807	740.144	762.235	924.686	552.214	629.434	571.584	606.55	GUGGGGCCAGGCGGUGG	mature miRNA	standard	MIMAT0022941	hsa-miR-1227-5p	hsa-miR-1227-5p
1327	0.517193	hsa-miR-4260	0.303954	44.5566	13.3203	33.8034	15.5019	-0.398473	38.0182	60.0438	50.3207	29.8439	54.0797	27.3523	36.181	17.6005	CUUGGGGCAUGGAGUCCCA	mature miRNA	standard	MIMAT0016881	hsa-miR-4260	hsa-miR-4260
440	0.563833	hsa-miR-450b-5p	0.273003	42.8806	5.67336	32.5804	16.389	-0.396324	45.3274	34.7362	47.7307	43.7283	21.0944	16.5137	42.1043	50.609	UUUUGCAAUAUGUUCCUGAAUA	mature miRNA	standard	MIMAT0004909	hsa-miR-450b-5p	hsa-miR-450b-5p
6	1.51917	hsa-let-7c	0.0302575	7814.73	262.497	5940.43	785.028	-0.395629	7741.68	7527.9	8159.52	7829.8	6219.16	4799.17	6151.84	6591.54	UGAGGUAGUAGGUUGUAUGGUU	mature miRNA	standard	MIMAT0000064	hsa-let-7c	hsa-let-7c
399	0.449723	hsa-miR-378i	0.35504	34.7184	5.88062	26.5049	15.1037	-0.389441	36.9872	34.1379	40.8326	26.916	22.4297	39.0295	37.6944	6.866	ACUGGACUAGGAGUCAGAAGG	mature miRNA	standard	MIMAT0019074	hsa-miR-378i	hsa-miR-378i
894	2.12466	hsa-miR-1237-5p	0.00750475	933.351	24.9485	713.279	58.2245	-0.387952	900.03	932.877	940.611	959.885	707.858	682.68	665.884	796.696	CGGGGGCGGGGCCGAAGCGCG	mature miRNA	standard	MIMAT0022946	hsa-miR-1237-5p	hsa-miR-1237-5p
1328	0.347782	hsa-miR-4261	0.448971	18.566	12.8519	14.2759	10.3317	-0.379077	5.41736	35.6689	19.928	13.2496	23.9935	18.9908	0.00897083	14.1105	AGGAAACAGGGACCCA	mature miRNA	standard	MIMAT0016890	hsa-miR-4261	hsa-miR-4261
84	0.559834	hsa-miR-30b-3p	0.275528	30.2755	4.9981	23.3397	10.109	-0.375368	30.9096	36.2563	29.8743	24.0618	19.191	35.9207	26.0347	12.2122	CUGGGAGGUGGAUGUUUACUUC	mature miRNA	standard	MIMAT0004589	hsa-miR-30b-3p	hsa-miR-30b-3p
51	1.47244	hsa-miR-21-5p	0.0336947	26202.8	2748.8	20257.6	2806.93	-0.371256	24143.4	23721.6	27482.7	29463.5	20167.3	16319.9	22197.9	22345.3	UAGCUUAUCAGACUGAUGUUGA	mature miRNA	standard	MIMAT0000076	hsa-miR-21-5p	hsa-miR-21-5p
36	1.68264	hsa-miR-17-5p	0.0207661	3258.15	350.889	2520.23	270.06	-0.370499	3094.67	2852.27	3631.76	3453.9	2461.17	2174.87	2806.89	2637.98	CAAAGUGCUUACAGUGCAGGUAG	mature miRNA	standard	MIMAT0000070	hsa-miR-17-5p	hsa-miR-17-5p
1297	0.389105	hsa-miR-3936	0.408221	21.7892	11.2629	16.8546	19.5778	-0.370464	6.62643	31.377	19.9298	29.2234	13.9729	1.43906	45.1935	6.81309	UAAGGGGUGUAUGGCAGAUGCA	mature miRNA	standard	MIMAT0018351	hsa-miR-3936	hsa-miR-3936
2009	0.921488	hsa-miR-6716-3p	0.119815	92.4543	14.8148	71.6668	18.2263	-0.367435	83.3224	76.9677	100.752	108.775	98.3108	66.9406	64.1829	57.2328	UCCGAACUCUCCAUUCCUCUGC	mature miRNA	standard	MIMAT0025845	hsa-miR-6716-3p	hsa-miR-6716-3p
301	0.850828	hsa-miR-297	0.140985	133.82	26.0462	104.786	20.5984	-0.352846	135.678	118.689	111.176	169.738	120.957	119.211	76.5408	102.437	AUGUAUGUGUGCAUGUGCAUG	mature miRNA	standard	MIMAT0004450	hsa-miR-297	hsa-miR-297
1695	0.844776	hsa-miR-4728-5p	0.142963	296.275	26.9019	232.131	58.1385	-0.352	272.428	276.274	307.22	329.179	295.976	190.488	266.216	175.844	UGGGAGGGGAGAGGCAGCAAGCA	mature miRNA	standard	MIMAT0019849	hsa-miR-4728-5p	hsa-miR-4728-5p
952	0.429956	hsa-miR-1285-3p	0.371573	31.7605	6.89902	24.9207	19.1175	-0.349889	33.7218	39.1024	31.6786	22.5392	14.6882	49.1381	5.52941	30.3271	UCUGGGCAACAAAGUGAGACCU	mature miRNA	standard	MIMAT0005876	hsa-miR-1285-3p	hsa-miR-1285-3p
1357	0.705095	hsa-miR-4290	0.197199	208.776	49.5694	164.538	33.7576	-0.343534	169.327	172.643	217.816	275.318	201.108	119.377	170.401	167.267	UGCCCUCCUUUCUUCCCUC	mature miRNA	standard	MIMAT0016921	hsa-miR-4290	hsa-miR-4290
3	2.07212	hsa-let-7a-5p	0.00846998	10607.2	698.497	8402.42	743.822	-0.336168	10472	9842.12	11534.2	10580.4	7417.5	8295.95	8744.59	9151.63	UGAGGUAGUAGGUUGUAUAGUU	mature miRNA	standard	MIMAT0000062	hsa-let-7a-5p	hsa-let-7a-5p
414	0.560746	hsa-miR-411-3p	0.27495	33.8756	3.79571	26.915	9.05401	-0.331839	32.2713	36.6098	37.3439	29.2774	27.3275	35.1098	14.1983	31.0243	UAUGUAACACGGUCCACUAACC	mature miRNA	standard	MIMAT0004813	hsa-miR-411-3p	hsa-miR-411-3p
1738	0.67976	hsa-miR-4756-3p	0.209045	61.7047	7.04931	49.0447	13.6107	-0.331283	52.9285	67.9419	66.8426	59.1056	52.1595	64.517	31.5682	47.9341	CCAGAGAUGGUUGCCUUCCUAU	mature miRNA	standard	MIMAT0019900	hsa-miR-4756-3p	hsa-miR-4756-3p
448	0.570728	hsa-miR-455-5p	0.268703	29.1518	5.5692	23.2681	8.16443	-0.325232	36.9756	29.2669	24.7896	25.575	32.8375	26.7834	14.4415	19.0099	UAUGUGCCUUUGGACUACAUCG	mature miRNA	standard	MIMAT0003150	hsa-miR-455-5p	hsa-miR-455-5p
1217	1.3099	hsa-miR-3663-3p	0.048989	415.368	55.0367	332.592	27.5276	-0.320639	371.114	458.655	364.595	467.108	330.352	370.216	304.254	325.545	UGAGCACCACACAGGCCGGGCGC	mature miRNA	standard	MIMAT0018085	hsa-miR-3663-3p	hsa-miR-3663-3p
787	0.694506	hsa-miR-675-5p	0.202066	54.0753	11.3589	43.4424	7.38734	-0.315865	50.7165	39.4654	62.3861	63.733	49.1395	32.6141	45.358	46.6579	UGGUGCGGAGAGGGCCCACAGUG	mature miRNA	standard	MIMAT0004284	hsa-miR-675-5p	hsa-miR-675-5p
1986	0.293537	hsa-miR-6507-3p	0.508702	31.512	12.811	25.3199	6.23158	-0.315628	25.7365	17.7696	34.9587	47.583	33.584	22.6754	18.945	26.0753	CAAAGUCCUUCCUAUUUUUCCC	mature miRNA	standard	MIMAT0025471	hsa-miR-6507-3p	hsa-miR-6507-3p
1412	1.96834	hsa-miR-4429	0.0107561	759.444	67.483	610.946	24.5905	-0.3139	706.395	716.566	760.462	854.355	628.831	601.521	632.884	580.547	AAAAGCUGGGCUGAGAGGCG	mature miRNA	standard	MIMAT0018944	hsa-miR-4429	hsa-miR-4429
1730	0.545769	hsa-miR-4750-5p	0.284598	158.158	36.2207	127.266	36.8008	-0.313521	118.215	137.012	192.402	185.001	108.731	164.461	85.0581	150.812	CUCGGGCGGAGGUGGUUGAGUG	mature miRNA	standard	MIMAT0019887	hsa-miR-4750-5p	hsa-miR-4750-5p
1391	1.87695	hsa-miR-4324	0.0132755	6388.58	559.299	5164.77	242.518	-0.306792	5851.73	5961.28	6832.81	6908.5	4903.04	5141.78	5124.24	5490	CCCUGAGACCCUAACCUUAA	mature miRNA	standard	MIMAT0016876	hsa-miR-4324	hsa-miR-4324
1648	0.703682	hsa-miR-4701-3p	0.197842	260.696	22.9582	211.043	56.8235	-0.304833	232.764	251.937	273.984	284.1	203.199	146.527	284.939	209.507	AUGGGUGAUGGGUGUGGUGU	mature miRNA	standard	MIMAT0019799	hsa-miR-4701-3p	hsa-miR-4701-3p
247	0.498298	hsa-miR-196b-3p	0.31747	111.427	32.4257	90.6929	13.4433	-0.297034	96.1543	115.335	79.418	154.799	88.5276	106.266	73.8628	94.1155	UCGACAGCACGACACUGCCUUC	mature miRNA	standard	MIMAT0009201	hsa-miR-196b-3p	hsa-miR-196b-3p
758	0.642068	hsa-miR-650	0.227999	64.6475	11.6795	52.6803	12.0168	-0.29533	59.527	50.9483	71.0357	77.0788	53.6144	64.4077	35.9897	56.7094	AGGAGGCAGCGCUCUCAGGAC	mature miRNA	standard	MIMAT0003320	hsa-miR-650	hsa-miR-650
133	0.91452	hsa-miR-106a-5p	0.121753	3023.61	213.086	2472.23	424.003	-0.290461	2918.5	2775.21	3222.54	3178.19	2552.16	1873.22	2872.15	2591.38	AAAAGUGCUUACAGUGCAGGUAG	mature miRNA	standard	MIMAT0000103	hsa-miR-106a-5p	hsa-miR-106a-5p
75	1.67538	hsa-miR-29a-3p	0.0211166	8081.24	359.459	6629.5	645.584	-0.285678	7961.34	7637.17	8270.99	8455.48	5775.26	6692.9	7344.2	6705.63	UAGCACCAUCUGAAAUCGGUUA	mature miRNA	standard	MIMAT0000086	hsa-miR-29a-3p	hsa-miR-29a-3p
228	0.89758	hsa-miR-187-5p	0.126596	154.141	24.0275	126.461	21.0402	-0.285566	131.947	153.615	143.355	187.648	115.846	157.277	110.805	121.915	GGCUACAACACAGGACCCGGGC	mature miRNA	standard	MIMAT0004561	hsa-miR-187-5p	hsa-miR-187-5p
359	1.16682	hsa-miR-365a-3p	0.0681052	1307.52	128.487	1077.62	152.504	-0.278982	1228.62	1168.04	1415.36	1418.06	922.815	1034.32	1066.42	1286.92	UAAUGCCCCUAAAAAUCCUUAU	mature miRNA	standard	MIMAT0000710,MIMAT0022834	hsa-miR-365a-3p	hsa-miR-365a-3p, hsa-miR-365b-3p
1302	1.49363	hsa-miR-3940-5p	0.03209	2145.07	178.886	1774.71	174.993	-0.273443	2014.6	2114.42	2045.28	2405.99	1929.9	1886.14	1541.84	1740.96	GUGGGUUGGGGCGGGCUCUG	mature miRNA	standard	MIMAT0019229	hsa-miR-3940-5p	hsa-miR-3940-5p
1131	0.369518	hsa-miR-3177-3p	0.427053	47.1164	14.9027	38.9822	12.3481	-0.273415	67.7076	39.5768	33.5103	47.671	52.6934	33.7325	44.9021	24.6007	UGCACGGCACUGGGGACACGU	mature miRNA	standard	MIMAT0015054	hsa-miR-3177-3p	hsa-miR-3177-3p
1995	0.447199	hsa-miR-6511a-5p	0.357109	45.8572	8.57215	38.0407	16.8458	-0.269605	56.1979	42.2383	36.2583	48.7343	22.7949	28.0155	60.6534	40.699	CAGGCAGAAGUGGGGCUGACAGG	mature miRNA	standard	MIMAT0025478	hsa-miR-6511a-5p	hsa-miR-6511a-5p
338	1.09932	hsa-miR-335-3p	0.0795569	507.271	53.2423	420.956	56.7185	-0.269088	505.035	442.789	508.107	573.154	389.093	357.739	476.22	460.772	UUUUUCAUUAUUGCUCCUGACC	mature miRNA	standard	MIMAT0004703	hsa-miR-335-3p	hsa-miR-335-3p
821	0.40853	hsa-miR-885-3p	0.390364	28.9441	6.87756	24.0943	11.2621	-0.264574	21.9207	35.4593	24.1982	34.198	17.0142	22.4796	16.4008	40.4827	AGGCAGCGGGGUGUAGUGGAUA	mature miRNA	standard	MIMAT0004948	hsa-miR-885-3p	hsa-miR-885-3p
1451	1.24899	hsa-miR-4463	0.0563652	813.78	75.9222	681.286	73.8109	-0.256378	873.931	740.1	884.396	756.692	758.423	588.363	717.768	660.589	GAGACUGGGGUGGGGCC	mature miRNA	standard	MIMAT0018987	hsa-miR-4463	hsa-miR-4463
13	1.48932	hsa-let-7f-5p	0.03241	9100.34	479.568	7627.04	759.348	-0.254796	8874.24	8613.06	9728.08	9185.98	7322.69	6824.1	8616.25	7745.14	UGAGGUAGUAGAUUGUAUAGUU	mature miRNA	standard	MIMAT0000067	hsa-let-7f-5p	hsa-let-7f-5p
1036	0.96174	hsa-miR-2861	0.109209	989.153	74.7632	830.782	129.235	-0.251724	1026.3	950.222	906.762	1073.32	878.86	974.124	801.874	668.268	GGGGCCUGGCGGUGGGCGG	mature miRNA	standard	MIMAT0013802	hsa-miR-2861	hsa-miR-2861
1394	0.456952	hsa-miR-4327	0.349179	108.751	14.169	91.4676	32.3071	-0.249696	115.826	118.637	87.8073	112.735	60.5779	126.898	110.545	67.8496	GGCUUGCAUGGGGGACUGG	mature miRNA	standard	MIMAT0016889	hsa-miR-4327	hsa-miR-4327
461	0.366891	hsa-miR-489	0.429644	57.0742	13.3355	48.0173	19.3453	-0.249284	49.1338	75.5119	45.6849	57.9662	42.0209	60.1333	66.4196	23.4954	GUGACAUCACAUAUACGGCAGC	mature miRNA	standard	MIMAT0002805	hsa-miR-489	hsa-miR-489
801	1.13566	hsa-miR-762	0.0731707	1237.92	157.21	1045.4	60.7506	-0.243853	1127.67	1115.53	1254.34	1454.12	1104.82	1008.83	1088.5	979.469	GGGGCUGGGGCCGGGGCCGAGC	mature miRNA	standard	MIMAT0010313	hsa-miR-762	hsa-miR-762
1675	0.226621	hsa-miR-4717-3p	0.593443	36.3726	15.0177	30.8487	5.95983	-0.237643	29.838	24.3232	58.2349	33.0943	32.063	35.6189	22.181	33.5319	ACACAUGGGUGGCUGUGGCCU	mature miRNA	standard	MIMAT0019830	hsa-miR-4717-3p	hsa-miR-4717-3p
339	1.15709	hsa-miR-335-5p	0.0696488	1563.86	60.4931	1326.93	158.575	-0.23701	1562.15	1551.36	1497.75	1644.16	1332.81	1232.09	1548.12	1194.71	UCAAGAGCAAUAACGAAAAAUGU	mature miRNA	standard	MIMAT0000765	hsa-miR-335-5p	hsa-miR-335-5p
279	0.0890215	hsa-miR-214-5p	0.814664	14.371	13.3895	12.2148	2.00062	-0.234536	11.2086	5.05911	7.13005	34.0863	12.5132	13.3781	13.6629	9.30481	UGCCUGUCUACACUUGCUGUGC	mature miRNA	standard	MIMAT0004564	hsa-miR-214-5p	hsa-miR-214-5p
1139	0.64404	hsa-miR-3182	0.226965	536.249	99.7927	456.323	12.6647	-0.232846	512.439	410.524	576.943	645.089	459.323	456.989	439.242	469.738	GCUUCUGUAGUGUAGUC	mature miRNA	standard	MIMAT0015062	hsa-miR-3182	hsa-miR-3182
1574	1.19581	hsa-miR-4655-5p	0.0637081	241.531	25.5506	205.7	17.4149	-0.231667	223.624	248.15	219.514	274.836	201.633	227.068	209.03	185.069	CACCGGGGAUGGCAGAGGGUCG	mature miRNA	standard	MIMAT0019721	hsa-miR-4655-5p	hsa-miR-4655-5p
1532	0.943117	hsa-miR-4535	0.113994	216.834	10.2339	184.814	25.0052	-0.230524	219.1	230.077	206.488	211.672	149.675	201.176	184.276	204.127	GUGGACCUGGCUGGGAC	mature miRNA	standard	MIMAT0019075	hsa-miR-4535	hsa-miR-4535
1567	0.779092	hsa-miR-4651	0.166306	126.615	16.518	108.013	17.0249	-0.229245	113.919	135.473	111.63	145.439	108.041	131.966	98.0516	93.9928	CGGGGUGGGUGAGGUCGGGC	mature miRNA	standard	MIMAT0019715	hsa-miR-4651	hsa-miR-4651
211	0.298995	hsa-miR-181a-3p	0.502349	47.2502	13.1843	40.4345	16.0848	-0.224733	30.0801	50.7988	61.8489	46.2729	56.1664	52.2384	24.4052	28.928	ACCAUCGACCGUUGAUUGUACC	mature miRNA	standard	MIMAT0000270	hsa-miR-181a-3p	hsa-miR-181a-3p
714	1.02373	hsa-miR-615-3p	0.0946834	98.4835	8.01934	84.2926	11.6637	-0.224477	97.517	88.1231	107.349	100.945	77.974	75.804	82.039	101.353	UCCGAGCCUGGGUCUCCCUCUU	mature miRNA	standard	MIMAT0003283	hsa-miR-615-3p	hsa-miR-615-3p
377	0.904104	hsa-miR-374b-5p	0.124708	1001.2	68.5452	860.024	119.502	-0.219283	977.174	931.44	1001.98	1094.21	956.996	686.161	909.731	887.21	AUAUAAUACAACCUGCUAAGUG	mature miRNA	standard	MIMAT0004955	hsa-miR-374b-5p	hsa-miR-374b-5p
145	0.315656	hsa-miR-125b-5p	0.483442	7708.85	1179.98	6652.05	3076.93	-0.212716	8164.4	5968.45	8111.31	8591.23	9084.6	6438.92	8702.79	2381.9	UCCCUGAGACCCUAACUUGUGA	mature miRNA	standard	MIMAT0000423	hsa-miR-125b-5p	hsa-miR-125b-5p
1493	0.606449	hsa-miR-4502	0.247486	88.3746	10.6642	76.3423	14.6842	-0.211148	82.9848	81.6726	84.569	104.272	84.3508	91.479	58.221	71.3186	GCUGAUGAUGAUGGUGCUGAAG	mature miRNA	standard	MIMAT0019038	hsa-miR-4502	hsa-miR-4502
1319	0.26428	hsa-miR-4252	0.544152	52.5131	16.0652	45.5369	24.8424	-0.205641	31.6895	62.7562	48.3227	67.2838	33.3905	61.3602	70.5942	16.8026	GGCCACUGAGUCAGCACCA	mature miRNA	standard	MIMAT0016886	hsa-miR-4252	hsa-miR-4252
47	0.687538	hsa-miR-20a-5p	0.205334	3095.13	290.443	2702.13	401.959	-0.195905	3342.87	2675.89	3156.1	3205.66	2887.19	2121.38	3032.09	2767.85	UAAAGUGCUUAUAGUGCAGGUAG	mature miRNA	standard	MIMAT0000075	hsa-miR-20a-5p	hsa-miR-20a-5p
711	0.294239	hsa-miR-612	0.50788	86.4134	20.8527	75.4471	42.1174	-0.19579	95.8238	56.6749	88.6729	104.482	134.002	62.3823	71.2433	34.1606	GCUGGGCAGGGCUUCUGAGCUCCUU	mature miRNA	standard	MIMAT0003280	hsa-miR-612	hsa-miR-612
386	0.14726	hsa-miR-376c-3p	0.712426	74.6553	78.3094	65.3639	14.1635	-0.191751	41.9038	29.5292	191.874	35.3138	56.3702	86.5085	59.2128	59.3641	AACAUAGAGGAAAUUCCACGU	mature miRNA	standard	MIMAT0000720	hsa-miR-376c-3p	hsa-miR-376c-3p
237	1.63154	hsa-miR-193a-3p	0.0233595	304.482	9.41613	266.88	17.984	-0.190165	304.084	293.464	316.486	303.893	286.837	244.639	261.911	274.134	AACUGGCCUACAAAGUCCCAGU	mature miRNA	standard	MIMAT0000459	hsa-miR-193a-3p	hsa-miR-193a-3p
1992	0.0735697	hsa-miR-6510-3p	0.844171	38.3017	16.8686	33.7602	12.3101	-0.182084	45.3294	13.978	52.5641	41.3354	45.9675	32.7971	39.1258	17.1506	CACCGACUCUGUCUCCUGCAG	mature miRNA	standard	MIMAT0025477	hsa-miR-6510-3p	hsa-miR-6510-3p
394	0.179634	hsa-miR-378d	0.66125	35.8294	13.4024	31.7011	10.9776	-0.176613	29.1295	37.4657	53.8287	22.8937	29.847	42.3585	17.1565	37.4422	ACUGGACUUGGAGUCAGAAA	mature miRNA	standard	MIMAT0018926	hsa-miR-378d	hsa-miR-378d
109	0.804238	hsa-miR-92a-3p	0.15695	4626.54	284.048	4104.62	526.954	-0.172683	4846.58	4211.5	4758.42	4689.65	4410.22	3590.71	3732.42	4685.14	UAUUGCACUUGUCCCGGCCUGU	mature miRNA	standard	MIMAT0000092	hsa-miR-92a-3p	hsa-miR-92a-3p
731	0.09057	hsa-miR-628-3p	0.811764	26.7372	10.8195	23.8162	7.35513	-0.166903	29.5045	37.8116	11.908	27.7246	13.6343	30.1108	23.3679	28.1519	UCUAGUAAGAGUGGCAGUCGA	mature miRNA	standard	MIMAT0003297	hsa-miR-628-3p	hsa-miR-628-3p
846	0.415895	hsa-miR-939-5p	0.3838	102.726	8.6536	91.9642	20.3528	-0.15966	103.208	94.1536	99.0841	114.459	108.911	87.1624	106.613	65.1708	UGGGGAGCUGAGGCUCUGGGGGUG	mature miRNA	standard	MIMAT0004982	hsa-miR-939-5p	hsa-miR-939-5p
71	1.1458	hsa-miR-27b-3p	0.0714825	4685.94	344.857	4207	193.073	-0.155546	5003.92	4258.07	4558.45	4923.3	4037.92	4053.09	4307.69	4429.3	UUCACAGUGGCUAAGUUCUGC	mature miRNA	standard	MIMAT0000419	hsa-miR-27b-3p	hsa-miR-27b-3p
1450	0.303464	hsa-miR-4462	0.497205	119.447	19.6949	107.376	33.2963	-0.153694	113.66	142.277	95.6981	126.151	78.7837	127.841	143.506	79.3726	UGACACGGAGGGUGGCUUGGGAA	mature miRNA	standard	MIMAT0018986	hsa-miR-4462	hsa-miR-4462
66	0.904604	hsa-miR-26a-5p	0.124565	5006.12	320.562	4509.07	431.121	-0.150863	4945.31	4605.65	5099.23	5374.27	4017.06	4331.68	4670.56	5016.98	UUCAAGUAAUCCAGGAUAGGCU	mature miRNA	standard	MIMAT0000082	hsa-miR-26a-5p	hsa-miR-26a-5p
1957	1.05248	hsa-miR-6090	0.0886177	8073.99	591.791	7328.64	96.9586	-0.139737	7251.78	8263.08	8127.44	8653.65	7191.52	7377.2	7333.41	7412.42	GGGGAGCGAGGGGCGGGGC	mature miRNA	standard	MIMAT0023715	hsa-miR-6090	hsa-miR-6090
658	0.22361	hsa-miR-564	0.597572	72.3302	14.5451	65.7396	29.161	-0.137837	80.5737	80.1193	50.5747	78.0533	78.2533	94.0077	25.8061	64.8912	AGGCACGGUGUCAGCAGGC	mature miRNA	standard	MIMAT0003228	hsa-miR-564	hsa-miR-564
110	0.538223	hsa-miR-92b-3p	0.289586	2057.62	236.265	1874.63	175.4	-0.134372	2096.46	1712.89	2223.45	2197.69	1952.62	1658.88	1820.68	2066.35	UAUUGCACUCGUCCCGGCCUCC	mature miRNA	standard	MIMAT0003218	hsa-miR-92b-3p	hsa-miR-92b-3p
46	0.138937	hsa-miR-20a-3p	0.726212	30.2627	10.6943	27.6329	7.6552	-0.131154	45.7356	25.399	21.5111	28.405	16.2277	30.5817	31.0622	32.6599	ACUGCAUUAUGAGCACUUAAAG	mature miRNA	standard	MIMAT0004493	hsa-miR-20a-3p	hsa-miR-20a-3p
453	0.581649	hsa-miR-485-3p	0.26203	512.064	59.5573	468.08	30.0857	-0.12957	462.28	461.183	546.473	578.321	446.001	442.34	477.461	506.518	GUCAUACACGGCUCUCCUCUCU	mature miRNA	standard	MIMAT0002176	hsa-miR-485-3p	hsa-miR-485-3p
1544	0.0557869	hsa-miR-4635	0.879454	22.6689	10.7665	20.7886	7.95277	-0.124924	25.935	10.1016	35.5624	19.0766	27.1292	26.8958	10.3955	18.7337	UCUUGAAGUCAGAACCCGCAA	mature miRNA	standard	MIMAT0019692	hsa-miR-4635	hsa-miR-4635
1825	0.163823	hsa-miR-5002-3p	0.685768	44.1312	11.9118	40.5287	4.85651	-0.122854	33.6447	58.912	35.3504	48.6176	44.9481	39.1594	34.2761	43.7312	UGACUGCCUCACUGACCACUU	mature miRNA	standard	MIMAT0021024	hsa-miR-5002-3p	hsa-miR-5002-3p
1939	0.307336	hsa-miR-6072	0.492792	143.486	24.435	132.01	18.0681	-0.120255	138.466	135.745	121.364	178.367	147.48	136.699	105.886	137.976	UCCUCAUCACACUGCACCUUAG	mature miRNA	standard	MIMAT0023697	hsa-miR-6072	hsa-miR-6072
8	1.07758	hsa-let-7d-5p	0.083641	8014.79	274.296	7403.99	455.194	-0.114361	7765.3	7806.61	8331.38	8155.86	6929.74	7175.3	7976.05	7534.88	AGAGGUAGUAGGUUGCAUAGUU	mature miRNA	standard	MIMAT0000065	hsa-let-7d-5p	hsa-let-7d-5p
563	0.247904	hsa-miR-542-3p	0.565062	36.9184	9.11602	34.445	25.4799	-0.100046	40.5935	25.7821	47.1277	34.1702	17.7357	12.5765	68.6691	38.7985	UGUGACAGAUUGAUAACUGAAA	mature miRNA	standard	MIMAT0003389	hsa-miR-542-3p	hsa-miR-542-3p
78	0.286517	hsa-miR-29b-2-5p	0.516991	33.2008	2.00522	31.1093	7.03034	-0.0938685	35.0457	32.1765	30.8835	34.6974	29.503	29.1399	24.6684	41.126	CUGGUUUCACAUGGUGGCUUAG	mature miRNA	standard	MIMAT0004515	hsa-miR-29b-2-5p	hsa-miR-29b-2-5p
1176	0.249556	hsa-miR-3607-3p	0.562917	137.844	18.2382	129.453	21.8408	-0.0906113	129.228	137.929	121.047	163.172	99.7651	131.346	134.41	152.29	ACUGUAAACGCUUUCUGAUG	mature miRNA	standard	MIMAT0017985	hsa-miR-3607-3p	hsa-miR-3607-3p
1390	0.163889	hsa-miR-4323	0.685663	85.3885	17.6446	80.3316	16.9941	-0.0880745	67.9692	77.8615	109.324	86.3997	65.9455	66.8344	87.6202	100.926	CAGCCCCACAGCCUCAGA	mature miRNA	standard	MIMAT0016875	hsa-miR-4323	hsa-miR-4323
21	0.45104	hsa-miR-7-5p	0.353964	599.722	46.7458	566.418	44.3526	-0.0824278	618.475	546.026	580.383	654.005	566.28	504.997	608.017	586.377	UGGAAGACUAGUGAUUUUGUUGU	mature miRNA	standard	MIMAT0000252	hsa-miR-7-5p	hsa-miR-7-5p
199	0.276546	hsa-miR-150-3p	0.528998	153.869	13.2248	146.173	19.8096	-0.0740332	136.466	151.706	160.069	167.236	143.393	168.187	120.745	152.365	CUGGUACAGGCCUGGGGGACAG	mature miRNA	standard	MIMAT0004610	hsa-miR-150-3p	hsa-miR-150-3p
456	0.149477	hsa-miR-486-5p	0.708799	29.3549	5.81641	27.9067	9.32865	-0.0729896	29.0121	22.8737	28.5192	37.0145	36.797	16.6123	34.1872	24.0302	UCCUGUACUGAGCUGCCCCGAG	mature miRNA	standard	MIMAT0002177	hsa-miR-486-5p	hsa-miR-486-5p
438	0.121551	hsa-miR-450a-5p	0.755874	62.2364	10.1572	60.0058	4.22949	-0.0526558	75.9588	63.8866	54.9477	54.1523	55.5198	61.3258	57.9291	65.2485	UUUUGCGAUGUGUUCCUAAUAU	mature miRNA	standard	MIMAT0001545	hsa-miR-450a-5p	hsa-miR-450a-5p
694	0.195175	hsa-miR-595	0.638007	363.697	27.9693	350.924	44.5422	-0.0515754	382.212	322.043	376.069	374.463	361.447	285.211	378.526	378.513	GAAGUGUGCCGUGGUGUGUCU	mature miRNA	standard	MIMAT0003263	hsa-miR-595	hsa-miR-595
1728	0.128933	hsa-miR-4749-5p	0.743134	61.7463	8.80767	59.7637	5.68878	-0.0470835	59.4032	74.337	53.7761	59.469	67.3855	57.6118	60.1436	53.914	UGCGGGGACAGGCCAGGGCAUC	mature miRNA	standard	MIMAT0019885	hsa-miR-4749-5p	hsa-miR-4749-5p
1657	0.157544	hsa-miR-4707-5p	0.695755	1936.25	54.6407	1887.79	264.658	-0.0365633	1995.14	1898.56	1881.8	1969.48	1995.47	2025.94	2038.05	1491.72	GCCCCGGCGCGGGCGGGUUCUGG	mature miRNA	standard	MIMAT0019807	hsa-miR-4707-5p	hsa-miR-4707-5p
755	0.13173	hsa-miR-647	0.738363	109.543	10.3814	106.844	10.5083	-0.0359876	94.3184	115.561	111.602	116.69	116.077	110.625	91.7624	108.912	GUGGCUGCACUCACUUCCUUC	mature miRNA	standard	MIMAT0003317	hsa-miR-647	hsa-miR-647
860	0.0198534	hsa-miR-1185-1-3p	0.955315	116.969	24.4363	114.501	5.57491	-0.0307643	110.69	91.488	150.145	115.551	107.053	114.286	120.376	116.288	AUAUACAGGGGGAGACUCUUAU	mature miRNA	standard	MIMAT0022838	hsa-miR-1185-1-3p	hsa-miR-1185-1-3p
1952	0.196213	hsa-miR-6085	0.636483	1870.56	70.8339	1831.79	142.16	-0.0302229	1897.61	1834.96	1794.17	1955.52	1904.55	1618.67	1896.31	1907.62	AAGGGGCUGGGGGAGCACA	mature miRNA	standard	MIMAT0023710	hsa-miR-6085	hsa-miR-6085
701	0.105261	hsa-miR-602	0.784764	38.9819	15.9911	38.2399	24.3436	-0.0277264	21.7398	29.0357	51.7592	53.3928	67.6679	48.7058	20.0975	16.4882	GACACGGGCGACAGCUGCGGCCC	mature miRNA	standard	MIMAT0003270	hsa-miR-602	hsa-miR-602
1965	0.0591717	hsa-miR-6131	0.872626	81.8102	23.7583	80.3421	25.6679	-0.0261252	66.2204	82.3169	63.5031	115.201	91.6782	96.1223	41.9712	91.5968	GGCUGGUCAGAUGGGAGUG	mature miRNA	standard	MIMAT0024615	hsa-miR-6131	hsa-miR-6131
88	0.125398	hsa-miR-30c-5p	0.749207	5704.81	331.374	5602.84	626.043	-0.0260215	5532.98	5322.93	5962.13	6001.21	5057.02	5147.83	5811.69	6394.81	UGUAAACAUCCUACACUCUCAGC	mature miRNA	standard	MIMAT0000244	hsa-miR-30c-5p	hsa-miR-30c-5p
1183	0.06419	hsa-miR-3613-5p	0.862601	120.533	16.6813	118.411	16.7883	-0.0256215	100.946	117.717	121.931	141.539	119.164	108.86	141.719	103.903	UGUUGUACUUUUUUUUUUGUUC	mature miRNA	standard	MIMAT0017990	hsa-miR-3613-5p	hsa-miR-3613-5p
41	0.0818512	hsa-miR-19a-3p	0.828226	761.3	87.9809	748.322	124.187	-0.0248048	743.45	680.892	734.236	886.621	933.297	674.769	677.881	707.342	UGUGCAAAUCUAUGCAAAACUGA	mature miRNA	standard	MIMAT0000073	hsa-miR-19a-3p	hsa-miR-19a-3p
928	0.0704794	hsa-miR-1268b	0.850199	509.702	68.3506	501.889	106.664	-0.0222867	530.174	417.477	510.106	581.051	633.652	387.663	450.879	535.362	CGGGCGUGGUGGUGGGGGUG	mature miRNA	standard	MIMAT0018925	hsa-miR-1268b	hsa-miR-1268b
1488	0.0514872	hsa-miR-4497	0.888204	2881.61	370.473	2839.43	196.269	-0.0212753	2672.65	2572.35	2877.89	3403.56	2894.64	2602.49	3071.47	2789.11	CUCCGGGACGGCUGGGC	mature miRNA	standard	MIMAT0019032	hsa-miR-4497	hsa-miR-4497
1956	0.214019	hsa-miR-6089	0.610915	8737.06	153.873	8651.17	278.443	-0.0142517	8669.69	8695.4	8620.09	8963.05	8641.03	8273.34	8760.07	8930.23	GGAGGCCGGGGUGGGGCGGGGCGG	mature miRNA	standard	MIMAT0023714	hsa-miR-6089	hsa-miR-6089
1997	0.0450274	hsa-miR-6511b-5p	0.901514	41.6629	9.32241	41.3145	11.3117	-0.0121173	33.6168	40.774	37.3193	54.9416	51.4108	46.8849	41.4863	25.4758	CUGCAGGCAGAAGUGGGGCUGACA	mature miRNA	standard	MIMAT0025847	hsa-miR-6511b-5p	hsa-miR-6511b-5p
449	0.0242531	hsa-miR-466	0.945686	2055.72	247.74	2044.36	265.258	-0.00799922	1752.14	1957.12	2230.7	2282.93	1706.66	1962.7	2218.97	2289.09	AUACACAUACACGCAACACACAU	mature miRNA	standard	MIMAT0015002	hsa-miR-466	hsa-miR-466
1160	0.131773	hsa-miR-3196	0.73829	2932.16	588.533	2916.07	1372.59	-0.00793467	2639.67	2267.63	3246.31	3575.02	3754.53	3412.85	3628.82	868.097	CGGGGCGGCAGGGGCCUC	mature miRNA	standard	MIMAT0015080	hsa-miR-3196	hsa-miR-3196
872	0.00242037	hsa-miR-1207-5p	0.994442	189.347	22.755	188.6	14.5213	-0.00570101	186.198	215.21	160.432	195.549	209.817	177.467	185.518	181.599	UGGCAGGGAGGCUGGGAGGGG	mature miRNA	standard	MIMAT0005871	hsa-miR-1207-5p	hsa-miR-1207-5p
1398	0.10467	hsa-miR-4417	0.785833	49.1941	5.68964	49.0251	20.367	-0.00496592	42.4774	53.3272	46.5123	54.4598	60.5207	71.8741	32.3238	31.3818	GGUGGGCUUCCCGGAGGG	mature miRNA	standard	MIMAT0018929	hsa-miR-4417	hsa-miR-4417
37	0.113525	hsa-miR-18a-3p	0.769972	20.4443	15.2687	20.4157	8.00148	-0.00201894	24.3906	7.52986	40.369	9.48757	25.8318	25.9988	20.8773	8.95477	ACUGCCCUAAGUGCUCCUUCUGG	mature miRNA	standard	MIMAT0002891	hsa-miR-18a-3p	hsa-miR-18a-3p
1638	0.0169304	hsa-miR-4695-3p	0.961766	67.113	12.7232	67.0353	8.5078	-0.00167144	55.1441	57.0875	78.11	78.1104	71.4092	72.777	69.5235	54.4314	UGAUCUCACCGCUGCCUCCUUC	mature miRNA	standard	MIMAT0019789	hsa-miR-4695-3p	hsa-miR-4695-3p
1620	0.0160499	hsa-miR-4684-3p	0.963718	24.5766	10.4683	24.6096	9.74621	0.00193406	28.3272	12.3578	20.7631	36.8584	35.2098	14.241	18.7901	30.1975	UGUUGCAAGUCGGUGGAGACGU	mature miRNA	standard	MIMAT0019770	hsa-miR-4684-3p	hsa-miR-4684-3p
142	0.00216279	hsa-miR-125a-5p	0.995032	4599.62	551.972	4607.56	654.875	0.00248943	4899.63	3772.5	4885.17	4841.17	5162.13	3660.42	4853.41	4754.27	UCCCUGAGACCCUUUAACCUGUGA	mature miRNA	standard	MIMAT0000443	hsa-miR-125a-5p	hsa-miR-125a-5p
1446	0.0211338	hsa-miR-4458	0.952503	127.706	20.1559	127.974	30.5461	0.00302222	117.081	104.843	147.794	141.108	169.911	119.276	125.716	96.9942	AGAGGUAGGUGUGGAAGAA	mature miRNA	standard	MIMAT0018980	hsa-miR-4458	hsa-miR-4458
651	0.0560456	hsa-miR-557	0.87893	55.0234	17.0218	55.1476	9.0709	0.0032513	35.6332	55.6018	76.9985	51.8603	59.0933	65.8695	49.905	45.7226	GUUUGCACGGGUGGGCCUUGUCU	mature miRNA	standard	MIMAT0003221	hsa-miR-557	hsa-miR-557
1413	0.00126126	hsa-miR-4430	0.9971	52.9842	12.389	53.2401	13.6914	0.00695168	42.9245	45.6608	52.885	70.4664	42.9112	43.3414	72.1037	54.604	AGGCUGGAGUGAGCGGAG	mature miRNA	standard	MIMAT0018945	hsa-miR-4430	hsa-miR-4430
873	0.067242	hsa-miR-1208	0.85656	45.4427	9.48792	45.671	19.2087	0.00722817	40.5035	38.3577	59.3027	43.6071	72.4304	26.6836	41.5252	42.0447	UCACUGUUCAGACAGGCGGA	mature miRNA	standard	MIMAT0005873	hsa-miR-1208	hsa-miR-1208
40	0.0480899	hsa-miR-18b-5p	0.895179	87.823	19.3693	88.6045	35.3976	0.0127815	84.1086	63.4406	109.698	94.0449	101.446	66.6827	132.338	53.9512	UAAGGUGCAUCUAGUGCAGUUAG	mature miRNA	standard	MIMAT0001412	hsa-miR-18b-5p	hsa-miR-18b-5p
97	0.0640071	hsa-miR-33a-3p	0.862964	61.7505	10.6951	62.3023	23.3792	0.0128346	53.0659	76.9488	61.2805	55.7068	82.0741	33.4324	53.177	80.5256	CAAUGUUUCCACAGUGCAUCAC	mature miRNA	standard	MIMAT0004506	hsa-miR-33a-3p	hsa-miR-33a-3p
278	0.00440679	hsa-miR-214-3p	0.989904	84.3886	25.0944	85.2442	28.9204	0.014553	102.107	47.4946	97.8647	90.0882	99.7528	43.9413	87.8299	109.453	ACAGCAGGCACAGACAGGCAGU	mature miRNA	standard	MIMAT0000271	hsa-miR-214-3p	hsa-miR-214-3p
1783	0.0252531	hsa-miR-4783-3p	0.943511	40.7199	5.48844	41.1666	12.2874	0.0157411	34.5909	45.8149	44.8639	37.6098	37.9747	32.9577	59.3245	34.4095	CCCCGGUGUUGGGGCGCGUCUGC	mature miRNA	standard	MIMAT0019947	hsa-miR-4783-3p	hsa-miR-4783-3p
17	0.0894232	hsa-let-7i-5p	0.813911	3523.04	796.622	3572.04	273.459	0.019925	2367.44	3708.52	3830.03	4186.18	3285.1	3450.73	3924.41	3627.91	UGAGGUAGUAGUUUGUGCUGUU	mature miRNA	standard	MIMAT0000415	hsa-let-7i-5p	hsa-let-7i-5p
1591	0.0045873	hsa-miR-4665-3p	0.989493	21.5506	10.7562	21.8602	13.1835	0.0205768	23.9826	11.4874	15.1001	35.6323	41.3237	13.5586	13.8948	18.6636	CUCGGCCGCGGCGCGUAGCCCCCGCC	mature miRNA	standard	MIMAT0019740	hsa-miR-4665-3p	hsa-miR-4665-3p
695	0.0245477	hsa-miR-596	0.945044	29.8456	9.47144	30.3174	10.7558	0.0226284	31.3028	36.6246	16.0546	35.4002	25.3568	19.614	31.622	44.6767	AAGCCUGCCCGGCUCCUCGGG	mature miRNA	standard	MIMAT0003264	hsa-miR-596	hsa-miR-596
293	0.121342	hsa-miR-222-3p	0.756237	5494.45	293.419	5591.43	464.344	0.0252435	5657.07	5192.41	5308.32	5819.98	5202.56	5249.74	5720.07	6193.37	AGCUACAUCUGGCUACUGGGU	mature miRNA	standard	MIMAT0000279	hsa-miR-222-3p	hsa-miR-222-3p
162	0.34683	hsa-miR-134	0.449956	54.0711	6.95066	55.1642	40.2596	0.0288741	52.1652	49.4633	50.2976	64.3585	84.1709	0.0125466	86.0922	50.3813	UGUGACUGGUUGACCAGAGGGG	mature miRNA	standard	MIMAT0000447	hsa-miR-134	hsa-miR-134
1704	0.136219	hsa-miR-4734	0.73077	1188.27	136.989	1212.84	60.6516	0.0295201	988.221	1229.99	1235.81	1299.08	1263.04	1265.81	1175.19	1147.32	GCUGCGGGCUGCGGUCAGGGCG	mature miRNA	standard	MIMAT0019859	hsa-miR-4734	hsa-miR-4734
70	0.101466	hsa-miR-27a-5p	0.791651	25.7408	3.13004	26.2959	14.8004	0.0307786	29.8179	26.5723	23.1624	23.4107	48.09	22.7474	18.4251	15.9211	AGGGCUUAGCUGCUUGUGAGCA	mature miRNA	standard	MIMAT0004501	hsa-miR-27a-5p	hsa-miR-27a-5p
1998	0.132103	hsa-miR-6512-3p	0.737729	24.7033	11.5057	25.2673	18.8075	0.0325662	31.4259	14.1488	37.4177	15.821	16.0386	32.9051	47.4683	4.65727	UUCCAGCCCUUCUAAUGGUAGG	mature miRNA	standard	MIMAT0025481	hsa-miR-6512-3p	hsa-miR-6512-3p
31	0.13122	hsa-miR-15b-5p	0.739232	6209.73	509.938	6363	646.42	0.0351766	6176.11	5671.01	6899	6092.82	6519.89	6217.41	5580.28	7134.44	UAGCAGCACAUCAUGGUUUACA	mature miRNA	standard	MIMAT0000417	hsa-miR-15b-5p	hsa-miR-15b-5p
45	0.0978989	hsa-miR-19b-3p	0.79818	1583.64	127.512	1625.11	212.527	0.0372909	1584.96	1412.49	1618.25	1718.87	1820.88	1348.01	1758.2	1573.35	UGUGCAAAUCCAUGCAAAACUGA	mature miRNA	standard	MIMAT0000074	hsa-miR-19b-3p	hsa-miR-19b-3p
1860	0.125811	hsa-miR-5189	0.748495	77.7429	16.5502	80.1557	9.45147	0.0440945	56.7589	96.3615	74.9289	82.9221	71.0763	72.9221	88.0166	88.6077	UCUGGGCACAGGCGGAUGGACAGG	mature miRNA	standard	MIMAT0021120	hsa-miR-5189	hsa-miR-5189
1194	0.0308753	hsa-miR-3620-3p	0.931375	37.8901	8.17601	39.0674	11.385	0.0441444	45.4054	28.0529	43.7732	34.329	51.7362	28.6672	45.6019	30.2644	UCACCCUGCAUCCCGCACCCAG	mature miRNA	standard	MIMAT0018001	hsa-miR-3620-3p	hsa-miR-3620-3p
234	0.384472	hsa-miR-191-5p	0.412599	3669.23	205.911	3785.83	162.852	0.0451328	3588.53	3428.7	3754.86	3904.81	3811.87	3562.83	3954.15	3814.46	CAACGGAAUCCCAAAAGCAGCUG	mature miRNA	standard	MIMAT0000440	hsa-miR-191-5p	hsa-miR-191-5p
38	0.0590792	hsa-miR-18a-5p	0.872812	163.407	14.764	169.101	36.2793	0.0494171	142.021	173.89	165.167	172.55	207.588	139.241	137.053	192.524	UAAGGUGCAUCUAGUGCAGAUAG	mature miRNA	standard	MIMAT0000072	hsa-miR-18a-5p	hsa-miR-18a-5p
249	0.226772	hsa-miR-197-3p	0.593237	577.835	60.298	600.801	54.2056	0.0562298	583.141	493.949	636.555	597.695	656.753	545.427	636.69	564.335	UUCACCACCUUCUCCACCCAGC	mature miRNA	standard	MIMAT0000227	hsa-miR-197-3p	hsa-miR-197-3p
1144	0.227312	hsa-miR-3186-3p	0.592499	22.9845	7.94669	23.9205	24.2659	0.0575811	27.5353	19.9358	13.3364	31.1307	4.85083	57.6943	7.79125	25.3455	UCACGCGGAGAGAUGGCUUUG	mature miRNA	standard	MIMAT0015068	hsa-miR-3186-3p	hsa-miR-3186-3p
1609	0.0744145	hsa-miR-4676-3p	0.84253	35.1826	12.2371	36.7217	11.4304	0.0617726	27.8236	30.8798	53.4347	28.5922	50.9346	28.7357	26.301	40.9155	CACUGUUUCACCACUGGCUCUU	mature miRNA	standard	MIMAT0019759	hsa-miR-4676-3p	hsa-miR-4676-3p
1310	0.5859	hsa-miR-3960	0.259478	11518.6	403.413	12025.9	675.377	0.0621701	10985.2	11882	11772.7	11434.5	11965.1	11169.8	12809.5	12159.1	GGCGGCGGCGGAGGCGGGGG	mature miRNA	standard	MIMAT0019337	hsa-miR-3960	hsa-miR-3960
422	0.775267	hsa-miR-424-5p	0.167777	3312.23	152.879	3462.49	87.1944	0.0640076	3434.92	3089.48	3347.47	3377.05	3450.92	3482.7	3563.6	3352.75	CAGCAGCAAUUCAUGUUUUGAA	mature miRNA	standard	MIMAT0001341	hsa-miR-424-5p	hsa-miR-424-5p
1008	0.0328428	hsa-miR-1972	0.927165	44.1784	4.37856	46.3619	14.4787	0.0695995	42.2189	47.2941	48.2532	38.9473	49.898	65.0848	32.223	38.2419	UCAGGCCAGGCACAGUGGCUCA	mature miRNA	standard	MIMAT0009447	hsa-miR-1972	hsa-miR-1972
92	0.902196	hsa-miR-30e-5p	0.125258	2309.16	101.203	2425.35	74.5666	0.0708222	2175.21	2287.26	2378.19	2395.99	2353.82	2393.35	2426.22	2528.01	UGUAAACAUCCUUGACUGGAAG	mature miRNA	standard	MIMAT0000692	hsa-miR-30e-5p	hsa-miR-30e-5p
1671	0.122535	hsa-miR-4715-3p	0.754163	31.2086	9.2794	32.7975	7.55588	0.0716449	22.5285	24.3901	41.8199	36.0959	39.5724	26.8735	39.0773	25.6669	GUGCCACCUUAACUGCAGCCAAU	mature miRNA	standard	MIMAT0019825	hsa-miR-4715-3p	hsa-miR-4715-3p
681	0.0474767	hsa-miR-584-5p	0.896444	81.5259	27.7352	85.7705	34.5294	0.0732243	45.9936	113.262	79.5009	87.3467	96.308	50.3325	129.042	67.3992	UUAUGGUUUGCCUGGGACUGAG	mature miRNA	standard	MIMAT0003249	hsa-miR-584-5p	hsa-miR-584-5p
69	0.538538	hsa-miR-27a-3p	0.289376	4875.92	366.934	5149.13	273.846	0.0786533	5073.67	4342.99	4932.53	5154.48	4930.73	4930.91	5236.38	5498.48	UUCACAGUGGCUAAGUUCCGC	mature miRNA	standard	MIMAT0000084	hsa-miR-27a-3p	hsa-miR-27a-3p
781	0.12876	hsa-miR-665	0.743431	21.8875	14.3179	23.1837	8.76318	0.0830057	14.508	13.5807	43.3048	16.1566	12.0306	20.625	28.3915	31.6878	ACCAGGAGGCUGAGGCCCCU	mature miRNA	standard	MIMAT0004952	hsa-miR-665	hsa-miR-665
1358	0.0390126	hsa-miR-4291	0.914087	46.6903	7.08996	49.5136	17.6267	0.0847043	56.8675	41.3958	46.1558	42.3418	73.3887	51.4494	33.0559	40.1606	UUCAGCAGGAACAGCU	mature miRNA	standard	MIMAT0016922	hsa-miR-4291	hsa-miR-4291
1172	0.0525368	hsa-miR-3605-3p	0.88606	24.4115	8.03834	25.937	14.9374	0.0874514	14.5176	22.8365	33.868	26.4239	38.9471	37.8419	8.57982	18.3793	CCUCCGUGUUACCUGUCCUCUAG	mature miRNA	standard	MIMAT0017982	hsa-miR-3605-3p	hsa-miR-3605-3p
1200	0.273203	hsa-miR-3622b-5p	0.533086	52.5212	4.41392	55.8904	7.54231	0.0896999	51.0779	56.0109	56.0856	46.9103	58.001	59.9983	44.719	60.8431	AGGCAUGGGAGGUCAGGUGA	mature miRNA	standard	MIMAT0018005	hsa-miR-3622b-5p	hsa-miR-3622b-5p
1606	0.103612	hsa-miR-4673	0.787749	47.4195	15.2849	50.5283	17.7077	0.0916102	38.4471	30.5187	60.2344	60.4779	46.1794	76.666	38.8522	40.4156	UCCAGGCAGGAGCCGGACUGGA	mature miRNA	standard	MIMAT0019755	hsa-miR-4673	hsa-miR-4673
1630	0.274829	hsa-miR-4690-5p	0.531093	2622.53	200.41	2805.59	439.069	0.0973468	2685.07	2416.54	2515.55	2872.94	2563.79	3250.84	2315.97	3091.77	GAGCAGGCGAGGCUGGGCUGAA	mature miRNA	standard	MIMAT0019779	hsa-miR-4690-5p	hsa-miR-4690-5p
91	0.593618	hsa-miR-30e-3p	0.254907	443.822	45.1902	475.578	9.6806	0.0997008	390.666	443.106	440.351	501.166	468.801	465.748	484.464	483.3	CUUUCAGUCGGAUGUUUACAGC	mature miRNA	standard	MIMAT0000693	hsa-miR-30e-3p	hsa-miR-30e-3p
173	0.104661	hsa-miR-139-3p	0.785848	26.1357	2.35133	28.0456	16.2189	0.101753	24.7225	29.6512	24.983	25.1861	27.0562	31.4091	46.5315	7.18557	UGGAGACGCGGCCCUGUUGGAGU	mature miRNA	standard	MIMAT0004552	hsa-miR-139-3p	hsa-miR-139-3p
1960	0.631694	hsa-miR-6126	0.23351	1064.88	113.454	1144.99	14.3098	0.104637	1014.42	981.827	1031	1232.28	1132.84	1164.28	1135.54	1147.29	GUGAAGGCCCGGCGGAGA	mature miRNA	standard	MIMAT0024599	hsa-miR-6126	hsa-miR-6126
1853	0.223625	hsa-miR-5095	0.597551	121.74	15.5944	131.642	25.6276	0.112815	132.432	115.628	102.607	136.293	97.6741	126.625	155.1	147.168	UUACAGGCGUGAACCACCGCG	mature miRNA	standard	MIMAT0020600	hsa-miR-5095	hsa-miR-5095
1954	1.25736	hsa-miR-6087	0.0552896	8857.92	202.272	9584.69	502.896	0.113765	8936.38	8560.43	8922.15	9012.71	9565.63	8880.49	9925.16	9967.49	UGAGGCGGGGGGGCGAGC	mature miRNA	standard	MIMAT0023712	hsa-miR-6087	hsa-miR-6087
122	0.540246	hsa-miR-99b-5p	0.28824	2345.51	161.376	2539.58	287.838	0.114692	2195.04	2226.89	2428.97	2531.12	2361.73	2317.78	2529.82	2949.01	CACCCGUAGAACCGACCUUGCG	mature miRNA	standard	MIMAT0000689	hsa-miR-99b-5p	hsa-miR-99b-5p
886	0.00989763	hsa-miR-1231	0.977468	111.312	8.51134	120.531	44.7763	0.114797	120.718	113.543	110.791	100.194	141.641	134.193	54.2677	152.021	GUGUCUGGGCGGACAGCUGC	mature miRNA	standard	MIMAT0005586	hsa-miR-1231	hsa-miR-1231
1572	0.156544	hsa-miR-4654	0.697359	38.703	12.3105	41.9799	11.1111	0.117253	28.6758	27.4547	50.1343	48.547	39.9543	49.9971	50.9013	27.0668	UGUGGGAUCUGGAGGCAUCUGG	mature miRNA	standard	MIMAT0019720	hsa-miR-4654	hsa-miR-4654
124	1.01049	hsa-miR-100-5p	0.0976144	6994.73	281.128	7617.04	522.369	0.122962	6708.92	6946.91	7382.3	6940.79	7205.09	7274.27	8345.56	7643.22	AACCCGUAGAUCCGAACUUGUG	mature miRNA	standard	MIMAT0000098	hsa-miR-100-5p	hsa-miR-100-5p
141	0.131383	hsa-miR-125a-3p	0.738953	49.2163	8.12694	54.2311	18.7537	0.139985	46.9496	53.4975	38.918	57.5	40.7285	56.3348	79.9729	39.8881	ACAGGUGAGGUUCUUGGGAGCC	mature miRNA	standard	MIMAT0004602	hsa-miR-125a-3p	hsa-miR-125a-3p
858	0.219138	hsa-miR-1183	0.603757	80.7059	19.9707	88.9743	22.386	0.140715	53.0155	82.0836	87.4726	100.252	120.119	84.3362	84.6831	66.7594	CACUGUAGGUGAUGGUGAGAGUGGGCA	mature miRNA	standard	MIMAT0005828	hsa-miR-1183	hsa-miR-1183
1959	1.12859	hsa-miR-6125	0.074372	4878.4	385.448	5388.44	191.471	0.14346	4616.17	4755.26	4691.92	5450.25	5516.08	5139.21	5339.28	5559.21	GCGGAAGGCGGAGCGGCGGA	mature miRNA	standard	MIMAT0024598	hsa-miR-6125	hsa-miR-6125
874	0.1473	hsa-miR-1224-3p	0.71236	54.0591	13.5492	60.0925	20.5217	0.152648	45.9112	40.3299	70.3155	59.6798	46.0359	71.7784	39.755	82.8007	CCCCACCUCCUCUCUCCUCAG	mature miRNA	standard	MIMAT0005459	hsa-miR-1224-3p	hsa-miR-1224-3p
1416	0.687727	hsa-miR-4433-3p	0.205245	342.336	36.6801	380.628	36.9972	0.152968	362.506	287.43	357.309	362.099	434.215	349.975	365.15	373.17	ACAGGAGUGGGGGUGGGACAU	mature miRNA	standard	MIMAT0018949	hsa-miR-4433-3p	hsa-miR-4433-3p
1221	1.18069	hsa-miR-3665	0.0659638	8364.05	464.389	9299.66	671.113	0.152976	7921.93	8004.61	8741.93	8787.73	9142.24	8688.57	9110.49	10257.4	AGCAGGUGCGGGGCGGCG	mature miRNA	standard	MIMAT0018087	hsa-miR-3665	hsa-miR-3665
973	0.0594964	hsa-miR-1303	0.871974	25.5126	9.15325	28.4226	15.3479	0.155828	20.6407	32.8691	33.5009	15.0398	49.2112	18.9978	14.9588	30.5225	UUUAGAGACGGGGUCUUGCUCU	mature miRNA	standard	MIMAT0005891	hsa-miR-1303	hsa-miR-1303
919	0.22911	hsa-miR-1260b	0.590051	4689.7	676.92	5227.13	1256.92	0.156523	5159.5	3691.07	5045.96	4862.26	5372.08	3430.06	5803.87	6302.51	AUCCCACCACUGCCACCAU	mature miRNA	standard	MIMAT0015041	hsa-miR-1260b	hsa-miR-1260b
299	0.300612	hsa-miR-296-3p	0.500482	41.1894	12.9278	46.0267	6.33116	0.160196	40.3637	23.2952	52.1735	48.9254	53.2843	39.9973	41.5094	49.3157	GAGGGUUGGGUGGAGGCUCUCC	mature miRNA	standard	MIMAT0004679	hsa-miR-296-3p	hsa-miR-296-3p
113	0.845329	hsa-miR-93-5p	0.142781	1466.54	120.341	1642.5	155.048	0.163484	1500.79	1293.2	1500.32	1571.83	1704.19	1425.45	1652.63	1787.75	CAAAGUGCUGUUCGUGCAGGUAG	mature miRNA	standard	MIMAT0000093	hsa-miR-93-5p	hsa-miR-93-5p
764	0.556866	hsa-miR-654-5p	0.277418	285.892	20.6741	320.696	49.7647	0.165735	259.792	278.964	304.35	300.464	302.937	264.618	332.681	382.549	UGGUGGGCCGCAGAACAUGUGC	mature miRNA	standard	MIMAT0003330	hsa-miR-654-5p	hsa-miR-654-5p
72	0.335394	hsa-miR-27b-5p	0.461962	66.8077	13.2571	74.9425	16.6425	0.16577	53.431	57.8674	74.8546	81.0777	99.8725	67.657	65.5429	66.6975	AGAGCUUAGCUGAUUGGUGAAC	mature miRNA	standard	MIMAT0004588	hsa-miR-27b-5p	hsa-miR-27b-5p
641	0.478551	hsa-miR-550b-3p	0.332238	40.1222	5.88947	45.0143	7.51748	0.165981	38.2107	48.7836	35.6061	37.8885	40.3175	39.7183	44.1157	55.9057	UCUUACUCCCUCAGGCACUG	mature miRNA	standard	MIMAT0018445	hsa-miR-550b-3p	hsa-miR-550b-3p
1195	0.959636	hsa-miR-3620-5p	0.10974	937.927	16.5331	1054.52	104.735	0.169045	926.286	946.726	921.982	956.712	942.889	995.434	1174.39	1105.39	GUGGGCUGGGCUGGGCUGGGCC	mature miRNA	standard	MIMAT0022967	hsa-miR-3620-5p	hsa-miR-3620-5p
1443	0.801197	hsa-miR-4455	0.158053	1633.21	120.98	1845.76	226.965	0.176504	1646.16	1461.52	1741.44	1683.71	1902.62	1727.34	2136.72	1616.36	AGGGUGUGUGUGUUUUU	mature miRNA	standard	MIMAT0018977	hsa-miR-4455	hsa-miR-4455
772	0.182218	hsa-miR-660-5p	0.657328	23.6567	14.5557	26.7378	12.3755	0.176628	15.1835	15.8855	18.1504	45.4075	27.4896	19.9291	43.8052	15.7271	UACCCAUUGCAUAUCGGAGUUG	mature miRNA	standard	MIMAT0003338	hsa-miR-660-5p	hsa-miR-660-5p
995	0.291728	hsa-miR-1827	0.510825	29.0497	4.2593	32.9829	8.56804	0.183196	33.3195	28.761	23.3051	30.8132	36.8423	23.9322	42.993	28.1641	UGAGGCAGUAGAUUGAAU	mature miRNA	standard	MIMAT0006767	hsa-miR-1827	hsa-miR-1827
33	1.21877	hsa-miR-16-2-3p	0.0604264	488.972	42.3869	556.779	35.5831	0.187354	472.879	441.958	542.083	498.966	562.911	575.309	504.993	583.903	CCAAUAUUACUGUGCUGCUUUA	mature miRNA	standard	MIMAT0004518	hsa-miR-16-2-3p	hsa-miR-16-2-3p
1660	0.587271	hsa-miR-4709-3p	0.25866	193.669	35.0011	220.664	25.0045	0.188262	175.265	155.667	234.153	209.59	246.995	223.22	225.696	186.745	UUGAAGAGGAGGUGCUCUGUAGC	mature miRNA	standard	MIMAT0019812	hsa-miR-4709-3p	hsa-miR-4709-3p
79	2.36054	hsa-miR-29b-3p	0.00435969	1123.96	26.318	1281.95	49.5503	0.189751	1111.1	1093.05	1145.88	1145.79	1230.11	1300.91	1341.85	1254.93	UAGCACCAUUUGAAAUCAGUGUU	mature miRNA	standard	MIMAT0000100	hsa-miR-29b-3p	hsa-miR-29b-3p
202	0.856046	hsa-miR-151a-5p	0.139301	2304.41	95.5114	2639.35	312.942	0.195784	2329.72	2168.89	2393.33	2325.69	2615.1	2206.55	2894.85	2840.88	UCGAGGAGCUCACAGUCUAGU	mature miRNA	standard	MIMAT0004697	hsa-miR-151a-5p	hsa-miR-151a-5p
1751	0.558744	hsa-miR-4763-3p	0.27622	117.343	21.4496	134.817	19.7518	0.200279	105.48	139.609	93.5713	130.709	160.596	138.519	125.444	114.71	AGGCAGGGGCUGGUGCUGGGCGGG	mature miRNA	standard	MIMAT0019913	hsa-miR-4763-3p	hsa-miR-4763-3p
927	0.821494	hsa-miR-1268a	0.150836	479.233	65.1151	550.987	48.3646	0.201291	518.203	386.226	482.895	529.607	601.825	485.977	565.356	550.789	CGGGCGUGGUGGUGGGGG	mature miRNA	standard	MIMAT0005922	hsa-miR-1268a	hsa-miR-1268a
1301	0.241551	hsa-miR-3940-3p	0.573389	36.611	12.7301	42.1089	13.8521	0.201851	48.9985	33.236	43.9518	20.2575	34.1293	60.0505	45.508	28.748	CAGCCCGGAUCCCAGCCCACUU	mature miRNA	standard	MIMAT0018356	hsa-miR-3940-3p	hsa-miR-3940-3p
298	2.07158	hsa-miR-224-5p	0.00848049	1843.76	73.1794	2125.55	116.883	0.205184	1817.98	1817	1788.46	1951.59	2006.87	2046.7	2200.06	2248.56	CAAGUCACUAGUGGUUCCGUU	mature miRNA	standard	MIMAT0000281	hsa-miR-224-5p	hsa-miR-224-5p
291	1.54733	hsa-miR-221-3p	0.0283577	4687.48	236.855	5420.11	443.587	0.209511	4799.08	4405.21	4597.31	4948.32	5057.92	5315.3	5241.86	6065.38	AGCUACAUUGUCUGCUGGGUUUC	mature miRNA	standard	MIMAT0000278	hsa-miR-221-3p	hsa-miR-221-3p
214	1.10318	hsa-miR-181b-5p	0.0788526	731.788	78.0502	846.28	55.5926	0.209709	739.443	631.101	821.614	734.996	817.734	796.65	847.043	923.695	AACAUUCAUUGCUGUCGGUGGGU	mature miRNA	standard	MIMAT0000257	hsa-miR-181b-5p	hsa-miR-181b-5p
940	0.728241	hsa-miR-1273g-3p	0.186965	7610.54	770.124	8830.52	1284.04	0.214499	7673.85	6643.95	7596.89	8527.48	9466.25	6913.23	9321.4	9621.2	ACCACUGCACUCCAGCCUGAG	mature miRNA	standard	MIMAT0022742	hsa-miR-1273g-3p	hsa-miR-1273g-3p
468	0.00907327	hsa-miR-493-5p	0.979325	14.2295	9.66903	16.5145	14.5107	0.214852	0.00818991	16.2939	20.124	20.4919	18.767	0.00913418	12.4026	34.8794	UUGUACAUGGUAGGCUUUCAUU	mature miRNA	standard	MIMAT0002813	hsa-miR-493-5p	hsa-miR-493-5p
742	0.440571	hsa-miR-637	0.362601	84.342	9.7647	98.0289	22.4863	0.216956	72.0282	82.8563	86.9405	95.5429	86.4462	110.636	72.7853	122.248	ACUGGGGGCUUUCGGGCUCUGCGU	mature miRNA	standard	MIMAT0003307	hsa-miR-637	hsa-miR-637
203	2.21053	hsa-miR-151b	0.00615848	2205.43	107.533	2564.58	117.316	0.21766	2110.48	2274.1	2320.09	2117.05	2514.55	2449.87	2724.6	2569.28	UCGAGGAGCUCACAGUCU	mature miRNA	standard	MIMAT0010214	hsa-miR-151b	hsa-miR-151b
490	0.902447	hsa-miR-505-3p	0.125185	161.682	22.4618	188.14	9.44186	0.218646	135.597	150.855	175.971	184.304	189.107	180.569	201.121	181.761	CGUCAACACUUGCUGGUUUCCU	mature miRNA	standard	MIMAT0002876	hsa-miR-505-3p	hsa-miR-505-3p
170	0.870924	hsa-miR-138-1-3p	0.13461	139.016	19.8843	161.858	9.38289	0.219475	157.371	117.865	126.307	154.52	171.923	157.194	151.205	167.109	GCUACUUCACAACACCAGGGCC	mature miRNA	standard	MIMAT0004607	hsa-miR-138-1-3p	hsa-miR-138-1-3p
1471	0.667978	hsa-miR-4481	0.214794	110.407	16.8207	128.634	18.7274	0.22044	103.303	89.9521	124.482	123.891	128.655	104.797	130.534	150.551	GGAGUGGGCUGGUGGUU	mature miRNA	standard	MIMAT0019015	hsa-miR-4481	hsa-miR-4481
1507	1.53708	hsa-miR-4516	0.0290352	4970.72	180.736	5793.92	485.038	0.221084	4862.1	4957.56	4833.35	5229.86	5491.17	5309.81	6000	6374.69	GGGAGAAGGGUCGGGGC	mature miRNA	standard	MIMAT0019053	hsa-miR-4516	hsa-miR-4516
1062	0.038914	hsa-miR-3126-5p	0.914294	15.093	3.26013	17.6087	14.729	0.222405	16.6423	18.2807	10.7115	14.7378	7.23173	39.4559	12.0593	11.6879	UGAGGGACAGAUGCCAGAAGCA	mature miRNA	standard	MIMAT0014989	hsa-miR-3126-5p	hsa-miR-3126-5p
1182	0.839184	hsa-miR-3613-3p	0.144816	7132.65	593.002	8328.61	1162.58	0.223636	6450.3	7336.45	6906.46	7837.39	7974.55	9509.5	8962.36	6868.03	ACAAAAAAAAAAGCCCAACCCUUC	mature miRNA	standard	MIMAT0017991	hsa-miR-3613-3p	hsa-miR-3613-3p
1824	1.26663	hsa-miR-5001-5p	0.0541214	2321.98	225.276	2712.49	202.895	0.224261	2317.96	2362.73	2029.86	2577.39	2727.28	2816.54	2423.52	2882.63	AGGGCUGGACUCAGCGGCGGAGCU	mature miRNA	standard	MIMAT0021021	hsa-miR-5001-5p	hsa-miR-5001-5p
1289	0.232983	hsa-miR-3926	0.584812	87.7607	8.5473	102.791	38.8873	0.228073	93.9581	94.8016	76.4745	85.8088	88.3771	158.045	67.506	97.2376	UGGCCAAAAAGCAGGCAGAGA	mature miRNA	standard	MIMAT0018201	hsa-miR-3926	hsa-miR-3926
1196	1.01357	hsa-miR-3621	0.0969239	329.219	43.9734	387.412	30.0513	0.23482	300.71	377.962	284.406	353.797	353.923	407.297	417.664	370.763	CGCGGGUCGGGGUCUGCAGG	mature miRNA	standard	MIMAT0018002	hsa-miR-3621	hsa-miR-3621
76	0.906698	hsa-miR-29a-5p	0.123966	166.013	12.2849	195.48	26.4177	0.235729	155.775	182.573	168.034	157.668	203.801	208.096	156.323	213.701	ACUGAUUUCUUUUGGUGUUCAG	mature miRNA	standard	MIMAT0004503	hsa-miR-29a-5p	hsa-miR-29a-5p
1498	1.57601	hsa-miR-4507	0.0265457	982.52	80.1886	1157.98	56.3629	0.237047	869.43	1007.45	995.027	1058.17	1237.27	1149.61	1140.63	1104.39	CUGGGUUGGGCUGGGCUGGG	mature miRNA	standard	MIMAT0019044	hsa-miR-4507	hsa-miR-4507
1453	0.24939	hsa-miR-4465	0.563132	26.1207	4.27805	30.9425	12.1318	0.244396	21.8956	25.2509	25.2536	32.0827	20.1285	29.9931	25.5435	48.1049	CUCAAGUAGUCUGACCAGGGGA	mature miRNA	standard	MIMAT0018992	hsa-miR-4465	hsa-miR-4465
943	0.226044	hsa-miR-1276	0.594231	30.1451	10.7407	35.7373	13.6611	0.245507	20.1841	22.3333	35.2964	42.7667	33.6559	37.7793	52.3609	19.1532	UAAAGAGCCCUGUGGAGACA	mature miRNA	standard	MIMAT0005930	hsa-miR-1276	hsa-miR-1276
779	0.300589	hsa-miR-664b-3p	0.500508	88.9853	13.5803	105.513	32.2656	0.245783	80.9878	90.6016	107.446	76.9061	62.7407	103.881	115.362	140.068	UUCAUUUGCCUCCCAGCCUACA	mature miRNA	standard	MIMAT0022272	hsa-miR-664b-3p	hsa-miR-664b-3p
2019	1.13596	hsa-miR-6724-5p	0.0731201	1001.32	116.128	1188.74	55.2957	0.247528	1026.71	839.214	1023.91	1115.44	1200.35	1107.6	1219.1	1227.89	CUGGGCCCGCGGCGGGCGUGGGG	mature miRNA	standard	MIMAT0025856	hsa-miR-6724-5p	hsa-miR-6724-5p
1030	0.389569	hsa-miR-2467-3p	0.407785	135.729	7.38042	161.393	48.2216	0.249844	127.364	144.13	132.331	139.091	224.666	172.548	117.928	130.429	AGCAGAGGCAGAGAGGCUCAGG	mature miRNA	standard	MIMAT0019953	hsa-miR-2467-3p	hsa-miR-2467-3p
799	0.805351	hsa-miR-760	0.156549	38.1707	6.43608	45.5439	6.05956	0.254792	31.0064	38.8697	46.4805	36.3264	45.668	52.3781	46.4934	37.6362	CGGCUCUGGGUCUGUGGGGA	mature miRNA	standard	MIMAT0004957	hsa-miR-760	hsa-miR-760
974	0.271498	hsa-miR-1304-3p	0.535182	23.6094	9.31752	28.2035	9.53788	0.256515	17.7798	31.7444	31.3344	13.5789	35.6558	15.7212	25.7729	35.6642	UCUCACUGUAGCCUCGAACCCC	mature miRNA	standard	MIMAT0022720	hsa-miR-1304-3p	hsa-miR-1304-3p
197	1.15173	hsa-miR-149-3p	0.0705131	690.297	82.8691	825.266	76.4135	0.257642	675.019	741.553	579.858	764.759	855.676	856.607	877.167	711.616	AGGGAGGGACGGGGGCUGUGC	mature miRNA	standard	MIMAT0004609	hsa-miR-149-3p	hsa-miR-149-3p
890	2.23313	hsa-miR-1234-5p	0.00584615	4149.81	238.71	4966.25	254.759	0.259111	4253.01	3797.75	4326.15	4222.33	5070.72	4840.42	4687.33	5266.53	GGGGGGGGGGGGGGGGGGCCG	mature miRNA	standard	MIMAT0022944	hsa-miR-1234-5p	hsa-miR-1234-5p
397	0.579336	hsa-miR-378g	0.263429	47.0492	10.3198	56.4359	11.0679	0.262442	40.4848	37.9178	60.8065	48.9879	67.1132	50.5064	64.2369	43.8871	ACUGGGCUUGGAGUCAGAAG	mature miRNA	standard	MIMAT0018937	hsa-miR-378g	hsa-miR-378g
1066	0.138321	hsa-miR-3129-3p	0.727241	26.5828	14.9572	31.8956	14.9078	0.26286	14.9202	14.4557	31.229	45.7265	43.2072	37.5846	9.94343	36.8471	AAACUAAUCUCUACACUGCUGC	mature miRNA	standard	MIMAT0019202	hsa-miR-3129-3p	hsa-miR-3129-3p
1393	0.757409	hsa-miR-4326	0.17482	73.3215	11.0541	88.1257	15.1066	0.265326	56.8514	78.2578	77.599	80.5778	109.62	81.5922	86.477	74.8134	UGUUCCUCUGUCUCCCAGAC	mature miRNA	standard	MIMAT0016888	hsa-miR-4326	hsa-miR-4326
333	0.810872	hsa-miR-329	0.154571	60.4079	5.3436	72.9335	13.9781	0.271846	64.1354	52.8206	64.1751	60.5004	92.9108	68.0614	60.4184	70.3435	AACACACCUGGUUAACCUCUUU	mature miRNA	standard	MIMAT0001629	hsa-miR-329	hsa-miR-329
444	1.97288	hsa-miR-452-5p	0.0106444	215.41	9.03763	260.118	18.7384	0.272083	213.142	204.122	218.977	225.398	243.3	266.373	247.021	283.779	AACUGUUUGCAGAGGAAACUGA	mature miRNA	standard	MIMAT0001635	hsa-miR-452-5p	hsa-miR-452-5p
150	0.13849	hsa-miR-128	0.726959	389.128	53.9381	471.063	298.155	0.275676	353.325	344.204	396.557	462.427	640.374	552.357	29.5237	662	UCACAGUGAACCGGUCUCUUU	mature miRNA	standard	MIMAT0000424	hsa-miR-128	hsa-miR-128
1478	0.408774	hsa-miR-4487	0.390145	26.8525	12.36	32.5501	7.80562	0.277605	15.1667	42.4637	18.9596	30.8199	42.3196	28.3123	24.5842	34.9841	AGAGCUGGCUGAAGGGCAG	mature miRNA	standard	MIMAT0019021	hsa-miR-4487	hsa-miR-4487
777	0.101659	hsa-miR-664a-3p	0.7913	37.5701	15.0246	45.5701	23.7825	0.278501	43.6308	35.9143	53.0884	17.647	14.2395	71.8657	45.7329	50.4421	UAUUCAUUUAUCCCCAGCCUACA	mature miRNA	standard	MIMAT0005949	hsa-miR-664a-3p	hsa-miR-664a-3p
30	1.00095	hsa-miR-15b-3p	0.0997825	504.055	27.1659	613.462	91.0898	0.283393	524.429	463.995	514.268	513.529	599.807	501.884	723.058	629.1	CGAAUCAUUAUUUGCUGCUCUA	mature miRNA	standard	MIMAT0004586	hsa-miR-15b-3p	hsa-miR-15b-3p
1373	3.21058	hsa-miR-4306	0.000615777	419.314	18.0622	511.276	14.8678	0.286073	395.261	422.944	438.971	420.08	500.198	508.329	503.568	533.009	UGGAGAGAAAGGCAGUA	mature miRNA	standard	MIMAT0016858	hsa-miR-4306	hsa-miR-4306
558	0.483522	hsa-miR-532-5p	0.328457	26.2541	5.96789	32.066	7.53293	0.2885	32.5516	18.3791	25.6414	28.4444	36.7695	36.9892	33.479	21.0262	CAUGCCUUGAGUGUAGGACCGU	mature miRNA	standard	MIMAT0002888	hsa-miR-532-5p	hsa-miR-532-5p
34	1.22431	hsa-miR-16-5p	0.0596613	7777.24	796.332	9514.78	1216.5	0.290912	7605.03	6890.48	8819.43	7794.03	8830.02	8167.01	10741.6	10320.5	UAGCAGCACGUAAAUAUUGGCG	mature miRNA	standard	MIMAT0000069	hsa-miR-16-5p	hsa-miR-16-5p
1444	0.234804	hsa-miR-4456	0.582366	25.4597	3.52187	31.151	12.7357	0.29106	27.1503	28.3658	25.9312	20.3917	37.5215	24.2909	17.2744	45.5173	CCUGGUGGCUUCCUUUU	mature miRNA	standard	MIMAT0018978	hsa-miR-4456	hsa-miR-4456
58	2.12974	hsa-miR-23c	0.00741761	2661.68	180.707	3260.67	205.416	0.292833	2530.68	2495.11	2876.75	2744.17	2962.44	3287.16	3399.79	3393.3	AUCACAUUGCCAGUGAUUACCC	mature miRNA	standard	MIMAT0018000	hsa-miR-23c	hsa-miR-23c
166	3.27859	hsa-miR-135b-5p	0.000526516	158.522	4.6118	194.206	8.2066	0.292905	158.522	152.013	162.141	161.411	198.531	203.606	187.967	186.719	UAUGGCUUUUCAUUCCUAUGUGA	mature miRNA	standard	MIMAT0000758	hsa-miR-135b-5p	hsa-miR-135b-5p
979	1.58489	hsa-miR-1307-3p	0.0260079	160.924	17.3919	197.196	13.8507	0.293252	138.738	178.223	156.156	170.579	210.19	205.209	194.497	178.888	ACUCGGCGUGGCGUCGGUCGUG	mature miRNA	standard	MIMAT0005951	hsa-miR-1307-3p	hsa-miR-1307-3p
1831	0.824057	hsa-miR-5006-3p	0.149949	62.7353	4.83745	77.8368	15.0563	0.311176	56.6748	68.1261	61.6229	64.5172	76.6119	96.5376	78.484	59.7139	UUUCCCUUUCCAUCCUGGCAG	mature miRNA	standard	MIMAT0021034	hsa-miR-5006-3p	hsa-miR-5006-3p
948	0.356558	hsa-miR-1281	0.439989	87.2219	22.5568	109.027	40.0742	0.321928	86.9394	56.3762	96.0625	109.509	77.5842	72.1054	135.178	151.242	UCGCCUCCUCCUCUCCC	mature miRNA	standard	MIMAT0005939	hsa-miR-1281	hsa-miR-1281
1527	1.83567	hsa-miR-4530	0.0145994	2447.89	214.985	3071.24	58.8801	0.327286	2635.62	2244.51	2279.75	2631.68	3041.1	3010.88	3086.89	3146.1	CCCAGCAGGACGGGAGCG	mature miRNA	standard	MIMAT0019069	hsa-miR-4530	hsa-miR-4530
354	2.27382	hsa-miR-361-5p	0.00532328	828.966	15.9197	1040.33	60.2027	0.327659	844.917	809.557	822.847	838.544	958.344	1086.45	1084.54	1031.99	UUAUCAGAAUCUCCAGGGGUAC	mature miRNA	standard	MIMAT0000703	hsa-miR-361-5p	hsa-miR-361-5p
61	1.92047	hsa-miR-24-3p	0.0120097	3828.5	38.1995	4822.2	397.609	0.332914	3866.68	3776.37	3828.19	3842.73	4372	4624.02	5251.59	5041.18	UGGCUCAGUUCAGCAGGAACAG	mature miRNA	standard	MIMAT0000080	hsa-miR-24-3p	hsa-miR-24-3p
445	1.4098	hsa-miR-454-3p	0.0389227	747.163	51.8471	943.151	120.558	0.336065	782.08	702.769	801.042	702.761	776.1	939.451	1005.02	1052.03	UAGUGCAAUAUUGCUUAUAGGGU	mature miRNA	standard	MIMAT0003885	hsa-miR-454-3p	hsa-miR-454-3p
743	1.91729	hsa-miR-638	0.0120978	4505.41	438.688	5715.21	263.882	0.343148	3907.26	4452.88	4881.23	4780.28	5619.2	5420.47	6045.62	5775.55	AGGGAUCGCGGGCGGGUGGCGGCCU	mature miRNA	standard	MIMAT0003308	hsa-miR-638	hsa-miR-638
458	0.424616	hsa-miR-487b	0.37617	36.8061	8.32171	46.7152	17.7207	0.343949	31.1178	43.2065	44.6407	28.2592	37.3684	47.3314	71.2822	30.8788	AAUCGUACAGGGUCAUCCACUU	mature miRNA	standard	MIMAT0003180	hsa-miR-487b	hsa-miR-487b
204	1.73541	hsa-miR-152	0.0183903	475.419	10.1547	604.229	60.4786	0.345895	460.886	477.544	478.74	484.507	593.775	597.187	685.987	539.966	UCAGUGCAUGACAGAACUUGG	mature miRNA	standard	MIMAT0000438	hsa-miR-152	hsa-miR-152
692	0.405056	hsa-miR-593-3p	0.393499	15.2146	15.717	19.3535	9.02927	0.34714	9.9368	13.7892	0.00933194	37.1231	20.3077	30.8337	17.2941	8.97868	UGUCUCUGCUGGGGUUUCU	mature miRNA	standard	MIMAT0004802	hsa-miR-593-3p	hsa-miR-593-3p
1210	2.19305	hsa-miR-3656	0.00641141	3745.67	89.2121	4772.18	315.108	0.349425	3629.4	3824.26	3806.17	3722.84	4615.57	4414.35	4948.84	5109.97	GGCGGGUGCGGGGGUGG	mature miRNA	standard	MIMAT0018076	hsa-miR-3656	hsa-miR-3656
19	1.34915	hsa-miR-7-1-3p	0.0447563	167.394	23.5912	214.233	24.3111	0.355932	164.545	135.097	185.597	184.337	186.374	201.368	233.528	235.661	CAACAAAUCACAGUCUGCCAUA	mature miRNA	standard	MIMAT0004553	hsa-miR-7-1-3p	hsa-miR-7-1-3p
4	1.60991	hsa-let-7b-3p	0.0245521	218.558	17.5721	280.073	35.3133	0.357786	197.911	210.459	236.193	229.669	233.692	312.593	272.234	301.772	CUAUACAACCUACUGCCUUCCC	mature miRNA	standard	MIMAT0004482	hsa-let-7b-3p	hsa-let-7b-3p
1967	2.44562	hsa-miR-6133	0.00358406	959.514	71.5866	1240.35	81.2712	0.370368	870.581	985.355	942.034	1040.08	1329.05	1169.67	1289.6	1173.07	UGAGGGAGGAGGUUGGGUA	mature miRNA	standard	MIMAT0024617	hsa-miR-6133	hsa-miR-6133
340	0.146181	hsa-miR-337-3p	0.714199	23.8016	4.14508	30.9523	34.1222	0.378988	21.6459	19.6237	29.1348	24.802	79.6951	29.0651	4.71213	10.3368	CUCCUAUAUGAUGCCUUUCUUC	mature miRNA	standard	MIMAT0000754	hsa-miR-337-3p	hsa-miR-337-3p
1778	0.0115191	hsa-miR-4780	0.973825	20.977	10.8006	27.4503	21.187	0.388011	21.6316	17.2226	9.66953	35.3844	20.0769	31.1297	4.07878	54.5157	ACCCUUGAGCCUGAUCCCUAGC	mature miRNA	standard	MIMAT0019939	hsa-miR-4780	hsa-miR-4780
953	0.732727	hsa-miR-1285-5p	0.185043	65.6138	19.5864	86.168	18.4027	0.393152	62.9881	60.4437	92.8234	46.2001	60.3929	103.666	92.671	87.942	GAUCUCACUUUGUUGCCCAGG	mature miRNA	standard	MIMAT0022719	hsa-miR-1285-5p	hsa-miR-1285-5p
1697	0.755901	hsa-miR-4730	0.175428	70.318	17.0878	92.4812	20.5076	0.395267	52.3393	59.6859	80.7242	88.5226	96.6643	111.515	63.3745	98.3708	CUGGCGGAGCCCAUUCCAUGCCA	mature miRNA	standard	MIMAT0019852	hsa-miR-4730	hsa-miR-4730
1093	1.61735	hsa-miR-3149	0.0241349	1139.1	139.569	1507.41	56.9973	0.40417	1193.68	937.058	1169.46	1256.22	1524.89	1454.39	1470.41	1579.94	UUUGUAUGGAUAUGUGUGUGUAU	mature miRNA	standard	MIMAT0015022	hsa-miR-3149	hsa-miR-3149
116	0.35199	hsa-miR-96-5p	0.444641	68.6315	6.9711	91.1802	34.3158	0.40985	73.6168	60.6306	75.2566	65.0219	41.9198	95.5788	107.267	119.955	UUUGGCACUAGCACAUUUUUGCU	mature miRNA	standard	MIMAT0000095	hsa-miR-96-5p	hsa-miR-96-5p
993	2.49433	hsa-miR-1587	0.0032038	815.724	35.324	1084.82	83.6606	0.411306	836.645	819.124	764.843	842.281	1051.71	1158.2	1147.47	981.906	UUGGGCUGGGCUGGGUUGGG	mature miRNA	standard	MIMAT0019077	hsa-miR-1587	hsa-miR-1587
1454	2.03377	hsa-miR-4466	0.00925183	2444.86	228.538	3257.7	320.329	0.414102	2565.91	2102.16	2551.85	2559.52	3364.71	2874.49	3631.8	3159.8	GGGUGCGGGCCGGCGGGG	mature miRNA	standard	MIMAT0018993	hsa-miR-4466	hsa-miR-4466
814	0.743883	hsa-miR-874	0.18035	59.8744	20.5676	79.844	12.7238	0.415246	36.0252	49.4739	75.325	78.6734	68.8039	91.8329	68.8907	89.8487	CUGCCCUGGCCCGAGGGACCGA	mature miRNA	standard	MIMAT0004911	hsa-miR-874	hsa-miR-874
1429	2.47355	hsa-miR-4443	0.00336089	2557.77	117.954	3411.72	264.403	0.415612	2563.26	2395.63	2596.44	2675.76	3474.16	3054.02	3690.28	3428.43	UUGGAGGCGUGGGUUUU	mature miRNA	standard	MIMAT0018961	hsa-miR-4443	hsa-miR-4443
1064	0.260686	hsa-miR-3127-5p	0.548674	29.9624	4.67297	40.0281	16.435	0.417857	33.5188	34.4718	25.9516	25.9077	48.1344	47.9179	15.3803	48.6796	AUCAGGGCUUGUGGAAUGGGAAG	mature miRNA	standard	MIMAT0014990	hsa-miR-3127-5p	hsa-miR-3127-5p
77	0.985822	hsa-miR-29b-1-5p	0.103319	91.0413	19.9221	121.653	24.8928	0.418182	74.4909	76.266	96.5109	116.897	122.172	154.788	94.9646	114.689	GCUGGUUUCAUAUGGUGGUUUAGA	mature miRNA	standard	MIMAT0004514	hsa-miR-29b-1-5p	hsa-miR-29b-1-5p
29	0.192576	hsa-miR-15a-5p	0.641836	1748.23	73.4614	2338.69	1039.27	0.419801	1678.64	1758.14	1846.88	1709.28	2843.1	2834.2	2897.1	780.343	UAGCAGCACAUAAUGGUUUGUG	mature miRNA	standard	MIMAT0000068	hsa-miR-15a-5p	hsa-miR-15a-5p
188	2.60267	hsa-miR-146a-5p	0.0024965	3552.29	276.728	4760.69	338.681	0.422421	3236.65	3518.64	3542.59	3911.29	4643.23	4408.97	5214.99	4775.58	UGAGAACUGAAUUCCAUGGGUU	mature miRNA	standard	MIMAT0000449	hsa-miR-146a-5p	hsa-miR-146a-5p
1332	0.0113461	hsa-miR-4265	0.974213	17.8341	9.06355	23.9051	18.9622	0.422681	24.679	25.1607	15.5179	5.97885	40.8437	12.4779	3.17709	39.1217	CUGUGGGCUCAGCUCUGGG	mature miRNA	standard	MIMAT0016891	hsa-miR-4265	hsa-miR-4265
1096	1.43916	hsa-miR-3150b-3p	0.0363784	81.8446	12.9621	110.121	15.8099	0.428126	70.5134	96.4967	89.0004	71.3678	98.2592	112.712	131.481	98.0301	UGAGGAGAUCGUCGAGGUUGG	mature miRNA	standard	MIMAT0018194	hsa-miR-3150b-3p	hsa-miR-3150b-3p
447	1.42545	hsa-miR-455-3p	0.0375449	271.294	41.5466	366.822	49.6178	0.435224	304.407	212.093	295.221	273.454	361.766	391.388	414.366	299.768	GCAGUCCAUGGGCAUAUACAC	mature miRNA	standard	MIMAT0004784	hsa-miR-455-3p	hsa-miR-455-3p
1257	0.30732	hsa-miR-3689b-3p	0.492811	30.9877	16.2565	42.0962	22.2823	0.441994	18.4951	29.2895	21.7553	54.4107	20.1171	59.0076	25.8206	63.4394	CUGGGAGGUGUGAUAUUGUGGU	mature miRNA	standard	MIMAT0018181,MIMAT0019007	hsa-miR-3689b-3p	hsa-miR-3689b-3p, hsa-miR-3689c
83	2.78123	hsa-miR-30a-5p	0.00165488	2557.12	81.1815	3482.81	260.524	0.445732	2524.67	2548.17	2483.53	2672.11	3203.52	3318.38	3712.94	3696.39	UGUAAACAUCCUCGACUGGAAG	mature miRNA	standard	MIMAT0000087	hsa-miR-30a-5p	hsa-miR-30a-5p
1437	0.930783	hsa-miR-4449	0.117278	52.5848	13.8363	71.6908	15.3171	0.44714	37.5142	44.1772	63.6526	64.9954	65.311	57.9204	70.136	93.3957	CGUCCCGGGGCUGCGCGAGGCA	mature miRNA	standard	MIMAT0018968	hsa-miR-4449	hsa-miR-4449
1549	0.401971	hsa-miR-4639-3p	0.396304	42.6781	4.62185	58.2376	28.4648	0.448454	37.9425	39.8137	44.9663	47.9901	49.2931	98.8839	32.4844	52.2891	UCACUCUCACCUUGCUUUGC	mature miRNA	standard	MIMAT0019698	hsa-miR-4639-3p	hsa-miR-4639-3p
95	1.78721	hsa-miR-32-3p	0.0163228	575.06	41.5707	786.675	102.303	0.452055	537.096	544.461	624.446	594.237	642.892	784.731	852.393	866.684	CAAUUUAGUGUGUGUGAUAUUU	mature miRNA	standard	MIMAT0004505	hsa-miR-32-3p	hsa-miR-32-3p
56	2.14957	hsa-miR-23b-3p	0.00708644	7358.9	74.8327	10118	961.617	0.45936	7341.75	7465.4	7290.02	7338.42	9023.88	9771.64	11296.3	10380.1	AUCACAUUGCCAGGGAUUACC	mature miRNA	standard	MIMAT0000418	hsa-miR-23b-3p	hsa-miR-23b-3p
1351	1.85537	hsa-miR-4284	0.0139517	2504.96	292.395	3448.26	432.661	0.461081	2280.33	2228.26	2712.05	2799.2	2959.35	3244.98	3650.01	3938.7	GGGCUCACAUCACCCCAU	mature miRNA	standard	MIMAT0016915	hsa-miR-4284	hsa-miR-4284
417	0.941328	hsa-miR-421	0.114465	59.3562	18.3131	82.2388	14.7606	0.470421	82.9383	51.5322	39.9746	62.9797	85.2088	86.2482	96.1326	61.3656	AUCAACAGACAUUAAUUGGGCGC	mature miRNA	standard	MIMAT0003339	hsa-miR-421	hsa-miR-421
201	2.79194	hsa-miR-151a-3p	0.00161458	554.666	44.4381	770.221	27.5861	0.473655	507.886	561.166	536.841	612.768	763.732	738.385	773.685	805.083	CUAGACUGAAGCUCCUUGAGG	mature miRNA	standard	MIMAT0000757	hsa-miR-151a-3p	hsa-miR-151a-3p
1479	2.01497	hsa-miR-4488	0.0096611	3111.62	220.771	4328.01	548.648	0.476039	3046.47	2886.65	3099.7	3413.65	4239.44	3870.47	5119.11	4083.01	AGGGGGCGGGCUCCGGCG	mature miRNA	standard	MIMAT0019022	hsa-miR-4488	hsa-miR-4488
985	0.645194	hsa-miR-1343	0.226363	29.1208	10.9149	40.6459	13.0399	0.481062	19.5087	31.7087	43.4412	21.8244	48.4989	54.3158	33.7549	26.014	CUCCUGGGGCCCGCACUCUCGC	mature miRNA	standard	MIMAT0019776	hsa-miR-1343	hsa-miR-1343
361	0.618522	hsa-miR-365b-5p	0.240701	18.7741	5.08308	26.2756	9.87094	0.484974	11.4545	22.4234	19.216	22.0027	40.0129	23.5295	16.5582	25.0016	AGGGACUUUCAGGGGCAGCUGU	mature miRNA	standard	MIMAT0022833	hsa-miR-365b-5p	hsa-miR-365b-5p
156	2.49275	hsa-miR-130b-3p	0.00321553	442.541	20.3242	621.993	58.5748	0.491085	452.652	440.416	415.09	462.007	546.071	606.031	673.074	662.794	CAGUGCAAUGAUGAAAGGGCAU	mature miRNA	standard	MIMAT0000691	hsa-miR-130b-3p	hsa-miR-130b-3p
1803	0.0879126	hsa-miR-4796-3p	0.816747	15.4599	6.96825	21.7995	18.0433	0.495767	10.7959	20.4688	8.25999	22.3148	24.3583	5.37169	46.1134	11.3546	UAAAGUGGCAGAGUAUAGACAC	mature miRNA	standard	MIMAT0019971	hsa-miR-4796-3p	hsa-miR-4796-3p
728	1.52711	hsa-miR-625-5p	0.0297093	73.8494	5.80772	104.744	21.2186	0.504211	79.7784	67.3113	70.755	77.5527	99.7784	93.4733	89.7625	135.962	AGGGGGAAAGUUCUAUAGUCC	mature miRNA	standard	MIMAT0003294	hsa-miR-625-5p	hsa-miR-625-5p
82	0.932721	hsa-miR-30a-3p	0.116756	382.658	109.253	545.271	64.6789	0.510918	423.47	226.729	400.198	480.236	468.26	526.623	563.978	622.224	CUUUCAGUCGGAUGUUUGCAGC	mature miRNA	standard	MIMAT0000088	hsa-miR-30a-3p	hsa-miR-30a-3p
208	0.387827	hsa-miR-155-3p	0.409424	18.6473	4.60175	26.5818	13.4931	0.511473	13.0947	24.3634	18.4927	18.6383	34.5598	41.422	16.1659	14.1794	CUCCUACAUAUUAGCAUUAACA	mature miRNA	standard	MIMAT0004658	hsa-miR-155-3p	hsa-miR-155-3p
838	0.255274	hsa-miR-933	0.555554	29.4325	17.9228	41.968	36.1221	0.511878	12.75	15.5741	48.3737	41.0323	0.0106226	23.9624	75.9501	67.9488	UGUGCGCAGGGAGACCUCUCCC	mature miRNA	standard	MIMAT0004976	hsa-miR-933	hsa-miR-933
54	3.02525	hsa-miR-23a-3p	0.000943514	7308	312.006	10422.7	721.583	0.512175	7245.28	7731.11	7276.39	6979.23	9614.31	10156.1	11320.6	10599.6	AUCACAUUGCCAGGGAUUUCC	mature miRNA	standard	MIMAT0000078	hsa-miR-23a-3p	hsa-miR-23a-3p
1284	1.18041	hsa-miR-3922-5p	0.0660075	32.5144	7.67541	46.4735	8.16123	0.51533	33.9588	21.9066	40.2695	33.9226	37.3656	42.4912	55.7868	50.2504	UCAAGGCCAGAGGUCCCACAGCA	mature miRNA	standard	MIMAT0019227	hsa-miR-3922-5p	hsa-miR-3922-5p
882	0.276465	hsa-miR-1228-3p	0.529097	60.8479	11.3788	87.5531	59.8373	0.524951	60.0563	47.4781	60.5536	75.3035	135.421	107.383	107.395	0.0129628	UCACACCUGCCUCGCCCCCC	mature miRNA	standard	MIMAT0005583	hsa-miR-1228-3p	hsa-miR-1228-3p
939	1.82993	hsa-miR-1273f	0.0147935	170.197	22.2056	245.115	34.105	0.526255	157.994	145.362	184.996	192.436	272.224	195.188	255.666	257.382	GGAGAUGGAGGUUGCAGUG	mature miRNA	standard	MIMAT0020601	hsa-miR-1273f	hsa-miR-1273f
668	2.68658	hsa-miR-574-5p	0.00205788	2182.44	116.905	3144.66	271.398	0.526963	2259.44	2072.68	2304.85	2092.78	3413.07	2835.5	3002.99	3327.07	UGAGUGUGUGUGUGUGAGUGUGU	mature miRNA	standard	MIMAT0004795	hsa-miR-574-5p	hsa-miR-574-5p
195	3.2778	hsa-miR-148b-3p	0.000527468	287.071	10.2596	414.237	25.5927	0.529049	275.648	297.337	281.355	293.943	440.686	427.156	407.272	381.834	UCAGUGCAUCACAGAACUUUGU	mature miRNA	standard	MIMAT0000759	hsa-miR-148b-3p	hsa-miR-148b-3p
1133	2.26796	hsa-miR-3178	0.00539559	846.946	100.168	1222.94	118.59	0.530016	906.86	700.592	864.132	916.201	1381	1096.7	1187.5	1226.58	GGGGCGCGGCCGGAUCG	mature miRNA	standard	MIMAT0015055	hsa-miR-3178	hsa-miR-3178
1372	1.59723	hsa-miR-4305	0.0252795	94.5308	9.90948	136.882	24.1412	0.534081	95.8021	103.609	98.2166	80.4958	141.274	167.002	130.266	108.987	CCUAGACACCUCCAGUUC	mature miRNA	standard	MIMAT0016857	hsa-miR-4305	hsa-miR-4305
1522	0.741105	hsa-miR-4526	0.181508	18.6508	5.86028	27.1303	8.90856	0.54067	13.6193	14.3539	20.5095	26.1204	35.909	32.7806	23.4515	16.3803	GCUGACAGCAGGGCUGGCCGCU	mature miRNA	standard	MIMAT0019065	hsa-miR-4526	hsa-miR-4526
680	0.645907	hsa-miR-584-3p	0.225992	14.047	14.6384	20.5565	4.00941	0.549327	7.22679	8.98281	35.8017	4.17681	23.6917	15.1239	23.4721	19.9382	UCAGUUCCAGGCCAACCAGGCU	mature miRNA	standard	MIMAT0022708	hsa-miR-584-3p	hsa-miR-584-3p
90	2.84321	hsa-miR-30d-5p	0.0014348	1666.62	64.3821	2439.92	223.26	0.549906	1631.78	1594.66	1707	1733.05	2346.92	2253.26	2396.79	2762.7	UGUAAACAUCCCCGACUGGAAG	mature miRNA	standard	MIMAT0000245	hsa-miR-30d-5p	hsa-miR-30d-5p
94	1.92449	hsa-miR-31-5p	0.011899	2486.79	90.7206	3664.52	468.938	0.559341	2538.84	2368.06	2466.91	2573.33	4030.7	3017.35	3988.48	3621.55	AGGCAAGAUGCUGGCAUAGCU	mature miRNA	standard	MIMAT0000089	hsa-miR-31-5p	hsa-miR-31-5p
347	3.303	hsa-miR-340-5p	0.000497732	140.633	9.79022	208.503	14.1722	0.568137	137.424	129.156	152.317	143.633	208.713	219.061	217.834	188.404	UUAUAAAGCAAUGAGACUGAUU	mature miRNA	standard	MIMAT0004692	hsa-miR-340-5p	hsa-miR-340-5p
1015	0.870996	hsa-miR-2113	0.134587	28.8965	7.87015	42.9402	13.9321	0.571435	23.2577	21.8817	38.7417	31.7049	51.6855	57.7075	33.5648	28.803	AUUUGUGCUUGGCUCUGUCAC	mature miRNA	standard	MIMAT0009206	hsa-miR-2113	hsa-miR-2113
408	0.255872	hsa-miR-382-5p	0.55479	15.5959	3.60584	23.5292	19.0696	0.593287	15.9949	16.659	19.1455	10.5842	0.0101044	26.1159	21.5049	46.486	GAAGUUGUUCGUGGUGGAUUCG	mature miRNA	standard	MIMAT0000737	hsa-miR-382-5p	hsa-miR-382-5p
226	3.25737	hsa-miR-186-5p	0.000552877	644.672	47.4463	972.674	36.6179	0.593391	611.304	601.812	703.972	661.602	983.234	924.011	1011.94	971.514	CAAAGAAUUCUCCUUUUGGGCU	mature miRNA	standard	MIMAT0000456	hsa-miR-186-5p	hsa-miR-186-5p
557	2.26732	hsa-miR-532-3p	0.00540353	62.5612	6.60765	94.4008	12.7537	0.593531	65.5398	70.1637	59.3118	55.2294	109.081	95.2017	95.3782	77.9426	CCUCCCACACCCAAGGCUUGCA	mature miRNA	standard	MIMAT0004780	hsa-miR-532-3p	hsa-miR-532-3p
198	0.346443	hsa-miR-149-5p	0.450357	108.947	9.83139	164.555	93.0172	0.594949	114.467	106.722	118.459	96.1384	96.1104	248.518	240.765	72.8267	UCUGGCUCCGUGUCUUCACUCCC	mature miRNA	standard	MIMAT0000450	hsa-miR-149-5p	hsa-miR-149-5p
219	2.25211	hsa-miR-182-5p	0.00559616	321.063	42.9418	485.135	30.9636	0.595527	318.68	261.223	350.002	354.349	488.145	465.745	527.654	458.994	UUUGGCAAUGGUAGAACUCACACU	mature miRNA	standard	MIMAT0000259	hsa-miR-182-5p	hsa-miR-182-5p
1790	3.69515	hsa-miR-4787-5p	0.000201766	4047.66	221.343	6130.82	190.364	0.598993	3731.96	4125.88	4085.77	4247.02	6271.97	5891.69	6295.59	6064.03	GCGGGGGUGGCGGCGGCAUCCC	mature miRNA	standard	MIMAT0019956	hsa-miR-4787-5p	hsa-miR-4787-5p
896	0.269848	hsa-miR-1238-5p	0.53722	12.6036	3.15574	19.2276	18.6941	0.609343	14.473	9.80633	10.057	16.078	0.00684889	44.8289	14.7754	17.299	GUGAGUGGGAGCCCCAGUGUGUG	mature miRNA	standard	MIMAT0022947	hsa-miR-1238-5p	hsa-miR-1238-5p
1599	3.16089	hsa-miR-4668-5p	0.000690416	7309.44	662.88	11166.9	831.201	0.611397	6817.71	6893.36	8258.95	7267.75	10403.1	11005.9	12349	10909.7	AGGGAAAAAAAAAAGGAUUUGUC	mature miRNA	standard	MIMAT0019745	hsa-miR-4668-5p	hsa-miR-4668-5p
1811	2.24857	hsa-miR-4800-3p	0.00564199	710.877	79.4936	1093.89	156.817	0.621798	605.024	702.979	743.042	792.461	912.322	1282.27	1141.94	1039.03	CAUCCGUCCGUCUGUCCAC	mature miRNA	standard	MIMAT0019979	hsa-miR-4800-3p	hsa-miR-4800-3p
424	2.67229	hsa-miR-425-5p	0.00212674	768.776	38.086	1186.76	129.758	0.626396	765.25	718.907	780.864	810.081	1029.31	1132.49	1279.18	1306.07	AAUGACACGAUCACUCCCGUUGA	mature miRNA	standard	MIMAT0003393	hsa-miR-425-5p	hsa-miR-425-5p
307	0.46941	hsa-miR-301a-5p	0.339305	19.1985	17.9276	29.6914	8.19618	0.629049	30.0748	8.47145	38.2398	0.00814934	29.6352	20.1592	40.1732	28.7979	GCUCUGACUUUAUUGCACUACU	mature miRNA	standard	MIMAT0022696	hsa-miR-301a-5p	hsa-miR-301a-5p
1307	0.0616354	hsa-miR-3944-3p	0.86769	16.026	4.24605	24.9623	22.6911	0.639337	12.6717	19.7662	12.0401	19.6258	57.0781	16.0079	22.4598	4.30328	UUCGGGCUGGCCUGCUGCUCCGG	mature miRNA	standard	MIMAT0018360	hsa-miR-3944-3p	hsa-miR-3944-3p
163	1.06716	hsa-miR-135a-3p	0.0856723	26.0705	6.08471	40.6115	11.7761	0.639471	17.769	26.8967	27.2068	32.4095	47.9196	26.0663	52.1318	36.3285	UAUAGGGAUUGGAGCCGUGGCG	mature miRNA	standard	MIMAT0004595	hsa-miR-135a-3p	hsa-miR-135a-3p
358	1.0282	hsa-miR-363-5p	0.0937127	19.4877	7.12436	30.4575	8.17877	0.644239	15.6785	11.6012	27.2289	23.442	29.9787	42.1745	24.76	24.917	CGGGUGGAUCACGAUGCAAUUU	mature miRNA	standard	MIMAT0003385	hsa-miR-363-5p	hsa-miR-363-5p
1350	0.390554	hsa-miR-4283	0.406861	21.8727	12.4909	34.2471	20.0885	0.646852	4.59139	22.1021	33.862	26.9354	36.6092	11.4895	59.9234	28.9665	UGGGGCUCAGCGAGUUU	mature miRNA	standard	MIMAT0016914	hsa-miR-4283	hsa-miR-4283
346	0.238955	hsa-miR-340-3p	0.576826	21.2962	6.55888	33.6649	23.5549	0.660648	22.7507	23.0008	12.0015	27.4317	38.5229	54.907	0.0106242	41.219	UCCGUCUCAGUUACUUUAUAGC	mature miRNA	standard	MIMAT0000750	hsa-miR-340-3p	hsa-miR-340-3p
209	3.75098	hsa-miR-155-5p	0.000177427	1313.77	77.9486	2077.4	73.403	0.661063	1324.31	1257.84	1420.01	1252.93	2030.47	1999.14	2140.75	2139.24	UUAAUGCUAAUCGUGAUAGGGGU	mature miRNA	standard	MIMAT0000646	hsa-miR-155-5p	hsa-miR-155-5p
820	1.85542	hsa-miR-877-5p	0.01395	79.2687	12.0421	125.39	24.2686	0.661595	90.6423	64.7891	74.0691	87.5743	115.568	100.694	157.893	127.403	GUAGAGGAGAUGGCGCAGGG	mature miRNA	standard	MIMAT0004949	hsa-miR-877-5p	hsa-miR-877-5p
52	2.05067	hsa-miR-22-3p	0.0088988	2626.05	121.046	4159.27	561.11	0.663436	2643.83	2486.27	2595.78	2778.32	3387.68	4107.03	4630.83	4511.54	AAGCUGCCAGUUGAAGAACUGU	mature miRNA	standard	MIMAT0000077	hsa-miR-22-3p	hsa-miR-22-3p
1855	2.56177	hsa-miR-5100	0.00274304	443.984	54.2393	704.192	80.2347	0.665462	418.768	392.466	446.352	518.349	701.16	592.617	749.51	773.48	UUCAGAUCCCAGCGGUGCCUCU	mature miRNA	standard	MIMAT0022259	hsa-miR-5100	hsa-miR-5100
1436	2.93664	hsa-miR-4448	0.00115706	174.297	17.6021	279.091	27.9427	0.679188	152.428	173.213	176.113	195.434	316.329	283.979	253.306	262.752	GGCUCCUUGGUCUAGGGGUA	mature miRNA	standard	MIMAT0018967	hsa-miR-4448	hsa-miR-4448
1146	0.570034	hsa-miR-3187-3p	0.269133	27.1655	6.72248	43.5784	18.0786	0.681839	24.8652	27.0798	36.3406	20.3763	16.9013	50.6458	49.7348	57.0316	UUGGCCAUGGGGCUGCGCGG	mature miRNA	standard	MIMAT0015069	hsa-miR-3187-3p	hsa-miR-3187-3p
1784	1.14298	hsa-miR-4783-5p	0.0719482	24.8074	8.39891	39.9059	9.96451	0.685832	31.614	14.819	31.8967	20.8999	53.2986	41.37	30.7451	34.2098	GGCGCGCCCAGCUCCCGGGCU	mature miRNA	standard	MIMAT0019946	hsa-miR-4783-5p	hsa-miR-4783-5p
1422	1.41772	hsa-miR-4436b-5p	0.0382189	49.5023	11.7552	80.4259	19.2739	0.700165	35.2183	59.6816	44.5375	58.5717	88.7943	103.16	60.1889	69.5607	GUCCACUUCUGCCUGCCCUGCC	mature miRNA	standard	MIMAT0019940	hsa-miR-4436b-5p	hsa-miR-4436b-5p
60	1.50983	hsa-miR-24-2-5p	0.0309151	57.7975	4.49465	94.0552	21.6902	0.702501	56.2714	54.3033	64.3982	56.217	83.9277	100.972	70.6024	120.719	UGCCUACUGAGCUGAAACACAG	mature miRNA	standard	MIMAT0004497	hsa-miR-24-2-5p	hsa-miR-24-2-5p
1561	0.232578	hsa-miR-4647	0.585359	14.4658	8.69532	23.6974	22.4968	0.712083	26.7928	9.38165	7.46851	14.2201	13.0791	29.5371	0.0092867	52.1639	GAAGAUGGUGCUGUGCUGAGGAA	mature miRNA	standard	MIMAT0019709	hsa-miR-4647	hsa-miR-4647
1690	0.551772	hsa-miR-4726-3p	0.280691	14.9656	6.93133	24.6469	11.0025	0.719755	15.9807	14.1547	23.3022	6.42495	35.1692	28.1211	26.0877	9.20984	ACCCAGGUUCCCUCUGGCCGCA	mature miRNA	standard	MIMAT0019846	hsa-miR-4726-3p	hsa-miR-4726-3p
1138	0.843576	hsa-miR-3181	0.143359	20.744	12.3455	34.2218	12.6779	0.722221	13.6517	38.4686	19.6852	11.1705	23.5754	50.2558	38.5008	24.5551	AUCGGGCCCUCGGCGCCGG	mature miRNA	standard	MIMAT0015061	hsa-miR-3181	hsa-miR-3181
238	3.72815	hsa-miR-193a-5p	0.000187005	158.553	13.2346	262.237	15.8131	0.725911	170.499	150.276	144.318	169.118	283.863	264.208	250.755	250.123	UGGGUCUUUGCGGGCGAGAUGA	mature miRNA	standard	MIMAT0004614	hsa-miR-193a-5p	hsa-miR-193a-5p
1539	0.765265	hsa-miR-4632-3p	0.171686	34.2764	11.5127	56.7509	27.5836	0.727425	27.6018	24.0086	35.5324	49.9631	61.8679	93.5555	39.1876	32.3926	UGCCGCCCUCUCGCUGCUCUAG	mature miRNA	standard	MIMAT0019688	hsa-miR-4632-3p	hsa-miR-4632-3p
1278	1.84116	hsa-miR-3917	0.0144158	32.2696	5.79438	53.516	11.6043	0.729792	31.263	38.1208	35.031	24.6637	48.675	47.6484	70.8864	46.8541	GCUCGGACUGAGCAGGUGGG	mature miRNA	standard	MIMAT0018191	hsa-miR-3917	hsa-miR-3917
1854	2.83334	hsa-miR-5096	0.00146777	800.992	25.7408	1341.63	112.745	0.744126	767.465	794.121	820.668	821.714	1450.18	1274.6	1218.41	1423.33	GUUUCACCAUGUUGGUCAGGC	mature miRNA	standard	MIMAT0020603	hsa-miR-5096	hsa-miR-5096
345	1.45909	hsa-miR-339-5p	0.0347464	108.71	10.3486	182.254	45.888	0.745458	99.3814	118.352	116.958	100.151	206.596	147.456	234.699	140.264	UCCCUGUCCUCCAGGAGCUCACG	mature miRNA	standard	MIMAT0000764	hsa-miR-339-5p	hsa-miR-339-5p
1095	0.659202	hsa-miR-3150a-5p	0.219178	13.952	8.7866	23.3959	11.8066	0.745784	8.27017	12.618	8.16094	26.7588	24.7693	38.8774	10.8105	19.1262	CAACCUCGACGAUCUCCUCAGC	mature miRNA	standard	MIMAT0019206	hsa-miR-3150a-5p	hsa-miR-3150a-5p
212	2.61407	hsa-miR-181a-5p	0.00243181	869.999	123.669	1462	170.744	0.748861	902.197	708.533	1006.81	862.455	1336.85	1343.37	1702.23	1465.55	AACAUUCAACGCUGUCGGUGAGU	mature miRNA	standard	MIMAT0000256	hsa-miR-181a-5p	hsa-miR-181a-5p
1010	0.199223	hsa-miR-1976	0.632087	10.7085	5.42434	18.064	14.4045	0.754355	12.3904	3.39908	10.6781	16.3665	14.6339	33.9988	23.6141	0.00901812	CCUCCUGCCCUCCUUGCUGU	mature miRNA	standard	MIMAT0009451	hsa-miR-1976	hsa-miR-1976
1799	1.07165	hsa-miR-4793-5p	0.0847915	20.0662	4.15844	34.0577	12.5197	0.763213	24.6956	18.5313	15.1055	21.9323	25.6173	21.7417	40.4424	48.4293	ACAUCCUGCUCCACAGGGCAGAGG	mature miRNA	standard	MIMAT0019965	hsa-miR-4793-5p	hsa-miR-4793-5p
112	3.07464	hsa-miR-93-3p	0.000842093	80.1663	7.59197	136.295	15.105	0.765668	75.9114	72.0014	84.0291	88.7233	139.611	115.902	137.359	152.31	ACUGCUGAGCUAGCACUUCCCG	mature miRNA	standard	MIMAT0004509	hsa-miR-93-3p	hsa-miR-93-3p
236	2.18836	hsa-miR-192-5p	0.00648097	92.4196	14.0991	157.905	26.953	0.772787	85.2652	79.5421	92.9833	111.888	168.206	163.833	180.666	118.917	CUGACCUAUGAAUUGACAGCC	mature miRNA	standard	MIMAT0000222	hsa-miR-192-5p	hsa-miR-192-5p
1014	0.208353	hsa-miR-2110	0.618938	13.1468	5.27812	22.4709	12.9457	0.773348	9.30218	8.16991	19.1569	15.9583	26.8028	27.0709	3.46273	32.5473	UUGGGGAAACGGCCGCUGAGUG	mature miRNA	standard	MIMAT0010133	hsa-miR-2110	hsa-miR-2110
87	1.56308	hsa-miR-30c-2-3p	0.0273479	31.3123	4.10344	53.5427	13.0933	0.773964	27.9272	30.6381	37.2382	29.4456	65.3631	56.2228	57.7441	34.841	CUGGGAGAAGGCUGUUUACUCU	mature miRNA	standard	MIMAT0004550	hsa-miR-30c-2-3p	hsa-miR-30c-2-3p
644	0.441	hsa-miR-551b-5p	0.362243	29.5531	7.69878	50.5462	32.1099	0.774291	33.9734	26.491	37.4757	20.2724	43.6594	46.3653	17.5639	94.5961	GAAAUCAAGCGUGGGUGAGACC	mature miRNA	standard	MIMAT0004794	hsa-miR-551b-5p	hsa-miR-551b-5p
1311	0.113533	hsa-miR-3972	0.769958	12.7548	16.6489	21.8186	15.4712	0.774514	3.68631	3.543	37.6648	6.12512	32.7089	0.00882138	21.6128	32.9437	CUGCCAGCCCCGUUCCAGGGCA	mature miRNA	standard	MIMAT0019357	hsa-miR-3972	hsa-miR-3972
390	3.0133	hsa-miR-378a-3p	0.000969846	47.7099	2.62394	81.6227	8.59343	0.774683	49.9796	44.1244	47.4238	49.3117	69.5393	89.6544	82.462	84.8352	ACUGGACUUGGAGUCAGAAGG	mature miRNA	standard	MIMAT0000732	hsa-miR-378a-3p	hsa-miR-378a-3p
756	0.552227	hsa-miR-648	0.280397	14.5419	9.9313	24.9254	13.3448	0.777398	11.146	2.02937	23.2885	21.7038	20.1549	12.4862	23.3157	43.7448	AAGUGUGCAGGGCACUGGU	mature miRNA	standard	MIMAT0003318	hsa-miR-648	hsa-miR-648
1218	1.12423	hsa-miR-3663-5p	0.075123	17.1969	4.65204	29.6395	9.31882	0.785369	10.8968	17.8074	22.1243	17.9592	29.2175	38.1033	16.7763	34.4608	GCUGGUCUGCGUGGUGCUCGG	mature miRNA	standard	MIMAT0018084	hsa-miR-3663-5p	hsa-miR-3663-5p
1689	1.11572	hsa-miR-4725-5p	0.0766085	35.2352	12.4829	61.0246	8.48744	0.79237	39.8504	17.7467	47.0318	36.3121	69.212	59.4674	65.6046	49.8141	AGACCCUGCAGCCUUCCCACC	mature miRNA	standard	MIMAT0019843	hsa-miR-4725-5p	hsa-miR-4725-5p
775	3.65963	hsa-miR-663a	0.000218963	1068.61	75.118	1851.83	170.698	0.793215	1142.37	970.665	1052.41	1109	1900.08	1704.05	2072.32	1730.87	AGGCGGGGCGCCGCGGGACCGC	mature miRNA	standard	MIMAT0003326	hsa-miR-663a	hsa-miR-663a
276	0.750004	hsa-miR-212-3p	0.177826	22.8463	12.346	39.6603	18.6678	0.795735	14.8406	12.8034	23.8257	39.9155	20.3662	28.2014	49.1629	60.9109	UAACAGUCUCCAGUCACGGCC	mature miRNA	standard	MIMAT0000269	hsa-miR-212-3p	hsa-miR-212-3p
355	1.96299	hsa-miR-362-3p	0.0108896	44.942	8.50713	78.4141	17.1136	0.803051	54.5731	33.9001	46.4948	44.7999	68.58	69.379	104.008	71.6893	AACACACCUAUUCAAGGAUUCA	mature miRNA	standard	MIMAT0004683	hsa-miR-362-3p	hsa-miR-362-3p
320	2.69369	hsa-miR-320b	0.00202445	1230.31	36.6411	2151.34	224.68	0.806216	1202.28	1222.76	1212.38	1283.82	1893.97	2049.36	2259.51	2402.54	AAAAGCUGGGUUGAGAGGGCAA	mature miRNA	standard	MIMAT0005792	hsa-miR-320b	hsa-miR-320b
1399	0.904703	hsa-miR-4418	0.124537	24.3069	8.64226	42.5798	18.3371	0.808802	32.6869	20.0592	30.2176	14.2639	52.2782	25.9035	63.565	28.5723	CACUGCAGGACUCAGCAG	mature miRNA	standard	MIMAT0018930	hsa-miR-4418	hsa-miR-4418
292	1.58344	hsa-miR-221-5p	0.0260955	79.1141	20.8842	138.619	6.52093	0.809118	101.919	52.7234	74.3685	87.4459	145.924	139.83	138.631	130.091	ACCUGGCAUACAAUGUAGAUUU	mature miRNA	standard	MIMAT0004568	hsa-miR-221-5p	hsa-miR-221-5p
189	1.08043	hsa-miR-146b-3p	0.0830938	9.087	18.1455	15.9233	4.02526	0.809267	0.0142308	0.0142308	36.3053	0.0142308	11.8172	13.2142	18.5616	20.1004	UGCCCUGUGGACUCAGUUCUGG	mature miRNA	standard	MIMAT0004766	hsa-miR-146b-3p	hsa-miR-146b-3p
809	1.42047	hsa-miR-769-5p	0.0379782	24.6358	7.38335	43.3541	7.95617	0.815411	24.8198	14.64	32.3217	26.7617	50.1309	39.01	49.9527	34.3228	UGAGACCUCUGGGUUCUGAGCU	mature miRNA	standard	MIMAT0003886	hsa-miR-769-5p	hsa-miR-769-5p
1505	2.28769	hsa-miR-4514	0.00515593	135.541	10.9283	239.012	40.9969	0.818354	131.933	122.474	139.665	148.092	256.251	277.232	181.732	240.835	ACAGGCAGGAUUGGGGAA	mature miRNA	standard	MIMAT0019051	hsa-miR-4514	hsa-miR-4514
134	2.73453	hsa-miR-106b-3p	0.00184275	97.9448	15.8078	173.405	17.9792	0.824102	87.5455	102.886	83.3216	118.026	176.12	180.227	147.775	189.497	CCGCACUGUGGGUACUUGCUGC	mature miRNA	standard	MIMAT0004672	hsa-miR-106b-3p	hsa-miR-106b-3p
157	1.96422	hsa-miR-130b-5p	0.0108587	72.5761	10.823	128.653	31.7882	0.825923	74.8244	71.3483	58.9446	85.1869	135.318	105.607	170.916	102.772	ACUCUUUCCCUGUUGCACUAC	mature miRNA	standard	MIMAT0004680	hsa-miR-130b-5p	hsa-miR-130b-5p
93	3.65185	hsa-miR-31-3p	0.00022292	458.697	45.4887	814.231	61.4225	0.827896	420.126	432.18	522.052	460.43	818.955	760.868	898.822	778.278	UGCUAUGCCAACAUAUUGCCAU	mature miRNA	standard	MIMAT0004504	hsa-miR-31-3p	hsa-miR-31-3p
146	2.11702	hsa-miR-126-3p	0.00763792	109.752	20.2433	195.155	22.1069	0.83037	117.666	79.7305	117.56	124.052	193.277	166.25	219.303	201.789	UCGUACCGUGAGUAAUAAUGCG	mature miRNA	standard	MIMAT0000445	hsa-miR-126-3p	hsa-miR-126-3p
111	0.579191	hsa-miR-92b-5p	0.263517	10.7111	12.3783	19.0901	15.7449	0.833713	0.0084826	20.5541	22.2734	0.0084826	18.8721	39.586	16.6315	1.27081	AGGGACGGGACGCGGUGCAGUG	mature miRNA	standard	MIMAT0004792	hsa-miR-92b-5p	hsa-miR-92b-5p
1543	1.35873	hsa-miR-4634	0.0437796	39.1288	12.3781	69.9421	18.5794	0.837933	34.212	23.8896	49.4414	48.9721	89.6867	80.1745	48.1814	61.7261	CGGCGCGACCGGCCCGGGG	mature miRNA	standard	MIMAT0019691	hsa-miR-4634	hsa-miR-4634
1235	3.11142	hsa-miR-3676-5p	0.000773721	245.447	32.0503	441.507	40.6577	0.847022	207.028	247.575	241.884	285.302	383.023	449.636	456.56	476.808	AGGAGAUCCUGGGUU	mature miRNA	standard	MIMAT0022734	hsa-miR-3676-5p	hsa-miR-3676-5p
395	2.05765	hsa-miR-378e	0.00875696	44.2967	7.99966	79.7368	19.1903	0.848047	38.4784	41.6528	40.9338	56.1217	68.3538	67.2052	108.007	75.3809	ACUGGACUUGGAGUCAGGA	mature miRNA	standard	MIMAT0018927	hsa-miR-378e	hsa-miR-378e
855	1.49761	hsa-miR-1180	0.0317975	74.6582	7.50667	134.409	33.363	0.848253	81.9941	64.548	78.1868	73.904	137.209	146.586	87.7345	166.105	UUUCCGGCUCGCGUGGGUGUGU	mature miRNA	standard	MIMAT0005825	hsa-miR-1180	hsa-miR-1180
319	3.13998	hsa-miR-320a	0.000724465	1321.79	153.122	2383.74	259.811	0.850736	1303.29	1141.29	1327.45	1515.14	2257.3	2078.34	2600.08	2599.26	AAAAGCUGGGUUGAGAGGGCGA	mature miRNA	standard	MIMAT0000510	hsa-miR-320a	hsa-miR-320a
1708	0.691599	hsa-miR-4737	0.203424	21.1386	8.83636	38.2035	20.8297	0.853827	25.9558	30.905	16.005	11.6886	65.0405	29.3358	42.2828	16.155	AUGCGAGGAUGCUGACAGUG	mature miRNA	standard	MIMAT0019863	hsa-miR-4737	hsa-miR-4737
876	0.0873755	hsa-miR-1225-3p	0.817758	20.5363	6.43529	37.1565	40.9671	0.855437	28.15	12.8271	18.7356	22.4325	97.343	21.479	24.2879	5.51609	UGAGCCCCUGUGCCGCCCCCAG	mature miRNA	standard	MIMAT0005573	hsa-miR-1225-3p	hsa-miR-1225-3p
452	1.9412	hsa-miR-484	0.0114499	143.426	19.4947	259.721	57.9154	0.856661	125.38	129.754	167.177	151.392	212.818	206.673	304.53	314.864	UCAGGCUCAGUCCCCUCCCGAU	mature miRNA	standard	MIMAT0002174	hsa-miR-484	hsa-miR-484
1006	5.17694	hsa-miR-1915-3p	6.65359e-06	1011.2	49.816	1831.59	64.8389	0.857025	1029.34	1064.16	945.788	1005.51	1901.67	1854.4	1747.29	1822.99	CCCCAGGGCGACGCGGCGGG	mature miRNA	standard	MIMAT0007892	hsa-miR-1915-3p	hsa-miR-1915-3p
1693	2.4193	hsa-miR-4727-5p	0.00380799	15.7879	1.53179	28.6571	4.62814	0.860072	17.9649	15.3877	14.3699	15.4292	30.1181	22.2911	33.2969	28.9222	AUCUGCCAGCUUCCACAGUGG	mature miRNA	standard	MIMAT0019847	hsa-miR-4727-5p	hsa-miR-4727-5p
7	2.05499	hsa-let-7d-3p	0.00881078	229.362	15.4398	416.455	77.2404	0.860534	226.467	208.703	242.283	239.995	419.405	343.692	522.629	380.093	CUAUACGACCUGCUGCCUUUCU	mature miRNA	standard	MIMAT0004484	hsa-let-7d-3p	hsa-let-7d-3p
734	1.52073	hsa-miR-629-5p	0.0301488	51.6699	9.65651	93.9433	27.2021	0.862466	43.1136	53.4382	64.5605	45.5674	84.9125	101.782	126.759	62.3201	UGGGUUUACGUUGGGAGAACU	mature miRNA	standard	MIMAT0004810	hsa-miR-629-5p	hsa-miR-629-5p
297	2.48623	hsa-miR-224-3p	0.00326415	55.1915	10.7525	100.539	12.9879	0.865235	50.7854	70.522	53.7755	45.6833	82.0361	106.832	111.622	101.666	AAAAUGGUGCCCUAGUGACUACA	mature miRNA	standard	MIMAT0009198	hsa-miR-224-3p	hsa-miR-224-3p
1334	2.7549	hsa-miR-4267	0.00175833	1339.53	195.275	2440.52	185.382	0.865464	1120.64	1317.61	1323.88	1595.97	2238.61	2666.07	2503.47	2353.92	UCCAGCUCGGUGGCAC	mature miRNA	standard	MIMAT0016893	hsa-miR-4267	hsa-miR-4267
321	2.69254	hsa-miR-320c	0.00202981	1213.39	25.6338	2213	247.438	0.866959	1216.77	1214.25	1180.04	1242.5	1879.99	2198.29	2309.01	2464.69	AAAAGCUGGGUUGAGAGGGU	mature miRNA	standard	MIMAT0005793	hsa-miR-320c	hsa-miR-320c
388	1.49513	hsa-miR-377-3p	0.0319793	167.541	29.7785	305.944	85.0821	0.868755	167.756	140.118	153.413	208.876	375.12	189.098	297.049	362.508	AUCACACAAAGGCAACUUUUGU	mature miRNA	standard	MIMAT0000730	hsa-miR-377-3p	hsa-miR-377-3p
1255	0.697081	hsa-miR-3689a-3p	0.200872	13.2564	15.6929	24.219	11.8318	0.869451	30.7904	22.2189	0.00809931	0.00809931	20.0202	33.908	9.362	33.5857	CUGGGAGGUGUGAUAUCGUGGU	mature miRNA	standard	MIMAT0018118	hsa-miR-3689a-3p	hsa-miR-3689a-3p
257	1.55661	hsa-miR-200b-3p	0.0277581	350.086	32.9061	641.968	153.531	0.874792	367.752	303.826	378.303	350.462	710.5	417.02	760.076	680.274	UAAUACUGCCUGGUAAUGAUGA	mature miRNA	standard	MIMAT0000318	hsa-miR-200b-3p	hsa-miR-200b-3p
989	0.741762	hsa-miR-1471	0.181233	40.4542	7.7823	74.8852	33.1201	0.888393	39.6224	51.5258	37.0654	33.6032	105.107	73.1035	92.0486	29.2816	GCCCGCGUGUGGAGCCAGGUGU	mature miRNA	standard	MIMAT0007349	hsa-miR-1471	hsa-miR-1471
1682	1.17969	hsa-miR-4722-3p	0.0661163	30.6322	15.3868	56.9752	10.1356	0.895283	23.1765	18.2231	52.8809	28.2484	55.1119	45.8204	56.5719	70.3964	ACCUGCCAGCACCUCCCUGCAG	mature miRNA	standard	MIMAT0019837	hsa-miR-4722-3p	hsa-miR-4722-3p
73	2.9392	hsa-miR-28-3p	0.00115027	159.522	10.6836	297.605	39.4946	0.899646	152.824	165.49	148.449	171.325	276.614	254.626	342.732	316.45	CACUAGAUUGUGAGCUCCUGGA	mature miRNA	standard	MIMAT0004502	hsa-miR-28-3p	hsa-miR-28-3p
323	2.47014	hsa-miR-320e	0.00338738	970.706	33.8935	1819.26	250.685	0.906242	989.366	922.341	998.162	972.955	1497.33	1803.28	1870.84	2105.57	AAAGCUGGGUUGAGAAGG	mature miRNA	standard	MIMAT0015072	hsa-miR-320e	hsa-miR-320e
518	0.0718208	hsa-miR-517-5p	0.847577	7.5356	8.35037	14.1328	15.3756	0.907257	17.8274	1.52807	10.7784	0.00846187	9.04322	11.512	0.00570205	35.9704	CCUCUAGAUGGAAGCACUGUCU	mature miRNA	standard	MIMAT0002851	hsa-miR-517-5p	hsa-miR-517-5p
689	1.79905	hsa-miR-590-5p	0.0158838	193.624	15.4707	363.593	80.3855	0.909066	202.828	184.682	176.86	210.126	349.2	259.838	449.443	395.888	GAGCUUAUUCAUAAAAGUGCAG	mature miRNA	standard	MIMAT0003258	hsa-miR-590-5p	hsa-miR-590-5p
1442	3.40112	hsa-miR-4454	0.000397084	1035.34	111.934	1949.06	98.816	0.912681	1004.94	995.93	942.419	1198.05	2014.09	1803.92	1969.26	2008.98	GGAUCCGAGUCACGGCACCA	mature miRNA	standard	MIMAT0018976	hsa-miR-4454	hsa-miR-4454
131	0.477701	hsa-miR-105-5p	0.332889	12.5612	14.8383	23.7761	13.3371	0.920535	0.00870107	7.18654	34.0424	9.00726	31.1584	34.9398	4.94983	24.0563	UCAAAUGCUCAGACUCCUGUGGU	mature miRNA	standard	MIMAT0000102	hsa-miR-105-5p	hsa-miR-105-5p
322	2.21009	hsa-miR-320d	0.0061647	934.372	21.6737	1772.23	319.587	0.923495	948.863	921.483	910.857	956.285	1640.51	1423.28	1851.66	2173.46	AAAAGCUGGGUUGAGAGGA	mature miRNA	standard	MIMAT0006764	hsa-miR-320d	hsa-miR-320d
1192	1.41627	hsa-miR-3619-3p	0.0383469	34.8015	11.3225	66.0982	13.6004	0.925461	39.8082	18.3619	43.9758	37.0602	67.9412	52.3814	59.934	84.1361	GGGACCAUCCUGCCUGCUGUGG	mature miRNA	standard	MIMAT0019219	hsa-miR-3619-3p	hsa-miR-3619-3p
35	0.878021	hsa-miR-17-3p	0.132428	15.5677	7.19965	29.5744	6.83375	0.925797	19.8667	4.79849	19.0438	18.5617	32.5513	35.9393	29.756	20.0511	ACUGCAGUGAAGGCACUUGUAG	mature miRNA	standard	MIMAT0000071	hsa-miR-17-3p	hsa-miR-17-3p
467	0.682501	hsa-miR-493-3p	0.20773	14.3478	8.40255	27.2642	13.6134	0.926176	22.0806	3.27031	12.5772	19.4631	15.1478	16.8009	33.8228	43.2851	UGAAGGUCUACUGUGUGCCAGG	mature miRNA	standard	MIMAT0003161	hsa-miR-493-3p	hsa-miR-493-3p
210	0.75227	hsa-miR-181a-2-3p	0.176901	67.6301	10.466	128.748	83.1738	0.928813	71.3749	52.5401	76.6585	69.947	106.629	251.008	66.3718	90.9838	ACCACUGACCGUUGACUGUACC	mature miRNA	standard	MIMAT0004558	hsa-miR-181a-2-3p	hsa-miR-181a-2-3p
997	0.547187	hsa-miR-1909-3p	0.28367	27.7219	8.97725	53.3679	30.9442	0.944949	20.7917	25.9346	40.8142	23.3469	61.9055	45.3374	90.0949	16.1338	CGCAGGGGCCGGGUGCUCACCG	mature miRNA	standard	MIMAT0007883	hsa-miR-1909-3p	hsa-miR-1909-3p
1158	1.41308	hsa-miR-3194-5p	0.0386293	39.5908	13.0215	76.5012	21.1255	0.950318	53.055	45.4039	37.2932	22.6109	87.184	96.4975	47.8523	74.4709	GGCCAGCCACCAGGAGGGCUG	mature miRNA	standard	MIMAT0015078	hsa-miR-3194-5p	hsa-miR-3194-5p
336	2.64859	hsa-miR-331-3p	0.00224601	165.608	6.87144	321.247	40.7866	0.955908	157.311	162.73	170.18	172.212	281.908	347.897	364.008	291.175	GCCCCUGGGCCUAUCCUAGAA	mature miRNA	standard	MIMAT0000760	hsa-miR-331-3p	hsa-miR-331-3p
1159	3.1576	hsa-miR-3195	0.000695672	235.349	16.4897	456.979	53.4758	0.957328	240.442	211.058	247.73	242.165	448.542	389.129	517.419	472.826	CGCGCCGGGCCCGGGUU	mature miRNA	standard	MIMAT0015079	hsa-miR-3195	hsa-miR-3195
1476	3.7779	hsa-miR-4485	0.000166762	96.4928	9.63447	187.799	15.8887	0.960699	91.0082	85.9736	106.694	102.295	202.599	196.026	186.423	166.149	UAACGGCCGCGGUACCCUAA	mature miRNA	standard	MIMAT0019019	hsa-miR-4485	hsa-miR-4485
1564	3.19938	hsa-miR-4649-5p	0.000631864	112.357	12.717	218.719	29.9801	0.960993	100.852	124.575	101.919	122.082	202.532	259.507	221.72	191.119	UGGGCGAGGGGUGGGCUCUCAGAG	mature miRNA	standard	MIMAT0019711	hsa-miR-4649-5p	hsa-miR-4649-5p
425	1.24989	hsa-miR-429	0.0562478	58.9876	25.8544	114.847	13.2774	0.961229	44.5782	30.7401	73.6081	87.0239	107.562	100.255	122.351	129.22	UAAUACUGUCUGGUAAAACCGU	mature miRNA	standard	MIMAT0001536	hsa-miR-429	hsa-miR-429
1496	3.87625	hsa-miR-4505	0.000132969	1384.78	54.1749	2718.92	223.149	0.973376	1372	1391.8	1322.18	1453.14	2764.42	2406.33	2768.99	2935.94	AGGCUGGGCUGGGACGGA	mature miRNA	standard	MIMAT0019041	hsa-miR-4505	hsa-miR-4505
977	2.0772	hsa-miR-1306-3p	0.00837144	40.5459	7.65183	79.8918	20.0501	0.97849	47.7881	33.1012	34.8266	46.4678	105.575	74.7485	82.0506	57.1926	ACGUUGGCUCUGGUGGUG	mature miRNA	standard	MIMAT0005950	hsa-miR-1306-3p	hsa-miR-1306-3p
795	1.92117	hsa-miR-744-5p	0.0119904	84.2966	11.7048	166.424	44.2152	0.98132	99.5019	84.1712	82.5048	71.0083	174.794	116.735	222.243	151.925	UGCGGGGCUAGGGCUAACAGCA	mature miRNA	standard	MIMAT0004945	hsa-miR-744-5p	hsa-miR-744-5p
1239	1.13936	hsa-miR-3678-5p	0.0725512	24.5773	11.4706	48.5279	5.88941	0.981487	21.5295	10.2716	37.1405	29.3678	52.1537	42.6232	54.8369	44.498	UCCGUACAAACUCUGCUGUG	mature miRNA	standard	MIMAT0018102	hsa-miR-3678-5p	hsa-miR-3678-5p
53	2.94373	hsa-miR-22-5p	0.00113832	354.578	8.65695	710.986	76.4843	1.00372	353.674	348.255	349.307	367.078	616.731	744.407	688.027	794.78	AGUUCUUCAGUGGCAAGCUUUA	mature miRNA	standard	MIMAT0004495	hsa-miR-22-5p	hsa-miR-22-5p
866	0.913165	hsa-miR-1202	0.122134	32.827	20.322	65.9997	37.7778	1.00758	62.5537	29.2428	20.351	19.1603	120.109	49.2091	61.0391	33.6409	GUGCCAGCUGCAGUGGGGGAG	mature miRNA	standard	MIMAT0005865	hsa-miR-1202	hsa-miR-1202
1135	1.3526	hsa-miR-3180-3p	0.0444013	21.2148	2.07212	42.6755	15.5284	1.00833	20.0161	19.6618	24.2103	20.9712	30.4285	56.8054	55.3717	28.0963	UGGGGCGGAGCUUCCGGAGGCC	mature miRNA	standard	MIMAT0015058	hsa-miR-3180-3p	hsa-miR-3180-3p
135	5.03068	hsa-miR-106b-5p	9.31789e-06	990.475	53.2334	1993.64	104.726	1.00921	1024.66	911.066	1014.56	1011.61	2013.23	1841.49	2042.89	2076.97	UAAAGUGCUGACAGUGCAGAU	mature miRNA	standard	MIMAT0000680	hsa-miR-106b-5p	hsa-miR-106b-5p
796	0.452534	hsa-miR-758-3p	0.352749	16.877	10.9603	34.0714	18.847	1.01351	27.0392	1.93804	22.6219	15.9087	44.1697	42.1182	44.1597	5.83797	UUUGUGACCUGGUCCACUAACC	mature miRNA	standard	MIMAT0003879	hsa-miR-758-3p	hsa-miR-758-3p
1386	1.05783	hsa-miR-4319	0.0875329	16.7341	9.76446	33.9968	11.0573	1.02261	21.1926	9.25452	8.10445	28.3849	37.2738	32.4083	46.421	19.8842	UCCCUGAGCAAAGCCAC	mature miRNA	standard	MIMAT0016870	hsa-miR-4319	hsa-miR-4319
421	2.80617	hsa-miR-424-3p	0.00156255	109.459	19.4759	223.925	29.4186	1.03262	121.585	83.1729	126.531	106.548	251.923	210.499	244.262	189.017	CAAAACGUGAGGCGCUGCUAU	mature miRNA	standard	MIMAT0004749	hsa-miR-424-3p	hsa-miR-424-3p
306	1.00343	hsa-miR-301a-3p	0.0992142	238.1	11.3433	490.578	197.641	1.04291	238.635	234.667	253.146	225.953	203.134	518.027	618.328	622.823	CAGUGCAAUAGUAUUGUCAAAGC	mature miRNA	standard	MIMAT0000688	hsa-miR-301a-3p	hsa-miR-301a-3p
224	3.32308	hsa-miR-185-5p	0.000475246	210.913	17.7221	434.64	8.80648	1.04317	204.648	189.242	220.237	229.524	435.896	442.577	422.111	437.976	UGGAGAGAAAGGCAGUUCCUGA	mature miRNA	standard	MIMAT0000455	hsa-miR-185-5p	hsa-miR-185-5p
1499	5.34129	hsa-miR-4508	4.55731e-06	1626.86	76.6513	3356.75	162.915	1.04497	1639.29	1515.8	1664.51	1687.85	3401.12	3120.02	3413.5	3492.37	GCGGGGCUGGGCGCGCG	mature miRNA	standard	MIMAT0019045	hsa-miR-4508	hsa-miR-4508
1193	1.53905	hsa-miR-3619-5p	0.0289036	26.2268	8.98886	54.1444	16.5998	1.04577	18.8719	26.8426	38.6853	20.5074	31.676	69.3708	52.1189	63.412	UCAGCAGGCAGGCUGGUGCAGC	mature miRNA	standard	MIMAT0017999	hsa-miR-3619-5p	hsa-miR-3619-5p
847	1.74124	hsa-miR-940	0.018145	67.4116	21.635	139.25	34.2415	1.0466	61.6077	40.1084	90.1713	77.7589	104.73	116.785	157.802	177.681	AAGGCAGGGCCCCCGCUCCCC	mature miRNA	standard	MIMAT0004983	hsa-miR-940	hsa-miR-940
1699	0.493761	hsa-miR-4731-5p	0.320804	11.5013	8.6377	23.7607	12.16	1.04678	0.00818357	16.8553	9.86842	19.2734	13.654	28.0787	14.2847	39.0255	UGCUGGGGGCCACAUGAGUGUG	mature miRNA	standard	MIMAT0019853	hsa-miR-4731-5p	hsa-miR-4731-5p
294	1.89325	hsa-miR-222-5p	0.0127865	35.4362	9.34488	73.3571	20.4191	1.04971	39.6905	23.069	44.8789	34.1064	103.079	58.9308	61.1082	70.3106	CUCAGUAGCCAGUGUAGAUCCU	mature miRNA	standard	MIMAT0004569	hsa-miR-222-5p	hsa-miR-222-5p
822	1.8981	hsa-miR-885-5p	0.0126445	45.0835	10.9021	93.561	27.5274	1.05331	41.4615	31.5663	56.2856	51.0206	66.9547	83.836	131.861	91.592	UCCAUUACACUACCCUGCCUCU	mature miRNA	standard	MIMAT0004947	hsa-miR-885-5p	hsa-miR-885-5p
1912	1.68268	hsa-miR-5690	0.0207643	18.7993	8.52286	39.1772	10.4372	1.05934	14.7967	13.2824	15.6171	31.501	34.9411	54.1885	30.2209	37.3582	UCAGCUACUACCUCUAUUAGG	mature miRNA	standard	MIMAT0022482	hsa-miR-5690	hsa-miR-5690
351	2.58955	hsa-miR-345-5p	0.00257306	71.3165	11.3564	148.681	33.7698	1.05991	59.2698	68.0459	86.5174	71.4329	130.092	139.647	126.349	198.634	GCUGACUCCUAGUCCAGGGCUC	mature miRNA	standard	MIMAT0000772	hsa-miR-345-5p	hsa-miR-345-5p
63	1.39533	hsa-miR-25-5p	0.040241	24.9162	4.26006	51.9536	18.5447	1.06014	29.1447	19.8679	27.6438	23.0084	54.2311	55.752	26.6263	71.2053	AGGCGGAGACUUGGGCAAUUG	mature miRNA	standard	MIMAT0004498	hsa-miR-25-5p	hsa-miR-25-5p
1786	0.489332	hsa-miR-4785	0.324091	11.0656	8.71107	23.2297	14.1284	1.06989	18.1444	0.00801433	17.9209	8.18915	13.6579	41.4024	10.5633	27.2952	AGAGUCGGCGACGCCGCCAGC	mature miRNA	standard	MIMAT0019949	hsa-miR-4785	hsa-miR-4785
1069	1.08843	hsa-miR-3130-5p	0.0815773	15.3875	7.04539	32.3651	13.424	1.07267	5.97636	17.6342	22.8188	15.1208	21.6	47.6572	20.5981	39.605	UACCCAGUCUCCGGUGCAGCC	mature miRNA	standard	MIMAT0014995	hsa-miR-3130-5p	hsa-miR-3130-5p
128	3.70747	hsa-miR-103a-3p	0.000196121	1295.6	21.8952	2738.24	172.583	1.07964	1312.91	1275.24	1278.15	1316.08	2491.6	2860.35	2746.41	2854.61	AGCAGCAUUGUACAGGGCUAUGA	mature miRNA	standard	MIMAT0000101	hsa-miR-103a-3p	hsa-miR-103a-3p
221	1.66465	hsa-miR-183-5p	0.0216448	76.3103	26.2722	161.38	28.8425	1.08051	42.1142	70.5638	102.223	90.3406	185.663	138.018	134.844	186.993	UAUGGCACUGGUAGAAUUCACU	mature miRNA	standard	MIMAT0000261	hsa-miR-183-5p	hsa-miR-183-5p
229	0.536177	hsa-miR-188-3p	0.290953	9.2822	6.39411	19.6601	15.0153	1.08273	13.7729	0.629523	14.4419	8.28441	40.0837	21.7686	9.08529	7.70264	CUCCCACAUGCAGGGUUUGCA	mature miRNA	standard	MIMAT0004613	hsa-miR-188-3p	hsa-miR-188-3p
1966	3.26465	hsa-miR-6132	0.000543683	432.322	30.8766	917.387	114.615	1.08542	387.913	434.76	454.09	452.525	897.56	1034.64	969.965	767.378	AGCAGGGCUGGGGAUUGCA	mature miRNA	standard	MIMAT0024616	hsa-miR-6132	hsa-miR-6132
1009	4.38407	hsa-miR-1973	4.12985e-05	261.035	16.1108	554.912	51.4034	1.08802	256.391	240.809	277.872	269.066	533.833	494.435	579.888	611.492	ACCGUGCAAAGGUAGCAUA	mature miRNA	standard	MIMAT0009448	hsa-miR-1973	hsa-miR-1973
352	0.555917	hsa-miR-346	0.278025	15.3341	16.9894	32.6736	7.40432	1.09138	10.7382	10.9516	39.6385	0.00823919	34.0606	22.7804	33.1522	40.7013	UGUCUGCCCGCAUGCCUGCCUCU	mature miRNA	standard	MIMAT0000773	hsa-miR-346	hsa-miR-346
842	1.2169	hsa-miR-937-3p	0.0606875	31.4517	14.7034	67.49	12.1825	1.10153	44.8636	13.3748	25.6899	41.8786	62.2525	61.1226	85.7408	60.8439	AUCCGCGCUCUGACUCUCUGCC	mature miRNA	standard	MIMAT0004980	hsa-miR-937-3p	hsa-miR-937-3p
175	3.34578	hsa-miR-140-3p	0.00045104	149.805	21.7837	322.787	40.5929	1.1075	130.475	180.206	138.592	149.947	353.521	284.849	361.982	290.798	UACCACAGGGUAGAACCACGG	mature miRNA	standard	MIMAT0004597	hsa-miR-140-3p	hsa-miR-140-3p
687	1.57426	hsa-miR-589-5p	0.0266528	13.9695	6.22265	30.1151	3.41476	1.10821	11.0451	12.0088	23.1883	9.63583	29.8022	28.4148	34.9925	27.251	UGAGAACCACGUCUGCUCUGAG	mature miRNA	standard	MIMAT0004799	hsa-miR-589-5p	hsa-miR-589-5p
1371	2.17643	hsa-miR-4304	0.00666142	27.854	5.87433	60.0713	2.48422	1.10879	19.7809	31.2647	27.3702	33	57.2325	61.8071	62.4713	58.7744	CCGGCAUGUCCAGGGCA	mature miRNA	standard	MIMAT0016854	hsa-miR-4304	hsa-miR-4304
127	2.51882	hsa-miR-103a-2-5p	0.00302816	65.3915	12.8423	141.552	17.7348	1.11416	48.0483	78.7647	65.4708	69.2823	164.117	145.674	122.673	133.744	AGCUUCUUUACAGUGCUGCCUUG	mature miRNA	standard	MIMAT0009196	hsa-miR-103a-2-5p	hsa-miR-103a-2-5p
348	2.96498	hsa-miR-342-3p	0.00108398	330.766	49.9879	732.1	73.9297	1.14623	259.381	341.059	346.674	375.949	725.644	652.147	831.114	719.495	UCUCACACAGAAAUCGCACCCGU	mature miRNA	standard	MIMAT0000753	hsa-miR-342-3p	hsa-miR-342-3p
480	0.52081	hsa-miR-500a-3p	0.301432	11.7111	7.8542	25.9693	8.18992	1.14892	16.0568	16.4285	14.351	0.00822248	32.7583	18.3109	33.3359	19.4719	AUGCACCUGGGCAAGGAUUCUG	mature miRNA	standard	MIMAT0002871	hsa-miR-500a-3p	hsa-miR-500a-3p
328	2.91763	hsa-miR-324-3p	0.00120883	46.2443	7.99452	102.565	9.26092	1.1492	36.9018	55.5186	49.3147	43.2419	98.0331	115.366	102.83	94.0319	ACUGCCCCAGGUGCUGCUGG	mature miRNA	standard	MIMAT0000762	hsa-miR-324-3p	hsa-miR-324-3p
800	0.95306	hsa-miR-761	0.111414	11.97	8.83431	26.6083	8.21462	1.15245	4.78585	19.9741	19.2452	3.875	22.1849	24.8465	38.663	20.7386	GCAGCAGGGUGAAACUGACACA	mature miRNA	standard	MIMAT0010364	hsa-miR-761	hsa-miR-761
239	0.986378	hsa-miR-193b-3p	0.103186	209.17	31.1617	466.062	202.801	1.15585	230.552	164.776	210.179	231.172	525.075	176.599	512.146	650.427	AACUGGCCCUCAAAGUCCCGCU	mature miRNA	standard	MIMAT0002819	hsa-miR-193b-3p	hsa-miR-193b-3p
286	0.43658	hsa-miR-218-2-3p	0.365948	8.28549	5.93256	18.5651	13.6941	1.16393	8.2457	0.00838479	11.3285	13.5594	16.0038	36.0336	2.75199	19.471	CAUGGUUCUGUCAAGCACCGCG	mature miRNA	standard	MIMAT0004566	hsa-miR-218-2-3p	hsa-miR-218-2-3p
154	4.78595	hsa-miR-130a-3p	1.63702e-05	768.496	44.1093	1740.61	60.2038	1.17948	732.897	793.131	818.151	729.804	1693.56	1698.64	1746.8	1823.44	CAGUGCAAUGUUAAAAGGGCAU	mature miRNA	standard	MIMAT0000425	hsa-miR-130a-3p	hsa-miR-130a-3p
329	2.70245	hsa-miR-324-5p	0.00198403	102.862	20.8673	233.024	35.8736	1.17976	109.151	72.5662	120.377	109.356	246.23	181.219	240.975	263.673	CGCAUCCCCUAGGGCAUUGGUGU	mature miRNA	standard	MIMAT0000761	hsa-miR-324-5p	hsa-miR-324-5p
2014	1.06206	hsa-miR-6720-3p	0.0866843	13.6588	6.97513	30.9874	14.387	1.18185	4.15635	17.9441	12.8259	19.7089	50.5898	18.8279	32.7954	21.7365	CGCGCCUGCAGGAACUGGUAGA	mature miRNA	standard	MIMAT0025851	hsa-miR-6720-3p	hsa-miR-6720-3p
1489	0.97954	hsa-miR-4498	0.104824	25.7806	12.9418	58.7794	17.7653	1.18903	6.75822	29.8702	30.7564	35.7374	60.9951	40.6197	82.3242	51.1786	UGGGCUGGCAGGGCAAGUGCUG	mature miRNA	standard	MIMAT0019033	hsa-miR-4498	hsa-miR-4498
277	1.35697	hsa-miR-212-5p	0.043957	10.9744	4.43851	25.2264	9.82565	1.2008	7.55289	11.9416	16.8623	7.54059	34.9968	24.3143	12.0194	29.5752	ACCUUGGCUCUAGACUGCUUACU	mature miRNA	standard	MIMAT0022695	hsa-miR-212-5p	hsa-miR-212-5p
136	5.17705	hsa-miR-107	6.65202e-06	1274.48	68.6681	2938.8	198.759	1.20532	1298.57	1227.13	1360.45	1211.76	2864.2	2722.42	3193.37	2975.19	AGCAGCAUUGUACAGGGCUAUCA	mature miRNA	standard	MIMAT0000104	hsa-miR-107	hsa-miR-107
158	2.69704	hsa-miR-132-3p	0.00200889	62.0748	6.52145	143.358	31.9048	1.20755	58.1836	71.5914	61.0023	57.5218	137.876	189.932	120.534	125.092	UAACAGUCUACAGCCAUGGUCG	mature miRNA	standard	MIMAT0000426	hsa-miR-132-3p	hsa-miR-132-3p
1552	1.27844	hsa-miR-4640-5p	0.0526698	19.0443	10.77	44.113	8.51643	1.21185	9.39809	11.6091	22.4001	32.7697	48.2633	53.9107	35.2552	39.0229	UGGGCCAGGGAGCAGCUGGUGGG	mature miRNA	standard	MIMAT0019699	hsa-miR-4640-5p	hsa-miR-4640-5p
791	0.772068	hsa-miR-708-5p	0.169017	14.0117	8.49084	32.5247	13.0536	1.2149	20.6899	1.99783	14.1186	19.2405	28.9291	37.9585	46.8871	16.3241	AAGGAGCUUACAAUCUAGCUGGG	mature miRNA	standard	MIMAT0004926	hsa-miR-708-5p	hsa-miR-708-5p
1353	2.80851	hsa-miR-4286	0.00155413	601.529	57.3801	1398.76	278.86	1.21744	609.368	520.148	653.935	622.664	1226.35	1148.56	1449.33	1770.79	ACCCCACUCCUGGUACC	mature miRNA	standard	MIMAT0016916	hsa-miR-4286	hsa-miR-4286
55	1.7975	hsa-miR-23a-5p	0.0159405	50.0268	17.5625	116.476	5.24478	1.21926	53.2649	30.8651	43.4819	72.4952	110.032	115.681	117.433	122.757	GGGGUUCCUGGGGAUGGGAUUU	mature miRNA	standard	MIMAT0004496	hsa-miR-23a-5p	hsa-miR-23a-5p
1	1.62104	hsa-let-7a-2-3p	0.0239311	55.3488	6.99149	128.969	42.5366	1.2204	49.035	50.0296	58.8392	63.4914	132.38	179.839	75.7954	127.862	CUGUACAGCCUCCUAGCUUUCC	mature miRNA	standard	MIMAT0010195	hsa-let-7a-2-3p	hsa-let-7a-2-3p
488	3.81095	hsa-miR-503-5p	0.000154543	136.187	19.0083	320.876	29.335	1.23643	158.019	113.985	128.813	143.931	314.21	284.409	330.674	354.213	UAGCAGCGGGAACAGUUCUGCAG	mature miRNA	standard	MIMAT0002874	hsa-miR-503-5p	hsa-miR-503-5p
1352	0.884743	hsa-miR-4285	0.130394	10.7131	6.03303	25.2458	14.812	1.23667	4.37636	7.51144	18.0607	12.9039	41.6798	33.1517	16.9089	9.24282	GCGGCGAGUCCGACUCAU	mature miRNA	standard	MIMAT0016913	hsa-miR-4285	hsa-miR-4285
125	2.93316	hsa-miR-101-3p	0.00116637	187.686	38.2762	443.426	63.7105	1.24037	227.184	198.37	135.559	189.633	520.808	467.916	378.339	406.643	UACAGUACUGUGAUAACUGAA	mature miRNA	standard	MIMAT0000099	hsa-miR-101-3p	hsa-miR-101-3p
176	3.87847	hsa-miR-140-5p	0.00013229	69.9823	6.46578	165.371	22.5704	1.24064	61.2403	72.7735	76.3855	69.5297	196.647	148.682	167.165	148.989	CAGUGGUUUUACCCUAUGGUAG	mature miRNA	standard	MIMAT0000431	hsa-miR-140-5p	hsa-miR-140-5p
828	1.41988	hsa-miR-891a	0.0380291	19.0673	10.4308	45.0678	11.023	1.241	8.4124	20.4454	14.5421	32.8694	32.4614	50.1379	57.5393	40.1326	UGCAACGAACCUGAGCCACUGA	mature miRNA	standard	MIMAT0004902	hsa-miR-891a	hsa-miR-891a
782	1.28231	hsa-miR-668	0.0522021	44.3317	24.0888	105.603	36.1878	1.25224	17.5493	36.2191	48.5721	74.9865	97.0025	68.2335	155.061	102.117	UGUCACUCGGCUCGGCCCACUAC	mature miRNA	standard	MIMAT0003881	hsa-miR-668	hsa-miR-668
697	1.81628	hsa-miR-598	0.0152657	26.8377	8.55849	64.0182	8.34371	1.25422	29.9754	23.9411	16.6803	36.7541	62.082	56.8474	61.081	76.0621	UACGUCAUCGUUGUCAUCGUCA	mature miRNA	standard	MIMAT0003266	hsa-miR-598	hsa-miR-598
1477	2.75635	hsa-miR-4486	0.00175248	165.417	27.9496	395.877	86.9115	1.25894	160.491	140.672	155.087	205.42	483.454	438.966	378.489	282.598	GCUGGGCGAGGCUGGCA	mature miRNA	standard	MIMAT0019020	hsa-miR-4486	hsa-miR-4486
227	0.836934	hsa-miR-187-3p	0.145568	12.2414	7.69659	29.4334	19.6191	1.26569	11.527	2.74969	13.1596	21.5294	56.9807	19.2712	29.1517	12.3301	UCGUGUCUUGUGUUGCAGCCGG	mature miRNA	standard	MIMAT0000262	hsa-miR-187-3p	hsa-miR-187-3p
898	2.52224	hsa-miR-1244	0.0030044	24.3818	5.09561	58.8352	13.3045	1.27087	20.3676	30.8967	20.2844	25.9786	59.4495	67.3759	68.6764	39.839	AAGUAGUUGGUUUGUAUGAGAUGGUU	mature miRNA	standard	MIMAT0005896	hsa-miR-1244	hsa-miR-1244
344	1.84875	hsa-miR-339-3p	0.014166	34.3358	5.76378	82.9192	25.0408	1.27199	28.149	30.7056	39.3451	39.1436	92.1267	95.5611	45.5575	98.4314	UGAGCGCCUCGACGACAGAGCCG	mature miRNA	standard	MIMAT0004702	hsa-miR-339-3p	hsa-miR-339-3p
123	0.153276	hsa-miR-100-3p	0.702625	19.0539	8.18342	46.0409	32.0999	1.27283	9.38442	21.9125	28.6254	16.2931	74.677	0.0113502	55.5107	53.9646	CAAGCUUGUAUCUAUAGGUAUG	mature miRNA	standard	MIMAT0004512	hsa-miR-100-3p	hsa-miR-100-3p
1758	2.01069	hsa-miR-4767	0.00975695	33.5199	10.3815	81.5142	21.4966	1.28203	44.2829	19.5683	33.1447	37.0836	77.6701	107.756	55.6173	85.0133	CGCGGGCGCUCCUGGCCGCCGCC	mature miRNA	standard	MIMAT0019919	hsa-miR-4767	hsa-miR-4767
420	2.23427	hsa-miR-423-5p	0.00583083	440.722	36.2026	1078.04	250.679	1.29047	460.457	406.795	413.974	481.66	1396.33	1115.83	1005.81	794.196	UGAGGGGCAGAGAGCGAGACUUU	mature miRNA	standard	MIMAT0004748	hsa-miR-423-5p	hsa-miR-423-5p
1047	1.19309	hsa-miR-3116	0.0641081	10.0816	4.55369	24.6922	12.1728	1.29234	4.13926	12.5431	9.10354	14.5404	18.9137	40.3418	12.0915	27.422	UGCCUGGAACAUAGUAGGGACU	mature miRNA	standard	MIMAT0014978	hsa-miR-3116	hsa-miR-3116
848	0.720814	hsa-miR-941	0.190189	12.0644	12.9982	29.8965	9.31096	1.30922	5.02644	0.202028	29.8212	13.208	32.7764	23.0379	41.8064	21.9654	CACCCGGCUGUGUGCACAUGUGC	mature miRNA	standard	MIMAT0004984	hsa-miR-941	hsa-miR-941
57	0.908268	hsa-miR-23b-5p	0.123519	14.7238	6.69822	36.5324	20.2379	1.31103	21.6938	7.85095	19.0785	10.2719	39.8727	59.8477	35.828	10.5813	UGGGUUCCUGGCAUGCUGAUUU	mature miRNA	standard	MIMAT0004587	hsa-miR-23b-5p	hsa-miR-23b-5p
1627	2.47041	hsa-miR-4688	0.00338521	110.635	24.1564	275.206	69.1705	1.3147	116.163	75.2603	122.149	128.968	296.309	221.395	363.94	219.18	UAGGGGCAGCAGAGGACCUGGG	mature miRNA	standard	MIMAT0019777	hsa-miR-4688	hsa-miR-4688
933	3.71855	hsa-miR-1271-5p	0.000191185	57.1756	7.15297	143.818	9.22974	1.33078	48.6796	56.8488	66.1851	56.989	136.772	155.644	136.201	146.656	CUUGGCACCUAGCAAGCACUCA	mature miRNA	standard	MIMAT0005796	hsa-miR-1271-5p	hsa-miR-1271-5p
802	0.970594	hsa-miR-764	0.107005	26.7936	15.7179	67.5163	20.8282	1.33335	36.1711	24.6229	40.833	5.54746	40.9098	85.8398	82.2284	61.0873	GCAGGUGCUCACUUGUCCUCCU	mature miRNA	standard	MIMAT0010367	hsa-miR-764	hsa-miR-764
763	4.70923	hsa-miR-654-3p	1.95331e-05	61.9476	5.35993	156.42	12.9981	1.33631	57.3609	58.3176	69.0739	63.0379	159.037	172.864	151.787	141.993	UAUGUCUGCUGACCAUCACCUU	mature miRNA	standard	MIMAT0004814	hsa-miR-654-3p	hsa-miR-654-3p
1177	4.40428	hsa-miR-3607-5p	3.94199e-05	245.279	25.4024	622.538	53.3745	1.34374	249.924	209.175	253.39	268.624	683.582	565.602	592.465	648.501	GCAUGUGAUGAAGCAAAUCAGU	mature miRNA	standard	MIMAT0017984	hsa-miR-3607-5p	hsa-miR-3607-5p
1267	1.53825	hsa-miR-3907	0.0289569	14.8	7.89325	37.7605	9.63889	1.35128	13.6176	13.8278	25.4232	6.33155	36.5802	51.628	32.9239	29.9099	AGGUGCUCCAGGCUGGCUCACA	mature miRNA	standard	MIMAT0018179	hsa-miR-3907	hsa-miR-3907
1186	2.20817	hsa-miR-3615	0.00619203	28.5577	8.90526	73.1075	19.2029	1.35614	25.7314	29.3929	18.8938	40.2125	88.1376	64.0527	50.365	89.8747	UCUCUCGGCUCCUCGCGGCUC	mature miRNA	standard	MIMAT0017994	hsa-miR-3615	hsa-miR-3615
665	3.02694	hsa-miR-572	0.000939859	48.0278	8.90591	123.3	25.0909	1.36024	60.3705	39.6169	44.1736	47.9503	119.547	95.2518	122.141	156.262	GUCCGCUCGGCGGUGGCCCA	mature miRNA	standard	MIMAT0003237	hsa-miR-572	hsa-miR-572
1835	1.81961	hsa-miR-5008-3p	0.0151493	16.3701	6.27036	42.201	10.1712	1.36622	14.9912	23.9094	8.80467	17.7751	53.3146	48.3512	33.6014	33.5368	CCUGUGCUCCCAGGGCCUCGC	mature miRNA	standard	MIMAT0021040	hsa-miR-5008-3p	hsa-miR-5008-3p
496	0.994892	hsa-miR-508-5p	0.101183	10.59	4.45	27.6299	18.0031	1.38353	11.5431	14.9605	4.37663	11.4797	33.1799	50.5641	11.1649	15.6108	UACUCCAGAGGGCGUCACUCAUG	mature miRNA	standard	MIMAT0004778	hsa-miR-508-5p	hsa-miR-508-5p
172	2.77147	hsa-miR-138-5p	0.00169251	29.0487	7.99227	76.154	14.6079	1.39045	23.0856	26.5432	40.8306	25.7353	59.6091	68.4434	90.8131	85.7504	AGCUGGUGUUGUGAAUCAGGCCG	mature miRNA	standard	MIMAT0000430	hsa-miR-138-5p	hsa-miR-138-5p
1483	4.21457	hsa-miR-4492	6.1014e-05	492.477	52.6245	1295.81	143.567	1.39573	475.26	425.619	532.597	536.431	1441.82	1138.57	1390.11	1212.75	GGGGCUGGGCGCGCGCC	mature miRNA	standard	MIMAT0019027	hsa-miR-4492	hsa-miR-4492
255	3.56868	hsa-miR-200a-3p	0.000269972	98.559	13.643	261.331	41.5978	1.40682	117.677	97.2192	85.6027	93.7373	255.289	206.108	302.648	281.279	UAACACUGUCUGGUAACGAUGU	mature miRNA	standard	MIMAT0000682	hsa-miR-200a-3p	hsa-miR-200a-3p
1439	1.99188	hsa-miR-4451	0.0101887	37.6875	0.905365	100.301	34.1595	1.41217	38.7102	37.8635	36.512	37.6644	148.579	93.3266	91.2273	68.0693	UGGUAGAGCUGAGGACA	mature miRNA	standard	MIMAT0018973	hsa-miR-4451	hsa-miR-4451
961	1.45763	hsa-miR-1292-5p	0.0348638	16.0709	7.6545	43.9214	13.2933	1.45048	16.5969	5.53716	18.3857	23.7637	63.1474	41.7465	37.6765	33.1154	UGGGAACGGGUUCCGGCAGACGCUG	mature miRNA	standard	MIMAT0005943	hsa-miR-1292-5p	hsa-miR-1292-5p
1397	1.33102	hsa-miR-4330	0.0466633	16.1682	6.91073	44.3034	21.5791	1.45426	25.0866	17.5458	8.9185	13.1217	69.5678	40.9726	49.259	17.4141	CCUCAGAUCAGAGCCUUGC	mature miRNA	standard	MIMAT0016924	hsa-miR-4330	hsa-miR-4330
1700	2.19013	hsa-miR-4732-3p	0.00645454	10.1093	1.90363	27.7097	8.74898	1.45471	8.69225	8.29375	12.1393	11.3119	18.6494	33.291	22.0215	36.877	GCCCUGACCUGUCCUGUUCUG	mature miRNA	standard	MIMAT0019856	hsa-miR-4732-3p	hsa-miR-4732-3p
1205	2.227	hsa-miR-3651	0.00592927	27.1123	7.13936	74.7061	25.3628	1.46228	17.1133	28.5519	28.725	34.0591	50.847	69.8153	67.5942	110.568	CAUAGCCCGGUCGCUGGUACAUGA	mature miRNA	standard	MIMAT0018071	hsa-miR-3651	hsa-miR-3651
9	1.31325	hsa-let-7e-3p	0.0486124	26.0626	11.6636	72.14	15.344	1.46882	33.0436	8.61142	31.4105	31.185	49.1599	79.9474	80.7696	78.6829	CUAUACGGCCUCCUAGCUUUCC	mature miRNA	standard	MIMAT0004485	hsa-let-7e-3p	hsa-let-7e-3p
121	1.58744	hsa-miR-99b-3p	0.0258558	32.1893	12.1665	89.4029	36.7516	1.47374	34.6695	15.1844	44.1029	34.8005	133.567	79.8307	98.6741	45.5397	CAAGCUCGUGUCUGUGGGUCCG	mature miRNA	standard	MIMAT0004678	hsa-miR-99b-3p	hsa-miR-99b-3p
243	0.573649	hsa-miR-195-3p	0.266902	12.3516	7.26184	34.4712	22.4551	1.48069	11.2938	14.309	3.15979	20.644	4.47243	43.1809	57.5717	32.6597	CCAAUAUUGGCUGUGCUGCUCC	mature miRNA	standard	MIMAT0004615	hsa-miR-195-3p	hsa-miR-195-3p
981	1.54905	hsa-miR-1321	0.0282453	18.8657	8.7033	53.0271	4.44382	1.49096	7.86568	25.5143	15.9145	26.1683	53.9128	56.9464	54.5967	46.6526	CAGGGAGGUGAAUGUGAU	mature miRNA	standard	MIMAT0005952	hsa-miR-1321	hsa-miR-1321
1617	0.60138	hsa-miR-4681	0.250392	9.91018	9.10204	28.0815	10.1407	1.50264	6.72921	0.00785577	11.2182	21.6854	39.1879	30.402	28.0622	14.674	AACGGGAAUGCAGGCUGUAUCU	mature miRNA	standard	MIMAT0019766	hsa-miR-4681	hsa-miR-4681
1152	0.682165	hsa-miR-3190-5p	0.207891	9.01978	11.2153	25.5656	8.20498	1.50304	0.00856012	2.11599	24.7825	9.17206	22.4533	37.8138	21.5125	20.4829	UCUGGCCAGCUACGUCCCCA	mature miRNA	standard	MIMAT0015073	hsa-miR-3190-5p	hsa-miR-3190-5p
1972	1.14493	hsa-miR-6500-3p	0.0716267	13.1528	14.8978	37.2804	25.1915	1.50305	3.92875	6.98345	35.4134	6.28563	18.1332	32.3319	24.6054	74.051	ACACUUGUUGGGAUGACCUGC	mature miRNA	standard	MIMAT0025455	hsa-miR-6500-3p	hsa-miR-6500-3p
911	0.554683	hsa-miR-1254	0.278816	11.1461	8.01615	31.7264	18.1111	1.50915	0.0080413	15.1457	18.4061	11.0244	31.3946	55.5677	28.3132	11.6299	AGCCUGGAAGCUGGAGCCUGCAGU	mature miRNA	standard	MIMAT0005905	hsa-miR-1254	hsa-miR-1254
1021	1.8268	hsa-miR-2116-5p	0.0149006	59.0964	3.59318	169.074	69.7492	1.51651	59.2856	54.0048	60.9325	62.1626	266.37	127.732	171.54	110.653	GGUUCUUAGCAUAGGAGGUCU	mature miRNA	standard	MIMAT0011160	hsa-miR-2116-5p	hsa-miR-2116-5p
50	2.87328	hsa-miR-21-3p	0.00133882	31.4936	6.57779	90.6291	20.6897	1.52492	24.2799	33.8577	28.4221	39.4145	62.5812	104.828	107.553	87.5535	CAACACCAGUCGAUGGGCUGU	mature miRNA	standard	MIMAT0004494	hsa-miR-21-3p	hsa-miR-21-3p
1485	1.72757	hsa-miR-4494	0.0187252	8.50605	4.24685	24.5425	7.93188	1.52872	9.32522	4.03841	13.9923	6.66829	25.031	27.336	13.5389	32.264	CCAGACUGUGGCUGACCAGAGG	mature miRNA	standard	MIMAT0019029	hsa-miR-4494	hsa-miR-4494
784	3.30701	hsa-miR-671-3p	0.000493163	40.26	8.41818	116.202	18.9523	1.52921	35.1527	31.1922	45.9661	48.7292	121.894	98.5063	104.037	140.369	UCCGGUUCUCAGGGCUCCACC	mature miRNA	standard	MIMAT0004819	hsa-miR-671-3p	hsa-miR-671-3p
411	0.962263	hsa-miR-409-3p	0.109078	10.5908	9.68654	30.7314	16.5542	1.5369	4.90982	1.96363	11.7273	23.7625	47.2067	28.3221	38.6308	8.76584	GAAUGUUGCUCGGUGAACCCCU	mature miRNA	standard	MIMAT0001639	hsa-miR-409-3p	hsa-miR-409-3p
487	0.501028	hsa-miR-503-3p	0.31548	8.46013	6.37304	24.6958	18.5769	1.54551	9.92422	5.02925	2.16347	16.7236	35.1089	17.2766	2.37412	44.0236	GGGGUAUUGUUUCCGCUGCCAGG	mature miRNA	standard	MIMAT0022925	hsa-miR-503-3p	hsa-miR-503-3p
840	0.798048	hsa-miR-935	0.159203	11.8936	13.7395	34.8262	13.202	1.54999	0.00806788	0.00806788	22.985	24.5733	19.4623	42.8337	48.395	28.6138	CCAGUUACCGCUUCCGCUACCGC	mature miRNA	standard	MIMAT0004978	hsa-miR-935	hsa-miR-935
1405	3.5123	hsa-miR-4423-3p	0.000307396	1775.61	185.19	5222.23	197.918	1.55635	1546.37	1713.49	1876.42	1966.17	5225.02	4990.18	5473.57	5200.15	AUAGGCACCAAAAAGCAACAA	mature miRNA	standard	MIMAT0018936	hsa-miR-4423-3p	hsa-miR-4423-3p
1947	0.874431	hsa-miR-6080	0.133527	12.062	7.66711	35.5734	12.3075	1.56033	1.00222	18.2761	13.1283	15.8413	44.762	46.8813	29.3292	21.3209	UCUAGUGCGGGCGUUCCCG	mature miRNA	standard	MIMAT0023705	hsa-miR-6080	hsa-miR-6080
1041	1.53076	hsa-miR-3064-5p	0.0294603	21.4324	3.57291	63.4116	30.1291	1.56495	26.711	20.5467	19.233	19.2388	58.1984	104.194	31.4788	59.7752	UCUGGCUGUUGUGGUGUGCAA	mature miRNA	standard	MIMAT0019864	hsa-miR-3064-5p	hsa-miR-3064-5p
789	1.1938	hsa-miR-676-5p	0.0640031	9.53015	5.68594	28.2376	15.3175	1.56704	5.65888	15.9831	12.5422	3.93643	20.8711	43.7284	37.8984	10.4523	UCUUCAACCUCAGGACUUGCA	mature miRNA	standard	MIMAT0018203	hsa-miR-676-5p	hsa-miR-676-5p
1529	3.39944	hsa-miR-4532	0.000398616	522.736	61.6058	1568.83	72.8981	1.58554	502.137	456.578	528.554	603.673	1494.65	1532.39	1585.47	1662.83	CCCCGGGGAGCCCGGCG	mature miRNA	standard	MIMAT0019071	hsa-miR-4532	hsa-miR-4532
760	0.902447	hsa-miR-652-3p	0.125185	18.1673	13.5854	54.6368	8.60067	1.58853	1.16313	18.6806	18.403	34.4223	46.3861	59.0747	48.5785	64.5081	AAUGGCGCCACUAGGGUUGUG	mature miRNA	standard	MIMAT0003322	hsa-miR-652-3p	hsa-miR-652-3p
1103	0.878676	hsa-miR-3155a	0.132228	7.14292	12.3408	21.6749	12.5642	1.60144	3.02141	0.00953092	25.5312	0.00953092	11.0329	38.0018	25.0614	12.6036	CCAGGCUCUGCAGUGGGAACU	mature miRNA	standard	MIMAT0015029	hsa-miR-3155a	hsa-miR-3155a
715	1.50245	hsa-miR-615-5p	0.0314448	19.1876	8.52325	58.374	29.5136	1.60516	21.44	6.65819	25.5651	23.0869	101.279	41.004	37.1052	54.1075	GGGGGUCCCCGGUGCUCGGAUC	mature miRNA	standard	MIMAT0004804	hsa-miR-615-5p	hsa-miR-615-5p
562	0.793352	hsa-miR-541-5p	0.160934	6.02505	9.36012	18.5178	16.4189	1.61987	0.0108244	0.0108244	19.7254	4.35318	5.41654	41.2409	7.60492	19.809	AAAGGAUUCUGCUGUCGGUCCCACU	mature miRNA	standard	MIMAT0004919	hsa-miR-541-5p	hsa-miR-541-5p
1155	2.1185	hsa-miR-3192	0.00761202	17.7174	3.74608	54.9139	18.5495	1.63201	14.2525	15.0071	19.4481	22.1619	61.0958	74.5268	53.7787	30.2545	UCUGGGAGGUUGUAGCAGUGGAA	mature miRNA	standard	MIMAT0015076	hsa-miR-3192	hsa-miR-3192
1024	1.58983	hsa-miR-2277-3p	0.0257137	13.5617	4.71316	42.0766	21.0926	1.63348	16.8446	6.60483	15.9976	14.7997	60.7183	59.9645	23.8439	23.7798	UGACAGCGCCCUGCCUGGCUC	mature miRNA	standard	MIMAT0011777	hsa-miR-2277-3p	hsa-miR-2277-3p
559	3.36042	hsa-miR-539-3p	0.000436092	52.5382	4.74661	163.464	30.5399	1.63753	50.4876	47.7389	53.0568	58.8694	164.943	200.762	162.141	126.008	AUCAUACAAGGACAAUUUCUUU	mature miRNA	standard	MIMAT0022705	hsa-miR-539-3p	hsa-miR-539-3p
998	1.10487	hsa-miR-1909-5p	0.0785474	14.5603	10.8915	45.5336	18.8883	1.64489	19.4742	8.81726	27.1896	2.76001	59.6038	57.1977	46.8993	18.4334	UGAGUGCCGGUGCCUGCCCUG	mature miRNA	standard	MIMAT0007882	hsa-miR-1909-5p	hsa-miR-1909-5p
1202	1.6163	hsa-miR-3648	0.0241936	11.8326	5.83352	37.3032	13.0954	1.65654	17.7508	10.9159	14.5143	4.14927	50.9993	38.1607	19.5325	40.5205	AGCCGCGGGGAUCGCCGAGGG	mature miRNA	standard	MIMAT0018068	hsa-miR-3648	hsa-miR-3648
32	1.39148	hsa-miR-16-1-3p	0.0405991	27.0821	8.48341	85.7165	41.554	1.66223	15.8066	26.6457	29.7765	36.0997	92.3997	131.754	87.8725	30.8398	CCAGUAUUAACUGUGCUGCUGA	mature miRNA	standard	MIMAT0004489	hsa-miR-16-1-3p	hsa-miR-16-1-3p
1109	0.569798	hsa-miR-3158-3p	0.269278	6.90613	8.19609	21.8977	17.4506	1.66483	0.931722	17.739	8.75954	0.194275	1.07431	41.5743	15.6843	29.258	AAGGGCUUCCUCUCUGCAGGAC	mature miRNA	standard	MIMAT0015032	hsa-miR-3158-3p	hsa-miR-3158-3p
1931	3.83065	hsa-miR-5707	0.000147689	117.631	14.9819	381.16	65.4653	1.69613	119.469	96.8039	121.836	132.414	377.676	438.42	290.552	417.991	ACGUUUGAAUGCUGUACAAGGC	mature miRNA	standard	MIMAT0022501	hsa-miR-5707	hsa-miR-5707
327	1.20534	hsa-miR-323b-5p	0.062324	9.57651	8.99094	31.1291	10.6492	1.70069	10.1453	22.0907	3.00354	3.06654	46.0228	24.4631	22.5371	31.4934	AGGUUGUCCGUGGUGAGUUCGCA	mature miRNA	standard	MIMAT0001630	hsa-miR-323b-5p	hsa-miR-323b-5p
1178	3.54137	hsa-miR-3609	0.000287494	104.08	11.9558	341.015	15.0847	1.71214	104.877	91.9846	120.171	99.2872	344.949	322.329	358.618	338.164	CAAAGUGAUGAGUAAUACUGGCUG	mature miRNA	standard	MIMAT0017986	hsa-miR-3609	hsa-miR-3609
1004	1.66718	hsa-miR-1914-3p	0.0215189	14.9618	6.63713	49.0471	18.4467	1.71289	5.82743	20.4267	14.3347	19.2583	39.5986	74.9133	32.8465	48.83	GGAGGGGUCCCGCACUGGGAGG	mature miRNA	standard	MIMAT0007890	hsa-miR-1914-3p	hsa-miR-1914-3p
1547	2.86826	hsa-miR-4638-3p	0.00135438	27.0446	5.04249	89.1525	27.1532	1.72093	19.6383	29.0698	30.9281	28.5424	68.6674	122.679	99.7084	65.5554	CCUGGACACCGCUCAGCCGGCCG	mature miRNA	standard	MIMAT0019696	hsa-miR-4638-3p	hsa-miR-4638-3p
834	0.05339	hsa-miR-920	0.884321	5.47025	6.30645	18.0746	21.8404	1.72428	0.00923375	0.00923375	11.038	10.8245	0.00758178	0.00758178	28.2251	44.0581	GGGGAGCUGUGGAAGCAGUA	mature miRNA	standard	MIMAT0004970	hsa-miR-920	hsa-miR-920
223	1.52367	hsa-miR-185-3p	0.0299455	10.1453	5.46663	33.6811	12.717	1.73112	10.2603	10.8646	3.06591	16.3906	52.4996	30.2802	26.5284	25.4163	AGGGGCUGGCUUUCCUCUGGUC	mature miRNA	standard	MIMAT0004611	hsa-miR-185-3p	hsa-miR-185-3p
499	2.02831	hsa-miR-509-5p	0.00936888	10.4433	4.08956	34.8645	12.064	1.73917	4.54866	11.3151	13.9676	11.9421	27.2911	24.2647	51.0848	36.8173	UACUGCAGACAGUGGCAAUCA	mature miRNA	standard	MIMAT0004779	hsa-miR-509-5p	hsa-miR-509-5p
1426	0.781335	hsa-miR-4440	0.165449	10.5264	13.0147	35.2113	8.65644	1.74202	0.008111	0.561891	27.4179	14.1178	30.4945	36.8408	46.6325	26.8773	UGUCGUGGGGCUUGCUGGCUUG	mature miRNA	standard	MIMAT0018958	hsa-miR-4440	hsa-miR-4440
273	4.55388	hsa-miR-210	2.79332e-05	82.7308	7.61592	278.141	40.3299	1.74932	81.2816	73.6015	83.9819	92.058	273	245.273	336.2	258.091	CUGUGCGUGUGACAGCGGCUGA	mature miRNA	standard	MIMAT0000267	hsa-miR-210	hsa-miR-210
1562	0.824017	hsa-miR-4648	0.149963	12.1694	15.8853	41.0314	23.2024	1.75347	0.00811805	0.00811805	15.2356	33.4259	33.2343	19.352	73.7951	37.7444	UGUGGGACUGCAAAUGGGAG	mature miRNA	standard	MIMAT0019710	hsa-miR-4648	hsa-miR-4648
878	2.79902	hsa-miR-1226-3p	0.00158847	16.0274	5.25844	54.9136	7.07488	1.77663	23.6013	14.2555	11.4505	14.8022	60.8376	47.2011	61.0034	50.6124	UCACCAGCCCUGUGUUCCCUAG	mature miRNA	standard	MIMAT0005577	hsa-miR-1226-3p	hsa-miR-1226-3p
148	2.21049	hsa-miR-127-3p	0.00615898	23.0295	8.98766	79.0556	16.8932	1.77938	33.2007	12.0615	26.4501	20.4057	99.8555	60.5122	84.1364	71.7184	UCGGAUCCGUCUGAGCUUGGCU	mature miRNA	standard	MIMAT0000446	hsa-miR-127-3p	hsa-miR-127-3p
877	1.35839	hsa-miR-1225-5p	0.0438138	13.0703	7.65572	44.9618	5.66882	1.78241	21.6267	14.9406	3.12605	12.5878	49.3278	37.5349	49.4504	43.5341	GUGGGUACGGCCCAGUGGGGGG	mature miRNA	standard	MIMAT0005572	hsa-miR-1225-5p	hsa-miR-1225-5p
1252	1.15023	hsa-miR-3687	0.0707577	13.7488	11.4021	47.351	11.1392	1.78409	27.4024	2.08605	18.4806	7.02601	50.5494	39.6958	37.4658	61.6931	CCCGGACAGGCGUUCGUGCGACGU	mature miRNA	standard	MIMAT0018115	hsa-miR-3687	hsa-miR-3687
1162	0.785976	hsa-miR-3198	0.163691	9.34792	5.00931	32.3957	30.9097	1.79309	14.9136	2.77942	10.4214	9.27723	6.12719	77.0725	20.8746	25.5086	GUGGAGUCCUGGGGAAUGGAGA	mature miRNA	standard	MIMAT0015083	hsa-miR-3198	hsa-miR-3198
1787	0.876109	hsa-miR-4786-3p	0.133012	8.89114	13.4633	30.9927	11.3091	1.80149	28.4552	0.00877515	0.00877515	7.09186	22.8746	44.0512	36.74	20.3049	UGAAGCCAGCUCUGGUCUGGGC	mature miRNA	standard	MIMAT0019955	hsa-miR-4786-3p	hsa-miR-4786-3p
1419	3.42487	hsa-miR-4435	0.00037595	45.682	11.4084	161.102	27.7745	1.81827	40.861	60.7465	47.1864	33.9342	173.282	193.781	131.896	145.448	AUGGCCAGAGCUCACACAGAGG	mature miRNA	standard	MIMAT0018951	hsa-miR-4435	hsa-miR-4435
1269	0.660279	hsa-miR-3909	0.218636	9.69367	8.97577	34.2149	10.8571	1.81951	0.00791519	9.69893	7.42675	21.6411	37.6981	20.3734	46.3317	32.4563	UGUCCUCUAGGGCCUGCAGUCU	mature miRNA	standard	MIMAT0018183	hsa-miR-3909	hsa-miR-3909
483	0.677448	hsa-miR-501-3p	0.210161	8.42448	8.02824	29.8992	9.39213	1.82745	0.0084121	4.84208	18.7661	10.0813	19.1909	41.0176	33.3182	26.0702	AAUGCACCCGGGCAAGGAUUCU	mature miRNA	standard	MIMAT0004774	hsa-miR-501-3p	hsa-miR-501-3p
1948	1.07486	hsa-miR-6081	0.0841666	8.014	8.61916	28.483	9.50262	1.82951	1.1524	9.69537	1.67261	19.5356	14.3382	32.0184	32.7775	34.7982	AGGAGCAGUGCCGGCCAAGGCGCC	mature miRNA	standard	MIMAT0023706	hsa-miR-6081	hsa-miR-6081
1469	0.907032	hsa-miR-4479	0.12387	12.6336	8.61267	44.9764	15.6452	1.83191	20.0424	12.3679	17.49	0.634045	53.522	35.7123	28.3767	62.2945	CGCGCGGCCGUGCUCGGAGCAG	mature miRNA	standard	MIMAT0019011	hsa-miR-4479	hsa-miR-4479
485	1.79813	hsa-miR-502-3p	0.0159174	16.3373	11.4241	58.8737	20.1828	1.84945	33.2876	12.7525	10.6676	8.64159	68.9494	45.246	39.1033	82.1961	AAUGCACCUGGGCAAGGAUUCA	mature miRNA	standard	MIMAT0004775	hsa-miR-502-3p	hsa-miR-502-3p
929	0.861881	hsa-miR-1269a	0.137442	5.87433	7.40014	21.2074	7.51902	1.85208	8.08734	0.00901163	15.3919	0.00901163	19.9286	32.1592	15.5807	17.1613	CUGGACUGAGCCGUGCUACUGG	mature miRNA	standard	MIMAT0005923	hsa-miR-1269a	hsa-miR-1269a
1530	0.819102	hsa-miR-4533	0.151669	6.93959	10.4497	25.4028	10.9857	1.87206	0.0088928	0.669815	22.2896	4.79009	33.8692	35.9081	16.0741	15.7597	UGGAAGGAGGUUGCCGGACGCU	mature miRNA	standard	MIMAT0019072	hsa-miR-4533	hsa-miR-4533
1566	0.610761	hsa-miR-4650-5p	0.245041	9.86823	8.9753	36.1388	26.8454	1.87269	8.11191	0.00827051	9.59791	21.7548	16.1754	43.9196	70.7673	13.693	UCAGGCCUCUUUCUACCUU	mature miRNA	standard	MIMAT0019713	hsa-miR-4650-5p	hsa-miR-4650-5p
426	0.128687	hsa-miR-431-3p	0.743555	6.23724	6.04475	22.9985	23.5151	1.88256	2.19162	0.00844674	12.2883	10.4606	39.1782	5.84438	46.9629	0.00858482	CAGGUCGUCUUGCAGGGCUUCU	mature miRNA	standard	MIMAT0004757	hsa-miR-431-3p	hsa-miR-431-3p
1797	0.617416	hsa-miR-4792	0.241315	5.87756	5.37944	22.1916	15.3761	1.91672	5.11189	0.00837033	5.33685	13.0532	5.18622	13.1732	34.9409	35.466	CGGUGAGCGCUCGCUGGC	mature miRNA	standard	MIMAT0019964	hsa-miR-4792	hsa-miR-4792
991	2.14226	hsa-miR-1538	0.00720677	14.8559	7.76522	56.329	22.1244	1.92284	11.9192	12.2439	26.2921	8.96847	84.2022	59.8292	50.3159	30.9688	CGGCCCGGGCUGCUGCUGUUCCU	mature miRNA	standard	MIMAT0007400	hsa-miR-1538	hsa-miR-1538
491	2.92417	hsa-miR-505-5p	0.00119078	19.8059	3.06431	75.2452	21.0308	1.92567	19.864	17.5347	17.7062	24.1186	81.3076	66.0368	52.3193	101.317	GGGAGCCAGGAAGUAUUGAUGU	mature miRNA	standard	MIMAT0004776	hsa-miR-505-5p	hsa-miR-505-5p
474	4.53402	hsa-miR-497-5p	2.92404e-05	57.7456	6.01646	222.628	31.7353	1.94685	59.5857	48.9075	62.3869	60.1023	244.458	245.657	222.651	177.745	CAGCAGCACACUGUGGUUUGU	mature miRNA	standard	MIMAT0002820	hsa-miR-497-5p	hsa-miR-497-5p
1971	2.43277	hsa-miR-6499-5p	0.00369176	8.24786	2.95861	31.8689	13.9848	1.95006	5.84935	6.65099	12.4789	8.01217	52.0064	30.2673	20.7501	24.452	UCGGGCGCAAGAGCACUGCAGU	mature miRNA	standard	MIMAT0025450	hsa-miR-6499-5p	hsa-miR-6499-5p
396	2.38705	hsa-miR-378f	0.00410161	16.5938	6.68643	65.0867	21.3459	1.97172	22.5182	8.55743	21.6631	13.6365	72.7084	50.5435	91.7141	45.3805	ACUGGACUUGGAGCCAGAAG	mature miRNA	standard	MIMAT0018932	hsa-miR-378f	hsa-miR-378f
99	1.64777	hsa-miR-33b-3p	0.0225026	21.077	11.2948	83.1446	19.7041	1.97995	7.93681	32.4828	15.6809	28.2075	108.795	60.7509	81.6611	81.3716	CAGUGCCUCGGCAGUGCAGCCC	mature miRNA	standard	MIMAT0004811	hsa-miR-33b-3p	hsa-miR-33b-3p
867	2.8429	hsa-miR-1203	0.00143583	23.9816	6.95558	95.6522	28.5777	1.99587	33.478	16.9228	23.8024	21.7232	117.928	86.4342	59.2601	118.986	CCCGGAGCCAGGAUGCAGCUC	mature miRNA	standard	MIMAT0005866	hsa-miR-1203	hsa-miR-1203
865	0.560466	hsa-miR-1200	0.275127	10.3105	7.88866	41.6648	49.3605	2.01471	13.5003	0.00783636	18.6144	9.11957	115.447	11.6595	21.6581	17.8948	CUCCUGAGCCAUUCUGAGCCUC	mature miRNA	standard	MIMAT0005863	hsa-miR-1200	hsa-miR-1200
1735	2.35727	hsa-miR-4754	0.00439264	18.6603	7.36364	75.4542	10.3811	2.01563	14.043	15.7513	15.1928	29.6542	70.2629	66.6548	90.2294	74.6698	AUGCGGACCUGGGUUAGCGGAGU	mature miRNA	standard	MIMAT0019894	hsa-miR-4754	hsa-miR-4754
1389	0.164137	hsa-miR-4322	0.685271	5.19947	5.1437	21.1209	14.5015	2.02224	5.08511	0.0085501	12.2305	3.4737	26.3602	25.0782	33.0376	0.00783194	CUGUGGGCUCAGCGCGUGGGG	mature miRNA	standard	MIMAT0016873	hsa-miR-4322	hsa-miR-4322
325	0.709432	hsa-miR-323a-5p	0.19524	9.11901	9.01587	37.0464	18.5579	2.02238	3.20468	0.0081967	19.1805	14.0826	37.2434	19.155	62.5744	29.2125	AGGUGGUCCGUGGCGCGUUCGC	mature miRNA	standard	MIMAT0004696	hsa-miR-323a-5p	hsa-miR-323a-5p
1007	1.13022	hsa-miR-1915-5p	0.0740938	8.94787	9.33564	37.3023	12.0488	2.05965	11.412	2.49415	21.0862	0.799146	53.715	38.6524	26.6093	30.2326	ACCUUGCCUUGCUGCCCGGGCC	mature miRNA	standard	MIMAT0007891	hsa-miR-1915-5p	hsa-miR-1915-5p
951	0.880159	hsa-miR-1284	0.131777	9.4652	12.1502	40.4551	14.0322	2.09562	12.1113	0.00958717	25.5838	0.156124	26.1315	59.6658	39.5189	36.5041	UCUAUACAGACCCUGGCUUUUC	mature miRNA	standard	MIMAT0005941	hsa-miR-1284	hsa-miR-1284
489	0.894204	hsa-miR-504	0.127584	5.32443	8.28967	22.9564	16.1977	2.1082	3.81369	0.00975996	0.00975996	17.4645	9.41088	29.1723	10.2183	43.0243	AGACCCUGGUCUGCACUCUAUC	mature miRNA	standard	MIMAT0002875	hsa-miR-504	hsa-miR-504
845	0.863163	hsa-miR-939-3p	0.137037	8.54946	8.00691	37.4976	19.3583	2.13289	7.22709	0.129149	19.43	7.41159	64.6917	19.3683	30.2306	35.6997	CCCUGGGCCUCUGCUCCCCAG	mature miRNA	standard	MIMAT0022939	hsa-miR-939-3p	hsa-miR-939-3p
1573	0.720111	hsa-miR-4655-3p	0.190497	6.04018	5.04188	26.4975	10.1659	2.13319	7.17849	4.83931	12.1345	0.008386	15.2147	37.9099	21.31	31.5552	ACCCUCGUCAGGUCCCCGGGG	mature miRNA	standard	MIMAT0019722	hsa-miR-4655-3p	hsa-miR-4655-3p
242	5.94873	hsa-miR-194-5p	1.12529e-06	905.498	56.8903	3999.72	344.335	2.14312	915.322	838.885	891.681	976.102	4261.87	3657	4328.35	3751.67	UGUAACAGCAACUCCAUGUGGA	mature miRNA	standard	MIMAT0000460	hsa-miR-194-5p	hsa-miR-194-5p
144	0.836791	hsa-miR-125b-2-3p	0.145616	5.82804	7.05169	26.4469	19.2443	2.18201	0.00894081	0.120068	8.73679	14.4463	20.2826	25.1354	7.34429	53.0252	UCACAAGUCAGGCUCUUGGGAC	mature miRNA	standard	MIMAT0004603	hsa-miR-125b-2-3p	hsa-miR-125b-2-3p
1075	2.17597	hsa-miR-3135b	0.00666848	45.197	16.8344	209.309	101.086	2.21133	37.6441	25.7146	53.8095	63.6199	273.114	314.456	149.884	99.7807	GGCUGGAGCGAGUGCAGUGGUG	mature miRNA	standard	MIMAT0018985	hsa-miR-3135b	hsa-miR-3135b
850	0.806178	hsa-miR-943	0.156251	7.78105	8.79211	36.3213	14.4399	2.22278	18.6362	1.29472	11.1847	0.00855747	26.8121	23.0711	54.7911	40.6108	CUGACUGUUGCCGUCCUCCAG	mature miRNA	standard	MIMAT0004986	hsa-miR-943	hsa-miR-943
967	3.15675	hsa-miR-1296	0.00069703	13.0643	4.21451	61.0231	15.718	2.22372	12.6312	9.79625	19.1321	10.6978	72.8773	71.6038	38.9193	60.692	UUAGGGCCCUGGCUCCAUCUCC	mature miRNA	standard	MIMAT0005794	hsa-miR-1296	hsa-miR-1296
565	0.843921	hsa-miR-543	0.143245	5.54183	7.18504	26.3859	13.7223	2.25133	15.5996	5.8156	0.742936	0.00914952	29.5955	14.8778	44.4588	16.6116	AAACAUUCGCGGUGCACUUCUU	mature miRNA	standard	MIMAT0004954	hsa-miR-543	hsa-miR-543
1161	2.92234	hsa-miR-3197	0.0011958	179.446	64.9217	862.678	161.083	2.26527	133.243	128.356	188.304	267.883	915.555	1065.41	709.575	760.173	GGAGGCGCAGGCUCGGAAAGGCG	mature miRNA	standard	MIMAT0015082	hsa-miR-3197	hsa-miR-3197
1236	2.15609	hsa-miR-3677-3p	0.00698086	7.53611	3.36588	36.299	5.54778	2.26804	4.05357	5.67965	11.6479	8.76331	39.7316	39.3757	38.0394	28.0494	CUCGUGGGCUCUGGCCACGGCC	mature miRNA	standard	MIMAT0018101	hsa-miR-3677-3p	hsa-miR-3677-3p
1128	2.25735	hsa-miR-3174	0.00552909	26.1704	10.8284	127.041	38.176	2.27928	10.9582	29.8724	36.4204	27.4307	97.9686	181.431	103.241	125.523	UAGUGAGUUAGAGAUGCAGAGCC	mature miRNA	standard	MIMAT0015051	hsa-miR-3174	hsa-miR-3174
1379	0.761364	hsa-miR-4312	0.173235	6.78851	5.85265	33.464	10.8607	2.30144	11.3	0.00845074	3.80791	12.0376	21.7744	46.2611	38.0502	27.7704	GGCCUUGUUCCUGUCCCCA	mature miRNA	standard	MIMAT0016864	hsa-miR-4312	hsa-miR-4312
1361	3.10108	hsa-miR-4294	0.000792353	34.2095	8.6472	170.005	61.4305	2.31311	28.0733	26.1636	38.0321	44.569	191.205	115.975	247.302	125.535	GGGAGUCUACAGCAGGG	mature miRNA	standard	MIMAT0016849	hsa-miR-4294	hsa-miR-4294
1563	0.751686	hsa-miR-4649-3p	0.177139	7.9957	8.49362	40.6723	17.7144	2.34675	19.7984	0.00814249	7.82613	4.35009	50.2612	47.4279	50.8062	14.1937	UCUGAGGCCUGCCUCUCCCCA	mature miRNA	standard	MIMAT0019712	hsa-miR-4649-3p	hsa-miR-4649-3p
776	0.712172	hsa-miR-663b	0.194012	12.64	8.74157	64.4497	22.9835	2.35017	0.00773577	16.608	14.1095	19.8349	59.3887	92.4086	69.0514	36.95	GGUGGCCCGGCCGUGCCUGAGG	mature miRNA	standard	MIMAT0005867	hsa-miR-663b	hsa-miR-663b
999	0.718494	hsa-miR-1910	0.191208	15.8374	12.0866	81.5173	22.1073	2.36377	0.00765079	29.0654	19.2956	14.981	98.6228	66.3286	102.251	58.8671	CCAGUCCUGUGCCUGCCGCCU	mature miRNA	standard	MIMAT0007884	hsa-miR-1910	hsa-miR-1910
1510	0.740448	hsa-miR-4519	0.181783	13.3881	11.9737	70.3211	25.4171	2.39301	0.00769906	27.524	18.0585	7.96219	102.585	62.3224	74.6003	41.7763	CAGCAGUGCGCAGGGCUG	mature miRNA	standard	MIMAT0019056	hsa-miR-4519	hsa-miR-4519
1619	0.79486	hsa-miR-4683	0.160376	5.30928	4.54615	28.8521	6.9955	2.44209	11.12	4.98783	0.00836226	5.12098	35.2153	20.6882	34.1141	25.3906	UGGAGAUCCAGUGCUCGCCCGAU	mature miRNA	standard	MIMAT0019768	hsa-miR-4683	hsa-miR-4683
191	0.941854	hsa-miR-147a	0.114326	5.2359	6.04882	29.2161	9.86462	2.48026	0.00877348	9.97645	10.9496	0.00877348	27.4569	42.9452	19.4423	27.0201	GUGUGUGGAAAUGCUUCUGC	mature miRNA	standard	MIMAT0000251	hsa-miR-147a	hsa-miR-147a
922	1.30152	hsa-miR-1263	0.0499431	4.82773	9.63043	28.0656	6.95039	2.53939	0.0125093	0.0125093	19.2734	0.0125093	30.5471	36.1568	19.8292	25.7293	AUGGUACCCUGGCAUACUGAGU	mature miRNA	standard	MIMAT0005915	hsa-miR-1263	hsa-miR-1263
1840	2.89226	hsa-miR-5010-5p	0.00128156	54.4816	9.58191	319.443	119.337	2.55172	42.3158	54.0761	65.679	55.8555	465.326	263.653	358.868	189.924	AGGGGGAUGGCAGAGCAAAAUU	mature miRNA	standard	MIMAT0021043	hsa-miR-5010-5p	hsa-miR-5010-5p
980	0.950318	hsa-miR-1307-5p	0.11212	10.9259	13.9455	64.4004	7.12154	2.55932	0.00810389	14.5416	0.00810389	29.1456	67.9962	55.5457	62.183	71.8768	UCGACCGGACCUCGACCGGCU	mature miRNA	standard	MIMAT0022727	hsa-miR-1307-5p	hsa-miR-1307-5p
971	2.38841	hsa-miR-1301	0.00408871	20.6609	10.039	122.516	32.7297	2.568	27.4693	8.55441	30.2161	16.4037	98.5733	123.269	168.542	99.6806	UUGCAGCUGCCUGGGAGUGACUUC	mature miRNA	standard	MIMAT0005797	hsa-miR-1301	hsa-miR-1301
302	0.76205	hsa-miR-298	0.172962	12.6732	12.0214	76.2556	39.0469	2.58907	28.9211	0.00800067	12.0479	9.71569	129.84	76.646	60.3576	38.1791	AGCAGAAGCAGGGAGGUUCUCCCA	mature miRNA	standard	MIMAT0004901	hsa-miR-298	hsa-miR-298
481	0.986652	hsa-miR-500a-5p	0.103121	3.70206	4.50068	23.8306	8.81683	2.68642	0.00904294	0.00904294	9.15787	5.63229	18.1023	22.0807	18.3673	36.7723	UAAUCCUUGCUACCUGGGUGAGA	mature miRNA	standard	MIMAT0004773	hsa-miR-500a-5p	hsa-miR-500a-5p
1000	0.778464	hsa-miR-1911-3p	0.166547	9.21756	9.32788	59.7853	40.8431	2.69733	2.48319	0.00797646	15.8192	18.5598	92.1232	35.7213	96.5472	14.7494	CACCAGGCAUUGUGGUCUCC	mature miRNA	standard	MIMAT0007886	hsa-miR-1911-3p	hsa-miR-1911-3p
1516	1.02303	hsa-miR-4523	0.0948355	3.4307	5.12863	22.358	8.82002	2.70422	0.00927289	0.00927289	10.8574	2.84688	13.6467	16.4806	32.5273	26.7775	GACCGAGAGGGCCUCGGCUGU	mature miRNA	standard	MIMAT0019061	hsa-miR-4523	hsa-miR-4523
1157	1.83294	hsa-miR-3194-3p	0.0146914	18.3471	13.3439	121.363	30.2453	2.7257	13.6855	5.60869	17.0773	37.0171	143.011	151.343	90.8561	100.24	AGCUCUGCUGCUCACUGGCAGU	mature miRNA	standard	MIMAT0019218	hsa-miR-3194-3p	hsa-miR-3194-3p
1074	2.46101	hsa-miR-3135a	0.00345928	5.48042	2.44126	36.4256	5.03781	2.73259	3.30546	6.14021	8.64275	3.83324	36.2854	42.0642	37.4979	29.8548	UGCCUAGGCUGAGACUGCAGUG	mature miRNA	standard	MIMAT0015001	hsa-miR-3135a	hsa-miR-3135a
1872	2.71982	hsa-miR-5571-3p	0.00190624	3.71669	1.77975	24.8055	12.28	2.73857	2.0117	2.92777	6.16018	3.76712	16.4512	21.9337	42.8954	17.9418	GUCCUAGGAGGCUCCUCUG	mature miRNA	standard	MIMAT0022258	hsa-miR-5571-3p	hsa-miR-5571-3p
1140	0.796437	hsa-miR-3183	0.159795	11.7126	9.85754	79.9269	29.6469	2.77062	0.00783072	23.7307	9.31674	13.7952	74.921	78.6973	47.053	119.036	GCCUCUCUCGGAGUCGCUCGGA	mature miRNA	standard	MIMAT0015063	hsa-miR-3183	hsa-miR-3183
947	0.977472	hsa-miR-1279	0.105324	4.60599	5.3897	32.6889	13.9026	2.82722	10.3443	8.06242	0.00862645	0.00862645	32.9639	45.592	13.3238	38.8758	UCAUAUUGCUUCUUUCU	mature miRNA	standard	MIMAT0005937	hsa-miR-1279	hsa-miR-1279
835	4.79155	hsa-miR-921	1.61602e-05	326.863	26.0198	2319.92	298.435	2.82732	360.526	299.855	332.09	314.981	2450.13	1876.13	2431.36	2522.07	CUAGUGAGGGACAGAACCAGGAUUC	mature miRNA	standard	MIMAT0004971	hsa-miR-921	hsa-miR-921
258	1.64776	hsa-miR-200b-5p	0.0225032	14.6266	10.2264	108.094	22.952	2.88562	2.54346	18.3902	11.0739	26.4988	117.22	135.644	95.4835	84.0296	CAUCUUACUGGGCAGCAUUGGA	mature miRNA	standard	MIMAT0004571	hsa-miR-200b-5p	hsa-miR-200b-5p
406	4.51591	hsa-miR-381-5p	3.0485e-05	56.2945	10.5364	421.447	95.0578	2.90428	49.299	50.2522	53.7964	71.8303	542.988	450.939	351.419	340.44	AGCGAGGUUGCCCUUUGUAUAU	mature miRNA	standard	MIMAT0022862	hsa-miR-381-5p	hsa-miR-381-5p
1655	1.02107	hsa-miR-4706	0.0952651	3.87267	4.56026	29.2435	6.20185	2.91671	0.00885038	6.58078	0.00885038	8.8922	25.2331	26.2654	26.9924	38.483	AGCGGGGAGGAAGUGGGCGCUGCUU	mature miRNA	standard	MIMAT0019806	hsa-miR-4706	hsa-miR-4706
1363	1.03446	hsa-miR-4296	0.0923712	3.88535	4.41779	30.6051	10.3729	2.97766	7.5635	0.112917	7.85588	0.00909277	45.4695	29.3526	25.7521	21.8461	AUGUGGGCUCAGGCUCA	mature miRNA	standard	MIMAT0016845	hsa-miR-4296	hsa-miR-4296
823	0.863863	hsa-miR-887	0.136816	8.92805	8.01641	71.122	12.4036	2.99388	7.65872	19.4861	8.55957	0.00786199	66.1183	88.6616	69.8692	59.839	GUGAACGGGCGCCAUCCCGAGG	mature miRNA	standard	MIMAT0004951	hsa-miR-887	hsa-miR-887
1789	0.990123	hsa-miR-4787-3p	0.1023	3.79817	5.44723	30.2971	15.32	2.9958	0.00924609	1.1299	2.19493	11.8586	13.2293	50.379	27.2139	30.3661	GAUGCGCCGCCCACUGCCCCGCGC	mature miRNA	standard	MIMAT0019957	hsa-miR-4787-3p	hsa-miR-4787-3p
737	0.995117	hsa-miR-632	0.101131	3.72879	4.60313	30.1642	22.3822	3.01606	5.41972	0.0093617	9.47673	0.0093617	11.9771	62.4836	19.376	26.8202	GUGUCUGCUUCCUGUGGGA	mature miRNA	standard	MIMAT0003302	hsa-miR-632	hsa-miR-632
43	1.37047	hsa-miR-19b-1-5p	0.0426114	2.4441	4.86283	20.3082	7.95158	3.05468	0.0126876	0.0126876	0.0126876	9.73835	15.0955	32.1534	17.3119	16.6717	AGUUUUGCAGGUUUGCAUCCAGC	mature miRNA	standard	MIMAT0004491	hsa-miR-19b-1-5p	hsa-miR-19b-1-5p
1347	3.73701	hsa-miR-4280	0.000183225	38.9621	10.3247	335.223	108.325	3.10498	25.8207	37.4808	50.6321	41.9146	474.886	303.541	214.661	347.803	GAGUGUAGUUCUGAGCAGAGC	mature miRNA	standard	MIMAT0016911	hsa-miR-4280	hsa-miR-4280
879	3.54064	hsa-miR-1226-5p	0.000287981	15.223	5.84333	135.744	46.1097	3.15656	14.4985	23.6737	10.7908	11.9291	159.985	98.3666	95.9054	188.721	GUGAGGGCAUGCAGGCCUGGAUGGGG	mature miRNA	standard	MIMAT0005576	hsa-miR-1226-5p	hsa-miR-1226-5p
1433	1.0446	hsa-miR-4446-3p	0.0902412	3.40117	4.20276	30.522	17.7433	3.16575	0.00954199	0.00954199	8.66056	4.92503	22.8416	56.7775	17.7981	24.6709	CAGGGCUGGCAGUGACAUGGGU	mature miRNA	standard	MIMAT0018965	hsa-miR-4446-3p	hsa-miR-4446-3p
1656	2.04196	hsa-miR-4707-3p	0.00907913	8.28697	7.55042	75.5369	11.9489	3.18826	6.52859	19.4116	3.99983	3.20785	92.122	68.335	76.2013	65.4891	AGCCCGCCCCAGCCGAGGUUCU	mature miRNA	standard	MIMAT0019808	hsa-miR-4707-3p	hsa-miR-4707-3p
1215	0.958253	hsa-miR-3661	0.11009	3.99123	3.41915	37.0919	11.1337	3.2162	8.00358	2.72801	0.00915477	5.22417	31.8277	32.0191	53.7714	30.7493	UGACCUGGGACUCGGACAGCUG	mature miRNA	standard	MIMAT0018082	hsa-miR-3661	hsa-miR-3661
773	0.889012	hsa-miR-661	0.129118	8.0981	5.48291	76.1249	10.2598	3.23271	0.00790119	11.691	9.42105	11.2724	73.0004	85.1526	83.3493	62.9971	UGCCUGGGUCUCUGGCCUGCGCGU	mature miRNA	standard	MIMAT0003324	hsa-miR-661	hsa-miR-661
1369	1.31918	hsa-miR-4302	0.0479537	2.4363	4.84823	23.3725	14.2402	3.26205	0.0121836	0.0121836	9.70864	0.0121836	26.7567	38.6874	23.706	4.33997	CCAGUGUGGCUCAGCGAG	mature miRNA	standard	MIMAT0016855	hsa-miR-4302	hsa-miR-4302
482	0.942454	hsa-miR-500b	0.114168	7.58133	7.49247	74.431	21.6363	3.29538	2.93404	0.00809027	10.9723	16.4109	89.1962	57.2649	96.7124	54.5504	AAUCCUUGCUACCUGGGU	mature miRNA	standard	MIMAT0016925	hsa-miR-500b	hsa-miR-500b
28	1.03475	hsa-miR-15a-3p	0.0923096	3.48781	4.01731	34.6	17.1349	3.31038	0.00886479	0.00886479	7.01204	6.92145	50.1925	39.8708	38.1731	10.1635	CAGGCCAUAUUGUGCUGCCUCA	mature miRNA	standard	MIMAT0004488	hsa-miR-15a-3p	hsa-miR-15a-3p
868	1.09005	hsa-miR-1204	0.0812733	3.97718	4.93262	43.1429	12.9693	3.43931	0.00856884	0.00856884	10.181	5.71053	60.6744	40.027	29.4683	42.402	UCGUGGCCUGGUCUCCAUUAU	mature miRNA	standard	MIMAT0005868	hsa-miR-1204	hsa-miR-1204
1130	0.978226	hsa-miR-3176	0.105142	7.05439	6.97891	78.302	23.0569	3.47246	0.00793249	10.6931	2.53667	14.9799	112.616	70.067	63.0727	67.4529	ACUGGCCUGGGACUACCGG	mature miRNA	standard	MIMAT0015053	hsa-miR-3176	hsa-miR-3176
871	1.09683	hsa-miR-1207-3p	0.0800156	2.9312	3.45933	39.3692	27.2129	3.7475	0.00885837	0.00885837	4.92069	6.78641	75.2783	14.7365	45.1723	22.2896	UCAGCUGGCCCUCAUUUC	mature miRNA	standard	MIMAT0005872	hsa-miR-1207-3p	hsa-miR-1207-3p
1554	1.23329	hsa-miR-4642	0.0584398	6.62085	12.0425	101.372	40.5029	3.9365	0.00880878	1.82693	0.00880878	24.6388	151.797	98.6639	102.343	52.6843	AUGGCAUCGUCCCCUGGUGGCU	mature miRNA	standard	MIMAT0019702	hsa-miR-4642	hsa-miR-4642
693	2.16609	hsa-miR-593-5p	0.006822	9.53392	8.89712	157.185	10.49	4.04325	2.30963	6.68879	22.5214	6.61582	163.579	168.559	149.317	147.287	AGGCACCAGCCAGGCAUUGCUCAGC	mature miRNA	standard	MIMAT0003261	hsa-miR-593-5p	hsa-miR-593-5p
932	1.21156	hsa-miR-1271-3p	0.0614386	1.44654	1.67466	25.4112	15.1739	4.13479	0.00946374	0.00946374	2.6073	3.15992	13.1393	29.9883	44.9044	13.6127	AGUGCCUGCUAUGUGCCAGGCA	mature miRNA	standard	MIMAT0022712	hsa-miR-1271-3p	hsa-miR-1271-3p
648	1.21661	hsa-miR-555	0.0607275	1.14082	0.84319	20.5866	11.5055	4.17356	0.990764	1.71395	1.84918	0.00938925	37.2849	11.0659	17.9714	16.0244	AGGGUAAGCUGAACCUCUGAU	mature miRNA	standard	MIMAT0003219	hsa-miR-555	hsa-miR-555
1078	1.53755	hsa-miR-3137	0.0290037	2.86038	5.69384	56.7956	4.21717	4.3115	0.0122735	11.4011	0.0122735	0.0158422	50.739	58.6216	60.3921	57.4299	UCUGUAGCCUGGGAGCAAUGGGGU	mature miRNA	standard	MIMAT0015005	hsa-miR-3137	hsa-miR-3137
16	1.17698	hsa-let-7i-3p	0.0665311	2.2172	2.6766	47.6972	39.4207	4.42709	5.42369	0.0093843	0.0093843	3.42636	36.3674	10.5353	103.383	40.5034	CUGCGCAAGCUACUGCCUUGCU	mature miRNA	standard	MIMAT0004585	hsa-let-7i-3p	hsa-let-7i-3p
1142	1.27279	hsa-miR-3184-5p	0.0533596	4.09265	4.00988	143.02	49.8033	5.12704	0.00810349	7.97142	7.06675	1.32431	138.479	205.378	83.6117	144.613	UGAGGGGCCUCAGACCGAGCUUUU	mature miRNA	standard	MIMAT0015064	hsa-miR-3184-5p	hsa-miR-3184-5p
14	1.81818	hsa-let-7g-3p	0.0151992	0.637706	1.24732	34.8998	3.87794	5.77419	0.0140445	0.0140445	2.50869	0.0140445	40.1896	35.3779	31.648	32.3838	CUGUACAGGCCACUGCCUUGC	mature miRNA	standard	MIMAT0004584	hsa-let-7g-3p	hsa-let-7g-3p
269	1.60638	hsa-miR-205-5p	0.0247523	0.495922	0.56284	27.3496	8.53631	5.78526	0.0103353	0.921557	1.04146	0.0103353	34.9642	15.7052	26.4566	32.2724	UCCUUCAUUCCACCGGAGUCUG	mature miRNA	standard	MIMAT0000266	hsa-miR-205-5p	hsa-miR-205-5p
1300	2.52225	hsa-miR-3939	0.00300437	11.181	6.90032	693.31	223.564	5.95438	16.7405	9.07238	16.5807	2.33041	1004.52	707.2	536.023	525.498	UACGCGCAGACCACAGGAUGUC	mature miRNA	standard	MIMAT0018355	hsa-miR-3939	hsa-miR-3939
915	2.90977	hsa-miR-1256	0.00123093	0.0140961	0	13.2933	14.4601	9.88119	0.0140961	0.0140961	0.0140961	0.0140961	34.2972	11.3809	3.42031	4.07479	AGGCAUUGACUUCUCACUAGCU	mature miRNA	standard	MIMAT0005907	hsa-miR-1256	hsa-miR-1256
1557	1.07534	hsa-miR-4645-3p	0.084073	0.0118172	0	19.9744	18.2754	10.723	0.0118172	0.0118172	0.0118172	0.0118172	14.9747	0.00463646	20.9166	44.0014	AGACAGUAGUUCUUGCCUGGUU	mature miRNA	standard	MIMAT0019706	hsa-miR-4645-3p	hsa-miR-4645-3p
Following transcripts are statistically significant but have low signals (signal < 500)
Following transcripts are statistically insignificant (p-value > 0.01)
