# Supplementary material for: The Oncogenic and Tumor Suppressive Long Non-Coding RNA–microRNA–Messenger RNA Regulatory Axes Identified by Analyzing Multiple Platform Omics Data from Cr(VI)-Transformed Cells and Their Implications in Lung Cancer
Source: Biomedicines. 2022 Sep 20;10(10):2334. doi: 10.3390/biomedicines10102334 (PMC9598927; doi:10.3390/biomedicines10102334)
Supplement: Supplementary file 1 [file biomedicines-10-02334-s001.zip › supplementary Excel file (3) DE_mRNAs_BEAS-2B Cr(VI)_Microarray Profile.xls]

## Sheet: Up_mRNA_BCR025_vs_BCON
# Fold Change cut-off: 1.0 # P-value cut-off: 1.0 # Condition pairs: BCR025_vs_BCON # Column A: ProbeName it represents probe name. # Column B: P-value, P-value calculated from unpaired t-test. # Column C: FDR, FDR is calculated from Benjamini Hochberg FDR. # Column D: Fold Change, the absolute ratio (no log scale) of normalized intensities between two conditions. # Column E: Regulation, it depic…
BCR025_vs_BCON 1.0 fold up regulated mRNAs
	P-value and FDR		Fold change and Regulation		Annotations														Group--Raw Intensity		Group--Normalized Intensity		Raw Intensity						Normalized Intensity
ProbeName	P-value	FDR	Fold Change	Regulation	type	seqname	GeneSymbol	source	RNAlength	chrom	strand	txStart	txEnd	Sequence	EntrezID	Unigene	GOaccession	description	group-BCR025(raw)	group-BCON(raw)	group-BCR025(normalized)	group-BCON(normalized)	[BCR025_1, BCR025](raw)	[BCR025_2, BCR025](raw)	[BCR025_3, BCR025](raw)	[BCON_1, BCON](raw)	[BCON_2, BCON](raw)	[BCON_3, BCON](raw)	[BCR025_1, BCR025](normalized)	[BCR025_2, BCR025](normalized)	[BCR025_3, BCR025](normalized)	[BCON_1, BCON](normalized)	[BCON_2, BCON](normalized)	[BCON_3, BCON](normalized)
ASHGV40034577	0.00075636	0.0608807	60.2614	up	protein_coding	NM_002941	ROBO1	RefSeq	6895	chr3	-	78646387	79817059	GTACTAAGGGAACAATCCATGTGATTAATGTTTTCATTATGTTCATGTAAGAAGCCCCTT	6091	Hs.744218	GO:0002042|GO:0005515|GO:0005737|GO:0005886|GO:0005887|GO:0006919|GO:0007155|GO:0007156|GO:0007399|GO:0007411|GO:0008046|GO:0009986|GO:0016199|GO:0021836|GO:0030275|GO:0030673|GO:0033600|GO:0035385|GO:0042802|GO:0050772|GO:0050925|GO:0060763|GO:0070100	roundabout guidance receptor 1	11689.1	225.755	13.4202	7.507	4851.99	14163.7	16051.7	243.036	221.481	212.748	12.2065	14.0061	14.0479	7.38513	7.24081	7.89507
ASHGV40054173	0.0187215	0.163531	43.4658	up	protein_coding	NM_004867	ITM2A	RefSeq	1851	chrX	-	78615880	78623049	GGCAACAGATAGAGTGTCCTTGGTAATAAGAAGTCAGAGATTTACAATATGACTTTAACA	9452	Hs.17109	GO:0005515|GO:0016021	integral membrane protein 2A	6264.96	110.847	11.9016	6.4598	531.814	9415.26	8847.8	125.053	112.899	94.5886	9.07555	13.4298	13.1995	6.39115	6.22939	6.75885
ASHGV40021768	0.00101043	0.0650709	22.6556	up	protein_coding	NM_002521	NPPB	RefSeq	708	chr1	-	11917520	11918992	GATGGTTTCTTACCTTTGAGCACAAAATTTCCACGGTGAAATAAAGTCAACATTATAAGC	4879	Hs.219140	GO:0005102|GO:0005102|GO:0005179|GO:0005515|GO:0005576|GO:0005615|GO:0006182|GO:0007166|GO:0007168|GO:0007589|GO:0008217|GO:0008613|GO:0016525|GO:0030308|GO:0035810|GO:0035815|GO:0042312|GO:0043114|GO:0043234|GO:0050880	natriuretic peptide B	22165.9	1056.35	14.3009	9.79909	40326.7	12816.3	13354.8	1009.6	997.31	1162.14	15.2716	13.855	13.7761	9.60481	9.59957	10.1929
ASHGV40022811	0.0050902	0.100874	20.9128	up	protein_coding	NM_003199	TCF4	RefSeq	8320	chr18	-	52889561	53255860	TTGGCCGGCCCACACCCTGGAATGGGAGACGCATCGAATCACATGGGACAGATGTAAAAG	6925	Hs.605153	GO:0000978|GO:0000978|GO:0001011|GO:0001077|GO:0001087|GO:0001093|GO:0003677|GO:0003700|GO:0005515|GO:0005634|GO:0005667|GO:0005667|GO:0006352|GO:0006367|GO:0008022|GO:0042803|GO:0043425|GO:0045666|GO:0045666|GO:0045893|GO:0045944|GO:0045944|GO:0046982|GO:0046982|GO:0046982|GO:0065004|GO:0070888	transcription factor 4	216.76	13.1577	7.68201	3.2957	79.6699	271.991	298.618	7.40773	19.3895	12.676	6.37187	8.40298	8.27119	2.45988	3.50198	3.92524
ASHGV40046299	3.05187e-05	0.0332671	20.3939	up	protein_coding	NM_019102	HOXA5	RefSeq	1657	chr7	-	27180670	27183287	CCAAAACCGGAGAATGAAGTGGAAAAAAGATAATAAGCTGAAAAGCATGAGCATGGCCGC	3202	Hs.655218	GO:0000978|GO:0001077|GO:0003016|GO:0003677|GO:0003700|GO:0005515|GO:0005634|GO:0006366|GO:0009952|GO:0010870|GO:0016477|GO:0016525|GO:0030878|GO:0033599|GO:0035264|GO:0043065|GO:0045639|GO:0045647|GO:0045944|GO:0048286|GO:0048704|GO:0060435|GO:0060441|GO:0060480|GO:0060484|GO:0060535|GO:0060574|GO:0060638|GO:0060644|GO:0060749|GO:0060764	homeobox A5	95.2798	5	6.6926	2.34254	75.0282	97.3114	113.5	5	5	5	6.28138	6.92843	6.86801	2.32221	2.32191	2.3835
ASHGV40011982	0.0105243	0.132606	19.7709	up	protein_coding	NM_152380	TBX15	RefSeq	3513	chr1	-	119425665	119532179	CGGAACTCTGTTTCTAAGTGCCAAGCACAGAAAGCCGCTAAATAAAATCTTTGCAATTGT	6913	Hs.146196	GO:0000122|GO:0000978|GO:0001078|GO:0001106|GO:0005515|GO:0006351|GO:0042803|GO:0046982|GO:0048701|GO:0070722	T-box 15	1962.71	103.755	10.6717	6.36639	450.882	2539.86	2897.39	115.295	94.5912	101.379	8.84722	11.5763	11.5916	6.27391	5.96669	6.85859
ASHGV40055533	0.0101702	0.13132	17.5473	up	protein_coding	ENST00000370287	CSAG1	GENCODE	875	chrX	+	151903227	151909518	GTTTTACACCCCAAAGGGTATGCCCCATGGTGATAGAAATAAAATGAACATGTTGTAAAA	158511	Hs.423718		chondrosarcoma associated gene 1	403.807	26.8129	8.47141	4.33823	112.42	527.433	571.57	28.0943	22.8347	29.5096	6.86071	9.34083	9.21269	4.13982	3.75776	5.11712
ASHGV40032706	2.16941e-05	0.031501	15.533	up	protein_coding	NM_020794	LRRC7	RefSeq	6313	chr1	+	70225857	70589171	ATGAAAAAGCTGTATTACTACTGAAGAGTTTCCAGAACACAGTAGACCTAGTTATTCAAC	57554	Hs.479658	GO:0005515|GO:0005737|GO:0014069|GO:0030054|GO:0045211	leucine rich repeat containing 7	117.693	11.4027	7.01039	3.05312	110.837	109.729	132.514	12.0198	13.6615	8.52675	6.83675	7.09932	7.09509	2.857	2.95512	3.34724
ASHGV40029055	0.00522038	0.101758	14.1336	up	protein_coding	NM_003462	DNALI1	RefSeq	2663	chr1	+	38022519	38032458	CTGGAGAGGCAAGTGAACGAGCAGAAGGCAAAATGTGAAGCCACTGAGAAGCGGGAGAGC	7802	Hs.406050	GO:0003777|GO:0005515|GO:0005737|GO:0005858|GO:0005930|GO:0006928|GO:0007338|GO:0008152|GO:0030175|GO:0045504	dynein, axonemal, light intermediate chain 1	151.261	15.0393	7.2684	3.44735	78.7884	175.774	199.222	15.2402	11.5031	18.3746	6.35421	7.77062	7.68038	3.19497	2.70459	4.44248
ASHGV40049500	0.000195235	0.0433451	13.9534	up	protein_coding	NM_000880	IL7	RefSeq	2089	chr8	-	79645006	79717758	CTATTACAAGAGATAAAAACTTGTTGGAATAAAATTTTGATGGGCACTAAAGAACACTGA	3574	Hs.591873	GO:0002360|GO:0005125|GO:0005139|GO:0005515|GO:0005576|GO:0005615|GO:0006959|GO:0007267|GO:0008083|GO:0008284|GO:0009887|GO:0010468|GO:0030890|GO:0030890|GO:0043066|GO:0043086|GO:0045453|GO:0045582|GO:0045582|GO:0046622|GO:0048873|GO:2001240	interleukin 7	83.3303	7.51574	6.51602	2.71347	89.0083	74.5569	86.4258	5	9.44828	8.09894	6.5247	6.54846	6.4749	2.32221	2.54031	3.27789
ASHGV40015241	0.0025724	0.0843798	13.2031	up	protein_coding	NM_001272020	NRXN3	RefSeq	9193	chr14	+	79745681	80334633	ACAGGAACAGGGACGAGGGGTCCTATCAAGTGGACGAGACGCGGAACTACATCAGCAACT	9369	Hs.368307	GO:0001525|GO:0004872|GO:0004888|GO:0005246|GO:0005623|GO:0005887|GO:0007158|GO:0007165|GO:0007269|GO:0007411|GO:0007416|GO:0007612|GO:0016021|GO:0030534|GO:0035176|GO:0043234|GO:0046872|GO:0050839|GO:0051965|GO:0071625|GO:0090129|GO:0097109	neurexin 3	94.0214	8.15327	6.52827	2.80546	161.774	59.0035	61.2869	8.99075	6.06939	9.39967	7.38109	6.2184	5.9853	2.55255	2.36861	3.49523
ASHGV40046292	5.34645e-05	0.035562	12.6391	up	protein_coding	NM_003930	SKAP2	RefSeq	4015	chr7	-	26706680	26904362	GCCATTGGCTTGGTGCCTAAAGCCTACATAATGGAGATGTATGATATTTGAGAGTCCTGG	8935	Hs.200770	GO:0002757|GO:0005070|GO:0005515|GO:0005654|GO:0005737|GO:0005829|GO:0005886|GO:0006461|GO:0007165|GO:0008285|GO:0009967|GO:0042113	src kinase associated phosphoprotein 2	1767.44	187.03	10.8888	7.22894	2106.75	1519.88	1675.7	205.715	183.796	171.578	11.0252	10.8464	10.7946	7.13273	6.96149	7.59259
ASHGV40047918	8.83628e-05	0.0371815	10.6955	up	protein_coding	NM_002245	KCNK1	RefSeq	2161	chr1	+	233749749	233808258	ATGTTCTATGTGAAGAAGGACAAGGACGAGGATCAGGTGCACATCATAGAGCATGACCAA	3775	Hs.208544	GO:0005242|GO:0005249|GO:0005267|GO:0005272|GO:0005886|GO:0005887|GO:0005887|GO:0005887|GO:0006813|GO:0007268|GO:0008076|GO:0016021|GO:0016023|GO:0016324|GO:0022841|GO:0022841|GO:0030054|GO:0030322|GO:0030425|GO:0034705|GO:0035725|GO:0043204|GO:0045202|GO:0055037|GO:0060075|GO:0071805|GO:1902937	potassium channel, two pore domain subfamily K, member 1	69.3511	9.56604	6.23527	2.81633	87.1047	56.1274	64.8213	13.972	8.55831	6.16784	6.49522	6.14785	6.06273	3.05266	2.49339	2.90294
ASHGV40042149	0.000147418	0.0433217	9.59886	up	protein_coding	NM_001744	CAMK4	RefSeq	2272	chr5	+	110559946	110820748	TGTACACATGGATACCGCTCAAAAGAAGCTCCAAGAATTCAATGCCCGGCGTAAGCTTAA	814	Hs.591269	GO:0002250|GO:0002372|GO:0004683|GO:0005516|GO:0005524|GO:0005654|GO:0005654|GO:0005730|GO:0005737|GO:0005829|GO:0006468|GO:0006913|GO:0006954|GO:0007165|GO:0007173|GO:0007202|GO:0007268|GO:0007270|GO:0007616|GO:0008543|GO:0009931|GO:0018105|GO:0033081|GO:0035556|GO:0043011|GO:0045087|GO:0045670|GO:0045893|GO:0046777|GO:0046827|GO:0048011|GO:0070062	calcium/calmodulin-dependent protein kinase IV	110.639	17.079	6.90846	3.64559	86.7043	115.283	129.931	18.1779	21.5003	11.5588	6.48974	7.16937	7.06625	3.47384	3.66293	3.80001
ASHGV40009825	1.48445e-06	0.0150767	9.15832	up	protein_coding	NM_153634	CPNE8	RefSeq	3476	chr12	-	39046001	39299420	ACTCAAATATGACTGTGCTCTGAAATGCTAATGTCAACTACAAATCAAAAGTGCTGAGTT	144402	Hs.40910	GO:0003674|GO:0008150|GO:0070062	copine VIII	490.628	74.4344	9.05468	5.8596	536.086	424.844	510.954	82.2652	86.001	55.037	9.08286	9.03437	9.0468	5.76614	5.81647	5.99618
ASHGV40036209	0.00790197	0.120333	9.03556	up	protein_coding	NM_000866	HTR1F	RefSeq	3178	chr3	+	88031725	88042919	ACAATCTTTAATGAAGACTTCAAGAAAGCATTCCAAAAGCTTGTGCGATGTCGATGTTAG	3355	Hs.248136	GO:0004993|GO:0004993|GO:0005886|GO:0005887|GO:0007187|GO:0007193|GO:0007210|GO:0007210|GO:0007210|GO:0007268|GO:0051378	5-hydroxytryptamine (serotonin) receptor 1F, G protein-coupled	65.3917	8.95661	5.99103	2.81542	26.1436	76.309	93.7226	10.3542	8.24056	8.2751	4.80299	6.58111	6.589	2.6686	2.47338	3.30427
ASHGV40026063	2.46317e-05	0.0316567	8.3148	up	protein_coding	NM_017852	NLRP2	RefSeq	3590	chr19	+	55477710	55512510	TGGAGTGAAGATGCTGTTTGAAACCTTGACATGTTCCAGTGGCACCCTCCGGACACTCAG	55655	Hs.369279	GO:0005515|GO:0005524|GO:0005737|GO:0006954|GO:0032090|GO:0043280|GO:0045087|GO:0050718	NLR family, pyrin domain containing 2	2046.45	326.901	11.1051	8.04943	2264.39	1818.43	2056.55	340.993	348.473	291.237	11.1178	11.0996	11.0979	7.89762	7.926	8.32467
ASHGV40048434	0.00193948	0.0769295	8.04734	up	protein_coding	NM_020066	FMN2	RefSeq	6440	chr1	+	240255184	240638489	TGTAGACAGAAGAAAGGAAAATCACTTTATAAAATAAAACCAAGACATGACTCTGGAATT	56776	Hs.24889	GO:0003674|GO:0003779|GO:0005730|GO:0005789|GO:0005819|GO:0005829|GO:0005886|GO:0005902|GO:0005938|GO:0006974|GO:0007275|GO:0015031|GO:0015629|GO:0016192|GO:0030659|GO:0035556|GO:0040038|GO:0042177|GO:0043066|GO:0046907|GO:0048471|GO:0048477|GO:0051295|GO:0051758|GO:0070649|GO:0071456	formin 2	127.364	21.7872	7.04802	4.03951	188.461	84.932	108.698	19.9249	24.3442	21.0925	7.60252	6.73065	6.8109	3.61377	3.86378	4.64098
ASHGV40046295	1.31506e-05	0.0293007	7.84761	up	protein_coding	NM_006735	HOXA2	RefSeq	1791	chr7	-	27139972	27142394	CACAATCGACTTGCAGCATCTGAATTACTAAAAACATTAAAGCAAAACAAAGCATCACCA	3199	Hs.592177	GO:0000122|GO:0000978|GO:0001078|GO:0001709|GO:0002076|GO:0005654|GO:0006351|GO:0007379|GO:0008045|GO:0009952|GO:0009953|GO:0021568|GO:0021658|GO:0035284|GO:0042474|GO:0045665|GO:0045668|GO:0045944|GO:0048703|GO:0071300	homeobox A2	137.621	25.5036	7.23686	4.2646	143.241	122.113	147.508	29.535	28.0874	18.8883	7.21137	7.25404	7.24516	4.21696	4.0955	4.48136
ASHGV40045336	0.00038139	0.0513594	7.49665	up	protein_coding	NM_001009994	RIPPLY2	RefSeq	674	chr6	+	84562984	84567234	CTGACCTGTGAAAATTAATCTGATTAGCTACTTTTGATTATATCCAAAGCTTGTGGGGTT	134701	Hs.149454	GO:0001503|GO:0001756|GO:0005515|GO:0005634|GO:0007219|GO:0007368|GO:0010468|GO:0032525|GO:0036342|GO:0060349	ripply transcriptional repressor 2	344.924	62.4851	8.49004	5.58379	504.895	253.506	276.37	74.3854	70.694	42.3759	9.00473	8.30442	8.16097	5.61018	5.51421	5.62698
ASHGV40037821	0.00158783	0.0731327	7.45981	up	protein_coding	NM_022154	SLC39A8	RefSeq	3309	chr4	-	103182820	103266348	GAATTACATTTTCCAACAGACCAAAAAATGTTTTCATGTAGCAGCAATGCAGATTTGGTG	64116	Hs.288034	GO:0005886|GO:0006829|GO:0016021|GO:0031090|GO:0046873|GO:0055085|GO:0070574	solute carrier family 39 (zinc transporter), member 8	2367.71	420.523	11.2872	8.38811	1660.51	2484.09	2958.53	344.662	566.626	350.281	10.6971	11.5416	11.6231	7.9139	8.67063	8.5798
ASHGV40036712	0.000791335	0.0611039	6.63069	up	protein_coding	NM_000902	MME	RefSeq	5643	chr3	+	154797435	154901518	TAGGCCAGAGTATGCGGTTAACTCCATTAAAACAGATGTGCACAGTCCAGGCAATTTCAG	4311	Hs.307734	GO:0001822|GO:0002003|GO:0004175|GO:0004175|GO:0004222|GO:0004222|GO:0005515|GO:0005737|GO:0005886|GO:0005886|GO:0005887|GO:0005903|GO:0005925|GO:0006508|GO:0006518|GO:0008021|GO:0008238|GO:0008270|GO:0016021|GO:0019233|GO:0030424|GO:0030425|GO:0042277|GO:0044267|GO:0044306|GO:0045202|GO:0046449|GO:0050435|GO:0070062|GO:0071345|GO:0071492|GO:0071493|GO:0090399	membrane metallo-endopeptidase	174.646	37.7383	7.57939	4.85023	164.602	175.651	183.684	46.7996	32.8716	33.5436	7.40663	7.76988	7.56164	4.9204	4.33568	5.2946
ASHGV40048112	0.000796579	0.0611039	6.56982	up	protein_coding	NM_001039706	CFAP69	RefSeq	3909	chr7	+	89874487	89940377	GGGTGAAAGCAGTTAAAATTGTGGATGCACCAAAAAAGAGTATTCCTACGTAATATACTA	79846	Hs.657403		cilia and flagella associated protein 69	262.404	55.9004	8.16886	5.45301	254.918	257.515	274.778	51.872	60.1719	55.6571	8.03123	8.32388	8.15147	5.07922	5.26749	6.01231
ASHGV40054547	0.0284006	0.192242	6.39167	up	protein_coding	NM_001129826	CSAG3	RefSeq	847	chrX	-	151876742	151877747	TTACACCCCAAAGAGTGTGCCCCATGGTGATGAAAATAAAGTGAACATGTTGCAAAATGA	389903		GO:0042493	CSAG family, member 3	545.787	95.9304	8.93315	6.25696	162.377	721.952	753.032	103.015	98.6757	86.1008	7.38622	9.78998	9.62326	6.11482	6.0273	6.62876
ASHGV40020630	0.00576823	0.106454	6.29068	up	protein_coding	NM_017763	RNF43	RefSeq	5746	chr17	-	56429860	56494943	CATGGGTATTTATATCTGAACCAGACAGACGCTTGAATCAGGCACTATGTTAAGAAATAT	54894	Hs.584916	GO:0004842|GO:0005109|GO:0005515|GO:0005635|GO:0005789|GO:0005886|GO:0005887|GO:0008270|GO:0016055|GO:0016567|GO:0016874|GO:0030178|GO:0038018|GO:0042787|GO:0072089	ring finger protein 43	755.34	156.187	9.6182	6.96498	453.409	837.539	975.072	153.297	144.275	170.988	8.85538	9.99924	9.99997	6.70525	6.60231	7.58738
ASHGV40009146	0.0677704	0.270162	6.23691	up	protein_coding	NM_181351	NCAM1	RefSeq	6007	chr11	+	112831968	113149158	GAAGTCAAGACGGTCCCCAATGACGCCACACAGACAAAGGAGAACGAGAGCAAAGCATGA	4684	Hs.503878	GO:0000139|GO:0005886|GO:0007155|GO:0007411|GO:0009897|GO:0009986|GO:0016020|GO:0016021|GO:0019221|GO:0030198|GO:0031225|GO:0042802|GO:0060333|GO:0070062	neural cell adhesion molecule 1	279.955	45.5645	7.77094	5.13011	49.9548	401.465	388.445	57.4454	41.8283	37.42	5.70005	8.95963	8.65315	5.23216	4.70833	5.44985
ASHGV40050872	0.011447	0.135803	5.68205	up	protein_coding	NM_001444	FABP5	RefSeq	751	chr8	+	82192717	82197012	GTTAATTAAGAGAATGACCAAGCTCAGTTCAATGAGCAAATCTCCATACTGTTTCTTTCT	2171	Hs.408061	GO:0005215|GO:0005504|GO:0005515|GO:0005654|GO:0005737|GO:0005829|GO:0006006|GO:0006629|GO:0006656|GO:0008289|GO:0008544|GO:0009611|GO:0015758|GO:0019433|GO:0044281|GO:0070062	fatty acid binding protein 5 (psoriasis-associated)	2064.86	441.812	10.9955	8.48909	980.633	2587.47	2626.48	451.248	435.036	439.152	9.93999	11.6023	11.4442	8.31995	8.26019	8.88712
ASHGV40016114	0.0042249	0.0947849	5.6746	up	protein_coding	NM_005477	HCN4	RefSeq	7245	chr15	-	73612199	73661605	CACCTACAAGGAATTTTCAAATCCACTTTTAAAACAGAAACCGGTAAATGCGCCGTATTG	10021	Hs.86941	GO:0002027|GO:0003254|GO:0005222|GO:0005248|GO:0005249|GO:0005249|GO:0005886|GO:0005886|GO:0005887|GO:0006812|GO:0006936|GO:0007268|GO:0008015|GO:0016323|GO:0030552|GO:0031226|GO:0034765|GO:0035725|GO:0042391|GO:0042802|GO:0043025|GO:0043195|GO:0048471|GO:0055117|GO:0071320|GO:0071321|GO:0071383|GO:0071805|GO:0071805|GO:0072718|GO:0086015|GO:0086091	hyperpolarization activated cyclic nucleotide gated potassium channel 4	1835.67	413.607	10.8973	8.39279	1116.95	1978.15	2411.91	420.712	415.304	404.804	10.1358	11.2286	11.3275	8.21591	8.1869	8.77557
ASHGV40032115	0.00149239	0.0730211	5.65247	up	protein_coding	NM_006988	ADAMTS1	RefSeq	4670	chr21	-	28208605	28217728	CTTTATAAGTATTGGTTTGGGTGTTCCTTCCAAGAAGGACTATAGTTAGTAATAAATGCC	9510	Hs.643357	GO:0001542|GO:0001822|GO:0004222|GO:0005604|GO:0005737|GO:0006508|GO:0007229|GO:0008201|GO:0008237|GO:0008270|GO:0008285|GO:0010976|GO:0031410|GO:0044691|GO:0060347|GO:0071305|GO:0071374|GO:0071380	ADAM metallopeptidase with thrombospondin type 1 motif 1	7315.79	1540.13	12.8973	10.3984	5151.58	7891.09	8904.7	1492.55	1505.06	1622.79	12.3024	13.1816	13.2079	10.2616	10.2876	10.646
ASHGV40054498	0.0474236	0.233529	5.4315	up	protein_coding	ENST00000370503	SPANXN3	GENCODE	590	chrX	-	142596563	142605303	TTCAAATGAGGATGAAGACCTAGGCCCATGTGAAGGACCTTCAAAGGAGGACAAAGATCT	139067	Hs.447320		SPANX family member N3	184.173	39.5967	7.36955	4.9282	54.4412	255.994	242.083	35.1268	39.8488	43.8145	5.82839	8.31542	7.96485	4.47633	4.6346	5.67368
ASHGV40046294	0.000332091	0.0495456	5.38118	up	protein_coding	NM_005522	HOXA1	RefSeq	2561	chr7	-	27132613	27135625	GATATGATCCAGAGCAGAGTTTACGGGTCTTAGGATGTCTGTAATAAATAAATATACTCA	3198	Hs.67397	GO:0005515|GO:0005634|GO:0006351|GO:0007275|GO:0007605|GO:0007634|GO:0008045|GO:0009653|GO:0009952|GO:0021569|GO:0021570|GO:0021571|GO:0021599|GO:0021612|GO:0021754|GO:0021953|GO:0042473|GO:0043565|GO:0045944|GO:0048702|GO:0048839|GO:0048844|GO:0050795|GO:0050890|GO:0050905|GO:0060840|GO:0060876|GO:0071300|GO:0090102|GO:0090103	homeobox A1	1227.39	303.246	10.3696	7.94165	1436.38	1050.38	1195.42	309.736	304.296	295.707	10.4909	10.3239	10.2939	7.75353	7.72409	8.34732
ASHGV40037121	0.0025969	0.084473	5.24034	up	protein_coding	NM_012445	SPON2	RefSeq	1883	chr4	-	1160720	1166657	AGTGTTTCCATGTTATGGATCTCTCTGCGTTTGAATAAAGACTATCTCTGTTGCTCACAA	10417	Hs.635350	GO:0001530|GO:0002448|GO:0003823|GO:0005515|GO:0005578|GO:0005615|GO:0007155|GO:0007411|GO:0008228|GO:0032755|GO:0032760|GO:0043152|GO:0045087|GO:0046872|GO:0050832|GO:0051607|GO:0060907|GO:0070062|GO:0071222	spondin 2, extracellular matrix protein	1653.63	412.049	10.7518	8.36218	1051.62	1722.29	2186.98	489.79	465.303	281.055	10.0508	11.0193	11.1854	8.44751	8.36266	8.27636
ASHGV40003071	0.000573494	0.0566624	5.21786	up	protein_coding	NM_004038	AMY1A	RefSeq	1862	chr1	+	104198301	104207173	TTGAAAATGGAAAAGATGTTAATGATTGGGTTGGGCCACCAAATGATAATGGAGTAACTA	276		GO:0004556|GO:0005515|GO:0005615|GO:0005975|GO:0007586|GO:0046872|GO:0070062	amylase, alpha 1A (salivary)	133.431	35.9705	7.17456	4.7911	111.654	121.798	166.84	39.7635	38.4811	29.6668	6.84957	7.24956	7.42454	4.67289	4.57658	5.12382
ASHGV40045535	0.00467951	0.0974462	5.15121	up	protein_coding	NM_003880	WISP3	RefSeq	1252	chr6	+	112375277	112390887	ATTTTCTGAGCTCAAGATTCTGTAAAACCAAGCAAATGGGGGAAAAGTTAGTCAATCCTG	8838	Hs.558428	GO:0001558|GO:0005178|GO:0005520|GO:0005578|GO:0005615|GO:0007155|GO:0007165|GO:0007267|GO:0008083|GO:0008201|GO:0060548	WNT1 inducible signaling pathway protein 3	36.3107	9.86042	5.33802	2.97311	30.1038	39.522	39.3063	6.53125	12.5062	10.5438	4.99783	5.66514	5.35111	2.42095	2.82947	3.66891
ASHGV40046297	0.00122136	0.0675213	5.11257	up	protein_coding	NM_030661	HOXA3	RefSeq	3257	chr7	-	27145808	27159214	GAAAAATACTAGATTTGTTTTGAGAGTTCTTCATTCCTTGCTGCTCACATTCTGAGAAAC	3200	Hs.659337	GO:0001525|GO:0001974|GO:0003700|GO:0005515|GO:0005654|GO:0006351|GO:0006355|GO:0008284|GO:0009952|GO:0010159|GO:0021615|GO:0030878|GO:0043565|GO:0048538|GO:0048645|GO:0048704|GO:0051216|GO:0060017|GO:0071837	homeobox A3	3270.33	816.092	11.7505	9.3965	2579.09	2997.91	4234	940.576	992.485	515.215	11.302	11.8003	12.1494	9.49673	9.59145	9.10132
ASHGV40003331	0.00100059	0.0647297	5.03333	up	protein_coding	NM_130777	XAGE2	RefSeq	651	chrX	+	52112152	52118826	GCACTTTAAAATGCCAGAAGCAGGTGAAGGGAAATCACAGGTTTAAAGGAAGATAAGCTG	9502	Hs.522654	GO:0005515	X antigen family member 2	47.9019	14.4163	5.73409	3.40258	51.9421	43.7553	48.0083	18.3126	13.2406	11.6957	5.75775	5.80511	5.63942	3.48589	2.90535	3.81649
ASHGV40000105	0.0188025	0.163642	4.82301	up	protein_coding	ENST00000354719	MST4	GENCODE	3179	chrX	+	131157329	131209971	TACGAAAGAAGCCTGATCCAAAGAAAGTACAGAATGGGGCACAGGACGAGAATAACGCTA	51765	Hs.444247	GO:0000139|GO:0000287|GO:0004672|GO:0004672|GO:0004674|GO:0005515|GO:0005524|GO:0005634|GO:0005654|GO:0005737|GO:0005794|GO:0005798|GO:0005813|GO:0005829|GO:0005829|GO:0006468|GO:0006468|GO:0006915|GO:0006921|GO:0007346|GO:0012501|GO:0016324|GO:0023014|GO:0030033|GO:0031098|GO:0032147|GO:0042542|GO:0042802|GO:0042803|GO:0042981|GO:0042981|GO:0046777|GO:0048471|GO:0070062|GO:0071944|GO:1903205	serine/threonine protein kinase 26	67.3117	19.5519	6.05593	3.786	113.067	34.701	54.1668	29.8667	13.5305	15.2584	6.86906	5.48974	5.80899	4.23534	2.93895	4.18369
ASHGV40023646	0.0154008	0.151751	4.77873	up	protein_coding	NM_003712	PPAP2C	RefSeq	1320	chr19	-	281039	291435	TCAACTGCTCGGTCTATGTGCAGCTGGAGAAGGTGTGCAGGGGAAACCCTGCTGATGTCA	8612	Hs.465506	GO:0004721|GO:0005515|GO:0005886|GO:0006470|GO:0006470|GO:0006665|GO:0008195|GO:0016020|GO:0016021|GO:0030148|GO:0044281	phospholipid phosphatase 2	542.344	129.666	8.95461	6.69799	1013.78	272.142	341.113	130.591	138.667	119.742	9.99461	8.40342	8.46581	6.46135	6.54331	7.08929
ASHGV40035194	0.0393083	0.216139	4.72205	up	protein_coding	NM_000055	BCHE	RefSeq	2461	chr3	-	165490691	165555253	TACGTGCTCAACAATGTCGATTCTGGACATCATTTTTTCCAAAAGTCTTGGAAATGACAG	590	Hs.420483	GO:0001540|GO:0003824|GO:0003990|GO:0004104|GO:0005576|GO:0005576|GO:0005641|GO:0005788|GO:0006581|GO:0007268|GO:0007612|GO:0008285|GO:0014016|GO:0016020|GO:0019695|GO:0019899|GO:0033265|GO:0042493|GO:0042802|GO:0043279|GO:0044267|GO:0050783|GO:0050805|GO:0051384|GO:0051593|GO:0072562	butyrylcholinesterase	233.255	53.8866	7.54244	5.30303	500.998	95.3108	103.457	66.0553	68.342	27.2627	8.99467	6.8953	6.73736	5.43954	5.4623	5.00725
ASHGV40029590	0.147121	0.366198	4.68954	up	protein_coding	NM_003937	KYNU	RefSeq	1688	chr2	+	143635194	143799885	GCAGTGTTTTCTAGAACAACTTAAGCAAATTATACTGAAAGCTGCTGTGGTTATTTCAGT	8942	Hs.470126	GO:0005654|GO:0005737|GO:0005739|GO:0005829|GO:0005829|GO:0006569|GO:0006569|GO:0019441|GO:0019442|GO:0019805|GO:0030170|GO:0030429|GO:0030429|GO:0030429|GO:0034341|GO:0034354|GO:0034516|GO:0034641|GO:0042803|GO:0043420|GO:0044281|GO:0097053	kynureninase	631.801	85.1716	8.2438	6.01435	1667.24	122.028	106.136	111.029	94.5419	49.9437	10.7036	7.25261	6.77522	6.21803	5.96601	5.85901
ASHGV40007795	0.00029399	0.0485732	4.67754	up	protein_coding	NM_005103	FEZ1	RefSeq	1781	chr11	-	125315640	125366206	TGTATTTAAACGTGTATAGCTTAACCTGGATTAAACACGAGCAAGCGCGCGGGGTCCTTT	9638	Hs.224008	GO:0005080|GO:0005515|GO:0005737|GO:0005739|GO:0005794|GO:0005813|GO:0005874|GO:0005886|GO:0006810|GO:0007155|GO:0007399|GO:0007411|GO:0010976|GO:0015630|GO:0030424|GO:0030425|GO:0043015|GO:0047485|GO:0051654|GO:0071363|GO:1902902	fasciculation and elongation protein zeta 1	8364.46	2112.42	13.1185	10.8927	7082	8608.26	9403.12	2123.2	2099.32	2114.74	12.7594	13.3013	13.2947	10.8342	10.8369	11.007
ASHGV40045301	0.00153479	0.0731074	4.56006	up	protein_coding	NM_001010844	IRAK1BP1	RefSeq	3464	chr6	+	79577260	79610683	CAGACTCTCAAGTTCATTAACTGTACAACAAAAAATCAAAAGTGCAACAATACATGCTGC	134728	Hs.656212	GO:0005515|GO:0005634|GO:0005737|GO:0006351|GO:0006355|GO:0006955|GO:0007249	interleukin 1 receptor associated kinase 1 binding protein 1	538.228	160.05	9.19461	7.00556	558.809	518.494	537.381	158.025	154.666	167.46	9.14516	9.31704	9.12163	6.74925	6.70691	7.56052
ASHGV40050893	0.0122613	0.139439	4.52814	up	protein_coding	NM_033402	LRRCC1	RefSeq	3876	chr8	+	86019322	86058314	AGAGAAAATTGACGTGTTAAGCCAGCAGTATATGGATTTAGAAAATGAATTCCGTATTGC	85444	Hs.193115	GO:0005654|GO:0005737|GO:0005813|GO:0005814|GO:0007067|GO:0051301	leucine rich repeat and coiled-coil centrosomal protein 1	463.529	129.927	8.87963	6.70071	242.335	566.122	582.128	140.171	130.432	119.178	7.96049	9.43897	9.23944	6.57001	6.44968	7.08245
ASHGV40048110	9.99608e-05	0.0403996	4.29613	up	protein_coding	NM_012449	STEAP1	RefSeq	1330	chr7	+	89783688	89794141	CGTCACCAAAATTAACAAAACTGAGATATGTTCCCAGTTGTAGAATTACTGTTTACACAC	26872	Hs.61635	GO:0005215|GO:0005886|GO:0005887|GO:0005911|GO:0008823|GO:0010008|GO:0015267|GO:0015677|GO:0016020|GO:0046872|GO:0052851|GO:0055072|GO:0055085|GO:0055114|GO:0097461	six transmembrane epithelial antigen of the prostate 1	180.641	59.7293	7.60949	5.50645	223.423	153.606	164.892	66.8691	74.3137	38.0052	7.84726	7.57448	7.40672	5.45603	5.59131	5.472
ASHGV40009638	0.000895631	0.0624466	4.29078	up	protein_coding	NM_004120	GBP2	RefSeq	4148	chr1	-	89571815	89591842	AATATTTGGAGTCCAAGGAGGATGTGGCTGATGCACTTCTACAGACTGATCAGTCACTCT	2634	Hs.386567	GO:0000139|GO:0003924|GO:0005515|GO:0005525|GO:0005634|GO:0005829|GO:0006955|GO:0008152|GO:0019221|GO:0060333|GO:0060337	guanylate binding protein 2, interferon-inducible	1310.77	409.673	10.4763	8.3751	1216.79	1228.87	1486.65	435	387.406	406.613	10.2553	10.5532	10.6205	8.26155	8.0837	8.78007
ASHGV40030699	0.0181351	0.161243	4.19164	up	protein_coding	NM_014588	VSX1	RefSeq	2216	chr20	-	25056071	25063015	ACTTCAAAGAAGGTTCTAGCCAGAGTGAGTCAGGATCACAGAGAGGCTCAGATAAAGTGA	30813	Hs.274264	GO:0003700|GO:0005575|GO:0005634|GO:0006351|GO:0006355|GO:0007601|GO:0042551|GO:0043565|GO:0050896|GO:0060040	visual system homeobox 1	133.267	38.955	6.98241	4.9149	239.99	84.3934	75.417	43.0829	40.1491	33.6331	7.94495	6.72179	6.28049	4.79811	4.64687	5.29971
ASHGV40006160	0.0366247	0.210505	4.01606	up	protein_coding	NM_001008723	CFAP58	RefSeq	3313	chr10	+	106113521	106214848	TGAGCTCCAGAATTTAAAGAAGAAATACCTCGCTCAGAAACGTAAAGAACAACTTCAAAA	159686	Hs.253576	GO:0005515|GO:0005615|GO:0005929	cilia and flagella associated protein 58	96.7743	31.5523	6.58505	4.57927	67.4366	161.896	60.99	37.0431	25.6677	31.9461	6.12638	7.65213	5.97663	4.55738	3.9536	5.22681
ASHGV40008093	0.00915732	0.127293	3.93948	up	protein_coding	NM_181712	KANK4	RefSeq	5477	chr1	-	62701836	62785083	TTTCTGAGTCATCTAGTGGCTCCAATTTGCTCCAGGGAAATTGGAATTAATTAAGAAATT	163782	Hs.283398	GO:0005737	KN motif and ankyrin repeat domains 4	191.247	62.9298	7.60783	5.62983	299.829	138.398	135.514	66.8602	62.4198	59.5095	8.26922	7.429	7.12528	5.45575	5.32632	6.10741
ASHGV40048656	0.0210939	0.171509	3.93662	up	protein_coding	NM_138434	ZBED6CL	RefSeq	2896	chr7	+	150026937	150029811	CTCTATCAATAGTTTGACATTTTTCCCTCTTTTACATTGAGATCATACCCTAGGTACTGT	113763	Hs.655915		ZBED6 C-terminal like	5908.78	1662.36	12.5002	10.5232	2791.67	7043.43	7891.25	1777.64	1706.04	1503.41	11.428	13.0235	13.0491	10.5452	10.4948	10.5297
ASHGV40044272	0.0281967	0.191883	3.91773	up	protein_coding	NM_012419	RGS17	RefSeq	1472	chr6	-	153332031	153452389	TCACTGCCAAAACTGTGGCATTTTCATTACAGGAGAGTTTACTATGCTAAAAGCAAAAAA	26575	Hs.166313	GO:0005096|GO:0005515|GO:0005634|GO:0005737|GO:0005886|GO:0038032|GO:0043547	regulator of G-protein signaling 17	143.555	42.8891	7.00426	5.03424	279.825	71.3296	79.5103	48.3284	50.6427	29.6962	8.16945	6.48483	6.35848	4.97076	5.00685	5.1251
ASHGV40035217	0.000631379	0.0579606	3.84785	up	protein_coding	NM_005241	MECOM	RefSeq	4835	chr3	-	168801286	168864093	AGTGGGACCAAGTCCAACAGTAGCATGGCTCTTTCATATAGGACTATTTACAAGACTGCT	2122	Hs.744090	GO:0000118|GO:0001701|GO:0001780|GO:0003677|GO:0003700|GO:0003700|GO:0005515|GO:0005634|GO:0005654|GO:0005737|GO:0005794|GO:0005829|GO:0006325|GO:0006351|GO:0006355|GO:0006915|GO:0006954|GO:0009617|GO:0009791|GO:0016235|GO:0016607|GO:0019827|GO:0030512|GO:0030900|GO:0035115|GO:0035116|GO:0042127|GO:0042803|GO:0042803|GO:0043069|GO:0043231|GO:0045892|GO:0045893|GO:0045944|GO:0046329|GO:0046872|GO:…	MDS1 and EVI1 complex locus	281.773	99.8679	8.25619	6.31214	344.583	250.7	250.035	106.466	107.992	85.146	8.46981	8.28696	8.0118	6.15988	6.16494	6.61159
ASHGV40011461	0.0128839	0.142305	3.82525	up	protein_coding	NM_006897	HOXC9	RefSeq	1640	chr12	+	54393876	54397120	GAAAACTCTTGCGATTTGGGAGGGTTCAGTGTTGAGATATTGGTGTTTTAGAGTTAGTTC	3225	Hs.658823	GO:0005515|GO:0005634|GO:0006351|GO:0006355|GO:0009952|GO:0043565|GO:0048704	homeobox C9	2683.07	798.649	11.3252	9.3896	4632.59	1766.04	1650.58	813.728	766.136	816.082	12.149	11.057	10.7695	9.26766	9.17917	9.72199
ASHGV40030338	0.0429996	0.223255	3.76605	up	protein_coding	NM_024101	MLPH	RefSeq	3787	chr2	+	238395861	238463961	AAGATGATGATTCTTTTGATCGGAAATCAGTGTACCGAGGCTCGCTGACACAGAGAAACC	79083	Hs.102406	GO:0005515|GO:0006886|GO:0017137|GO:0030425|GO:0046872|GO:0048471|GO:0070062	melanophilin	152.208	49.996	7.19709	5.28404	60.9762	184.926	210.722	46.26	57.4584	46.2697	5.98823	7.8438	7.75924	4.9042	5.19699	5.75091
ASHGV40024060	0.00771784	0.119602	3.70729	up	protein_coding	NM_004335	BST2	RefSeq	1048	chr19	-	17513747	17516457	AGAGATCACTACATTAAACCATAAGCTTCAGGACGCGTCTGCAGAGGTGGAGCGACTGAG	684	Hs.118110	GO:0002737|GO:0004871|GO:0005515|GO:0005737|GO:0005737|GO:0005771|GO:0005794|GO:0005886|GO:0005887|GO:0006959|GO:0007267|GO:0007275|GO:0008191|GO:0008283|GO:0009615|GO:0009986|GO:0009986|GO:0010951|GO:0016020|GO:0016324|GO:0019221|GO:0030308|GO:0030336|GO:0031225|GO:0032956|GO:0034341|GO:0035455|GO:0035456|GO:0042113|GO:0042803|GO:0043123|GO:0044822|GO:0045071|GO:0045087|GO:0045121|GO:0051607|GO:…	bone marrow stromal cell antigen 2	991.014	343.863	10.0123	8.12197	618.683	1008.62	1345.73	378.474	357.978	295.137	9.2942	10.2694	10.4734	8.05114	7.96978	8.34498
ASHGV40029868	0.00451397	0.0959793	3.697	up	protein_coding	NM_194250	ZNF804A	RefSeq	4700	chr2	+	185463092	185804214	TCTAAATCCAGGAAAGATGAAAGAAAACAGGAAAAGGCACTCCAACGCCTGCACAAGCTG	91752	Hs.159528	GO:0046872	zinc finger protein 804A	130.621	48.7243	7.12732	5.24096	92.1232	139.077	160.662	57.5276	48.5503	40.0948	6.57645	7.43688	7.36862	5.23391	4.93913	5.54984
ASHGV40017339	0.0013298	0.069794	3.67144	up	protein_coding	NM_002065	GLUL	RefSeq	8337	chr1	-	182347227	182361341	TTGTTTGGCTGGGATAGAGGGGTCAAGTTATTAATTTCTTCACACCTACCCTCCTTTTTT	2752	Hs.518525	GO:0000287|GO:0001504|GO:0004351|GO:0004356|GO:0005524|GO:0005634|GO:0005737|GO:0005739|GO:0005791|GO:0005829|GO:0006538|GO:0006542|GO:0007268|GO:0008283|GO:0008652|GO:0009267|GO:0009749|GO:0016595|GO:0030145|GO:0032024|GO:0034641|GO:0042802|GO:0043204|GO:0043209|GO:0043234|GO:0043679|GO:0044281|GO:0045503|GO:0050679|GO:0051260|GO:0051968|GO:0070062|GO:0097386	glutamate-ammonia ligase	429.32	157.727	8.81109	6.93474	594.521	285.269	408.17	193.97	180.577	98.6335	9.23782	8.47136	8.72409	7.04837	6.93442	6.82144
ASHGV40029399	0.05843	0.252559	3.66451	up	protein_coding	NM_006770	MARCO	RefSeq	1853	chr2	+	119699744	119752236	AAGTTTACTACAGTGGTACCTGGGGGACAATTTGCGATGACGAGTGGCAAAATTCTGATG	8685	Hs.67726	GO:0002221|GO:0004888|GO:0005044|GO:0005581|GO:0005886|GO:0005887|GO:0006898|GO:0007166|GO:0008329|GO:0030666|GO:0043277|GO:0045087	macrophage receptor with collagenous structure	149.057	43.9881	6.96915	5.09554	309.13	65.9096	72.1316	49.7468	42.4635	39.7539	8.3127	6.37694	6.21782	5.01507	4.73309	5.53845
ASHGV40044095	0.000854802	0.0618899	3.61837	up	protein_coding	NM_004666	VNN1	RefSeq	3844	chr6	-	133001996	133035194	GAAAGCCCATAATGTATTTAGAAACAGGAATCCTCAGAGCAATTCTCTGTATTCTCATAT	8876	Hs.12114	GO:0002526|GO:0002544|GO:0005886|GO:0006928|GO:0006954|GO:0006979|GO:0015939|GO:0016021|GO:0016337|GO:0017159|GO:0031225|GO:0033089|GO:0034235|GO:0045087|GO:0070062|GO:1902176	vanin 1	1540.62	563.751	10.7026	8.8473	1719.69	1399.43	1502.74	533.022	582.841	575.39	10.7413	10.7294	10.6372	8.57487	8.71999	9.24704
ASHGV40001384	0.0413098	0.219628	3.58423	up	protein_coding	NM_001216	CA9	RefSeq	1561	chr9	+	35673914	35681154	ATGAGAAGGCAGCACAGAAGGGGAACCAAAGGGGGTGTGAGCTACCGCCCAGCAGAGGTA	768	Hs.63287	GO:0002009|GO:0004089|GO:0005730|GO:0005886|GO:0005886|GO:0006730|GO:0008270|GO:0015701|GO:0016021|GO:0016323|GO:0031528|GO:0033574|GO:0042493|GO:0044281|GO:0046903|GO:0061418|GO:0071456	carbonic anhydrase IX	211.961	73.0853	7.68792	5.84625	89.7654	235.433	310.686	68.5118	83.6069	67.1371	6.53707	8.19726	8.32942	5.49029	5.77134	6.27713
ASHGV40050236	0.023753	0.180635	3.52332	up	protein_coding	NM_001018039	SFMBT2	RefSeq	7922	chr10	-	7200585	7451303	TTCAGAGCAACTTCCAGCCAGGAATGAAATTGGAAGTGGCTAATAAGAACAACCCGGACA	57713	Hs.407983	GO:0005515|GO:0005634|GO:0005654|GO:0006355|GO:0010629|GO:0016235|GO:0042393|GO:0043231	Scm-like with four mbt domains 2	36.2569	15.1806	5.29811	3.48118	26.2265	31.8952	50.6491	12.1541	16.4471	16.9406	4.80734	5.37171	5.71529	2.87369	3.23905	4.33079
ASHGV40044375	0.0278237	0.190849	3.51133	up	protein_coding	ENST00000545867	SDIM1	GENCODE	2396	chr6	-	166307329	166309725	TTCATTACTGAGAAATAAATTCAAAGAGCTAACATGACACCATCTTGGAAGCCAAAAGCT	100505705	Hs.722069	GO:0005515|GO:0016021|GO:0033554|GO:0042803|GO:0051402|GO:0060548	stress responsive DNAJB4 interacting membrane protein 1	118.005	44.2524	6.87632	5.0643	54.1284	148.327	151.561	55.2319	49.2855	28.2399	5.81932	7.52466	7.28498	5.17123	4.96506	5.05661
ASHGV40034311	0.00168646	0.0742272	3.49585	up	protein_coding	NM_000094	COL7A1	RefSeq	9169	chr3	-	48601505	48632593	CCAAGCCTGTGATGACATGGTGCTGATTCTGGGGGGCATTAAAGCTGCTGTTTTAAAAGG	1294	Hs.476218	GO:0004867|GO:0005515|GO:0005576|GO:0005590|GO:0005604|GO:0005615|GO:0005788|GO:0007155|GO:0008544|GO:0010951|GO:0022617|GO:0030198|GO:0030574|GO:0031012|GO:0035987|GO:0042802	collagen, type VII, alpha 1	15880.2	5197.09	14.0282	12.2225	13038.9	15737	18864.8	4379.59	5336.31	5875.37	13.6477	14.1486	14.2883	11.9541	12.2786	12.4349
ASHGV40010481	0.180396	0.40238	3.45204	up	protein_coding	NM_153694	SYCP3	RefSeq	1137	chr12	-	102122425	102133250	GACAGCAACAAAAGATTCTTCAACAATCTAGAATTGTTCAGAGCCAGAGATTGAAAACAA	50511	Hs.506504	GO:0003677|GO:0005634|GO:0005694|GO:0007141|GO:0007286|GO:0035093|GO:0051301	synaptonemal complex protein 3	81.2082	18.3721	5.56264	3.77519	18.269	18.8104	206.545	18.837	21.6037	14.6755	4.31155	4.64617	7.73019	3.53083	3.66814	4.12659
ASHGV40015907	0.000709187	0.0599636	3.44399	up	protein_coding	NM_018365	MNS1	RefSeq	2023	chr15	-	56720928	56757335	TCTGCTTGGTGAAGAGTTCAGGAAAGTATATCAACAAAGGAGTGAAATTTGTGAAGAGAA	55329	Hs.444483	GO:0005635|GO:0005882|GO:0005930|GO:0007283|GO:0036126|GO:0042802|GO:0044782|GO:0045724|GO:0051321|GO:0070986	meiosis specific nuclear structural 1	1321.93	510.196	10.4867	8.70265	1415.51	1220.91	1329.37	535.024	492.453	503.111	10.4678	10.5443	10.4481	8.5822	8.45588	9.06986
ASHGV40041137	0.00461572	0.0972978	3.44098	up	protein_coding	NM_003062	SLIT3	RefSeq	9727	chr5	-	168088737	168728133	TAAATGGATGAGTCACAGAGGAGCTATCAGATGCTCTCATGACTACCATAACTCAGCCCT	6586	Hs.552087	GO:0005509|GO:0005615|GO:0005739|GO:0007411|GO:0007411|GO:0008285|GO:0009887|GO:0010629|GO:0021834|GO:0030308|GO:0032870|GO:0035385|GO:0048495|GO:0048846|GO:0050919|GO:0051414|GO:0061364|GO:0070100	slit guidance ligand 3	363.696	142.488	8.61884	6.83602	281.354	378.795	430.938	156.999	135.809	134.656	8.17838	8.875	8.80314	6.73996	6.51326	7.25485
ASHGV40030901	0.00145259	0.0719871	3.43998	up	protein_coding	NM_172006	WFDC10B	RefSeq	632	chr20	-	44313289	44333658	TGTGCCCACATCCGAAGCACAAGGACATCAAATCATCAGCACAAGAACATCAACAGGAAT	280664	Hs.237392	GO:0005576|GO:0010466|GO:0030414	WAP four-disulfide core domain 10B	198.851	79.8819	7.76496	5.98256	207.267	183.323	205.963	83.1707	81.5348	74.9403	7.73764	7.83092	7.72632	5.78189	5.73235	6.43343
ASHGV40046469	0.135823	0.355864	3.41571	up	protein_coding	NM_024709	C1orf115	RefSeq	2990	chr1	+	220863627	220872499	CCGGCGCCGAGCGAGCAGCCCAGGAAGAGGTACCGGAGGAAGCTGAAGAAGTACGGCAAG	79762	Hs.519839	GO:0016021	chromosome 1 open reading frame 115	30.952	10.0934	4.79551	3.02333	27.6672	55.4156	9.77308	5	11.4884	13.7918	4.87753	6.12918	3.37984	2.32221	2.7036	4.04417
ASHGV40046221	0.170425	0.392348	3.38226	up	protein_coding	NM_152898	FERD3L	RefSeq	640	chr7	-	19184404	19185044	TTCATGACCGAGCTCTTGGAGAGCTGTGAGAAGAAGGAAAGCGGCTGAGCCTGGTGTGGA	222894	Hs.592168	GO:0000122|GO:0000977|GO:0001227|GO:0005515|GO:0005634|GO:0006351|GO:0033504|GO:0045892|GO:0046983|GO:0048468|GO:0050767	Fer3-like bHLH transcription factor	129.008	38.1045	6.62722	4.86924	23.2965	236.938	126.79	41.5964	44.0886	28.6286	4.64352	8.20628	7.03187	4.7429	4.79099	5.07382
ASHGV40053209	0.000971892	0.0639458	3.37949	up	protein_coding	NM_024642	GALNT12	RefSeq	2752	chr9	+	101569980	101612363	AGAGAGACTGTCACTAGGAACATTGTATTGATTTATTCAGGTCATTGAGATCTTCTAGAT	79695	Hs.47099	GO:0000139|GO:0004653|GO:0006493|GO:0016021|GO:0016266|GO:0030246|GO:0043687|GO:0044267|GO:0046872	polypeptide N-acetylgalactosaminyltransferase 12	539.204	215.824	9.19597	7.43916	562.741	498.814	556.057	210.251	234.199	203.023	9.15432	9.26337	9.17022	7.16624	7.32322	7.82803
ASHGV40052128	0.0123244	0.139439	3.3706	up	protein_coding	NM_005502	ABCA1	RefSeq	10515	chr9	-	107543283	107690527	GGGATCTATTTTTGCACTGGAATATCTGAGAATTGCAAAACTAGACAAAAGTTTCACAAC	19	Hs.659274	GO:0002790|GO:0005102|GO:0005515|GO:0005524|GO:0005543|GO:0005548|GO:0005794|GO:0005886|GO:0005886|GO:0005887|GO:0006497|GO:0006911|GO:0007040|GO:0007186|GO:0008203|GO:0008509|GO:0009897|GO:0010745|GO:0010875|GO:0010887|GO:0015485|GO:0016197|GO:0017127|GO:0019905|GO:0030139|GO:0030819|GO:0031267|GO:0032367|GO:0032489|GO:0033344|GO:0033344|GO:0033700|GO:0033700|GO:0034185|GO:0034186|GO:0034188|GO:…	ATP binding cassette subfamily A member 1	2401.66	878.574	11.2829	9.52989	1489.47	2630.82	3084.7	882.896	842.324	910.501	10.5468	11.6273	11.6745	9.39728	9.32963	9.86275
ASHGV40045117	0.415798	0.599548	3.35051	up	protein_coding	NM_005588	MEP1A	RefSeq	2947	chr6	+	46761093	46807519	ACCCAAACCCTTGCCAAAATGACGGCATCTGTGTGAACGTGAAGGGGATGGCGAGCTGCA	4224	Hs.179704	GO:0004222|GO:0005515|GO:0005615|GO:0005887|GO:0006508|GO:0007586|GO:0008270|GO:0017090|GO:0070062	meprin A subunit alpha	203.162	17.8551	5.47596	3.73158	8.16193	10.6444	590.678	16.0941	21.288	16.1832	3.25986	3.90608	9.26193	3.28186	3.64809	4.26478
ASHGV40043712	0.000266898	0.0473437	3.34212	up	protein_coding	NM_004370	COL12A1	RefSeq	11579	chr6	-	75794041	75915623	CTGGATACTGTGATTCTTCTCAGTGTGCCAGCATCCCATACAACGGGCAAGGCTATCCAG	1303	Hs.101302	GO:0001501|GO:0005576|GO:0005595|GO:0005615|GO:0005788|GO:0007155|GO:0022617|GO:0030020|GO:0030198|GO:0030199|GO:0030574|GO:0031012|GO:0031012|GO:0035987|GO:0070062|GO:1903561	collagen, type XII, alpha 1	1876.2	717.653	10.9757	9.23493	2086.59	1473.37	2068.64	740.822	742.676	669.461	11.0136	10.8037	11.1098	9.11667	9.12969	9.45843
ASHGV40044809	0.28563	0.493402	3.33706	up	protein_coding	ENST00000514827	OR12D1	GENCODE	947	chr6	+	29385056	29386003	AGAGCAATGAAAAGGTGGCTTTGGCCTAAAGAAATCTTGAAGAACTCTTCTGAAGCATAA	26530			olfactory receptor family 12 subfamily D member 1 (gene/pseudogene)	111.901	21.2189	5.73765	3.99908	18.18	297.691	19.8313	22.4339	23.05	18.1728	4.30501	8.52849	4.37946	3.79858	3.77177	4.42688
ASHGV40056634	0.0828806	0.291537	3.32855	up	protein_coding	NM_178435	LCE3E	RefSeq	547	chr1	-	152538174	152539229	CTGCTGCTGATCCAGATCCTGATGCTGAGACAAGCGATCTTTGGAGGAAACAAGAATCCC	353145	Hs.490208	GO:0005515|GO:0031424	late cornified envelope 3E	1005.44	478.464	10.0835	8.34865	974.219	1160.73	881.379	296.284	271.668	867.439	9.93124	10.4674	9.85198	7.68344	7.55786	9.80464
ASHGV40050806	0.0232493	0.178922	3.32645	up	protein_coding	ENST00000521467	RP11-383H13.1	GENCODE	485	chr8	+	72740401	72914640	GTGACTGGATGGCCATCTGTCAGGAAAAGACTAGAAGAATTGAATTGGAAAAGCGAAAAA	100132891	Hs.137674		MSC antisense RNA 1	243.44	96.2071	7.99153	6.25754	146.064	261.809	322.447	91.0676	95.5281	102.025	7.23974	8.34937	8.38548	5.92329	5.98045	6.86889
ASHGV40053791	0.000341195	0.0495456	3.32543	up	protein_coding	NM_001031739	ASB9	RefSeq	1714	chrX	-	15262108	15288293	ATGGATTTTGGAGCGGACACCCAGGCCAAGAATGCTGAAGGCAAACGTCCTGTGGAGCTG	140462	Hs.19404	GO:0005515|GO:0005739|GO:0016567|GO:0016567|GO:0035556|GO:0045732	ankyrin repeat and SOCS box containing 9	158.694	66.2332	7.42841	5.69487	182.433	129.482	164.168	74.933	70.068	53.6987	7.55126	7.33339	7.40059	5.6212	5.50102	5.96239
ASHGV40007141	1.76907e-05	0.0310038	3.32158	up	protein_coding	uc010rnp.1	MAP4K2	UCSC_knowngene	883	chr11	-	64569409	64570713	TTCATTTAACAGTGCCTGCTGCTTTTCCCACACACGGTAGCCTGGGAGGGTGGGCATGAC	5871	Hs.534341	GO:0000139|GO:0000185|GO:0004674|GO:0005515|GO:0005524|GO:0005737|GO:0006468|GO:0006903|GO:0006955|GO:0007254|GO:0007257|GO:0007346|GO:0008349|GO:0016323|GO:0031435|GO:0035556|GO:0042981|GO:0045087|GO:0046330	mitogen-activated protein kinase kinase kinase kinase 2	2384.79	913.214	11.3244	9.5925	2383.78	2290.32	2480.27	1026.63	992.162	720.852	11.1921	11.4191	11.3619	9.63353	9.59036	9.5536
ASHGV40054450	0.00116209	0.0670742	3.30241	up	protein_coding	NM_001078173	FAM127C	RefSeq	2038	chrX	-	134154533	134156566	CTGGCCTCAAGTTACCAGGTAGCCTGAACTTTGATTTTATTTTACCATTAAATTGCTTTA	441518	Hs.378813	GO:0005515	family with sequence similarity 127 member C	765.195	305.315	9.67421	7.95069	975.399	626.689	693.497	327.374	309.26	279.31	9.93333	9.58895	9.50036	7.83463	7.74871	8.26874
ASHGV40050847	0.00314771	0.0876258	3.30159	up	protein_coding	NM_006823	PKIA	RefSeq	4215	chr8	+	79428335	79517502	CAAGTGGCAACAGCAATGAATTAGCCTTGAAATTAGCAGGTCTTGATATCAACAAGACAG	5569	Hs.433700	GO:0000122|GO:0004862|GO:0004862|GO:0005515|GO:0005634|GO:0005737|GO:0010389|GO:0034236|GO:0042308|GO:1904030|GO:2000480	protein kinase (cAMP-dependent, catalytic) inhibitor alpha	57.9232	24.8729	5.96112	4.23796	79.645	43.6986	50.426	28.0051	26.3772	20.2364	6.37128	5.80269	5.70939	4.13568	3.99825	4.57994
ASHGV40050424	0.0232399	0.178922	3.29684	up	protein_coding	NM_001979	EPHX2	RefSeq	2290	chr8	+	27348518	27402439	AACTGGTACCGAAACATGGAAAGGAACTGGAAGTGGGCTTGCAAAAGCTTGGGACGGAAG	2053	Hs.212088	GO:0000287|GO:0004301|GO:0004301|GO:0005102|GO:0005737|GO:0005777|GO:0005829|GO:0005829|GO:0005829|GO:0006470|GO:0006470|GO:0006805|GO:0006874|GO:0006954|GO:0008217|GO:0009636|GO:0010628|GO:0015643|GO:0016311|GO:0016791|GO:0017144|GO:0019369|GO:0019373|GO:0033885|GO:0042577|GO:0042632|GO:0042803|GO:0042803|GO:0044281|GO:0045909|GO:0046272|GO:0046839|GO:0070062|GO:0072593|GO:0090181	epoxide hydrolase 2, cytoplasmic	59.2118	23.7829	5.89071	4.16963	99.6428	39.6857	38.3068	26.2541	23.785	21.3095	6.68634	5.67216	5.31365	4.0328	3.82118	4.65491
ASHGV40043554	0.130938	0.350586	3.26753	up	protein_coding	NM_005084	PLA2G7	RefSeq	1880	chr6	-	46672052	46703151	GATCATGGAAAGCCAGTGAAGAATGCATTAGATTTAAAGTTTGATATGGAACAACTGAAG	7941	Hs.584823	GO:0003847|GO:0005543|GO:0005576|GO:0005737|GO:0016042|GO:0034362|GO:0034374|GO:0034440|GO:0034441|GO:0044267|GO:0047499|GO:0050729|GO:0090026	phospholipase A2 group VII	123.655	42.424	6.74074	5.03254	31.1804	173.036	166.749	49.4034	37.457	40.4117	5.04901	7.74963	7.42357	5.00277	4.53452	5.56033
ASHGV40006808	0.00137663	0.0703942	3.25348	up	protein_coding	NM_000280	PAX6	RefSeq	6969	chr11	-	31806339	31832901	TTCCAGTTCAAGTTCCCGGAAGTGAACCTGATATGTCTCAATACTGGCCAAGATTACAGT	5080	Hs.270303	GO:0000122|GO:0000132|GO:0000790|GO:0000978|GO:0000979|GO:0000981|GO:0001077|GO:0001227|GO:0001568|GO:0001654|GO:0001709|GO:0001764|GO:0001933|GO:0002052|GO:0002088|GO:0003309|GO:0003322|GO:0003677|GO:0003682|GO:0003700|GO:0004842|GO:0005515|GO:0005634|GO:0005654|GO:0005737|GO:0006366|GO:0007224|GO:0007411|GO:0007417|GO:0007435|GO:0007601|GO:0008134|GO:0009611|GO:0009786|GO:0009887|GO:0009950|GO:…	paired box 6	2676.9	1044.23	11.4881	9.78617	2574.65	2826.17	2629.89	1060.49	965.263	1106.93	11.2988	11.7201	11.4455	9.68587	9.54423	10.1284
ASHGV40047612	0.00576622	0.106454	3.2289	up	protein_coding	NM_001127364	FAM221A	RefSeq	1395	chr7	+	23719732	23742269	CATCAGCTACAAAACCTTCATGAAGACTATTGGAGAAATTAAAACCATCATCCAAGTATC	340277	Hs.592178		family with sequence similarity 221 member A	803.319	322.911	9.72101	8.02997	1114.74	604.746	690.468	328.178	309.381	331.172	10.1319	9.53739	9.49376	7.83873	7.74902	8.50216
ASHGV40038676	0.00545905	0.103718	3.2268	up	protein_coding	NM_004787	SLIT2	RefSeq	6398	chr4	+	20255186	20622184	ATGGGAAGTGCAGGCTTTCAGGTCTGGGGCAGCCCTACTGTGAATGCAGCAGTGGATACA	9353	Hs.29802	GO:0001656|GO:0001657|GO:0001701|GO:0001933|GO:0002042|GO:0002689|GO:0005095|GO:0005509|GO:0005515|GO:0005576|GO:0005615|GO:0005737|GO:0005886|GO:0007411|GO:0007411|GO:0008045|GO:0008201|GO:0008285|GO:0009986|GO:0010593|GO:0010596|GO:0010629|GO:0014912|GO:0016020|GO:0016337|GO:0021510|GO:0021834|GO:0021836|GO:0021972|GO:0030308|GO:0030336|GO:0030336|GO:0030517|GO:0030837|GO:0031290|GO:0031667|GO:…	slit guidance ligand 2	610.901	243.287	9.30949	7.61938	889.866	437.399	505.439	263.18	242.969	223.712	9.81661	9.08085	9.031	7.51039	7.38282	7.96493
ASHGV40034835	0.165244	0.386411	3.16754	up	protein_coding	NM_020978	AMY2B	RefSeq	2253	chr1	+	104097265	104122156	TATGGTTTTACACGAGTAATGTCAAGCTACCGTTGGCCAAGACAGTTTCAAAATGGAAAC	280	Hs.484588	GO:0004556|GO:0005975|GO:0007586|GO:0046872|GO:0070062	amylase, alpha 2B (pancreatic)	208.007	67.9134	7.40409	5.74072	43.0739	253.689	327.256	70.5917	69.037	64.1115	5.50052	8.30567	8.40607	5.53114	5.47869	6.21233
ASHGV40025564	0.000545101	0.055733	3.16179	up	protein_coding	NM_006474	PDPN	RefSeq	2828	chr1	+	13910251	13944452	GCCCTAAAGAGCTGAAGGGTTACGCCCTGCTGCCAACGTGCTTAAAAAAAGACCGTTTCT	10630	Hs.468675	GO:0000902|GO:0001726|GO:0001946|GO:0005372|GO:0005886|GO:0005887|GO:0006693|GO:0006833|GO:0006865|GO:0007165|GO:0008283|GO:0008360|GO:0008517|GO:0009897|GO:0015171|GO:0015250|GO:0015884|GO:0016337|GO:0030027|GO:0030175|GO:0030324|GO:0031258|GO:0031527|GO:0031528|GO:0032587|GO:0048286|GO:0051272|GO:2000045	podoplanin	535.269	228.015	9.18259	7.52185	603.071	484.47	518.267	234.514	246.722	202.809	9.25914	9.22074	9.06789	7.33055	7.40829	7.8267
ASHGV40007540	0.140862	0.360648	3.12366	up	protein_coding	NM_002421	MMP1	RefSeq	2081	chr11	-	102660640	102668966	TCACCCTGGATAGGCAAGGGATAACTCTTCTAACACAAAATAAGTGTTTTATGTTTGGAA	4312	Hs.83169	GO:0004175|GO:0004222|GO:0005509|GO:0005576|GO:0005578|GO:0006508|GO:0007596|GO:0008270|GO:0016032|GO:0022617|GO:0030198|GO:0030574|GO:0032461|GO:0044267|GO:0050900	matrix metallopeptidase 1	894.577	248.43	9.28785	7.64462	2075.14	297.928	310.659	256.112	233.717	255.462	11.0041	8.53024	8.32926	7.46763	7.32031	8.14591
ASHGV40006208	0.00301572	0.0869695	3.12113	up	protein_coding	NM_203379	ACSL5	RefSeq	3233	chr10	+	114133915	114188138	ACCCAAATTGACAGCCTGTATGAGCACATCCAGGATTAGGATAAGGTACTTAAGTACCTG	51703	Hs.11638	GO:0001676|GO:0001676|GO:0004467|GO:0004467|GO:0005524|GO:0005634|GO:0005730|GO:0005739|GO:0005741|GO:0005743|GO:0005783|GO:0005789|GO:0016020|GO:0016021|GO:0019432|GO:0035338|GO:0044255|GO:0044281|GO:2001236	acyl-CoA synthetase long-chain family member 5	679.603	293.983	9.53329	7.89122	733.096	618.219	687.493	286.811	286.722	308.416	9.54533	9.56802	9.48652	7.63704	7.63663	8.4
ASHGV40029972	0.000822412	0.0611166	3.1124	up	protein_coding	NM_001159	AOX1	RefSeq	4949	chr2	+	201450730	201536217	AATAGTCCACTGACCCCGGAGAAGATTAGGATGGCCTGTGAAGACAAGTTCACAAAAATG	316	Hs.406238	GO:0004031|GO:0004854|GO:0005506|GO:0005737|GO:0005829|GO:0006766|GO:0006767|GO:0006954|GO:0008762|GO:0009055|GO:0042816|GO:0043546|GO:0044281|GO:0050660|GO:0051287|GO:0051537|GO:0055114|GO:0070062|GO:0072593	aldehyde oxidase 1	2785.49	1110.12	11.5267	9.8887	3505	2301.69	2549.8	1132.3	1062.88	1135.19	11.755	11.4253	11.3999	9.7954	9.70669	10.164
ASHGV40054135	0.000883362	0.0622738	3.11196	up	protein_coding	NM_002637	PHKA1	RefSeq	6177	chrX	-	71798663	71934029	ATTCTCTAGATCTGTTACCAATATAGTTTTCTAACTCCTGTTTGGGGAGCAAGTGTTAAT	5255	Hs.201379	GO:0004689|GO:0005516|GO:0005829|GO:0005886|GO:0005964|GO:0005975|GO:0005977|GO:0005980|GO:0006006|GO:0006091|GO:0006468|GO:0044281	phosphorylase kinase, alpha 1 (muscle)	699.047	301.839	9.56908	7.93126	626.131	684.707	786.303	317.325	323.809	264.384	9.31018	9.7094	9.68766	7.78662	7.81472	8.19243
ASHGV40049263	0.000748008	0.0608443	3.1061	up	protein_coding	NM_003068	SNAI2	RefSeq	2112	chr8	-	49830238	49833999	CTGTATGAAACTGAGATGTTGTCTATAGCTATGTCTATAAACAACCTGAAGACTTGTGAA	6591	Hs.360174	GO:0000122|GO:0000122|GO:0000790|GO:0001078|GO:0001649|GO:0001837|GO:0003198|GO:0003273|GO:0003682|GO:0003705|GO:0005515|GO:0005634|GO:0005737|GO:0006366|GO:0006933|GO:0007219|GO:0007605|GO:0010839|GO:0010957|GO:0014032|GO:0030335|GO:0032331|GO:0032642|GO:0033629|GO:0035066|GO:0035414|GO:0035921|GO:0043473|GO:0043518|GO:0043565|GO:0044344|GO:0045600|GO:0045667|GO:0046872|GO:0050872|GO:0060021|GO:…	snail family zinc finger 2	3110.41	1260.84	11.7056	10.0705	3140	2965.72	3225.5	1253.84	1162.39	1366.29	11.6013	11.7829	11.7326	9.96158	9.85049	10.3994
ASHGV40023304	0.00689653	0.114018	3.09978	up	protein_coding	NM_001281739	FHOD3	RefSeq	4951	chr18	+	33877658	34360022	TGATGCAGCTGATGAGATCATGGACCGCATCGTCAAGTCAGCCACCCAAGTGCCCAGTCA	80206	Hs.630884	GO:0003779|GO:0005515|GO:0005856|GO:0030018|GO:0030837|GO:0051639|GO:0055003	formin homology 2 domain containing 3	270.898	117.863	8.18869	6.55652	200.35	290.511	321.834	124.898	121.031	107.659	7.68743	8.49701	8.38162	6.38978	6.33575	6.94403
ASHGV40053679	0.0120285	0.138415	3.05109	up	protein_coding	NM_018245	OGDHL	RefSeq	3774	chr10	-	50942686	50970425	CACAGCTCATGTGTACCAAAGTAGAAAACCAAATCACAGAGAAATAAAAACATGCTTCAG	55753	Hs.17860	GO:0004591|GO:0005515|GO:0005739|GO:0005759|GO:0005829|GO:0006096|GO:0006099|GO:0030976|GO:0045252|GO:0046872	oxoglutarate dehydrogenase-like	67.3985	31.6228	6.20818	4.59886	57.0383	69.5985	75.5587	32.8261	29.6029	32.4393	5.89115	6.4496	6.28381	4.37564	4.1734	5.24753
ASHGV40057686	0.118626	0.337293	3.04745	up	protein_coding	ENST00000374258	AL591684.1	GENCODE	1970	chr10	+	48255278	48279199	AAGATTTTTGAATTTCTTTGTATGTAAATTACCTGCCAATAAAAACATGACGAATAGAGC	100996760				367.671	113.738	8.10883	6.50123	820.952	126.23	155.829	117.317	126.477	97.4194	9.7022	7.30092	7.32337	6.29853	6.40258	6.80258
ASHGV40052323	0.148828	0.367975	3.04599	up	protein_coding	NM_012098	ANGPTL2	RefSeq	3572	chr9	-	129849627	129885044	AAATATATTCCCAGATTATCCTTGTAATGACACGAATCTGCAATAAAAGCCATCAGTGCT	23452	Hs.653262	GO:0005102|GO:0005615|GO:0007275|GO:0070062	angiopoietin like 2	527.215	181.969	8.79915	7.19224	127.571	654.311	799.764	192.02	185.897	167.991	7.03819	9.64734	9.71192	7.03281	6.97938	7.56453
ASHGV40028127	0.0389134	0.215479	3.03519	up	protein_coding	NM_003469	SCG2	RefSeq	2586	chr2	-	224461657	224467217	TGAAGAAGACTGGATGAGAATAATACTCGAAGCTTTGAGACAGGCTGAAAATGAGCCTCA	7857	Hs.516726	GO:0000165|GO:0001525|GO:0001937|GO:0001938|GO:0005125|GO:0005515|GO:0005615|GO:0006954|GO:0009306|GO:0030141|GO:0035556|GO:0042056|GO:0043542|GO:0048245|GO:0050918|GO:0050930|GO:2000352|GO:2001237	secretogranin II	70.1864	32.2205	6.22041	4.61862	44.7972	84.5534	81.2085	29.0258	31.1154	36.5203	5.55198	6.72419	6.38506	4.19195	4.24891	5.41499
ASHGV40053271	0.00179729	0.074996	3.03207	up	protein_coding	NM_021224	ZNF462	RefSeq	8306	chr9	+	109625377	109773796	AATGAAACAGTAGCCATCTGTGTAGTAACTGCCGACAAATCTCTCCTGGAGAATGCAGAG	58499	Hs.370379	GO:0003677|GO:0005634|GO:0006325|GO:0006351|GO:0043392|GO:0045944|GO:0046872	zinc finger protein 462	1406.97	605.859	10.5606	8.96033	1565.35	1517.27	1138.28	740.232	584.706	492.637	10.6132	10.8447	10.224	9.11565	8.72594	9.0394
ASHGV40055458	0.322126	0.522898	3.0251	up	protein_coding	ENST00000449283	SPANXB2	GENCODE	469	chrX	+	140084755	140085871	AGAAATAACGACTGAAAGACCTAAAAAGTAGCAAGAAGCTACATCCCTCAAACTTCGGCA	728695	Hs.711489	GO:0003674|GO:0005634|GO:0005634|GO:0005737|GO:0007286	SPANX family member B1	323.042	55.4375	6.99507	5.39808	885.546	44.2194	39.3609	60.6709	69.9109	35.7307	9.80975	5.82209	5.35335	5.31231	5.49761	5.38433
ASHGV40048273	0.00280894	0.0856896	3.0169	up	protein_coding	NM_001031692	LRRC17	RefSeq	2250	chr7	+	102553343	102585556	TCACACCGCAAAGAAGCAAAGCGTAATAATTACTATAGTAGGATAAGGTAGAAATTGTTC	10234	Hs.567412	GO:0001649|GO:0005615|GO:0033687|GO:0045671|GO:0048539	leucine rich repeat containing 17	1812.67	775.255	10.9376	9.34456	1548.61	1883.52	2005.89	765.772	763.385	796.607	10.5984	11.1538	11.0607	9.16956	9.17514	9.689
ASHGV40000216	0.00568068	0.106014	3.00579	up	protein_coding	NM_001037330	TRIM16L	RefSeq	1982	chr17	+	18625401	18639431	ACAGTTCCTCCAATATGTGCATGACATCACGTTCGACCCGGACACAGCACACAAGTATCT	147166	Hs.745311	GO:0005737	tripartite motif containing 16-like	682.747	289.047	9.45446	7.86672	996.435	429.704	622.102	328.435	296.053	242.652	9.96851	9.05071	9.34417	7.83991	7.68311	8.07713
ASHGV40035248	0.00574014	0.106454	3.0027	up	protein_coding	NM_003810	TNFSF10	RefSeq	1953	chr3	-	172223297	172241297	TCCTTAAGGGACAACATCCTTAAGTCAAAAGAGAGAAGAGGCACCACTAAAAGATCGCAG	8743	Hs.478275	GO:0005102|GO:0005125|GO:0005164|GO:0005515|GO:0005576|GO:0005615|GO:0005887|GO:0006915|GO:0006919|GO:0006955|GO:0007165|GO:0007166|GO:0007267|GO:0010939|GO:0012501|GO:0043065|GO:0043123|GO:0043154|GO:0043280|GO:0046872|GO:0070062|GO:0070266|GO:0090200|GO:0097191|GO:0097296|GO:0097300|GO:1902041|GO:2001238	tumor necrosis factor superfamily member 10	80.4859	38.1645	6.46895	4.88269	79.3851	74.3175	87.7549	37.2754	39.4976	37.7205	6.36681	6.54341	6.49664	4.5677	4.61912	5.46125
ASHGV40042537	0.00201906	0.0784748	2.98896	up	protein_coding	NM_000024	ADRB2	RefSeq	2058	chr5	+	148206155	148208197	AGAGTGGATATCACGTGGAACAGGAGAAAGAAAATAAACTGCTGTGTGAAGACCTCCCAG	154	Hs.2551	GO:0001965|GO:0002024|GO:0002025|GO:0002032|GO:0002086|GO:0003059|GO:0004941|GO:0005515|GO:0005634|GO:0005764|GO:0005768|GO:0005886|GO:0005886|GO:0005887|GO:0006898|GO:0007166|GO:0007171|GO:0007188|GO:0007190|GO:0007267|GO:0007565|GO:0007568|GO:0008144|GO:0008179|GO:0008284|GO:0008306|GO:0008333|GO:0009409|GO:0010765|GO:0015459|GO:0016324|GO:0016525|GO:0030279|GO:0030424|GO:0030501|GO:0031398|GO:…	adrenoceptor beta 2	495.564	220.109	9.04879	7.46915	642.2	389.087	455.405	229.234	233.198	197.895	9.34733	8.91646	8.88259	7.29684	7.31693	7.79367
ASHGV40009023	0.0109581	0.134789	2.98677	up	protein_coding	NM_032102	SRSF8	RefSeq	4349	chr11	+	94800040	94804387	AGAAAATGATGCATCAGGAAGCAACGTGATGGAGGACTTGGGGGAAAAGGATCACATACT	10929	Hs.476680	GO:0000166|GO:0005515|GO:0005634|GO:0006397|GO:0008380|GO:0044822	serine/arginine-rich splicing factor 8	236.646	103.425	7.94841	6.36983	345.572	169.592	194.774	104.895	105.64	99.7396	8.47364	7.72257	7.64903	6.14037	6.13225	6.83686
ASHGV40038163	0.000313332	0.0495456	2.95903	up	protein_coding	NM_001039580	MAP9	RefSeq	7333	chr4	-	156263811	156298122	CTCCAAGCAGAACTGTGTTCGCAAAAGTGTTTTGATAATTCTAGTTCTTACATTATTTGG	79884	Hs.61271	GO:0000235|GO:0000910|GO:0007088|GO:0090307|GO:1990023	microtubule associated protein 9	190.853	89.0341	7.70469	6.13956	211.962	171.268	189.328	97.5474	96.9371	72.6177	7.77221	7.73546	7.60639	6.02721	6.00244	6.38903
ASHGV40005045	0.00549184	0.103987	2.95853	up	protein_coding	NM_001146340	NKX1-2	RefSeq	971	chr10	-	126135997	126138550	GGTCAAAATCTGGTTCCAGAATCGCAGGACCAAGTGGAAGAAGCAGAACCCGGGTGCCGA	390010	Hs.712041	GO:0005634|GO:0006355|GO:0007275|GO:0043565	NK1 homeobox 2	49.4655	23.9603	5.74348	4.1786	66.4388	39.0585	42.8991	27.5252	24.0674	20.2882	6.10629	5.64931	5.47484	4.10794	3.84393	4.58392
ASHGV40023072	0.0676892	0.27012	2.9576	up	protein_coding	NM_001099790	PRAMEF19	RefSeq	2123	chr1	-	13474052	13477569	CAGGGATCTGTGTCCTAGACAGTCAGAAATAGAACCTGAAGTTCTAGAGTGAAGGAGTTA	645414	Hs.700537	GO:0008284|GO:0042974|GO:0043066|GO:0045596|GO:0045892|GO:0048387	PRAME family member 19	37.9628	20.507	5.40953	3.84511	37.1245	33.9215	42.8424	26.2551	11.3009	23.965	5.298	5.45842	5.47217	4.03287	2.67833	4.82412
ASHGV40049755	0.142994	0.362268	2.9559	up	protein_coding	NM_139166	ABRA	RefSeq	2831	chr8	-	107771710	107782472	TGTAAGATGCACACTTCTATTACAAGTGAAACCTACGCCAAATGTTAAAGACAAATAGCA	137735	Hs.374668	GO:0000060|GO:0003713|GO:0003779|GO:0005886|GO:0006351|GO:0015629|GO:0030017|GO:0035025|GO:0045944|GO:0051091	actin binding Rho activating protein	51.9853	19.5725	5.42854	3.86494	18.7373	109.931	27.288	21.1894	22.7107	14.8172	4.34996	7.10176	4.83388	3.70639	3.7472	4.14121
ASHGV40051891	0.0799097	0.287782	2.94011	up	protein_coding	NM_021738	SVIL	RefSeq	8306	chr10	-	29746276	29923901	TTCACCAATATGTTTCCCAGCTGGGAGCACAGAGAGGACATCGCTGAGATCACAGAGATG	6840	Hs.499209	GO:0002102|GO:0005515|GO:0005634|GO:0005737|GO:0005886|GO:0005925|GO:0007010|GO:0007519|GO:0015629|GO:0015629|GO:0030496|GO:0032154|GO:0032467|GO:0036449|GO:0043034|GO:0051015|GO:0071437	supervillin	175.348	67.16	7.27376	5.71789	343.565	75.8897	106.588	73.4349	60.9117	67.1335	8.46549	6.57245	6.78333	5.58889	5.28796	6.27681
ASHGV40016792	0.00076765	0.0608807	2.93648	up	protein_coding	NM_003645	SLC27A2	RefSeq	2408	chr15	+	50474392	50528589	GGATTTATGAATTATGCGAGAAAAGTTGGTGCTGTTGGAAGAGTAAACTACCTACAGAAA	11001	Hs.11729	GO:0001561|GO:0001561|GO:0001676|GO:0004467|GO:0005102|GO:0005524|GO:0005739|GO:0005778|GO:0005778|GO:0005779|GO:0005788|GO:0005789|GO:0005789|GO:0006635|GO:0006699|GO:0006699|GO:0008206|GO:0015245|GO:0019899|GO:0030176|GO:0031957|GO:0042760|GO:0044255|GO:0044281|GO:0044539|GO:0050197|GO:0070062|GO:0070251|GO:0097089	solute carrier family 27 (fatty acid transporter), member 2	936.661	418.148	9.96564	8.41155	1186.7	725.792	897.492	456.204	438.006	360.233	10.2194	9.79725	9.88022	8.33654	8.27327	8.62485
ASHGV40004948	0.00526685	0.102147	2.93194	up	protein_coding	NM_001001936	AFAP1L2	RefSeq	4019	chr10	-	116054582	116164537	CCTCTCTCATAAACATTTGGTGACCTTTTACCAAGTGGTGAGTTAGTTAGGTTTTTTAAA	84632	Hs.501106	GO:0005737|GO:0005886|GO:0006954|GO:0007346|GO:0017124|GO:0030296|GO:0032675|GO:0032757|GO:0035591|GO:0042169|GO:0045742|GO:0045893|GO:0061098	actin filament associated protein 1 like 2	483.808	216.354	8.9969	7.44505	650.976	343.328	457.119	220.035	221.692	207.335	9.36751	8.73463	8.88858	7.23407	7.24234	7.85874
ASHGV40023303	0.00104546	0.065591	2.92409	up	protein_coding	NM_017947	MOCOS	RefSeq	2747	chr18	+	33767479	33848685	GGGCCTTGTCACAGATGCCAGATGATTTGCATCGACCAGCAAACTGGGCAACGAAACCAG	55034	Hs.405028	GO:0005515|GO:0005575|GO:0005829|GO:0006766|GO:0006767|GO:0006777|GO:0008265|GO:0008265|GO:0016740|GO:0016829|GO:0030151|GO:0030170|GO:0032324|GO:0043545|GO:0044281	molybdenum cofactor sulfurase	1516.08	679.018	10.6864	9.13846	1539.17	1432.77	1576.3	697.75	656.067	683.237	10.5917	10.7638	10.7039	9.01165	8.91981	9.48391
ASHGV40051388	0.181118	0.403099	2.92017	up	protein_coding	NM_139021	MAPK15	RefSeq	1904	chr8	+	144798506	144804633	GCGGCTCAGGTGGCCAACCAGGCCCTGATCCGGGGTGACTGGAACCGGGGCGGTGGGGTG	225689	Hs.493169	GO:0000165|GO:0000165|GO:0004707|GO:0005515|GO:0005524|GO:0005576|GO:0005622|GO:0017124|GO:0046777	mitogen-activated protein kinase 15	180.211	54.967	6.97223	5.42618	421.775	55.08	63.7761	53.1629	52.2003	59.5378	8.7575	6.12034	6.03886	5.11676	5.05401	6.10776
ASHGV40024993	0.246734	0.459303	2.91985	up	protein_coding	NM_182973	TMPRSS9	RefSeq	3180	chr19	+	2389783	2426086	CAGATCAGCAGCCGCATGCTGTGTGCCGGCTTCCCGCAGGGTGGCGTGGACAGCTGCTCG	360200	Hs.465560	GO:0004252|GO:0005887|GO:0031639	transmembrane protease, serine 9	142.857	35.9189	6.33917	4.79328	35.0301	28.9573	364.584	38.1129	35.9376	33.7063	5.21818	5.23825	8.56107	4.60543	4.47177	5.30263
ASHGV40042776	0.00155284	0.0731074	2.89543	up	protein_coding	NM_001308196	SIMC1	RefSeq	3592	chr5	+	175665361	175772994	GCCTGTTAATTTGACTGTAATGAATAGGGGGTAGAAACAAAAGGATCAAGTGTGTTATAA	375484	Hs.719847	GO:0032184	SUMO-interacting motifs containing 1	2501.8	1085.62	11.3931	9.85933	2161.73	2589.22	2754.46	1166.82	1051.18	1038.87	11.0543	11.6038	11.5211	9.84456	9.68782	10.0456
ASHGV40053889	0.201761	0.420582	2.89195	up	protein_coding	NM_031442	TMEM47	RefSeq	4068	chrX	-	34645180	34675405	CTGTTTATCACTCCAGTGATTTTGAGTTTGCAGTTTCACAATCAGTTCTTCATTTCATGA	83604	Hs.8769	GO:0003674|GO:0005886|GO:0005911|GO:0008150|GO:0016021	transmembrane protein 47	2311.07	742.675	10.8188	9.28679	440.93	3040.62	3451.67	788.715	777.145	662.164	8.81678	11.8161	11.8236	9.21709	9.19977	9.44351
ASHGV40038077	0.00268307	0.0846549	2.89121	up	protein_coding	NM_003866	INPP4B	RefSeq	4140	chr4	-	142949181	143767604	GGACTTATGGAAAAGCTGACACCTAAGTTTACCAACATGTTAATAAACAGGAACACAAAT	8821	Hs.531403	GO:0005515|GO:0005829|GO:0006470|GO:0006644|GO:0006661|GO:0006874|GO:0007165|GO:0008289|GO:0016316|GO:0034594|GO:0034597|GO:0036092|GO:0036092|GO:0043647|GO:0044281|GO:0045671|GO:0046822|GO:0046850|GO:0051896	inositol polyphosphate-4-phosphatase type II B	844.218	392.497	9.84585	8.31417	904.528	796.02	832.106	398.647	377.903	400.941	9.83827	9.93508	9.76419	8.13247	8.04733	8.76272
ASHGV40052914	0.0031521	0.0876258	2.88878	up	protein_coding	NM_001098805	ANKRD20A4	RefSeq	3517	chr9	+	69381980	69425109	AATGGTGGAATTTTTATTGAAAAAGAAAGCAAGTTCACATGCCGTTGATAGGCTGAGACG	728747	Hs.645502		ankyrin repeat domain 20 family member A4	442.535	208.023	8.91563	7.38517	473.768	396.445	457.391	216.83	199.668	207.57	8.91618	8.94126	8.88944	7.21092	7.08389	7.86069
ASHGV40034362	0.0781985	0.285122	2.87979	up	protein_coding	NM_002447	MST1R	RefSeq	4785	chr3	-	49924435	49941306	AGAGGCAATAGGTAAATGGGGCCCATTAGGTCCCTCACTCCACAGAGTGAGCCAGTGAGG	4486	Hs.517973	GO:0001725|GO:0005011|GO:0005515|GO:0005524|GO:0005887|GO:0006928|GO:0006952|GO:0007165|GO:0007169|GO:0007338|GO:0008284|GO:0009615|GO:0009986|GO:0018108|GO:0019899|GO:0038145|GO:0043406|GO:0045087|GO:0051897	macrophage stimulating 1 receptor	127.226	55.5214	6.96404	5.43807	54.7573	158.58	168.341	61.1315	49.1211	56.3117	5.83556	7.61967	7.43688	5.32399	4.95867	6.03156
ASHGV40000043	0.00282817	0.0856896	2.86746	up	protein_coding	NM_001338	CXADR	RefSeq	5744	chr21	+	18885223	18942429	GGAGTAGTGGATTTCGCCAGAAGTTTGAGTATCACTACTCCTGAAGAGATGATTGAAAAA	1525	Hs.627078	GO:0001618|GO:0001669|GO:0005102|GO:0005178|GO:0005515|GO:0005576|GO:0005615|GO:0005654|GO:0005737|GO:0005886|GO:0005886|GO:0005887|GO:0005911|GO:0005912|GO:0005923|GO:0007005|GO:0007157|GO:0007507|GO:0007596|GO:0008013|GO:0008354|GO:0010669|GO:0014704|GO:0016323|GO:0016327|GO:0030054|GO:0030165|GO:0030175|GO:0030426|GO:0030593|GO:0031532|GO:0031594|GO:0034109|GO:0042802|GO:0043005|GO:0043234|GO:…	coxsackie virus and adenovirus receptor	295.663	139.433	8.32283	6.80306	355.796	238.082	293.11	154.117	133.744	130.439	8.51009	8.21416	8.24424	6.71225	6.48875	7.20817
ASHGV40020930	0.0939782	0.306239	2.84514	up	protein_coding	NM_016102	TRIM17	RefSeq	2085	chr1	-	228595635	228604583	TGGCCACAACTTCTGCCGAGCCTGCATCCAGCTGAGCTGGGAAAAGGCGAGGGGCAAGAA	51127	Hs.121748	GO:0004842|GO:0005515|GO:0005575|GO:0005622|GO:0006914|GO:0008270|GO:0016874|GO:0030674|GO:0032880|GO:0051865	tripartite motif containing 17	21.3233	10.6153	4.59843	3.08993	24.5625	18.7192	20.6881	5.244	8.02307	18.5787	4.71705	4.64021	4.43804	2.35091	2.46116	4.45772
ASHGV40009771	0.0318057	0.199422	2.84334	up	protein_coding	NM_001193451	TMTC1	RefSeq	8750	chr12	-	29653745	29936743	GGTTCTACTCTAAGATTTCAAAAGTGCATTTAAAATCATACATGTTCCCGCCTGCAAATA	83857	Hs.401954	GO:0005739|GO:0016021	transmembrane and tetratricopeptide repeat containing 1	439.247	196.793	8.80162	7.29403	229.143	498.907	589.692	221.826	214.355	154.199	7.88239	9.2637	9.25876	7.24611	7.1922	7.44378
ASHGV40030507	0.000829587	0.0611166	2.83469	up	protein_coding	NM_017671	FERMT1	RefSeq	5167	chr20	-	6055491	6104191	CCTGGCCTTTTATCTAAAGGACTTTGGCTTTTGTAAATCACAAGCCAATAATAGACTTTT	55612	Hs.472054	GO:0005829|GO:0005925|GO:0007155|GO:0030054|GO:0031941|GO:0032587|GO:0043616|GO:0051546|GO:0090162	fermitin family member 1	76.3614	39.6908	6.38033	4.87713	93.3735	66.6163	69.0944	52.105	44.4217	22.5457	6.59529	6.39201	6.15368	5.08686	4.80549	4.73905
ASHGV40040992	0.124759	0.343837	2.82357	up	protein_coding	NM_000440	PDE6A	RefSeq	5659	chr5	-	149237518	149324356	CACACACCTTGAGAAGTAGAAGAGTCATAGGATTTGAAAGCTGTTAGAGAATTTAGCTTC	5145	Hs.567314	GO:0005829|GO:0005886|GO:0007601|GO:0007603|GO:0016056|GO:0022400|GO:0046037|GO:0046872|GO:0047555|GO:0051480|GO:0060041|GO:0097381	phosphodiesterase 6A	88.9354	32.7435	6.14802	4.6505	193.745	34.3867	38.6746	37.5699	33.0751	27.5856	7.63969	5.47688	5.32749	4.58092	4.34693	5.02365
ASHGV40039609	0.0037398	0.0905726	2.81072	up	protein_coding	NM_007193	ANXA10	RefSeq	1447	chr4	+	169013687	169108893	AGCACAAAACCATGCTGCAAATGATCCTGTGCAACAAGAGCTACCAGCAGCTGCGGCTGG	11199	Hs.188401	GO:0005509|GO:0005515|GO:0005544|GO:0005739	annexin A10	219.572	107.313	7.91201	6.42107	222.859	222.404	213.453	110.717	109.298	101.923	7.84255	8.11527	7.77821	6.21375	6.18232	6.86713
ASHGV40019161	0.282441	0.490488	2.80553	up	protein_coding	NM_005952	MT1X	RefSeq	468	chr16	+	56716381	56718108	GCCTGATGCCAGGACAGCTGTGCTCTCAGATGTAAATAGAGCAACCTATATAAACCTGGA	4501	Hs.374950	GO:0005634|GO:0005737|GO:0006882|GO:0007263|GO:0008270|GO:0010038|GO:0010273|GO:0036018|GO:0045926|GO:0046872|GO:0048471|GO:0071276|GO:0071294	metallothionein 1X	3364.21	747.749	10.7449	9.25666	8733.93	691.055	667.634	671.586	682.627	889.033	13.0666	9.72623	9.44196	8.94611	8.98763	9.83624
ASHGV40045734	0.0043612	0.0947849	2.7562	up	protein_coding	NM_006290	TNFAIP3	RefSeq	4705	chr6	+	138188324	138204451	TGTTTCATTGAAGCTCAGAATCAGAGATTTCATGAGGCCAAAAGGACAGAAGAGCAACTG	7128	Hs.211600	GO:0001922|GO:0002020|GO:0002237|GO:0002634|GO:0002677|GO:0003677|GO:0004842|GO:0004843|GO:0004843|GO:0005515|GO:0005634|GO:0005737|GO:0005764|GO:0005813|GO:0005829|GO:0006915|GO:0006954|GO:0008270|GO:0016579|GO:0016874|GO:0019900|GO:0031397|GO:0032088|GO:0032480|GO:0032495|GO:0032691|GO:0032703|GO:0032715|GO:0032720|GO:0034136|GO:0034140|GO:0034144|GO:0034148|GO:0035871|GO:0035872|GO:0043124|GO:…	TNF alpha induced protein 3	122.677	61.366	7.05539	5.59272	121.586	98.6549	147.791	65.4078	61.4728	57.2174	6.97043	6.94728	7.24847	5.42357	5.30253	6.05205
ASHGV40031651	0.264809	0.475326	2.72993	up	protein_coding	NM_000457	HNF4A	RefSeq	4737	chr20	+	43029895	43061485	AGGAACCAGTGCCGCTACTGCAGGCTCAAGAAATGCTTCCGGGCTGGCATGAAGAAGGAA	3172	Hs.116462	GO:0000979|GO:0001077|GO:0001102|GO:0003677|GO:0003700|GO:0003705|GO:0003707|GO:0004879|GO:0005102|GO:0005504|GO:0005515|GO:0005634|GO:0005654|GO:0005737|GO:0006357|GO:0006357|GO:0006367|GO:0006591|GO:0006629|GO:0006805|GO:0007548|GO:0007596|GO:0008270|GO:0008285|GO:0009749|GO:0010467|GO:0010470|GO:0019216|GO:0023019|GO:0030308|GO:0030522|GO:0031018|GO:0042593|GO:0042803|GO:0043401|GO:0044212|GO:…	hepatocyte nuclear factor 4, alpha	136.8	36.9979	6.26968	4.82081	346.371	23.2786	40.749	37.9862	45.3996	27.608	8.47591	4.93075	5.40237	4.60048	4.83665	5.02529
ASHGV40036544	0.108913	0.325554	2.72268	up	protein_coding	NM_023943	TMEM108	RefSeq	3847	chr3	+	132757131	133116619	TCAAGTATCTGAGATCTAACTACAGCAGGCATCACTTTGCCATTCCGTATTTTTCGTCTC	66000	Hs.191616	GO:0003674|GO:0005575|GO:0008150|GO:0016021	transmembrane protein 108	365.555	168.984	8.42025	6.97522	130.909	465.615	500.142	218.188	205.844	82.9193	7.07681	9.16618	9.01776	7.2209	7.13016	6.5746
ASHGV40055153	0.0189084	0.164123	2.69627	up	protein_coding	NM_019117	KLHL4	RefSeq	5880	chrX	+	86772714	86925050	GGACATACTTATTTGAACACAGTTGAGTCATATGATGCACAGAGAAATGAATGGAAAGAG	56062	Hs.49075	GO:0003674|GO:0003779|GO:0005737|GO:0005856|GO:0008150	kelch like family member 4	106.954	53.9906	6.83223	5.40126	70.6696	123.373	126.818	58.3407	56.7559	46.8751	6.19492	7.26946	7.0323	5.25548	5.17728	5.77102
ASHGV40019157	0.311851	0.513905	2.69183	up	protein_coding	NM_005949	MT1F	RefSeq	456	chr16	+	56691854	56693215	GATGCCAGGACAACCTTTCTCCCAGATGTAAACAGAGAGACATGTACAAACCTGGATTTT	4494	Hs.513626	GO:0005515|GO:0005634|GO:0005737|GO:0008270|GO:0045926|GO:0048471|GO:0071276|GO:0071294	metallothionein 1F	6737.35	1380.06	11.6411	10.2125	17794.4	1251.31	1166.35	1317.14	1336.46	1486.57	14.0864	10.5786	10.2583	10.0434	10.0825	10.5117
ASHGV40056635	0.10945	0.325965	2.68948	up	protein_coding	NM_032563	LCE3D	RefSeq	617	chr1	-	152551859	152552980	CTGCTGCTGACCTGGATCCTGATGCTGAGACAAGCGATTTTGGAGGAAACAAGAATCCCA	84648	Hs.244349	GO:0031424	late cornified envelope 3D	1759.88	1014.08	10.879	9.45166	2048.37	1747.82	1483.44	576.662	627.352	1838.24	10.9822	11.04	10.6147	8.69593	8.84464	10.8144
ASHGV40011828	0.00135952	0.0701334	2.67912	up	protein_coding	NM_003877	SOCS2	RefSeq	2759	chr12	+	93963597	93970521	ATCTGGGGACTGCCTTTACCAACAAGACTAAAAGATTACTTGGAAGAATATAAATTCCAG	8835	Hs.485572	GO:0001558|GO:0004860|GO:0005070|GO:0005131|GO:0005159|GO:0005515|GO:0005737|GO:0005737|GO:0005829|GO:0006469|GO:0007259|GO:0007568|GO:0008269|GO:0009966|GO:0009967|GO:0016567|GO:0019221|GO:0032355|GO:0032870|GO:0043066|GO:0046426|GO:0046627|GO:0060396|GO:0060397|GO:1904030	suppressor of cytokine signaling 2	489.591	246.064	9.05853	7.63677	444.586	478.145	546.042	263.525	259.517	215.15	8.82801	9.20273	9.14483	7.51275	7.48935	7.90821
ASHGV40049838	0.0132397	0.143451	2.66545	up	protein_coding	NM_001040092	ENPP2	RefSeq	3122	chr8	-	120569316	120651106	CACATTTAGTCCTGTACTGTATGGAAACACTGATTTTGTAAAGTTGCCTTTATTTGCTGT	5168	Hs.190977	GO:0003676|GO:0004528|GO:0004551|GO:0004622|GO:0005044|GO:0005509|GO:0005615|GO:0005615|GO:0005886|GO:0005887|GO:0006796|GO:0006898|GO:0006928|GO:0006935|GO:0006955|GO:0007186|GO:0008134|GO:0008270|GO:0009395|GO:0010634|GO:0010634|GO:0016787|GO:0030247|GO:0030334|GO:0034638|GO:0045765|GO:0047391|GO:0050731|GO:0090305|GO:0090305|GO:2000394	ectonucleotide pyrophosphatase/phosphodiesterase 2	802.807	375.523	9.65597	8.24159	1268.91	556.366	583.148	417.082	417.895	291.593	10.3098	9.41573	9.24239	8.20182	8.19685	8.32609
ASHGV40016729	0.00147442	0.0723255	2.65889	up	protein_coding	NM_001015001	CKMT1A	RefSeq	1779	chr15	+	43985083	43991420	ACTGCTGCCACAGGCGGTGTCTTTGATATTTCTAATTTGGACCGACTAGGCAAATCAGAG	548596	Hs.654988	GO:0004111|GO:0005524|GO:0005739|GO:0005743|GO:0006600|GO:0016310|GO:0034641|GO:0044281|GO:0070062	creatine kinase, mitochondrial 1A	222.394	113.665	7.90936	6.49854	270.028	181.909	215.246	117.099	127.526	96.3707	8.11923	7.81899	7.78987	6.29548	6.41413	6.78601
ASHGV40054026	0.0992801	0.314014	2.64962	up	protein_coding	NM_001009616	SPANXN5	RefSeq	581	chrX	-	52825185	52826388	GAAGACCTAGACTCATCTGAAGGATCTTTGATGGAGGAAGAAGACCCAGACTCATCTGAA	494197	Hs.535218		SPANX family member N5	126.356	58.4155	6.92366	5.51787	49.9529	175.957	153.157	58.315	65.3112	51.6204	5.69986	7.77228	7.29884	5.25485	5.39346	5.90531
ASHGV40032694	0.231132	0.445086	2.61309	up	protein_coding	NM_058186	FAM3B	RefSeq	1384	chr21	+	42688660	42729654	CAGGTTACTCAGCGGAGGTGGCAGAAGCAAGTACGCCAAAATCTGCTTTGAGGATAACCT	54097	Hs.473877	GO:0005125|GO:0005576|GO:0005615|GO:0005623|GO:0006915|GO:0030073|GO:0070062	family with sequence similarity 3 member B	63.1227	21.6399	5.3592	3.97344	21.4438	13.6536	154.271	23.946	28.5742	12.3994	4.53661	4.23087	7.31012	3.9027	4.12175	3.89588
ASHGV40026103	0.0308239	0.198075	2.60493	up	protein_coding	NM_153447	NLRP5	RefSeq	3885	chr19	+	56511091	56573174	ACATTCACCAGAAGATCCTGAAGCAACGATGACTGACCAAGGACCAAGCAAGGAAAAAGT	126206	Hs.356872	GO:0001701|GO:0005524|GO:0005730|GO:0005739|GO:0005829|GO:0007566|GO:0009566|GO:0009887|GO:0031647|GO:0034613|GO:0043234|GO:0043487|GO:0043623|GO:0045179|GO:0070997	NLR family, pyrin domain containing 5	62.313	31.9087	5.99467	4.61342	46.0101	40.7647	100.164	34.5613	32.2175	28.9472	5.58909	5.70825	6.68666	4.44757	4.30605	5.08664
ASHGV40001898	0.00769275	0.119369	2.60314	up	protein_coding	ENST00000533341	AP000783.1	GENCODE	1103	chr11	+	123301057	123306427	GTGAAAGCAGCTCAAGCTTGCGGATTTTCACTGCACAAAGTTGAAAATATGAAGAGGATT					66.876	36.3997	6.18565	4.8054	83.1774	52.7076	64.7429	34.1598	41.8994	33.1398	6.43269	6.06354	6.06071	4.42891	4.7108	5.27649
ASHGV40035648	0.000262924	0.0473437	2.59623	up	protein_coding	NM_032137	C3orf20	RefSeq	3349	chr3	+	14716605	14814543	ATTCTGAATCAGTCAAGAAAGCCGAGTCAGAAGATATCCAAGGAAGCAGCTCCTCATTGG	84077	Hs.661452	GO:0005737|GO:0016021	chromosome 3 open reading frame 20	94.8108	51.8166	6.70217	5.32575	98.3928	91.9539	94.0857	58.4649	58.3541	38.6307	6.6675	6.84435	6.59465	5.26001	5.22172	5.49552
ASHGV40052219	0.000293348	0.0485732	2.59342	up	protein_coding	NM_002160	TNC	RefSeq	8605	chr9	-	117781853	117880536	TCAATCCAGTTTGCTGAGATGAAGCTGAGACCAAGCAACTTCAGAAATCTTGAAGGCAGG	3371	Hs.143250	GO:0001649|GO:0005576|GO:0005604|GO:0005614|GO:0005615|GO:0005925|GO:0007155|GO:0007528|GO:0008284|GO:0009611|GO:0010628|GO:0014012|GO:0016020|GO:0030198|GO:0031012|GO:0031012|GO:0031012|GO:0045545|GO:0060739|GO:0060740	tenascin C	8465.72	3738.82	13.1222	11.7473	10246.2	6579.79	8571.19	3738.62	3699.34	3778.5	13.2961	12.9148	13.1556	11.7059	11.7219	11.8142
ASHGV40018649	0.176534	0.399251	2.59077	up	protein_coding	NM_032349	NUDT16L1	RefSeq	1367	chr16	+	4743693	4745860	CTGGAGCAGCTGCACGCCGTGGAGATCAGCGCGGTGCACTCGCGCGACCACGGCCTGGAG	84309	Hs.513315	GO:0005515|GO:0005737|GO:0008152|GO:0030515|GO:0042803|GO:0044822|GO:0050072|GO:0050072	nudix hydrolase 16 like 1	22.5732	13.8219	4.6631	3.28972	26.7428	23.0676	17.9093	8.27374	7.71531	25.4767	4.83355	4.9204	4.23534	2.51109	2.44927	4.9088
ASHGV40042542	0.00433809	0.0947849	2.58983	up	protein_coding	NM_014945	ABLIM3	RefSeq	4359	chr5	+	148521045	148640001	GCCCGGCTGTTCTAGGCAGAGGCTCTATAAATATATATGCATTTATATAAAGATATATGT	22885	Hs.49688	GO:0001725|GO:0003779|GO:0005515|GO:0005737|GO:0006351|GO:0007411|GO:0008270|GO:0030027|GO:0030032|GO:0030036|GO:0042384|GO:0045944|GO:1903955	actin binding LIM protein family member 3	905.84	468.576	9.94308	8.57022	993.815	813.233	910.473	453.142	459.677	492.908	9.96302	9.96337	9.90283	8.32559	8.34498	9.04008
ASHGV40022348	0.000970718	0.0639458	2.58612	up	protein_coding	NM_001167740	SMYD3	RefSeq	1641	chr1	-	245912641	246670644	AAGGCAGACATGGTTTGCAAACCACAAGAATCATTAGTTGTAGAGAAGCACGATTATAAT	64754	Hs.567571	GO:0005654|GO:0005737|GO:0006325|GO:0018024|GO:0034968|GO:0046872	SET and MYND domain containing 3	21758.7	9631.07	14.488	13.1172	19321.2	22185.7	23769.3	9492.86	8898.5	10501.8	14.1996	14.6524	14.6119	13.0963	13.0192	13.2361
ASHGV40007958	0.207139	0.425547	2.56783	up	protein_coding	uc001luy.2	AK126380	UCSC_knowngene	4686	chr11	+	1994988	1999674	ATCCTGGCAGGCAGGGGAGAGAATTCTGAATTTTTTAATGAAACGGATAGTTGAGGGCTG					54.2272	22.1371	5.42426	4.06371	111.188	38.1833	13.3099	23.7215	23.7576	18.9323	6.84227	5.61785	3.81266	3.88677	3.81995	4.48441
ASHGV40008803	0.251592	0.464066	2.56447	up	protein_coding	NM_005553	KRTAP5-9	RefSeq	1188	chr11	+	71259465	71260653	ACATGTATCTATGGAAATCCAAAATGCATCTGGGTGCAGCACTAAATAAATTCTCCATCC	3846	Hs.709220	GO:0005515|GO:0008544|GO:0045095	keratin associated protein 5-9	91.8241	29.8193	5.8611	4.50244	32.2848	18.665	224.522	34.4475	31.6144	23.3961	5.0981	4.63536	7.84984	4.44112	4.27625	4.78996
ASHGV40029113	0.303411	0.507343	2.56442	up	protein_coding	NM_006634	VAMP5	RefSeq	694	chr2	+	85811530	85820511	ATTATGCGTAACAACTTCGGCAAGGTCCTGGAGCGTGGTGTGAAGCTGGCCGAACTGCAG	10791	Hs.534373	GO:0000149|GO:0005484|GO:0005515|GO:0005770|GO:0005802|GO:0005886|GO:0005887|GO:0006887|GO:0006906|GO:0007517|GO:0007519|GO:0008021|GO:0009986|GO:0014704|GO:0030154|GO:0030659|GO:0031201|GO:0031301|GO:0043001|GO:0048471|GO:0070062	vesicle associated membrane protein 5	287.115	78.8282	7.32069	5.96205	730.886	69.9471	60.5111	78.6393	79.0549	78.7905	9.54118	6.45628	5.96461	5.69887	5.68463	6.50266
ASHGV40044390	0.00419936	0.0947849	2.54901	up	protein_coding	NM_003730	RNASET2	RefSeq	1250	chr6	-	167343003	167370077	TACAGACAATTGGTCAGATAGAACTGTGCCTCACTAAGCAAGACCAGCAGCTGCAAAACT	8635	Hs.529989	GO:0003723|GO:0004521|GO:0004540|GO:0005576|GO:0005615|GO:0005764|GO:0005788|GO:0006401|GO:0033897|GO:0043202|GO:0070062|GO:0090501|GO:0090501|GO:0090502|GO:0090502	ribonuclease T2	894.666	461.215	9.90123	8.5513	1133.23	716.444	834.318	447.584	481.358	454.704	10.1557	9.7795	9.76848	8.30607	8.41933	8.92849
ASHGV40055885	0.0609442	0.258046	2.54609	up	protein_coding	NM_032211	LOXL4	RefSeq	3657	chr10	-	100007442	100028007	TCCTTACAGGACTGACACCCTAATGCCAATAAAAGTTGCTCATTATGGACTGCTACAAAG	84171	Hs.306814	GO:0004720|GO:0005044|GO:0005507|GO:0005515|GO:0005615|GO:0006898|GO:0016020|GO:0043235|GO:0055114|GO:0070062	lysyl oxidase like 4	355.512	174.978	8.47989	7.13161	175.386	420.561	470.59	193.435	176.234	155.264	7.49273	9.01923	8.92772	7.0435	6.89863	7.45271
ASHGV40039531	0.000825763	0.0611166	2.54573	up	protein_coding	NM_003264	TLR2	RefSeq	3417	chr4	+	154605440	154627242	GAGAACAATGATGCTGCCATTCTCATTCTTCTGGAGCCCATTGAGAAAAAAGCCATTCCC	7097	Hs.519033	GO:0001530|GO:0001875|GO:0002224|GO:0002238|GO:0002374|GO:0002687|GO:0002730|GO:0002752|GO:0002755|GO:0004872|GO:0004888|GO:0005515|GO:0005737|GO:0005886|GO:0005886|GO:0005887|GO:0006915|GO:0006954|GO:0006955|GO:0007165|GO:0007252|GO:0008329|GO:0009897|GO:0009986|GO:0010628|GO:0030177|GO:0031226|GO:0031663|GO:0032613|GO:0032695|GO:0032700|GO:0032722|GO:0032728|GO:0032735|GO:0032741|GO:0032755|GO:…	toll-like receptor 2	591.696	311.926	9.32852	7.98043	566.184	550.941	657.963	328.211	336.519	271.047	9.16327	9.39981	9.42247	7.83881	7.87545	8.22704
ASHGV40026402	0.0444355	0.226681	2.53808	up	protein_coding	NM_030797	FAM49A	RefSeq	4702	chr2	-	16730729	16847134	ACTACAAAGCACTTGAACGATGAATCAACTTCCAAACAGATTCGAGCAATGCTTCAGTAG	81553	Hs.467769	GO:0005622	family with sequence similarity 49 member A	24.8243	13.9799	4.71478	3.37105	39.0061	15.2115	20.2553	14.3169	13.944	13.6787	5.36465	4.37144	4.40826	3.09272	2.98857	4.03184
ASHGV40027620	0.141893	0.361063	2.53246	up	protein_coding	NM_007366	PLA2R1	RefSeq	5633	chr2	-	160797259	160919126	TTCTGATCTTGAGAAGAGTGACCAATAATAATGAGGTCAGAGAATGCCACAGACACCAGG	22925	Hs.410477	GO:0001816|GO:0004872|GO:0005576|GO:0005576|GO:0005886|GO:0005887|GO:0006897|GO:0006898|GO:0009986|GO:0016021|GO:0030246|GO:0043235|GO:0043274|GO:0043517|GO:0070062|GO:0072593|GO:0090238|GO:0090399|GO:0090403|GO:1900138|GO:1900139	phospholipase A2 receptor 1	34.2729	17.0997	4.99128	3.65074	19.5913	65.9737	17.2538	22.152	16.019	13.1281	4.41512	6.37774	4.18097	3.77569	3.20118	3.97536
ASHGV40005051	0.195788	0.415728	2.53214	up	protein_coding	NM_001329	CTBP2	RefSeq	3428	chr10	-	126676417	126849103	TTAGCACAAGCCCTCAAGGAGGGCAGGATACGAGGGGCAGCCCTCGACGTGCATGAGTCA	1488	Hs.501345	GO:0000122|GO:0003682|GO:0003713|GO:0003714|GO:0005515|GO:0005634|GO:0005634|GO:0006351|GO:0008285|GO:0016616|GO:0017053|GO:0019079|GO:0030054|GO:0035563|GO:0042803|GO:0042974|GO:0045892|GO:0045944|GO:0048386|GO:0050872|GO:0055114|GO:0070404|GO:0097470	C-terminal binding protein 2	372.852	137.863	8.12869	6.78834	164.933	118.202	835.42	139.487	134.294	139.807	7.41015	7.20382	9.77211	6.56135	6.49578	7.30787
ASHGV40056639	0.112184	0.329728	2.52007	up	protein_coding	NM_178429	LCE2C	RefSeq	594	chr1	+	152647790	152649049	CTGCTGCTGACCTGGGCTACAGAAGAGCTCTTGGGACTGAATGGCCAAGAACCTGCTACG	353140	Hs.553713	GO:0031424	late cornified envelope 2C	1451.68	888.433	10.6173	9.28386	1592.59	1440.73	1321.71	564.742	541.534	1559.02	10.6386	10.772	10.4414	8.66586	8.60287	10.5829
ASHGV40029532	0.00615499	0.10936	2.51001	up	protein_coding	NM_001508	GPR39	RefSeq	2821	chr2	+	133174146	133404169	TTCCAAAAGCGATTTGAGATGCCAATACCTGTGAATACCTGTTAATAAAGAGCTGTTAAA	2863	Hs.744392	GO:0002024|GO:0004930|GO:0005886|GO:0005887|GO:0007186|GO:0008343|GO:0019216|GO:0035483|GO:0035774|GO:0042391|GO:0042593|GO:0042632|GO:0046872|GO:0051281|GO:0060455|GO:0071294	G protein-coupled receptor 39	8498.67	3892.46	13.1319	11.8042	6591.66	9089.21	9815.12	3848.99	3637.56	4190.81	12.659	13.3749	13.3618	11.7525	11.6897	11.9704
ASHGV40006633	0.00171879	0.0744379	2.50625	up	protein_coding	NM_001289058	STK33	RefSeq	2350	chr11	-	8413412	8615836	CTTCAGTCATTCACATGTGTTCGTGAGATTTTAGGTTGCTATAGATTGTTTAAGACAGCT	65975	Hs.501833	GO:0004674|GO:0005524|GO:0046777|GO:0048471	serine/threonine kinase 33	864.187	461.037	9.87793	8.55239	934.477	798.358	859.725	472.393	466.923	443.796	9.88103	9.93767	9.81508	8.38996	8.36721	8.90002
ASHGV40024114	0.00114666	0.0670742	2.50516	up	protein_coding	NM_004720	LPAR2	RefSeq	1803	chr19	-	19734465	19739039	TAGAATTGAAGCAGTCCACGGGGAGGGGATGATACAAGGAGTAAACCTTTCTTTACACTC	9170	Hs.122575	GO:0000187|GO:0004930|GO:0005515|GO:0005829|GO:0005886|GO:0005887|GO:0007186|GO:0007202|GO:0007204|GO:0008289|GO:0009986|GO:0030139|GO:0030165|GO:0035025|GO:0070915	lysophosphatidic acid receptor 2	2311.13	1160.02	11.2783	9.95337	2325.67	2044.95	2562.75	1107.34	1173.76	1198.94	11.1586	11.2699	11.4063	9.7603	9.86834	10.2315
ASHGV40044330	0.00274369	0.0855195	2.50498	up	protein_coding	NM_004433	ELF3	RefSeq	3149	chr1	+	201979689	201986315	TATGGGGCCAAAAGAAAAAGAACAGCAACATGACCTACGAGAAGCTGAGCCGGGCCATGA	1999	Hs.603657	GO:0000978|GO:0000981|GO:0001077|GO:0001824|GO:0003700|GO:0003713|GO:0005515|GO:0005634|GO:0005737|GO:0006357|GO:0006366|GO:0006954|GO:0007275|GO:0008544|GO:0030198|GO:0030855|GO:0045892|GO:0045893|GO:0045944|GO:0060056	E74-like factor 3 (ets domain transcription factor, epithelial-specific )	487.977	259.505	9.03908	7.71428	490.706	383.239	589.987	258.082	284.949	235.484	8.9666	8.89102	9.25962	7.47999	7.62622	8.03663
ASHGV40006969	0.0639994	0.263178	2.50234	up	protein_coding	NM_001004743	OR5M9	RefSeq	933	chr11	-	56229944	56230877	CAGTCTGAGAAATAAGGATGTAAAAGAAGCAGTCAACAAAGCAATCACCAAGACATATGT	390162	Hs.553749	GO:0004930|GO:0004984|GO:0005549|GO:0005886|GO:0005887|GO:0007186|GO:0007608|GO:0050911|GO:0050911	olfactory receptor family 5 subfamily M member 9	22.6855	14.0586	4.68449	3.36121	23.7202	23.9879	20.3484	11.3695	13.6554	17.1508	4.66881	4.97017	4.41448	2.78191	2.95419	4.34753
ASHGV40034934	0.431616	0.61229	2.50155	up	protein_coding	NM_025041	C3orf36	RefSeq	1683	chr3	-	133646989	133648656	TGTAAAATCCCCAAATCCATTAAAAGTGACTTCAGAGGTCCCAGATAGGGACCAACATTT	80111	Hs.287691		chromosome 3 open reading frame 36	120.202	23.4359	5.43159	4.10876	12.3121	12.04	336.253	23.7338	31.406	15.1678	3.78019	4.06787	8.44671	3.88765	4.26406	4.17458
ASHGV40007348	0.0114275	0.135803	2.50137	up	protein_coding	NM_001278473	CHRDL2	RefSeq	1868	chr11	-	74407472	74442430	CAAAGTGACCAAGACATAACAAAGACCTAACAGTTGCAGATATGAGCTGTATAATTGTTG	25884	Hs.432379	GO:0001503|GO:0005615|GO:0005737|GO:0030154|GO:0030514|GO:0051216	chordin-like 2	471.729	253.135	8.99982	7.6771	386.311	502.207	526.67	256.882	248.812	253.711	8.63465	9.27244	9.09236	7.4718	7.42225	8.13724
ASHGV40039542	0.401265	0.588843	2.49807	up	protein_coding	NM_020387	RAB25	RefSeq	1101	chr1	+	156030965	156040295	TTGCGAAGGTGTCCAAGCAGAGACAGAACAGCATCCGGACCAATGCCATCACTCTGGGCA	57111	Hs.632469	GO:0003382|GO:0003924|GO:0005515|GO:0005525|GO:0006886|GO:0006887|GO:0008284|GO:0010634|GO:0016023|GO:0031143|GO:0031260|GO:0031268|GO:0031410|GO:0031489|GO:0032402|GO:0032482|GO:0055037|GO:0060627|GO:0070062	RAB25, member RAS oncogene family	208.243	51.8041	6.60252	5.2817	31.04	554.219	39.4694	58.8202	65.8037	30.7886	5.04132	9.40908	5.35715	5.26698	5.40435	5.17378
ASHGV40010077	0.0520336	0.24177	2.4823	up	protein_coding	NM_001280796	GLS2	RefSeq	2721	chr12	-	56864727	56882198	GCTGCTGCTACTGCTAACAGCCAATTTTATAGACAGAGAAAGTATTTTGTGTTCAAATAA	27165	Hs.212606	GO:0004359|GO:0005515|GO:0005739|GO:0005759|GO:0006367|GO:0006520|GO:0006541|GO:0007268|GO:0007269|GO:0008652|GO:0010467|GO:0014047|GO:0034641|GO:0042981|GO:0044281|GO:0072593|GO:1903955	glutaminase 2	4379	2355.45	12.2013	10.8897	4219.95	4365.17	4551.88	1714.34	1556.06	3795.94	12.0171	12.3418	12.2451	10.4916	10.3524	11.8249
ASHGV40027166	0.0399046	0.217127	2.47261	up	protein_coding	NM_153836	CREG2	RefSeq	3488	chr2	-	101964815	102003965	TCTGATGAAGAACCCCATGGCCTCGCTGATGCTGCCAGAATCAGAAGGGGAGTTCTGCAG	200407	Hs.732289	GO:0005576|GO:0005783|GO:0005794|GO:0010181|GO:0016491|GO:0055114	cellular repressor of E1A stimulated genes 2	857.458	479.935	9.86382	8.55779	787.318	953.641	831.415	538.139	329.569	572.096	9.64474	10.1831	9.76358	8.59074	7.84317	9.23944
ASHGV40024592	0.0363276	0.210244	2.4691	up	protein_coding	NM_003706	PLA2G4C	RefSeq	2541	chr19	-	48551099	48614109	CCAAGAAGAATGTCAGGGAAAACAAGAAGAAGATCCTTAGAGAGTTGATGAACGTGGCCG	8605	Hs.631562	GO:0005543|GO:0005635|GO:0005654|GO:0005789|GO:0005829|GO:0005938|GO:0006644|GO:0006954|GO:0007567|GO:0016020|GO:0019369|GO:0035556|GO:0036149|GO:0036151|GO:0036152|GO:0044281|GO:0046474|GO:0046475|GO:0047499	phospholipase A2 group IVC	203.117	113.486	7.78326	6.47928	245.105	177.589	186.657	96.8845	105.718	137.857	7.97673	7.78691	7.58615	6.01622	6.13384	7.28777
ASHGV40027104	0.0035706	0.0899524	2.46836	up	protein_coding	NM_001285485	NEURL3	RefSeq	1506	chr2	-	97163379	97171122	CACTGTGGTAATTTCCTTGCCAGTTTCTGAGATATCAAAATAAAGTTTGTGTTTCCTGAA	93082	Hs.149219	GO:0008270|GO:0016567|GO:0016874|GO:0061630	neuralized E3 ubiquitin protein ligase 3	751.614	409.004	9.65198	8.34842	614.852	673.381	966.609	472.379	482.597	272.038	9.28314	9.6855	9.98728	8.38981	8.4237	8.23176
ASHGV40034755	0.0919842	0.303877	2.46785	up	protein_coding	NM_001008784	CD200R1L	RefSeq	1296	chr3	-	112534555	112564797	CCACTCAGTAGGATAGAAGAAAAGAAAGATGGAAGAAGGATCCTGGGCTTGATGACCATG	344807	Hs.531814	GO:0016021	CD200 receptor 1 like	189.413	95.2244	7.52375	6.22049	124.914	113.545	329.779	75.2806	102.787	107.606	7.00931	7.1459	8.41603	5.62975	6.08802	6.94371
ASHGV40010246	0.000857066	0.0618899	2.46627	up	protein_coding	NM_002837	PTPRB	RefSeq	10663	chr12	-	70910631	71003624	CCTACAGAGGTGCCAGCTATTTCTGTTGATACTATGTATAATTTATTAATCTGGAGAATG	5787	Hs.434375	GO:0001525|GO:0005001|GO:0005515|GO:0005887|GO:0006470|GO:0006796|GO:0016311|GO:0035335|GO:0035335|GO:0043235	protein tyrosine phosphatase, receptor type B	5036.27	2416.49	12.3944	11.092	4678.82	5062.94	5367.06	2377.15	2340.16	2532.15	12.1589	12.549	12.4751	11.0114	11.0078	11.2569
ASHGV40050156	0.136477	0.356843	2.46298	up	protein_coding	NM_000417	IL2RA	RefSeq	3216	chr10	-	6052656	6104333	TGAAGAACAGAAAGAAAGGAAAACCACAGAAATGCAAAGTCCAATGCAGCCAGTGGACCA	3559	Hs.231367	GO:0002437|GO:0004911|GO:0005886|GO:0006915|GO:0006924|GO:0006954|GO:0006955|GO:0007166|GO:0007219|GO:0008144|GO:0008283|GO:0009897|GO:0016021|GO:0019976|GO:0038110|GO:0042104|GO:0042130|GO:0045582|GO:0046013|GO:0050687|GO:0050728|GO:0050777	interleukin 2 receptor subunit alpha	170.128	101.731	7.50199	6.20159	226.19	157.577	126.617	70.7314	72.8433	161.618	7.86458	7.6114	7.03	5.53339	5.56142	7.50995
ASHGV40020326	0.0345052	0.205496	2.46281	up	protein_coding	NM_002275	KRT15	RefSeq	1861	chr17	-	39669996	39675270	GCAGCTGTATTGTGTAACAAGCTCATTTGTACAGTGTCTGTTCATGTAATAAAGAATTAC	3866	Hs.654570	GO:0005200|GO:0005515|GO:0005634|GO:0005882|GO:0008544|GO:0070062|GO:0097110|GO:0098779	keratin 15, type I	385.2	195.783	8.55817	7.25787	654.851	235.856	264.894	221.146	238.134	128.07	9.37583	8.20012	8.09857	7.24109	7.34936	7.18316
ASHGV40004951	0.0595417	0.25497	2.45686	up	protein_coding	NM_005264	GFRA1	RefSeq	9580	chr10	-	117816441	118033126	CTGAAATTCCAGTTTAGGAGCTCAGTTGAGAAACAGTTCCATTCAACTGGAACATTTTTT	2674	Hs.388347	GO:0005102|GO:0005886|GO:0007166|GO:0007411|GO:0016167|GO:0019898|GO:0031225|GO:0035860|GO:0070062	GDNF family receptor alpha 1	36.674	23.3073	5.35278	4.05597	37.5872	30.2373	42.1975	33.1185	14.8327	21.9708	5.31255	5.29616	5.44964	4.38619	3.08288	4.69885
ASHGV40029342	0.00834123	0.122321	2.44968	up	protein_coding	NM_019014	POLR1B	RefSeq	5427	chr2	+	113299491	113334729	AACTATCGGAGATAAATTTGCCAGTCGCCATGGGCAGAAGGGCATTTTAAGCAGATTGTG	84172	Hs.745127	GO:0001054|GO:0003677|GO:0005515|GO:0005654|GO:0005730|GO:0005736|GO:0005737|GO:0006360|GO:0006361|GO:0006362|GO:0006363|GO:0007566|GO:0009303|GO:0010467|GO:0017126|GO:0032549|GO:0040029|GO:0045814|GO:0046872	polymerase (RNA) I polypeptide B	322.866	178.856	8.45859	7.166	319.513	275.668	373.418	181.899	172.662	182.008	8.35791	8.42203	8.59582	6.95289	6.8677	7.6774
ASHGV40052862	0.012516	0.140526	2.44687	up	protein_coding	NM_001012421	ANKRD20A2	RefSeq	3511	chr9	+	42368302	42411410	GAACCAACTGTTCAGTCACTAGAGATGAAATCAAAGACTGCAAGAAATACTCCAAATCGG	441430			ankyrin repeat domain 20 family member A2	100.574	57.3713	6.78336	5.49243	111.648	100.037	90.0375	59.9905	55.9748	56.1487	6.8495	6.9677	6.53288	5.29475	5.15663	6.0259
ASHGV40012353	0.0788904	0.28596	2.44377	up	protein_coding	NM_018451	CENPJ	RefSeq	5129	chr13	-	25456411	25497027	CAGATTGGTCTAGATAGACCTTACCTGTCACATATACTATGAATCAGGTTTTGTTAATGA	55835	Hs.741581	GO:0000086|GO:0000278|GO:0005515|GO:0005813|GO:0005814|GO:0005829|GO:0005874|GO:0006996|GO:0007020|GO:0007099|GO:0008275|GO:0015631|GO:0019901|GO:0019904|GO:0046599|GO:0046785|GO:0051301	centromere protein J	59.1844	32.0123	5.89302	4.60391	36.8081	98.8463	41.8988	39.2086	32.8124	24.0158	5.28745	6.94971	5.4419	4.65248	4.33279	4.82646
ASHGV40006995	0.0482178	0.23437	2.44221	up	protein_coding	NM_145008	YPEL4	RefSeq	1731	chr11	-	57412559	57417417	AAGGAAGGGAAATACATCATTGAAATGTCACACATGGTGAAGGACAACGGCTGGGACTGA	219539	Hs.135978	GO:0005730	yippee like 4	79.9218	47.0296	6.45962	5.17144	77.1478	82.5716	80.046	44.6697	39.3883	57.0306	6.32316	6.68977	6.36594	4.85208	4.61495	6.04728
ASHGV40016727	0.00404623	0.0938666	2.43367	up	protein_coding	NM_020990	CKMT1B	RefSeq	1779	chr15	+	43885251	43891604	ACTGCTGCTACAGGCGGTGTCTTTGATATTTCTAATTTGGACCGACTAGGCAAATCAGAG	1159	Hs.741420	GO:0004111|GO:0005524|GO:0005739|GO:0005743|GO:0006600|GO:0016310|GO:0034641|GO:0044281|GO:0070062	creatine kinase, mitochondrial 1B	232.517	129.009	7.972	6.68887	289.291	196.966	211.294	131.984	140.466	114.576	8.21816	7.93527	7.76258	6.47818	6.56153	7.02689
ASHGV40019869	0.0144564	0.148129	2.43218	up	protein_coding	NM_002470	MYH3	RefSeq	6061	chr17	-	10531842	10560626	CTGACCATTGATACTTAATGTCCATGTGACTCTTTTTCACATGCAATAAACTTTGCTTTG	4621	Hs.440895	GO:0000146|GO:0000146|GO:0003009|GO:0005516|GO:0005524|GO:0005829|GO:0005859|GO:0007517|GO:0030017|GO:0030048|GO:0030049|GO:0030326|GO:0032982|GO:0042623|GO:0045214|GO:0046034|GO:0051015|GO:0060325|GO:0070062	myosin, heavy chain 3, skeletal muscle, embryonic	502.345	278.448	9.09158	7.80933	434.778	485.821	586.435	248.276	293.488	293.579	8.79955	9.22424	9.25095	7.4207	7.67	8.33729
ASHGV40028642	0.00819178	0.121858	2.40916	up	protein_coding	NM_000221	KHK	RefSeq	2433	chr2	+	27309610	27323619	AACGCATCGGAGCAGGTGAAGATGCTGCAGCGGATAGACGCACACAACACCAGGCAGCCT	3795	Hs.567297	GO:0004454|GO:0004454|GO:0005515|GO:0005524|GO:0005737|GO:0005829|GO:0005975|GO:0006000|GO:0009744|GO:0009749|GO:0009750|GO:0010043|GO:0032868|GO:0044281|GO:0046835|GO:0046835|GO:0046835|GO:0046835|GO:0061624|GO:0070062	ketohexokinase	211.816	120.124	7.85174	6.58321	242.845	192.636	199.966	121.654	120.161	118.557	7.96443	7.90438	7.6864	6.34985	6.32451	7.07527
ASHGV40020885	0.191597	0.41182	2.40324	up	protein_coding	NM_001988	EVPL	RefSeq	6587	chr17	-	74002926	74023507	GCAGCAGCACAGCAGCAGCTGCTCCAGCAGCTGGAGTTTGCTAGAAAAATGCTGGAGAAG	2125	Hs.500635	GO:0001533|GO:0005198|GO:0005737|GO:0005856|GO:0008544|GO:0018149|GO:0019215|GO:0030057|GO:0030216|GO:0030674|GO:0031424|GO:0070062	envoplakin	112.63	75.6763	6.94045	5.67547	94.0858	113.445	130.359	46.4877	46.2037	134.338	6.60581	7.14519	7.07035	4.91171	4.8633	7.25138
ASHGV40024890	0.00520023	0.101507	2.40258	up	protein_coding	NM_023926	ZSCAN18	RefSeq	2960	chr19	-	58595208	58609730	TTTACCTCGCGTGTGTTTACCTATATGGAGTAGCTCGCAGAGATCACAGAAATGCTTGCA	65982	Hs.235390	GO:0000981|GO:0003677|GO:0005634|GO:0006351|GO:0006357|GO:0046872	zinc finger and SCAN domain containing 18	429.307	237.443	8.84802	7.58343	514.958	325.389	447.575	240.324	245.246	226.758	9.03149	8.65249	8.86006	7.36862	7.39783	7.98384
ASHGV40032038	0.206674	0.425252	2.3996	up	protein_coding	NM_002772	TMPRSS15	RefSeq	3946	chr21	-	19641432	19775970	TATTTTGTGATGGAGAAGTAAACTGTCCAGATGGTTCTGACGAAGACAATAAAATGTGTG	5651	Hs.149473	GO:0004252|GO:0005044|GO:0005515|GO:0005903|GO:0006508|GO:0006898|GO:0016021	transmembrane protease, serine 15	108.871	50.9095	6.57897	5.31618	29.5637	127.445	169.606	55.1537	50.0204	47.5543	4.97506	7.31363	7.44822	5.16951	4.98843	5.79059
ASHGV40027011	0.00705419	0.114663	2.39535	up	protein_coding	NM_001277053	TRABD2A	RefSeq	1975	chr2	-	85048790	85108369	GGGGGCAGGTGTACAGTTTTGTAACATAGTGAGTTGTGTGAAAATAAATTATAAATGAGT	129293	Hs.469134	GO:0004222|GO:0005887|GO:0006508|GO:0008152|GO:0016055|GO:0017147|GO:0018158|GO:0030178|GO:0031301|GO:0046872|GO:0060322	TraB domain containing 2A	1095.3	596.533	10.1914	8.9312	1406.43	931.967	947.518	580.899	595.36	613.34	10.4583	10.1561	9.95983	8.70876	8.75247	9.33236
ASHGV40046196	0.13189	0.352122	2.38976	up	protein_coding	NM_001101426	ISPD	RefSeq	5524	chr7	-	16127151	16460947	GGATACAGAAGAAGATAACAAACATGTAGGTCATCTTCTTGAAGAAGTGCTGAAAAGTGA	729920	Hs.636502	GO:0007411|GO:0008299|GO:0035269|GO:0050518	isoprenoid synthase domain containing	161.163	74.9877	7.14634	5.88948	84.2288	78.0609	321.2	79.1876	73.7605	72.0152	6.44886	6.61145	8.37871	5.71037	5.58119	6.37686
ASHGV40027278	0.010957	0.134789	2.3872	up	protein_coding	NM_000576	IL1B	RefSeq	1498	chr2	-	113587336	113594356	AAATCAATAACAAGCTGGAATTTGAGTCTGCCCAGTTCCCCAACTGGTACATCAGCACCT	3553	Hs.126256	GO:0000122|GO:0000165|GO:0000187|GO:0001660|GO:0001666|GO:0001934|GO:0001934|GO:0002223|GO:0002437|GO:0002439|GO:0002711|GO:0005125|GO:0005125|GO:0005149|GO:0005149|GO:0005576|GO:0005576|GO:0005576|GO:0005615|GO:0005615|GO:0005829|GO:0006144|GO:0006915|GO:0006954|GO:0006954|GO:0007165|GO:0007204|GO:0007267|GO:0007566|GO:0007568|GO:0007613|GO:0008210|GO:0008285|GO:0009100|GO:0009408|GO:0010193|GO:…	interleukin 1 beta	1681.64	893.375	10.8136	9.5583	1303.9	1788.44	1952.58	907.533	862.981	909.611	10.3462	11.0775	11.0172	9.44143	9.37154	9.86193
ASHGV40002437	0.0553401	0.247074	2.3849	up	protein_coding	ENST00000578794	RP11-159D12.5	GENCODE	711	chr17	-	56066398	56082614	CTTCATTCTGTAGCTTCCCTCTGTGTGAGGAAAGGATAGAAATGTTCAGGACATCATCAT					2485.76	1225.94	11.2894	10.0355	1348.96	2711.67	3396.64	1146.39	1276.35	1255.08	10.3969	11.6693	11.8019	9.81524	10.0059	10.2852
ASHGV40030828	0.0663081	0.267363	2.38201	up	protein_coding	NM_012186	FOXE3	RefSeq	2000	chr1	+	47881743	47883724	ACTGATCCAAAGGCAGAAAGGGAGGGGCGAAATGGAGGAGGGTACCGTGAACAGAGTAAG	2301	Hs.112968	GO:0000981|GO:0002088|GO:0002930|GO:0003677|GO:0003700|GO:0003700|GO:0005634|GO:0005667|GO:0006357|GO:0006366|GO:0009653|GO:0030154|GO:0043066|GO:0043565|GO:0048468|GO:0061072|GO:0061073|GO:0061303|GO:0071157|GO:1902747|GO:2001111|GO:2001111	forkhead box E3	35.7747	20.0797	5.16139	3.90921	61.1416	19.0016	27.1811	17.931	24.5837	17.7243	5.99346	4.66296	4.82775	3.4516	3.88179	4.39424
ASHGV40011460	0.0826946	0.291537	2.37538	up	protein_coding	NM_017409	HOXC10	RefSeq	2017	chr12	+	54378945	54384062	CTAGTGTCAAGGAGGAGAATGTCTGCTGCATGTACAGCGCAGAGAAGCGGGCGAAAAGTG	3226	Hs.44276	GO:0001501|GO:0005654|GO:0006351|GO:0006355|GO:0008284|GO:0009952|GO:0009954|GO:0019907|GO:0021520|GO:0030326|GO:0043565|GO:0050905	homeobox C10	35.2914	20.1962	5.16044	3.91228	59.4672	21.9814	24.4256	23.5989	17.0082	19.9815	5.95272	4.85463	4.67396	3.87739	3.29602	4.56343
ASHGV40016507	0.00351989	0.0899524	2.36757	up	protein_coding	NM_005664	MKRN3	RefSeq	2744	chr15	+	23810453	23813166	AGGAAGAGAAGCAGAAACTTATTCAGCAATACAAGGAGGCAATGAGCAACAAGGCCTGCA	7681	Hs.679587	GO:0005515|GO:0008270|GO:0016567|GO:0016874|GO:0030529	makorin ring finger protein 3	187.712	107.695	7.66426	6.42085	205.273	146.584	211.28	120.189	107.137	95.7581	7.72257	7.50771	7.76249	6.33197	6.15314	6.77744
ASHGV40057224	0.0518205	0.241481	2.36125	up	protein_coding	NM_003192	TBCC	RefSeq	1675	chr6	-	42712233	42713884	AGGAAGGAAGACAAGAGAGAGGAAGCTTGAAGCCAATATGGAGTCCGTCAGTTGCTCCGC	6903	Hs.75064	GO:0000902|GO:0003924|GO:0005737|GO:0005856|GO:0005874|GO:0006457|GO:0007023|GO:0032391|GO:0044267|GO:0051084|GO:0051087	tubulin folding cofactor C	447.101	263.72	8.9283	7.68875	472.938	460.859	407.505	224.147	222.412	344.601	8.91327	9.15087	8.72077	7.26069	7.24749	8.55808
ASHGV40045102	0.00175477	0.0744379	2.35946	up	protein_coding	NM_001024630	RUNX2	RefSeq	5553	chr6	+	45296053	45518819	GCTTCCGCCATGCACCACCACCTCGAATGGCAGCACGCTATTAAATCCAAATTTGCCTAA	860	Hs.535845	GO:0000790|GO:0000978|GO:0000979|GO:0000981|GO:0001077|GO:0001503|GO:0001649|GO:0001649|GO:0001958|GO:0002051|GO:0002062|GO:0002063|GO:0002076|GO:0003682|GO:0003700|GO:0005515|GO:0005524|GO:0005654|GO:0005667|GO:0005737|GO:0006357|GO:0006367|GO:0008284|GO:0010467|GO:0019904|GO:0030097|GO:0030182|GO:0030217|GO:0030509|GO:0032332|GO:0035115|GO:0040036|GO:0042475|GO:0042487|GO:0042826|GO:0043425|GO:…	runt-related transcription factor 2	7351.51	3654.32	12.9432	11.7048	6625.42	7632.31	7796.79	3571.16	3419.06	3972.74	12.6708	13.1325	13.0264	11.6356	11.5933	11.8855
ASHGV40043693	0.35341	0.550393	2.35793	up	protein_coding	NM_021023	CFHR3	RefSeq	1667	chr1	+	196743929	196763203	ATTGGGATATAATGCAAATACATCAATTCTATCATTTCAAGCAGTGTGTCGGGAAGGGAT	10878	Hs.709217	GO:0005615|GO:0070062|GO:0072562	complement factor H-related 3	106.645	37.9334	6.02911	4.79159	27.5102	264.759	27.6667	53.3124	39.5535	20.9343	4.86892	8.36546	4.85295	5.12196	4.62191	4.63089
ASHGV40052816	0.00680773	0.113529	2.35039	up	protein_coding	NM_005893	CCIN	RefSeq	1956	chr9	+	36169388	36171331	GCCAAGCTACCTTGCAAGATTCTTCAAAGGATTTAAACATTTTAAGTGGGAGAATAAGTA	881	Hs.115460	GO:0005634|GO:0007275|GO:0007283|GO:0030154|GO:0033150	calicin	462.825	265.027	8.9785	7.7456	503.588	428.461	456.425	264.243	261.829	269.009	9.00185	9.04726	8.88637	7.51849	7.5024	8.21591
ASHGV40028660	0.000341818	0.0495456	2.34227	up	protein_coding	NM_032434	ZNF512	RefSeq	3602	chr2	+	27805835	27846082	CAGAAAGAATTTGTGTCAGAGAGTGGTGTCAAGTATCACATCAACTCCGTCCATGCTGAG	84450	Hs.529178	GO:0003677|GO:0005634|GO:0005654|GO:0006351|GO:0006355|GO:0046872	zinc finger protein 512	362.168	211.318	8.62855	7.40064	404.977	331.393	350.136	241.059	224.897	167.998	8.69951	8.68305	8.50308	7.37317	7.2641	7.56464
ASHGV40025719	0.107632	0.323679	2.3369	up	protein_coding	NM_030622	CYP2S1	RefSeq	2660	chr19	+	41699111	41713444	ACTGACCTTCACTCCACCACGCAGACCAGATGAAGGAAGGCAACTTGGAAGTGGTGGGTG	29785	Hs.98370	GO:0005506|GO:0005515|GO:0005737|GO:0005783|GO:0005789|GO:0006805|GO:0006805|GO:0008392|GO:0008395|GO:0016712|GO:0019373|GO:0019825|GO:0020037|GO:0042738|GO:0044281|GO:0055114|GO:0070330	cytochrome P450 family 2 subfamily S member 1	57.4822	34.4556	5.90922	4.68462	85.685	35.5233	51.2383	28.0992	30.0303	45.2374	6.47392	5.52268	5.73106	4.14029	4.19453	5.71906
ASHGV40037872	0.00125327	0.0684436	2.3343	up	protein_coding	NM_024090	ELOVL6	RefSeq	3392	chr4	-	110970228	111119820	GCAAATGTTATTTTGAGCTTCGCAAATACATGATACCGTGCAATAAGCCTTTTTTCCTTA	79071	Hs.412939	GO:0005515|GO:0005783|GO:0005789|GO:0016747|GO:0019367|GO:0019432|GO:0030176|GO:0035338|GO:0042759|GO:0044255|GO:0044281	ELOVL fatty acid elongase 6	1526.43	841.445	10.6951	9.47211	1477.84	1483.49	1617.95	886.062	825.088	813.185	10.5339	10.8133	10.7381	9.40279	9.29793	9.71561
ASHGV40019318	0.000167452	0.0433217	2.33026	up	protein_coding	NM_000228	LAMB3	RefSeq	4093	chr1	-	209788217	209825820	GGGGAGGAATCCTGGACCAAGCACAAAAACTTAACAAAAGTGATGTAAAAATGAAAAGCC	3914	Hs.497636	GO:0005198|GO:0005515|GO:0005576|GO:0005610|GO:0007155|GO:0008544|GO:0022617|GO:0030198|GO:0031581|GO:0032403|GO:0034329|GO:0035987|GO:0050873	laminin subunit beta 3	26300	12862.7	14.7721	13.5517	25294	25023.2	28582.8	12768.2	12195.3	13624.7	14.6087	14.8282	14.8796	13.5477	13.4961	13.6112
ASHGV40053426	0.310654	0.512966	2.32969	up	protein_coding	NM_004789	LHX2	RefSeq	2416	chr9	+	126773888	126795442	TTCCCTACTACAATGGCGTGGGCACTGTGCAGAAGGGGCGGCCGAGGAAACGTAAGAGCC	9355	Hs.696425	GO:0001076|GO:0001843|GO:0001942|GO:0003682|GO:0005634|GO:0006366|GO:0007411|GO:0007498|GO:0008270|GO:0009953|GO:0021772|GO:0021978|GO:0021987|GO:0043565|GO:0045199|GO:0045893|GO:0045944|GO:0048675|GO:0060041|GO:2000678	LIM homeobox 2	104.739	35.7191	5.98721	4.76707	29.7523	22.6796	261.784	42.3603	38.6022	26.195	4.98424	4.89736	8.08003	4.77157	4.58137	4.94826
ASHGV40037655	0.0305939	0.19771	2.30844	up	protein_coding	NM_014435	NAAA	RefSeq	1880	chr4	-	76834808	76862166	AAGTACATGACTAGGATCAGAAACCCGAGTAGAAAGTAAGTCAGCAGAAGAGCGAGTTCG	27163	Hs.437365	GO:0005737|GO:0005764|GO:0006629|GO:0008134|GO:0008150|GO:0016810|GO:0070062	N-acylethanolamine acid amidase	188.567	108.995	7.65102	6.4441	133.408	189.656	242.637	109.416	110.652	106.917	7.10418	7.88138	7.96748	6.19647	6.20065	6.93518
ASHGV40017554	0.149577	0.368823	2.29971	up	protein_coding	NM_001098814	SRL	RefSeq	4219	chr16	-	4239374	4292081	AGAGAGCAGCTAAATTCTAGTGTATCTTAAATCAGTGAGGGTCAAATAAGCTAAAAGCAG	6345	Hs.10041	GO:0005525|GO:0033018	sarcalumenin	45.4375	28.0623	5.56459	4.36314	66.0926	43.7614	26.4587	27.2158	20.4548	36.5162	6.10007	5.80545	4.78826	4.08768	3.58698	5.41476
ASHGV40025913	0.00775852	0.119655	2.29509	up	protein_coding	NM_020719	PRR12	RefSeq	6960	chr19	+	50094911	50129696	TAGACGGCCTGCTGAATGAGCACAAGAAGAAAGTCCTGAAGCGGCTGTCGCTAAGCCCAG	57479	Hs.590971	GO:0003677	proline rich 12	103.746	63.1738	6.83228	5.63373	112.635	97.7148	100.89	60.2858	70.8581	58.3776	6.8633	6.93495	6.69859	5.30309	5.51767	6.08042
ASHGV40036259	0.464028	0.636783	2.29495	up	protein_coding	NM_001005482	OR5H2	RefSeq	945	chr3	+	98001731	98002676	CACAAGCAGATGACCAAGATATGATAGACTCTGTCTTTTATACAATCATAATTCCTTTGC	79310	Hs.554711	GO:0004930|GO:0004984|GO:0005549|GO:0005886|GO:0005887|GO:0007186|GO:0007608|GO:0050911|GO:0050911	olfactory receptor family 5 subfamily H member 2	201.946	50.0988	6.4312	5.23274	27.3629	546.863	31.6113	56.687	63.9641	29.6455	4.86235	9.38994	5.04132	5.21353	5.36201	5.12268
ASHGV40040722	0.00591396	0.107353	2.29071	up	protein_coding	NM_002317	LOX	RefSeq	5177	chr5	-	121398889	121414055	CTGGCTGTTATGATACCTATGGTGCAGACATAGACTGCCAGTGGATTGATATTACAGATG	4015	Hs.102267	GO:0001568|GO:0004720|GO:0005507|GO:0005515|GO:0005576|GO:0005578|GO:0005581|GO:0005615|GO:0005634|GO:0006464|GO:0030198|GO:0030199|GO:0030324|GO:0042060|GO:0042493|GO:0048251|GO:0048545|GO:0055114	lysyl oxidase	3346.28	1753.57	11.7997	10.6039	2722.01	3516.48	3800.35	1766.49	1719.97	1774.25	11.3835	12.0292	11.9864	10.5358	10.5099	10.7661
ASHGV40006249	0.185185	0.406457	2.29036	up	protein_coding	NM_001011709	PNLIPRP3	RefSeq	2309	chr10	+	118187423	118237468	GATTCTCAGAATAAGTTGGGAGCAGAAATGGTGATAAATACATCTGGGAAATATGGATAT	119548	Hs.276724	GO:0004806|GO:0005576|GO:0016042	pancreatic lipase-related protein 3	41.823	28.0601	5.49837	4.30279	46.4542	50.816	28.1988	26.7739	16.8272	40.5792	5.60292	6.01265	4.87953	4.06603	3.27789	5.56445
ASHGV40017411	0.0144556	0.148129	2.28723	up	protein_coding	NM_183337	RGS11	RefSeq	2422	chr16	-	318299	325943	GGCTGGCTCACATCCAGTCACTCCCAACAGCGTCCAGCACACAAATAAAAGACCCTTGGG	8786	Hs.65756	GO:0004871|GO:0005096|GO:0005737|GO:0005834|GO:0005886|GO:0007186|GO:0008277|GO:0031681|GO:0035556|GO:0038032|GO:0043234|GO:0043547|GO:0044292	regulator of G-protein signaling 11	515.319	290.007	9.06847	7.87486	751.327	372.236	422.395	303.765	312.252	254.005	9.58025	8.8486	8.77654	7.72325	7.76305	8.13829
ASHGV40009187	0.00755406	0.118639	2.28575	up	protein_coding	NM_003186	TAGLN	RefSeq	1177	chr11	+	117070039	117075508	CAGCTTGGCAGTGACCAAGAATGATGGGCACTACCGTGGAGATCCCAACTGGTTTATGAA	6876	Hs.410977	GO:0005515|GO:0005737|GO:0007517|GO:0030855|GO:0051015	transgelin	372.652	219.852	8.6594	7.46673	300.243	379.586	438.128	237.216	231.752	190.587	8.27055	8.87905	8.82859	7.34992	7.30779	7.74248
ASHGV40014780	0.23879	0.451621	2.28085	up	protein_coding	ENST00000399910	C14orf164	GENCODE	1670	chr14	+	23654524	23742614	TGCACCACCAAAATAAGGGAATAAGTAAAGGAGGAAGAAGACCCTGAGTTCAGGAATAAG	100507650		GO:0008270	ring finger protein 212B	54.8826	26.5235	5.52364	4.33406	111.353	35.9671	17.3272	24.2327	25.96	29.3778	6.84485	5.53829	4.18778	3.91846	3.97257	5.11116
ASHGV40002149	0.0590249	0.253991	2.27864	up	protein_coding	ENST00000557564	RP11-1012A1.4	GENCODE	274	chr14	-	68126580	68157084	CCAGGAACTGGCCCGGAGACTAAAAGAAGAAAAGAAGAAATTGATCAGGGATTTTGATGA					238.659	146.765	8.0271	6.83893	237.195	216.112	262.671	136.693	114.85	188.753	7.92813	8.06874	8.08443	6.53301	6.25628	7.72749
ASHGV40036365	0.00373563	0.0905726	2.27845	up	protein_coding	NM_005944	CD200	RefSeq	2226	chr3	+	112051915	112081658	ATTCTTCTCGTCCTAATCTCAATCTTACTGTACTGGAAACGTCACCGGAATCAGGACCGA	4345	Hs.79015	GO:0004872|GO:0005102|GO:0005515|GO:0005886|GO:0005887|GO:0005913|GO:0007156|GO:0007157|GO:0008037|GO:0042803|GO:0050776|GO:0050839	CD200 molecule	349.824	209.456	8.56994	7.38189	285.484	366.031	397.958	231.294	238.817	158.256	8.20002	8.82466	8.68514	7.31079	7.35511	7.47976
ASHGV40048043	0.0141085	0.147497	2.27576	up	protein_coding	NM_020879	CCDC146	RefSeq	3333	chr7	+	76751933	76924521	TTGAAATCTGAATATGTGAACAAATCCAGGCCTCTCAAGGAAAAGACTTCAACCAGGCTT	57639	Hs.113940	GO:0005515|GO:0005814	coiled-coil domain containing 146	305.789	183.688	8.38968	7.20332	297.882	292.072	327.414	172.365	186.559	192.141	8.25936	8.50269	8.40698	6.8738	6.9845	7.75168
ASHGV40042544	0.00691072	0.114061	2.27283	up	protein_coding	NM_152406	AFAP1L1	RefSeq	4223	chr5	+	148651400	148721367	AGGAAGAGGAGCCCATCCATCGTAGCCTCCAACCAAGGAAGGGTGCTACAGAAAGCCAAG	134265	Hs.483793	GO:0002102|GO:0005515|GO:0005634|GO:0005737|GO:0005886|GO:0030054|GO:0071437	actin filament associated protein 1 like 1	117.036	71.5912	7.00052	5.81603	128.468	102.557	120.083	80.6563	68.3875	65.7298	7.05003	7.00453	6.947	5.73771	5.46324	6.24713
ASHGV40045974	0.00535409	0.10301	2.27246	up	protein_coding	NM_001674	ATF3	RefSeq	2088	chr1	+	212781969	212794119	CCAGAAGATGAGAGAAACCTCTTTATCCAACAGATAAAAGAAGGAACATTGCAGAGCTAA	467	Hs.460	GO:0000122|GO:0000976|GO:0000977|GO:0000978|GO:0001078|GO:0001228|GO:0003700|GO:0003714|GO:0005515|GO:0005634|GO:0005654|GO:0005730|GO:0006094|GO:0006366|GO:0030968|GO:0034198|GO:0035914|GO:0036499|GO:0042802|GO:0042803|GO:0044212|GO:0044267|GO:0045944|GO:0046982|GO:0061394|GO:0070373|GO:1903984|GO:1990440|GO:1990622	activating transcription factor 3	446.342	263.564	8.92321	7.73895	411.648	400.262	527.116	264.379	277.371	248.941	8.72212	8.95466	9.09285	7.51942	7.58755	8.1099
ASHGV40003295	0.00184465	0.0758016	2.27106	up	protein_coding	NM_021049	MAGEA5	RefSeq	1664	chrX	-	151282520	151286411	AGGAGGCAAGGTTCTCAGGGGACAGGCTGACCAGGATCACCAGGAAGCTCCAGAGGATCC	4104	Hs.668021	GO:0003674|GO:0005575|GO:0008150	MAGE family member A5	150.845	91.0522	7.3586	6.17523	174.522	129.662	148.352	98.392	97.942	76.8227	7.48658	7.33516	7.25404	6.0405	6.01749	6.46769
ASHGV40042283	0.00366272	0.090239	2.26994	up	protein_coding	NM_016048	ISOC1	RefSeq	1942	chr5	+	128430441	128449719	TGGTACTTCCAAAGACCAAGTTTTCAATGGTATTACCAGAAGTAGAAGCGGCATTAGCAG	51015	Hs.483296	GO:0003674|GO:0003824|GO:0005515|GO:0005777|GO:0008150|GO:0008152|GO:0070062	isochorismatase domain containing 1	617.145	361.189	9.37972	8.19707	737.869	490.384	623.183	387.932	357.583	338.051	9.55237	9.23961	9.34719	8.09174	7.96806	8.53141
ASHGV40005584	0.0137323	0.145767	2.26118	up	protein_coding	NM_032023	RASSF4	RefSeq	2509	chr10	+	45455218	45490172	ATCCTGCATGGGCCATGTGAGAAGATCGCCAGGATCTTCCTGATGGAAGCTGACTTGGGC	83937	Hs.522895	GO:0005515|GO:0007049|GO:0007165	Ras association (RalGDS/AF-6) domain family member 4	213.469	129.35	7.87005	6.69297	204.182	222.598	213.628	143.028	118.844	126.18	7.71501	8.11603	7.7791	6.60386	6.30899	7.16605
ASHGV40020388	0.0449814	0.227696	2.25815	up	protein_coding	NM_004527	MEOX1	RefSeq	2330	chr17	-	41717757	41738931	CAAGCTAATTGTGCGAGCTCAATTCACTTTGTAAGAAAACTCTCGGAGAAATAAAATCAA	4222	Hs.438	GO:0000978|GO:0001046|GO:0001077|GO:0001757|GO:0003674|GO:0003682|GO:0003700|GO:0005515|GO:0005634|GO:0005737|GO:0006366|GO:0007275|GO:0008150|GO:0043565|GO:0045944|GO:0060218|GO:0061053|GO:0061056|GO:0071837	mesenchyme homeobox 1	124.051	75.5363	7.06278	5.88764	93.6542	124.691	153.808	81.4576	65.0153	80.1361	6.59896	7.28411	7.30527	5.75152	5.3866	6.52481
ASHGV40032610	3.1558e-05	0.0332671	2.25573	up	protein_coding	NM_001924	GADD45A	RefSeq	1398	chr1	+	68150859	68154021	TTCACCCTGATCCAGGCGTTTTGCTGCGAGAACGACATCAACATCCTGCGCGTCAGCAAC	1647	Hs.80409	GO:0000079|GO:0000086|GO:0000185|GO:0001047|GO:0005515|GO:0005634|GO:0005737|GO:0006281|GO:0006469|GO:0006915|GO:0007050|GO:0007098|GO:0042770|GO:0043065|GO:0046330|GO:0071260|GO:0071479|GO:0071850|GO:1900745|GO:2000379	growth arrest and DNA damage inducible alpha	6540.21	3379.93	12.7645	11.5909	6876.16	5855.75	6888.71	3422.78	3251.26	3465.74	12.7191	12.7454	12.8291	11.5777	11.5193	11.6757
ASHGV40028139	0.000191412	0.0433451	2.25346	up	protein_coding	NM_014689	DOCK10	RefSeq	7431	chr2	-	225629806	225907330	TGTATGGTCAGTACCCCAGTCCTAGTACACATATTTTAAAGGTTAAAGTGAATGTTTTTG	55619	Hs.46578	GO:0003674|GO:0005089|GO:0005515|GO:0005622|GO:0007264|GO:0016020|GO:0017048|GO:0030334|GO:0043547|GO:0070062	dedicator of cytokinesis 10	3928.38	2069.94	12.0315	10.8594	4568.01	3298.02	3919.12	2060.9	2043.08	2105.83	12.1288	11.9427	12.0231	10.7885	10.7888	11.0009
ASHGV40007446	0.0094649	0.127776	2.2525	up	protein_coding	NM_022337	RAB38	RefSeq	1479	chr11	-	87846414	87908635	CTTAAAATAAAAGGGGAGAAGAACAAACTAGCTGTCAAGTCAAGGACTGGCTTTCACCTT	23682	Hs.591975	GO:0003924|GO:0003924|GO:0005515|GO:0005525|GO:0005769|GO:0005783|GO:0005802|GO:0005829|GO:0005886|GO:0006886|GO:0007264|GO:0015031|GO:0016020|GO:0030670|GO:0030742|GO:0031905|GO:0032482|GO:0035612|GO:0035646|GO:0035650|GO:0035651|GO:0036461|GO:0042470|GO:0045335|GO:0060155|GO:0072657|GO:0090383|GO:1903232	RAB38, member RAS oncogene family	74.8198	46.6961	6.30375	5.13222	107.41	54.6535	62.3961	56.7615	55.4578	27.869	6.79079	6.10931	6.01114	5.21534	5.14247	5.03886
ASHGV40027276	0.0601165	0.256343	2.24862	up	protein_coding	NM_000575	IL1A	RefSeq	2943	chr2	-	113531491	113542971	GAACTCAACTTTGACAACCATGAGACCACTGTTATCAAAACTTTCTTTTCTGGAATGTAA	3552	Hs.1722	GO:0001660|GO:0002248|GO:0002437|GO:0005125|GO:0005149|GO:0005507|GO:0005515|GO:0005576|GO:0005615|GO:0005615|GO:0005829|GO:0006915|GO:0006954|GO:0008283|GO:0008285|GO:0010575|GO:0010628|GO:0019221|GO:0034605|GO:0035234|GO:0043123|GO:0045086|GO:0045766|GO:0045840|GO:0045944|GO:0046330|GO:0046688|GO:0050714|GO:0050715|GO:0070374|GO:0097192|GO:2001240	interleukin 1 alpha	2533.52	1332	11.3329	10.1638	1424.79	3055.6	3120.17	1322.15	1275.81	1398.05	10.479	11.8294	11.6903	10.052	10.0055	10.434
ASHGV40009283	0.131073	0.350805	2.2471	up	protein_coding	NM_024806	C11orf63	RefSeq	3160	chr11	+	122753235	122830430	TCTGAAGGCTATCTGTTTCAACTGGAAAAGGGAAAAAAGCATAAGAAAAGAAGCAGCAGT	79864	Hs.164705	GO:0007420|GO:0032053|GO:0033326|GO:0035082	chromosome 11 open reading frame 63	105.802	56.2762	6.63153	5.46347	194.404	67.4381	55.565	58.3714	52.2973	58.16	7.6445	6.40769	5.8424	5.25649	5.05817	6.07574
ASHGV40034186	0.0170458	0.157909	2.24425	up	protein_coding	NM_014139	SCN11A	RefSeq	6500	chr3	-	38887259	38992052	AAAGTACATGATGAAGGTGACCAAGGGTGACCAAGGTGACCAAAATGACTTGGAAAACGG	11280	Hs.591657	GO:0001518|GO:0005248|GO:0005886|GO:0006814|GO:0019228|GO:0034765|GO:0035725|GO:0042493|GO:0044299|GO:0051930|GO:0070062|GO:0086010	sodium channel, voltage gated, type XI alpha subunit	56.404	35.2203	5.92596	4.75973	77.3052	45.2219	46.6847	35.3889	39.6506	30.6215	6.32538	5.85191	5.60061	4.48812	4.62556	5.16551
ASHGV40052990	0.135826	0.355864	2.24216	up	protein_coding	NM_001013735	FOXB2	RefSeq	1299	chr9	+	79634570	79635869	AAGCACCCCTTTGCCATTGAGAACATTATTGGCCGGGACTACAAGGGCGTGCTGCAGGCT	442425	Hs.553843	GO:0000981|GO:0005634|GO:0006351|GO:0006357|GO:0009653|GO:0030154|GO:0043565	forkhead box B2	115.768	64.3086	6.80273	5.63784	204.268	67.5301	75.5054	60.5773	54.7497	77.5988	7.71557	6.40952	6.2831	5.30896	5.12256	6.48201
ASHGV40007432	0.000175545	0.0433217	2.23947	up	protein_coding	NM_001162951	SYTL2	RefSeq	4142	chr11	-	85405264	85469112	ACTTGGATTGAAGCAACACTGCCTCTCAGAATGCTTTTGATTGCCAAGATTTCCAAATGA	54843	Hs.369520	GO:0001786|GO:0005509|GO:0005515|GO:0005544|GO:0005546|GO:0005634|GO:0005654|GO:0005737|GO:0005794|GO:0005886|GO:0006886|GO:0006887|GO:0006904|GO:0010923|GO:0016020|GO:0016079|GO:0016192|GO:0017137|GO:0017158|GO:0019897|GO:0019902|GO:0019905|GO:0030276|GO:0042043|GO:0042470|GO:0048791|GO:0070257|GO:0070382	synaptotagmin like 2	1434.89	824.367	10.6055	9.44234	1561.2	1299.06	1444.4	871.069	848.884	753.147	10.6089	10.6264	10.5812	9.37279	9.34217	9.61205
ASHGV40027272	0.00885241	0.125608	2.23381	up	protein_coding	NM_032494	ZC3H8	RefSeq	1609	chr2	-	112973438	113012664	GAATATCCTTGTAAGTTTTACCATACAGGAACAAAATGTTATCAGGGAGAATACTGCAAG	84524	Hs.418416	GO:0000122|GO:0001162|GO:0001227|GO:0003700|GO:0005515|GO:0005634|GO:0006915|GO:0008023|GO:0015030|GO:0033085|GO:0035327|GO:0035363|GO:0042795|GO:0042796|GO:0043029|GO:0043565|GO:0044822|GO:0045892|GO:0045892|GO:0045945|GO:0046677|GO:0046872|GO:0070245	zinc finger CCCH-type containing 8	421.418	254.458	8.84264	7.68313	447.626	356.597	460.032	259.059	245.627	258.687	8.8375	8.79214	8.89827	7.48573	7.40059	8.16308
ASHGV40022848	0.0064086	0.11128	2.23219	up	protein_coding	NM_133459	CCBE1	RefSeq	6276	chr18	-	57098170	57364644	TGTGCCACATGCAAGGAGTTCTACCAGATGAAGCAGACCGTGCTGCAGCTGAAGCAAAAG	147372	Hs.34333	GO:0001946|GO:0001946|GO:0002020|GO:0002040|GO:0005509|GO:0005515|GO:0005518|GO:0005578|GO:0005581|GO:0005615|GO:0010575|GO:0010595|GO:0010954|GO:0045766|GO:0048845|GO:1900748|GO:1901492	collagen and calcium binding EGF domains 1	753.694	453.282	9.6807	8.52224	750.394	684.466	826.222	478.473	423.888	457.486	9.57851	9.70884	9.75475	8.40836	8.21942	8.93894
ASHGV40024972	0.0204726	0.169532	2.23006	up	protein_coding	NM_001080488	ONECUT3	RefSeq	1485	chr19	+	1753661	1775444	CAGGAGCAGCAGAAGGAGCGCGCCCTGCAGCCCAAGAAGCAGCGCCTGGTGTTCACCGAC	390874	Hs.654347	GO:0000977|GO:0001077|GO:0003677|GO:0005634|GO:0005667|GO:0006366|GO:0006366|GO:0030154|GO:0031018|GO:0045944	one cut homeobox 3	116.285	69.2346	6.912	5.75492	174.569	83.5663	90.7209	81.3389	73.3126	53.0522	7.48731	6.70604	6.54267	5.74895	5.57003	5.94579
ASHGV40038151	0.16002	0.380076	2.22877	up	protein_coding	NM_173662	RNF175	RefSeq	1589	chr4	-	154631311	154681387	CTTTGTTGTCAAGCAATTTGTCCATGTGGAAAGAATTTAAAGAGAAGCTGAACAATGGAA	285533	Hs.388364	GO:0000139|GO:0005515|GO:0005789|GO:0008270|GO:0016021|GO:0016567|GO:0030433|GO:0030968|GO:0061630	ring finger protein 175	61.9021	35.4093	5.92255	4.7663	25.123	75.8548	84.7287	33.6511	36.1561	36.4207	4.74843	6.57179	6.44742	4.40756	4.47987	5.41146
ASHGV40021818	0.0294057	0.195141	2.2239	up	protein_coding	uc002ihp.1	FAM187A	UCSC_knowngene	2632	chr17	+	42980126	42982758	AGAAGGAAAGTGTGAACTCAGATTTATCCAGTGGTAAACACTGATCAGTGTTGAATCATG	100528020		GO:0016021	family with sequence similarity 187 member A	681.237	405.642	9.51395	8.36086	499.393	750.517	793.802	412.508	390.084	414.335	8.98975	9.84843	9.70368	8.18305	8.09331	8.80622
ASHGV40021194	0.00578381	0.106495	2.21901	up	protein_coding	NM_017523	XAF1	RefSeq	3638	chr17	+	6659155	6678964	AAGCACCAAGAAGCAAAAACAAAACCTTGGATCCACTTTTGATGTCAGAGCCCAAGCCCA	54739	Hs.441975	GO:0005634|GO:0005739|GO:0005829|GO:0006915|GO:0008270|GO:0019221|GO:0031333|GO:0035456|GO:0060337	XIAP associated factor 1	113.475	71.1284	6.95742	5.80751	128.158	106.932	105.336	74.096	76.2685	63.0207	7.04622	7.06157	6.76449	5.60454	5.62903	6.18896
ASHGV40013838	0.417392	0.600933	2.21414	up	protein_coding	NM_001805	CEBPE	RefSeq	1550	chr14	-	23586514	23588820	AAAGAGGGCAGGACCCAGCATAATGATTATATGGCTGAATAAAGTTGCACTGTGACTGGG	1053	Hs.558308	GO:0000978|GO:0001077|GO:0005654|GO:0006366|GO:0006909|GO:0006952|GO:0030225|GO:0042089|GO:0042742|GO:0042803|GO:0045944|GO:0046982|GO:0071222	CCAAT/enhancer binding protein (C/EBP), epsilon	89.3132	29.5945	5.63764	4.49089	17.298	228.794	21.8476	31.38	34.7064	22.6972	4.2349	8.15687	4.52113	4.30431	4.4193	4.74906
ASHGV40054492	0.113143	0.331383	2.21383	up	protein_coding	NM_013453	SPANXA1	RefSeq	418	chrX	-	140671795	140672860	AAGCTACATCTCTCAACCTTGGGCAATGAAAATAAAGTTTGAGAAGCTGATGGCTGTGTA	30014	Hs.334464	GO:0005515|GO:0005634|GO:0005737|GO:0007283	sperm protein associated with the nucleus, X-linked, family member A1	133.025	71.1769	6.95587	5.80932	246.089	75.8467	77.1404	72.0103	74.8292	66.6914	7.98159	6.57126	6.31475	5.55873	5.6011	6.26814
ASHGV40010247	0.00130719	0.0696133	2.21051	up	protein_coding	NM_002849	PTPRR	RefSeq	3516	chr12	-	71031852	71314584	CAGTGAGTCATTGAAGACTTGTCAGACCATCAATCTCTTGGGGTGATTAATCAAATTACC	5801	Hs.506076	GO:0001701|GO:0004725|GO:0005001|GO:0005515|GO:0005615|GO:0005886|GO:0006470|GO:0010633|GO:0016021|GO:0019901|GO:0030182|GO:0035335|GO:0035335|GO:0038128|GO:0048471|GO:0070373|GO:1903385	protein tyrosine phosphatase, receptor type R	183.145	113.831	7.62411	6.47973	230.718	148.414	170.304	135.418	125.596	80.4786	7.89217	7.52576	7.4544	6.51698	6.39201	6.53021
ASHGV40044890	0.0505597	0.239045	2.21049	up	protein_coding	uc011dpe.2	C4B_2	UCSC_knowngene	5288	chr6	+	31982571	32003195	AACCACAGCCTACGCCCTGCTGCACCTCCTGCTTCACGAGGGCAAAGCAGAGATGGCAGA	100293534			complement component 4B (Chido blood group), copy 2	781.431	470.83	9.68926	8.5449	1065.72	622.802	655.767	426.651	400.089	585.75	10.0694	9.58062	9.41773	8.235	8.12835	9.27134
ASHGV40050350	0.0343328	0.205162	2.20411	up	protein_coding	NM_182795	NPM2	RefSeq	1118	chr8	+	21882353	21894408	AGGATTCAAGAAATGAGGAGCCACGCCTTGGGGGGCACGGTGCAAAGTGGGCCTTCCCTG	10361	Hs.131055	GO:0000789|GO:0000790|GO:0003676|GO:0003682|GO:0005515|GO:0005634|GO:0006338|GO:0007096|GO:0007338|GO:0009790|GO:0009994|GO:0019899|GO:0042393|GO:0043085|GO:0045740|GO:0045836|GO:0051260	nucleophosmin/nucleoplasmin 2	392.079	237.185	8.71685	7.57665	290.064	399.757	486.417	243.73	221.741	246.084	8.22166	8.95259	8.97629	7.39115	7.24297	8.09583
ASHGV40000433	0.0362477	0.210161	2.20018	up	protein_coding	NM_145911	ZNF23	RefSeq	3263	chr16	-	71481502	71496126	CTCCAGACTGATATTCAGACTGACAATGATTTGACAAAGGAAATGTATGAAGGAAAAGAG	7571	Hs.656643	GO:0003677|GO:0003700|GO:0005634|GO:0006351|GO:0006355|GO:0046872	zinc finger protein 23	92.9315	56.053	6.59651	5.45889	70.2246	68.9827	139.587	57.6623	59.1004	51.3962	6.18588	6.43692	7.16672	5.23707	5.24164	5.89796
ASHGV40020620	0.025357	0.184326	2.19887	up	protein_coding	NM_017777	MKS1	RefSeq	2408	chr17	-	56282796	56296666	TTCGTCTTTCTGATTAGAGACCACGTTGGTCTGCTGAGAACCAGAAAAGCTGGGAAATTC	54903	Hs.408843	GO:0001843|GO:0005515|GO:0005737|GO:0005813|GO:0005814|GO:0005829|GO:0006996|GO:0007368|GO:0010669|GO:0016020|GO:0035058|GO:0036038|GO:0036064|GO:0042384|GO:0042733|GO:0044458|GO:0048706|GO:0048754|GO:0060122|GO:0060271|GO:0060322|GO:0060828|GO:0061009|GO:1901620|GO:1990403|GO:2000095	Meckel syndrome, type 1	177.272	108.601	7.57386	6.4371	149.163	152.946	229.708	102.802	112.18	110.821	7.26648	7.56854	7.88656	6.11091	6.22045	6.97993
ASHGV40057126	0.00413221	0.0947319	2.19676	up	protein_coding	NM_033211	C5orf30	RefSeq	3028	chr5	+	102594441	102614361	TAATACATGAATGACTTGGAGAGAGCTTAAACCAATTTAGGTCAGCCTACGCTTGGCTAG	90355	Hs.482976	GO:0005515|GO:0005737|GO:0015031|GO:0035869|GO:0060271	chromosome 5 open reading frame 30	931.394	559.09	9.97333	8.83795	1114.52	802.501	877.162	590.027	541.274	545.97	10.1317	9.94574	9.84256	8.73745	8.60167	9.17474
ASHGV40020423	0.000336097	0.0495456	2.19225	up	protein_coding	NM_002055	GFAP	RefSeq	3097	chr17	-	42982993	42992920	TCATTAAGGAGTCCAAGCAGGAGCACAAGGATGTGATGTGAGGCAGGACCCACCTGGTGG	2670	Hs.514227	GO:0005178|GO:0005200|GO:0005515|GO:0005737|GO:0005829|GO:0005882|GO:0009611|GO:0010625|GO:0010977|GO:0014002|GO:0016020|GO:0019900|GO:0030198|GO:0031102|GO:0043209|GO:0044297|GO:0045109|GO:0051580|GO:0060020|GO:0060291|GO:0097450	glial fibrillary acidic protein	63.2703	41.8723	6.12644	4.99403	61.8409	59.0208	68.9492	51.2773	45.4969	28.8426	6.00949	6.21861	6.15122	5.06094	4.83901	5.08213
ASHGV40051685	0.00676996	0.113261	2.19182	up	protein_coding	NM_147157	SIGMAR1	RefSeq	1635	chr9	-	34634718	34637823	TCTGATCGTGGAGCTGCGGCGGCTGCACCCAGGCCACGTGCTGCCCGACGAGGAGCTGCA	10280	Hs.522087	GO:0004985|GO:0005635|GO:0005637|GO:0005640|GO:0005789|GO:0005811|GO:0005887|GO:0006869|GO:0007399|GO:0008144|GO:0016021|GO:0030054|GO:0030426|GO:0038003|GO:0043523	sigma non-opioid intracellular receptor 1	121.872	77.003	7.05658	5.92445	140.73	104.014	120.872	86.516	75.3126	69.1805	7.18527	7.0258	6.95865	5.84095	5.61052	6.32187
ASHGV40028035	0.0344458	0.205341	2.19114	up	protein_coding	NM_018000	MREG	RefSeq	3213	chr2	-	216807313	216878346	CTGAAGAAACCAATATTTTCCCAACAAGTTGGGAGCTCTCAGAGAGATATCTCTTTGTTG	55686	Hs.620391	GO:0016324|GO:0030318|GO:0032402|GO:0042470|GO:0043234	melanoregulin	90.7328	57.3622	6.61571	5.48404	108.548	69.4985	94.1517	49.3855	61.4016	61.2996	6.80445	6.44691	6.59578	5.00208	5.30046	6.14956
ASHGV40036104	0.0382244	0.214068	2.18786	up	protein_coding	NM_000248	MITF	RefSeq	4472	chr3	+	69985750	70017488	TGGACTATATCCGAAAGTTGCAACGAGAACAGCAACGCGCAAAAGAACTTGAAAACCGAC	4286	Hs.166017	GO:0000122|GO:0000978|GO:0000979|GO:0001077|GO:0001077|GO:0001227|GO:0003682|GO:0003705|GO:0005515|GO:0005634|GO:0005634|GO:0005737|GO:0006355|GO:0006366|GO:0006461|GO:0010628|GO:0010628|GO:0030316|GO:0030318|GO:0030318|GO:0042127|GO:0043010|GO:0043234|GO:0044336|GO:0045165|GO:0045670|GO:0045893|GO:0045893|GO:0045944|GO:0045944|GO:0046849|GO:0046983|GO:0097531|GO:2000144|GO:2001141	microphthalmia-associated transcription factor	257.774	151.623	8.05832	6.9288	385.231	178.013	210.079	148.661	156.933	149.276	8.62994	7.7903	7.75472	6.66051	6.72604	7.39985
ASHGV40013845	0.00104793	0.065591	2.18473	up	protein_coding	NM_020372	SLC22A17	RefSeq	2206	chr14	-	23815519	23821660	ACATCCACCCAGACCTCATTATTTCTTGCTCTATCATTCTGTTTCAATAAAGACATTTGG	51310	Hs.373498	GO:0004888|GO:0005774|GO:0005886|GO:0005887|GO:0006879|GO:0007165|GO:0008514|GO:0015711|GO:0015891|GO:0031301|GO:0055085|GO:0098656	solute carrier family 22 member 17	3313.31	1822.41	11.7943	10.6668	3045.13	3318.48	3576.32	1968.59	1958	1540.62	11.553	11.9521	11.8778	10.7167	10.7179	10.5658
ASHGV40010936	0.00785536	0.120333	2.18263	up	protein_coding	NM_003845	DYRK4	RefSeq	1864	chr12	+	4699237	4723054	GAGATCACCAAAGAGACTACAGAGAAAACAAAAGATAGCCCCACGAAGCATGTTCAGCAT	8798	Hs.439530	GO:0004674|GO:0004712|GO:0004713|GO:0005515|GO:0005524|GO:0005634|GO:0005737|GO:0018108|GO:0043231|GO:0046872	dual specificity tyrosine-(Y)-phosphorylation regulated kinase 4	475.066	293.474	9.01788	7.89181	460.247	457.511	507.44	298.759	291.07	290.594	8.87662	9.1404	9.03662	7.69495	7.6592	8.32129
ASHGV40018143	0.0618609	0.259195	2.18256	up	protein_coding	NM_004165	RRAD	RefSeq	1467	chr16	-	66955581	66959439	TCTCGGTTCTCTAGGTCCCACCCGCTCCCACTATGGTGGGAGACGAACGGAAGGGTTGGT	6236	Hs.1027	GO:0003924|GO:0005515|GO:0005516|GO:0005525|GO:0005622|GO:0005622|GO:0005886|GO:0007264|GO:0030308	Ras-related associated with diabetes	362.797	221.749	8.59485	7.46883	250.128	392.539	445.724	209.985	205.687	249.575	8.00382	8.92772	8.85302	7.16369	7.12959	8.11321
ASHGV40050826	0.0224986	0.177019	2.17736	up	protein_coding	NM_018972	GDAP1	RefSeq	3899	chr8	+	75262617	75279335	TGTCAACAATATATTAATCTCTGCAGTGCTGCCAACAGCATTCCGGGTGGCCAAGAAAAG	54332	Hs.168950	GO:0000266|GO:0004364|GO:0005634|GO:0005737|GO:0005739|GO:0006626|GO:0006749|GO:0008053|GO:0016020|GO:0031307|GO:0032526	ganglioside induced differentiation associated protein 1	190.266	119.773	7.69778	6.5752	215.583	170.331	184.884	102.859	131.873	124.588	7.79437	7.72785	7.57111	6.11177	6.46719	7.14664
ASHGV40010610	0.0583086	0.252401	2.17734	up	protein_coding	NM_138451	IQCD	RefSeq	1382	chr12	-	113633245	113658899	CAAATCATTGATACTCTTGAAAAGGAATTGGCGGAGAGAATGAAGAACAGGAATGCAGAG	115811	Hs.568276		IQ motif containing D	41.3544	27.6142	5.50834	4.38577	31.5218	41.6817	50.8597	30.5516	23.7882	28.5027	5.064	5.74029	5.72072	4.26748	3.82144	5.06839
ASHGV40050977	0.00432463	0.0947849	2.17397	up	protein_coding	NM_016134	CPQ	RefSeq	1949	chr8	+	97657454	98155731	GGCTGTTGTTTCTTATGTTGTTGCAGACATGGAAGAAATGCTGCCTAGGTCCTAGAAACA	10404	Hs.156178	GO:0004180|GO:0005615|GO:0005737|GO:0005764|GO:0005783|GO:0005794|GO:0006508|GO:0006590|GO:0042246|GO:0042803|GO:0043171|GO:0046872|GO:0070062|GO:0070573	carboxypeptidase Q	609.478	375.606	9.37593	8.2556	616.001	571.538	640.895	401.555	366.297	358.966	9.28667	9.45443	9.38668	8.14271	8.005	8.61908
ASHGV40051219	0.0442485	0.226146	2.17337	up	protein_coding	NM_002467	MYC	RefSeq	2379	chr8	+	128748314	128753680	TGACCTCGACTACGACTCGGTGCAGCCGTATTTCTACTGCGACGAGGAGGAGAACTTCTA	4609	Hs.202453	GO:0000122|GO:0000165|GO:0000978|GO:0001077|GO:0001658|GO:0002053|GO:0003677|GO:0003677|GO:0003700|GO:0005515|GO:0005634|GO:0005654|GO:0005654|GO:0005730|GO:0005829|GO:0006112|GO:0006338|GO:0006351|GO:0006367|GO:0006879|GO:0006974|GO:0007050|GO:0007179|GO:0007219|GO:0008134|GO:0008284|GO:0010332|GO:0010467|GO:0010468|GO:0015671|GO:0032204|GO:0032403|GO:0032873|GO:0034644|GO:0035690|GO:0042493|GO:…	v-myc avian myelocytomatosis viral oncogene homolog	171.385	105.438	7.51229	6.39236	126.969	160.964	226.223	100.015	105.258	111.042	7.03202	7.64341	7.86144	6.06714	6.12588	6.98406
ASHGV40033097	0.384218	0.575208	2.16769	up	protein_coding	NM_030965	ST6GALNAC5	RefSeq	2048	chr1	+	77333185	77529737	TACTCGCCACAAGATGCTGCAGTTTGATGAGCTCTTCAAGCAGGAGACTGGCAAAGACAG	81849	Hs.303609	GO:0000139|GO:0001665|GO:0006488|GO:0006688|GO:0008373|GO:0009312|GO:0016021|GO:0018279|GO:0043687|GO:0044267|GO:0097503|GO:0097503	ST6 (alpha-N-acetyl-neuraminyl-2,3-beta-galactosyl-1,3)-N-acetylgalactosaminide alpha-2,6-sialyltransferase 5	142.069	47.8226	6.31576	5.1996	40.9304	23.9368	361.341	42.857	62.1189	38.4919	5.4323	4.96795	8.54703	4.78921	5.31931	5.49029
ASHGV40050948	0.101728	0.316665	2.164	up	protein_coding	NM_004102	FABP3	RefSeq	1097	chr1	-	31838099	31845923	AAATGGGACGGGCAAGAGACCACACTTGTGCGGGAGCTAATTGATGGAAAACTCATCCTG	2170	Hs.657242	GO:0005324|GO:0005515|GO:0005615|GO:0005829|GO:0006631|GO:0008092|GO:0008285|GO:0016528|GO:0019433|GO:0032868|GO:0036041|GO:0042493|GO:0042632|GO:0044281|GO:0044539|GO:0046320|GO:0050543|GO:0055091|GO:0070062|GO:0070538|GO:0070542|GO:0071073	fatty acid binding protein 3, muscle and heart	22.8437	16.4264	4.69579	3.58209	19.4762	22.8418	26.2131	15.1239	13.8643	20.2911	4.40681	4.90661	4.77396	3.18368	2.97851	4.58409
ASHGV40042098	0.0113268	0.135803	2.16234	up	protein_coding	NM_198507	FAM174A	RefSeq	1363	chr5	+	99871008	99922444	TTTAGAACAGGATGATGAGGATGATGACAACACGTTGTTTGATGCCAATCATCCTCGAAG	345757	Hs.356108	GO:0016021	family with sequence similarity 174 member A	1287.37	780.913	10.45	9.33743	1394.2	1190.73	1277.17	710.7	745.938	886.099	10.4439	10.5074	10.3988	9.04332	9.13742	9.83155
ASHGV40013785	0.0250694	0.183896	2.16212	up	protein_coding	NM_004079	CTSS	RefSeq	4107	chr1	-	150702671	150738433	TCCAGAAGAAATAATTGTGTCATGATTAATGTGTATTTACTGTACTAATTAGAAAATATA	1520	Hs.181301	GO:0001968|GO:0002224|GO:0002250|GO:0002474|GO:0002480|GO:0004197|GO:0005518|GO:0005576|GO:0005576|GO:0005615|GO:0005764|GO:0006508|GO:0006955|GO:0010447|GO:0016020|GO:0016485|GO:0019882|GO:0019886|GO:0022617|GO:0030198|GO:0030574|GO:0034769|GO:0036021|GO:0042590|GO:0043202|GO:0043231|GO:0043236|GO:0043394|GO:0045087|GO:0048002|GO:0050729|GO:0051603|GO:0097067|GO:2001259	cathepsin S	294.716	175.471	8.2481	7.13565	440.662	198.784	244.703	189.999	184.54	151.874	8.81594	7.94743	7.98093	7.0175	6.9671	7.42235
ASHGV40035013	0.00180847	0.0752996	2.16054	up	protein_coding	NM_013363	PCOLCE2	RefSeq	2047	chr3	-	142536701	142608045	CCATTTAAGCTGTATTCTGCCATTGCCTTTGAAAGATCTATGTTCTCTCAGTAGAAAAAA	26577	Hs.8944	GO:0005518|GO:0008201|GO:0010952|GO:0016504|GO:0070062	procollagen C-endopeptidase enhancer 2	1100.73	666.078	10.2208	9.10936	981.64	1108.26	1212.29	773.939	742.366	481.928	9.94134	10.4013	10.3196	9.1876	9.12901	9.01145
ASHGV40033210	0.121992	0.340857	2.15859	up	protein_coding	NM_001207020	SHISA8	RefSeq	1405	chr22	-	42305557	42310671	CGGGGCGCGCCTGGGACTGGAGAGGGCGCACAGCCCGCGCGCGCGGCGCACAGTGACCAG	440829	Hs.526704	GO:0032281|GO:0045202|GO:0048172	shisa family member 8	20.8759	15.1689	4.56778	3.45769	17.5897	22.1663	22.8716	11.1621	14.9427	19.4019	4.25753	4.86572	4.58008	2.7603	3.0936	4.51917
ASHGV40015680	0.00648382	0.112003	2.15798	up	protein_coding	NM_181077	GOLGA8A	RefSeq	4264	chr15	-	34671269	34682001	GGCTAATTAACAGTCGTATGATTTCTAGCCCATGGGTTTAAAACTGTATCTTAAAGAGTC	23015	Hs.182982	GO:0032580	golgin A8 family member A	4548.33	2475.42	12.242	11.1323	3794.67	4532.78	5317.55	2273.38	2789.01	2363.86	11.8706	12.3984	12.4569	10.9404	11.2941	11.1624
ASHGV40027861	0.0126946	0.141569	2.15539	up	protein_coding	NM_004657	SDPR	RefSeq	3265	chr2	-	192699031	192712006	GGGATAGGATTAACAAACATATTGATGGCATAACCTATTCAGCTATGTCCTTATTTTTGC	8436	Hs.26530	GO:0001786|GO:0005080|GO:0005515|GO:0005543|GO:0005737|GO:0005829|GO:0005901|GO:0045121	serum deprivation response	882.676	538.696	9.89242	8.78447	691.785	901.251	1054.99	563.631	552.85	499.606	9.45609	10.1071	10.1141	8.66184	8.63238	9.05919
ASHGV40021389	0.0114451	0.135803	2.1533	up	protein_coding	NM_031294	LRRC48	RefSeq	2094	chr17	+	17876126	17920189	GCGTGAAGGAGATCAATCAGTACATCGACCACATGCAGAGCGAACTGGACAACCTGGAAT	83450	Hs.579264	GO:0005737	dynein regulatory complex subunit 3	104.832	68.0839	6.84884	5.74229	100.283	103.253	110.959	75.891	65.4897	62.8711	6.69486	7.0143	6.83737	5.64394	5.39836	6.18458
ASHGV40007559	0.00253083	0.0842649	2.1532	up	protein_coding	NM_033292	CASP1	RefSeq	1393	chr11	-	104896236	104905884	ATGTTTCTACCTCTTCCCAGGACATTAAAATAAGGAAACTGTATGAATGTCTGTGGGCAG	834	Hs.2490	GO:0001666|GO:0004175|GO:0004197|GO:0005515|GO:0005576|GO:0005737|GO:0005739|GO:0005829|GO:0006508|GO:0006915|GO:0006919|GO:0007165|GO:0008656|GO:0010506|GO:0032496|GO:0032611|GO:0033198|GO:0035872|GO:0043123|GO:0045087|GO:0050717|GO:0050718|GO:0050727|GO:0051882|GO:0060081|GO:0070269|GO:0071260|GO:0071310|GO:0072557|GO:0072557|GO:0072558|GO:0072559|GO:0097169|GO:0097194|GO:0097200|GO:0097300|GO:…	caspase 1	1856.58	1093.1	10.9695	9.86298	2054.4	1772.94	1742.39	1097.7	1045.31	1136.28	10.9888	11.0644	10.8552	9.74582	9.67776	10.1654
ASHGV40031701	0.00297383	0.0868359	2.14902	up	protein_coding	NM_001250	CD40	RefSeq	1629	chr20	+	44746892	44758384	AACAGACACCATCTGCACCTGTGAAGAAGGCTGGCACTGTACGAGTGAGGCCTGTGAGAG	958	Hs.472860	GO:0001934|GO:0002768|GO:0003823|GO:0004871|GO:0004872|GO:0005515|GO:0005615|GO:0005737|GO:0005886|GO:0005886|GO:0005887|GO:0006461|GO:0006874|GO:0006954|GO:0009897|GO:0009986|GO:0019899|GO:0030168|GO:0030890|GO:0031625|GO:0032735|GO:0035631|GO:0042100|GO:0042511|GO:0042832|GO:0043123|GO:0043231|GO:0043406|GO:0043491|GO:0043547|GO:0045944|GO:0048304|GO:0050776|GO:0051023|GO:0051092|GO:0051607|GO:…	CD40 molecule, TNF receptor superfamily member 5	91.221	59.237	6.63959	5.53591	102.094	78.7309	92.8385	64.0541	63.4032	50.2536	6.71935	6.62427	6.57515	5.39207	5.3491	5.86657
ASHGV40020632	0.00927048	0.127472	2.14583	up	protein_coding	NM_004687	MTMR4	RefSeq	5847	chr17	-	56566892	56595251	AATCCTCCTTGGTATCATGAAACTGGAGCAGAGGAATTGCAATTTAGCAGGAGGTCCTCT	9110	Hs.514373	GO:0004722|GO:0004725|GO:0005515|GO:0005615|GO:0005829|GO:0006470|GO:0006644|GO:0006661|GO:0007179|GO:0014894|GO:0030512|GO:0031901|GO:0035335|GO:0035335|GO:0044281|GO:0046872	myotubularin related protein 4	320.847	201.723	8.44234	7.34081	330.734	252.394	379.412	216.994	195.149	193.026	8.41178	8.29688	8.61836	7.2125	7.05068	7.75924
ASHGV40031299	0.00185941	0.0758016	2.14396	up	protein_coding	NM_182797	PLCB4	RefSeq	5451	chr20	+	9198036	9461462	GATCAGTTGAAAAAAGTCCAGCTTGAACATCTAGAATTCCTAGAGAAACAGAATGAGCAG	5332	Hs.472101	GO:0004435|GO:0004629|GO:0004871|GO:0005509|GO:0005515|GO:0005634|GO:0005790|GO:0005829|GO:0014069|GO:0016042|GO:0030425|GO:0035556|GO:0043267|GO:0043647|GO:0044281|GO:0051019	phospholipase C beta 4	1834.56	1066.59	10.9306	9.83036	2263.56	1553.32	1686.82	1136.05	1025.43	1038.3	11.1176	10.8706	10.8037	9.80155	9.64492	10.0446
ASHGV40032747	0.0256084	0.184901	2.14213	up	protein_coding	ENST00000596691	LRRC3DN	GENCODE	2265	chr21	+	45879813	45882078	TGCATATGAGGTTGGGCTAAACCTGGACATGTGTTTCATAACCAAAGCAGCCAGGAATCT	54083	Hs.542533		LRRC3 downstream neighbor (non-protein coding)	26.0504	18.1866	4.8524	3.75335	29.8578	29.5608	18.7327	20.9789	20.1055	13.4755	4.98871	5.26676	4.30173	3.69123	3.55752	4.01132
ASHGV40020215	0.0197987	0.167317	2.13821	up	protein_coding	NM_001163735	MYO19	RefSeq	4418	chr17	-	34851598	34891305	ATTACAGGCTTTAATCAGATTCTGCTGGAAAGACACAGGCTGATCCACGTGACCTCTTCT	80179	Hs.302051	GO:0003779|GO:0005524|GO:0005737|GO:0005741|GO:0008152|GO:0016459|GO:0016887|GO:0032027|GO:0060002	myosin XIX	1998.56	1170.05	11.06	9.96364	1506.75	2082.93	2405.99	1099.79	1185.33	1225.04	10.5626	11.2934	11.3241	9.74854	9.88485	10.2575
ASHGV40016252	6.469e-05	0.035562	2.13408	up	protein_coding	NM_030594	CPEB1	RefSeq	3241	chr15	-	83211950	83316767	TTAATGCACATTGAGTTTTGTCAGGTTTTGTTTTCAGGGGGTGTACCAAGGGCAAGGACC	64506	Hs.547988	GO:0000166|GO:0000900|GO:0000900|GO:0000932|GO:0003730|GO:0005634|GO:0005634|GO:0005737|GO:0005737|GO:0006397|GO:0006412|GO:0008135|GO:0014069|GO:0030054|GO:0030425|GO:0032869|GO:0035925|GO:0043005|GO:0043022|GO:0045202|GO:0045211|GO:0046872|GO:0071230|GO:0071456|GO:1990124|GO:2000766	cytoplasmic polyadenylation element binding protein 1	1013.83	624.807	10.1085	9.01484	1079.58	937.407	1024.5	707.165	651.866	515.391	10.0925	10.1622	10.0707	9.03416	8.90849	9.10186
ASHGV40023489	0.0130523	0.142562	2.13347	up	protein_coding	NM_002575	SERPINB2	RefSeq	1922	chr18	+	61554938	61571124	TTCAGTTTAATGAAGTGGGAGCCAATGCAGTTACCCCCATGACTCCAGAGAACTTTACCA	5055	Hs.594481	GO:0004867|GO:0005576|GO:0005615|GO:0005737|GO:0005886|GO:0007596|GO:0010951|GO:0042730|GO:0043066	serpin peptidase inhibitor, clade B (ovalbumin), member 2	223.521	141.767	7.90902	6.81582	166.017	224.272	280.273	153.932	162.828	108.54	7.41757	8.12714	8.18234	6.71092	6.78226	6.95427
ASHGV40048705	0.25852	0.469722	2.13044	up	protein_coding	NM_001012970	C1orf100	RefSeq	587	chr1	+	244515936	244552388	AGAGAGAAGCAGCTTTGAAAGAAATGCTTTTAAACTAAAATAACCACGGCATTCGAACAA	200159	Hs.442703		chromosome 1 open reading frame 100	39.4353	27.0036	5.32913	4.23798	61.0923	36.6579	20.5557	26.7538	15.4561	38.8008	5.99176	5.56516	4.43047	4.0646	3.14626	5.50308
ASHGV40018999	0.0524543	0.242788	2.12943	up	protein_coding	ENST00000319817	CTD-2144E22.5	GENCODE	772	chr16	+	34256506	34257278	TAGAAAGGCAAGGCGAGGCCCGCAGAGAAGGATGCCAAGCCTGTAGAAGCAGAGACGTCG					23.5614	16.2047	4.68399	3.59352	31.9515	14.4082	24.3244	15.6966	16.8947	16.0227	5.08331	4.30093	4.66773	3.24508	3.28355	4.25194
ASHGV40011919	0.111827	0.329381	2.12912	up	protein_coding	NM_001008394	EID3	RefSeq	1486	chr12	+	104697509	104698982	GGCAGCTTTTGAAATTTCTGAGGCTATGATTACATACTCCTCATACTAAAGATTTCTTAG	493861	Hs.659857	GO:0000781|GO:0005515|GO:0005654|GO:0005737|GO:0006281|GO:0006310|GO:0006351|GO:0006355|GO:0016925|GO:0030915|GO:0042802|GO:0043687|GO:0044267	EP300 interacting inhibitor of differentiation 3	911.831	487.466	9.72323	8.63297	1669.63	519.874	545.987	479.72	485.114	497.563	10.7043	9.32074	9.14469	8.41142	8.43326	9.05422
ASHGV40036968	0.0316903	0.199323	2.12458	up	protein_coding	NM_198485	TPRG1	RefSeq	3665	chr3	+	188889762	189041271	AGCTTGTTCCAGCTATCCAGAATGCCCACAAGAATTCAACTGGATCTGGAAGAGGAAAGA	285386	Hs.729544	GO:0005737	tumor protein p63 regulated 1	21.6002	15.1409	4.57449	3.48731	27.7528	13.7001	23.3477	14.5554	17.1759	13.6915	4.88052	4.2349	4.60804	3.11646	3.3126	4.03287
ASHGV40010853	0.153465	0.373925	2.12125	up	protein_coding	NM_021808	GALNT9	RefSeq	1744	chr12	-	132680916	132690573	AGAGGTGCTCGGGGCAGAAGTGGATGATCAGAAACTGGATCAAACACGCACGGCACTGAC	50614	Hs.301062	GO:0000139|GO:0004653|GO:0006493|GO:0006493|GO:0016021|GO:0016266|GO:0030246|GO:0043687|GO:0044267|GO:0046872	polypeptide N-acetylgalactosaminyltransferase 9	19.3893	13.2292	4.36943	3.28451	20.2762	27.2747	10.6169	14.359	11.6832	13.6454	4.46369	5.15115	3.49346	3.09715	2.72876	4.02764
ASHGV40028248	0.0429902	0.223255	2.12123	up	protein_coding	NM_024726	IQCA1	RefSeq	3278	chr2	-	237232789	237416178	CTGGGTAAAAAACGTGCCTTGGCGATAACAGGAGGCAGCACAGAAAAGGCAAAGGACAAA	79781	Hs.591594	GO:0005524	IQ motif containing with AAA domain 1	26.394	17.721	4.80895	3.72405	41.0912	17.2173	20.8733	18.0202	20.745	14.3977	5.43818	4.53641	4.45228	3.45904	3.60941	4.1037
ASHGV40046418	0.189546	0.409695	2.11837	up	protein_coding	NM_002192	INHBA	RefSeq	2175	chr7	-	41728600	41742706	GTCCAGAGAAGACAGTGGCAAAATGAAGAAATTTTTAAGGTTTCTGAGTTAACCAGAAAA	3624	Hs.583348	GO:0000082|GO:0001541|GO:0001541|GO:0001942|GO:0002244|GO:0005125|GO:0005160|GO:0005179|GO:0005515|GO:0005576|GO:0005576|GO:0005615|GO:0005623|GO:0006357|GO:0006952|GO:0007050|GO:0007166|GO:0007267|GO:0007399|GO:0008083|GO:0008285|GO:0008584|GO:0010628|GO:0010862|GO:0017046|GO:0021773|GO:0030154|GO:0030218|GO:0030308|GO:0032270|GO:0032924|GO:0034711|GO:0035987|GO:0040007|GO:0042326|GO:0042476|GO:…	inhibin beta A	2349.32	1080.21	10.9133	9.83034	4874.33	1100.47	1073.16	1090.92	955.273	1194.44	12.2133	10.3879	10.1387	9.737	9.52752	10.2265
ASHGV40051908	0.0062964	0.110448	2.11221	up	protein_coding	NM_031262	HNRNPK	RefSeq	2935	chr9	-	86582997	86595569	TATGATTATGGTGGTTTTACAATGATGTTTGATGACCGTCGCGGACGCCCAGTGGGATTT	3190	Hs.522257	GO:0000398|GO:0000398|GO:0000790|GO:0000978|GO:0001077|GO:0002102|GO:0003697|GO:0003723|GO:0005515|GO:0005634|GO:0005654|GO:0005737|GO:0005925|GO:0006366|GO:0006396|GO:0007165|GO:0008380|GO:0010467|GO:0010988|GO:0016020|GO:0016032|GO:0042995|GO:0043066|GO:0044822|GO:0045716|GO:0045944|GO:0048260|GO:0070062|GO:0071013|GO:0072369	heterogeneous nuclear ribonucleoprotein K	4328.04	2448.26	12.1724	11.0936	5132.63	3732.95	4118.53	3206.7	2205.8	1932.29	12.3002	12.1194	12.0975	11.4837	10.911	10.8862
ASHGV40040280	5.8369e-05	0.035562	2.11186	up	protein_coding	NM_006622	PLK2	RefSeq	2850	chr5	-	57749809	57755966	TCTCTCTGTTGAGAGCATTTCAGCCAGAGGACTTTGGAACTGTGAATATACTTCCTGAAG	10769	Hs.398157	GO:0000082|GO:0000785|GO:0004674|GO:0004871|GO:0005515|GO:0005524|GO:0005622|GO:0005813|GO:0005814|GO:0006468|GO:0007052|GO:0007093|GO:0007265|GO:0007613|GO:0030425|GO:0032092|GO:0032403|GO:0032436|GO:0032486|GO:0043066|GO:0043123|GO:0046599|GO:0046599|GO:0048167|GO:0060291|GO:0060292|GO:0061000	polo-like kinase 2	37064.6	19808.4	15.2641	14.1856	38613.2	33633.8	38946.7	20680.6	19844.4	18900.2	15.2004	15.2618	15.3301	14.2434	14.2222	14.0913
ASHGV40009065	0.00177019	0.0744379	2.10758	up	protein_coding	NM_001165	BIRC3	RefSeq	6932	chr11	+	102188180	102210135	GGGTACAGTTCGTACATTTCTTTCATGAAGAAGAACCAAAACATCGTCTAAACTTTAGAA	330	Hs.127799	GO:0002224|GO:0002756|GO:0004842|GO:0005515|GO:0005634|GO:0005654|GO:0005737|GO:0005829|GO:0005876|GO:0007166|GO:0008270|GO:0010939|GO:0012501|GO:0016567|GO:0016874|GO:0031398|GO:0034121|GO:0034138|GO:0034142|GO:0035666|GO:0038061|GO:0039535|GO:0042981|GO:0043027|GO:0043066|GO:0043123|GO:0045087|GO:0045088|GO:0050727|GO:0060544|GO:0060546|GO:0070266|GO:0070424|GO:0090307|GO:0097300|GO:1990001|GO:…	baculoviral IAP repeat containing 3	3621.33	2038.3	11.9059	10.8303	4418.3	3118.2	3327.5	2059.74	1891.34	2163.84	12.0863	11.8602	11.7713	10.7866	10.664	11.0404
ASHGV40008083	0.0118772	0.138029	2.10629	up	protein_coding	NM_006391	IPO7	RefSeq	6209	chr11	+	9406168	9469674	AACAAAGAAAACAGTTACAGGACATAGCAACTCTGGCTGATCAAAGAAGAGCAGCCCATG	10527	Hs.744911	GO:0005215|GO:0005515|GO:0005643|GO:0005654|GO:0005737|GO:0006606|GO:0007165|GO:0008536|GO:0016020|GO:0016032|GO:0030695|GO:0042393|GO:0045087|GO:0050790	importin 7	786.549	499.58	9.71654	8.64183	983.793	699.115	676.739	691.81	445.044	361.887	9.94472	9.74455	9.46035	8.99546	8.29888	8.63116
ASHGV40008833	0.0312315	0.198572	2.09332	up	protein_coding	NM_033388	ATG16L2	RefSeq	2160	chr11	+	72525450	72540680	CCTTTACATCTGGGATGTGGACACCGGGAAACTGGAGAGCAGACTACAGGGACCCCATTG	89849	Hs.653186	GO:0000045|GO:0000421|GO:0005654|GO:0015031|GO:0039689	autophagy related 16 like 2	666.963	427.81	9.48974	8.42395	608.493	568.367	824.028	345.238	479.3	458.893	9.27244	9.4448	9.75199	7.91708	8.41288	8.9419
ASHGV40043020	0.237768	0.450885	2.08921	up	protein_coding	NM_032744	ADTRP	RefSeq	1812	chr6	-	11713887	11779280	GGAAGTAATTGCACACCATTTTCCAAGAACCAAGAAAGAAGAAAACACAAGAGATTTTTC	84830	Hs.126409	GO:0005886|GO:0016021	androgen-dependent TFPI-regulating protein	88.132	47.911	6.27082	5.20786	46.1915	176.271	41.9332	58.2658	48.6212	36.8459	5.59498	7.77462	5.44287	5.25379	4.94212	5.42768
ASHGV40017537	0.00338326	0.0890174	2.08797	up	protein_coding	NM_052966	FAM129A	RefSeq	6969	chr1	-	184760158	184943718	TGGTCAGGAGAGTTTCCCAGAGCTGCCCTCAGAGGAGTGAAAGGGACAATTTGGCTGAAG	116496	Hs.518662	GO:0001933|GO:0001934|GO:0003674|GO:0005515|GO:0005737|GO:0005886|GO:0016020|GO:0034976|GO:0045727|GO:0070062	family with sequence similarity 129 member A	1802.19	1068.46	10.895	9.8329	2306.24	1378.93	1721.39	1160.19	1024.32	1020.87	11.1455	10.7036	10.8359	9.83554	9.64247	10.0207
ASHGV40023798	0.00487751	0.0998408	2.0869	up	protein_coding	NM_000064	C3	RefSeq	5148	chr19	-	6677845	6720693	GAAGAGAACCAGAAACAATGCCAGGACCTCGGCGCCTTCACCGAGAGCATGGTTGTCTTT	718	Hs.529053	GO:0001798|GO:0001934|GO:0001970|GO:0002507|GO:0004866|GO:0005102|GO:0005515|GO:0005576|GO:0005615|GO:0005886|GO:0006631|GO:0006954|GO:0006955|GO:0006956|GO:0006956|GO:0006957|GO:0006958|GO:0007165|GO:0007186|GO:0007596|GO:0008289|GO:0010575|GO:0010828|GO:0010866|GO:0010884|GO:0010951|GO:0030449|GO:0031715|GO:0032026|GO:0032355|GO:0032570|GO:0045087|GO:0045745|GO:0045766|GO:0048037|GO:0048639|GO:…	complement component 3	40706	22201.9	15.4008	14.3394	34966.7	41113.9	46037.3	20372.4	20859.8	25373.4	15.0701	15.5551	15.5771	14.2178	14.2855	14.515
ASHGV40009398	0.00868944	0.124658	2.08681	up	protein_coding	NM_014384	ACAD8	RefSeq	2216	chr11	+	134123433	134135746	TACGGCTACCTGAAGGATTACGCTGTTCAGCAGTACGTGCGGGACTCCAGGGTCCACCAG	27034	Hs.14791	GO:0000062|GO:0003995|GO:0005739|GO:0005759|GO:0006351|GO:0006355|GO:0006574|GO:0006629|GO:0009055|GO:0009083|GO:0033539|GO:0034641|GO:0044281|GO:0050660|GO:0052890|GO:0055088	acyl-CoA dehydrogenase family member 8	545.487	347.742	9.20271	8.14141	595.73	428.33	612.402	345.67	354.148	343.409	9.24141	9.04711	9.3196	7.91877	7.9524	8.55306
ASHGV40040674	0.0184243	0.162195	2.08435	up	protein_coding	NM_018700	TRIM36	RefSeq	4456	chr5	-	114460458	114516243	ACTCAAGCCTTGTACAAGCACATATGATGTAGACATTTTTAAATGTGAAGCTTTAACAGG	55521	Hs.519514	GO:0001669|GO:0004842|GO:0005515|GO:0005856|GO:0007340|GO:0008270|GO:0016567|GO:0016874|GO:0051726|GO:0070062	tripartite motif containing 36	736.992	477.617	9.65393	8.59433	711.836	719.027	780.115	462.454	447.06	523.339	9.50187	9.7847	9.67521	8.35806	8.30508	9.11984
ASHGV40035173	0.00801845	0.120577	2.08288	up	protein_coding	NM_003781	B3GALNT1	RefSeq	3319	chr3	-	160801670	160823160	TCCAAGGAGATCATCACTTTTTGGCAGGTCATGCTAAGGAACACCACATGCCATTATTAA	8706	Hs.418062	GO:0000139|GO:0006486|GO:0008499|GO:0009312|GO:0016021|GO:0047273	beta-1,3-N-acetylgalactosaminyltransferase 1 (globoside blood group)	277.475	181.14	8.23569	7.17711	228.923	269.289	334.211	206.875	186.658	149.887	7.88101	8.38851	8.43755	7.142	6.98517	7.40416
ASHGV40054737	0.0155957	0.152641	2.0818	up	protein_coding	NM_003159	CDKL5	RefSeq	3434	chrX	+	18443724	18671749	AAGAAAATAGACACCTATACAATGATCCTGTGCCAAGGAGAGTTGGTAGCTTTTACAGAG	6792	Hs.659851	GO:0001764|GO:0004672|GO:0004674|GO:0004693|GO:0005524|GO:0005634|GO:0005654|GO:0005737|GO:0006468|GO:0016301|GO:0032587|GO:0032839|GO:0043547|GO:0044294|GO:0045773|GO:0046777|GO:0048365|GO:0050773|GO:0050775|GO:0051726	cyclin-dependent kinase-like 5	483.95	313.239	9.04298	7.98515	437.953	476.262	537.635	313.445	306.575	319.697	8.80796	9.19863	9.12233	7.76932	7.73557	8.45055
ASHGV40044915	0.0236792	0.180287	2.0814	up	protein_coding	NM_006979	SLC39A7	RefSeq	2475	chr6	+	33168602	33172214	AGGGAGCACAGTACCCAAAGATGGGCCAGTGAGACCTCAGAACGCTGAAGAAGAAAAAAG	7922	Hs.631995	GO:0005515|GO:0005654|GO:0005783|GO:0005789|GO:0005794|GO:0006829|GO:0016020|GO:0016021|GO:0046873|GO:0055085	solute carrier family 39 (zinc transporter), member 7	412.907	262.329	8.77081	7.71326	561.865	311.615	365.242	320.009	227.92	239.058	9.15309	8.5955	8.56384	7.79848	7.28322	8.05807
ASHGV40042682	0.000208445	0.0435792	2.07848	up	protein_coding	NM_015238	WWC1	RefSeq	6735	chr5	+	167719064	167899308	AGGATGTGCACAGGCTCCGAGGCCAGAGCTGTAAGGAACCCCCAGAAGTTCAGTCTTTCA	23286	Hs.484047	GO:0000122|GO:0003713|GO:0005515|GO:0005634|GO:0005737|GO:0005829|GO:0005829|GO:0006351|GO:0016477|GO:0019900|GO:0030010|GO:0030674|GO:0032386|GO:0032587|GO:0032947|GO:0035329|GO:0035330|GO:0035331|GO:0043234|GO:0043410|GO:0046621|GO:0048471	WW and C2 domain containing 1	5024.56	2831.44	12.3942	11.3386	5084.43	4619.35	5369.89	3152.14	2748.06	2594.11	12.285	12.4214	12.4761	11.4558	11.2693	11.2909
ASHGV40037261	0.157931	0.378065	2.07684	up	protein_coding	NM_005130	FGFBP1	RefSeq	1369	chr4	-	15937192	15940363	AGTCTTAAGCTAGTCAGCTCCACTCTATTTGGGAACACAAAGCCCAGGAAGGAGAAAACA	9982	Hs.1690	GO:0002230|GO:0005515|GO:0005615|GO:0005886|GO:0007165|GO:0007267|GO:0008201|GO:0008285|GO:0019838|GO:0098779	fibroblast growth factor binding protein 1	117.71	64.7492	6.70376	5.64937	72.5075	49.8996	230.722	66.1118	80.3324	47.8035	6.23144	5.98748	7.89237	5.44073	5.70831	5.79907
ASHGV40047294	0.358257	0.554337	2.0767	up	protein_coding	NM_002889	RARRES2	RefSeq	767	chr7	-	150035406	150038763	TTAAGCTGCAGCAGACAAGCTGCCGGAAGAGGGACTGGAAGAAACCCGAGTGCAAAGTCA	5919	Hs.647064	GO:0001523|GO:0001701|GO:0001934|GO:0005102|GO:0005515|GO:0005576|GO:0006935|GO:0006954|GO:0010759|GO:0031012|GO:0045600|GO:0048566|GO:0050873|GO:0050921|GO:0050994|GO:0070062|GO:2001275	retinoic acid receptor responder (tazarotene induced) 2	47.1484	24.2215	5.26029	4.20599	8.38859	65.6075	67.449	23.7789	26.9969	21.8887	3.29332	6.36901	6.11853	3.8908	4.0346	4.69258
ASHGV40008052	0.0182124	0.161499	2.07645	up	protein_coding	NM_013250	ZNF215	RefSeq	3658	chr11	+	6947653	6979278	CTTCAACAGGAGTTCAAACCTTGTTAAACATCAAAAACTGCATACTCGAGATAAGTCCTG	7762	Hs.523457	GO:0003677|GO:0003700|GO:0005634|GO:0006351|GO:0006355|GO:0046872	zinc finger protein 215	715.886	465.342	9.61065	8.55653	744.814	689.981	712.862	445.131	439.841	511.055	9.56708	9.7237	9.54118	8.29775	8.28066	9.09119
ASHGV40018536	0.0110889	0.135609	2.07496	up	protein_coding	NM_016111	TELO2	RefSeq	3338	chr16	+	1543351	1560460	CTGCGCGCCTGCTGGAGGACCTGATGGACGAGCTGCTGGAAGCCCGGTCCTGGCTGGCGG	9894	Hs.271044	GO:0000781|GO:0005515|GO:0005622|GO:0005634|GO:0005737|GO:0016020|GO:0031931|GO:0031932|GO:0032006|GO:0032403|GO:0032947	telomere maintenance 2	613.075	397.988	9.38331	8.33023	637.569	564.154	637.504	380.699	401.524	411.743	9.33662	9.43478	9.37853	8.06063	8.13382	8.79622
ASHGV40048797	0.0274389	0.189594	2.07495	up	protein_coding	NM_175075	TDRP	RefSeq	3436	chr8	-	439789	495781	GAAGGCAGAGAAGAAATCTGGATTTTGGGACAATTTGGTTTTAAAACAGAATATACAGTC	157695	Hs.289293	GO:0003674|GO:0005634|GO:0005737|GO:0007283	testis development related protein	279.681	183.551	8.2544	7.20132	252.922	266.21	319.912	173.064	182.728	194.861	8.01813	8.3744	8.37065	6.87896	6.95131	7.77369
ASHGV40050795	0.0348763	0.206812	2.07431	up	protein_coding	ENST00000391684	AC120194.1	GENCODE	991	chr8	+	71485680	71486671	AATGGGGATGTAATACTAATAACCACTACCTATAAAATAAAGCACACAATTGTTCCGGTG					100.541	66.8543	6.77064	5.718	78.276	112.165	111.181	69.9324	66.8942	63.7364	6.34301	7.1293	6.8396	5.51901	5.43084	6.20415
ASHGV40008262	0.035826	0.209099	2.07403	up	protein_coding	NM_001077242	DEPDC7	RefSeq	1774	chr11	+	33037409	33055128	CACCACAATACCTAACCAAGACAGTCAGTTAGGCAAAGAGAACAAACTATATTCACCTGC	91614	Hs.280990	GO:0003674|GO:0005575|GO:0005829|GO:0007264|GO:0008150|GO:0051056	DEP domain containing 7	556.265	345.361	9.18145	8.12901	801.257	421.513	446.026	350.79	333.453	351.839	9.66876	9.02155	8.85404	7.94045	7.86069	8.58589
ASHGV40043992	0.128011	0.347872	2.07376	up	protein_coding	NM_002031	FRK	RefSeq	2864	chr6	-	116262692	116381921	CTGCGTTGGAAACTTGAAGACTATTTTGAAACAGACTCTTCATATTCAGATGCAAATAAC	2444	Hs.89426	GO:0004715|GO:0005102|GO:0005515|GO:0005524|GO:0005622|GO:0005634|GO:0005737|GO:0006468|GO:0007169|GO:0008285|GO:0016477|GO:0030036|GO:0030154|GO:0031234|GO:0038083|GO:0045087|GO:0070062	fyn-related Src family tyrosine kinase	31.6626	21.0547	4.9909	3.93865	46.8276	34.046	14.1143	25.0757	25.6834	12.4049	5.61317	5.46337	3.89615	3.96469	3.95475	3.8965
ASHGV40028706	0.00504037	0.100606	2.07269	up	protein_coding	NM_016252	BIRC6	RefSeq	15718	chr2	+	32582095	32843965	TGAAAAGAGTTGAGATAATGGCCCAATGTGAGGAGTGGATTGCGGATATCCAGCAGTACA	57448	Hs.150107	GO:0000922|GO:0004842|GO:0004869|GO:0005515|GO:0005737|GO:0005768|GO:0005802|GO:0005815|GO:0006468|GO:0006915|GO:0007067|GO:0008284|GO:0010951|GO:0010951|GO:0016020|GO:0016567|GO:0016874|GO:0030496|GO:0032465|GO:0042127|GO:0043066|GO:0043066|GO:0051301|GO:0060711|GO:0060712|GO:0061631|GO:2001237	baculoviral IAP repeat containing 6	730.403	467.478	9.62602	8.57451	733.918	597.368	859.922	484.295	474.508	443.631	9.54665	9.51616	9.81524	8.42823	8.39626	8.89905
ASHGV40002101	0.0026387	0.0846549	2.0726	up	protein_coding	ENST00000554251	ERO1L	GENCODE	555	chr14	-	53133094	53162247	CTTCTGCCAGGTAAACCTGAAGAGGCCGTGTCCTTTCTGGAATGACATCAGCCAGTGTGG	30001	Hs.592304	GO:0000302|GO:0003756|GO:0005515|GO:0005783|GO:0005788|GO:0005789|GO:0006457|GO:0006464|GO:0009266|GO:0015035|GO:0016020|GO:0016491|GO:0016671|GO:0019471|GO:0022417|GO:0030198|GO:0030968|GO:0034976|GO:0043231|GO:0044267|GO:0045454|GO:0050873|GO:0051085|GO:0051209|GO:0055114|GO:0070059	endoplasmic reticulum oxidoreductase alpha	958.936	610.233	10.0237	8.97227	1072.73	809.135	994.942	649.34	596.248	585.111	10.0835	9.9582	10.0294	8.89232	8.75533	9.26916
ASHGV40018748	0.0840299	0.293359	2.07259	up	protein_coding	NM_014935	PLEKHA6	RefSeq	7434	chr1	-	204187978	204329057	AGGTGACCCCATCAGCAGTGGTAAGAAGGAATGCCAGTGGGCTCACCAATGGACTCTCCT	22874	Hs.253146		pleckstrin homology domain containing A6	97.5526	67.0751	6.74206	5.69062	84.5678	101.683	106.407	70.6546	51.5774	78.9932	6.45458	6.99175	6.77984	5.5318	5.03428	6.50579
ASHGV40027129	0.0646645	0.264892	2.06886	up	protein_coding	NM_207362	KIAA1211L	RefSeq	3884	chr2	-	99410308	99552684	CATCTGTGTCTTTAACCACTGCACAATGCATTGCCTGTTTAATAAAAGGTTTCAAACATG	343990	Hs.469398		KIAA1211-like	838.738	521.976	9.77955	8.73071	532.576	953.587	1030.05	519.893	503.972	542.064	9.07715	10.1827	10.0788	8.53459	8.49112	9.16642
ASHGV40020258	0.0364025	0.210299	2.06819	up	protein_coding	NM_032875	FBXL20	RefSeq	10381	chr17	-	37408896	37557909	GAGCGGATAGAACTCTATGACTGCCAGCAAATCACACGGGCTGGAATCAAGAGACTCAGG	84961	Hs.462946	GO:0001662|GO:0005737|GO:0016567|GO:0019005|GO:0031146|GO:0061630	F-box and leucine-rich repeat protein 20	392.623	259.056	8.74508	7.69671	369.694	370.196	437.98	231.133	250.656	295.38	8.56665	8.84049	8.8281	7.30959	7.43427	8.34627
ASHGV40048877	0.491925	0.657828	2.06732	up	protein_coding	uc022ars.2	AK091593	UCSC_knowngene	3015	chr8	-	9757573	9760588	TCTGCTGCAGATAATCTATGATGGGAGGGGCATATTTTTTACTTCATTACTTATGTAAAC					104.333	39.1227	5.74263	4.69487	18.8809	273.192	20.9265	51.2671	53.3556	12.7453	4.36301	8.40898	4.4559	5.06049	5.08954	3.93458
ASHGV40008494	0.0336011	0.20362	2.06068	up	protein_coding	NM_021950	MS4A1	RefSeq	3331	chr11	+	60223281	60238225	AAGAAAAAAAAGAACAGACTATTGAAATAAAAGAAGAAGTGGTTGGGCTAACTGAAACAT	931	Hs.712553	GO:0005154|GO:0005515|GO:0005615|GO:0005887|GO:0006959|GO:0009897|GO:0023026|GO:0042100|GO:0070062	membrane-spanning 4-domains, subfamily A, member 1	90.5114	60.6304	6.61717	5.57405	112.911	77.9612	80.6623	61.4677	58.5579	61.8658	6.86734	6.60941	6.37477	5.33061	5.22879	6.16275
ASHGV40002206	0.0573132	0.250484	2.0555	up	protein_coding	NM_001271664	GOLGA6L22	RefSeq	3806	chr15	+	22736267	22746002	GGAACACCAGGAGCACCTGGAAGCTGCCATCTAATGAGCACATGACAAGAAGGCAAAGAC	440243	Hs.569472		golgin A6 family-like 22	36.3018	25.8386	5.33794	4.29845	30.524	40.93	37.4513	25.3523	25.5119	26.6516	5.01998	5.71367	5.28016	3.97993	3.94326	4.97215
ASHGV40047677	0.146789	0.36583	2.05543	up	protein_coding	NM_198098	AQP1	RefSeq	2807	chr7	+	30951414	30965131	ACCTGGATGCCGACGACATCAACTCCAGGGTGGAGATGAAGCCCAAATAGAAGGGGTCTG	358	Hs.76152	GO:0003091|GO:0003094|GO:0003097|GO:0005223|GO:0005267|GO:0005372|GO:0005515|GO:0005634|GO:0005737|GO:0005886|GO:0005886|GO:0005886|GO:0005887|GO:0005903|GO:0006182|GO:0006813|GO:0006833|GO:0006833|GO:0006833|GO:0006884|GO:0008519|GO:0009925|GO:0009992|GO:0010592|GO:0010634|GO:0015079|GO:0015168|GO:0015250|GO:0015250|GO:0015250|GO:0015254|GO:0015670|GO:0015696|GO:0015701|GO:0015793|GO:0016323|GO:…	aquaporin 1 (Colton blood group)	21.7786	16.2891	4.59832	3.55889	17.6158	17.5295	30.1905	17.4363	11.5247	19.9062	4.25905	4.55804	4.97788	3.41105	2.70695	4.55866
ASHGV40017560	1.18813e-05	0.0293007	2.0543	up	protein_coding	NM_020677	NMRAL1	RefSeq	1385	chr16	-	4511677	4524896	TTGTGGGGATCGGGGGCACCAGAGGGGCAGAGGCACCAACATCTGAATAAAGCCATTGTT	57407	Hs.288969	GO:0005634|GO:0005737|GO:0048471	NmrA-like family domain containing 1	11767.1	6538.47	13.6072	12.5686	12303.4	10652.4	12345.5	6497.66	6530.33	6587.41	13.5596	13.5895	13.6726	12.536	12.5661	12.6036
ASHGV40029418	0.0163288	0.15545	2.05395	up	protein_coding	NM_002881	RALB	RefSeq	2275	chr2	+	121010413	121052286	TCTGTGTGTCACAGCCTCAGAAGACCAGCGAGATGGCTGCCAACAAGAGTAAGGGCCAGA	5899	Hs.469820	GO:0000145|GO:0000910|GO:0001928|GO:0001934|GO:0003924|GO:0005515|GO:0005525|GO:0005525|GO:0005622|GO:0005776|GO:0005886|GO:0006915|GO:0007165|GO:0007265|GO:0008152|GO:0009267|GO:0019003|GO:0030496|GO:0031625|GO:0032091|GO:0032092|GO:0048011|GO:0051117|GO:0060178|GO:0070062|GO:0071360|GO:0071902|GO:2000786	v-ral simian leukemia viral oncogene homolog B	207.276	134.487	7.79102	6.75262	236.787	145.512	239.53	147.043	130.042	126.375	7.92511	7.49885	7.9491	6.64414	6.44537	7.16836
ASHGV40056459	0.0460083	0.230455	2.05393	up	protein_coding	NM_032160	DSEL	RefSeq	9281	chr18	-	65173818	65183967	TATGGACTAAATGCTGCAGGTCAGCAGAAATTTGCACTAATAATACTTACCAACCCACTT	92126	Hs.124673	GO:0000139|GO:0005975|GO:0016021|GO:0030203|GO:0030204|GO:0030208|GO:0044281|GO:0047757	dermatan sulfate epimerase-like	119.08	79.8367	7.01744	5.97905	98.9351	136.864	121.44	76.8277	80.3241	82.3584	6.67581	7.41135	6.96516	5.66336	5.70809	6.56572
ASHGV40020168	0.00013198	0.0426623	2.0534	up	protein_coding	NM_024746	HHIPL2	RefSeq	2582	chr1	-	222695601	222721444	CCGTTTTGTCTTGTAAATGCCTACAACCTGAGGTAATAAATCAACATTTGCTCAAACTGG	79802	Hs.665660	GO:0005515|GO:0005576|GO:0005975|GO:0016901|GO:0048038|GO:0055114	HHIP-like 2	254.003	170.02	8.11691	7.0789	271.306	218.622	272.083	186.566	192.195	131.298	8.12607	8.08862	8.13606	6.99166	7.02729	7.21774
ASHGV40013846	0.0353285	0.208128	2.05085	up	protein_coding	NM_005864	EFS	RefSeq	3130	chr14	-	23825608	23834842	ATGGACAAAGCTCAGGGATCTAGGCCCCCGGATCAGGCCTGCACAGGGGATCCTGAACTG	10278	Hs.24587	GO:0005515|GO:0005737|GO:0007155|GO:0017124|GO:0019904|GO:0035556	embryonal Fyn-associated substrate	18.1615	13.7732	4.38509	3.34886	17.9853	18.5477	17.9515	15.5048	13.079	12.7359	4.28842	4.62757	4.23928	3.22584	2.88727	3.93348
ASHGV40020683	0.236671	0.449899	2.04787	up	protein_coding	uc001hqe.2	AK055856	UCSC_knowngene	3331	chr1	-	226723318	226730469	ACAACTAGGTCAGCTACAGGACTTGGGGGATCGGATGCCCTGTGGGGAGGAGAGGATTAA					128.768	71.6175	6.84862	5.81449	65.4012	251.083	69.8201	72.2429	80.3969	62.2126	6.08662	8.28947	6.16976	5.56394	5.70994	6.16961
ASHGV40010895	0.0814824	0.289896	2.04549	up	protein_coding	NM_030775	WNT5B	RefSeq	2184	chr12	+	1726221	1756377	TAAGAAGTGCACGGAGATCGTGGACCAGTACATCTGTAAATAGCCCGGAGGGCCTGCTCC	81029	Hs.306051	GO:0002062|GO:0005102|GO:0005109|GO:0005576|GO:0005578|GO:0005615|GO:0005615|GO:0005788|GO:0005796|GO:0005886|GO:0009986|GO:0016055|GO:0016055|GO:0030182|GO:0030182|GO:0030335|GO:0045165|GO:0045444|GO:0045600|GO:0070062|GO:0070307|GO:0071300|GO:0090090	wingless-type MMTV integration site family member 5B	799.089	460.709	9.58596	8.55352	1373.88	443.85	579.539	478.278	475.914	427.934	10.4221	9.10074	9.23507	8.40754	8.4	8.85302
ASHGV40023107	0.0505699	0.239045	2.04542	up	protein_coding	NM_002845	PTPRM	RefSeq	5585	chr18	+	7567313	8406859	GATGTCTTTCACGCTGTGAAGACACTGAGGAACAACAAGCCCAACATGGTCGACCTCCTG	5797	Hs.49774	GO:0001937|GO:0004725|GO:0005001|GO:0005515|GO:0005737|GO:0005887|GO:0005911|GO:0005913|GO:0006470|GO:0007156|GO:0007165|GO:0010596|GO:0010842|GO:0016525|GO:0030027|GO:0031175|GO:0031175|GO:0031290|GO:0035335|GO:0035335|GO:0042493|GO:0042802|GO:0045296|GO:0045909|GO:0048471	protein tyrosine phosphatase, receptor type M	396.066	239.975	8.62637	7.59398	645.425	249.523	293.25	260.835	265.97	193.119	9.35382	8.28035	8.24495	7.49649	7.52525	7.76019
ASHGV40021606	0.00793479	0.120333	2.04294	up	protein_coding	NM_144975	SLFN5	RefSeq	4660	chr17	+	33570085	33594761	AAATATGTCCTTAACTTCCTTGAAGTGCATGATAAGGGGGCCCTCCGTGGATATGTCTGT	162394	Hs.709347	GO:0005524|GO:0005634|GO:0030154	schlafen family member 5	120.216	81.2374	7.02968	5.99903	103.899	111.976	144.773	94.5361	82.4347	66.7416	6.74341	7.12695	7.21867	5.98007	5.748	6.26902
ASHGV40028991	0.00332131	0.0885177	2.04175	up	protein_coding	NM_016297	PCYOX1	RefSeq	5377	chr2	+	70485230	70508317	AGGAGATGACTTCCTTGGAATGCTTAATCGAACACTTCTTGAAACCTTGCAAAAGGCCGG	51449	Hs.567502	GO:0001735|GO:0005764|GO:0005774|GO:0005886|GO:0008555|GO:0030327|GO:0030327|GO:0030328|GO:0030329|GO:0034361|GO:0055114|GO:0070062|GO:1902476	prenylcysteine oxidase 1	757.016	492.931	9.68056	8.65076	742.466	634.273	894.311	565.627	479.333	433.834	9.56133	9.60687	9.87349	8.66732	8.41325	8.8717
ASHGV40039280	0.00314562	0.0876258	2.04106	up	protein_coding	NM_018569	AP1AR	RefSeq	2911	chr4	+	113152894	113191211	AATCAACTAGTGGAAATGACGACAGCACATCCTTAGATCTAGAGTGGGAAGATGAAGAAG	55435	Hs.435991	GO:0001920|GO:0005769|GO:0005770|GO:0005794|GO:0015031|GO:0019894|GO:0030133|GO:0034315|GO:0034613|GO:0035650|GO:0048203|GO:1900025|GO:2000146	adaptor related protein complex 1 associated regulatory protein	903.184	587.76	9.94286	8.91355	892.698	811.942	1004.91	648.099	566.003	549.178	9.82234	9.96218	10.0441	8.88961	8.66909	9.18194
ASHGV40015682	0.0442741	0.226157	2.03731	up	protein_coding	NM_001023567	GOLGA8B	RefSeq	4271	chr15	-	34817483	34828222	AGCTGCAGGAGATGGTGTTGCGGCTTGTGGCAGCTACAGCGAGGGGCACGGCAAATTCCT	440270	Hs.720151	GO:0032580	golgin A8 family member B	149.027	99.9051	7.33392	6.30725	136.412	123.856	186.814	89.6635	101.214	108.838	7.13832	7.27551	7.58793	5.89999	6.06433	6.95745
ASHGV40047824	0.0250918	0.183896	2.03516	up	protein_coding	NM_001100159	C7orf57	RefSeq	2149	chr7	+	48075107	48100894	ATACTGGATAAAAGAAACAGATTCGGAATATGTGAAGCTCGCGAAACAAGGTGGCAGGCC	136288	Hs.258357		chromosome 7 open reading frame 57	22.1609	18.245	4.63899	3.61385	27.4758	18.6016	20.4054	27.7734	19.0662	7.89539	4.86733	4.63045	4.41919	4.12376	3.47452	3.24326
ASHGV40023942	0.181142	0.403099	2.03507	up	protein_coding	NM_000528	MAN2B1	RefSeq	3231	chr19	-	12757321	12777591	GTGCTGACTGACCGCTCCCAGGGGGGCAGCAGCCTGAGAGATGGCTCGCTGGAGCTCATG	4125	Hs.356769	GO:0004559|GO:0005615|GO:0005764|GO:0005774|GO:0006013|GO:0006464|GO:0006517|GO:0008270|GO:0030246|GO:0070062	mannosidase, alpha, class 2B, member 1	192.266	115.704	7.54941	6.52434	126.899	330.273	119.625	121.737	105.663	119.712	7.03098	8.67615	6.94112	6.35092	6.13293	7.08917
ASHGV40039703	0.0121982	0.139394	2.03494	up	protein_coding	NM_001080477	TENM3	RefSeq	10810	chr4	+	183245136	183724177	ACATGTTTAGGAATAACAACCCTGCAAGCAAAATCCATGACGTGAAAGATTACATCACAG	55714	Hs.130438	GO:0007156|GO:0007165|GO:0010976|GO:0016020|GO:0016021|GO:0030424|GO:0042803|GO:0046982|GO:0048593|GO:0097264	teneurin transmembrane protein 3	156.453	105.025	7.41398	6.389	171.274	134.248	163.837	109.867	104.139	101.07	7.46132	7.38372	7.39692	6.20225	6.10953	6.85522
ASHGV40010560	0.0094196	0.127776	2.03291	up	protein_coding	NM_001001655	ALKBH2	RefSeq	1056	chr12	-	109525992	109531293	GCAAAGCTGAGGCAGATGAGATTTTCCAAGAGTTGGAGAAAGAAGTAGAATATTTTACAG	121642	Hs.374458	GO:0005634|GO:0005654|GO:0005654|GO:0006281|GO:0006307|GO:0006307|GO:0008198|GO:0015630|GO:0035511|GO:0043734|GO:0051747|GO:0051747|GO:0070989|GO:0080111	alkB homolog 2, alpha-ketoglutarate-dependent dioxygenase	865.261	565.883	9.87883	8.85529	778.768	854.604	962.41	528.308	621.53	547.812	9.62973	10.0234	9.98335	8.56086	8.82558	9.17941
ASHGV40054251	0.0225062	0.177019	2.03086	up	protein_coding	NM_014782	ARMCX2	RefSeq	2853	chrX	-	100910267	100914876	GCCTTAGCAAATCACCATGACCTCTTAGTGAAAGTGAAAGTTATAAAACTAGTGAACAAA	9823	Hs.48924	GO:0016021	armadillo repeat containing, X-linked 2	356.009	228.665	8.54957	7.52748	502.18	265.188	300.658	231.378	246.509	208.109	8.99828	8.36817	8.28227	7.31123	7.40706	7.86415
ASHGV40026560	0.381995	0.573305	2.02924	up	protein_coding	NM_024572	GALNT14	RefSeq	2735	chr2	-	31133330	31361592	AACTGTCTCAGGGAGGACAGAGGAAAACATCACAAGCCAATGGGGCTCAAAGACAAATCC	79623	Hs.468058	GO:0000139|GO:0004653|GO:0006493|GO:0016021|GO:0016266|GO:0030246|GO:0043687|GO:0044267|GO:0046872	polypeptide N-acetylgalactosaminyltransferase 14	58.9816	23.914	5.19431	4.17337	146.931	14.9248	15.0889	26.9577	26.3504	18.4338	7.24611	4.34707	3.98974	4.07637	3.99667	4.44706
ASHGV40003123	0.0551593	0.246607	2.02848	up	protein_coding	NM_001144064	CXorf51A	RefSeq	438	chrX	+	145891301	145891929	CGGCGTTAAGGGCCTAAAGACCACCAGGAAGGCGAAAAGACCCCTTCGAGGGAGCTCGAG	100129239	Hs.592233		chromosome X open reading frame 51A	17.4089	13.4813	4.33145	3.31105	18.0647	15.9244	18.2377	10.5172	16.6711	13.2555	4.29604	4.43541	4.26289	2.6856	3.25943	3.98811
ASHGV40035576	0.0640256	0.263178	2.02845	up	protein_coding	NM_001234	CAV3	RefSeq	1339	chr3	+	8775485	8788451	TGCAAGGAGATTGACCTGGTGAACCGAGACCCCAAGAACATTAACGAGGACATAGTCAAG	859	Hs.98303	GO:0000139|GO:0001778|GO:0002027|GO:0005246|GO:0005515|GO:0005783|GO:0005829|GO:0005829|GO:0005886|GO:0005886|GO:0005901|GO:0006469|GO:0006641|GO:0006897|GO:0007009|GO:0007015|GO:0007204|GO:0007517|GO:0007520|GO:0008016|GO:0008022|GO:0008104|GO:0008284|GO:0009986|GO:0010614|GO:0010831|GO:0014704|GO:0014819|GO:0016010|GO:0016049|GO:0017015|GO:0017080|GO:0017080|GO:0019870|GO:0030018|GO:0030154|GO:…	caveolin 3	495.337	333.868	9.06904	8.04866	573.044	469.142	443.825	287.34	296.57	417.694	9.18249	9.17804	8.84658	7.63951	7.68603	8.82044
ASHGV40054657	0.0923418	0.304406	2.02677	up	protein_coding	NM_013452	VCX	RefSeq	976	chrX	+	7810302	7812184	GAGAAGGAAGTGAGATGGAAAAGTTCTTTGATTGCATCCAAGAAGTGAATGGTCCTCAAG	26609	Hs.567503	GO:0003682|GO:0005634|GO:0005730|GO:0006325|GO:0007283|GO:0042255	variable charge, X-linked	26.6343	20.0061	4.83457	3.81539	17.7288	39.4217	22.7523	28.9747	20.5841	10.4595	4.26879	5.66167	4.57326	4.18954	3.59919	3.65743
ASHGV40016953	0.00759393	0.118639	2.02656	up	protein_coding	NM_001143688	DIS3L	RefSeq	3795	chr15	+	66585919	66626236	AATCTGTTCAGCAACAAAGATCTTGAGGAATTATGCAGACATATCAACAACAGAAACCAA	115752	Hs.446251	GO:0000175|GO:0000175|GO:0000176|GO:0000177|GO:0003723|GO:0005515|GO:0005737|GO:0005813|GO:0005886|GO:0006364|GO:0006402|GO:0016075|GO:0016075|GO:0019899|GO:0090503|GO:0090503	DIS3 like exosome 3'-5' exoribonuclease	1212.74	767.249	10.3536	9.33458	1033.39	1131.04	1473.78	833.006	753.442	715.301	10.0263	10.4311	10.6034	9.30513	9.15654	9.54205
ASHGV40031003	0.0362785	0.210213	2.02548	up	protein_coding	NM_173091	NFATC2	RefSeq	7442	chr20	-	50003493	50159258	CTGACTGTTAAAGGCGTTTGAATACATCACATTCCTATGCAAATGTTTTTAATCTCCAGT	4773	Hs.744148	GO:0000122|GO:0000978|GO:0001077|GO:0001078|GO:0001816|GO:0002223|GO:0003677|GO:0003682|GO:0003700|GO:0005515|GO:0005634|GO:0005634|GO:0005654|GO:0005654|GO:0005737|GO:0005737|GO:0005829|GO:0005886|GO:0006355|GO:0006366|GO:0006974|GO:0008134|GO:0014904|GO:0015629|GO:0016477|GO:0030529|GO:0030890|GO:0033173|GO:0038095|GO:0042493|GO:0044798|GO:0045087|GO:0045893|GO:0045944|GO:0050853|GO:1901741	nuclear factor of activated T-cells, cytoplasmic, calcineurin-dependent 2	120.946	80.7403	7.00993	5.99167	82.3402	128.837	151.662	92.371	83.6447	66.2052	6.41772	7.32631	7.28577	5.94547	5.77192	6.25761
ASHGV40016308	0.0483246	0.234452	2.02518	up	protein_coding	NM_001012338	NTRK3	RefSeq	3004	chr15	-	88419987	88799962	TCCTTGACTGAAGCGAACATCTTCATATAAACTCAAGTGCCTGCTACACATACAACACTG	4916	Hs.410969	GO:0000187|GO:0001764|GO:0001933|GO:0002039|GO:0004714|GO:0005030|GO:0005515|GO:0005524|GO:0005737|GO:0005887|GO:0007169|GO:0007623|GO:0008284|GO:0010628|GO:0018108|GO:0019056|GO:0030335|GO:0032148|GO:0033138|GO:0038179|GO:0038179|GO:0042490|GO:0043121|GO:0043235|GO:0045471|GO:0046777|GO:0046875|GO:0048665|GO:0048678|GO:0048691|GO:0048712|GO:0050927|GO:0051412|GO:0051965|GO:0060548|GO:0070306|GO:…	neurotrophic tyrosine kinase, receptor, type 3	232.075	145.142	7.86991	6.85186	370.905	151.004	174.317	155.039	166.369	114.017	8.57176	7.55033	7.48764	6.72138	6.81405	7.02015
ASHGV40053827	0.00081135	0.0611039	2.02069	up	protein_coding	NM_031892	SH3KBP1	RefSeq	4766	chrX	-	19552082	19905744	GAGATTAAACAGTTATTGTCTGAGTTGGATGAAGAGAAGAAAATCCGGCTTCGGTTGCAG	30011	Hs.726365	GO:0005515|GO:0005829|GO:0005856|GO:0005886|GO:0005911|GO:0005925|GO:0006897|GO:0006915|GO:0007010|GO:0007173|GO:0007267|GO:0008360|GO:0016477|GO:0017124|GO:0030659|GO:0042059|GO:0043005|GO:0045202	SH3-domain kinase binding protein 1	1752.09	1083.15	10.8713	9.85648	2131.15	1473.85	1651.26	1151.85	1094.04	1003.57	11.0383	10.8048	10.7709	9.82299	9.74942	9.99702
ASHGV40024754	0.0950704	0.307979	2.02002	up	protein_coding	NM_182609	ZNF677	RefSeq	3509	chr19	-	53738637	53758111	CTGAGAAAGAAACTCAGAGGAAGAGGAAAGAAAGAAGAGGAGGGAATGGCTCTTTCTCAG	342926	Hs.20506	GO:0003677|GO:0003700|GO:0005634|GO:0006351|GO:0006355|GO:0046872	zinc finger protein 677	77.6712	54.0578	6.40271	5.38834	81.2488	89.7786	61.9861	52.0434	47.159	62.9708	6.39871	6.80866	6.00077	5.08449	4.89301	6.18752
ASHGV40014644	0.00133683	0.069794	2.01979	up	protein_coding	NM_138420	AHNAK2	RefSeq	18317	chr14	-	105403590	105444694	AATGGCAAGTTTCAAGATGTTTTGGGTGACAATGCACACATGCTGGGCAAAAGGGTGATG	113146	Hs.441783	GO:0001778|GO:0005515|GO:0005634|GO:0005737|GO:0005737|GO:0005886|GO:0030018|GO:0030315|GO:0030659|GO:0042383|GO:0043034	AHNAK nucleoprotein 2	1332.64	847.463	10.4986	9.48439	1325.44	1270.99	1401.5	867.938	870.48	803.971	10.3711	10.596	10.5287	9.36792	9.38464	9.70061
ASHGV40038927	0.174678	0.396708	2.01801	up	protein_coding	ENST00000598320	AC068620.1	GENCODE	450	chr4	+	57276681	57277131	TGCAGTATGAACCTGCCACACAATTTACAGAGGAAGATGCAAATGGCAGGTACCTGGAAA					105.079	66.7544	6.72356	5.71062	50.2517	127.259	137.726	65.8764	61.4843	72.9025	5.70939	7.31173	7.14954	5.43432	5.30288	6.39467
ASHGV40019155	0.206603	0.425205	2.01494	up	protein_coding	NM_005946	MT1A	RefSeq	468	chr16	+	56672577	56673999	GTCCGGACAGCCCTGCTCGAAGATATAGAAAGAGTGACCTGCACAAACTTGGAATTTTTT	4489	Hs.655199	GO:0005515|GO:0005634|GO:0005737|GO:0008270|GO:0045926|GO:0048471|GO:0071276|GO:0071294	metallothionein 1A	330.871	172.713	8.12562	7.11489	677.039	150.186	165.389	177.966	185.398	154.775	9.42356	7.54222	7.41107	6.92109	6.97546	7.44811
ASHGV40010155	0.00315904	0.0876258	2.01326	up	protein_coding	NM_173812	DPY19L2	RefSeq	4064	chr12	-	63952692	64062354	CCCATTTTACTATGGCACAATGCCGTGTGTCAAAAACAATCACCCTTTGGCTTATTCACA	283417	Hs.533644	GO:0000030|GO:0005634|GO:0005637|GO:0007275|GO:0007286|GO:0016021|GO:0018406	dpy-19-like 2 (C. elegans)	601.774	398.638	9.3518	8.34227	614.13	530.621	660.571	407.353	422.597	365.965	9.28091	9.34757	9.42694	8.16481	8.21429	8.64772
ASHGV40030010	0.0804978	0.289026	2.01272	up	protein_coding	NM_003872	NRP2	RefSeq	6656	chr2	+	206547223	206662857	ACTACAACTTCGAGCTCTACGATGGCCTTAAGCACAAGGTCAAGATGAACCACCAAAAGT	8828	Hs.471200	GO:0001525|GO:0001938|GO:0002116|GO:0004872|GO:0005021|GO:0005576|GO:0005886|GO:0007155|GO:0007411|GO:0007411|GO:0008201|GO:0010595|GO:0016020|GO:0016021|GO:0017154|GO:0019838|GO:0019955|GO:0021675|GO:0038084|GO:0046872|GO:0048010|GO:0048846|GO:0061549|GO:0097490|GO:0097491|GO:1902285	neuropilin 2	94.8973	62.64	6.63264	5.62349	58.4277	94.7271	131.537	64.7656	63.3079	59.8465	5.92778	6.8866	7.08354	5.40921	5.34678	6.11449
ASHGV40021361	0.0020939	0.0796176	2.01017	up	protein_coding	NM_014801	PCNXL2	RefSeq	6817	chr1	-	233119881	233431459	GGGACTCCTCCTGTGGAAAAGGAGAGCTGTTCCAGAACACAGAACTGATCTCAGGTTTTT	80003	Hs.370605	GO:0016021	pecanex-like 2 (Drosophila)	1158.42	746.585	10.3004	9.29305	1155.46	1110.56	1209.26	771.64	750.934	717.182	10.1834	10.4033	10.3144	9.18249	9.15029	9.54636
ASHGV40025206	0.0116329	0.136743	2.00712	up	protein_coding	NM_001012753	ZNF763	RefSeq	2639	chr19	+	12075868	12091198	AAATGTAATAAAGCATTCCGTAGTTACAGATCCTATCTTAGACATAAAAGGAGTCACACG	284390	Hs.646386	GO:0003677|GO:0003712|GO:0005634|GO:0006351|GO:0006357|GO:0046872|GO:0070062	zinc finger protein 763	59.2369	41.9324	6.03207	5.02695	60.1889	52.8518	64.6701	44.6314	43.0468	38.1189	5.97047	6.06714	6.05861	4.85038	4.75488	5.47557
ASHGV40009626	0.0246576	0.183018	2.00572	up	protein_coding	uc021qvj.1	GPR19	UCSC_knowngene	1248	chr12	-	12814134	12815382	CCAAAACTATTACCAAAGACTCGATCTATGACTCATTTGACAGAGAAGCCAAGGAAAAAA	2842	Hs.657862	GO:0004930|GO:0005887|GO:0007186	G protein-coupled receptor 19	336.167	226.024	8.51311	7.50899	270.69	357.784	380.026	247.759	217.188	213.125	8.12269	8.79587	8.62078	7.41768	7.21233	7.89697
ASHGV40009147	0.0195193	0.166428	2.00496	up	protein_coding	NM_017868	TTC12	RefSeq	2330	chr11	+	113185250	113237114	TTAAAGCTTGCAGGCAGTGACACACAGAAGACGGCCGTGCAGGTGAACGCAGGCATTGCT	54970	Hs.288772	GO:0005515	tetratricopeptide repeat domain 12	405.547	273.196	8.78927	7.7857	449.43	376.035	391.177	258.867	274.599	286.122	8.84252	8.86383	8.66147	7.48488	7.57307	8.29913
ASHGV40046782	0.0173994	0.159045	2.00343	up	protein_coding	NM_152703	SAMD9L	RefSeq	7169	chr7	-	92759366	92777701	GTTCAAATGGCCTGTTTCAAGTTTCTGATATAAAACGATGACATTTTCAGGAAAATCCTG	219285	Hs.489118	GO:0002244|GO:0005769|GO:0017145|GO:0034058|GO:0035726|GO:0042176|GO:0048536	sterile alpha motif domain containing 9-like	303.635	200.13	8.32796	7.32549	424.271	235.679	250.954	215.951	216.029	168.411	8.76743	8.19891	8.01755	7.20507	7.20324	7.56817
ASHGV40055222	0.0130251	0.142507	2.00297	up	protein_coding	NM_022838	ARMCX5	RefSeq	2695	chrX	+	101854425	101859085	GCAGAGCACAGTGATCCCGAAGTGAGAGATAAAGTCATACGATTAATACTAAAACTCTGA	64860	Hs.522729	GO:0005515	armadillo repeat containing, X-linked 5	872.236	564.6	9.85445	8.8523	1160.12	696.863	759.72	596.794	553.099	543.906	10.1888	9.7396	9.63489	8.75458	8.63278	9.16956
ASHGV40039129	0.00937185	0.127776	2.00256	up	protein_coding	NM_001025616	ARHGAP24	RefSeq	4644	chr4	+	86396283	86923823	AGTTTCCAGCCTGAAACAGGAAATGACCAAACAGAAGATAGAGTATGAGTCCAGGATAAA	83478	Hs.444229	GO:0001525|GO:0005096|GO:0005515|GO:0005829|GO:0005856|GO:0005925|GO:0007264|GO:0030154|GO:0035021|GO:0035313|GO:0042995|GO:0051056|GO:0090630|GO:1900028	Rho GTPase activating protein 24	328.494	222.419	8.48603	7.48419	316.206	292.584	376.692	224.83	231.517	210.911	8.34362	8.50582	8.60867	7.26438	7.30643	7.88176
ASHGV40038123	0.0576931	0.251233	2.00165	up	protein_coding	NM_006726	LRBA	RefSeq	9914	chr4	-	151185810	151936649	ACCTGGAGCATCATTCTCTTCTACCACATCTGAATGTAACTTAAATTTGCTCAAAGAAGC	987	Hs.480938	GO:0003674|GO:0005543|GO:0005764|GO:0005783|GO:0005794|GO:0005886|GO:0008150|GO:0012505|GO:0016020|GO:0016021|GO:0016023|GO:0016197|GO:0019898	LPS-responsive vesicle trafficking, beach and anchor containing	1129.08	700.97	10.1979	9.19666	701.321	1118.7	1567.22	757.085	716.617	629.209	9.47837	10.4171	10.6981	9.1519	9.06869	9.36939
ASHGV40039526	0.00315028	0.0876258	1.99984	up	protein_coding	NM_001130067	TRIM2	RefSeq	6792	chr4	+	154074269	154260474	TTTAATGCTCCAACAGGTGTAGCAGTGGATTCAAATGGAAACATCATTGTGGCCGACTGG	23321	Hs.435711	GO:0004842|GO:0005515|GO:0005737|GO:0008270|GO:0016567|GO:0016874|GO:0043523|GO:0061630	tripartite motif containing 2	189.418	128.212	7.67938	6.6795	217.955	148.821	201.478	140.642	136.126	107.869	7.81136	7.53001	7.69677	6.57451	6.5173	6.94667
ASHGV40019661	0.0304788	0.197569	1.99903	up	protein_coding	NM_016532	INPP5K	RefSeq	3001	chr17	-	1397870	1420182	GGAGGACCCACTGGGTGAAGCACAGCCACAGATCTGAGCCAGGATGGGAGTGAATCCCAG	51763	Hs.632238	GO:0001701|GO:0001726|GO:0001933|GO:0004445|GO:0005000|GO:0005515|GO:0005634|GO:0005737|GO:0005783|GO:0005802|GO:0005829|GO:0005829|GO:0005886|GO:0005979|GO:0006469|GO:0006470|GO:0006470|GO:0006470|GO:0006644|GO:0006661|GO:0007186|GO:0010801|GO:0010829|GO:0016020|GO:0016311|GO:0016311|GO:0016312|GO:0030036|GO:0032587|GO:0032869|GO:0032870|GO:0033137|GO:0034485|GO:0034594|GO:0034595|GO:0035305|GO:…	inositol polyphosphate-5-phosphatase K	490.052	327.025	9.04443	8.04513	604.235	416.062	449.857	314.033	310.231	356.813	9.26085	9.0066	8.86585	7.77201	7.75472	8.60867
ASHGV40011391	0.00405651	0.0939921	1.99782	up	protein_coding	ENST00000599343	AC068987.1	GENCODE	2848	chr12	+	52203788	52206636	TTATGCGGAAATGGCAGAAATGCTTGAGAAATGAGAATGTGTAAGTGGATTGGAAGTTTA					1585.98	1008.89	10.7368	9.73832	1769.97	1372.99	1615	1013.18	957.553	1055.92	10.7783	10.6966	10.7354	9.6134	9.53301	10.0686
ASHGV40041881	0.0213632	0.172607	1.99594	up	protein_coding	NM_022132	MCCC2	RefSeq	3696	chr5	+	70883114	70954530	TCAGTGATGGGAGGAGAGCAGGCAGCCAATGTGTTGGCCACGATAACAAAGGACCAAAGA	64087	Hs.604789	GO:0004485|GO:0004485|GO:0005515|GO:0005524|GO:0005739|GO:0005739|GO:0005759|GO:0005829|GO:0006552|GO:0006552|GO:0006766|GO:0006767|GO:0006768|GO:0009083|GO:0015936|GO:0034641|GO:0044281	methylcrotonoyl-CoA carboxylase 2	304.395	206.424	8.37185	7.37478	359.789	276.009	277.387	201.802	207.854	209.616	8.5256	8.4242	8.16575	7.10561	7.14539	7.87335
ASHGV40054614	0.0281934	0.191883	1.99448	up	protein_coding	NM_006140	CSF2RA	RefSeq	1855	chrX	+	1387692	1428828	TTCCCGCCAGTTCCACAGATCAAAGACAAACTGAATGATAACCATGAGGTGGAAGACGAG	1438	Hs.520937	GO:0004872|GO:0004902|GO:0005515|GO:0005576|GO:0005886|GO:0005887|GO:0038158|GO:0051916|GO:0097011	colony stimulating factor 2 receptor, alpha, low-affinity (granulocyte-macrophage)	66.7607	46.555	6.18056	5.18454	84.8072	57.7364	57.7384	45.5502	50.258	43.8567	6.4581	6.18855	5.89501	4.88222	4.99647	5.67495
ASHGV40048094	0.0186601	0.163142	1.99444	up	protein_coding	NM_138290	RUNDC3B	RefSeq	4101	chr7	+	87257728	87461613	ATCCAGGCCAGTCACAAGAAGGAGATGGAAAACAAGACACATTAAATGTAATGAGTGAAG	154661	Hs.411488		RUN domain containing 3B	45.9191	32.8546	5.65124	4.65526	58.8332	40.7958	38.1281	36.901	34.2704	27.3926	5.9367	5.70915	5.30786	4.55051	4.40177	5.01349
ASHGV40055788	0.324653	0.525187	1.99346	up	protein_coding	NM_001281956	CSMD2	RefSeq	13698	chr1	-	33979598	34630875	ACAGACATCATGGCCAGCGAGGCGGAGTTCACAGTCAGCACAGTGTGCACAGCAGTATAG	114784	Hs.656915	GO:0005886|GO:0016021	CUB and Sushi multiple domains 2	70.0293	33.0749	5.6516	4.65633	22.6117	23.644	163.832	37.6045	36.3466	25.2735	4.60676	4.95121	7.39683	4.5831	4.4869	4.89899
ASHGV40042080	0.000181341	0.0433217	1.99212	up	protein_coding	NM_022350	ERAP2	RefSeq	5691	chr5	+	96211643	96255406	ATCTTCCGACTCTGAGGACTTGGCTAATGGTTAATACTTAAATGGTCAATAGAAAAAGTA	64167	Hs.482910	GO:0002250|GO:0002474|GO:0004177|GO:0005788|GO:0005789|GO:0006508|GO:0008217|GO:0008237|GO:0008270|GO:0016021|GO:0019885|GO:0042277|GO:0043171|GO:0070006	endoplasmic reticulum aminopeptidase 2	8625.18	4998.84	13.174	12.1797	8503.03	8273.11	9099.41	5044.67	4982.17	4969.69	13.0269	13.2507	13.2444	12.1666	12.1708	12.2016
ASHGV40019897	0.0310561	0.198548	1.99088	up	protein_coding	ENST00000284110	HS3ST3A1	GENCODE	2527	chr17	-	13399005	13505244	CCAGATGACCGGGCACGACTTTGGCTGGGATGGATAACCATATAATTTAAAAAGAAAAAA	9955	Hs.462270	GO:0000139|GO:0005975|GO:0006024|GO:0008146|GO:0016021|GO:0030203|GO:0033872|GO:0044281	heparan sulfate-glucosamine 3-sulfotransferase 3A1	35.986	26.6853	5.32433	4.33092	33.4882	30.5466	43.9232	32.5679	23.7269	23.761	5.15446	5.30924	5.5093	4.36327	3.81877	4.81074
ASHGV40050894	0.184234	0.405858	1.98973	up	protein_coding	NM_001951	E2F5	RefSeq	1743	chr8	+	86089618	86126753	TCCAGATACTAAATTATTAGATTCCATGGAAACTTGGGACTGTTATCTACCTCTAACTGT	1875	Hs.445758	GO:0000278|GO:0003677|GO:0003700|GO:0005515|GO:0005634|GO:0005654|GO:0005667|GO:0005730|GO:0005737|GO:0006351|GO:0006367|GO:0007179|GO:0008134|GO:0009887|GO:0010467|GO:0030030|GO:0045944|GO:0051726	E2F transcription factor 5, p130-binding	202.285	123.552	7.5941	6.60152	79.1163	223.691	304.048	146.159	138.362	86.135	6.36128	8.12241	8.29861	6.6348	6.54037	6.6294
ASHGV40029917	0.00709956	0.114724	1.98926	up	protein_coding	NM_001031716	NABP1	RefSeq	3866	chr2	+	192542860	192553248	TTCAGAAGTGCCAAATTTCAGTGAACCCAACCCAGATTATCGAGGACAGCAGAACAAAGG	64859	Hs.591610	GO:0000724|GO:0003697|GO:0003723|GO:0005515|GO:0005634|GO:0005654|GO:0005737|GO:0006281|GO:0006974|GO:0007093|GO:0010212|GO:0070876	nucleic acid binding protein 1	3540.07	2135.64	11.8899	10.8977	3175.77	3486.82	3957.62	2208.21	1882.76	2315.93	11.6139	12.0178	12.0379	10.8977	10.658	11.1372
ASHGV40020325	0.00261596	0.084473	1.98922	up	protein_coding	NM_002274	KRT13	RefSeq	1693	chr17	-	39657232	39661865	AGTACAAGATGCTGCTGGACATCAAGACACGTCTGGAGCAGGAGATCGCCACCTACCGCA	3860	Hs.654550	GO:0005198|GO:0005634|GO:0007010|GO:0009314|GO:0043587|GO:0045095|GO:0045111|GO:0070062|GO:0071300	keratin 13, type I	1171.4	764.37	10.3194	9.32723	1124.22	1155.29	1234.68	780.108	788.161	724.84	10.1456	10.4615	10.3512	9.20096	9.22129	9.55944
ASHGV40006010	0.107327	0.323541	1.98645	up	protein_coding	NM_001134658	SLC35G1	RefSeq	2428	chr10	+	95653729	95662491	CACCCCCGGGCGCCACTGAGGAGCCGGCGGCCGCCGAGGCAGCTGGGGCGCCAGACCGCG	159371	Hs.632085	GO:0005515|GO:0005789|GO:0005829|GO:0005886|GO:0016021|GO:0051480|GO:1990034	solute carrier family 35 member G1	16.2738	12.615	4.20969	3.2195	21.2045	12.2132	15.4036	10.7429	12.5118	14.5903	4.52251	4.08789	4.01868	2.70723	2.83097	4.1203
ASHGV40053407	0.380478	0.572406	1.98493	up	protein_coding	NM_001004457	OR1N2	RefSeq	993	chr9	+	125315448	125316441	AACAGAGACATGAAGGAGGCTTTGGGTAAACTTTTTGTCAGTGGAAAAACATTCTTTTTA	138882	Hs.632682	GO:0004888|GO:0004930|GO:0004984|GO:0005886|GO:0007186|GO:0016021|GO:0050907|GO:0050911	olfactory receptor family 1 subfamily N member 2	111.703	48.734	6.15163	5.16254	273.728	29.8422	31.5384	58.4566	62.4479	25.2977	8.13788	5.27971	5.03729	5.25975	5.3273	4.90056
ASHGV40040566	0.0123797	0.139646	1.98453	up	protein_coding	NM_031952	SPATA9	RefSeq	1243	chr5	-	94994019	95018714	CAAGTTTTACATTCTGTGTTTGACCAATCAGCTGAAATGAATGAGCAAATCTGAATACAG	83890	Hs.50499	GO:0007275|GO:0007283|GO:0016021|GO:0030154	spermatogenesis associated 9	89.6411	63.6758	6.6074	5.6186	72.2356	90.2674	106.42	80.4034	64.2471	46.3769	6.22558	6.81625	6.78035	5.7329	5.36855	5.75435
ASHGV40021973	0.000679454	0.0593852	1.98155	up	protein_coding	NM_005486	TOM1L1	RefSeq	2356	chr17	+	52978051	53039328	CTATTTATGAAGAAATTGATGCTCACCAGCACAAAGGAGCTCAAAATGATGGTGACTGAG	10040	Hs.153504	GO:0005515|GO:0005737|GO:0005764|GO:0005768|GO:0005795|GO:0005829|GO:0006886|GO:0007165|GO:0010008|GO:0017124|GO:0019901|GO:0030276|GO:0030295|GO:0031954|GO:0032147|GO:0043130|GO:0043162|GO:0045839|GO:0070062|GO:2000278	target of myb1 like 1 membrane trafficking protein	1486.53	957.836	10.6523	9.66572	1649.43	1300.42	1509.74	1000.16	960.242	913.105	10.6858	10.6273	10.6439	9.59374	9.53611	9.8673
ASHGV40023268	0.00177145	0.0744379	1.98131	up	protein_coding	NM_001943	DSG2	RefSeq	5677	chr18	+	29078026	29128814	TTCTACCTAAATAAAGATACAGGAGAGATTTATACAACCAGTGTTACCTTGGACAGAGAG	1829	Hs.412597	GO:0002934|GO:0003165|GO:0005509|GO:0005886|GO:0005886|GO:0005911|GO:0006915|GO:0006921|GO:0007155|GO:0007156|GO:0009986|GO:0012501|GO:0014704|GO:0016021|GO:0016324|GO:0016328|GO:0030057|GO:0032570|GO:0050839|GO:0060135|GO:0070062|GO:0086073|GO:0086083|GO:0086091|GO:0098911	desmoglein 2	127.818	89.5756	7.10663	6.12017	159.172	97.2337	127.049	107.176	101.043	60.5075	7.35769	6.92679	7.03539	6.16919	6.06152	6.1298
ASHGV40050135	0.267575	0.478064	1.98015	up	protein_coding	ENST00000292510	VPS28	GENCODE	944	chr8	-	145648999	145653927	GTGCCCCCCCCAGAGCCTAGAGGATGTTTCATGGGATCCCAGCCACGCCGGGCATAGGAG	51160	Hs.418175	GO:0000813|GO:0005515|GO:0005737|GO:0005768|GO:0005769|GO:0005829|GO:0005886|GO:0010008|GO:0010008|GO:0016032|GO:0016197|GO:0019058|GO:0019068|GO:0019082|GO:0031397|GO:0031902|GO:0032403|GO:0043130|GO:0043162|GO:0043162|GO:0043328|GO:0045732|GO:0061024|GO:0070062|GO:0075733|GO:2000397	vacuolar protein sorting 28 homolog (S. cerevisiae)	5901.72	4616.07	12.5997	11.6141	7666.03	4567.29	5471.85	1906.79	2453.26	9488.16	12.8881	12.4114	12.4996	10.6626	11.0815	13.0981
ASHGV40026062	0.329528	0.529272	1.97966	up	protein_coding	NM_001242356	NCR1	RefSeq	868	chr19	+	55417507	55424439	CGAGCCAGCAGAGCTTCCACTTGGGAAGGCAGGAGAAGGCTGAACACACAGACTCTTTGA	9437	Hs.97084	GO:0005057|GO:0005887|GO:0006968|GO:0007165|GO:0016514|GO:0030101|GO:0035556|GO:0042269	natural cytotoxicity triggering receptor 1	90.9378	47.5449	6.17899	5.19374	32.7429	196.927	43.1441	51.0216	56.8048	34.8085	5.11959	7.93491	5.48249	5.05483	5.17921	5.3472
ASHGV40053567	0.0140535	0.147321	1.97911	up	protein_coding	NM_001807	CEL	RefSeq	2386	chr9	+	135937364	135947250	AGATCACCAAGAAGATGGGCAGCAGCTCCATGAAGCGGAGCCTGAGAACCAACTTCCTGC	1056	Hs.533258	GO:0003824|GO:0004771|GO:0004771|GO:0004771|GO:0004806|GO:0004806|GO:0005515|GO:0005576|GO:0005615|GO:0005737|GO:0006629|GO:0006641|GO:0006707|GO:0006707|GO:0008201|GO:0009062|GO:0016787|GO:0018350|GO:0030157|GO:0030299|GO:0044241|GO:0044258|GO:0044281|GO:0047372|GO:0070062	carboxyl ester lipase	36.3964	29.7853	5.35102	4.36617	36.0734	32.5078	40.608	34.2769	42.3307	12.7483	5.26014	5.39619	5.39672	4.43446	4.72926	3.93478
ASHGV40033520	0.0571735	0.250484	1.97602	up	protein_coding	NM_000675	ADORA2A	RefSeq	2583	chr22	+	24823529	24838328	CACAGCGTGGGCCCCCAGCACCTTGGTGCGGGGTGCGGCCCCTCGGAGGAGGGCTGTCAG	135	Hs.197029	GO:0001609|GO:0001973|GO:0005515|GO:0005886|GO:0005886|GO:0005887|GO:0006171|GO:0006909|GO:0006915|GO:0006954|GO:0006968|GO:0007169|GO:0007188|GO:0007190|GO:0007267|GO:0007417|GO:0007596|GO:0007600|GO:0008015|GO:0010579|GO:0016020|GO:0019899|GO:0042802|GO:0048011	adenosine A2a receptor	25.6089	19.2873	4.83066	3.84806	21.9267	20.6088	34.2911	22.2812	17.1697	18.411	4.56765	4.76796	5.15635	3.78678	3.31209	4.44532
ASHGV40023305	0.0190189	0.164391	1.97577	up	protein_coding	NM_020776	KIAA1328	RefSeq	4875	chr18	+	34409079	34805288	CCTGAAGAGTTGGAGGAGAATCAGATTCTGGAAGATATATTTTTCATTTGACATATTGCA	57536	Hs.4045		KIAA1328	146.569	101.908	7.32648	6.34407	136.581	142.38	160.745	108.486	99.0047	98.2323	7.14058	7.46934	7.36953	6.18588	6.03228	6.81405
ASHGV40003140	0.4442	0.622061	1.97493	up	protein_coding	NM_001191	BCL2L1	RefSeq	2386	chr20	-	30252260	30310656	ATCAGAGCTTTGAACAGGATACTTTTGTGGAACTCTATGGGAACAATGCAGCAGCCGAGA	598	Hs.516966	GO:0000910|GO:0001541|GO:0001701|GO:0001836|GO:0005515|GO:0005634|GO:0005730|GO:0005737|GO:0005739|GO:0005741|GO:0005741|GO:0005741|GO:0005743|GO:0005759|GO:0005813|GO:0005829|GO:0006897|GO:0006915|GO:0007093|GO:0007281|GO:0007283|GO:0008283|GO:0008284|GO:0008584|GO:0008630|GO:0008637|GO:0009566|GO:0010507|GO:0012501|GO:0016021|GO:0019050|GO:0019901|GO:0030054|GO:0030672|GO:0031965|GO:0034097|GO:…	BCL2-like 1	112.539	46.5889	6.12604	5.14424	29.0463	278.018	30.5518	48.3561	60.304	31.1067	4.94941	8.43456	4.99416	4.97184	5.27118	5.1897
ASHGV40029755	0.00920684	0.127293	1.9738	up	protein_coding	NM_000817	GAD1	RefSeq	3488	chr2	+	171673199	171717659	TAGAAAGACTGGGCCAGGATCTGTAATCATCCTTCGCAGAACATGAGTTTATGGGAATGC	2571	Hs.420036	GO:0004351|GO:0004351|GO:0005515|GO:0005622|GO:0005886|GO:0006538|GO:0006540|GO:0007268|GO:0007269|GO:0012506|GO:0018352|GO:0030170|GO:0042136|GO:0061202	glutamate decarboxylase 1	54.5723	39.0882	5.88884	4.90787	48.1841	43.7539	71.7789	45.5722	41.7619	29.9304	5.65168	5.80493	6.20991	4.88291	4.70536	5.13533
ASHGV40019703	0.0282405	0.191883	1.97219	up	protein_coding	NM_002561	P2RX5	RefSeq	2341	chr17	-	3576521	3599698	AAATTTGTACATTGGGTGCTATCAATGCCACATCACAGGGACCAGCCATCACAGAGCAAA	5026	Hs.731607	GO:0001614|GO:0001614|GO:0004888|GO:0004931|GO:0004931|GO:0005216|GO:0005524|GO:0005639|GO:0005887|GO:0006810|GO:0006812|GO:0007165|GO:0007399|GO:0010524|GO:0033198|GO:0034220|GO:0035590|GO:0035590|GO:0035590|GO:0050850|GO:0098655|GO:0098779	purinergic receptor P2X, ligand gated ion channel, 5	181.341	120.725	7.56925	6.58945	261.206	131.825	150.99	129.813	129.056	103.305	8.0696	7.35895	7.27921	6.4514	6.43246	6.8845
ASHGV40027979	0.0182726	0.161661	1.97025	up	protein_coding	NM_003709	KLF7	RefSeq	8433	chr2	-	207938861	208030740	ATATCTAAAAAACCGAAAGGCCAGAGTTGCCATGGCATCGGCTAGTGTCTAAAGGAAACG	8609	Hs.59908	GO:0003677|GO:0003700|GO:0003713|GO:0005634|GO:0006351|GO:0006357|GO:0007411|GO:0008270|GO:0045893|GO:0048813	Kruppel-like factor 7 (ubiquitous)	64.3893	45.2046	6.10962	5.13124	79.0328	42.1253	72.0097	44.4545	53.6361	37.5231	6.35994	5.75435	6.21457	4.84466	5.09563	5.45343
ASHGV40041325	0.0324496	0.201275	1.9682	up	protein_coding	ENST00000594226	AC026740.1	GENCODE	744	chr5	+	667758	668839	TGGAAACCACAGCGAGGCCCCTGCACACTCTCCAGGGGGCTCAGACAATCAAATAAACTG					381.459	263.585	8.70313	7.72626	375.284	339.774	429.319	236.508	265.253	288.993	8.59113	8.7196	8.79868	7.34508	7.52046	8.31322
ASHGV40037920	0.0278098	0.190849	1.96766	up	protein_coding	NM_001001701	C4orf3	RefSeq	2854	chr4	-	120217573	120221968	AGCCTACTACCACAATTACCAAATATTCTGAAAATTTCTAGTATGGTGAAGATGGAGAGA	401152	Hs.173705	GO:0016021	chromosome 4 open reading frame 3	30.8782	23.3897	5.12165	4.14517	30.2221	30.4056	32.0071	25.6264	22.9256	21.6171	5.00281	5.30409	5.05805	3.99499	3.76431	4.67621
ASHGV40023523	0.145008	0.364166	1.96568	up	protein_coding	ENST00000584919	RP11-41O4.1	GENCODE	815	chr18	+	68002674	68019695	CAATAGATGTAAGACTGAGAGAGATTTTCATTCCTGGATGAAAGGAGACAGGCCTGGGAG					20.0941	16.1457	4.51843	3.5434	18.5682	17.8265	23.8876	10.4449	18.6986	19.2936	4.33475	4.57787	4.64268	2.67854	3.44117	4.51049
ASHGV40034573	0.417793	0.601231	1.96504	up	protein_coding	NM_001128223	ZNF717	RefSeq	3068	chr3	-	75786028	75834255	TGAGATGATCTTCAAGCTAGAGCAAGGAGCAGAGCCATGGATAGTAGAAGAAACCCCAAA	100131827	Hs.556877	GO:0003677|GO:0003700|GO:0005634|GO:0006351|GO:0006355|GO:0046872	zinc finger protein 717	298.493	112.472	7.46248	6.48793	744.848	65.4399	85.1906	114.329	113.308	109.78	9.5673	6.36471	6.45543	6.26083	6.23512	6.96783
ASHGV40030238	0.00548247	0.103924	1.96357	up	protein_coding	NM_016289	CAB39	RefSeq	3846	chr2	+	231577556	231685790	ATGAACCTGCTGCGAGACAAAAGTCGCAACATCCAGTTTGAGGCCTTTCACGTTTTTAAG	51719	Hs.603930	GO:0005515|GO:0005829|GO:0007050|GO:0008286|GO:0010800|GO:0019900|GO:0023014|GO:0030295|GO:0032147|GO:0033138|GO:0035556|GO:0043539|GO:0070062|GO:0071476|GO:0071902|GO:1901017|GO:1901380|GO:1902554|GO:2000681|GO:2000687	calcium binding protein 39	628.264	425.138	9.40683	8.43335	677.115	502.028	705.648	457.404	421.313	396.697	9.42385	9.27187	9.52476	8.34065	8.20983	8.74957
ASHGV40020257	0.00695378	0.114119	1.96335	up	protein_coding	NM_198993	STAC2	RefSeq	3293	chr17	-	37366788	37382040	AGGTCCCTGGAAGGTGTAACAAATCAGAGACTATCTGTTCAAGTAGAAAACCCAAGAGCT	342667	Hs.145068	GO:0005515|GO:0005622|GO:0035556|GO:0046872	SH3 and cysteine rich domain 2	165.819	115.029	7.49333	6.52001	194.561	139.925	162.97	120.607	122.523	101.957	7.64585	7.44538	7.38878	6.33775	6.35453	6.86776
ASHGV40029906	0.0119521	0.138142	1.96146	up	protein_coding	NM_005966	NAB1	RefSeq	4499	chr2	+	191513847	191557492	ATTCTGTGCAAACACTCTTCCAGCAGGCTAGAGCTAAGAGTGAAGAACTTGCAGCTCTTA	4664	Hs.107474	GO:0001958|GO:0005634|GO:0006351|GO:0006355|GO:0008134|GO:0014037|GO:0042552|GO:0045682|GO:0045892	NGFI-A binding protein 1	579.534	396.823	9.30091	8.32898	572.194	526.658	639.749	384.454	407.819	398.197	9.1807	9.3383	9.38374	8.07713	8.15599	8.75383
ASHGV40056056	0.435275	0.615479	1.95958	up	protein_coding	NM_015567	SLITRK5	RefSeq	4461	chr13	+	88324869	88331870	ACGTTTAGCCAGTTCTAAAAGCAAAGAAACTCTCTTGGAGCTTTTGCATTTAAAACAAAC	26050	Hs.591208	GO:0007268|GO:0007409|GO:0007625|GO:0009410|GO:0016021|GO:0021756|GO:0030534|GO:0043235|GO:0043588|GO:0048813|GO:0051965|GO:0072358	SLIT and NTRK like family member 5	54.1337	28.3024	5.20099	4.23045	13.8129	129.35	19.2383	33.3358	41.5336	10.0379	3.93584	7.33183	4.3353	4.39466	4.69728	3.59941
ASHGV40046729	0.404699	0.591269	1.95877	up	protein_coding	NM_014510	PCLO	RefSeq	17095	chr7	-	82449795	82792197	TAGAATACAGAAATTATAAGCACAAGTGGCTGCCAGTTTTCCAGGACTTATACCAAAAAA	27445	Hs.12376	GO:0005509|GO:0005522|GO:0005544|GO:0005856|GO:0007010|GO:0007416|GO:0014069|GO:0016020|GO:0016079|GO:0017157|GO:0019933|GO:0030054|GO:0030073|GO:0045202|GO:0048788|GO:0070062	piccolo presynaptic cytomatrix protein	145.566	58.2596	6.45612	5.48617	362.632	33.0534	41.0111	69.0784	64.8526	40.8477	8.53755	5.41966	5.41114	5.50236	5.3835	5.57266
ASHGV40034696	0.00392553	0.0925139	1.95859	up	protein_coding	NM_170662	CBLB	RefSeq	3976	chr3	-	105377108	105587887	CCAACTCTCTTGCTGTCCACATCAACAGCTAAATCATTTATTCATATGGATCTCTACCAT	868	Hs.430589	GO:0001784|GO:0002669|GO:0004842|GO:0004871|GO:0005509|GO:0005515|GO:0005654|GO:0005737|GO:0005829|GO:0005886|GO:0006607|GO:0006955|GO:0007165|GO:0007166|GO:0008270|GO:0016567|GO:0016874|GO:0035556|GO:0042110|GO:0045732|GO:0046642|GO:0050860	Cbl proto-oncogene B, E3 ubiquitin protein ligase	1160.55	765.918	10.2989	9.32913	1118.41	1054.29	1308.95	774.144	774.577	749.032	10.1378	10.3294	10.4296	9.18774	9.19522	9.60443
ASHGV40030235	0.0042995	0.0947849	1.95789	up	protein_coding	NM_138402	SP140L	RefSeq	2668	chr2	+	231191893	231268445	TGGAGGCTGAATTTGAGAAGGATTTCAAGGAAGTGTTTGCTATTCAGGAAACAAATGGGA	93349	Hs.589661	GO:0003677|GO:0003682|GO:0005634|GO:0006338|GO:0006355|GO:0008270	SP140 nuclear body protein like	277.616	191.496	8.22848	7.25917	296.638	210.679	325.533	215.136	198.212	161.138	8.25226	8.03397	8.3992	7.19912	7.074	7.5044
ASHGV40015816	0.168432	0.390409	1.95493	up	protein_coding	NM_001482	GATM	RefSeq	2602	chr15	-	45653321	45670980	CGCTATCAGTTCCCATCCTTAAGTTTTGATATTCAATATCTGATAGATACACTGCATCTT	2628	Hs.75335	GO:0005743|GO:0005758|GO:0005758|GO:0006600|GO:0006601|GO:0006601|GO:0006979|GO:0007584|GO:0015068|GO:0015068|GO:0016813|GO:0034641|GO:0042246|GO:0043434|GO:0044281|GO:0046689|GO:0070062|GO:1990402	glycine amidinotransferase (L-arginine:glycine amidinotransferase)	386.969	223.363	8.45876	7.49165	732.586	199.501	228.82	230.684	229.251	210.154	9.54354	7.95217	7.88057	7.30656	7.29145	7.87692
ASHGV40014054	0.000580325	0.0566624	1.95299	up	protein_coding	NM_002863	PYGL	RefSeq	2859	chr14	-	51371934	51411248	TTGGAAGCAAGTTGAAAGTCATCTTCTTGGAGAACTACAGAGTATCTCTTGCTGAAAAAG	5836	Hs.282417	GO:0002060|GO:0005515|GO:0005524|GO:0005536|GO:0005737|GO:0005829|GO:0005886|GO:0005975|GO:0005977|GO:0005980|GO:0005980|GO:0006006|GO:0006015|GO:0008144|GO:0008184|GO:0008184|GO:0008184|GO:0016208|GO:0019842|GO:0030170|GO:0032052|GO:0042593|GO:0042803|GO:0044281|GO:0070062|GO:0070266	phosphorylase, glycogen, liver	3446.52	2090.63	11.8485	10.8828	3390.1	3049.63	3899.83	2171.14	2093.88	2006.89	11.704	11.8227	12.019	10.872	10.833	10.9436
ASHGV40022971	0.00768465	0.119369	1.95059	up	protein_coding	NM_014643	ZNF516	RefSeq	8626	chr18	-	74069636	74207146	AGGCAGATGCCTCTCCTTGTTAAACGTTCAGAAATAAATGAAGATGCTATATTCTAGAAA	9658	Hs.436973	GO:0000987|GO:0005634|GO:0006351|GO:0009409|GO:0033613|GO:0045893|GO:0046872|GO:0050873|GO:0060612	zinc finger protein 516	701.048	478.629	9.57329	8.60938	646.845	655.69	800.61	497.876	483.177	454.833	9.35713	9.64986	9.71289	8.47327	8.42606	8.92881
ASHGV40011325	0.10469	0.319943	1.94844	up	protein_coding	ENST00000595310	DKFZP779L1853	GENCODE	3645	chr12	+	48592169	48595814	CGAAACTCAGGTTGGGGGACTAGCATGTAAAGGTATATACAAATAAAATGGAGTTAAGTG	643162	Hs.741714		uncharacterized LOC643162	25.0246	18.3776	4.74213	3.77981	35.4335	13.6482	25.9921	17.491	18.5761	19.0656	5.23438	4.2303	4.7617	3.41478	3.43033	4.49433
ASHGV40031265	0.000814593	0.0611039	1.94834	up	protein_coding	NM_000311	PRNP	RefSeq	2755	chr20	+	4666796	4682234	AGTACAGCAACCAGAACAACTTTGTGCACGACTGCGTCAATATCACAATCAAGCAGCACA	5621	Hs.472010	GO:0001933|GO:0005507|GO:0005507|GO:0005515|GO:0005634|GO:0005737|GO:0005741|GO:0005783|GO:0005794|GO:0005886|GO:0005886|GO:0006878|GO:0006979|GO:0007050|GO:0007411|GO:0007611|GO:0008017|GO:0008152|GO:0009986|GO:0015631|GO:0016021|GO:0019898|GO:0031225|GO:0032689|GO:0032700|GO:0032703|GO:0032880|GO:0035690|GO:0042802|GO:0043008|GO:0043066|GO:0043433|GO:0044325|GO:0045121|GO:0045121|GO:0046007|GO:…	prion protein	1761.96	1136.05	10.8909	9.92869	1773.43	1484.37	2028.08	1278.3	1148.9	980.953	10.7817	10.8149	11.0762	9.9943	9.82929	9.96249
ASHGV40027024	0.0115879	0.13638	1.94593	up	protein_coding	NM_001013649	C2orf68	RefSeq	4283	chr2	-	85832375	85839179	ATGTGTTCTAGAAGCAGAGACTCCAGGGAGAACCAGAATTTATGAAGCCTCGTGCAACAT	388969	Hs.516159		chromosome 2 open reading frame 68	400.279	275.94	8.76576	7.8053	396.712	337.677	466.448	277.373	281.916	268.531	8.67343	8.70939	8.91447	7.59168	7.61033	8.2139
ASHGV40034536	0.026033	0.185566	1.94397	up	protein_coding	uc011bga.1	FRMD4B	UCSC_knowngene	4528	chr3	-	69219145	69299308	GGATTCCACAAGTAGTTCCAAGTCACCAAGTGACAAAAACAAGGTTAACATTAAAAAAGA	23150	Hs.709671	GO:0001726|GO:0005615|GO:0005737|GO:0005856|GO:0090162	FERM domain containing 4B	1034.71	701.793	10.1331	9.17405	1003.77	1089.32	1011.05	664.268	654.78	786.332	9.97775	10.3694	10.052	8.93049	8.91646	9.67521
ASHGV40017509	0.358535	0.554633	1.94269	up	protein_coding	NM_031948	PRSS27	RefSeq	1462	chr16	-	2762422	2770552	TCTACAGCAAAGACACCGAGTTTGGCTACCAACCCAAAACCATCAAGAATGACATGCTGT	83886	Hs.332878	GO:0004252|GO:0005576|GO:0005886|GO:0006508	protease, serine 27	64.266	30.7017	5.50945	4.5514	24.9367	16.9149	150.946	27.9669	36.4762	27.6619	4.73711	4.51237	7.27887	4.13347	4.49286	5.02787
ASHGV40028917	0.00944287	0.127776	1.94247	up	protein_coding	NM_015252	EHBP1	RefSeq	5177	chr2	+	62933000	63273621	ACTCTGGAGCAAAACAAAGGCAAGATGGCCAAGAAAGAGGAGAAATGTGTTCTTCAGTAG	23301	Hs.271667	GO:0005737|GO:0005886	EH domain binding protein 1	1256.95	833.215	10.4105	9.45265	1122.95	1152.9	1495.01	876.685	798.47	824.49	10.1431	10.4594	10.6291	9.38226	9.24067	9.73501
ASHGV40040937	0.133416	0.353782	1.94184	up	protein_coding	NM_000800	FGF1	RefSeq	4162	chr5	-	141971742	142066060	AGTCTCTTCTGATTAAAGAGATCTGTTCTGGGTGTTGACCACTCCAGAGAAGTTTCGAGG	2246	Hs.483635	GO:0001525|GO:0001759|GO:0005104|GO:0005515|GO:0005576|GO:0005576|GO:0005578|GO:0005615|GO:0005654|GO:0005829|GO:0005938|GO:0007165|GO:0007173|GO:0007275|GO:0008083|GO:0008201|GO:0008284|GO:0008286|GO:0008543|GO:0008543|GO:0008543|GO:0008543|GO:0009653|GO:0030324|GO:0030335|GO:0034605|GO:0038095|GO:0043406|GO:0044548|GO:0045087|GO:0045542|GO:0045766|GO:0045944|GO:0048011|GO:0048015|GO:0050679|GO:…	fibroblast growth factor 1 (acidic)	682.577	411.382	9.33874	8.38132	1212.72	421.621	413.392	409.134	411.228	413.785	10.2521	9.02221	8.74194	8.17034	8.17034	8.80327
ASHGV40042299	0.00369299	0.090239	1.94094	up	protein_coding	NM_003059	SLC22A4	RefSeq	2214	chr5	+	131630144	131679899	CCCTGAAAGTTTGGGAATGACTCTTCCAGAAACCTTAGAGCAGATGCAGAAAGTGAAATG	6583	Hs.310591	GO:0000166|GO:0005515|GO:0005524|GO:0005739|GO:0005886|GO:0005886|GO:0005887|GO:0006641|GO:0006814|GO:0007589|GO:0008513|GO:0009437|GO:0015226|GO:0015293|GO:0015491|GO:0015651|GO:0015695|GO:0015697|GO:0015879|GO:0016324|GO:0030165|GO:0055085|GO:0072337|GO:1902603	solute carrier family 22 (organic cation/zwitterion transporter), member 4	997.929	670.233	10.0776	9.12083	1106.41	866.689	1020.69	696.052	658.958	655.69	10.1214	10.0466	10.0648	9.00699	8.92678	9.42872
ASHGV40013139	0.100155	0.314794	1.94011	up	protein_coding	NM_000209	PDX1	RefSeq	2573	chr13	+	28494167	28500451	AGCTGCCTTTCCCATGGATGAAGTCTACCAAAGCTCACGCGTGGAAAGGCCAGTGGGCAG	3651	Hs.32938	GO:0000122|GO:0000978|GO:0001046|GO:0001889|GO:0003309|GO:0003309|GO:0003682|GO:0003700|GO:0003705|GO:0005829|GO:0006006|GO:0006091|GO:0006366|GO:0007224|GO:0007263|GO:0007417|GO:0008134|GO:0008284|GO:0008285|GO:0009611|GO:0009887|GO:0010040|GO:0010157|GO:0010260|GO:0010942|GO:0016331|GO:0016607|GO:0030073|GO:0031017|GO:0031018|GO:0031100|GO:0032403|GO:0033273|GO:0034097|GO:0035094|GO:0035774|GO:…	pancreatic and duodenal homeobox 1	89.178	65.4346	6.61583	5.6597	86.18	87.3671	93.9868	55.3894	59.9962	80.9183	6.48184	6.77321	6.59244	5.17648	5.26297	6.53965
ASHGV40052814	0.0114254	0.135803	1.93995	up	protein_coding	NM_022343	GLIPR2	RefSeq	2115	chr9	+	36136532	36163910	CGGAGTCCAGCCGTGGCCAGTGTGGGGAGAACCTTGCATGGGCATCCTATGATCAGACAG	152007	Hs.493819	GO:0000139|GO:0010634|GO:0010718|GO:0042803|GO:0070062|GO:0070374	GLI pathogenesis-related 2	858.905	587.255	9.86823	8.91221	766.244	842.296	968.175	585.238	597.38	579.147	9.60922	10.0055	9.99001	8.72146	8.75844	9.25674
ASHGV40037754	0.0162106	0.154886	1.93767	up	protein_coding	NM_153757	NAP1L5	RefSeq	1965	chr4	-	89617065	89619023	GTGTGAGCCAGTGATCTATAAAGAAACATAAGCTTAAAGTTGTTTATCACTGTGGTGTTA	266812	Hs.12554	GO:0005634|GO:0006334	nucleosome assembly protein 1-like 5	1983.14	1267.69	11.0304	10.0761	2583.44	1706.04	1659.94	1271.54	1136.37	1395.15	11.3038	11.0078	10.7796	9.98603	9.81108	10.4311
ASHGV40008942	0.00785242	0.120333	1.93738	up	protein_coding	NM_182603	ANKRD42	RefSeq	3072	chr11	+	82904780	82960013	GAAGCACTGATGCCAAGGATGATTTATGTCTGAGTGACTTGGATAAAACAGATGCCAGAA	338699	Hs.503438		ankyrin repeat domain 42	173.797	121.951	7.56017	6.60607	202.479	144.889	174.024	127.223	129.035	109.595	7.70196	7.49355	7.48501	6.4202	6.43218	6.96582
ASHGV40051619	0.0260685	0.185566	1.93553	up	protein_coding	NM_018325	C9orf72	RefSeq	3261	chr9	-	27546543	27573491	ATAGCTGATACAGTACTCAATGATGATGATATTGGTGACAGCTGTCATGAAGGCTTTCTT	203228	Hs.493639	GO:0005515|GO:0005615|GO:0005634|GO:0005654|GO:0005737|GO:0005764|GO:0005768|GO:0005776|GO:0006897|GO:0006914|GO:0015629|GO:0017137|GO:0031410|GO:0045171	chromosome 9 open reading frame 72	52.6049	37.9597	5.82411	4.87138	71.3741	37.8824	48.5581	43.3494	38.2281	32.3016	6.20864	5.60678	5.65691	4.80743	4.56532	5.24139
ASHGV40033602	0.149087	0.368284	1.93525	up	protein_coding	NM_001017437	CCDC157	RefSeq	3023	chr22	+	30752626	30772818	ACACCTGCACCCAGAACCCCATCAAGGTCTTGGTCAGGCTGAGAAAGAGACTGTCACCTG	550631	Hs.505597		coiled-coil domain containing 157	96.1349	59.4596	6.49332	5.5408	176.723	48.24	63.4421	61.4844	66.3769	50.5175	7.50559	5.94087	6.03348	5.3311	5.41736	5.87393
ASHGV40042737	0.0602244	0.256746	1.93442	up	protein_coding	NM_153607	CREBRF	RefSeq	7782	chr5	+	172483354	172566291	AGAGATGAGAGAGGACCCAACATGGGGCAGAAGCTTGAAATCCTCATTAAAGATACTCTC	153222	Hs.484195	GO:0000122|GO:0003700|GO:0005515|GO:0005634|GO:0005737|GO:0006351|GO:0006355|GO:0006810|GO:0006986|GO:0016604|GO:0032388|GO:0034976|GO:0042711|GO:0043565|GO:0045732|GO:0051222|GO:1900102|GO:1900170|GO:1902213	CREB3 regulatory factor	605.16	410.643	9.32116	8.36926	815.805	532.258	467.416	403.155	369.12	459.655	9.69437	9.35111	8.918	8.14925	8.01524	8.94329
ASHGV40008658	0.0957238	0.308859	1.93375	up	protein_coding	NM_152760	SNX32	RefSeq	1719	chr11	+	65601409	65621172	CGACCTGCGGGAGCACGCGGGCAGTGGCCGGACGCTGAAGCCCAGGAGAGCGATGGAGAC	254122	Hs.591950	GO:0005515|GO:0005768|GO:0006897|GO:0015031|GO:0016050|GO:0019898|GO:0035091	sorting nexin 32	23.9001	18.6892	4.71632	3.76492	33.4874	18.6484	19.5645	25.3167	14.4502	16.3008	5.15439	4.6346	4.35998	3.97731	3.04258	4.27487
ASHGV40007437	0.0157978	0.153447	1.93301	up	protein_coding	NM_006680	ME3	RefSeq	2090	chr11	-	86152149	86383427	AACTTTCTGGTGTGAGAGGAGATGCCAAGGCATACAGTGAATAAAAGCCTTGTCTCTGAA	10873	Hs.199743	GO:0004470|GO:0004471|GO:0004473|GO:0005739|GO:0005759|GO:0006090|GO:0006108|GO:0008948|GO:0009060|GO:0046872|GO:0048037|GO:0051287|GO:0055114|GO:0072592	malic enzyme 3, NADP(+)-dependent, mitochondrial	1126.53	758.831	10.2579	9.30704	1017.46	1114.66	1247.48	723.9	749.223	803.37	9.99997	10.4093	10.3644	9.07488	9.14635	9.69988
ASHGV40049273	0.0324843	0.201303	1.93057	up	protein_coding	ENST00000520800	RP11-738G5.2	GENCODE	407	chr8	-	50448944	50466973	CTCCAGAATCAGACACAACAGTGTCCAAATATTTACTCTGCAACACAAAACTCAAGACTG					91.2293	65.6731	6.6408	5.69177	80.7963	106.521	86.3706	68.7387	68.7437	59.5368	6.39104	7.05729	6.47408	5.49534	5.47233	6.10766
ASHGV40009883	0.00160947	0.0732997	1.92987	up	protein_coding	NM_181847	AMIGO2	RefSeq	3849	chr12	-	47469489	47473734	TCTGACTCAGATTCAGTCAATTCAGTGTTTTCTGACACACCTTTTGTGGCGTCCACTTAA	347902	Hs.121520	GO:0005515|GO:0005634|GO:0005886|GO:0007156|GO:0007157|GO:0007420|GO:0016021|GO:0043069|GO:0051965|GO:0098609	adhesion molecule with Ig-like domain 2	4387.05	2674.03	12.2002	11.2517	4167.66	4033.5	4959.98	2687.89	2572.48	2761.73	11.9985	12.2421	12.3601	11.2198	11.1582	11.3771
ASHGV40014303	0.157831	0.378062	1.92804	up	protein_coding	NM_001039479	AREL1	RefSeq	5445	chr14	-	75127954	75179807	ATATGACTCCTATGAAGAGGTGCACAGGATGCTGCAGCTGGCCATCAGCGAGGGTTGCGA	9870	Hs.497417	GO:0004842|GO:0005737|GO:0005829|GO:0006915|GO:0016874|GO:0042787|GO:0043066	apoptosis resistant E3 ubiquitin protein ligase 1	126.022	77.3146	6.8795	5.93236	222.585	53.4159	102.065	82.7125	81.1906	68.0408	7.84136	6.08103	6.7161	5.77511	5.72607	6.2959
ASHGV40020887	0.0152193	0.151426	1.9275	up	protein_coding	NM_001145297	EXOC7	RefSeq	4958	chr17	-	74077073	74099868	CAGGATTCGCCAGGCCCAGAAGACCATTGTCAAGGAGACCTACGGGGCCTTTCTACAGAA	23265	Hs.514496	GO:0000145|GO:0005515|GO:0005815|GO:0005829|GO:0005886|GO:0006887|GO:0006996|GO:0015031|GO:0016020|GO:0032584|GO:0034451|GO:0044267|GO:0061024|GO:2000535	exocyst complex component 7	1445.64	969.284	10.6118	9.6651	1643.78	1254.46	1438.69	910.187	893.64	1104.02	10.68	10.5825	10.573	9.44576	9.42446	10.1251
ASHGV40028968	0.0226915	0.177927	1.92692	up	protein_coding	NM_173545	APLF	RefSeq	3869	chr2	+	68694690	68807294	AGATGATGAGGAAGAAGACTATGAGCCAACAGATGAAGATTCTGACTGGGAACCAGGAAA	200558	Hs.720369	GO:0000012|GO:0000166|GO:0003906|GO:0004520|GO:0005515|GO:0005634|GO:0005654|GO:0005829|GO:0006302|GO:0006974|GO:0008408|GO:0035861|GO:0045191|GO:0046872|GO:0051106|GO:0090305	aprataxin and PNKP like factor	230.527	162.625	7.97549	7.02919	195.126	238.539	257.917	170.129	164.962	152.784	7.65061	8.21764	8.05821	6.85401	6.80313	7.43044
ASHGV40016100	0.057361	0.250579	1.92491	up	protein_coding	NM_052840	CELF6	RefSeq	3418	chr15	-	72577067	72612525	GGGAGTCAAGGGGAAGCTCAGGCGGCCATCCGGGGTCTGCACGGCAGCCGGACCATGGCG	60677	Hs.348342	GO:0000166|GO:0000381|GO:0003723|GO:0005634|GO:0005737|GO:0006397	CUGBP, Elav-like family member 6	54.4031	39.854	5.89696	4.95217	42.3851	60.7746	60.0495	40.7646	40.0135	38.7839	5.47771	6.25907	5.9541	4.71271	4.64169	5.50211
ASHGV40014802	0.0127189	0.141569	1.92458	up	protein_coding	NM_198083	DHRS4L2	RefSeq	1384	chr14	+	24458026	24475617	GGCCCCAAGGAACATTAGGGTGAACTGCCTGCACCTGGACTTATCAAGACTAGCTTCAGC	317749	Hs.743442	GO:0005576|GO:0016491|GO:0055114	dehydrogenase/reductase (SDR family) member 4 like 2	1029.92	693.769	10.1249	9.18032	863.901	1145.5	1080.37	737.227	711.196	632.882	9.77349	10.4516	10.1495	9.10784	9.05564	9.37748
ASHGV40054729	0.151655	0.371325	1.92415	up	protein_coding	NM_004726	REPS2	RefSeq	7964	chrX	+	16964813	17171403	AACAGAAGAAGGCCATTCAAACTGCTATCCGCAAAAATAAAGAGGCAAACGCAGTGCTGG	9185	Hs.186810	GO:0005509|GO:0005515|GO:0005737|GO:0006461|GO:0007173	RALBP1 associated Eps domain containing 2	144.967	93.5912	7.15272	6.2085	246.255	89.9663	98.6797	97.4997	82.2896	100.984	7.98284	6.81151	6.66381	6.02646	5.74473	6.8543
ASHGV40052282	0.00531383	0.102519	1.92376	up	protein_coding	NM_005388	PDCL	RefSeq	3085	chr9	-	125580375	125590935	CCCATCTGGATGAAGAGGAGGAGCAACAGAAACAGAAAGACCTCCAGGAGAAGATCAGTG	5082	Hs.271749	GO:0005057|GO:0005515|GO:0005737|GO:0006457|GO:0007165|GO:0007601|GO:0008277|GO:0032403|GO:0035556|GO:0061084|GO:1902605	phosducin like	745.543	511.822	9.65287	8.70894	885.451	612.019	739.158	539.587	514.314	481.564	9.80944	9.55468	9.5945	8.5935	8.52282	9.0105
ASHGV40022514	0.0147272	0.149438	1.92213	up	protein_coding	NM_023075	MPPE1	RefSeq	2976	chr18	-	11883471	11908796	GAAAGGGACATCCCATTTAAGGAGAACTATGACGTGCTTTCACGGGAGGCATCACAAAAG	65258	Hs.712666	GO:0005515|GO:0005654|GO:0005793|GO:0005794|GO:0005801|GO:0006506|GO:0006888|GO:0008081|GO:0016021|GO:0030145|GO:0033116|GO:0034235|GO:0070971	metallophosphoesterase 1	256.829	181.789	8.13208	7.18937	255.348	225.757	289.381	192.254	177.036	176.076	8.03385	8.13601	8.22638	7.03483	6.90523	7.62804
ASHGV40047771	0.00513443	0.100874	1.9214	up	protein_coding	NM_015983	UBE2D4	RefSeq	3998	chr7	+	43966034	43995735	CAACCCCGATGACCCCCTGGTGCCAGAGATAGCACACACCTACAAGGCCGACAGAGAGAA	51619	Hs.19196	GO:0004842|GO:0005515|GO:0005524|GO:0016567|GO:0016874|GO:0035519|GO:0044314|GO:0061631|GO:0070534|GO:0070936|GO:0070979|GO:0085020	ubiquitin conjugating enzyme E2D 4 (putative)	4430.52	2718.24	12.2115	11.2694	3998.24	4376.67	4916.65	2617.05	2586.2	2951.46	11.9386	12.3474	12.3485	11.1722	11.1652	11.4706
ASHGV40035847	0.0182053	0.161499	1.92112	up	protein_coding	NM_005385	NKTR	RefSeq	7312	chr3	+	42642146	42690233	AAGTAGAAGCCAGAGAAGTGACAGTTACCACCGAGGCAGAAGTTATAATCGGCGGTCCAG	4820	Hs.529509	GO:0000413|GO:0003755|GO:0006457|GO:0016018|GO:0016020	natural killer cell triggering receptor	633.577	435.119	9.40775	8.4658	799.803	511.687	589.241	451.704	419.359	434.295	9.66707	9.29833	9.25784	8.32129	8.20266	8.87345
ASHGV40023153	0.00175259	0.0744379	1.91886	up	protein_coding	NM_014214	IMPA2	RefSeq	1537	chr18	+	11981426	12030885	GCGATGCTCATAGCTCAGGCCTTACAGACGATTAACTATGGGCGGGATGATGAGAAGTGA	3613	Hs.743311	GO:0000287|GO:0005515|GO:0005737|GO:0005829|GO:0006020|GO:0006021|GO:0006470|GO:0006470|GO:0006470|GO:0006796|GO:0007165|GO:0008934|GO:0042803|GO:0043647|GO:0044281|GO:0046854|GO:0046855|GO:0052832|GO:0052833	inositol(myo)-1(or 4)-monophosphatase 2	1289.9	857.49	10.4427	9.50241	1461.83	1068.29	1339.57	884.06	864.917	823.493	10.5192	10.3444	10.4644	9.39843	9.37565	9.73316
ASHGV40015217	0.0414297	0.219962	1.91805	up	protein_coding	NM_015072	TTLL5	RefSeq	4773	chr14	+	76127550	76421425	CAAACCCCCACCCAACCACGAACAAGTGCTCAGAAGGGCAACATCCCAGAAAGCTTCCAA	23093	Hs.709609	GO:0005634|GO:0005737|GO:0005813|GO:0005929|GO:0006351|GO:0007288|GO:0009566|GO:0016874|GO:0018095|GO:0030317	tubulin tyrosine ligase like 5	640.064	454.217	9.44802	8.50838	661.293	618.395	640.506	443.091	395.51	524.05	9.38994	9.5686	9.38552	8.2913	8.1115	9.12233
ASHGV40025973	0.015511	0.152174	1.91744	up	protein_coding	NM_007147	ZNF175	RefSeq	3788	chr19	+	52074530	52092991	ATATCTGACAGATCATACAGGTGATATACCCTGTATATGCAAGGAATGTGGGAAGGTCTT	7728	Hs.119014	GO:0003677|GO:0003700|GO:0005515|GO:0005654|GO:0005737|GO:0006351|GO:0006355|GO:0045111|GO:0046872|GO:0051607	zinc finger protein 175	68.0165	48.8819	6.19373	5.25455	81.0295	45.8627	77.1573	52.7698	52.7204	41.1556	6.39391	5.87239	6.3149	5.10539	5.07249	5.58575
ASHGV40018252	0.0111835	0.135803	1.91736	up	protein_coding	NM_152649	MLKL	RefSeq	2522	chr16	-	74705752	74734789	GTTATCTATGGGTGCAAGGAGTGGGCACGCTTCTCTGTTACAAATAGAAAACGATTCCAG	197259	Hs.119878	GO:0004672|GO:0004674|GO:0005515|GO:0005524|GO:0005737|GO:0005829|GO:0005886|GO:0006468|GO:0012501|GO:0019901|GO:0032403|GO:0070207|GO:0070266|GO:0070266|GO:0097300	mixed lineage kinase domain-like	581.563	398.408	9.27737	8.33826	762.047	485.871	496.772	405.358	444.978	344.889	9.60258	9.2245	9.00504	8.1565	8.29861	8.55965
ASHGV40018393	0.235007	0.448207	1.91712	up	protein_coding	NM_001195125	C16orf95	RefSeq	988	chr16	-	87336403	87351026	TGTGTGTGTGAAAGGGCGCGTCAGCCATAAGAAGCCATATGCGTGCGAGCCGGTCCCCAC	100506581	Hs.729380		chromosome 16 open reading frame 95	3160.15	2480.64	11.7247	10.7858	3276.47	2805.85	3398.14	1336.64	1401.35	4703.95	11.6596	11.7103	11.8043	10.0683	10.1626	12.1265
ASHGV40044907	0.00202664	0.0786109	1.91641	up	protein_coding	NM_002800	PSMB9	RefSeq	1048	chr6	+	32821937	32827628	GGGAGGAATGCTGACTCGACAGCCTTTTGCCATTGGTGGCTCCGGCAGCACCTTTATCTA	5698	Hs.654585	GO:0000082|GO:0000209|GO:0000278|GO:0000502|GO:0002223|GO:0002474|GO:0002479|GO:0004175|GO:0004298|GO:0005515|GO:0005654|GO:0005737|GO:0005829|GO:0005839|GO:0005839|GO:0006521|GO:0006915|GO:0006977|GO:0010467|GO:0010499|GO:0012501|GO:0016032|GO:0031145|GO:0034641|GO:0042590|GO:0042981|GO:0043066|GO:0043161|GO:0044281|GO:0045087|GO:0051436|GO:0051437|GO:0051439|GO:0070062|GO:0090090|GO:0090263|GO:…	proteasome subunit beta 9	9048.26	5379.99	13.2182	12.2798	11386.2	7712.61	8046	5271.19	5054.64	5814.14	13.4361	13.1504	13.0681	12.2313	12.1917	12.4165
ASHGV40000080	0.235005	0.448207	1.91532	up	protein_coding	NM_014430	CIDEB	RefSeq	2252	chr14	-	24774392	24780576	TACTCTATGAGTTGTGACTTTCAAGGACTTGGCCCAAAGAAAGTACTCAGGGAGCTCCTT	27141	Hs.708040	GO:0005515|GO:0005811|GO:0005829|GO:0006915|GO:0008630|GO:0010942|GO:0042802|GO:0048471|GO:0090200|GO:0097194|GO:0097202	cell death-inducing DFFA-like effector b	33.2648	23.3651	5.07548	4.13789	43.5318	41.1507	15.112	20.5113	24.0138	25.5702	5.51328	5.72139	3.99177	3.65957	3.83988	4.91423
ASHGV40037318	0.00901115	0.126218	1.91456	up	protein_coding	NM_173463	CCDC149	RefSeq	4079	chr4	-	24807738	24981826	AACTGTGAATATTCTGATGATGCCAGTACAGTTTGATTTATTAAATGTAGGTCCTCAAGC	91050	Hs.106432		coiled-coil domain containing 149	1240.27	838.962	10.4006	9.46358	1173.06	1197.82	1349.94	824.323	823.871	868.69	10.2054	10.5181	10.4783	9.28792	9.29661	9.80621
ASHGV40033511	0.0603954	0.257053	1.91453	up	protein_coding	NM_000854	GSTT2	RefSeq	1231	chr22	+	24322218	24326106	TGGAACGCAACAGGACTGCCATGGACCAGGCCCTGCAATGGCTGGAGGACAAGTTCCTGG	2953	Hs.654462	GO:0004364|GO:0005737|GO:0006749|GO:0070062	glutathione S-transferase theta 2 (gene/pseudogene)	328.673	236.164	8.49094	7.55395	314.553	320.221	351.246	206.398	226.197	275.896	8.33614	8.62909	8.50759	7.13832	7.27181	8.25171
ASHGV40039050	0.0868383	0.297543	1.91145	up	protein_coding	NM_002993	CXCL6	RefSeq	1677	chr4	+	74702272	74704477	AGTTTGTCTGGACCCGGAAGCCCCTTTTCTAAAGAAAGTCATCCAGAAAATTTTGGACAG	6372	Hs.164021	GO:0002690|GO:0005576|GO:0005615|GO:0006935|GO:0006954|GO:0006955|GO:0007165|GO:0007186|GO:0007267|GO:0008009|GO:0008201|GO:0032496|GO:0042127|GO:0042742|GO:0045236|GO:0060326|GO:0060326|GO:0070098	chemokine (C-X-C motif) ligand 6	2631.07	1581.97	11.3835	10.4488	1513.05	2860.82	3519.35	1655.25	1550.53	1540.14	10.5683	11.7333	11.8488	10.434	10.3469	10.5655
ASHGV40014801	0.0112579	0.135803	1.91097	up	protein_coding	NM_021004	DHRS4	RefSeq	1315	chr14	+	24422943	24438488	AGGAACATTAGGGTGAACTGCCTAGCACCTGGACTTATCAAGACTAGCTTCAGCAGGATG	10901	Hs.528385	GO:0000253|GO:0004090|GO:0005102|GO:0005634|GO:0005739|GO:0005777|GO:0005778|GO:0005789|GO:0006066|GO:0008202|GO:0016655|GO:0018455|GO:0031965|GO:0042180|GO:0043231|GO:0051262|GO:0055114|GO:0055114|GO:0070062	dehydrogenase/reductase (SDR family) member 4	898.212	621.036	9.93367	8.99936	804.141	910.254	980.24	634.527	619.661	608.919	9.67271	10.1205	10.0078	8.85538	8.82132	9.3214
ASHGV40028332	0.00284546	0.0856896	1.91081	up	protein_coding	NM_015148	PASK	RefSeq	4588	chr2	-	242045513	242088919	CATGTGCAGGTTTGATAAACACCAGAACAGAAGACAGTGATGCTGTATTATTTTAGATTT	23178	Hs.397891	GO:0004674|GO:0005515|GO:0005524|GO:0005634|GO:0005737|GO:0005794|GO:0006468|GO:0035091|GO:0043576|GO:0045719|GO:0045727|GO:0046777|GO:0070092|GO:2000505	PAS domain containing serine/threonine kinase	5356.41	3284.77	12.481	11.5468	5639.54	5093.86	5335.83	2920.86	3162.05	3771.4	12.4172	12.5613	12.4644	11.3483	11.4832	11.8089
ASHGV40013750	0.0591115	0.254086	1.9083	up	protein_coding	NM_004436	ENSA	RefSeq	1252	chr1	-	150594598	150602098	GTCCTGTGCTGGCTCCTGCCCCTTCCTGCTTTTGCAGCCAGGGGTCAGGAGGTGGCTCGG	2029	Hs.632456	GO:0000086|GO:0000278|GO:0004864|GO:0005102|GO:0005654|GO:0005737|GO:0006810|GO:0007067|GO:0007584|GO:0008200|GO:0008601|GO:0009749|GO:0019212|GO:0019870|GO:0034047|GO:0043086|GO:0043086|GO:0050796|GO:0051301|GO:0051721	endosulfine alpha	3082.28	2054.13	11.6875	10.7552	3498.7	2612.67	3135.47	1650.55	1574.72	2937.12	11.7507	11.617	11.6947	10.4307	10.3717	11.4632
ASHGV40040886	0.044087	0.22586	1.90705	up	protein_coding	NM_198282	TMEM173	RefSeq	2223	chr5	-	138855112	138862375	TTCCTTCCACAGGGGGCCTTGCAGGGAAGGGTCCAGGACTTGACATCTTAAGATGCGTCT	340061	Hs.379754	GO:0002218|GO:0002230|GO:0005515|GO:0005741|GO:0005777|GO:0005789|GO:0005789|GO:0005794|GO:0005886|GO:0006915|GO:0008134|GO:0016021|GO:0019901|GO:0019901|GO:0030659|GO:0031625|GO:0032092|GO:0032479|GO:0032481|GO:0032608|GO:0032608|GO:0033160|GO:0035438|GO:0035458|GO:0042802|GO:0042803|GO:0042993|GO:0045087|GO:0045087|GO:0045087|GO:0045944|GO:0048471|GO:0051607|GO:0061507|GO:0071360	transmembrane protein 173	375.354	261.519	8.6589	7.72755	282.109	386.477	457.475	269.505	257.698	257.353	8.18291	8.90371	8.89006	7.54923	7.47693	8.1565
ASHGV40031596	0.0293656	0.195141	1.90617	up	protein_coding	NM_021931	DHX35	RefSeq	3336	chr20	+	37590980	37668366	TGAAAGCCAAAAGGGCCAAGGTCCAGGACCCGTGAGAGGAGCCCACAGCTACAGCTGCAG	60625	Hs.444520	GO:0000398|GO:0004004|GO:0005524|GO:0005737|GO:0006396|GO:0044822|GO:0071013	DEAH (Asp-Glu-Ala-His) box polypeptide 35	70.2894	51.8032	6.26898	5.3383	69.847	60.7373	80.2838	47.8512	57.1493	50.4092	6.17916	6.25877	6.36901	4.95503	5.18874	5.87113
ASHGV40030284	0.561556	0.712685	1.90609	up	protein_coding	NM_019078	UGT1A5	RefSeq	2345	chr2	+	234621637	234681945	GAAGAATGGCAATTATGAACAATATGTCTTTGATCATACATAGGTCTTGTGTGGAGCTAC	54579		GO:0005789|GO:0009813|GO:0015020|GO:0016021|GO:0032870|GO:0043231|GO:0052696|GO:0052697	UDP glucuronosyltransferase 1 family, polypeptide A5	155.55	49.416	6.09418	5.16356	22.8588	419.893	23.8974	58.1206	66.0101	24.1174	4.62153	9.01776	4.64325	5.25014	5.40876	4.83179
ASHGV40018544	0.00488186	0.0998408	1.90554	up	protein_coding	NM_015133	MAPK8IP3	RefSeq	5653	chr16	+	1756220	1820318	AGAAGCTGCGGAACGTGCTGGTGCTGAGCGGCGGGGAGGGCTACATCGACTTCCGCATTG	23162	Hs.207763	GO:0000139|GO:0001701|GO:0005078|GO:0005078|GO:0005737|GO:0005790|GO:0007257|GO:0007411|GO:0007585|GO:0008104|GO:0008432|GO:0009791|GO:0010468|GO:0016192|GO:0016192|GO:0019894|GO:0019894|GO:0030159|GO:0030425|GO:0030673|GO:0030900|GO:0031434|GO:0031435|GO:0046328|GO:0048286|GO:0060425	mitogen-activated protein kinase 8 interacting protein 3	433.267	304.789	8.87862	7.94842	495.834	372.525	431.44	329.433	308.274	276.661	8.98017	8.85034	8.80534	7.84589	7.74349	8.25588
ASHGV40005502	0.00276967	0.0855546	1.90451	up	protein_coding	NM_001304746	RHBDL2	RefSeq	1854	chr1	-	39351477	39395185	TTTATCTACAGTCCTGAGAAGAGGGAGGAAGCCTGGAGGTTTATCTCATACATGCTGGTA	54933	Hs.524626	GO:0004252|GO:0005886|GO:0016021|GO:0016485	rhomboid, veinlet-like 2 (Drosophila)	716.876	503.127	9.61194	8.68252	762.427	634.229	753.971	553.601	495.266	460.515	9.6036	9.60654	9.62569	8.63536	8.46499	8.94722
ASHGV40007753	0.0544935	0.246041	1.90406	up	protein_coding	NM_024769	CLMP	RefSeq	2645	chr11	-	122943032	123066007	AGTGCACAGCAGGCAACGAAGCTGGGAAGGAAAGCTGTGTGGTGCGAGTAACTGTACAGT	79827	Hs.591949	GO:0005881|GO:0005886|GO:0005923|GO:0009986|GO:0016021|GO:0048565|GO:0070062	CXADR-like membrane protein	772.319	500.72	9.60576	8.67667	1212.49	513.275	591.195	530.64	520.858	450.663	10.2516	9.30109	9.26458	8.56759	8.5441	8.91833
ASHGV40013831	0.00758842	0.118639	1.90346	up	protein_coding	NM_032876	AJUBA	RefSeq	4262	chr14	-	23440382	23451851	CAATGTTCTGGTCCTGGATTCCAGGAGTAGAGGACCTAGCTTTAAATCAATTAGTTTCAG	84962	Hs.655832	GO:0000086|GO:0000122|GO:0000278|GO:0000932|GO:0001666|GO:0003682|GO:0003714|GO:0005515|GO:0005634|GO:0005667|GO:0005815|GO:0005829|GO:0005886|GO:0005911|GO:0005925|GO:0006351|GO:0008270|GO:0016339|GO:0030027|GO:0030032|GO:0030334|GO:0031328|GO:0031334|GO:0033673|GO:0034613|GO:0035195|GO:0035313|GO:0035331|GO:0043087|GO:0043123|GO:0043406|GO:0045294|GO:0046474|GO:0048041|GO:0051015|GO:1900037|GO:…	ajuba LIM protein	1236.31	830.275	10.3789	9.45026	1236.53	1001.68	1470.73	794.846	871.413	824.567	10.2783	10.2566	10.6017	9.23032	9.3853	9.73517
ASHGV40042642	0.0768362	0.283764	1.90293	up	protein_coding	NM_001445	FABP6	RefSeq	587	chr5	+	159656436	159665729	AACAAGTTCACTGTTGGCAAGGAAAGCAACATACAGACAATGGGGGGCAAGACGTTCAAG	2172	Hs.519719	GO:0005215|GO:0005737|GO:0005829|GO:0006629|GO:0008206|GO:0008285|GO:0008289|GO:0015721|GO:0019433|GO:0044281	fatty acid binding protein 6, ileal	27.7898	21.8851	4.96764	4.03941	30.7468	24.4709	28.1517	22.7529	19.3893	23.5132	5.02999	4.99622	4.8767	3.82144	3.50177	4.79503
ASHGV40037824	0.0199857	0.167834	1.9016	up	protein_coding	NM_005908	MANBA	RefSeq	3311	chr4	-	103552642	103682151	GGTTGTATTTTCAGTGGACAATGGGAATAAAGCATTTCTAAAGCACCGACTGGAGAGGAA	4126	Hs.480415	GO:0004567|GO:0005537|GO:0005764|GO:0005975|GO:0006464|GO:0043231|GO:0046355	mannosidase, beta A, lysosomal	403.903	284.671	8.77757	7.85036	367.656	364.998	479.055	281.604	289.041	283.37	8.5571	8.8219	8.95372	7.61353	7.65134	8.2862
ASHGV40052253	0.0208164	0.170838	1.90043	up	protein_coding	NM_005658	TRAF1	RefSeq	4450	chr9	-	123664670	123689173	GGCCTATTGAAAGCAGGATGAGATGATAATTTAAGACACTGAATGATTTCTTTTCCAACA	7185	Hs.531251	GO:0005164|GO:0005515|GO:0005737|GO:0006461|GO:0006915|GO:0007165|GO:0008270|GO:0031625|GO:0031996|GO:0051092|GO:2001236	TNF receptor associated factor 1	708.216	493.053	9.58081	8.65449	575.34	806.298	743.01	509.305	530.644	439.212	9.18824	9.95203	9.60217	8.50471	8.57151	8.88724
ASHGV40039592	0.029761	0.19568	1.89928	up	protein_coding	NM_153027	FAM218A	RefSeq	2174	chr4	+	165878099	165880273	CCTGGGTCATGCCATCCTACACCAAATTCCTGTTAAACAGAGGCATGATTTATTCCAGTG	152756	Hs.178648	GO:0005515	family with sequence similarity 218 member A	80.3036	59.2005	6.46636	5.54091	77.8885	77.4145	85.6077	57.0767	62.3316	58.1932	6.33588	6.60001	6.46318	5.22211	5.32429	6.07632
ASHGV40024169	0.319275	0.52045	1.89844	up	protein_coding	NM_003036	SKI	RefSeq	5707	chr1	+	2160133	2241652	CGAGAAGAAGATGAAAGAGGCCAACGAGTCACGGCTGCGCCTGAAGCGGGAGCTGGAGCA	6497	Hs.656507	GO:0000122|GO:0000122|GO:0000122|GO:0001843|GO:0002089|GO:0003682|GO:0003714|GO:0003714|GO:0005515|GO:0005634|GO:0005654|GO:0005667|GO:0005737|GO:0005737|GO:0005813|GO:0006351|GO:0006367|GO:0007179|GO:0007179|GO:0008270|GO:0008283|GO:0008285|GO:0009948|GO:0010467|GO:0010626|GO:0014902|GO:0016604|GO:0016605|GO:0017053|GO:0019901|GO:0019904|GO:0021772|GO:0022011|GO:0030177|GO:0030326|GO:0030509|GO:…	SKI proto-oncogene	83.8263	62.5442	6.38849	5.46367	139.807	57.8519	53.8199	36.9944	50.0008	100.638	7.17416	6.19153	5.79977	4.55478	4.98744	6.84881
ASHGV40008164	0.0311398	0.198548	1.89825	up	protein_coding	NM_002301	LDHC	RefSeq	1318	chr11	+	18433852	18472793	GAGGCCCTTTTCAAGAAGAGTGCAGAAACACTTTGGAATATTCAAAAGGATCTAATATTT	3948	Hs.654377	GO:0004459|GO:0005634|GO:0005737|GO:0005975|GO:0006754|GO:0019244|GO:0019516|GO:0030317|GO:0031514|GO:0070062	lactate dehydrogenase C	357.93	256.592	8.61601	7.69134	358.798	346.568	368.423	252.473	243.599	273.703	8.5221	8.74823	8.57768	7.44557	7.38706	8.24138
ASHGV40010656	0.00506215	0.100606	1.89711	up	protein_coding	NM_019086	VSIG10	RefSeq	5003	chr12	-	118501397	118541810	GGGAGGTTGGGAGAAATTAGTTCTGAGGTTATCATATGCCTTTTTTAAAAGATAATGGAA	54621	Hs.187624	GO:0016021	V-set and immunoglobulin domain containing 10	2756.91	1753.77	11.529	10.6052	2743.1	2978.51	2549.12	1933.98	1611.53	1715.82	11.3953	11.7924	11.3993	10.6883	10.4054	10.7219
ASHGV40007435	0.00156621	0.0731074	1.89537	up	protein_coding	NM_007166	PICALM	RefSeq	4169	chr11	-	85668213	85780139	TCCCACCTAGCAAGTTAGTATCTGATGACTTGGATTCATCTTTAGCCAACCTTGTGGGCA	8301	Hs.163893	GO:0005515|GO:0005545|GO:0005634|GO:0005794|GO:0005905|GO:0005905|GO:0006461|GO:0006898|GO:0006898|GO:0007409|GO:0008283|GO:0010629|GO:0016020|GO:0016188|GO:0016192|GO:0016197|GO:0030097|GO:0030100|GO:0030122|GO:0030132|GO:0030276|GO:0030276|GO:0030276|GO:0031623|GO:0031982|GO:0032050|GO:0032880|GO:0035459|GO:0035615|GO:0042734|GO:0043025|GO:0043231|GO:0045211|GO:0045893|GO:0048261|GO:0048268|GO:…	phosphatidylinositol binding clathrin assembly protein	1263.01	844.742	10.4029	9.48041	1447.5	967.679	1373.86	938.723	853.51	741.994	10.5023	10.2062	10.5001	9.49494	9.35307	9.59323
ASHGV40005411	0.024655	0.183018	1.89472	up	protein_coding	NM_019590	KIAA1217	RefSeq	7759	chr10	+	24497719	24836777	GGAACCCTGGACAAACCCGGCAAGCAGTCCAAACTGCAGGATCCCCGCCAATATCGTCAG	56243	Hs.445885	GO:0003674|GO:0005515|GO:0005737|GO:0048706	KIAA1217	401.073	282.888	8.76102	7.83904	488.816	350.392	364.012	275.089	285.366	288.208	8.9603	8.76508	8.55768	7.57944	7.62851	8.30916
ASHGV40056568	0.0380098	0.213506	1.8946	up	protein_coding	NM_012423	RPL13A	RefSeq	1196	chr19	+	49990810	49995564	TACGGGACCCAGGGGCAGCAGCAGTCCAGGTGCCACAGGCAGCCCTGGGACATAGGAAGC	23521	Hs.523185	GO:0000184|GO:0003729|GO:0003735|GO:0005634|GO:0005730|GO:0005737|GO:0005829|GO:0005925|GO:0006412|GO:0006412|GO:0006413|GO:0006414|GO:0006415|GO:0006614|GO:0010467|GO:0015934|GO:0016020|GO:0016032|GO:0017148|GO:0017148|GO:0019058|GO:0019083|GO:0022625|GO:0030529|GO:0044267|GO:0044822|GO:0071346|GO:0097452|GO:1901194	ribosomal protein L13a	9208.96	5546.56	13.2375	12.3156	6839.98	10179	10607.9	4930.82	5081.48	6627.38	12.7132	13.5305	13.4687	12.1359	12.1989	12.612
ASHGV40003357	0.176939	0.39949	1.89258	up	protein_coding	NM_182481	BAGE3	RefSeq	1891	chr21	-	11020841	11098925	GCACAGCTCTCGATGTGCATTTTGTAAGCACTTTGGAGCCACTATCAAATGCTGTGAAGA	85318		GO:0005576	B melanoma antigen family member 3	84.7526	57.2696	6.39774	5.47738	47.9235	139.292	67.0426	67.8408	57.3419	46.6259	5.64461	7.43868	6.10991	5.47535	5.19328	5.76351
ASHGV40021356	0.000329454	0.0495456	1.89251	up	protein_coding	NM_017775	TTC19	RefSeq	3505	chr17	+	15902693	15932723	AGCTGTCAAAGAAAAGTAGACCTTTGACAAATTCTGTCAAGCTCTAAATCCATTTTTGTG	54902	Hs.462316	GO:0000910|GO:0005515|GO:0005739|GO:0005743|GO:0005813|GO:0030496|GO:0034551	tetratricopeptide repeat domain 19	440.09	313.108	8.89832	7.97802	479.124	357.532	483.616	356.454	337.9	244.97	8.93303	8.79497	8.96696	7.96371	7.88101	8.08934
ASHGV40008026	0.13121	0.35109	1.89048	up	protein_coding	NM_001005165	OR52E4	RefSeq	939	chr11	+	5905522	5906461	GGAGTCAGGACCAAGCAGATCCGAGAGCAAATTGTGAAAATATTTGTACAGAAAGAATAA	390081	Hs.553739	GO:0004930|GO:0004984|GO:0005886|GO:0007186|GO:0016021|GO:0050911	olfactory receptor family 52 subfamily E member 4	17.7131	14.6792	4.28711	3.36836	25.9077	12.5209	14.7109	23.9933	9.70463	10.3396	4.7911	4.11643	3.95381	3.90523	2.55866	3.64118
ASHGV40025173	0.287277	0.494934	1.88756	up	protein_coding	NM_021146	ANGPTL7	RefSeq	2307	chr1	+	11249345	11256038	ATCATAACAACACAGCCTTCAGCACCAAGGACAAGGACAATGACAACTGCTTGGACAAGT	10218	Hs.146559	GO:0005576|GO:0006979	angiopoietin like 7	107.007	64.4854	6.56374	5.64721	51.1718	211.145	58.7036	77.51	67.1019	48.8443	5.73551	8.03663	5.91907	5.67699	5.43453	5.83012
ASHGV40019762	0.00243483	0.0841193	1.88395	up	protein_coding	NM_014804	KIAA0753	RefSeq	4701	chr17	-	6481644	6544247	TATGCAGAAGCTGTGTTCACCTCAGAATTCTTAGAGGCTGCTACATAAAGGCTCTCTGAG	9851	Hs.28070	GO:0005515|GO:0005737|GO:0005813	KIAA0753	190.134	137.9	7.69805	6.78428	189.325	169.228	211.848	153.419	145.457	114.824	7.60905	7.71857	7.76652	6.70646	6.6158	7.0306
ASHGV40028077	0.0809607	0.289535	1.88252	up	protein_coding	NM_001144889	SLC23A3	RefSeq	2394	chr2	-	220026180	220034817	CCGTCTCAAGGCATTTACGGTTTAAAAAGACCTTTGTAATTACTAACGAAAATGCAAAGC	151295	Hs.124565	GO:0005215|GO:0016021|GO:0055085	solute carrier family 23 member 3	166.626	122.468	7.50457	6.5919	168.919	144.443	186.518	99.2288	123.918	144.256	7.43989	7.48947	7.58434	6.05374	6.3702	7.35177
ASHGV40042296	0.0385173	0.214668	1.88158	up	protein_coding	NM_000758	CSF2	RefSeq	800	chr5	+	131409484	131411863	AAGCTCAAGGGCCCCTTGACCATGATGGCCAGCCACTACAAGCAGCACTGCCCTCCAACC	1437	Hs.1349	GO:0001892|GO:0005125|GO:0005129|GO:0005515|GO:0005576|GO:0005615|GO:0006955|GO:0008083|GO:0008284|GO:0010628|GO:0010744|GO:0032747|GO:0042045|GO:0042116|GO:0042523|GO:0043011|GO:0045740|GO:0045918|GO:0071222|GO:0071803|GO:0097028|GO:2001240	colony stimulating factor 2 (granulocyte-macrophage)	313.646	225.065	8.41123	7.49928	383.881	280.102	276.955	225.476	214.595	235.123	8.62485	8.44565	8.16319	7.26887	7.19434	8.03463
ASHGV40007806	0.00984439	0.129809	1.88088	up	protein_coding	NM_032795	RPUSD4	RefSeq	2527	chr11	-	126071988	126081587	AATGAGGATCAAAATGAGAACAATGAAGCCAAGTGTCTGGGAGCACAGTGAAGACCATGG	84881	Hs.150458	GO:0001522|GO:0005515|GO:0005739|GO:0009982|GO:0044822	RNA pseudouridylate synthase domain containing 4	341.704	244.522	8.53921	7.6278	316.975	307.758	400.378	246.395	264.451	222.721	8.34694	8.57752	8.69317	7.40745	7.51658	7.95937
ASHGV40045136	0.0219676	0.174787	1.88022	up	protein_coding	NM_014002	IKBKE	RefSeq	3492	chr1	+	206643585	206670223	GCTGTTTGGACAAGATGAACTTCATCTACAAACAGTTCAAGAAGTCTAGGATGAGGCCAG	9641	Hs.321045	GO:0002224|GO:0002756|GO:0004704|GO:0005515|GO:0005524|GO:0005634|GO:0005654|GO:0005737|GO:0005829|GO:0006468|GO:0006955|GO:0007252|GO:0008384|GO:0008630|GO:0010008|GO:0016605|GO:0031625|GO:0031966|GO:0032480|GO:0034138|GO:0034142|GO:0035456|GO:0035666|GO:0036435|GO:0038061|GO:0043123|GO:0045087|GO:0051260|GO:0070530	inhibitor of kappa light polypeptide gene enhancer in B-cells, kinase epsilon	31.8249	24.966	5.1459	4.23499	25.2871	30.925	39.2627	29.8406	25.7717	19.2857	4.75876	5.32895	5.34999	4.23401	3.96095	4.51002
ASHGV40041293	0.0263165	0.18604	1.88015	up	protein_coding	NM_017542	POGK	RefSeq	3852	chr1	+	166808723	166823709	TGGGCTTCCCAGGGTATGACCTCTCGGCTGATGACATAGCTGGGAAGTTTCAGTTCAGCC	57645	Hs.432752	GO:0003677|GO:0005515|GO:0005634|GO:0006355|GO:0007275	pogo transposable element with KRAB domain	80.1033	59.6279	6.45927	5.54842	77.5808	73.0704	89.6587	64.3228	57.4584	57.1026	6.3308	6.52031	6.52671	5.39923	5.19715	6.04888
ASHGV40014151	0.00168622	0.0742272	1.87984	up	protein_coding	NM_005982	SIX1	RefSeq	2687	chr14	-	61111416	61116155	AGGAACATTTTTGCAGCTTGTTTCTGGAGTTGTTTGCGCATAAAGGAATGGTGGACTTTC	6495	Hs.633506	GO:0000122|GO:0000978|GO:0000978|GO:0001077|GO:0001077|GO:0001657|GO:0001658|GO:0001759|GO:0001822|GO:0003151|GO:0003677|GO:0003682|GO:0003700|GO:0003700|GO:0005515|GO:0005634|GO:0005654|GO:0005667|GO:0005730|GO:0005737|GO:0006355|GO:0006366|GO:0006915|GO:0007389|GO:0007519|GO:0007605|GO:0008582|GO:0014842|GO:0021610|GO:0030855|GO:0030878|GO:0030910|GO:0032880|GO:0034504|GO:0035909|GO:0042472|GO:…	SIX homeobox 1	4238.13	2652.38	12.1559	11.2453	4003.05	4377.65	4333.7	2762.39	2629.07	2565.69	11.94	12.3492	12.1785	11.2668	11.195	11.2741
ASHGV40048303	0.421261	0.604112	1.87958	up	protein_coding	NM_005295	GPR22	RefSeq	2976	chr7	+	107110501	107116125	CGACTTTAAGACATTAAGGAGTTAAAACCAGGGAATAGGTCTACATTACTGATGGAATAT	2845	Hs.657277	GO:0004930|GO:0005887|GO:0007186|GO:0032870|GO:0042277|GO:1901652	G protein-coupled receptor 22	46.6402	38.9358	5.55814	4.64773	63.2684	54.8544	21.7977	13.8886	45.7398	57.1789	6.04127	6.11522	4.51794	3.0446	4.84753	6.05107
ASHGV40030971	0.255784	0.467572	1.87885	up	protein_coding	NM_000961	PTGIS	RefSeq	5603	chr20	-	48120410	48184707	AACGCAGATGTGGAGATCCCTGAGTTTGACCTCAGCAGGTACGGCTTCGGTCTGATGCAG	5740	Hs.302085	GO:0001516|GO:0004497|GO:0005506|GO:0005515|GO:0005615|GO:0005634|GO:0005783|GO:0005789|GO:0005901|GO:0006690|GO:0006766|GO:0006767|GO:0006769|GO:0006805|GO:0007566|GO:0008116|GO:0016021|GO:0016705|GO:0019369|GO:0019371|GO:0019674|GO:0020037|GO:0032088|GO:0035360|GO:0044281|GO:0045019|GO:0045766|GO:0046697|GO:0050728|GO:0055114|GO:0071347|GO:0071354|GO:0071456|GO:0097190|GO:1900119	prostaglandin I2 (prostacyclin) synthase	82.3553	49.5638	6.13335	5.2235	35.0504	41.1739	170.841	65.224	52.2383	31.2292	5.21891	5.72242	7.45873	5.41945	5.05571	5.19535
ASHGV40030111	0.188349	0.408725	1.87816	up	protein_coding	ENST00000456163	AC007557.1	GENCODE	393	chr2	+	217735494	217736362	ATATTCCCCACAGAGGCAAAAAGAAAGGAAATTATCTCTGAAAAGGAATGGGAGGACAAG					16.2765	13.7206	4.22218	3.31287	20.008	12.8234	15.9981	12.1564	10.7868	18.2187	4.44648	4.14656	4.07352	2.87413	2.63495	4.42952
ASHGV40037888	0.363231	0.55818	1.878	up	protein_coding	NM_024019	NEUROG2	RefSeq	2370	chr4	-	113434671	113437328	AAGAAGACCCGTAGACTGAAGGCCAACAACCGCGAGCGAAACCGCATGCACAACCTCAAC	63973	Hs.744415	GO:0001764|GO:0005634|GO:0006351|GO:0007411|GO:0021954|GO:0030900|GO:0043565|GO:0045165|GO:0045666|GO:0045944|GO:0046983|GO:0048469|GO:0051091|GO:0070888	neurogenin 2	48.5491	35.805	5.5499	4.6407	86.1742	35.5936	23.8794	19.9661	32.0588	55.3901	6.4816	5.52606	4.64205	3.61748	4.29908	6.00555
ASHGV40016602	0.174318	0.396274	1.87756	up	protein_coding	NM_013372	GREM1	RefSeq	4150	chr15	+	33010204	33026870	AAGAAGAAGAGAGTCACACGTGTGAAGCAGTGTCGTTGCATATCCATCGATTTGGATTAA	26585	Hs.40098	GO:0000902|GO:0001658|GO:0002042|GO:0002092|GO:0003257|GO:0003337|GO:0005125|GO:0005515|GO:0005615|GO:0006915|GO:0007165|GO:0007171|GO:0007267|GO:0008284|GO:0009954|GO:0009986|GO:0010717|GO:0016015|GO:0030199|GO:0030297|GO:0030308|GO:0030326|GO:0030502|GO:0030514|GO:0030514|GO:0032331|GO:0032872|GO:0033689|GO:0036122|GO:0042346|GO:0043066|GO:0043184|GO:0045766|GO:0045892|GO:0045944|GO:0046851|GO:…	gremlin 1, DAN family BMP antagonist	2055.6	1444.8	11.046	10.1372	3000.41	1618.02	1548.36	935.702	1145.82	2252.89	11.53	10.9253	10.6828	9.48857	9.82545	11.0975
ASHGV40025914	0.200998	0.419703	1.87693	up	protein_coding	NM_021228	SCAF1	RefSeq	4323	chr19	+	50145381	50161906	TGCCGGAGTCCACGGTCAGAGCCCCGTTCCCAGGAATCAGGGGGCACTGACACGGCTACT	58506	Hs.103521	GO:0003723|GO:0005634|GO:0006366|GO:0006397|GO:0008380|GO:0019904	SR-related CTD-associated factor 1	33.6414	27.8364	5.23909	4.33071	35.3712	28.9343	36.6187	25.8786	19.368	38.2626	5.23263	5.23725	5.24738	4.01015	3.50015	5.48182
ASHGV40042905	0.0621532	0.259685	1.87682	up	protein_coding	NM_005562	LAMC2	RefSeq	5623	chr1	+	183155173	183214262	AATACCCAGGCTCTTGAGCAACAGTGAAGCTGCCATAAATATTTCTCAACTGAGGTTCTT	3918	Hs.591484	GO:0005576|GO:0005607|GO:0005610|GO:0005615|GO:0005938|GO:0007155|GO:0008201|GO:0008544|GO:0016020|GO:0022617|GO:0030198|GO:0031581|GO:0034329|GO:0048471	laminin subunit gamma 2	99.2559	69.0643	6.66524	5.75695	155.833	65.2511	76.6833	76.3256	75.7597	55.1076	7.32947	6.36007	6.30618	5.653	5.61981	5.99804
ASHGV40019154	0.298403	0.503996	1.87341	up	protein_coding	NM_175617	MT1E	RefSeq	519	chr16	+	56659584	56661024	TCGTCTCACTGGTGTGAGCTCCAGCATCCCCTTTGCTCGAAATGGACCCCAACTGCTCTT	4493	Hs.744893	GO:0005634|GO:0005737|GO:0008270|GO:0045926|GO:0048471|GO:0071276|GO:0071294	metallothionein 1E	1905.17	913.177	10.5027	9.59699	4198.89	760.211	756.409	943.142	983.227	813.161	12.008	9.86945	9.63052	9.50036	9.5756	9.71502
ASHGV40006928	0.129019	0.348779	1.87302	up	protein_coding	NM_001194986	TRABD2B	RefSeq	7029	chr1	-	48226199	48462562	CACCTCCTGCTCCCCGACAGCCTCAGCCAGCTGGAGGAGTTTGGCCGGCAGAGGAAGTGG	388630	Hs.61504	GO:0004222|GO:0005515|GO:0005887|GO:0006508|GO:0008152|GO:0016055|GO:0017147|GO:0018158|GO:0030178|GO:0031301|GO:0046872|GO:0070062	TraB domain containing 2B	860.734	652.477	9.8717	8.96634	917.513	743.135	921.555	513.064	496.915	947.452	9.8569	9.83583	9.92238	8.51605	8.46949	9.91346
ASHGV40041835	0.00313608	0.0876258	1.87163	up	protein_coding	NM_020726	NLN	RefSeq	8672	chr5	+	65018022	65125111	GGCCAATATTATGGATATCTTTGGAGTGAAGTATTTTCCATGGATATGTTTTACAGCTGT	57486	Hs.247460	GO:0004222|GO:0005758|GO:0005886|GO:0006111|GO:0006508|GO:0042277|GO:0046872|GO:1902809	neurolysin (metallopeptidase M3 family)	1573.47	1052.45	10.714	9.80968	1957.75	1267.38	1495.28	1143.73	1021.5	992.118	10.9186	10.5931	10.6303	9.81144	9.63869	9.97893
ASHGV40021488	0.139955	0.36008	1.87084	up	protein_coding	NM_015077	SARM1	RefSeq	7305	chr17	+	26698682	26728055	TCACCTGGAGCACTGGACAAGTGCATGCAAGACCATGACTGCAAGGATTGGGTGCATAAG	23098	Hs.743510	GO:0002224|GO:0002756|GO:0005737|GO:0005739|GO:0005829|GO:0005874|GO:0009749|GO:0030054|GO:0030424|GO:0030425|GO:0031315|GO:0034138|GO:0034142|GO:0042981|GO:0045087|GO:0045202|GO:0048814|GO:1901214	sterile alpha and TIR motif containing 1	29.8886	23.4435	5.03562	4.13193	19.6899	34.6098	35.3662	27.7589	19.2178	23.3538	4.42241	5.48593	5.19852	4.12243	3.48659	4.78678
ASHGV40027640	0.00344418	0.0890174	1.87013	up	protein_coding	NM_022168	IFIH1	RefSeq	3617	chr2	-	163123588	163175218	CCAATCTTGACTATTCAGAATGCTGTTTATTTAGTGATGAGGATTAGCACTTGATTGAAG	64135	Hs.163173	GO:0003677|GO:0003725|GO:0003725|GO:0003727|GO:0004386|GO:0005515|GO:0005524|GO:0005634|GO:0005829|GO:0008270|GO:0009597|GO:0009615|GO:0016032|GO:0016925|GO:0032480|GO:0032727|GO:0032727|GO:0032728|GO:0032728|GO:0032728|GO:0034344|GO:0039528|GO:0039530|GO:0043021|GO:0045087	interferon induced, with helicase C domain 1	2359.19	1547.84	11.312	10.4089	2366.47	2377.23	2333.87	1516.54	1508.75	1618.23	11.1828	11.4764	11.2769	10.2916	10.2918	10.6433
ASHGV40052302	0.108068	0.324254	1.86722	up	protein_coding	NM_004959	NR5A1	RefSeq	3095	chr9	-	127243514	127269699	ACGAGATGCCCCGCAACAACCTGCTCATCGAAATGCTGCAAGCCAAGCAGACTTGAGCCT	2516	Hs.495108	GO:0000980|GO:0001553|GO:0003677|GO:0003682|GO:0003690|GO:0003705|GO:0003707|GO:0003713|GO:0004879|GO:0005515|GO:0005543|GO:0005634|GO:0005654|GO:0006367|GO:0007267|GO:0007538|GO:0008270|GO:0008584|GO:0009888|GO:0010259|GO:0010467|GO:0019899|GO:0030154|GO:0030325|GO:0030522|GO:0042445|GO:0043401|GO:0045944|GO:0045944|GO:0050810|GO:0051457|GO:0090575|GO:2000020|GO:2000195	nuclear receptor subfamily 5 group A member 1	108.733	73.5563	6.75766	5.85677	105.315	53.426	167.457	74.5061	80.386	65.7768	6.76155	6.08145	7.42999	5.61244	5.70951	6.24837
ASHGV40016598	0.051943	0.24154	1.86652	up	protein_coding	NM_001282494	GOLGA8N	RefSeq	5329	chr15	+	32885656	32899511	GGGCATGCTTGGCATGAGATAATGTGTTTCATTTTTACAAAGGTGTAATATAACTATGCA	643699	Hs.672754	GO:0005794	golgin A8 family member N	888.535	635.77	9.90498	9.00463	1088.54	792.225	784.84	551.351	604.125	751.834	10.1021	9.92839	9.68445	8.62697	8.77741	9.60952
ASHGV40053946	0.0157009	0.152975	1.86585	up	protein_coding	NM_000266	NDP	RefSeq	2058	chrX	-	43808023	43832921	AGCCAGGGAAAGACTGGCAAGAAAAGAGTTAAGGCAAAAAAGGATGCAACAATTCTCCCG	4693	Hs.522615	GO:0001890|GO:0005109|GO:0005125|GO:0005515|GO:0005615|GO:0007033|GO:0007165|GO:0007267|GO:0007399|GO:0007601|GO:0007605|GO:0008083|GO:0008283|GO:0009986|GO:0016055|GO:0031012|GO:0035426|GO:0042803|GO:0045893|GO:0051091|GO:0060070|GO:0061299	Norrie disease (pseudoglioma)	22.9571	20.3543	4.70247	3.80263	21.8251	19.7933	27.2527	24.2714	28.0026	8.7889	4.56024	4.71506	4.8321	3.92105	4.09022	3.39663
ASHGV40042411	0.017396	0.159045	1.86489	up	protein_coding	NM_017706	WDR55	RefSeq	2580	chr5	+	140044383	140050553	GAGACTGGGGATGACAGTGACTGAAGGAATGAATTGAATCTTGAGACGGGTCCTCACCAG	54853	Hs.286261	GO:0003674|GO:0005575|GO:0005730|GO:0005737|GO:0006364|GO:0008150|GO:0016070|GO:0042273	WD repeat domain 55	718.948	514.039	9.60735	8.70826	834.404	630.472	691.969	511.144	496.037	534.935	9.7283	9.59675	9.497	8.51009	8.46715	9.14753
ASHGV40035371	0.0278494	0.190916	1.86323	up	protein_coding	NM_017541	CRYGS	RefSeq	843	chr3	-	186256231	186262167	AAATGCTGGCTGGCCTTGTGGTCCAAATAGGCATCATCAATAAAACAGTTGGCATGCATC	1427	Hs.376209	GO:0002009|GO:0002088|GO:0005212	crystallin gamma S	759.397	548.145	9.69615	8.79835	723.488	735.458	819.243	504.659	542.907	596.87	9.52818	9.81694	9.74334	8.49208	8.60635	9.29661
ASHGV40044882	0.0438663	0.225148	1.8632	up	protein_coding	NM_001710	CFB	RefSeq	2646	chr6	+	31913720	31919861	TTTCAAGTGCTGCCCTGGCTGAAGGAGAAACTCCAAGATGAGGATTTGGGTTTTCTATAA	629	Hs.69771	GO:0001848|GO:0004252|GO:0005576|GO:0005615|GO:0005886|GO:0006508|GO:0006956|GO:0006957|GO:0006957|GO:0030449|GO:0045087|GO:0070062|GO:0072562	complement factor B	17883.8	10649.8	14.1706	13.2729	12232.2	19506.3	21913	10581.1	10648.9	10719.3	13.5538	14.4517	14.5064	13.2619	13.2925	13.2642
ASHGV40014370	0.0426352	0.222261	1.86223	up	protein_coding	NM_152446	CEP128	RefSeq	4461	chr14	-	80962820	81405884	GATTCAGCTTCAAACAAGGAAGATGCCACAATGAATGGAACAAGTTCACAACCCAAAAAA	145508	Hs.162889	GO:0000922|GO:0005737|GO:0005814|GO:0005815	centrosomal protein 128kDa	1100.19	754.093	10.2	9.30293	796.852	1154.86	1348.85	818.966	715.239	728.073	9.66234	10.4608	10.4767	9.27721	9.06469	9.56688
ASHGV40034519	0.0684012	0.271218	1.86046	up	protein_coding	NM_015541	LRIG1	RefSeq	4812	chr3	-	66429220	66550845	TCACAAAGAGCCGTGGAAAGCGATGGAGAAAGCTGAAGGGACACCTGGGCCACATAAGAT	26018	Hs.518055	GO:0007605|GO:0016021|GO:0032474|GO:0060384	leucine-rich repeats and immunoglobulin-like domains 1	176.172	124.328	7.52833	6.63267	117.204	163.207	248.104	140.037	124.506	108.44	6.91965	7.66505	8.00028	6.56848	6.37655	6.95298
ASHGV40028900	0.00215911	0.0805095	1.86005	up	protein_coding	NM_001143959	C2orf74	RefSeq	887	chr2	+	61389628	61391964	AGGGAGGTAATTGTTGTGGATCTTGGGAATGAATACCCTACACCTCGAAGCTATACTCGA	339804	Hs.140617	GO:0016021	chromosome 2 open reading frame 74	3511.11	2251.35	11.8809	10.9856	3397.32	3524.71	3611.29	2319.47	2114.27	2320.32	11.7072	12.036	11.8996	10.9688	10.8484	11.1395
ASHGV40022807	0.000204037	0.0435792	1.85831	up	protein_coding	NM_025214	CCDC68	RefSeq	4136	chr18	-	52568739	52626739	AATGTTGATTAGGTTACGGAAATGAACTGGCTGGATGAAGATCTGATTTAGAAAGACTGC	80323	Hs.120790	GO:0005515	coiled-coil domain containing 68	63.2525	49.0037	6.12625	5.23226	65.2508	59.0553	65.4513	55.0808	57.4547	34.4755	6.08362	6.2189	6.07623	5.16712	5.19682	5.33284
ASHGV40047061	0.0871193	0.297728	1.85639	up	protein_coding	NM_017954	CADPS2	RefSeq	6074	chr7	-	121958477	122526813	GATATCACACAGCTTTGCAGAAGGAAGGAAGACCTTGATCGACATTGTTTTTTATTTTTT	93664	Hs.649459	GO:0008289|GO:0009267|GO:0015031|GO:0016082|GO:0030054|GO:0030659|GO:0042734|GO:0045211|GO:0045921|GO:0046872	Ca++-dependent secretion activator 2	117.696	82.9152	6.88998	5.99748	190.162	87.628	75.2969	104.24	91.3294	53.1765	7.61478	6.77669	6.27847	6.13107	5.91279	5.94858
ASHGV40011465	0.0229526	0.17853	1.85614	up	protein_coding	NM_018953	HOXC5	RefSeq	1645	chr12	+	54426831	54429144	ACTCTGGGTCCTTCCTGAAACTATATTTTGTCATATCAAATAAAGAGAGAACAGGACTAA	3222		GO:0003700|GO:0005654|GO:0006351|GO:0006357|GO:0009952|GO:0030054|GO:0043565|GO:0048706	homeobox C5	979.116	669.169	10.0103	9.11796	1328.92	744.353	864.073	662.902	676.309	668.297	10.3738	9.83692	9.82006	8.92604	8.97212	9.45572
ASHGV40052445	0.313161	0.514893	1.8515	up	protein_coding	NM_001080515	FAM163B	RefSeq	1131	chr9	-	136443536	136445368	AAGAAGGACGAGTCGGAGGAGGACGAGGAGGAACCAGACTTCGCCGTTCACTCGCACCTG	642968	Hs.741379	GO:0016021	family with sequence similarity 163 member B	162.092	87.4641	6.99921	6.11051	68.3285	64.0585	353.89	101.827	91.4621	69.1033	6.14359	6.33514	8.51889	6.09557	5.9151	6.32085
ASHGV40054269	0.0398386	0.217054	1.85022	up	protein_coding	NM_032621	BEX2	RefSeq	914	chrX	-	102564273	102565974	TTGCTAATAAAGGGGAGCCCTTGGCCCTACCTTTGAATGTTAGTGAATACTGTGTGCCTA	84707	Hs.398989	GO:0005515|GO:0005634|GO:0005737|GO:0006915|GO:0007049|GO:0042981|GO:0051726	brain expressed X-linked 2	2507.75	1556.51	11.3092	10.4215	3853.15	1711.27	1958.82	1566.72	1607.93	1494.88	11.8916	11.0121	11.024	10.3442	10.4026	10.5178
ASHGV40011071	0.0109663	0.134789	1.85018	up	protein_coding	NM_001310	CREBL2	RefSeq	3823	chr12	+	12764766	12798042	AATCTCAGCAGAACTCAAGCAGGCATACCAAGGCTGGGAAGACAGATGCTAATAGCAATT	1389	Hs.591156	GO:0003700|GO:0005634|GO:0006351|GO:0007049|GO:0007165|GO:0030154|GO:0033138|GO:0043565|GO:0045600|GO:0045893|GO:0046326|GO:0046889|GO:0050821	cAMP responsive element binding protein-like 2	755.437	544.276	9.68279	8.79512	827.537	675.524	763.248	561.422	521.328	550.078	9.71474	9.69001	9.64362	8.65593	8.54566	9.18378
ASHGV40014424	0.00784321	0.120333	1.8483	up	protein_coding	NM_005978	S100A2	RefSeq	970	chr1	-	153533584	153538306	TGGATCTCTTGGGCCCAGGACTGTTGATGCCTTTGAGTTTTGTATTCAATAAACTTTTTT	6273	Hs.516484	GO:0005509|GO:0005515|GO:0005575|GO:0042802|GO:0043542	S100 calcium binding protein A2	7623.02	4747.52	12.9895	12.1033	6569.58	8227.2	8072.29	4701.24	4624.91	4916.4	12.6542	13.2418	13.0724	12.0624	12.0605	12.1869
ASHGV40009289	0.0611945	0.258326	1.84655	up	protein_coding	NM_020716	GRAMD1B	RefSeq	7906	chr11	+	123396343	123498479	CATTGACAAGGCAGGAACAGGGTGGCTGCAAGAGGCCTGTGCAATACATGTACATAGACC	57476	Hs.144725	GO:0016020|GO:0016021	GRAM domain containing 1B	168.067	119.451	7.46019	6.57536	244.259	126.582	133.361	120.771	123.907	113.675	7.97214	7.30449	7.10395	6.34028	6.37004	7.01575
ASHGV40044785	0.0596858	0.255353	1.8442	up	protein_coding	NM_025231	ZSCAN16	RefSeq	1290	chr6	+	28092386	28097856	TCCAGCTCCATCCCAAAAAGACCCAGCTGGAGCAGGAAGCTGGGAAACCACAAAGGAATG	80345	Hs.656641	GO:0003677|GO:0003700|GO:0005515|GO:0005634|GO:0006351|GO:0006355|GO:0046872	zinc finger and SCAN domain containing 16	185.436	137.73	7.65776	6.77476	207.687	158.71	189.912	121.818	137.632	153.741	7.74116	7.62103	7.61109	6.3519	6.53327	7.43911
ASHGV40029828	0.0111304	0.135803	1.84235	up	protein_coding	NM_032523	OSBPL6	RefSeq	7240	chr2	+	179059207	179264160	CTCCAGAGATCTCGGAGACGATATATGGAAGAAAACAATCTTGAACATATACCAAAATTT	114880	Hs.318775	GO:0005515|GO:0005829|GO:0005886|GO:0006869|GO:0008289|GO:0031965|GO:0097038	oxysterol binding protein like 6	1846.79	1253.26	10.9645	10.083	1542.61	1964.78	2032.99	1302.72	1293.4	1163.67	10.5938	11.218	11.0817	10.0259	10.0286	10.1944
ASHGV40021756	0.28922	0.496463	1.83673	up	protein_coding	NM_173478	CNTD1	RefSeq	3318	chr17	+	40950853	40963605	AGACTGTTGCTTCCTCTAACACATGAGGGAGGCTGAATCCACCAAATATAAACAGCCATC	124817	Hs.12272	GO:0007131|GO:0007283	cyclin N-terminal domain containing 1	285.94	174.641	7.99172	7.11458	145.143	556.111	156.567	209.282	179.579	135.063	7.23092	9.41394	7.3303	7.15873	6.92552	7.25949
ASHGV40015203	0.246387	0.459011	1.8355	up	protein_coding	NM_024643	ZC2HC1C	RefSeq	3986	chr14	+	75536279	75546690	TTTGACTCCTCCAGGGCCCGGGCTAAGGGCACAGAACTAGAGCAGTACTTGAACTGGAAG	79696	Hs.48642	GO:0005515|GO:0046872	zinc finger, C2HC-type containing 1C	88.9239	55.7556	6.28893	5.41276	51.279	38.1382	177.355	74.7045	50.504	42.0584	5.73807	5.61654	7.51219	5.61745	5.00414	5.61669
ASHGV40007562	0.00819938	0.121872	1.83519	up	protein_coding	NM_001007232	CARD17	RefSeq	466	chr11	-	104963195	104972158	AAAGGGGCTCCAGCATGCCAAATTTGCATCACATACATTTGTGAAGAAGACAGTCACCTG	440068	Hs.732627	GO:0004869|GO:0005737|GO:0010951|GO:0042981	caspase recruitment domain family member 17	657.5	478.706	9.48507	8.60914	702.089	666.085	604.325	514.465	480.216	441.437	9.48081	9.67136	9.30302	8.51908	8.41563	8.8927
ASHGV40013568	0.0478353	0.233993	1.83467	up	protein_coding	NM_005708	GPC6	RefSeq	7114	chr13	+	93879077	95060273	TTCAGTGAAGACTACCTGGAATGTGTGAGCAAATACACTGACCAGCTCAAGCCATTTGGA	10082	Hs.444329	GO:0001523|GO:0005578|GO:0005615|GO:0005634|GO:0005796|GO:0005886|GO:0005887|GO:0005975|GO:0006024|GO:0006027|GO:0007603|GO:0016477|GO:0030203|GO:0030204|GO:0031225|GO:0043202|GO:0043395|GO:0044281	glypican 6	66.2265	49.6128	6.14096	5.26544	45.5345	63.372	89.7731	53.2947	57.1802	38.3636	5.57442	6.31982	6.52865	5.12146	5.18903	5.48584
ASHGV40003099	0.0144627	0.148129	1.83421	up	protein_coding	NM_004233	CD83	RefSeq	2478	chr6	+	14117864	14137148	TTGAGAGTGACAGGATGCCCTGCACAGCGTAAAGAAGAGACTTTTAAGAAATACAGAGCG	9308	Hs.595133	GO:0005886|GO:0005887|GO:0006952|GO:0006959|GO:0007165|GO:0009897|GO:0014070|GO:0032713|GO:0032733|GO:0032743|GO:0043372	CD83 molecule	160.837	119.076	7.44532	6.57016	175.327	126.591	180.591	118.695	129.209	109.325	7.49217	7.30467	7.53912	6.31395	6.43384	6.96268
ASHGV40025554	0.178935	0.401275	1.83361	up	protein_coding	NM_194325	ZNF30	RefSeq	2601	chr19	+	35417806	35436076	CCTTATTGGAACAATGGAAAGAGCCTGAAGTGACAGTGAGGAAAGATGGAAGAAGATGGT	90075	Hs.657402	GO:0003677|GO:0003700|GO:0005634|GO:0006351|GO:0006355|GO:0046872	zinc finger protein 30	22.1415	18.7481	4.64012	3.76543	18.0697	20.4703	27.8845	22.2082	12.9914	21.0446	4.29655	4.75956	4.86423	3.78145	2.87711	4.63772
ASHGV40027219	0.0011853	0.0673556	1.8306	up	protein_coding	NM_025076	UXS1	RefSeq	2102	chr2	-	106709758	106810795	GAAGCTGAAAAGGAACATTAAGCGGGACAAAAAATGCCGATTTTATTTATGAAAGTGGGT	80146	Hs.743389	GO:0005739|GO:0016021|GO:0032580|GO:0033320|GO:0042803|GO:0048040|GO:0051262|GO:0070062|GO:0070403	UDP-glucuronate decarboxylase 1	5756.37	3654.68	12.5802	11.7079	6253.82	5040.41	5974.89	4224.9	3614.13	3125.01	12.5849	12.5426	12.6132	11.9002	11.68	11.5435
ASHGV40053786	0.0257411	0.184901	1.82991	up	protein_coding	NM_017856	GEMIN8	RefSeq	3259	chrX	-	14024844	14048035	ACTGAGTCAGATGCAGAGGTAGAATGTGACCTGAGCAATATGGAAATCACTGAAGAGCTC	54960	Hs.592237	GO:0000387|GO:0005515|GO:0005634|GO:0005654|GO:0005737|GO:0005829|GO:0032797|GO:0034719|GO:0097504	gem nuclear organelle associated protein 8	546.99	399.933	9.21096	8.33918	635.102	503.475	502.395	395.563	389.982	414.254	9.33113	9.27638	9.02535	8.11868	8.093	8.80585
ASHGV40044606	0.053389	0.244892	1.82983	up	protein_coding	NM_002114	HIVEP1	RefSeq	8874	chr6	+	12012723	12165232	ATGAGGATGACAATGAAAATGAAGACGATGATGAGGACAGCCAGGCTGAATCAGTCCTGT	3096	Hs.567284	GO:0000122|GO:0000980|GO:0001206|GO:0003677|GO:0005515|GO:0005634|GO:0005654|GO:0005739|GO:0006351|GO:0046872	human immunodeficiency virus type I enhancer binding protein 1	129.132	97.0531	7.14175	6.27005	113.256	132.291	141.85	90.5239	100.816	99.82	6.87139	7.36427	7.18961	5.91347	6.0585	6.83818
ASHGV40020727	0.00325292	0.0878289	1.82945	up	protein_coding	NM_001199165	CEP112	RefSeq	3449	chr17	-	63631657	64188249	ATAGCAGAACTTCAGACAACCATTTCCTCTCTGAAAGAAGAGAACAGCCAGCAGCAGCTT	201134	Hs.408676	GO:0005737|GO:0005813|GO:0005886|GO:0060077|GO:0097120	centrosomal protein 112kDa	845.738	612.102	9.85071	8.9793	822.435	786.099	928.681	655.839	620.088	560.378	9.70493	9.91596	9.93124	8.90667	8.8219	9.20932
ASHGV40025567	0.077821	0.284889	1.82927	up	protein_coding	NM_205834	LSR	RefSeq	2292	chr19	+	35739558	35758867	GGTGGCCACTCCCCCCGGAGTCCCAGGGGATGGGACCAGGAGCCCGCCAGGGAGCAGGCA	51599	Hs.466507	GO:0001889|GO:0005886|GO:0016021|GO:0019216|GO:0034361|GO:0034362|GO:0042627|GO:0070062	lipolysis stimulated lipoprotein receptor	73.1033	56.6364	6.33259	5.46133	73.3732	74.595	71.3418	46.9621	62.5187	60.4283	6.24823	6.54952	6.20002	4.92683	5.32934	6.12781
ASHGV40027384	0.0448955	0.227696	1.82903	up	protein_coding	NM_001001665	CYP27C1	RefSeq	4685	chr2	-	127941411	127963343	GGCAACATTTTATCCTGAGCACCAGATTTAGATCCTGTTAAAGGGCTCAAACTTAAAAGG	339761	Hs.407639	GO:0004497|GO:0005506|GO:0016020|GO:0016705|GO:0020037|GO:0055114	cytochrome P450 family 27 subfamily C member 1	120.363	88.8865	7.01409	6.14301	90.6308	116.307	154.152	92.5106	93.9567	80.1921	6.55257	7.18093	7.30877	5.94804	5.95484	6.52616
ASHGV40002545	0.279964	0.488562	1.82901	up	protein_coding	ENST00000589616	LPHN1	GENCODE	675	chr19	-	14269986	14272348	GGGACTCGAGATCAAGAGTGGGGAGAACGCGGCCAACATCGCCAGCGAGCTGGCCCGACA	22859	Hs.94229	GO:0004930|GO:0005515|GO:0005622|GO:0005886|GO:0007157|GO:0007166|GO:0007186|GO:0016021|GO:0016524|GO:0030054|GO:0030246|GO:0030424|GO:0030426|GO:0035584|GO:0042734|GO:0043005|GO:0045202|GO:0050839|GO:0051965|GO:0090129	adhesion G protein-coupled receptor L1	34.1177	30.6925	5.22962	4.35856	24.2046	39.6152	38.5331	14.2715	51.2417	26.5642	4.69656	5.66926	5.32304	3.08491	5.02351	4.96727
ASHGV40054297	0.134397	0.354966	1.82832	up	protein_coding	NM_024657	MORC4	RefSeq	3847	chrX	-	106183963	106243474	GGGATCCTGTACACGGTGCTGGAGGCAAATCACATACTGGATTGAGCACCAGACTGTATA	79710	Hs.496544	GO:0005515|GO:0005654|GO:0008270	MORC family CW-type zinc finger 4	197.402	131.962	7.59654	6.72602	331.916	108.986	151.304	136.154	134.959	124.774	8.41679	7.091	7.28183	6.52671	6.50216	7.14921
ASHGV40027997	0.0158309	0.153447	1.82776	up	protein_coding	NM_005896	IDH1	RefSeq	2402	chr2	-	209100950	209119867	CTGTAACCCGTCACTACCGCATGTACCAGAAAGGACAGGAGACGTCCACCAATCCCATTG	3417	Hs.593422	GO:0000287|GO:0004450|GO:0004450|GO:0005102|GO:0005737|GO:0005739|GO:0005777|GO:0005782|GO:0005829|GO:0005829|GO:0006097|GO:0006099|GO:0006102|GO:0006103|GO:0006103|GO:0006740|GO:0006749|GO:0006979|GO:0008585|GO:0042803|GO:0044255|GO:0044281|GO:0048545|GO:0050661|GO:0051287|GO:0060696|GO:0070062|GO:0071071	isocitrate dehydrogenase 1 (NADP+)	2936.68	1870.48	11.5745	10.7044	4110.68	2236.74	2462.62	1907.24	1828.11	1876.07	11.9829	11.3894	11.3512	10.663	10.6086	10.8417
ASHGV40014730	0.0877462	0.298521	1.82699	up	protein_coding	NM_002937	RNASE4	RefSeq	1808	chr14	+	21152371	21168761	ATATCCAATGCAAGAACGGCAAGATGAACTGCCATGAGGGTGTAGTGAAGGTCACAGATT	6038		GO:0003676|GO:0004519|GO:0004522|GO:0004540|GO:0005576|GO:0006379|GO:0070062|GO:0090502	ribonuclease, RNase A family, 4	70.6084	50.6558	6.16967	5.30021	110.726	41.2832	59.8165	59.5258	49.9326	42.5089	6.83473	5.727	5.94729	5.28476	4.98489	5.63098
ASHGV40017480	0.195615	0.415406	1.826	up	protein_coding	NM_005061	RPL3L	RefSeq	1547	chr16	-	1994579	2004679	AATTTCCAAACGGGAGGAGGTGGAGGCGGTGACAATTGTAGAAACGCCGCCCCTAGTGGT	6123	Hs.657266	GO:0000027|GO:0000184|GO:0003723|GO:0003735|GO:0005829|GO:0005840|GO:0006412|GO:0006412|GO:0006413|GO:0006414|GO:0006415|GO:0006614|GO:0010467|GO:0016020|GO:0016032|GO:0019058|GO:0019083|GO:0022625|GO:0044267|GO:0044822	ribosomal protein L3 like	50.6374	41.5178	5.81439	4.94571	51.3023	49.9399	50.6701	39.5039	29.3649	55.6846	5.73876	5.98851	5.7159	4.66283	4.16141	6.01288
ASHGV40020318	0.0643323	0.264097	1.82463	up	protein_coding	NM_021013	KRT34	RefSeq	1713	chr17	-	39533920	39538636	TTCTCTGGAATGCAAGGAGGAGACTTCATTTACTTCCCAATAAACTTCATTTCTCTGGCA	3885	Hs.296942	GO:0005198|GO:0005615|GO:0005882|GO:0008544|GO:0070062	keratin 34, type I	667.291	452.05	9.39389	8.52628	1054.06	450.267	497.548	491.964	484.59	379.595	10.0547	9.11943	9.00752	8.45479	8.43172	8.69232
ASHGV40028677	0.00108911	0.0665418	1.82293	up	protein_coding	NM_024692	CLIP4	RefSeq	4300	chr2	+	29338291	29406679	CCTATCGGGGAATTAATGGGTCAAAACTTGTGGATGAGAATTGTTAAGCTTCTAAAATAT	79745	Hs.122927	GO:0005515	CAP-Gly domain containing linker protein family member 4	1956.05	1340.95	11.0452	10.1789	2088.64	1712.69	2066.81	1316.38	1370.79	1335.67	11.0149	11.013	11.1076	10.0426	10.1251	10.3691
ASHGV40040309	0.00194339	0.0769295	1.82239	up	protein_coding	NM_197941	ADAMTS6	RefSeq	7289	chr5	-	64444562	64777704	ACACAGGGAGACTTGCTTACTGTGGAGCGTTTGTGTTCTTTCGAGTAAATCCAATAGCCT	11174	Hs.482291	GO:0004222|GO:0005578|GO:0006508|GO:0008237|GO:0008270	ADAM metallopeptidase with thrombospondin type 1 motif 6	243.739	186.485	8.06129	7.19546	221.408	239.096	270.712	209.168	222.64	127.647	7.83429	8.22086	8.1287	7.15782	7.24915	7.1794
ASHGV40042412	0.00309767	0.0876258	1.82117	up	protein_coding	NM_012208	HARS2	RefSeq	2515	chr5	+	140071010	140078903	ACTGGTGGTCATTATTGGTGAGCAAGAACTGAAAGAAGGGGTCATCAAGATCCGTTCAGT	23438	Hs.432560	GO:0004821|GO:0004821|GO:0004821|GO:0005515|GO:0005524|GO:0005737|GO:0005739|GO:0005739|GO:0005759|GO:0006412|GO:0006418|GO:0006427|GO:0006427|GO:0010467|GO:0032543|GO:0042803|GO:0044822	histidyl-tRNA synthetase 2	2065.1	1403.94	11.1171	10.2523	2064.19	1775.74	2355.38	1426.91	1365.74	1419.18	10.9951	11.0658	11.2905	10.1844	10.1192	10.4532
ASHGV40006753	0.0120814	0.138552	1.81998	up	protein_coding	NM_148893	SVIP	RefSeq	1405	chr11	-	22843597	22851382	CTGCATCTCGGGGAATTTTAGATGTTCAATCTGTGCAAGAAAAGAGAAAGAAAAAGGAAA	258010	Hs.349096	GO:0000139|GO:0005515|GO:0005789|GO:0005886|GO:0010508|GO:0030868|GO:0031225|GO:0031333|GO:0036513|GO:0043621|GO:0051117|GO:0070062|GO:1903061|GO:1903070|GO:1904153	small VCP/p97-interacting protein	6358.58	3966.09	12.6959	11.832	8535.92	5356.66	5183.16	3807.59	3801.15	4289.52	13.0342	12.6281	12.4253	11.7351	11.759	12.0018
ASHGV40034012	0.341185	0.539548	1.81972	up	protein_coding	NM_018306	TMEM40	RefSeq	2073	chr3	-	12775028	12800808	TCCAGGTGGGCAGCAGAGGCAGGCCCCAGTGTGACCACCACTGCGACCCCTGAGCCCACA	55287	Hs.475502	GO:0016021	transmembrane protein 40	277.509	145.327	7.70641	6.84269	620.227	100.539	111.76	176.557	152.762	106.661	9.29766	6.97531	6.84626	6.90934	6.68836	6.93037
ASHGV40003301	0.149748	0.36902	1.81881	up	protein_coding	NM_022661	SPANXC	RefSeq	441	chrX	-	140785567	140786655	CAACGAGATGATGCCGGAGACCTCGAGTGGGTACTCAGACCCGCAACCTGCTCCGAAAAA	64663	Hs.558533	GO:0003674|GO:0005515|GO:0005634|GO:0005634|GO:0005737|GO:0008150	SPANX family member C	90.6217	61.7947	6.43167	5.56867	163.705	50.6641	57.4956	69.769	73.7238	41.8912	7.39746	6.00819	5.88936	5.51529	5.57975	5.61099
ASHGV40025055	0.192417	0.412248	1.81715	up	protein_coding	uc002mbt.1	BC032415	UCSC_knowngene	2361	chr19	+	5113892	5116253	AAGAAGAAACATTCCAGGAACGAGTGGCTCTCGGATGTTACCATCTAGAGAAGAGACAAG					147.694	117.252	7.33005	6.46837	161.439	122.151	159.493	76.6574	112.878	162.221	7.37852	7.25494	7.35667	5.65996	6.22928	7.51588
ASHGV40023550	0.00178005	0.0744379	1.8166	up	protein_coding	NM_018235	CNDP2	RefSeq	5089	chr18	+	72163499	72190689	TGTTGAGCCAGACTTGACCAGGGAAGGCGGCAGTATTCCCGTGACCTTGACCTTTCAGGA	55748	Hs.149185	GO:0000096|GO:0004180|GO:0005829|GO:0006508|GO:0006750|GO:0006805|GO:0008237|GO:0016805|GO:0034641|GO:0034701|GO:0044281|GO:0046872|GO:0070062|GO:1901687	CNDP dipeptidase 2 (metallopeptidase M20 family)	452.764	334.084	8.9392	8.07796	464.566	373.03	520.694	366.694	357.054	278.503	8.89102	8.85269	9.07388	8.00306	7.9655	8.26531
ASHGV40020197	0.088182	0.29908	1.81656	up	protein_coding	NM_002985	CCL5	RefSeq	1237	chr17	-	34198495	34207377	GGAGCTTACTGGCAAACATGAAAAATCGGCTTACCATTAAAGTTCTCAATGCAACCATAA	6352	Hs.514821	GO:0000165|GO:0002407|GO:0002544|GO:0002548|GO:0002676|GO:0004435|GO:0004672|GO:0005515|GO:0005576|GO:0005615|GO:0005737|GO:0006816|GO:0006874|GO:0006887|GO:0006935|GO:0006954|GO:0007159|GO:0007186|GO:0007267|GO:0007568|GO:0008009|GO:0008009|GO:0008201|GO:0009615|GO:0009636|GO:0009651|GO:0010535|GO:0010759|GO:0010820|GO:0014068|GO:0014823|GO:0014911|GO:0016004|GO:0018894|GO:0030298|GO:0030335|GO:…	chemokine (C-C motif) ligand 5	87.5284	66.1327	6.55815	5.69694	115.168	71.264	76.1535	60.2787	66.2192	71.9003	6.89614	6.48336	6.29495	5.30288	5.41369	6.37424
ASHGV40044876	0.0778016	0.284889	1.81638	up	protein_coding	NM_001039651	SAPCD1	RefSeq	917	chr6	+	31730772	31732624	CCCCCGTTAGCCCAGATTCAAAAGGTGAACATCTGTTTGCAGAATCTGATTCATGAGAAG	401251	Hs.371225		suppressor APC domain containing 1	389.63	293.3	8.72194	7.86087	372.194	329.728	466.969	224.017	330.58	325.304	8.57637	8.67343	8.91601	7.25984	7.84772	8.47505
ASHGV40022400	0.00564357	0.105731	1.816	up	protein_coding	NM_017512	ENOSF1	RefSeq	5406	chr18	-	670323	712662	CAGCCCCAACAACTTTTTTCTTTCTGAAGTGAAAGGGCTTAAAATTTCTTGGAAATAGTT	55556	Hs.731510	GO:0000287|GO:0005575|GO:0005739|GO:0009063|GO:0016853|GO:0044275|GO:0050023	enolase superfamily member 1	1879.82	1301.21	10.9903	10.1295	1778.53	1811.89	2049.04	1267.54	1299.96	1336.11	10.7848	11.0933	11.0928	9.98101	10.0375	10.37
ASHGV40047606	0.275509	0.484605	1.81543	up	protein_coding	NM_001005340	GPNMB	RefSeq	2775	chr7	+	23286315	23314729	CGCTACTCAAAAACCAAGAATTTAAAGGAGTTTCTTAAATTTCGACCTTGTTTCTGAAGC	10457	Hs.190495	GO:0001649|GO:0005178|GO:0005887|GO:0007155|GO:0008201|GO:0008285|GO:0016021|GO:0030282|GO:0032720|GO:0042470	glycoprotein (transmembrane) nmb	87.391	55.5089	6.20862	5.34831	181.274	36.5357	44.3633	69.1385	68.9694	28.4188	7.54177	5.55982	5.52425	5.5037	5.47722	5.064
ASHGV40027161	0.0461273	0.230616	1.8147	up	protein_coding	NM_001102426	TBC1D8	RefSeq	4163	chr2	-	101623689	101767846	ACAAACTGTGGCCAGGGGAACCGACACAACCCTCAAGCATTTCTATGTATTGAGAATTGT	11138	Hs.442657	GO:0005096|GO:0008015|GO:0008284|GO:0016020|GO:0043547|GO:1902017	TBC1 domain family member 8	467.096	331.234	8.9276	8.06786	659.122	312.91	429.256	327.436	349.16	317.108	9.38481	8.59995	8.79802	7.83483	7.93026	8.4385
ASHGV40054134	0.0204541	0.169525	1.81364	up	protein_coding	NM_018486	HDAC8	RefSeq	2064	chrX	-	71549365	71792953	CCTCAACTGGACCTAGGGGAAGAAGGAGATATCCCACATTTAAAGTTCTTATTTAAAAAA	55869	Hs.310536	GO:0000118|GO:0000122|GO:0000228|GO:0000278|GO:0004407|GO:0005634|GO:0005634|GO:0005654|GO:0005737|GO:0005829|GO:0005886|GO:0006325|GO:0006333|GO:0006351|GO:0007062|GO:0008134|GO:0016568|GO:0032041|GO:0046872|GO:0070932|GO:0071922	histone deacetylase 8	858.945	615.476	9.84134	8.98244	1049.23	632.218	895.383	626.841	593.987	625.601	10.047	9.60093	9.87604	8.83681	8.74988	9.36065
ASHGV40012013	0.0815654	0.289896	1.81357	up	protein_coding	NM_016816	OAS1	RefSeq	1673	chr12	+	113344738	113357712	CTGAATTACCCATGCTTTAAGAATTGGGATGGGTCCCCAGTGAGCTCCTGGATTCTGCTG	4938	Hs.524760	GO:0001730|GO:0003725|GO:0005515|GO:0005524|GO:0005576|GO:0005634|GO:0005634|GO:0005737|GO:0005739|GO:0005783|GO:0005829|GO:0006006|GO:0006164|GO:0008270|GO:0009615|GO:0019221|GO:0035457|GO:0042593|GO:0045071|GO:0046872|GO:0051259|GO:0051607|GO:0051607|GO:0060333|GO:0060337|GO:0060700	2'-5'-oligoadenylate synthetase 1	168.579	120.115	7.44224	6.58341	257.255	121.591	126.891	121.361	127.004	111.981	8.04594	7.24749	7.03329	6.34677	6.40845	6.99501
ASHGV40043870	0.00526664	0.102147	1.81281	up	protein_coding	NM_032511	FAXC	RefSeq	9773	chr6	-	99720792	99797531	GAACCTCCTTCCTCCACCAGGATTTGAAGTAATGAGAGATATCATCAGAAAAATGTTTTA	84553	Hs.573245	GO:0016021	failed axon connections homolog	1207.09	851.288	10.3479	9.48968	1369.94	1056.35	1194.97	840.726	854.494	858.643	10.418	10.3328	10.2929	9.32288	9.35486	9.79132
ASHGV40044783	0.0263086	0.18604	1.81268	up	protein_coding	NM_003447	ZNF165	RefSeq	2411	chr6	+	28048481	28057340	CCTTAGTCAACACCAGAGAATTCACATGAGGGAAAACCTATTAATGTAAGGAACTTAAAT	7718	Hs.55481	GO:0003677|GO:0003700|GO:0005515|GO:0005634|GO:0006351|GO:0006355|GO:0046872	zinc finger protein 165	435.406	321.672	8.88163	8.02351	508.264	358.561	439.391	322.3	311.348	331.367	9.01331	8.79829	8.83331	7.80865	7.75836	8.50352
ASHGV40054775	0.0130375	0.142562	1.81267	up	protein_coding	NM_016937	POLA1	RefSeq	5455	chrX	+	24712063	25015102	ACCGGTACATTTTTGATGCGGAGTGTGCACTGGAGAAACTTACTACCGATCATGAGAAAG	5422	Hs.567319	GO:0000082|GO:0000083|GO:0000166|GO:0000278|GO:0000722|GO:0000723|GO:0000731|GO:0000785|GO:0001882|GO:0003677|GO:0003677|GO:0003682|GO:0003887|GO:0003887|GO:0003896|GO:0005515|GO:0005634|GO:0005635|GO:0005654|GO:0005654|GO:0005658|GO:0005658|GO:0005730|GO:0005737|GO:0006260|GO:0006261|GO:0006269|GO:0006270|GO:0006270|GO:0006271|GO:0006271|GO:0006272|GO:0006273|GO:0006281|GO:0006303|GO:0008283|GO:…	polymerase (DNA directed), alpha 1, catalytic subunit	370.353	275.095	8.65609	7.79798	390.972	307.449	412.636	302.343	262.784	260.158	8.65315	8.57612	8.73901	7.71514	7.50795	8.17084
ASHGV40007872	0.00343693	0.0890174	1.81199	up	protein_coding	NM_014174	THYN1	RefSeq	1323	chr11	-	134118172	134123260	TATCAGGAAAACGCACCAAAACTGAGAACTCAGGTGAGGCATTAGCTAAAGTGGAGGACT	29087	Hs.13645	GO:0005634|GO:0005634|GO:0005730|GO:0005737	thymocyte nuclear protein 1	1379.35	963.296	10.5319	9.67434	1674.67	1139.46	1323.93	1025.88	945.646	918.366	10.7077	10.4439	10.4442	9.63237	9.51405	9.8766
ASHGV40022594	0.0738738	0.279517	1.81122	up	protein_coding	NM_173505	ANKRD29	RefSeq	3371	chr18	-	21178889	21242849	GAAAGATAGAAAGCTTAACCACATTGTCCAAAAAGAAATTGCATTTCAAGCAGTGTTGGA	147463	Hs.374774		ankyrin repeat domain 29	240.784	177.154	8.01001	7.15305	170.921	255.209	296.22	178.326	180.416	172.719	7.45733	8.3127	8.26001	6.92445	6.93328	7.60142
ASHGV40023112	0.00345761	0.0891742	1.81021	up	protein_coding	NM_015210	MTCL1	RefSeq	6092	chr18	+	8717368	8832775	ATCCTCAACAAGAAGCTGCTGGAACATGCCTTAAAGGAGGAGAGGAGGCAGGCTGCCCAC	23255	Hs.707920	GO:0000922|GO:0001578|GO:0001578|GO:0005515|GO:0005615|GO:0005737|GO:0005856|GO:0008017|GO:0010506|GO:0016324|GO:0016327|GO:0016327|GO:0016328|GO:0016328|GO:0030496|GO:0042803|GO:0044822|GO:0045197|GO:0045197|GO:0090314|GO:0097427|GO:0097427|GO:2000576	microtubule crosslinking factor 1	198.117	149.811	7.75812	6.90197	195.687	180.773	217.892	171.166	154.091	124.176	7.65466	7.81103	7.80868	6.86259	6.70221	7.1411
ASHGV40020093	0.03663	0.210505	1.80988	up	protein_coding	NM_144683	DHRS13	RefSeq	1939	chr17	-	27224798	27230089	ATGCTGACACTAAGCTGGCTAATGTACTGTTTGCCCGGGAGCTCGCCAACCAGCTTGAGG	147015	Hs.631760	GO:0005576|GO:0016020|GO:0016491|GO:0055114	dehydrogenase/reductase (SDR family) member 13	235.122	175.266	7.99348	7.13759	191.601	225.954	287.81	171.4	189.387	165.012	7.62481	8.13736	8.21829	6.86511	7.00712	7.54055
ASHGV40000677	0.0933909	0.305642	1.80901	up	protein_coding	ENST00000429234	XXbac-BPG181M17.5	GENCODE	612	chr6	-	32905140	32920899	TGTGGCTGCTACCCCACTCCTGGGCCGTCCCTGAAGAGCAGAGCATGATCACATTCCTGC					1269.1	952.719	10.4328	9.57758	1231.26	1213.85	1362.2	792.917	757.344	1307.9	10.272	10.5375	10.4889	9.22792	9.16539	10.3394
ASHGV40053903	0.00366297	0.090239	1.80847	up	protein_coding	NM_000328	RPGR	RefSeq	3082	chrX	-	38128422	38186788	GAATCATCAGAATATCCCACCAACAAATACAGAGAGAAGATCAAAATCCTGTACAATACT	6103	Hs.61438	GO:0001750|GO:0005085|GO:0005515|GO:0005794|GO:0005813|GO:0006886|GO:0007601|GO:0032391|GO:0036064|GO:0036126|GO:0042073|GO:0042384|GO:0042462|GO:0043547|GO:0044822|GO:0060042|GO:0071482	retinitis pigmentosa GTPase regulator	2148.11	1470.97	11.1742	10.3195	2471.62	1900.42	2072.29	1381.12	1476.68	1555.11	11.2417	11.1675	11.1136	10.1238	10.2557	10.579
ASHGV40057172	0.0196428	0.166843	1.80756	up	protein_coding	NM_012135	FAM50B	RefSeq	1618	chr6	+	3849631	3851551	AAGAAGTGGGACAAGTACACCATCCGCTAACACCCGCCTGCCAGAGCGGAAACCGGGGGT	26240	Hs.140944	GO:0005515|GO:0005634	family with sequence similarity 50 member B	9878.57	6273.14	13.3377	12.4836	12734.9	7863.9	9036.89	5414.59	5555.21	7849.63	13.606	13.174	13.2331	12.2616	12.345	12.8443
ASHGV40029041	0.0727424	0.277948	1.80639	up	protein_coding	NM_012477	WBP1	RefSeq	1237	chr2	+	74685526	74688018	CCTCAGGGGGCTGTAGGTGGAGGTATGGCTCGGGCCAGCAGCGGGAACGGCAGCGAGGAG	23559	Hs.516114	GO:0005515|GO:0005575|GO:0008150|GO:0050699|GO:0050699	WW domain binding protein 1	662.686	502.266	9.49678	8.64367	687.73	615.023	685.305	429.716	459.059	618.022	9.44811	9.56006	9.48216	8.24484	8.34292	9.34323
ASHGV40050641	0.0246982	0.183018	1.80582	up	protein_coding	ENST00000415643	AC090186.1	GENCODE	827	chr8	+	52730142	52730969	TATCCTTAACAAAAACTCTCTCCTGCATAGTAAAAGCATCATCTAAACAGCAGCTCCAAC					447.87	329.84	8.91493	8.06228	350.668	448.175	544.767	346.536	356.771	286.213	8.49173	9.11239	9.14068	7.92327	7.96407	8.29951
ASHGV40003204	0.0087023	0.124658	1.80498	up	protein_coding	NM_001277864	DHRS4L1	RefSeq	1442	chr14	+	24476217	24520586	GACAGCATTGGGCTTCAGTCCTTACAATGTCAGTAAAACAGCCTTGCTGGGCCTCAACAA	728635	Hs.647569	GO:0016491|GO:0055114	dehydrogenase/reductase (SDR family) member 4 like 1	382.416	286.128	8.70477	7.8528	336.147	374.87	436.23	319.08	297.292	242.013	8.43364	8.85949	8.82119	7.79519	7.68961	8.07359
ASHGV40029483	0.00251547	0.0841713	1.80455	up	protein_coding	NM_020120	UGGT1	RefSeq	10802	chr2	+	128848753	128953249	TCCGCTTTCAGAAGGAGAAAGAAACGGGAGCACTGTACAAAGAGAAGACAAAAGAACCAA	56886	Hs.743306	GO:0003980|GO:0005783|GO:0005788|GO:0005793|GO:0006457|GO:0018279|GO:0043687|GO:0044267|GO:0051082|GO:0051084|GO:0070062|GO:0097359|GO:0097359	UDP-glucose glycoprotein glucosyltransferase 1	1409.81	999.02	10.5771	9.72547	1578.92	1272.74	1377.76	1052.39	968.04	976.63	10.6273	10.5984	10.5056	9.67103	9.54889	9.95648
ASHGV40030138	0.099923	0.314603	1.80326	up	protein_coding	NM_000784	CYP27A1	RefSeq	2388	chr2	+	219646471	219680016	ATTGATGAGAAGCTCGAAGATATGGAGGCCCAACTGCAGGCAGCAGGGCCAGATGGCATC	1593	Hs.516700	GO:0005506|GO:0005743|GO:0005759|GO:0006699|GO:0006805|GO:0008203|GO:0008206|GO:0008395|GO:0016125|GO:0020037|GO:0030343|GO:0031073|GO:0036378|GO:0044281|GO:0047749|GO:0055114	cytochrome P450 family 27 subfamily A member 1	102.691	78.8617	6.79672	5.94612	107.867	80.1279	120.079	70.3266	74.1561	92.1024	6.79548	6.64783	6.94686	5.52538	5.58889	6.72409
ASHGV40045069	0.0365603	0.210505	1.80109	up	protein_coding	NM_015089	CUL9	RefSeq	7771	chr6	+	43149921	43192325	ACCAAGAGACTTTCTTCTTTGGTGATGAGGAAGAGGATGAAGATGAGGCCTATGACTGAG	23113	Hs.485434	GO:0000226|GO:0005515|GO:0005524|GO:0005737|GO:0006511|GO:0007088|GO:0008270|GO:0016567|GO:0031461|GO:0031625	cullin 9	1762.92	1198.5	10.8619	10.013	1307.21	1682.43	2299.11	1231.77	1253.19	1110.53	10.3492	10.9834	11.253	9.93372	9.97311	10.1321
ASHGV40030354	0.00510714	0.100874	1.80077	up	protein_coding	NM_015650	TRAF3IP1	RefSeq	4183	chr2	+	239229184	239309541	GAAGGTGAACACTCAAAAGTTTCAGAGATGAAAAGTCACCTCAGTTTAAAAGCAAAAAGG	26146	Hs.631898	GO:0001933|GO:0005515|GO:0005813|GO:0005929|GO:0005930|GO:0006996|GO:0008017|GO:0021532|GO:0030992|GO:0030992|GO:0031076|GO:0031333|GO:0032480|GO:0032688|GO:0035050|GO:0036064|GO:0036342|GO:0042073|GO:0042384|GO:0042733|GO:0050687|GO:0072372|GO:0097542|GO:1901621	TRAF3 interacting protein 1	1223.04	870.335	10.3701	9.52152	1372.89	1060.54	1235.7	899.986	836.816	874.204	10.421	10.3376	10.3518	9.42872	9.3203	9.81554
ASHGV40042597	0.00544233	0.103717	1.79896	up	protein_coding	NM_004779	CNOT8	RefSeq	2620	chr5	+	154238078	154256352	AAGTACTGTGGGCGGCTCTATGGCTTAGGCACAGGAGTGGCCCAGAAGCAGAATGAGGAT	9337	Hs.26703	GO:0000175|GO:0000288|GO:0000289|GO:0003700|GO:0003723|GO:0004535|GO:0005515|GO:0005622|GO:0005634|GO:0005829|GO:0006351|GO:0006355|GO:0006417|GO:0008284|GO:0008285|GO:0010467|GO:0030014|GO:0035195|GO:0043928|GO:0046872|GO:0061014|GO:0090503|GO:0090503	CCR4-NOT transcription complex subunit 8	1281.66	910.475	10.434	9.58685	1398.48	1089.52	1356.99	906.915	897.222	927.287	10.4482	10.3699	10.4839	9.44073	9.43056	9.88926
ASHGV40026953	0.000860384	0.0618899	1.79865	up	protein_coding	NM_001015055	RTKN	RefSeq	2208	chr2	-	74652987	74669060	TTGTGACTCCCACATCAACCATTAAAGTTATTTAACAGCAGCCTTCACCTGGCTCCTGAG	6242	Hs.192854	GO:0005095|GO:0005515|GO:0005525|GO:0005575|GO:0005829|GO:0006915|GO:0007165|GO:0007264|GO:0007266|GO:0017049|GO:0032185|GO:0034260	rhotekin	3413.77	2247.85	11.8306	10.9837	3787.66	2980.03	3473.62	2206.13	2163.83	2373.58	11.8666	11.7931	11.8322	10.8955	10.8877	11.168
ASHGV40055079	0.017596	0.159932	1.79816	up	protein_coding	NM_181672	OGT	RefSeq	5497	chrX	+	70752911	70795747	TGCTAAAAACAGACAAGAATATGAAGACATAGCTGTGAAGCTGGGAACTGATCTAGAATA	8473	Hs.405410	GO:0000123|GO:0005515|GO:0005547|GO:0005634|GO:0005654|GO:0005654|GO:0005737|GO:0005739|GO:0005815|GO:0005829|GO:0005886|GO:0006110|GO:0006325|GO:0006493|GO:0006493|GO:0006915|GO:0007165|GO:0007584|GO:0008047|GO:0008375|GO:0016262|GO:0030854|GO:0031397|GO:0032868|GO:0032922|GO:0035020|GO:0043085|GO:0043981|GO:0043982|GO:0043984|GO:0043995|GO:0043996|GO:0045862|GO:0045944|GO:0045944|GO:0046626|GO:…	O-linked N-acetylglucosamine (GlcNAc) transferase	960.642	677.648	9.98663	9.1401	1234.35	670.181	977.398	651.879	759.214	621.85	10.2758	9.68005	10.004	8.89776	9.16852	9.35403
ASHGV40011976	0.0270191	0.188109	1.79783	up	protein_coding	NM_032300	TCHP	RefSeq	3172	chr12	+	110338322	110355874	TTGGAACTGACTTCATGGGTACCATAAGTACAGAGAACAAGGGATGCTGAGGCTTCTGAT	84260	Hs.410924	GO:0005515|GO:0005737|GO:0005739|GO:0005813|GO:0005886|GO:0006915|GO:0030308|GO:0045095|GO:0045179	trichoplein, keratin filament binding	428.946	319.36	8.85882	8.01256	475.291	344.599	466.946	324.419	304.768	328.893	8.92125	8.7393	8.91592	7.81973	7.72673	8.49124
ASHGV40049021	0.0704508	0.274985	1.7963	up	protein_coding	NM_003155	STC1	RefSeq	3897	chr8	-	23699433	23712320	GCTGAAAACTAATGTACTGTACATAAATTCCAGAGGACTCTGCTTAAACAAAGCAGTATA	6781	Hs.25590	GO:0001503|GO:0001886|GO:0003421|GO:0005179|GO:0005615|GO:0005634|GO:0005737|GO:0006874|GO:0007566|GO:0010596|GO:0016324|GO:0030336|GO:0033280|GO:0035988|GO:0044070|GO:0046697|GO:0051926|GO:0060348|GO:0071320|GO:0071385|GO:0071456|GO:0086004|GO:0090280|GO:1903403	stanniocalcin 1	149.433	114.004	7.34816	6.50313	139.986	133.996	174.317	103.369	112.511	126.132	7.17659	7.38034	7.48754	6.11945	6.22427	7.16566
ASHGV40006314	0.0152785	0.151589	1.79515	up	protein_coding	NM_002775	HTRA1	RefSeq	2138	chr10	+	124221040	124274424	TCCCAGACGTGATCTCAGGAGCGTATATAATTGAAGTAATTCCTGATACCCCAGCAGAAG	5654	Hs.501280	GO:0001558|GO:0004252|GO:0005520|GO:0005615|GO:0005829|GO:0006508|GO:0008236|GO:0030512|GO:0030514|GO:0031012|GO:0050679|GO:0050687|GO:0070062|GO:0097187	HtrA serine peptidase 1	1658.72	1165.55	10.8032	9.95909	1449.94	1627.72	1898.48	1131.26	1154.5	1210.89	10.5044	10.9335	10.9717	9.79383	9.83795	10.2455
ASHGV40015494	0.00510313	0.100874	1.79452	up	protein_coding	NM_144574	WDR20	RefSeq	2446	chr14	+	102606188	102676867	TATTTCTTGAAGACTGTATAGTCACTGCTTGTCAGGAGGGATTTATTTGCACATGGGGAA	91833	Hs.36859	GO:0005515	WD repeat domain 20	527.91	394.263	9.16444	8.32084	526.245	461.053	596.434	430.827	399.715	352.247	9.06213	9.1519	9.27928	8.24841	8.12669	8.58743
ASHGV40042216	6.30075e-06	0.0293007	1.79362	up	protein_coding	NM_000414	HSD17B4	RefSeq	2710	chr5	+	118788137	118878030	AACTTCAGATGATTCTTAAAGACTACGCCAAGCTCTGAAGGGCACACTACACTATTAATA	3295	Hs.406861	GO:0000038|GO:0001649|GO:0003857|GO:0003857|GO:0003857|GO:0005102|GO:0005739|GO:0005777|GO:0005777|GO:0005778|GO:0005782|GO:0006635|GO:0006699|GO:0008206|GO:0008209|GO:0008210|GO:0016020|GO:0016508|GO:0016508|GO:0016853|GO:0033540|GO:0033559|GO:0033989|GO:0036109|GO:0036111|GO:0036112|GO:0042803|GO:0043231|GO:0044255|GO:0044281|GO:0044594|GO:0055114|GO:0055114|GO:0060009	hydroxysteroid (17-beta) dehydrogenase 4	21364.7	13434.4	14.4657	13.6228	23183.1	19916.2	20994.9	13692.3	12836.8	13774.1	14.4718	14.4881	14.4371	13.6589	13.5816	13.6279
ASHGV40006015	0.1377	0.357664	1.79251	up	protein_coding	NM_000772	CYP2C18	RefSeq	2562	chr10	+	96443250	96495947	GAGAGGAGTTTTCTGGAAGAGGAAGTTTTCCAGTGGCTGAAAAAGTTAACAAAGGACTTG	1562	Hs.511872	GO:0004497|GO:0005506|GO:0005737|GO:0005789|GO:0006805|GO:0006805|GO:0008392|GO:0008395|GO:0016712|GO:0019373|GO:0019825|GO:0020037|GO:0042738|GO:0043231|GO:0044281|GO:0055114|GO:0070330	cytochrome P450 family 2 subfamily C member 18	26.9214	20.3293	4.75715	3.91517	17.1605	15.5628	48.041	22.094	24.5871	14.3068	4.22528	4.40552	5.64065	3.77086	3.88232	4.09234
ASHGV40024451	0.193485	0.413389	1.79204	up	protein_coding	NM_001184825	PSG1	RefSeq	2071	chr19	-	43370612	43383871	TTGGGTGTCACAAAGTATACTGCAGGACCCTATGAATGTGAAATACGGAACCCAGTGAGT	5669	Hs.709192	GO:0005515|GO:0005576|GO:0007565	pregnancy specific beta-1-glycoprotein 1	53.3747	36.8753	5.67434	4.83273	95.8071	26.009	38.3079	40.1729	36.8314	33.6216	6.63109	5.07813	5.31379	4.69223	4.50738	5.29859
ASHGV40029445	0.00793595	0.120333	1.79162	up	protein_coding	NM_022774	EXO5	RefSeq	2217	chr1	+	40974432	40982214	TGGTACAAGGAAAAGTGACCCCTGCTAGCCTAATCCACCACACAAAGTTGTGTCTAGAAA	64789	Hs.59584	GO:0003677|GO:0005634|GO:0005654|GO:0005737|GO:0005829|GO:0008310|GO:0036297|GO:0042803|GO:0045145|GO:0046872|GO:0051539|GO:0090305|GO:0090305	exonuclease 5	823.104	601.928	9.79246	8.95119	936.663	662.385	870.263	613.987	607.632	584.165	9.88379	9.66429	9.82929	8.79966	8.78724	9.26668
ASHGV40054088	0.0209328	0.171309	1.79152	up	protein_coding	NM_018684	ZC4H2	RefSeq	2812	chrX	-	64135681	64196413	TGCAAGGCCAAGAGTCGGTCCCGGAACCCCAAAAAGCCGAAACGGAAGCAGGATGAATAA	55906	Hs.28249	GO:0005515|GO:0005634|GO:0005737|GO:0007399|GO:0007528|GO:0021522|GO:0030054|GO:0045211|GO:0046872	zinc finger, C4H2 domain containing	61.7906	48.7929	6.08348	5.24229	72.2203	53.654	59.4976	58.3718	46.3438	41.663	6.22523	6.08603	5.93917	5.25656	4.86788	5.60244
ASHGV40030049	0.0472565	0.233294	1.79066	up	protein_coding	NM_015040	PIKFYVE	RefSeq	9901	chr2	+	209130990	209223475	TTACATGGGACAAAAAGCTTGAGATGGTTGTGAAATCAACAGGAATTTTAGGTGGACAAG	200576	Hs.744997	GO:0000139|GO:0000285|GO:0005515|GO:0005524|GO:0005829|GO:0005911|GO:0006644|GO:0006661|GO:0006898|GO:0010008|GO:0016308|GO:0031410|GO:0031901|GO:0031901|GO:0031902|GO:0032288|GO:0034504|GO:0035556|GO:0036092|GO:0042147|GO:0043813|GO:0044281|GO:0045121|GO:0046854|GO:0046854|GO:0046872|GO:0048471|GO:2000785	phosphoinositide kinase, FYVE finger containing	117.772	86.9455	6.94888	6.10839	155.932	72.0096	125.375	95.4048	89.7902	75.6413	7.33007	6.50028	7.01628	5.99456	5.88422	6.44638
ASHGV40031682	0.00341795	0.0890174	1.7906	up	protein_coding	NM_006103	WFDC2	RefSeq	570	chr20	+	44098393	44110172	AGATGAAATGCTGCCGCAATGGCTGTGGGAAGGTGTCCTGTGTCACTCCCAATTTCTGAG	10406	Hs.2719	GO:0004866|GO:0004867|GO:0004869|GO:0005615|GO:0006508|GO:0007283|GO:0010951|GO:0010951|GO:0010951|GO:0019828|GO:0070062	WAP four-disulfide core domain 2	826.217	609.323	9.81392	8.97347	737.417	838.576	902.659	688.834	671.764	467.372	9.55173	10.0014	9.88867	8.98888	8.96286	8.96868
ASHGV40053952	0.132175	0.352416	1.7905	up	protein_coding	NM_176819	CXorf36	RefSeq	4735	chrX	-	45007617	45060146	TAAGCTCAAAATCAAAGAAAGGTTCAGCAAGGCTGTCAGGGTGTCCTCAAGACAAAGGCA	79742	Hs.98321	GO:0005576	chromosome X open reading frame 36	136.954	99.9792	7.15064	6.31028	91.9885	203.392	115.482	108.394	108.943	82.6008	6.57502	7.98243	6.89447	6.18392	6.17731	6.5696
ASHGV40028898	0.0660471	0.26693	1.79011	up	protein_coding	NM_002618	PEX13	RefSeq	4524	chr2	+	61244811	61279125	CTGGGAGACCCGCCGAATTCCGGGAGCCGGACCGGGACCAGGACCGGGCCCCACTTTCCA	5194	Hs.161377	GO:0001561|GO:0001764|GO:0001967|GO:0002230|GO:0005515|GO:0005777|GO:0005778|GO:0005779|GO:0007626|GO:0016020|GO:0016560|GO:0016560|GO:0021795|GO:0043231|GO:0060152|GO:0098779	peroxisomal biogenesis factor 13	88.0965	68.5791	6.59088	5.75083	95.3776	75.314	93.5978	61.0483	71.0407	73.6483	6.62367	6.56229	6.58666	5.32187	5.52142	6.40919
ASHGV40024614	0.198912	0.417592	1.78957	up	protein_coding	NM_000148	FUT1	RefSeq	4246	chr19	-	49251267	49258647	CCTTCCTCTCCTCCCCAAGCCCTCGCTGCCAGTCCGGACAGGCTGCGCGGAGGGGAGGGC	2523	Hs.69747	GO:0005794|GO:0005887|GO:0005975|GO:0006486|GO:0006486|GO:0008107|GO:0008417|GO:0016020|GO:0032580|GO:0036065|GO:0042355	fucosyltransferase 1 (H blood group)	1802.07	1433.42	10.9217	10.0821	1998.68	1573.61	1833.93	913.732	1012.65	2373.87	10.9489	10.8896	10.9266	9.4524	9.62495	11.1689
ASHGV40039215	0.00461809	0.0972978	1.78905	up	protein_coding	NM_001165412	NFKB1	RefSeq	4090	chr4	+	103422485	103538459	TACACCGAAGCAATTGAAGTGATCCAGGCAGCCTCCAGCCCAGTGAAGACCACCTCTCAG	4790	Hs.618430	GO:0000122|GO:0000122|GO:0000122|GO:0000975|GO:0000976|GO:0000977|GO:0000980|GO:0001205|GO:0001227|GO:0002223|GO:0002224|GO:0002755|GO:0002756|GO:0003682|GO:0003690|GO:0003700|GO:0005515|GO:0005634|GO:0005654|GO:0005654|GO:0005737|GO:0005739|GO:0005829|GO:0005829|GO:0006366|GO:0006915|GO:0006954|GO:0006979|GO:0007249|GO:0008134|GO:0010744|GO:0010884|GO:0010956|GO:0010957|GO:0031072|GO:0031293|GO:…	nuclear factor of kappa light polypeptide gene enhancer in B-cells 1	3031.78	2008.18	11.656	10.8168	2749.7	2910.06	3435.59	2045.78	1967.68	2011.1	11.3975	11.7531	11.8173	10.775	10.7277	10.9477
ASHGV40017214	0.0864192	0.297179	1.78867	up	protein_coding	NM_001310153	GOLGA6L3	RefSeq	1672	chr15	+	85783640	85790418	GAGAGGCTGCTGGACGAGGTGGAGGAGCTCCTGGACGAGGTGGAGGAGCTCCTGGAGCAG	100133220	Hs.454625	GO:0005794	golgin A6 family-like 3	794.186	605.255	9.75424	8.91535	760.456	694.261	927.841	493.944	564.123	757.698	9.60007	9.73302	9.92963	8.4603	8.66376	9.62199
ASHGV40000054	0.17968	0.402047	1.78803	up	protein_coding	uc011dig.1	OFCC1	UCSC_knowngene	758	chr6	-	9897103	9939582	GGAGAGAGAGAAGTTTCAGCAGAAGGCTCTGAAGCAAACTAAGCAGAAGAAATCCAAGTC	266553	Hs.532138	GO:0005515	orofacial cleft 1 candidate 1	340.316	253.768	8.48613	7.64776	376.045	421.515	223.388	272.567	192.199	296.537	8.59397	9.02169	7.84274	7.56484	7.02737	8.35108
ASHGV40017114	0.0198061	0.167317	1.78626	up	protein_coding	NM_001130182	DNAJA4	RefSeq	3064	chr15	+	78556988	78574538	GAAGGAATGCCCATCTACAAAGCACCCCTGGAAAAAGGGATTCTGATCATACAGTTTTTA	55466	Hs.513053	GO:0005515|GO:0005524|GO:0005829|GO:0009408|GO:0016020|GO:0031072|GO:0042026|GO:0046872|GO:0051082|GO:0051087|GO:0090084	DnaJ heat shock protein family (Hsp40) member A4	372.831	276.193	8.64267	7.80573	479.283	291.951	347.259	288.986	284.917	254.677	8.93415	8.5019	8.49196	7.6492	7.62579	8.14219
ASHGV40014295	0.0156054	0.152641	1.78548	up	protein_coding	NM_005050	ABCD4	RefSeq	3157	chr14	-	74751979	74769767	TTCTGAAACTCTGTGGAGGAGGAAGATGGGAGCTGATGAGAATCAAAGTGGAATGAAGCT	5826	Hs.94395	GO:0005524|GO:0005765|GO:0005777|GO:0005778|GO:0005789|GO:0006766|GO:0006767|GO:0009235|GO:0009235|GO:0016021|GO:0042626|GO:0043190|GO:0044281|GO:0055085	ATP binding cassette subfamily D member 4	1356.64	975.485	10.5244	9.68808	1252.04	1327.85	1490.01	907.928	999.675	1018.85	10.2935	10.6544	10.6253	9.44174	9.60427	10.0182
ASHGV40028975	0.0772313	0.28408	1.78519	up	protein_coding	NM_019617	GKN1	RefSeq	820	chr2	+	69201704	69208112	GCCAATGTTGACAATAACAACGGATGGGACTCCTGGAATTCCATCTGGGATTATGGAAAT	56287	Hs.69319	GO:0003674|GO:0005575|GO:0005576|GO:0007586|GO:0051781	gastrokine 1	21.0204	17.7734	4.56533	3.72925	26.0572	15.4665	21.5375	16.1304	19.65	17.5399	4.79868	4.39686	4.50045	3.28505	3.52311	4.37959
ASHGV40030278	0.0132379	0.143451	1.78511	up	protein_coding	NM_152879	DGKD	RefSeq	6294	chr2	+	234263152	234380743	TGGTGAATAACTTCAGAGCTCTGCGCAGTGAGACGGAGCTGCTGCTGTCTGGGAAGATGG	8527	Hs.471675	GO:0004143|GO:0004143|GO:0005515|GO:0005524|GO:0005737|GO:0005886|GO:0005886|GO:0006897|GO:0007165|GO:0007173|GO:0007205|GO:0007275|GO:0007596|GO:0010033|GO:0015031|GO:0016023|GO:0016049|GO:0016310|GO:0019932|GO:0019992|GO:0030168|GO:0042803|GO:0046339|GO:0046339|GO:0046872|GO:0046982|GO:0051260	diacylglycerol kinase delta	891.61	653.423	9.91557	9.07956	998.306	898.502	778.02	696.503	635.288	628.479	9.97098	10.104	9.67175	9.00841	8.86276	9.36751
ASHGV40052868	0.00815125	0.121649	1.78509	up	protein_coding	NM_005674	ZNF239	RefSeq	2406	chr10	-	44051792	44063907	TTATAAATGTGACAAGTGTGGGAAGGGCTTTAGTCAGAGCTCCAAACTGCACATCCACCA	8187	Hs.25040	GO:0003677|GO:0003700|GO:0003723|GO:0005515|GO:0005634|GO:0006351|GO:0006355|GO:0046872	zinc finger protein 239	421.709	318.913	8.84819	8.01219	392.504	396.478	476.146	350.812	322.399	283.528	8.65832	8.94155	8.94469	7.94053	7.80908	8.28696
ASHGV40029036	0.0126219	0.141139	1.78102	up	protein_coding	NM_006636	MTHFD2	RefSeq	2208	chr2	+	74425689	74442424	ATAGAGTTCACGATCCTGTAACTGCCAAACCCAAGTTGGTTGGAGATGTGGATTTTGAAG	10797	Hs.469030	GO:0000287|GO:0004329|GO:0004477|GO:0004477|GO:0004487|GO:0004488|GO:0005615|GO:0005739|GO:0005739|GO:0005829|GO:0006730|GO:0009396|GO:0042301|GO:0046653|GO:0055114	methylenetetrahydrofolate dehydrogenase (NADP+ dependent) 2, methenyltetrahydrofolate cyclohydrolase	8001.32	5181.54	13.0554	12.2227	6850.97	7866.15	9286.82	5078.66	4747.11	5718.85	12.7162	13.1754	13.2747	12.1791	12.0956	12.3935
ASHGV40007430	0.00355606	0.0899524	1.78	up	protein_coding	NM_001039618	CREBZF	RefSeq	7575	chr11	-	85368607	85376182	CTGTTGGGGCAGAAGAGACGGGACCAGCTGCTGGCCACATTTCCTGCTTTATTTTAAAAG	58487	Hs.535319	GO:0003677|GO:0003700|GO:0005515|GO:0005634|GO:0006351|GO:0009615|GO:0042802|GO:0043565|GO:0045814|GO:0045892|GO:0051090	CREB/ATF bZIP transcription factor	1449.14	1035.43	10.6167	9.78486	1491.87	1235.59	1619.96	1024.99	1059.15	1022.16	10.5496	10.5599	10.7407	9.63076	9.70184	10.022
ASHGV40056213	0.0591702	0.254132	1.77999	up	protein_coding	ENST00000340052	DLEU2L	GENCODE	558	chr1	+	64014637	64015405	TTCGAGTGATACCTGATCTCATCAATCTAGCGGAAGAGACAGGATAACCTATCCAAGAGT	79469	Hs.659291		deleted in lymphocytic leukemia 2-like	186.437	143.518	7.673	6.84113	185.467	173.795	200.049	135.099	138.444	157.01	7.57641	7.75566	7.68694	6.51356	6.54106	7.46878
ASHGV40030854	0.016392	0.155729	1.77958	up	protein_coding	NM_032221	CHD6	RefSeq	10826	chr20	-	40030742	40247133	GGGGCACTCAAAGACTCCAACAACGACACCAATTAGAACTTTTTTCATTTAAGAAATTAT	84181	Hs.740645	GO:0001221|GO:0003677|GO:0005524|GO:0005654|GO:0005665|GO:0006351|GO:0008026|GO:0008094|GO:0016568|GO:0036091	chromodomain helicase DNA binding protein 6	1175.33	852.827	10.3184	9.48683	1085.74	1116.36	1323.88	837.546	828.233	892.702	10.0986	10.4126	10.4439	9.31415	9.30469	9.84165
ASHGV40055956	0.170458	0.392348	1.77924	up	protein_coding	NM_014631	SH3PXD2A	RefSeq	11264	chr10	-	105353783	105615164	AGATCAGCAACCTGCTGAACAAGAAGGCGTCTGGGGACAAGGAAACTCCACCAGCCGAAG	9644	Hs.678727	GO:0002102|GO:0005515|GO:0005737|GO:0006801|GO:0006801|GO:0030054|GO:0035091|GO:0042995|GO:0072675	SH3 and PX domains 2A	39.7581	29.4892	5.32791	4.49665	66.793	25.8509	26.6303	32.0331	27.8878	28.5466	6.11341	5.07116	4.79916	4.33796	4.0819	5.07009
ASHGV40031503	0.0689703	0.272405	1.77918	up	protein_coding	ENST00000375494	BPIFB3	GENCODE	1454	chr20	+	31643229	31661434	CGCGTTTAGAAGAATGGCTCAGCCATGTGGTCGGGGCAGTGTATGCACCAAAGCTTAACG	359710	Hs.472442	GO:0005576|GO:0005737|GO:0008289|GO:0045087	BPI fold containing family B member 3	23.7961	19.2445	4.67266	3.84145	20.9276	14.2239	36.2367	19.2202	23.436	15.0773	4.50466	4.2819	5.23142	3.56032	3.79763	4.16638
ASHGV40029834	0.0136125	0.145491	1.77875	up	protein_coding	NM_019091	PLEKHA3	RefSeq	2516	chr2	+	179345198	179369782	CGCTTGAGGAATGTGTGAAGATAGCCAATGCCAAGTTTAAACCTGAGATGTTTCAACTGC	65977	Hs.41086	GO:0005543|GO:0005545|GO:0005575|GO:0005794|GO:0008150|GO:0016020	pleckstrin homology domain containing A3	540.706	405.527	9.1915	8.36064	594.301	433.946	593.872	472.317	371.376	372.888	9.23741	9.06603	9.27106	8.38953	8.02329	8.66909
ASHGV40044929	0.0122148	0.139418	1.7786	up	protein_coding	NM_002224	ITPR3	RefSeq	9047	chr6	+	33589155	33664348	TGAGGAACACATCAAGCTGGAGCACAACATGTGGAACTACTTGTACTTCATTGTGCTGGT	3710	Hs.65758	GO:0000822|GO:0002223|GO:0005218|GO:0005220|GO:0005220|GO:0005515|GO:0005640|GO:0005654|GO:0005730|GO:0005737|GO:0005783|GO:0005789|GO:0005789|GO:0005789|GO:0005829|GO:0005886|GO:0005887|GO:0005903|GO:0006112|GO:0007165|GO:0007173|GO:0007186|GO:0007202|GO:0007204|GO:0007596|GO:0007613|GO:0008543|GO:0016020|GO:0030168|GO:0031095|GO:0035091|GO:0038095|GO:0038096|GO:0043025|GO:0043209|GO:0043235|GO:…	inositol 1,4,5-trisphosphate receptor, type 3	655.84	489.239	9.47138	8.64064	743.148	547.164	677.208	480.142	507.924	479.651	9.56203	9.39025	9.46187	8.41288	8.50279	9.00625
ASHGV40027134	0.00561413	0.105384	1.77834	up	protein_coding	NM_175735	LYG2	RefSeq	880	chr2	-	99858710	99871570	GATTCTAACAGAGAGAATTAAGGCAATCCAGAAAAAATTCCCCACGTGGAGTGTTGCTCA	254773	Hs.436468	GO:0003796|GO:0005576|GO:0009253|GO:0016998	lysozyme G-like 2	33.333	27.7145	5.22577	4.39524	34.3083	28.8406	36.8502	31.1989	30.0437	21.9007	5.1883	5.23263	5.25639	4.29724	4.19519	4.69329
ASHGV40056128	0.00887465	0.125706	1.77815	up	protein_coding	NM_022151	MOAP1	RefSeq	2435	chr14	-	93648540	93651249	ATTGGAAGGTAATTTCACCTGAGTCTCAGGGAACCACGAAGGGATATGGCAATGAGTAGA	64112	Hs.24719	GO:0001844|GO:0005515|GO:0005737|GO:0005739|GO:0005741|GO:0005829|GO:0008625|GO:0008630|GO:0031625|GO:0043065|GO:0090200|GO:0097190|GO:0097192	modulator of apoptosis 1	910.647	669.712	9.94927	9.11889	944.372	779.415	1008.15	674.514	667.883	666.74	9.89391	9.90526	10.0486	8.95384	8.94993	9.45291
ASHGV40031935	0.0811014	0.289688	1.77811	up	protein_coding	NM_020882	COL20A1	RefSeq	4187	chr20	+	61924537	61962285	GGTCAGATGGGCAGCCCTGGGCAGCAGGGGGCTAGCACCCAGGGCCTCTGGGAGTGACAG	57642	Hs.271285	GO:0005515|GO:0005576|GO:0005581|GO:0005615|GO:0005788|GO:0030198|GO:0031012	collagen, type XX, alpha 1	278.479	215.18	8.25296	7.42261	256.69	278.253	300.494	198.436	200.08	247.024	8.04204	8.43597	8.28086	7.08043	7.0868	8.10062
ASHGV40011422	0.0153323	0.151595	1.77699	up	protein_coding	NM_001417	EIF4B	RefSeq	4061	chr12	+	53400041	53435993	ATCGTTATGATTCAGACCGGTATCGGGATGGGTATCGGGATGGGTATCGGGATGGCCCAC	1975	Hs.648394	GO:0000166|GO:0000288|GO:0000289|GO:0003723|GO:0003743|GO:0005515|GO:0005829|GO:0006412|GO:0006413|GO:0006446|GO:0008286|GO:0010467|GO:0016281|GO:0044267|GO:0044822	eukaryotic translation initiation factor 4B	610.722	455.867	9.36447	8.53504	646.571	483.429	702.167	457.587	464.286	445.727	9.35644	9.21811	9.51887	8.34107	8.35954	8.90451
ASHGV40015041	0.0287563	0.193428	1.77593	up	protein_coding	NM_001011713	NAA30	RefSeq	4490	chr14	+	57857270	57879466	TCCGCAGAGGTTATATAGCCATGTTAGCCGTGGATTCCAAATACAGGAGAAATGGCATTG	122830	Hs.165465	GO:0004596|GO:0005515|GO:0005737|GO:0005844|GO:0017196|GO:0031417	N(alpha)-acetyltransferase 30, NatC catalytic subunit	556.84	421.482	9.24203	8.41346	583.705	488.827	597.989	433.376	387.977	443.094	9.20787	9.23408	9.28415	8.25687	8.08629	8.89723
ASHGV40029769	0.0346364	0.206087	1.77557	up	protein_coding	NM_002610	PDK1	RefSeq	4674	chr2	+	173420696	173463862	ATAGAAAGACTCCCAGTGTATAACAAAGCTGCCTGGAAGCATTACAACACCAACCACGAG	5163	Hs.470633	GO:0004672|GO:0004740|GO:0004740|GO:0005515|GO:0005524|GO:0005739|GO:0005759|GO:0005967|GO:0006006|GO:0006090|GO:0006468|GO:0006468|GO:0006468|GO:0008283|GO:0008631|GO:0010510|GO:0010906|GO:0044237|GO:0044281|GO:0097411|GO:0098779	pyruvate dehydrogenase kinase 1	170.49	130.78	7.53868	6.7104	150.043	164.05	197.377	141.637	125.642	125.061	7.27506	7.67375	7.66723	6.5861	6.39283	7.15227
ASHGV40021555	0.00206938	0.0794691	1.77502	up	protein_coding	NM_052888	LRRC37B	RefSeq	3031	chr17	+	30348154	30380519	TCTGCAAGACAGTCAAGCTGCATTGCAACACTGCATGTCTGACTAACAGCATACATTGTC	114659	Hs.514071	GO:0005737|GO:0016021	leucine rich repeat containing 37B	149.139	115.214	7.34296	6.51513	163.532	122.345	161.541	130.313	123.23	92.0991	7.39586	7.25653	7.37649	6.45837	6.36303	6.724
ASHGV40011054	0.0362425	0.210161	1.77432	up	protein_coding	NM_004696	SLC16A4	RefSeq	2629	chr1	-	110905472	110933704	CCTTACTTAGTGACTGGAATGGTATATGCTCCCTCCAAAAGTTTATCTTTGTTTATTGAT	9122	Hs.351306	GO:0005887|GO:0008028|GO:0015293|GO:0015718|GO:0016020|GO:0034220	solute carrier family 16 member 4	582.466	420.137	9.24297	8.41571	842.392	417.044	487.963	443.83	459.471	357.111	9.73886	9.0098	8.98026	8.29283	8.34388	8.6104
ASHGV40042355	0.0566585	0.249432	1.77415	up	protein_coding	NM_000358	TGFBI	RefSeq	2805	chr5	+	135364583	135399507	CTGACATCATGGCCACAAATGGCGTGGTCCATGTCATCACCAATGTTCTGCAGCCTCCAG	7045	Hs.369397	GO:0001525|GO:0002062|GO:0005178|GO:0005515|GO:0005518|GO:0005576|GO:0005578|GO:0005604|GO:0005615|GO:0005802|GO:0005886|GO:0007155|GO:0007162|GO:0007601|GO:0008283|GO:0030198|GO:0031012|GO:0031012|GO:0050840|GO:0050896|GO:0070062	transforming growth factor beta induced	5740.13	3648.51	12.5365	11.7094	4005.3	5667.57	7547.53	3858.81	3789.33	3297.38	11.941	12.6994	12.9691	11.759	11.7555	11.6135
ASHGV40033603	0.0343387	0.205162	1.77396	up	protein_coding	NM_012429	SEC14L2	RefSeq	4304	chr22	+	30792929	30821291	GGGAGGAAGGTGGAGACCATCACCATAATTTATGACTGCGAGGGGCTTGGCCTCAAGCAT	23541	Hs.335614	GO:0005215|GO:0005543|GO:0005634|GO:0005737|GO:0006351|GO:0006810|GO:0008431|GO:0016021|GO:0045540|GO:0045893|GO:0070062	SEC14-like lipid binding 2	170.524	130.637	7.53617	6.7092	146.723	163.176	201.675	129.105	138.679	124.128	7.2447	7.66472	7.69908	6.44355	6.54345	7.14058
ASHGV40040184	0.00955478	0.12836	1.77282	up	protein_coding	NM_002130	HMGCS1	RefSeq	5391	chr5	-	43287571	43313614	CCAAATGATGACACTTTGGATGAAGGAGTAGGACTTGTGCATTCAAACATAGCAACTGAG	3157	Hs.397729	GO:0001889|GO:0004421|GO:0005634|GO:0005654|GO:0005737|GO:0005829|GO:0005886|GO:0006629|GO:0006695|GO:0007420|GO:0008144|GO:0008299|GO:0008584|GO:0009645|GO:0014074|GO:0016853|GO:0033197|GO:0042493|GO:0042803|GO:0043177|GO:0044255|GO:0044281|GO:0046690|GO:0055094|GO:0071372|GO:0071397	3-hydroxy-3-methylglutaryl-CoA synthase 1	325.634	244.11	8.45016	7.62411	369.672	234.693	372.538	268.071	256.436	207.824	8.56629	8.19187	8.59232	7.54137	7.46868	7.86229
ASHGV40047135	0.001157	0.0670742	1.77123	up	protein_coding	NM_003344	UBE2H	RefSeq	5174	chr7	-	129470572	129592800	GAGTATGGAAAGTTAGAGTGGACCTACCTGATAAATACCCTTTCAAATCTCCATCTATAG	7328	Hs.643548	GO:0004842|GO:0005515|GO:0005524|GO:0005737|GO:0006511|GO:0016874|GO:0031625|GO:0043161|GO:0061630|GO:0061631|GO:0070936|GO:0070979	ubiquitin conjugating enzyme E2H	3172.08	2128.13	11.7302	10.9054	3191.01	2738.09	3587.12	2327.4	2043.86	2013.12	11.6223	11.6805	11.8877	10.9772	10.7896	10.9495
ASHGV40022370	0.0975014	0.311043	1.77068	up	protein_coding	ENST00000598222	AC132872.2	GENCODE	1950	chr17	+	80214130	80216080	ATGAAACGTTACTACAGATTTCGACTGTATTCCACCGTCGAAAAGTTTTTTAACTGGCCA					74.6879	59.4318	6.35995	5.53565	68.4829	78.3002	77.2808	51.3463	61.6991	65.2501	6.14707	6.61527	6.31751	5.06299	5.30778	6.23618
ASHGV40017572	0.144741	0.363748	1.77043	up	protein_coding	ENST00000345988	PPL	GENCODE	6238	chr16	-	4932507	4987136	TAAAACCAACTTTCCATCCGAGAAGCCTCCTCAGTAGTTACTCTGCTCATGAGACAGATC	5493	Hs.192233	GO:0005200|GO:0005515|GO:0005634|GO:0005739|GO:0005856|GO:0005886|GO:0030057|GO:0031424|GO:0070062	periplakin	407.621	290.539	8.69627	7.87217	216.738	441.865	564.259	319.309	316.334	235.975	7.80225	9.09465	9.19191	7.79574	7.78196	8.03882
ASHGV40024344	0.0551924	0.246696	1.77039	up	protein_coding	NM_033256	PPP1R14A	RefSeq	782	chr19	-	38741876	38747231	CCCCGGACGCCGCCCAGCTTGCTTGTGTATAAGTTGTATTTAATGGTTCTGTAACAATAA	94274	Hs.631569	GO:0004864|GO:0005829|GO:0007264|GO:0042325|GO:0043086	protein phosphatase 1 regulatory inhibitor subunit 14A	1380.19	1029.7	10.55	9.72592	1415.29	1305.31	1419.98	831.07	974.903	1283.13	10.4674	10.6329	10.5496	9.30246	9.5606	10.3147
ASHGV40045575	0.0141016	0.147497	1.77038	up	protein_coding	NM_013352	DSE	RefSeq	4077	chr6	+	116692109	116759442	AAATTTGTCATGCGTAATGGCAGTGGTAACTGGCTAGCTGACCAAATCAGAAGGAACCGT	29940	Hs.458358	GO:0000139|GO:0005783|GO:0005794|GO:0005975|GO:0015012|GO:0016021|GO:0030203|GO:0030204|GO:0030206|GO:0030208|GO:0030208|GO:0044281|GO:0047757	dermatan sulfate epimerase	168.106	129.533	7.51696	6.6929	155.59	152.816	195.91	147.265	128.172	113.162	7.32652	7.56768	7.65669	6.64674	6.42149	7.01047
ASHGV40011382	0.0368475	0.210973	1.76994	up	protein_coding	NM_015416	LETMD1	RefSeq	2151	chr12	+	51442081	51454207	GTGATTCACCAACTGGACAAGGCTTTGGCAAAGCTGGGGATTGGCCAGCTGACTGCTCAG	25875	Hs.655272	GO:0005515|GO:0005741|GO:0016021	LETM1 domain containing 1	179.386	137.201	7.60321	6.77951	176.003	150.758	211.395	145.28	129.453	136.871	7.49853	7.54775	7.76335	6.62526	6.43644	7.27682
ASHGV40037755	0.061717	0.258974	1.76962	up	protein_coding	NM_014883	FAM13A	RefSeq	5882	chr4	-	89647104	89978346	GCTCAGCCCAAGGCAGAATCTAAATCACACTATTTTCGAGATCATGTATAAAAAGAAAAA	10144	Hs.97270	GO:0005096|GO:0005829|GO:0007264|GO:0043547|GO:0051056	family with sequence similarity 13 member A	454.517	341.622	8.93715	8.11372	350.874	486.904	525.773	340.363	337.601	346.902	8.49299	9.22881	9.08965	7.89451	7.87955	8.56709
ASHGV40048924	0.0296614	0.195621	1.76916	up	protein_coding	NM_152609	CNST	RefSeq	5233	chr1	+	246729638	246831884	AAATTCCTGGAAAAAGAAGTCCAAGAAGCAAAAAAGGGACTGCTAAGAAGATACCACCAG	163882	Hs.368353	GO:0005515|GO:0005802|GO:0005886|GO:0010923|GO:0016020|GO:0016021|GO:0019902|GO:0030133|GO:0042998|GO:0043234|GO:0071253	consortin, connexin sorting protein	123.997	94.9472	7.06304	6.23998	103.991	109.706	158.294	100.336	100.357	84.1489	6.74501	7.09887	7.34523	6.07242	6.05276	6.59475
ASHGV40027831	0.0781198	0.285122	1.76872	up	protein_coding	NM_000393	COL5A2	RefSeq	6930	chr2	-	189896640	190044605	CTTCAAGGTATGCCGGGAGAAAGAGGAATTGCAGGAACTCCTGGCCCCAAGGGTGACAGA	1290	Hs.445827	GO:0001501|GO:0001503|GO:0003674|GO:0005201|GO:0005576|GO:0005588|GO:0005788|GO:0007411|GO:0022617|GO:0030198|GO:0030199|GO:0030199|GO:0030574|GO:0031012|GO:0043588|GO:0043588|GO:0046332|GO:0046872|GO:0048592|GO:0071230|GO:1903225	collagen, type V, alpha 2	186.961	140.404	7.63862	6.81592	138.285	172.416	250.182	138.683	143.619	138.911	7.15935	7.74367	8.01286	6.55287	6.59538	7.29951
ASHGV40030919	0.014802	0.149713	1.76742	up	protein_coding	NM_133171	ELMO2	RefSeq	3683	chr20	-	44994689	45035271	ATGTCCAGTGAGCTGACCAAGAGTGACCTGGACACCCTGCTGAGCATGGAGATGAAGCTG	63916	Hs.210469	GO:0005515|GO:0005737|GO:0005829|GO:0005829|GO:0006915|GO:0007010|GO:0016020|GO:0017124|GO:0030971|GO:0038096|GO:0045087|GO:0048010|GO:0060326|GO:0098609	engulfment and cell motility 2	170.482	130.138	7.52548	6.70383	185.534	131.119	194.793	139.508	133.848	117.059	7.57664	7.35059	7.6492	6.56191	6.4904	7.05917
ASHGV40030236	0.0332287	0.203106	1.76688	up	protein_coding	NM_003113	SP100	RefSeq	3688	chr2	+	231280870	231381244	TAAAAAGTGGTTCACTCCCAGGGAATTTGAAATTGAAGGAGACCGCGGAGCATCCAAGAA	6672	Hs.369056	GO:0000122|GO:0000723|GO:0003677|GO:0003682|GO:0003713|GO:0003714|GO:0005515|GO:0005634|GO:0005654|GO:0005730|GO:0005730|GO:0005737|GO:0006338|GO:0006351|GO:0006978|GO:0008134|GO:0010596|GO:0016032|GO:0016605|GO:0016925|GO:0019221|GO:0019900|GO:0019904|GO:0030870|GO:0032526|GO:0032897|GO:0034097|GO:0034340|GO:0034340|GO:0034341|GO:0034341|GO:0034399|GO:0042802|GO:0042803|GO:0043392|GO:0043433|GO:…	SP100 nuclear antigen	753.543	573.768	9.68596	8.86476	780.864	723.411	756.355	580.231	516.619	624.454	9.63416	9.79337	9.63036	8.70576	8.53044	9.35807
ASHGV40007622	0.010063	0.131011	1.76588	up	protein_coding	NM_138378	FDXACB1	RefSeq	3081	chr11	-	111744779	111750181	CTAATTATTGGGTCTGTTATCACATCTGCCACTAGTGTTATACATAAAGACCAGTGTTTT	91893	Hs.697132	GO:0000049|GO:0000287|GO:0004826|GO:0005515|GO:0005524|GO:0005737|GO:0006432|GO:0008033|GO:0070042|GO:0070475	ferredoxin-fold anticodon binding domain containing 1	369.173	282.305	8.65872	7.83833	387.056	335.446	385.017	293.294	289.158	264.463	8.63675	8.69951	8.63989	7.67	7.65213	8.19286
ASHGV40023184	0.16032	0.380576	1.76502	up	protein_coding	NM_001145029	ANKRD30B	RefSeq	4617	chr18	+	14748238	14852737	GATGAAAATGCAACGTCATCTAAACGAGAAAAATGAGGAGGTATTCAATTATGGTAACCA	374860	Hs.567889	GO:0003674|GO:0005575|GO:0008150	ankyrin repeat domain 30B	108.209	78.8642	6.7766	5.95692	173.507	75.5802	75.5392	75.4212	77.9807	83.1908	7.47905	6.56724	6.28352	5.63292	5.6591	6.57873
ASHGV40024862	0.0179331	0.16035	1.76481	up	protein_coding	NM_001012729	DUXA	RefSeq	3346	chr19	-	57663093	57678856	AGAGTCTGGCATCGTTTTCCGCCAGGACCCAAAGATCCAGGAGGCACTTGTGACTAGCCT	503835	Hs.585857	GO:0003677|GO:0005634|GO:0006351|GO:0006355	double homeobox A	54.1731	43.985	5.89936	5.07985	46.4696	60.8442	55.2053	50.8839	48.7165	32.3546	5.60316	6.26107	5.83384	5.05048	4.94561	5.24344
ASHGV40026906	0.00608832	0.108843	1.76472	up	protein_coding	NM_032822	FAM136A	RefSeq	1824	chr2	-	70523107	70529220	CAGGAGGCGGTGGAGTCCATGGTGAAGAGTCTGGAAAGAGAGAACATCCGGAAGATGCAG	84908	Hs.516077	GO:0005737|GO:0005739	family with sequence similarity 136 member A	1090.33	795.631	10.2071	9.38762	1209.52	994.302	1067.15	834.371	764.593	787.928	10.2479	10.2436	10.1297	9.30774	9.17768	9.67745
ASHGV40017202	0.175011	0.396972	1.76391	up	protein_coding	NM_181877	ZSCAN2	RefSeq	3765	chr15	+	85144248	85166947	ATGAATCACGTAAGATATTCTCGGAAATGCCTGAAGGTGAAAGTGCTCAGCACTCCGATG	54993	Hs.594023	GO:0000977|GO:0003700|GO:0005654|GO:0006351|GO:0006355|GO:0007275|GO:0007283|GO:0030154|GO:0046872	zinc finger and SCAN domain containing 2	30.4295	26.1116	5.09834	4.27956	28.1483	32.3244	30.8159	19.0985	28.5265	30.7098	4.90003	5.38904	5.00596	3.54922	4.1197	5.16977
ASHGV40056208	0.0147116	0.149438	1.76166	up	protein_coding	NM_001267536	GOLGA6L4	RefSeq	4563	chr15	+	84904524	84914120	TTGAATGTTAGAGCCACTTATGTTTATTTGTGTTTCTAATTTATAGTTTAAATTTATTTG	643707	Hs.534573	GO:0005794	golgin A6 family-like 4	782.339	592.469	9.74189	8.92495	787.935	778.826	780.257	570.234	618.303	588.87	9.64605	9.90385	9.67576	8.67945	8.81678	9.27863
ASHGV40047350	0.102251	0.317321	1.76122	up	protein_coding	ENST00000404289	AC099552.4	GENCODE	582	chr7	-	154988396	154990146	GAAAACTGGAAAAAGAGCTCCAGCTGTTTTAAAAATGGGGGGATAATCCCTGTTAATTTT					27.5752	22.9703	4.93261	4.11604	21.8268	36.0471	24.8516	21.6771	27.4667	19.7672	4.56039	5.54219	4.69524	3.7409	4.05938	4.54783
ASHGV40025886	0.000205434	0.0435792	1.75892	up	protein_coding	NM_138761	BAX	RefSeq	888	chr19	+	49458116	49465055	ACATGTTTTCTGACGGCAACTTCAACTGGGGCCGGGTTGTCGCCCTTTTCTACTTTGCCA	581	Hs.624291	GO:0001541|GO:0001764|GO:0001777|GO:0001782|GO:0001783|GO:0001822|GO:0001836|GO:0001844|GO:0001974|GO:0002262|GO:0002352|GO:0002358|GO:0002904|GO:0005515|GO:0005634|GO:0005634|GO:0005635|GO:0005739|GO:0005741|GO:0005741|GO:0005757|GO:0005783|GO:0005789|GO:0005829|GO:0005829|GO:0006687|GO:0006808|GO:0006915|GO:0006915|GO:0006915|GO:0006915|GO:0006919|GO:0006919|GO:0006927|GO:0006987|GO:0007007|GO:…	BCL2-associated X protein	1100.73	801.336	10.2157	9.40106	1194.82	901.611	1205.75	871.202	868.797	664.01	10.2305	10.1079	10.3089	9.37336	9.38251	9.44731
ASHGV40037992	0.00903523	0.126218	1.75881	up	protein_coding	NM_144697	CIART	RefSeq	2039	chr1	+	150254942	150259504	AAGGATTTATACCTCCTCTCACAGACCTACTCAATGGGCTGAAGATGGGTCGTTTTGAGA	148523	Hs.54680	GO:0001046|GO:0005515|GO:0005634|GO:0006351|GO:0016605|GO:0032922|GO:0045475|GO:0045892|GO:0070888	circadian associated repressor of transcription	88.2105	70.2621	6.59877	5.78417	91.1058	81.9133	91.6124	70.7162	80.8223	59.248	6.56054	6.67809	6.55769	5.53274	5.71895	6.10083
ASHGV40048475	0.051787	0.241441	1.75849	up	protein_coding	NM_016352	CPA4	RefSeq	2817	chr7	+	129932973	129964020	AAGCTCTGGCTTCTGTGTCGGGCACTGAGTACCAAGTGGGTCCCACCTGCACCACTGTCT	51200	Hs.93764	GO:0004181|GO:0004181|GO:0005575|GO:0005615|GO:0006508|GO:0008270|GO:0016573	carboxypeptidase A4	738.932	528.943	9.57145	8.75711	1061.21	455.373	700.21	576.38	534.15	476.298	10.0649	9.13384	9.51563	8.69483	8.58183	8.99467
ASHGV40026136	0.0240931	0.182001	1.7583	up	protein_coding	NM_173631	ZNF547	RefSeq	2876	chr19	+	57874802	57890925	CAGATTAGAGAGAAACTTTCTAGAGGGGATGGAGGAAGACCGACATTTGTGAAGAACCAC	284306		GO:0003677|GO:0005634|GO:0006351|GO:0006355|GO:0046872	zinc finger protein 547	89.7689	70.8275	6.61492	5.80074	89.9729	74.0737	105.26	71.2459	76.0906	65.1461	6.54223	6.53951	6.76301	5.54251	5.62561	6.23409
ASHGV40008097	0.0342491	0.205135	1.75713	up	protein_coding	NM_001025389	AMPD3	RefSeq	4334	chr11	+	10476665	10529126	TATGCAATGAGCTCAGCTTCCTGTCTGATGCTATGAAATCAGAAGAGATCACCGCCTTGA	272	Hs.501890	GO:0003876|GO:0005829|GO:0006144|GO:0006196|GO:0032264|GO:0034101|GO:0043101|GO:0044281|GO:0046031|GO:0046034|GO:0046039|GO:0046872|GO:0055086|GO:0097009	adenosine monophosphate deaminase 3	172.781	130.394	7.51663	6.70342	237.813	135.015	145.516	136.576	143.053	111.554	7.93214	7.39213	7.22563	6.53138	6.58864	6.99023
ASHGV40032769	0.233094	0.446516	1.75686	up	protein_coding	NM_058190	FAM207A	RefSeq	964	chr21	+	46359954	46396888	GGGGAAAGTGAGGGGGTTGCGCGCCCGAGTGCACCAGGCTGCCGTGAGGCCGAAAGGGGA	85395	Hs.410830	GO:0005515	family with sequence similarity 207 member A	156.914	104.68	7.1987	6.3857	104.753	78.8263	287.161	101.687	105.382	106.969	6.75527	6.62577	8.21504	6.09356	6.12741	6.93613
ASHGV40014501	0.0395836	0.216786	1.75674	up	protein_coding	NM_024734	CLMN	RefSeq	12750	chr14	-	95648275	95786245	CCACAACTGGATGTTAGCAGGCTCTGATACGTGTGTCTGGATAATAAAAAAGACAGGACC	79789	Hs.301478	GO:0003779|GO:0005737|GO:0008285|GO:0016021|GO:0031175	calmin (calponin-like, transmembrane)	1614.5	1156.38	10.7576	9.94475	1272.81	1732.42	1838.26	1134.1	1121.03	1213.99	10.3141	11.0291	10.9297	9.79799	9.78838	10.2479
ASHGV40030387	0.00251656	0.0841713	1.75669	up	protein_coding	NM_002081	GPC1	RefSeq	3686	chr2	+	241375114	241407495	CCAGGCCCCGGTGGCGGTAACTGCCCCAAGGCCCCAGGGACAGAGGCCAAGGACTGACTT	2817	Hs.328232	GO:0001523|GO:0005507|GO:0005578|GO:0005615|GO:0005768|GO:0005796|GO:0005886|GO:0005887|GO:0005975|GO:0006024|GO:0006027|GO:0007411|GO:0007603|GO:0014037|GO:0017134|GO:0030200|GO:0030203|GO:0030204|GO:0031225|GO:0032288|GO:0040037|GO:0043202|GO:0043236|GO:0043395|GO:0044281|GO:0045121|GO:0045121|GO:0070062|GO:2001016	glypican 1	1306.9	954.667	10.4727	9.65987	1427.45	1200.73	1292.51	977.955	957.185	928.86	10.4825	10.5231	10.4126	9.55579	9.53218	9.89166
ASHGV40008528	0.000947444	0.063483	1.75481	up	protein_coding	NM_004111	FEN1	RefSeq	2308	chr11	+	61560108	61564714	AAATTCACTAAGCGGCTGGTGAAGGTCACTAAGCAGCACAATGATGAGTGCAAACATCTG	2237	Hs.409065	GO:0000278|GO:0000287|GO:0000722|GO:0000723|GO:0003677|GO:0003684|GO:0003690|GO:0004519|GO:0004523|GO:0004527|GO:0005515|GO:0005634|GO:0005654|GO:0005730|GO:0005739|GO:0005886|GO:0006260|GO:0006271|GO:0006281|GO:0006284|GO:0006302|GO:0007613|GO:0008309|GO:0008409|GO:0009650|GO:0016020|GO:0017108|GO:0017108|GO:0030145|GO:0032201|GO:0043137|GO:0043234|GO:0090305|GO:0090305|GO:0090502	flap structure-specific endonuclease 1	2376.94	1638.43	11.3135	10.5022	2517.52	1938.98	2674.33	1744.5	1626.44	1544.34	11.2673	11.1998	11.4735	10.5158	10.4217	10.5692
ASHGV40041861	0.000167978	0.0433217	1.75459	up	protein_coding	NM_002538	OCLN	RefSeq	6451	chr5	+	68788118	68853931	ATGATAGACAGAAAACATAGAAGGCTGATGCCAAGTTGTTTGAGAAATTAAGTATCTGAC	100506658	Hs.592605	GO:0005515|GO:0005829|GO:0005886|GO:0005886|GO:0005911|GO:0005923|GO:0006461|GO:0006915|GO:0006921|GO:0008119|GO:0012501|GO:0016021|GO:0016324|GO:0016327|GO:0019904|GO:0030054|GO:0030139|GO:0031410|GO:0032259|GO:0045216|GO:0046498|GO:0046500|GO:0070830	occludin	2857.17	1956.63	11.5866	10.7754	3123.66	2459.13	2988.73	2070.93	1915.55	1883.4	11.5951	11.5264	11.6382	10.7946	10.6811	10.8505
ASHGV40027915	0.0254652	0.184727	1.75409	up	protein_coding	NM_006190	ORC2	RefSeq	3140	chr2	-	201774893	201828424	CTTCATGATACCAGTGAGAAGCCAGGCTAGAGAAATAAAATCCTGAATTACATTTTAGTA	4999	Hs.444870	GO:0000082|GO:0000122|GO:0000278|GO:0000792|GO:0000808|GO:0000939|GO:0003688|GO:0005515|GO:0005634|GO:0005654|GO:0005654|GO:0005664|GO:0005813|GO:0005886|GO:0006260|GO:0006270|GO:0016020	origin recognition complex subunit 2	1040.46	776.038	10.1452	9.33446	1047.82	1045.82	1027.72	705.747	787.218	835.149	10.0434	10.3175	10.0746	9.031	9.21844	9.75396
ASHGV40029022	0.0306899	0.19771	1.75407	up	protein_coding	uc002sjg.3	ALMS1	UCSC_knowngene	10265	chr2	+	73675089	73800704	AACCAACAGAGGAGATACCTTGAGAAGCGGAGCAAACACAGCAAGAAAGTGCTGAATACA	7840	Hs.184720	GO:0000086|GO:0000278|GO:0000922|GO:0003674|GO:0005515|GO:0005634|GO:0005654|GO:0005737|GO:0005813|GO:0005814|GO:0005829|GO:0005929|GO:0006996|GO:0016197|GO:0051492	ALMS1, centrosome and basal body associated protein	417.29	318.236	8.81763	8.00693	488.561	336.352	426.957	303.179	326.344	325.185	8.95926	8.70327	8.79036	7.719	7.82701	8.47476
ASHGV40021387	0.0303368	0.197237	1.75313	up	protein_coding	NM_030665	RAI1	RefSeq	7668	chr17	+	17584786	17714765	TTGGGTGCTGCCACAAAGGATGCCTCCACACCTACCACTACCCGTGTGCCAGCGATGCAG	10743	Hs.655395	GO:0001501|GO:0005515|GO:0005634|GO:0005654|GO:0005739|GO:0006357|GO:0008270|GO:0032922|GO:0035326|GO:0040015|GO:0045893	retinoic acid induced 1	1554.45	1142.57	10.7225	9.91257	1627.34	1482.64	1553.37	1392.31	895.424	1139.96	10.6667	10.813	10.6878	10.1384	9.42847	10.1709
ASHGV40007215	0.113177	0.331383	1.75199	up	protein_coding	NM_006946	SPTBN2	RefSeq	7884	chr11	-	66452719	66488870	AACGAGAGCGAGAAAAACGCTTCAGCTTCTTTAAGAAGAACAAGTAGTTGGGGGCAAGGT	6712	Hs.26915	GO:0003779|GO:0005200|GO:0005543|GO:0005615|GO:0005737|GO:0005829|GO:0007411|GO:0007416|GO:0008091|GO:0016192|GO:0016324|GO:0019886|GO:0021692|GO:0030054|GO:0030534|GO:0035264|GO:0043025|GO:0051693	spectrin, beta, non-erythrocytic 2	37.118	30.4492	5.34865	4.53965	41.7194	26.4868	43.1478	29.1313	28.5704	33.646	5.45826	5.10504	5.48265	4.19757	4.12114	5.30026
ASHGV40037097	0.0172628	0.158171	1.75146	up	protein_coding	NM_006472	TXNIP	RefSeq	2979	chr1	+	145438437	145442628	AGATCACCGATTGGAGAGCCCAACCACTCCTCTGCTAGATGACATGGATGGCTCTCAAGA	10628	Hs.709057	GO:0000122|GO:0004857|GO:0005515|GO:0005634|GO:0005737|GO:0005758|GO:0005829|GO:0006351|GO:0006606|GO:0007049|GO:0009612|GO:0009749|GO:0030216|GO:0031625|GO:0032355|GO:0032570|GO:0035872|GO:0042127|GO:0042493|GO:0042542|GO:0043065|GO:0043086|GO:0045087|GO:0048008|GO:0051592|GO:0051782|GO:0071228	thioredoxin interacting protein	768.283	583.807	9.71013	8.90158	729.904	715.254	859.692	559.516	607.36	584.544	9.53874	9.77674	9.81493	8.65051	8.78622	9.268
ASHGV40039596	0.00261442	0.084473	1.75011	up	protein_coding	NM_007246	KLHL2	RefSeq	3137	chr4	+	166128769	166244308	TTGGGAGCTGCTGTGTTAAATGGATTATTATACGCTGTGGGAGGCTTTGATGGGAGTACA	11275	Hs.388668	GO:0001726|GO:0003779|GO:0005515|GO:0005737|GO:0005829|GO:0015629|GO:0016567|GO:0030027|GO:0031463	kelch like family member 2	430.956	331.627	8.87241	8.06497	449.141	367.571	476.156	383.136	333.905	277.84	8.84165	8.83082	8.94477	8.07012	7.86268	8.26212
ASHGV40035530	0.120875	0.339869	1.74875	up	protein_coding	NM_001010898	SLC6A17	RefSeq	6422	chr1	+	110693131	110744823	ATGGCAGGCATCACCACGCCCATCATCGACACCTTCAAGGTGCCCAAGGAGATGTTCACA	388662	Hs.128382	GO:0003333|GO:0005328|GO:0005887|GO:0006836|GO:0007420|GO:0008021|GO:0015171|GO:0015804|GO:0015816|GO:0015816|GO:0015820|GO:0015820|GO:0015824|GO:0015824|GO:0030054|GO:0030672|GO:0032328|GO:0032328	solute carrier family 6 (neutral amino acid transporter), member 17	57.797	46.003	5.96878	5.16245	46.9677	75.4511	50.9723	50.1153	43.2037	44.6899	5.61622	6.56503	5.72508	5.02598	4.75991	5.70147
ASHGV40020000	0.0306188	0.19771	1.74859	up	protein_coding	NM_014683	ULK2	RefSeq	9165	chr17	-	19674142	19771239	TGTAGTATTGAGAGAAGACTGTCGGCGCTCTGCCATAGCACCGCAACCGTGTGAGCAGCA	9706	Hs.168762	GO:0000045|GO:0000407|GO:0004674|GO:0005515|GO:0005524|GO:0005829|GO:0007165|GO:0010506|GO:0030659|GO:0034045|GO:0042594|GO:0046777|GO:0048671|GO:0048675	unc-51 like autophagy activating kinase 2	532.424	406.636	9.16934	8.36315	605.694	434.906	556.672	402.691	392.77	424.448	9.26524	9.07091	9.17189	8.14683	8.10098	8.84165
ASHGV40030216	0.136507	0.356873	1.74819	up	protein_coding	NM_032276	RHBDD1	RefSeq	4868	chr2	+	227700670	227863923	AACTATGACACGTACACAGCAGGACTGAGTGAAGAAGAACAGCTCGAGAGAGCATTACAA	84236	Hs.471514	GO:0004175|GO:0004252|GO:0004252|GO:0005515|GO:0005739|GO:0005783|GO:0005789|GO:0006915|GO:0010954|GO:0030176|GO:0030433|GO:0031293|GO:0033619|GO:0034620|GO:0034620|GO:0034644|GO:0036503|GO:0043066|GO:0043066|GO:0043066|GO:0043687|GO:0044322|GO:0045732|GO:0045732|GO:0048515|GO:0051047|GO:1904211|GO:2000254	rhomboid domain containing 1	18.6202	17.2347	4.42554	3.61968	19.89	17.2459	18.7246	24.8983	12.0528	14.7529	4.43692	4.53877	4.30093	3.95475	2.77015	4.13413
ASHGV40037244	0.314629	0.516117	1.74775	up	protein_coding	NM_001189	NKX3-2	RefSeq	2241	chr4	-	13542453	13546114	TGTGCACTCAACTAGAGTATTAACTGTAAAAAGATTTGTGAAGTTTGGAAGCTCTATTCG	579	Hs.590927	GO:0000122|GO:0000978|GO:0001078|GO:0001501|GO:0005634|GO:0006366|GO:0007368|GO:0031016|GO:0032331|GO:0042474|GO:0043066|GO:0048536|GO:0048645|GO:0048705|GO:0048706|GO:0060576	NK3 homeobox 2	112.407	71.3027	6.61279	5.80729	225.522	49.0135	62.6864	71.2871	67.0537	75.5674	7.85995	5.96146	6.01696	5.54386	5.43376	6.44427
ASHGV40044681	0.0397759	0.216978	1.74749	up	protein_coding	NM_001949	E2F3	RefSeq	5027	chr6	+	20402136	20493945	AACTGATCCAAAGCTGCACCCTGGACCTCAAACTGTTAACCGAGGATTCAGAGAATCAAA	1871	Hs.269408	GO:0000278|GO:0001047|GO:0003700|GO:0005515|GO:0005634|GO:0005654|GO:0005654|GO:0005667|GO:0005737|GO:0005794|GO:0006367|GO:0007219|GO:0008284|GO:0043231|GO:0045893|GO:0070345	E2F transcription factor 3	654.404	496.334	9.46409	8.6588	578.595	582.379	802.237	461.813	516.294	510.897	9.19486	9.48141	9.716	8.35667	8.52885	9.09088
ASHGV40029998	0.00622126	0.110041	1.74747	up	protein_coding	NM_005759	ABI2	RefSeq	6533	chr2	+	204192961	204296896	TATCATGCATTATTCTGAGTAAAGCTCAGCAGGGCTGTGCTTGCCTCACAGGAATAGTCA	10152	Hs.471156	GO:0003677|GO:0005515|GO:0005737|GO:0005829|GO:0005856|GO:0006928|GO:0007010|GO:0008093|GO:0008154|GO:0016032|GO:0016477|GO:0016601|GO:0017124|GO:0017124|GO:0018108|GO:0019900|GO:0030027|GO:0030175|GO:0031209|GO:0031625|GO:0032403|GO:0048365|GO:0070064|GO:2000601	abl-interactor 2	2035.46	1432.02	11.0828	10.2775	2436.26	1663.15	2006.96	1432.6	1348.89	1514.55	11.2198	10.9667	11.0617	10.1944	10.0986	10.5394
ASHGV40056975	0.0857542	0.296404	1.74654	up	protein_coding	NM_138461	TM4SF19	RefSeq	1077	chr3	-	196050416	196065291	CAAGGAGTGGGTACGAATTATAAACAAACTTCCCCTTTAGGTATCCCTGGAGTAATAATG	116211	Hs.733264	GO:0016021	transmembrane 4 L six family member 19	350.76	251.136	8.46519	7.6607	560.944	232.85	258.485	272.633	278.492	202.283	9.15131	8.18234	8.06193	7.56528	7.59274	7.82407
ASHGV40042616	0.0220363	0.174965	1.74632	up	protein_coding	NM_173491	LSM11	RefSeq	6591	chr5	+	157170702	157187717	TTACTGATGTGGATGAGACCTACCGAAAACCTGTCCTAGGCAAAGCATATGAACGGGATT	134353	Hs.631954	GO:0005515|GO:0005634|GO:0005654|GO:0005654|GO:0005683|GO:0005683|GO:0006366|GO:0006369|GO:0006398|GO:0006398|GO:0008334|GO:0010467|GO:0031124|GO:0071204|GO:0071209|GO:1900087	LSM11, U7 small nuclear RNA associated	430.313	331.267	8.87257	8.06826	487.86	379.612	423.466	335.957	327.643	330.201	8.95749	8.87922	8.781	7.87351	7.83319	8.49806
ASHGV40037393	0.0212152	0.172114	1.74544	up	protein_coding	NM_015230	ARAP2	RefSeq	7375	chr4	-	36067619	36245979	GTCTCCATTTTTCAAGTGTGAGAGATAAGGGCTAATGATGACATCTCATTTATTTTGAGT	116984	Hs.479451	GO:0005096|GO:0005547|GO:0005829|GO:0007264|GO:0043547|GO:0046872|GO:0051056	ArfGAP with RhoGAP domain, ankyrin repeat and PH domain 2	1295.7	946.845	10.4509	9.64731	1070.38	1341.9	1474.82	954.683	970.58	915.272	10.0778	10.6699	10.605	9.51853	9.55301	9.87039
ASHGV40028710	0.176487	0.399247	1.74521	up	protein_coding	NM_000627	LTBP1	RefSeq	5308	chr2	+	33359663	33624575	GTTACACCTGCGATTGCTTTGATGGGTATCACTTGGATACGGCCAAGATGACCTGTGTCG	4052	Hs.619315	GO:0001527|GO:0005024|GO:0005509|GO:0005515|GO:0005576|GO:0005578|GO:0007178|GO:0030198|GO:0031012|GO:0031012|GO:0035583|GO:0043234|GO:0050431|GO:0050436	latent transforming growth factor beta binding protein 1	292.603	210.886	8.20469	7.40129	148.541	312.207	417.061	239.477	216.65	176.533	7.26081	8.59794	8.75533	7.36316	7.20809	7.63263
ASHGV40030866	0.0384004	0.214171	1.74456	up	protein_coding	NM_020433	JPH2	RefSeq	4802	chr20	-	42740336	42816218	TATGAGGGCACCTGGAACAATGGCCTGCAAGACGGCTATGGCACCGAGACCTATGCTGAT	57158	Hs.441737	GO:0001786|GO:0005515|GO:0005546|GO:0005547|GO:0005829|GO:0005886|GO:0010314|GO:0014701|GO:0015278|GO:0016021|GO:0030018|GO:0030314|GO:0032266|GO:0055024|GO:0055074|GO:0060314|GO:0060316|GO:0060402|GO:0070273|GO:0070300|GO:0070588|GO:0080025	junctophilin 2	256.201	194.966	8.09553	7.29267	336.99	191.849	239.765	199.342	201.454	184.101	8.43769	7.89852	7.95038	7.0873	7.0968	7.6939
ASHGV40011898	0.000173033	0.0433217	1.74449	up	protein_coding	NM_020244	CHPT1	RefSeq	1567	chr12	+	102091416	102122846	ATTTCAAGACACCTTCATCTAAATATATTCAAGACTGCATGTCATCAAGCACCTGAACAG	56994	Hs.293077	GO:0000139|GO:0001558|GO:0004142|GO:0004142|GO:0006629|GO:0006644|GO:0006656|GO:0006656|GO:0006657|GO:0006663|GO:0016020|GO:0016021|GO:0019992|GO:0043231|GO:0044281|GO:0046474|GO:0046872	choline phosphotransferase 1	5258.04	3516.05	12.451	11.6482	6155.73	4492.53	5125.85	3645.45	3444.08	3458.61	12.5604	12.3838	12.4088	11.6681	11.6044	11.6721
ASHGV40055416	0.0246084	0.183018	1.74363	up	protein_coding	NM_182540	DDX26B	RefSeq	3852	chrX	+	134654554	134716460	GCAAGGACCTCTGGAGATGAAGAAACAGTTTGTTGAATTTACCATCAAGGAAGCCGCAAG	203522	Hs.496829		DEAD/H (Asp-Glu-Ala-Asp/His) box polypeptide 26B	264.552	206.993	8.18015	7.37805	287.654	243.652	262.351	223.919	197.149	199.912	8.21035	8.24725	8.08286	7.25934	7.0654	7.80943
ASHGV40024005	0.28334	0.491147	1.7417	up	protein_coding	NM_005071	SLC1A6	RefSeq	1878	chr19	-	15060844	15083730	GGCTGGGCCGGGTGGGCTGGCTGCAGCGGCTGCAGGAAAGCCTGCAGCAGAGAGCACTGC	6511	Hs.515217	GO:0005313|GO:0005794|GO:0005886|GO:0005887|GO:0006811|GO:0007268|GO:0007269|GO:0014047|GO:0015183|GO:0015810|GO:0015813|GO:0016020|GO:0017153|GO:0042391|GO:0055085|GO:0089711|GO:0089712	solute carrier family 1 (high affinity aspartate/glutamate transporter), member 6	346.997	296.709	8.54759	7.74709	433.866	277.582	329.543	213.351	194.028	482.747	8.79633	8.43184	8.41459	7.18648	7.04166	9.01312
ASHGV40052807	0.016927	0.157338	1.74162	up	protein_coding	NM_001039792	HRCT1	RefSeq	971	chr9	+	35906188	35907138	GCTGCACAGTCAATTCATCGGTGCCTTAGTCCAAGAAAATAAAAACCACTAAGAAGCTTT	646962	Hs.208081	GO:0016021	histidine rich carboxyl terminus 1	873.16	661.091	9.8945	9.09407	874.202	864.973	880.305	657.498	649.445	676.329	9.79132	10.0426	9.84962	8.91219	8.8994	9.47061
ASHGV40015176	0.0433618	0.22375	1.74155	up	protein_coding	NM_001037162	ACOT6	RefSeq	1004	chr14	+	74083547	74086592	CTCATGGGAAAGAAAGACCCCAGATAATCTGTTACCCAGAAACTGGTCACTGTATTGACC	641372	Hs.122038	GO:0005829|GO:0008152|GO:0052689	acyl-CoA thioesterase 6	91.8089	73.2248	6.65335	5.85298	81.8354	91.0575	102.534	75.0452	74.5285	70.1007	6.40836	6.82883	6.72286	5.62358	5.59548	6.33987
ASHGV40005739	0.00025855	0.0470219	1.74109	up	protein_coding	NM_004728	DDX21	RefSeq	4720	chr10	+	70715878	70744825	AGAGCAGCTGGGCGAGGAGATTGATTCCAAAGTGAAGGGAATGGTTTTTCTCAAAGGAAA	9188	Hs.223141	GO:0001649|GO:0003725|GO:0004004|GO:0004004|GO:0005515|GO:0005524|GO:0005634|GO:0005654|GO:0005730|GO:0006364|GO:0006366|GO:0009615|GO:0010501|GO:0016020|GO:0019843|GO:0030515|GO:0043330|GO:0044822|GO:0097322	DEAD (Asp-Glu-Ala-Asp) box helicase 21	2301.61	1609.66	11.2761	10.4761	2346.47	2053.77	2504.59	1754.51	1642.43	1432.04	11.1708	11.2785	11.379	10.5258	10.4372	10.4653
ASHGV40024530	0.00110109	0.0665418	1.74093	up	protein_coding	NM_012155	EML2	RefSeq	2275	chr19	-	46112657	46142675	CACAAGTACGGTGGACACAGCAGCCATGTGACAAATGTGGCCTTCTTGTGGGATGACAGC	24139	Hs.24178	GO:0005515|GO:0005737|GO:0005874|GO:0005875|GO:0007601|GO:0007605|GO:0008017|GO:0010968|GO:0015631|GO:0031115|GO:0072686	echinoderm microtubule associated protein like 2	252.241	200.954	8.09494	7.29508	277.558	196.743	282.423	233.167	240.073	129.621	8.15817	7.933	8.19364	7.32241	7.36316	7.19966
ASHGV40053883	0.0431177	0.223444	1.74086	up	protein_coding	NM_004015	DMD	RefSeq	4623	chrX	-	31137344	31285024	CCTGATTCCCGCATGGTTTTTATAATATTCATACAACAAAGAGGATTAGACAGTAAGAGT	1756	Hs.495912	GO:0002027|GO:0002162|GO:0003779|GO:0003779|GO:0005200|GO:0005515|GO:0005634|GO:0005634|GO:0005829|GO:0005856|GO:0005886|GO:0007517|GO:0008270|GO:0008307|GO:0008307|GO:0009986|GO:0010880|GO:0010881|GO:0010976|GO:0014809|GO:0014819|GO:0015629|GO:0016010|GO:0016010|GO:0016010|GO:0016013|GO:0016203|GO:0016328|GO:0017022|GO:0017166|GO:0030018|GO:0030049|GO:0030055|GO:0030175|GO:0030198|GO:0031527|GO:…	dystrophin	490.708	372.602	9.03919	8.2394	626.629	400.732	444.762	383.34	351.479	382.988	9.31173	8.95625	8.8496	8.07133	7.94279	8.70407
ASHGV40040904	0.0272473	0.188911	1.74058	up	protein_coding	NM_133173	APBB3	RefSeq	2146	chr5	-	139937852	139944189	CTATTTATTGCCCAATTTATTGTTTATACGGATGACTGGGAGGCACTGCACCACAACGTA	10307	Hs.529449	GO:0001540|GO:0005515|GO:0005634|GO:0005737|GO:0006355|GO:0008134|GO:0015629	amyloid beta (A4) precursor protein-binding, family B, member 3	853.57	643.05	9.85328	9.05371	733.788	789.906	1037.01	600.601	704.077	624.473	9.54646	9.92367	10.0897	8.76453	9.03835	9.35825
ASHGV40046213	0.0134581	0.144136	1.74025	up	protein_coding	NM_016121	KCTD3	RefSeq	3946	chr1	+	215740734	215795149	GGCAAGAAGGACTGAGAGCTTTCACAGTTATAGGGACTTCCAGACTATTAATTTGAACAG	51133	Hs.335139	GO:0051260	potassium channel tetramerization domain containing 3	617.32	468.397	9.37661	8.57731	717.413	468.532	666.016	495.33	469.095	440.766	9.51446	9.17562	9.43974	8.46549	8.37542	8.89102
ASHGV40054152	0.0128637	0.142305	1.74008	up	protein_coding	NM_016120	RLIM	RefSeq	10590	chrX	-	73802810	73834461	CTAGGGCAAACGGTATCAAGGTGTTTTATTTCCAGAAGTCTCAAAATAGACTGGAATAAA	51132	Hs.653288	GO:0000122|GO:0003714|GO:0004842|GO:0005634|GO:0005634|GO:0005654|GO:0005737|GO:0006351|GO:0006511|GO:0008270|GO:0016567|GO:0016567|GO:0016874|GO:0017053|GO:0043433|GO:0045892|GO:0060816|GO:0061630	ring finger protein, LIM domain interacting	257.175	201.668	8.1406	7.34144	257.706	257.829	255.988	211.636	212.836	180.53	8.04867	8.32549	8.04763	7.17557	7.18273	7.66603
ASHGV40039099	0.0258844	0.185226	1.73964	up	protein_coding	NM_005139	ANXA3	RefSeq	1634	chr4	+	79472741	79531605	TTGGACATTCGAACAGAGTTCAAGAAGCATTATGGCTATTCCCTATATTCAGCAATTAAA	306	Hs.480042	GO:0005509|GO:0005544|GO:0005737|GO:0005886|GO:0006909|GO:0010595|GO:0016020|GO:0019834|GO:0021766|GO:0030424|GO:0030425|GO:0030670|GO:0031100|GO:0042581|GO:0042742|GO:0043025|GO:0043086|GO:0043312|GO:0045766|GO:0048306|GO:0051054|GO:0051091|GO:0051384|GO:0070062|GO:0070848	annexin A3	12583.5	8117.99	13.6829	12.8841	9678.34	13413.8	14658.5	8399.31	8105.94	7848.72	13.223	13.9198	13.9057	12.9213	12.8875	12.8434
ASHGV40007762	0.0398113	0.217048	1.73855	up	protein_coding	NM_003455	ZNF202	RefSeq	4445	chr11	-	123594634	123612391	GCTCAGACTTAACCATTTATAAAGGTTGGTAAAATACTGGCAGTGACAACAAATTGACTT	7753	Hs.112556	GO:0000122|GO:0000981|GO:0003677|GO:0003700|GO:0005515|GO:0005634|GO:0005654|GO:0005739|GO:0006366|GO:0006629|GO:0046872	zinc finger protein 202	65.9108	52.8705	6.17091	5.37303	78.2424	53.3914	66.0987	55.7742	52.444	50.3932	6.34223	6.08042	6.09009	5.18648	5.06182	5.87078
ASHGV40027252	0.0587373	0.253151	1.73785	up	protein_coding	NM_207181	NPHP1	RefSeq	2755	chr2	-	110880913	110962639	CTTCCCACGGAATCAGATGGATCCTCCACGATTACGTGAATAAAATGATGGAACCAAAAA	4867	Hs.280388	GO:0005198|GO:0005515|GO:0005829|GO:0005856|GO:0005911|GO:0005912|GO:0005923|GO:0006996|GO:0007165|GO:0007588|GO:0007632|GO:0016020|GO:0016337|GO:0030030|GO:0030036|GO:0031514|GO:0032391|GO:0035869|GO:0048515|GO:0060041|GO:0097546	nephronophthisis 1 (juvenile)	126.507	99.6963	7.11105	6.31374	110.826	127.649	141.045	101.423	97.0282	100.638	6.83659	7.31568	7.18088	6.08815	6.00417	6.84891
ASHGV40015501	0.048132	0.23437	1.73685	up	protein_coding	uc001ymf.1	AX746522	UCSC_knowngene	2717	chr14	+	103368429	103371146	ACAGCCAAGCAGAGAAACTGAAGGAGCTTGACAAGGAGATCCGGCCCTTCCGGCAGAACT					185.812	144.472	7.65485	6.85837	158.291	175.395	223.751	151.1	140.519	141.797	7.35083	7.76841	7.84531	6.68449	6.56204	7.32859
ASHGV40012085	0.264711	0.475192	1.73681	up	protein_coding	NM_001080470	ZNF697	RefSeq	5080	chr1	-	120161999	120190390	AGAAGAAAGAGAAATGGGCTCTAATCCACATGACACAAACAAGAGAGAAGGCCATCCGGA	90874	Hs.381105	GO:0003674|GO:0003677|GO:0005575|GO:0005634|GO:0006351|GO:0006355|GO:0008150|GO:0046872	zinc finger protein 697	267.825	209.044	8.10812	7.31168	406.39	192.159	204.927	152.789	171.384	302.959	8.70427	7.90098	7.71912	6.70065	6.8568	8.3776
ASHGV40025425	0.0482794	0.234452	1.73587	up	protein_coding	NM_033468	ZNF257	RefSeq	3534	chr19	+	22235265	22273903	ACTAACTCGACATAAGAGAATTCATATTAGAGAGAATTCCCACAAATGTGAAGAATGTGG	113835	Hs.283900	GO:0000978|GO:0005634|GO:0006351|GO:0006355|GO:0006355|GO:0008270	zinc finger protein 257	67.0258	54.0264	6.2007	5.40504	61.6181	60.1052	79.3542	51.8557	57.8972	52.3263	6.00377	6.2438	6.35453	5.07868	5.20994	5.9265
ASHGV40026241	0.0153584	0.15174	1.73507	up	protein_coding	NM_003310	TSSC1	RefSeq	1732	chr2	-	3192740	3381653	AGGCTCGTGATCAACAGGGTGCCCAGGGCCCTGAAGTACCACATCCTGCTATGACTCCCG	7260	Hs.502770		tumor suppressing subtransferable candidate 1	1229.75	915.321	10.3823	9.58734	1271.85	1128.07	1289.33	894.864	862.827	988.271	10.3121	10.4263	10.4086	9.42023	9.37032	9.97148
ASHGV40039838	0.0333187	0.203186	1.73468	up	protein_coding	NM_024830	LPCAT1	RefSeq	3994	chr5	-	1461541	1524076	GGAGAATGCGTAAAGATTCATTTTTCAAGGAGAAGAGCCTGCAAATGGCCAATGAAGGAG	79888	Hs.368853	GO:0000139|GO:0005509|GO:0005783|GO:0005783|GO:0005789|GO:0005794|GO:0005811|GO:0006644|GO:0006654|GO:0008654|GO:0016020|GO:0016021|GO:0019432|GO:0036148|GO:0036151|GO:0036151|GO:0043129|GO:0044255|GO:0044281|GO:0045732|GO:0046474|GO:0047159|GO:0047184|GO:0047184|GO:0047191|GO:0047192|GO:0060041|GO:2001246	lysophosphatidylcholine acyltransferase 1	1145.21	833.846	10.2541	9.45946	873.666	1057.74	1504.21	904.827	902.631	694.079	9.78954	10.334	10.6388	9.43536	9.43984	9.50318
ASHGV40031331	0.00431993	0.0947849	1.7346	up	protein_coding	NM_018327	SPTLC3	RefSeq	3855	chr20	+	12989626	13147411	TCGCAGAAGCTCGGGCTCGGTTTTGTGTTTCAGCGGCACATACCCGGGAGATGTTAGACA	55304	Hs.425023	GO:0004758|GO:0005789|GO:0006665|GO:0016021|GO:0017059|GO:0030148|GO:0030170|GO:0044281|GO:0046520	serine palmitoyltransferase, long chain base subunit 3	194.932	152.901	7.72815	6.93355	213.261	161.822	209.713	169.674	160.468	128.561	7.78133	7.65122	7.75189	6.85006	6.76105	7.18953
ASHGV40042114	0.00656005	0.112122	1.73438	up	protein_coding	NM_001276277	PPIP5K2	RefSeq	6140	chr5	+	102455957	102539224	CCTAATACCTCATCTCGGAAAAAGAATATAACTAGCAAAACAGAAACGCATGAACACAAA	23262	Hs.212046	GO:0000827|GO:0000832|GO:0003993|GO:0005524|GO:0005829|GO:0005829|GO:0006020|GO:0006470|GO:0016310|GO:0033857|GO:0043647|GO:0044281|GO:0052723|GO:0052724	diphosphoinositol pentakisphosphate kinase 2	1049	778.594	10.1488	9.35436	1175.23	889.962	1081.81	795.513	767.025	773.244	10.2081	10.0867	10.1515	9.23192	9.18033	9.65084
ASHGV40037937	0.108362	0.324498	1.73416	up	protein_coding	NM_024873	TNIP3	RefSeq	2416	chr4	-	122052563	122085495	TAAAGAAAGTCCATCCGTAGAAGTACACACTAACAGAGAGAGACAACAGGCAACGAGGGA	79931	Hs.208206	GO:0002756|GO:0005515|GO:0006954|GO:0031593|GO:0034142|GO:0043124|GO:0071222	TNFAIP3 interacting protein 3	37.5874	31.2395	5.3657	4.57147	48.8547	34.0928	29.8146	36.6082	26.9426	30.1675	5.6728	5.46486	4.95944	4.53816	4.03117	5.14508
ASHGV40057351	0.000122728	0.0422453	1.73316	up	protein_coding	NM_001146152	CYP51A1	RefSeq	2934	chr7	-	91741462	91764059	AATTGTGAAGGCAGAATCTCTGCTAATTTTTCAGATTAAAATTCTCTTTGAAAAAATACA	1595	Hs.417077	GO:0005506|GO:0005783|GO:0005789|GO:0006694|GO:0006695|GO:0006805|GO:0008398|GO:0016020|GO:0016021|GO:0016125|GO:0020037|GO:0044281|GO:0055114|GO:0070988|GO:0070988	cytochrome P450 family 51 subfamily A member 1	39869.9	25875	15.3614	14.568	43490.7	34644.2	41474.7	25780.6	23789.8	28054.6	15.3643	15.3074	15.4125	14.5791	14.4862	14.6387
ASHGV40053901	0.03784	0.213111	1.73146	up	protein_coding	NM_006520	DYNLT3	RefSeq	2230	chrX	-	37698088	37706889	GCATAGTGGAACAATCCTTAACACACCTGGTTAAGTTGGGAAAAGCCTATAAATATATTG	6990	Hs.446392	GO:0000776|GO:0000777|GO:0003774|GO:0005515|GO:0005634|GO:0005868|GO:0005874|GO:0006810|GO:0007067|GO:0007346|GO:0008152|GO:0042802|GO:0051301	dynein, light chain, Tctex-type 3	1045.85	773.337	10.1249	9.33288	1336.25	903.489	897.823	755.223	725.525	839.263	10.3832	10.1107	9.88071	9.14753	9.09005	9.76107
ASHGV40017556	0.00251809	0.0841713	1.72972	up	protein_coding	NM_003223	TFAP4	RefSeq	2147	chr16	-	4307186	4323001	TGAGGTCTTCGTGTTCAAGGAGAAGCTATTATATTTTGTTAAGAAAGTGGGGAGAAAAAA	7023	Hs.513305	GO:0000978|GO:0001077|GO:0003677|GO:0003705|GO:0003713|GO:0005515|GO:0005634|GO:0006357|GO:0006366|GO:0006461|GO:0006978|GO:0008285|GO:0017053|GO:0042803|GO:0042826|GO:0043065|GO:0043392|GO:0043565|GO:0043922|GO:0043922|GO:0043923|GO:0044212|GO:0045736|GO:0045892|GO:0045892|GO:0045893|GO:0045944|GO:0046982|GO:0070888|GO:0071157|GO:0071549|GO:2001269	transcription factor AP-4 (activating enhancer binding protein 4)	4710.45	3174.98	12.2958	11.5053	4487.06	4210.04	5434.25	3186.61	3118.39	3219.92	12.1061	12.2916	12.4898	11.474	11.4605	11.5812
ASHGV40019651	0.000472571	0.0527036	1.72926	up	protein_coding	NM_016080	GLOD4	RefSeq	1863	chr17	-	662548	685571	GATGAAGCATTTCGAGAACTTTCTAAGATGGATCCAGAGGGAAGCAAATTGTTGGATGAT	51031	Hs.279061	GO:0005739|GO:0070062	glyoxalase domain containing 4	3023.47	2074.45	11.6601	10.87	3032.98	2651.88	3385.55	2211.2	2104.45	1907.69	11.5463	11.6362	11.7978	10.9011	10.8417	10.8671
ASHGV40007220	0.0531084	0.244431	1.72903	up	protein_coding	NM_021173	POLD4	RefSeq	1751	chr11	-	67118235	67121067	TTGTGAAGAGGAGGGAGGGGCCCGCTGGGCACAGCAAGGGGGAGCTGGCACCCGAGCTAG	57804	Hs.523829	GO:0000278|GO:0000722|GO:0000723|GO:0000731|GO:0003887|GO:0005515|GO:0005634|GO:0005654|GO:0006260|GO:0006261|GO:0006271|GO:0006281|GO:0006283|GO:0006284|GO:0006289|GO:0006297|GO:0006298|GO:0019985|GO:0032201|GO:0042769|GO:0043625	polymerase (DNA-directed), delta 4, accessory subunit	91.213	73.5081	6.64656	5.8566	87.1647	89.7238	96.7505	71.582	75.363	73.5794	6.49617	6.80767	6.63585	5.55012	5.61149	6.40817
ASHGV40032431	0.0533578	0.244854	1.72839	up	protein_coding	NM_002600	PDE4B	RefSeq	4264	chr1	+	66258855	66840262	TCCAGAAAACAGAGATTCCCTGGGAGAGACTGACATAGACATTGCAACAGAAGACAAGTC	5142	Hs.198072	GO:0001780|GO:0004115|GO:0004115|GO:0004115|GO:0005829|GO:0005891|GO:0006198|GO:0006198|GO:0006198|GO:0030018|GO:0030552|GO:0030593|GO:0032729|GO:0032743|GO:0035690|GO:0044325|GO:0046872|GO:0050852|GO:0050900|GO:0071222|GO:0071872|GO:0086004|GO:1901841|GO:1901898	phosphodiesterase 4B	53.6126	44.1763	5.89048	5.10105	56.3831	47.3145	57.1401	48.141	41.0887	43.2994	5.87661	5.91445	5.88038	4.96459	4.67983	5.65873
ASHGV40012926	0.109832	0.326467	1.72762	up	protein_coding	NM_004093	EFNB2	RefSeq	4404	chr13	-	107142078	107187388	GCCCCAGAAAATGAAATCCGTGAAGTCACATTCCACATCTGTTTCAAACTGAATTTGTTC	1948	Hs.149239	GO:0001945|GO:0002042|GO:0005515|GO:0005886|GO:0005887|GO:0005925|GO:0007155|GO:0007267|GO:0007411|GO:0007411|GO:0009653|GO:0009887|GO:0010839|GO:0016032|GO:0046875|GO:0048013|GO:0048013|GO:0048514|GO:0050920|GO:0072178|GO:2000727	ephrin-B2	1598.15	1134.2	10.7065	9.9177	1015.95	1754.63	2023.85	1211.13	1039.84	1151.64	9.99702	11.048	11.0744	9.90107	9.66763	10.1844
ASHGV40055225	0.0550133	0.246607	1.72739	up	protein_coding	NM_001199818	ARMCX5-GPRASP2	RefSeq	3940	chrX	+	101854275	101972661	AAGCAACTACAAGCCCAAATAGACAACCAAAATGATCCTGAGGTGGGACAACAAAGTTAA	100528062		GO:0001540|GO:0005515|GO:0005737	ARMCX5-GPRASP2 readthrough	1041.44	745.125	10.0744	9.28584	1510.77	708.445	905.121	766.395	725.424	743.558	10.5658	9.76388	9.89364	9.17177	9.08992	9.59584
ASHGV40035703	0.030443	0.197404	1.727	up	protein_coding	NM_003341	UBE2E1	RefSeq	1845	chr3	+	23847383	23933131	GGTGTTATTTGCTTGGACATATTGAAAGATAATTGGAGTCCAGCACTAACCATTTCTAAA	7324	Hs.164853	GO:0000151|GO:0000209|GO:0000278|GO:0004842|GO:0005515|GO:0005524|GO:0005634|GO:0005654|GO:0005829|GO:0006511|GO:0007094|GO:0010390|GO:0016567|GO:0016874|GO:0019221|GO:0031145|GO:0032020|GO:0033523|GO:0042296|GO:0051436|GO:0051437|GO:0051439|GO:0061631|GO:0070936	ubiquitin conjugating enzyme E2E 1	572.67	446.48	9.28479	8.49652	568.506	549.492	600.012	476.651	406.187	456.603	9.17108	9.39564	9.28764	8.40269	8.15122	8.93566
ASHGV40031717	0.0353481	0.208137	1.72681	up	protein_coding	NM_181659	NCOA3	RefSeq	7996	chr20	+	46130600	46285621	AGTGTATAGTATGGTGCACATGAATGGCAGCAGTGGTCACATGGGACAGATGAACATGAA	8202	Hs.592142	GO:0000790|GO:0003682|GO:0003713|GO:0003713|GO:0003713|GO:0004402|GO:0005515|GO:0005634|GO:0005654|GO:0005737|GO:0006351|GO:0010628|GO:0016573|GO:0016573|GO:0016922|GO:0030374|GO:0030521|GO:0032870|GO:0035257|GO:0035264|GO:0035624|GO:0045618|GO:0045893|GO:0045944|GO:0045944|GO:0046966|GO:0046983|GO:0047485|GO:0050681|GO:0060068|GO:0060713|GO:0060744|GO:0070062|GO:0071392|GO:2001141	nuclear receptor coactivator 3	190.789	150.284	7.70388	6.91578	194.286	206.309	171.773	154.703	156.19	139.958	7.6436	8.00214	7.46592	6.71824	6.71974	7.30934
ASHGV40005269	0.0120734	0.138552	1.72664	up	protein_coding	NM_001303030	C1orf109	RefSeq	2563	chr1	-	38147241	38156267	ATACAAGCTTTGCCCAAGGCCTGGGACCGAATTTCAAAAGACGAACACCAAGATCTTGTA	54955	Hs.272673	GO:0005515	chromosome 1 open reading frame 109	179.263	139.492	7.58675	6.79879	194.09	130.108	213.591	158.452	144.78	115.244	7.64246	7.33926	7.77854	6.75307	6.60739	7.03589
ASHGV40024942	0.00488464	0.0998408	1.72593	up	protein_coding	NM_032551	KISS1R	RefSeq	1650	chr19	+	917341	921015	TGGTCATCTACGTCATCTGCCGCCACAAGCCGATGCGGACCGTGACCAACTTCTACATCG	84634	Hs.208229	GO:0005515|GO:0005886|GO:0005887|GO:0007186|GO:0007200|GO:0007218|GO:0008188|GO:0009986|GO:0016021	KISS1 receptor	122.936	98.5504	7.07221	6.28483	138.392	110.101	120.315	112.082	103.547	80.0216	7.16074	7.10477	6.95112	6.23298	6.0991	6.52242
ASHGV40036444	0.0193859	0.165824	1.72537	up	protein_coding	NM_017554	PARP14	RefSeq	7713	chr3	+	122399671	122449687	ACTATGGATGCCAAGAATGGCCAGACAATGAATGAGAAGCAACTCTTCCATGGGACAGAT	54625	Hs.518203	GO:0003950|GO:0005634|GO:0005737|GO:0005886|GO:0006351|GO:0006355|GO:0016020	poly(ADP-ribose) polymerase family member 14	104.737	83.5787	6.83702	6.05011	121.602	92.6982	99.9096	88.482	87.4428	74.8112	6.97108	6.85617	6.6838	5.87738	5.84232	6.43062
ASHGV40056739	0.104209	0.319491	1.72423	up	protein_coding	NM_016510	SCLY	RefSeq	2544	chr2	+	238969564	239008054	GCCGGGGAGGGATGCGCCGGCACCCGCGGCGAGTCAGCCCAGCGGCTGCGGGAAACACAA	51540	Hs.731909	GO:0005829|GO:0006520|GO:0009000|GO:0016740	selenocysteine lyase	28.2744	24.171	4.97949	4.19354	28.6312	22.3219	33.87	23.2631	23.454	25.7959	4.92488	4.87444	5.13915	3.85608	3.79928	4.92526
ASHGV40045109	0.451037	0.62706	1.72046	up	protein_coding	NM_014936	ENPP4	RefSeq	4697	chr6	+	46097700	46114436	CCATTATTTTGGTTGCCGATGAAGGCTGGACAATTGTGCTAAATGAATCATCACAAAAAT	22875	Hs.643497	GO:0005886|GO:0007596|GO:0016020|GO:0016021|GO:0030194|GO:0046130|GO:0046872|GO:0047710|GO:0070062	ectonucleotide pyrophosphatase/phosphodiesterase 4 (putative)	168.07	97.1561	7.04599	6.2632	109.927	348.971	45.3133	109.988	103.684	77.796	6.82362	8.75853	5.55584	6.20338	6.10091	6.4853
ASHGV40000198	0.222742	0.438312	1.7204	up	protein_coding	ENST00000392607	GPR123	GENCODE	4283	chr10	+	134901408	134945179	GTGCCAGGCGGTGGGCATCGTGCTGCACTATTCTACACTGTCCACCATGCTGTGGATAGG	84435	Hs.435183	GO:0004930|GO:0007165|GO:0007166|GO:0007186|GO:0016021	adhesion G protein-coupled receptor A1	211.199	143.521	7.63093	6.84819	135.793	110.853	386.951	145.978	152.441	132.143	7.13121	7.11374	8.64785	6.63281	6.68493	7.22682
ASHGV40044887	0.0734542	0.27908	1.7185	up	protein_coding	NM_001252204	C4A	RefSeq	5288	chr6	+	31949833	31970457	CTGTGGACCTGCTCGGTGTTGCCCACAACAACCTCATGGCAATGGCCCAGGAGACTGGAG	720	Hs.534847	GO:0001849|GO:0004866|GO:0005576|GO:0005615|GO:0005886|GO:0006954|GO:0006956|GO:0006956|GO:0006958|GO:0010951|GO:0030449|GO:0045087|GO:0070062|GO:0072562|GO:2000427	complement component 4A (Rodgers blood group)	273.101	216.676	8.2168	7.43565	295.308	224.962	299.033	215.189	193.414	241.425	8.24599	8.13085	8.27355	7.19944	7.03676	8.07074
ASHGV40009447	0.00251862	0.0841713	1.7181	up	protein_coding	ENST00000382678	AC005841.1	GENCODE	939	chr12	-	2958396	2966213	AAGGCACAAGCAAGCAAATCCCCAGCAAGGAAGAGGAAGAGAAGACCTGGACACTTCTAG	101929469			uncharacterized protein ENSP00000372125	89.1367	72.8328	6.6106	5.82978	96.6817	79.6037	91.1248	75.4275	87.1109	55.9599	6.64332	6.63932	6.54916	5.63309	5.83672	6.01953
ASHGV40038476	0.0462458	0.230726	1.71771	up	protein_coding	NM_133330	WHSC1	RefSeq	7886	chr4	+	1894508	1983930	TCCTACTGCTGTGAGCATGACTTAGGGGCGGCATCGGTCAGAAGCACCAAGACTGAGAAG	7468	Hs.113876	GO:0000122|GO:0003149|GO:0003289|GO:0003290|GO:0003682|GO:0005515|GO:0005634|GO:0005654|GO:0005654|GO:0005694|GO:0005737|GO:0006325|GO:0006351|GO:0008270|GO:0009653|GO:0010452|GO:0018024|GO:0034770|GO:0043565|GO:0048298|GO:0060348|GO:0070201|GO:2001032	Wolf-Hirschhorn syndrome candidate 1	448.654	344.006	8.90568	8.12519	362.505	380.88	602.578	352.777	359.468	319.774	8.53696	8.88324	9.29683	7.94902	7.97562	8.45093
ASHGV40038045	0.186565	0.407291	1.71722	up	protein_coding	NM_014331	SLC7A11	RefSeq	9648	chr4	-	139085247	139163503	CCAAGGGGAGACACAAAATAGGGATTTTTACTTCATTTTCTGAAAGTCTAGAGAATTACA	23657	Hs.390594	GO:0005515|GO:0005791|GO:0005856|GO:0005886|GO:0005887|GO:0006811|GO:0006865|GO:0006979|GO:0007420|GO:0007596|GO:0009636|GO:0009986|GO:0015327|GO:0016021|GO:0035094|GO:0050900|GO:0055085|GO:0070306|GO:0070527|GO:0089711	solute carrier family 7 (anionic amino acid transporter light chain, xc- system), member 11	216.053	152.02	7.7105	6.93043	375.487	136.743	135.927	166.205	149.419	140.436	8.59219	7.41003	7.1293	6.82231	6.65486	7.31412
ASHGV40005815	0.00970188	0.128931	1.7166	up	protein_coding	NM_002658	PLAU	RefSeq	2395	chr10	+	75670861	75677258	GAAGTCACCACCAAAATGCTGTGTGCTGCTGACCCACAGTGGAAAACAGATTCCTGCCAG	5328	Hs.77274	GO:0001525|GO:0004252|GO:0004252|GO:0005515|GO:0005576|GO:0005615|GO:0005886|GO:0005925|GO:0006508|GO:0006935|GO:0007165|GO:0007283|GO:0007566|GO:0007596|GO:0008284|GO:0009986|GO:0010469|GO:0014823|GO:0014909|GO:0014910|GO:0014911|GO:0031639|GO:0033628|GO:0035729|GO:0042730|GO:0042730|GO:0043403|GO:0055093|GO:0060279|GO:0061041|GO:0070062|GO:0070997|GO:0071222|GO:0071333|GO:0071456|GO:0071498|GO:…	plasminogen activator, urokinase	1749.45	1282.34	10.8777	10.0982	1871.58	1454.29	1922.48	1245.21	1223.3	1378.51	10.8523	10.7859	10.9949	9.94988	9.93432	10.4103
ASHGV40020245	0.0348582	0.206812	1.7163	up	protein_coding	NM_001080465	C17orf98	RefSeq	566	chr17	-	36991340	36997642	CCTTCATAGCCATCGACCTGAATTTCTAAGACAAATGTTTAGATGAACTCTTAGTGTTAT	388381	Hs.250182		chromosome 17 open reading frame 98	195.649	154.347	7.73188	6.95258	184.037	169.186	233.725	145.973	168.775	148.294	7.56355	7.71832	7.91377	6.6325	6.8348	7.39044
ASHGV40005300	0.209508	0.427334	1.71556	up	protein_coding	NM_001099439	EPHA10	RefSeq	5526	chr1	-	38181645	38230824	AGATCTATTTTTATATGGAACTTGTTCACTGGACAGAGGTGGCCTGCAAGCCCCCATTAC	284656	Hs.129435	GO:0005003|GO:0005005|GO:0005515|GO:0005524|GO:0005886|GO:0005887|GO:0007411|GO:0008150|GO:0016021|GO:0018108|GO:0048013|GO:0048013|GO:0070062	EPH receptor A10	90.5554	63.6157	6.40279	5.6241	168.135	48.102	55.4291	71.1566	72.8299	46.8606	7.43339	5.93599	5.83898	5.5411	5.56091	5.7703
ASHGV40051136	0.197625	0.41693	1.71459	up	protein_coding	NM_052886	MAL2	RefSeq	2831	chr8	+	120220609	120257914	ATACAACCATAACCGGGCAGCCACTCCTGAGTGATAACCAGTATAACATAAACGTAGCAG	114569	Hs.201083	GO:0005515|GO:0012505|GO:0016021|GO:0016324|GO:0045121|GO:0048471|GO:0070062	mal, T-cell differentiation protein 2 (gene/pseudogene)	43.9128	37.5888	5.59976	4.82189	52.5252	35.801	43.4121	30.1634	34.3945	48.2087	5.77543	5.53252	5.49133	4.24963	4.40594	5.81011
ASHGV40039911	0.0784518	0.285423	1.71444	up	protein_coding	NM_144702	LRRC71	RefSeq	1989	chr1	+	156890423	156902880	TGTGTGGGGTGACCTCCCTGGGGGAGATCTCAGACCAATAACAAAGTCTGTTGCTATACT	149499	Hs.491734		leucine rich repeat containing 71	380.718	296.217	8.67667	7.89893	483.437	338.275	320.441	289.335	275.088	324.229	8.94505	8.71203	8.37294	7.65054	7.57664	8.46961
ASHGV40002682	0.0950403	0.307979	1.71441	up	protein_coding	ENST00000599994	AC187652.1	GENCODE	501	chr7	+	302917	304070	GCGCCGACCACAGCGGGCACAGGACAGAGAAGAGGAAGTGAGGAAATGGAAGAAGAGGGT	100996433				496.169	386.014	9.04695	8.26924	636.549	374.032	477.925	311.45	411.254	435.338	9.33349	8.85687	8.9505	7.76033	8.17047	8.87693
ASHGV40024960	0.0734194	0.27908	1.71401	up	protein_coding	NM_032853	MUM1	RefSeq	4119	chr19	+	1354975	1378430	TGTGCGATCTCTGCGGTGGACGAGGTGGACTACAAGACGGCTGAGGAGAAGTACATCAAG	84939	Hs.515016	GO:0005515|GO:0005634|GO:0006281|GO:0006325|GO:0031491	melanoma associated antigen (mutated) 1	415.692	319.677	8.78782	8.01044	535.273	302.464	409.34	302.034	308.156	348.842	9.08172	8.55369	8.72806	7.71338	7.74288	8.57507
ASHGV40031918	0.0101848	0.131333	1.71367	up	protein_coding	NM_018270	MRGBP	RefSeq	1659	chr20	+	61427804	61431945	TTGTATTCGGGACAAGTTCAGCCAGAACATCGGGCGGCAGGTCCCATCCAAGGTCATCTG	55257	Hs.590870	GO:0005515|GO:0005634|GO:0005654|GO:0006325|GO:0006351|GO:0006357|GO:0016573|GO:0035267|GO:0040008	MRG/MORF4L binding protein	496.521	388.295	9.07818	8.30109	483.746	444.068	561.748	414.787	393.866	356.233	8.946	9.10164	9.18689	8.19215	8.10546	8.60566
ASHGV40011182	0.0284633	0.192532	1.71296	up	protein_coding	NM_020183	ARNTL2	RefSeq	7411	chr12	+	27485786	27578746	ATGTGACAATGATGACACAGCCATGGCTGCATTTATGAATTACTTAGAAGCAGAGGGGGG	56938	Hs.434269	GO:0000982|GO:0003700|GO:0003700|GO:0005634|GO:0005634|GO:0005667|GO:0005730|GO:0005737|GO:0006351|GO:0006355|GO:0006357|GO:0007623|GO:0009649|GO:0042753|GO:0045893|GO:0045944|GO:0046983|GO:0070888	aryl hydrocarbon receptor nuclear translocator like 2	1323.48	985.191	10.4704	9.69386	1632.93	1132.6	1204.92	945.429	923.271	1086.87	10.6704	10.4329	10.3078	9.50479	9.47208	10.1047
ASHGV40049068	0.21727	0.434148	1.71217	up	protein_coding	NM_001004698	OR2W5	RefSeq	1352	chr1	+	247654369	247655711	ATCAACCCCCTCATCTACACTTTGAGGAACAAGGATGTGAAGGGGACCATGAAGAAACTT	441932	Hs.591526	GO:0004930|GO:0004984|GO:0005886|GO:0007186|GO:0016021|GO:0050911	olfactory receptor family 2 subfamily W member 5 (gene/pseudogene)	106.57	90.0932	6.87198	6.09616	115.179	101.632	102.898	75.9476	70.0856	124.246	6.89659	6.99118	6.72819	5.64494	5.50135	7.14218
ASHGV40019625	0.0191192	0.164536	1.71214	up	protein_coding	NM_032451	SPIRE2	RefSeq	3249	chr16	+	89894906	89937727	TAACACCAGGACTCTTGACTTCAAGTGACAGCCCCAGGTGGCCAGGCCTCCAGGAGGCAC	84501	Hs.461786	GO:0003779|GO:0005829|GO:0005856|GO:0005886|GO:0005938|GO:0015031|GO:0016192|GO:0030036|GO:0030659|GO:0032154|GO:0036089|GO:0040038|GO:0045010|GO:0046907|GO:0048471|GO:0051295|GO:0070649	spire-type actin nucleation factor 2	473.319	369.24	9.00558	8.22977	519.31	400.409	500.238	371.617	373.337	362.766	9.04308	8.95536	9.01829	8.02261	8.03191	8.63481
ASHGV40049881	0.00898338	0.126218	1.71212	up	protein_coding	NM_058229	FBXO32	RefSeq	6800	chr8	-	124510126	124553493	GACTGGGAATTTAAGAATGTGAACTTCTCACTAGAATTGGTATGGAAAAGCAAAATACTG	114907	Hs.403933	GO:0005515|GO:0005730|GO:0014894|GO:0016567|GO:0030018|GO:0071549	F-box protein 32	8733.29	5746.59	13.1601	12.3843	11566.9	7306.28	7326.72	5758.99	5589.42	5891.37	13.4705	13.0794	12.9305	12.3601	12.3532	12.4398
ASHGV40013138	0.0161331	0.15481	1.71205	up	protein_coding	NM_145657	GSX1	RefSeq	847	chr13	+	28366779	28368089	AGATCTGGTTTCAGAACCGCCGAGTGAAGCACAAGAAGGAGGGCAAGGGCAGCAACCATC	219409	Hs.351785	GO:0000978|GO:0001077|GO:0005634|GO:0006366|GO:0021527|GO:0021854|GO:0021984|GO:0043565|GO:0045944|GO:0048663	GS homeobox 1	36.5691	31.2371	5.32419	4.54847	48.3989	29.3582	31.9503	33.1927	39.5315	20.9871	5.65834	5.25812	5.05611	4.38993	4.62121	4.63427
ASHGV40015086	0.240141	0.452933	1.71183	up	protein_coding	NM_031914	SYT16	RefSeq	3137	chr14	+	62462540	62568427	AAGTTCATGTAGTGCTGCTGCCTGGTAAGAAACACAGGGGCAGGACGAACATACAGAGAG	83851	Hs.404139	GO:0005509|GO:0005515|GO:0005544|GO:0005886|GO:0016079|GO:0017158|GO:0019905|GO:0030276|GO:0042803|GO:0046982|GO:0048791	synaptotagmin 16	43.2208	36.9189	5.56589	4.79035	51.719	44.9476	32.9958	30.6301	31.806	48.3206	5.75227	5.84356	5.10184	4.27063	4.28639	5.81404
ASHGV40027180	0.0872515	0.297921	1.71148	up	protein_coding	NM_032718	MFSD9	RefSeq	2706	chr2	-	103333665	103353337	ACAAAATTTGAGATGGTTGAATGAGGGCCGGAGGCCATGATGAAAAGGGCACTTTGGAAA	84804	Hs.720914	GO:0016021|GO:0022891|GO:0055085	major facilitator superfamily domain containing 9	71.7859	58.0153	6.28192	5.50667	91.7853	58.4433	65.129	54.487	59.321	60.2378	6.57134	6.20458	6.06984	5.15084	5.24579	6.12339
ASHGV40019923	0.14159	0.360833	1.71135	up	protein_coding	NM_001204477	CDRT4	RefSeq	2515	chr17	-	15339331	15370925	CCAGGAACTTTAAGAGAGAGTTTTCAGCTGGGAGAAGAGGAAGGCAAGATATCAGAACAA	284040	Hs.731765		CMT1A duplicated region transcript 4	17.8337	15.7164	4.30654	3.5314	25.332	12.7565	15.4125	12.7121	19.3987	15.0384	4.76115	4.13844	4.02002	2.92905	3.50258	4.16258
ASHGV40031214	0.532041	0.689154	1.70879	up	protein_coding	NM_001042693	FAM159A	RefSeq	698	chr1	+	53099065	53122737	TGTTCATCAGCTCTAAGCCCCACACAAAGTTGGACCTGGGCTTGAGCTTACAGACAGCAG	348378	Hs.424589	GO:0016021	family with sequence similarity 159 member A	68.5517	32.2308	5.27738	4.5044	175.609	13.5338	16.512	47.139	34.3592	15.1942	7.49481	4.21947	4.11785	4.93265	4.4048	4.17576
ASHGV40054239	0.00426273	0.0947849	1.70615	up	protein_coding	NM_000061	BTK	RefSeq	2611	chrX	-	100604434	100641212	TGGTGTCATAAAGATGGGAGGGGAGGGTGTTTTGATAAAATAAAATTACTAGAAAGCTTG	695	Hs.159494	GO:0001818|GO:0002224|GO:0002250|GO:0002721|GO:0002755|GO:0002902|GO:0004713|GO:0004713|GO:0004715|GO:0005102|GO:0005515|GO:0005524|GO:0005547|GO:0005634|GO:0005737|GO:0005829|GO:0005829|GO:0005886|GO:0005886|GO:0006351|GO:0006468|GO:0007169|GO:0007249|GO:0007498|GO:0018108|GO:0019722|GO:0030154|GO:0031234|GO:0031410|GO:0034134|GO:0034142|GO:0035556|GO:0038083|GO:0038095|GO:0038123|GO:0038124|GO:…	Bruton tyrosine kinase	24.5082	21.9353	4.79669	4.02594	24.7724	23.9282	24.8241	26.2374	24.1713	15.3972	4.72906	4.96727	4.69373	4.03134	3.85021	4.19627
ASHGV40055213	0.0177875	0.15999	1.70497	up	protein_coding	NM_016608	ARMCX1	RefSeq	2141	chrX	+	100805513	100809675	GCAAATCACAATGATCTGGTGGTGAAAGTAAAAGTCCTGAAAGTATTAACCAAACTCTAA	51309	Hs.9728	GO:0005515|GO:0016021	armadillo repeat containing, X-linked 1	3525.02	2370.15	11.836	11.0662	4867.83	2655.25	3051.99	2450.66	2268.33	2391.45	12.2112	11.6387	11.658	11.0638	10.9571	11.1777
ASHGV40017486	0.071882	0.276674	1.70426	up	protein_coding	ENST00000262304	PKD1	GENCODE	14138	chr16	-	2138710	2185899	ATCTGTCTGTCTGTGGGCTTCAGCACTTTAAAGAGGCTGTGTGGCCAACCAGGACCCAGG	5310	Hs.75813	GO:0000139|GO:0001502|GO:0001701|GO:0001822|GO:0001889|GO:0001892|GO:0002133|GO:0005262|GO:0005262|GO:0005515|GO:0005634|GO:0005737|GO:0005829|GO:0005886|GO:0005887|GO:0005929|GO:0006611|GO:0006807|GO:0006996|GO:0007050|GO:0007156|GO:0007160|GO:0007161|GO:0007204|GO:0007259|GO:0007507|GO:0009653|GO:0009986|GO:0016021|GO:0016323|GO:0016328|GO:0016337|GO:0018105|GO:0019901|GO:0019904|GO:0021510|GO:…	polycystic kidney disease 1 (autosomal dominant)	1187.79	919.509	10.3323	9.56311	1140.95	1101.65	1320.78	824.045	793.589	1140.89	10.1659	10.3902	10.4407	9.2872	9.23016	10.172
ASHGV40042833	0.0216303	0.173456	1.70417	up	protein_coding	NM_058230	ZNF354B	RefSeq	2200	chr5	+	178286953	178311424	CATGTGTGAAAGCCTTAAACCAAAACTCATCAGAGAATACATGCTTGAGAGTGATTTATT	117608	Hs.724051	GO:0000122|GO:0003677|GO:0003682|GO:0003700|GO:0005634|GO:0006351|GO:0006355|GO:0046872	zinc finger protein 354B	854.887	659.164	9.86287	9.09379	760.854	830.878	972.93	669.531	654.802	653.158	9.60093	9.99065	9.99702	8.9423	8.91662	9.42247
ASHGV40040929	0.0066514	0.112609	1.70377	up	protein_coding	NM_005471	GNPDA1	RefSeq	2311	chr5	-	141380233	141392620	TCTCTCCTTACACGCACTGATTTTCAAGTGGGAGGGAATTAGGGGCTTATGTATATTGGA	10007	Hs.633853	GO:0004342|GO:0005515|GO:0005737|GO:0005975|GO:0006043|GO:0006044|GO:0006091|GO:0007338|GO:0016787|GO:0070062	glucosamine-6-phosphate deaminase 1	891.402	680.469	9.91376	9.14503	1036.08	750.862	887.262	688.726	700.724	651.958	10.0291	9.84862	9.86357	8.98818	9.02892	9.41798
ASHGV40045931	0.00185072	0.0758016	1.70338	up	protein_coding	NM_001291958	MAP3K4	RefSeq	5662	chr6	+	161412758	161538417	AAGATTAAGCCCTGAAGGAAAGGACTTCCTTTCTCACTGCCTTGAGAGTGACCCAAAGAT	4216	Hs.390428	GO:0000165|GO:0000165|GO:0000165|GO:0000186|GO:0000187|GO:0001890|GO:0004708|GO:0004709|GO:0005515|GO:0005524|GO:0005622|GO:0005737|GO:0010225|GO:0010468|GO:0019100|GO:0035556|GO:0043507|GO:0046872|GO:0048471|GO:0060718|GO:1900745	mitogen-activated protein kinase kinase kinase 4	1350.51	1008.25	10.5146	9.74619	1335.75	1189.17	1526.6	1032.17	1075.65	916.932	10.3825	10.5021	10.6592	9.64247	9.72241	9.87368
ASHGV40021180	0.00265262	0.0846549	1.70304	up	protein_coding	NM_012168	FBXO2	RefSeq	1724	chr1	-	11708417	11714888	CAGCCCCTGAGCAGGGAGAGAGAAGTTTTGTTGGCATAGGTTTGCTTAGGTAGCCGGCTT	26232	Hs.132753	GO:0001540|GO:0001948|GO:0004842|GO:0005515|GO:0005783|GO:0005829|GO:0006464|GO:0006508|GO:0006516|GO:0008285|GO:0016567|GO:0016567|GO:0019005|GO:0030246|GO:0030433|GO:0031090|GO:0031146|GO:0031396|GO:0043197|GO:0070062	F-box protein 2	576.453	447.871	9.28044	8.51233	696.334	471.583	561.443	491.692	485.57	366.349	9.46643	9.18842	9.18647	8.4534	8.43477	8.64883
ASHGV40005676	0.00945525	0.127776	1.70268	up	protein_coding	NM_001242659	C1orf233	RefSeq	2104	chr1	-	1533387	1535476	TGGCGCCGGTCAGGCGCAAACCTGGCGCCAGTGTCTAAATGTCCATCATTCTCAGACCAA	643988	Hs.528816	GO:0016021	chromosome 1 open reading frame 233	1963.64	1387.35	11.0136	10.2458	2548.61	1471.53	1870.77	1575.75	1516.11	1070.18	11.2842	10.8019	10.9547	10.3533	10.2987	10.0854
ASHGV40007052	0.00122186	0.0675213	1.70259	up	protein_coding	NM_153611	CYB561A3	RefSeq	3045	chr11	-	61116219	61129755	AGCTCTGCTCTTCCCAGGGCTCCCGGCTGGTTTCAGCAGGCGACTTTCTTCCAATGCTGG	220002	Hs.22546	GO:0005515|GO:0005765|GO:0005765|GO:0016021|GO:0016491|GO:0031902|GO:0046872|GO:0055114	cytochrome b561 family member A3	1160.16	874.479	10.2996	9.53186	1219.59	1058.02	1202.86	889.18	923.964	810.293	10.2598	10.3344	10.3046	9.4111	9.47331	9.71117
ASHGV40015430	0.035613	0.208707	1.70259	up	protein_coding	NM_004434	EML1	RefSeq	4479	chr14	+	100259744	100408395	TTAGTACCCACCGAGAGCTGTGGGGAGCAGCATGGGCAAGGAAGACACAGACTCGCATTA	2009	Hs.12451	GO:0000226|GO:0002244|GO:0005509|GO:0005515|GO:0005829|GO:0005874|GO:0005875|GO:0007052|GO:0007405|GO:0007420|GO:0007420|GO:0008017|GO:0015631|GO:0048471|GO:0097431|GO:1990023	echinoderm microtubule associated protein like 1	112.081	88.1999	6.89476	6.12703	149.853	76.71	109.681	99.5052	91.8657	73.2288	7.27275	6.5891	6.82242	6.05901	5.92082	6.40125
ASHGV40040796	0.000210233	0.0435792	1.70231	up	protein_coding	NM_004199	P4HA2	RefSeq	2588	chr5	-	131528303	131562935	TGTTCTGGTACAACCTCTTGCGGAGCGGGGAAGGTGACTACCGAACAAGACATGCTGCCT	8974	Hs.519568	GO:0004656|GO:0005506|GO:0005515|GO:0005634|GO:0005737|GO:0005783|GO:0005788|GO:0009055|GO:0016222|GO:0016702|GO:0018401|GO:0031418|GO:0043231|GO:0055114	prolyl 4-hydroxylase, alpha polypeptide II	4929.76	3372.66	12.3547	11.5872	5603.44	4205.59	4980.24	3397.29	3248.72	3471.98	12.4076	12.2887	12.3677	11.5642	11.5173	11.68
ASHGV40016130	0.0310666	0.198548	1.70226	up	protein_coding	NM_000781	CYP11A1	RefSeq	1936	chr15	-	74630102	74660081	TTAACCAGGAAGCAACCCAGCAGTGATCAGAGAGGATGGCCTGCAGCCACATGGGAGGAA	1583	Hs.303980	GO:0005506|GO:0005739|GO:0005759|GO:0006700|GO:0006700|GO:0006701|GO:0006703|GO:0006805|GO:0007617|GO:0008202|GO:0008203|GO:0008203|GO:0008203|GO:0008386|GO:0008386|GO:0008386|GO:0009651|GO:0010332|GO:0014037|GO:0015485|GO:0016125|GO:0017085|GO:0018879|GO:0018894|GO:0018958|GO:0018963|GO:0020037|GO:0021549|GO:0021766|GO:0030061|GO:0033197|GO:0033327|GO:0033591|GO:0033595|GO:0042359|GO:0042493|GO:…	cytochrome P450 family 11 subfamily A member 1	55.8223	46.5517	5.94959	5.18214	57.3497	51.6136	58.5034	49.5146	47.3407	42.7998	5.90029	6.03484	5.91364	5.00657	4.89899	5.64086
ASHGV40006945	0.0426112	0.222261	1.70187	up	protein_coding	ENST00000319813	OR4C5	GENCODE	981	chr11	-	48387036	48388017	GAAAAATGCCATGAAGCAGCTCTGGAGCCAAATAATCTGGGGTAACAATTTGTGTGATTA	79346		GO:0004888|GO:0004930|GO:0004984|GO:0005886|GO:0007186|GO:0016021|GO:0050907|GO:0050911	olfactory receptor family 4 subfamily C member 5 (gene/pseudogene)	38.968	32.8684	5.42512	4.65801	49.1494	33.7749	33.9798	34.8604	35.0157	28.7291	5.67914	5.45243	5.14381	4.46369	4.43197	5.07836
ASHGV40012282	0.00773834	0.119616	1.70178	up	protein_coding	NM_019591	ZNF26	RefSeq	3198	chr12	+	133562933	133589154	TGGAACAAGGAGAAGATCCATGGATAATAAATGCCAAAATTTCCAGGCAGAGCTGTCCAG	7574	Hs.489608	GO:0003677|GO:0003700|GO:0005515|GO:0005634|GO:0006351|GO:0006355|GO:0046872	zinc finger protein 26	54.7984	45.6877	5.91461	5.14757	53.3478	46.5401	64.5074	48.0052	52.6445	36.4135	5.79758	5.89154	6.0547	4.96133	5.07046	5.41091
ASHGV40029579	0.123161	0.341675	1.70092	up	protein_coding	NM_001291281	FOXO6	RefSeq	2590	chr1	+	41827602	41849263	ACGACTGGATGGTCCGTTACGTGCCCTACTTCAAGGATAAAGGCGACAGCAACAGCTCGG	100132074		GO:0000981|GO:0000981|GO:0005515|GO:0005634|GO:0005634|GO:0005737|GO:0006351|GO:0006357|GO:0006357|GO:0009653|GO:0030154|GO:0043565|GO:0060999	forkhead box O6	76.8129	59.9938	6.324	5.55769	115.176	52.0966	63.1665	64.3429	57.1973	58.441	6.89646	6.04728	6.02826	5.39993	5.18996	6.08316
ASHGV40029152	0.0136746	0.145726	1.70043	up	protein_coding	NM_144563	RPIA	RefSeq	1834	chr2	+	88991175	89050452	GGAAGTTTGACCGGGTACACAAATGGAGTGAAGTGAATACAGCTATCAAAATGATCCCAG	22934	Hs.469264	GO:0004751|GO:0005515|GO:0005829|GO:0005975|GO:0006098|GO:0009052|GO:0043231|GO:0044281|GO:0048029	ribose 5-phosphate isomerase A	824.177	633.118	9.7951	9.0292	931.367	667.55	873.616	637.797	630.861	630.696	9.87717	9.67407	9.83407	8.86293	8.85255	9.37212
ASHGV40054690	0.0297347	0.195621	1.70026	up	protein_coding	NM_002765	PRPS2	RefSeq	2549	chrX	+	12809473	12842346	AAACTTGTGGCCAATATGCTGTCGGTGGCTGGGGCGGATCACATCATCACCATGGACCTG	5634	Hs.654581	GO:0000287|GO:0004749|GO:0005515|GO:0005524|GO:0006015|GO:0006139|GO:0009156|GO:0009165|GO:0016301|GO:0016310|GO:0042802|GO:0042803|GO:0070062	phosphoribosyl pyrophosphate synthetase 2	389.015	300.938	8.696	7.93024	491.781	278.533	396.729	311.718	309.915	281.18	8.96933	8.43769	8.68097	7.7613	7.75277	8.27665
ASHGV40051900	0.0655539	0.266154	1.6999	up	protein_coding	NM_152573	RASEF	RefSeq	5594	chr9	-	85594499	85678043	CGGCCGGGCTTGGCAGGATTTCCAGGCGCGACTTGGGGACGAAGCCAAGTTCATTCCCAG	158158	Hs.129136	GO:0003924|GO:0005509|GO:0005525|GO:0006886|GO:0006904|GO:0009306|GO:0017157|GO:0032482|GO:0048471	RAS and EF-hand domain containing	57.1965	47.3376	5.97359	5.20815	66.9477	54.7329	49.9089	46.8025	49.0675	46.1428	6.11674	6.11147	5.69257	4.92069	4.95666	5.7471
ASHGV40055091	0.245475	0.458109	1.69983	up	protein_coding	NM_005193	CDX4	RefSeq	855	chrX	+	72667089	72674421	CCATCTGCTGTTCGTGGATTTCAACCTATTGAGATACAGCAGGTTATAGTCTCCGAATGA	1046	Hs.553488	GO:0000122|GO:0000978|GO:0001077|GO:0001077|GO:0001568|GO:0005515|GO:0005634|GO:0006366|GO:0009952|GO:0045944|GO:0045944|GO:0060711	caudal type homeobox 4	45.2174	33.5815	5.39484	4.62945	23.0699	25.9033	86.6791	42.91	38.3521	19.4824	4.63217	5.07322	6.47914	4.79062	4.57108	4.52665
ASHGV40022747	0.0561419	0.248691	1.69969	up	protein_coding	NM_017865	ZNF692	RefSeq	1992	chr1	-	249144202	249153315	TCTGCTTGAGAAATGCCAGATGCTTGGTCCCCAGGAACTAAGGCGACAGAGTGCAGGGTG	55657	Hs.377705	GO:0003677|GO:0005634|GO:0006351|GO:0006355|GO:0046872	zinc finger protein 692	5333.53	3616.07	12.4515	11.6862	4140.35	5757.51	6102.74	2972.32	3724.25	4151.65	11.9898	12.7229	12.6418	11.3726	11.7326	11.9536
ASHGV40022077	0.00246634	0.0841713	1.69955	up	protein_coding	NM_007372	DDX42	RefSeq	4032	chr17	+	61851548	61896677	AAGCAGGAAAGAAGCTTTTAATCGTGAGAGCAAGATGGAGCCCAAGATGGAACCCAAAGT	11325	Hs.702010	GO:0004004|GO:0005515|GO:0005524|GO:0005634|GO:0005654|GO:0005737|GO:0008104|GO:0010501|GO:0015030|GO:0016020|GO:0016607|GO:0044822	DEAD-box helicase 42	2650.65	1858.73	11.4657	10.7005	2564.34	2313.92	3073.68	2006.85	1882.92	1686.42	11.2905	11.4377	11.6688	10.7437	10.6585	10.6993
ASHGV40001328	0.0377338	0.212762	1.69801	up	protein_coding	ENST00000472726	RP11-73M18.2	GENCODE	2505	chr14	+	104029298	104152261	ATTATAACAGAATGTATGACAACATGTCCACAATGGTGTACATAAAGGAAGACAAGTTGG	3831	Hs.20107	GO:0003774|GO:0003777|GO:0005515|GO:0005829|GO:0005829|GO:0005871|GO:0005874|GO:0007018|GO:0007264|GO:0007596|GO:0008088|GO:0008152|GO:0016020|GO:0016023|GO:0016032|GO:0019886|GO:0030424|GO:0030426|GO:0035253|GO:0035617	kinesin light chain 1	390.347	305.403	8.71289	7.94904	305.988	369.901	495.152	337.1	312.168	266.941	8.29951	8.83947	8.99968	7.87939	7.76258	8.20515
ASHGV40046652	0.0170846	0.157939	1.69782	up	protein_coding	uc010lba.4	BC110795	UCSC_knowngene	1970	chr7	-	72518502	72524466	ATCTATTATTACACGTGCTGCTGAAGGGAGCATGGTTTTTATCTATGATACTTAGTTAAC					163.032	130.377	7.47081	6.70713	166.074	137.336	185.687	134.886	137.266	118.979	7.41786	7.41695	7.57762	6.51079	6.53009	7.08051
ASHGV40029103	0.00567826	0.106014	1.69775	up	protein_coding	NM_020122	KCMF1	RefSeq	7555	chr2	+	85198230	85286595	CAACAACAAGGCATACAACTGACCACCCAATGCAGTGCATATTAACAAGGGTAGATTTTG	56888	Hs.654968	GO:0008152|GO:0008270|GO:0016874	potassium channel modulatory factor 1	1248.86	940.785	10.3995	9.63592	1369.98	1095.13	1281.47	1014.6	880.44	927.312	10.4186	10.3793	10.4008	9.61551	9.40279	9.88945
ASHGV40015973	0.248396	0.461023	1.69774	up	protein_coding	NM_001218	CA12	RefSeq	4209	chr15	-	63615729	63674309	AACTGTGTGAGATTGTGAAGTGGTCTGAATTCTGGAATCACAAACCAAGCCATGCTGGTG	771	Hs.210995	GO:0004089|GO:0005886|GO:0006730|GO:0008270|GO:0015701|GO:0016021|GO:0044281|GO:0055064	carbonic anhydrase XII	32.3033	25.5083	5.03548	4.27187	13.9561	38.3317	44.6221	29.5603	26.908	20.0566	3.95025	5.62322	5.53298	4.21903	4.02878	4.56781
ASHGV40039529	0.0197854	0.167317	1.69759	up	protein_coding	NM_015196	KIAA0922	RefSeq	5030	chr4	+	154387497	154557862	TGTCCTGCAGATGTTCAGACAGACTTTATTGATCACAACTCTCAGTCTACCTGGAACACC	23240	Hs.732450	GO:0005737|GO:0005783|GO:0005886|GO:0016021|GO:0016055|GO:0033088|GO:0090090	KIAA0922	320.759	254.283	8.44482	7.68133	268.196	312.494	381.587	283.728	265.004	214.117	8.1099	8.59879	8.62576	7.62193	7.51925	7.90281
ASHGV40024088	0.238839	0.451621	1.69756	up	protein_coding	NM_016368	ISYNA1	RefSeq	2427	chr19	-	18545197	18549111	ATGTTGAACAAGAAAGGACCGGTACCCGCTGCCACCAATGGCTGCACCGGTGATGCCAAT	51477	Hs.405873	GO:0004512|GO:0004512|GO:0005515|GO:0005829|GO:0006021|GO:0008654|GO:0043647|GO:0044281	inositol-3-phosphate synthase 1	96.4279	72.5433	6.58817	5.8247	160.539	63.288	65.4565	65.6834	67.9748	83.9717	7.37029	6.31775	6.07645	5.42893	5.45395	6.59122
ASHGV40029544	0.00119422	0.0675138	1.69672	up	protein_coding	NM_012233	RAB3GAP1	RefSeq	4918	chr2	+	135809834	135928279	CCAAAGCTCTGCCTCAGCGGATGTACAGTGTTCTCACCAAAGAGGACTTTAGACTTGCAG	22930	Hs.306327	GO:0005096|GO:0005096|GO:0005737|GO:0005794|GO:0005811|GO:0007420|GO:0010628|GO:0017112|GO:0017137|GO:0021854|GO:0034389|GO:0043010|GO:0043087|GO:0043234|GO:0043547|GO:0043547|GO:0048172|GO:0060079|GO:0060325|GO:0061646|GO:0070062|GO:0071782|GO:0097051|GO:1903061|GO:1903233|GO:1903373|GO:2000786	RAB3 GTPase activating protein catalytic subunit 1	761.055	592.393	9.69634	8.93359	754.919	689.895	838.35	644.562	626.146	506.471	9.58805	9.72352	9.77745	8.88002	8.84137	9.07937
ASHGV40042451	0.184893	0.406307	1.69647	up	protein_coding	NM_018915	PCDHGA2	RefSeq	4817	chr5	+	140718326	140892546	GATTTTTTATCAGCGCCTCAATCTCTACTCGAAGAAGAAAGAGAAGAAACGTTTTCTCAG	56113		GO:0005509|GO:0005886|GO:0007156|GO:0016021	protocadherin gamma subfamily A, 2	88.2117	65.0183	6.42428	5.66174	99.6126	35.5719	129.451	76.2984	68.521	50.2355	6.68608	5.52508	7.06167	5.6521	5.46704	5.86609
ASHGV40011995	0.0525635	0.243002	1.69616	up	protein_coding	NM_015267	CUX2	RefSeq	6855	chr12	+	111471827	111788358	AGAAGTCAGGAGGCGGAGGCTGCTTTTCTGAGTGTTTACAAGCAATTAATTGAAGCACCA	23316	Hs.124953	GO:0000122|GO:0000977|GO:0000978|GO:0001078|GO:0005634|GO:0006351|GO:0007614|GO:0010628|GO:0043565|GO:0050775|GO:0050890|GO:0051965|GO:0061003|GO:0070062|GO:0071310|GO:2000463	cut-like homeobox 2	2354.39	1744.45	11.3038	10.5416	2535.79	2221.09	2306.29	1488.38	1493.85	2251.14	11.2769	11.3778	11.2569	10.2563	10.2731	11.0954
ASHGV40051782	0.192223	0.412181	1.69616	up	protein_coding	ENST00000377525	FAM27E1	GENCODE	1341	chr9	-	46385690	46387031	CCCGAAAGGAACTATTTTACAGGTGCCAAAAAGGGGACAGTGTTGATAATAATAATAAAA					240.959	174.995	7.89625	7.13397	402.948	154.325	165.605	165.301	177.142	182.541	8.69333	7.58188	7.41354	6.8149	6.90603	7.68099
ASHGV40035848	0.280049	0.488569	1.6959	up	protein_coding	NM_145166	ZBTB47	RefSeq	5524	chr3	+	42695175	42709072	GGTGCGGCAAGGACTTCAACATGAAGCAGTACTTCGATGAGCACATGAAGACCCACACAG	92999	Hs.409561	GO:0003677|GO:0005634|GO:0006351|GO:0006355|GO:0046872	zinc finger and BTB domain containing 47	49.7819	38.7417	5.6377	4.87565	84.0343	28.4951	36.8164	40.0335	30.0578	46.1338	6.44537	5.21322	5.25452	4.68476	4.19565	5.74653
ASHGV40055430	0.0246851	0.183018	1.69572	up	protein_coding	NM_014500	HTATSF1	RefSeq	2788	chrX	+	135579670	135594503	ATGAAATTAGAGGCTACAAATTACATGTTGAGGTGGCAAAGTTTCAACTGAAGGGAGAAT	27336	Hs.204475	GO:0000166|GO:0005634|GO:0005654|GO:0006351|GO:0006357|GO:0019079|GO:0032784|GO:0044822	HIV-1 Tat specific factor 1	1206.34	908.628	10.3373	9.57535	1454.01	946.108	1218.91	797.987	984.312	943.584	10.5099	10.172	10.3299	9.23782	9.57869	9.90955
ASHGV40025598	0.0149082	0.150079	1.69561	up	protein_coding	NM_005166	APLP1	RefSeq	2447	chr19	+	36359400	36370699	AACTGCAGCGGCACGGCTATGAGAACCCCACTTACCGCTTCCTGGAGGAACGACCCTGAC	333	Hs.74565	GO:0005515|GO:0005604|GO:0005886|GO:0006897|GO:0006915|GO:0007155|GO:0007193|GO:0007399|GO:0008201|GO:0009887|GO:0016021|GO:0030818|GO:0031694|GO:0031695|GO:0031696|GO:0042802|GO:0046914|GO:0048471|GO:0071874	amyloid beta (A4) precursor-like protein 1	551.474	432.042	9.21772	8.45592	646.557	456.665	551.201	461.438	424.379	410.31	9.3563	9.13861	9.15825	8.35503	8.22059	8.79214
ASHGV40053230	0.0044434	0.0956026	1.69466	up	protein_coding	NM_019592	RNF20	RefSeq	3972	chr9	+	104296130	104325626	AAACCAGACAATGTACCCAAGTGTGATGAGATTCTGATGGAAGAGATTAAGGATTACAAG	56254	Hs.729085	GO:0000151|GO:0000209|GO:0002039|GO:0003682|GO:0003713|GO:0003730|GO:0004842|GO:0004842|GO:0005515|GO:0005634|GO:0005654|GO:0005730|GO:0006355|GO:0006511|GO:0007346|GO:0008270|GO:0010390|GO:0016874|GO:0030336|GO:0031062|GO:0031625|GO:0033503|GO:0033523|GO:0042393|GO:0045893|GO:1900364|GO:2001168	ring finger protein 20	1954.39	1409.75	11.0219	10.2609	2402.79	1600.15	1860.24	1533.46	1334.01	1361.78	11.2053	10.9126	10.9477	10.3089	10.0797	10.394
ASHGV40011110	0.00703258	0.114602	1.69358	up	protein_coding	NM_020300	MGST1	RefSeq	944	chr12	+	16500576	16517344	ATCCTGCACTTCAGACTATTTGTCGGAGCACGGATCTACCACACCATTGCATATTTGACA	4257	Hs.389700	GO:0004364|GO:0004602|GO:0005515|GO:0005634|GO:0005739|GO:0005741|GO:0005743|GO:0005778|GO:0005783|GO:0005789|GO:0006749|GO:0006805|GO:0010243|GO:0016021|GO:0032496|GO:0033327|GO:0042493|GO:0042803|GO:0043295|GO:0044281|GO:0045177|GO:0055114|GO:0070207|GO:0071449|GO:1901687	microsomal glutathione S-transferase 1	8967.66	6009.02	13.2017	12.4416	11791.3	7356.4	7755.29	6176.53	6122.61	5727.93	13.4937	13.0921	13.0192	12.4569	12.4717	12.3961
ASHGV40014812	0.0131998	0.143287	1.69301	up	protein_coding	NM_006263	PSME1	RefSeq	1023	chr14	+	24605366	24608176	CCTCCCTGTGGCCCAGTGAACTGCAATGAAAAGATCGTGGTCCTTCTGCAGCGCTTGAAG	5720	Hs.75348	GO:0000082|GO:0000209|GO:0000278|GO:0000502|GO:0002223|GO:0002474|GO:0002479|GO:0005654|GO:0005737|GO:0005829|GO:0006521|GO:0006915|GO:0006977|GO:0008537|GO:0010467|GO:0010950|GO:0012501|GO:0016032|GO:0031145|GO:0034641|GO:0042590|GO:0042981|GO:0043066|GO:0044281|GO:0045087|GO:0051436|GO:0051437|GO:0051439|GO:0061133|GO:0070062|GO:0090090|GO:0090263	proteasome activator subunit 1	16334.9	10983.2	14.0757	13.3161	14051	15949.6	19003.9	11934	10641.1	10374.6	13.7491	14.1795	14.2986	13.4378	13.2918	13.2188
ASHGV40006569	0.0430671	0.223426	1.69281	up	protein_coding	NM_000559	HBG1	RefSeq	584	chr11	-	5269501	5271087	CCCATGATTCAGAGCTTTCAAGGATAGGCTTTATTCTGCAAGCAATACAAATAATAAATC	3047	Hs.702189	GO:0005344|GO:0005506|GO:0005829|GO:0005833|GO:0007596|GO:0015671|GO:0019825|GO:0020037	hemoglobin subunit gamma 1	47.5346	40.5055	5.69259	4.93317	33.928	48.3639	60.312	46.861	48.7436	25.9118	5.17344	5.94461	5.95973	4.92203	4.94635	4.93113
ASHGV40037122	0.0278284	0.190849	1.69269	up	protein_coding	NM_003846	PEX11B	RefSeq	1836	chr1	+	145516164	145523732	ATCCCTGGCTACGACTCAAGCCCTGACCTTCCGGTACAGGATAAGGAGGGGACCTGAATT	8799	Hs.714608	GO:0005515|GO:0005777|GO:0005778|GO:0005779|GO:0005779|GO:0007031|GO:0007031|GO:0007165|GO:0016020|GO:0016559|GO:0042803|GO:0043234|GO:0044375|GO:0051260|GO:0070062	peroxisomal biogenesis factor 11 beta	621.467	488.117	9.39301	8.63369	703.938	499.487	660.977	485.374	477.9	501.076	9.4851	9.26545	9.42847	8.43142	8.4064	9.06325
ASHGV40044438	0.033996	0.204447	1.6924	up	protein_coding	NM_182552	WDR27	RefSeq	3599	chr6	-	169857302	170102159	AGCTGAGTAACCACTGACCTGTGAGCTGGGTCCAGGAATGCTGTGAGGAACAACTTAAAA	253769	Hs.131903	GO:0005515|GO:0005654	WD repeat domain 27	288.421	231.515	8.30306	7.54398	271.189	267.915	326.159	242.908	224.881	226.758	8.12533	8.38262	8.40122	7.38431	7.26385	7.98379
ASHGV40037761	0.00358699	0.0899524	1.69216	up	protein_coding	NM_000345	SNCA	RefSeq	3215	chr4	-	90645249	90758350	ATGTATTCATGAAAGGACTTTCAAAGGCCAAGGAGGGAGTTGTGGCTGCTGCTGAGAAAA	6622	Hs.21374	GO:0000122|GO:0000287|GO:0001774|GO:0001921|GO:0001933|GO:0001956|GO:0005504|GO:0005507|GO:0005509|GO:0005515|GO:0005543|GO:0005576|GO:0005615|GO:0005634|GO:0005640|GO:0005737|GO:0005739|GO:0005747|GO:0005764|GO:0005791|GO:0005794|GO:0005829|GO:0005840|GO:0005886|GO:0005938|GO:0006631|GO:0006638|GO:0006644|GO:0006919|GO:0007006|GO:0007568|GO:0008017|GO:0008021|GO:0008198|GO:0008270|GO:0008344|GO:…	synuclein alpha	282.671	226.377	8.26594	7.50707	333.132	237.608	277.274	243.266	251.643	184.222	8.42189	8.21093	8.16501	7.38685	7.43929	7.69508
ASHGV40029945	0.00969714	0.128931	1.69187	up	protein_coding	NM_001080539	CCDC150	RefSeq	3685	chr2	+	197504355	197597530	CAGCTAATCTGGAAGAAGCTCATCGCTGGTTTAAGCACAGGTTTGATGGTCTACAACTTG	284992	Hs.132519	GO:0005515	coiled-coil domain containing 150	792.91	619.12	9.75342	8.9948	840.176	700.299	838.254	603.483	649.923	603.954	9.73634	9.74672	9.77721	8.77128	8.90139	9.31173
ASHGV40021351	0.00938441	0.127776	1.69107	up	protein_coding	NM_020652	ZNF286A	RefSeq	5559	chr17	+	15602890	15624100	TGGAGAATGGAAAAGAACCATTGAAGCTTGAGAGAAAAGCCCCCAAAAGCAGCTATTCAG	57335	Hs.585799	GO:0003677|GO:0003700|GO:0005515|GO:0005634|GO:0006351|GO:0006355|GO:0046872	zinc finger protein 286A	662.28	521.168	9.49386	8.73593	742.388	605.824	638.626	559.208	515.979	488.318	9.56113	9.54012	9.38033	8.65007	8.5277	9.03
ASHGV40020181	0.0034282	0.0890174	1.69097	up	protein_coding	NM_152270	SLFN11	RefSeq	5015	chr17	-	33677328	33700720	GCAAAACAACACCTGTATATTTTTCCGTGGGGTGGCCATTAGGAAGAACTCCAAATCAAA	91607	Hs.745059	GO:0000049|GO:0005524|GO:0005634|GO:0005654|GO:0005737|GO:0016235|GO:0051607|GO:2000134	schlafen family member 11	631.301	494.475	9.41513	8.65728	655.538	515.57	722.795	546.528	512.529	424.367	9.37711	9.30823	9.56006	8.61395	8.51653	8.84137
ASHGV40028215	0.0195057	0.166428	1.69074	up	protein_coding	NM_019850	NGEF	RefSeq	3184	chr2	-	233743395	233877951	ATGTTTCCGTGTCCACAAGATGGATGACCCTCAGCGCAGCCAGAACAAGGACCGCAGGAA	25791	Hs.97316	GO:0005085|GO:0005089|GO:0005829|GO:0007264|GO:0007411|GO:0016020|GO:0030426|GO:0035023|GO:0043065|GO:0043087|GO:0043547|GO:0043547|GO:0048011|GO:0048013|GO:0048013|GO:0051056|GO:0061002|GO:0097190	neuronal guanine nucleotide exchange factor	94.7833	77.6621	6.69341	5.93575	82.9712	88.43	112.949	83.5603	84.2406	65.1854	6.42921	6.78902	6.86199	5.78903	5.78336	6.23487
ASHGV40040312	0.0399759	0.217128	1.68994	up	protein_coding	NM_019072	SGTB	RefSeq	5453	chr5	-	64961754	65017941	GCAGTTACAAGTTATCAAAAGGCATTAGATCTTGACCCTGAAAATGATTCCTATAAGTCA	54557	Hs.482301	GO:0005515	small glutamine-rich tetratricopeptide repeat (TPR)-containing, beta	670.092	511.496	9.46548	8.70851	915.619	528.209	566.448	532.327	518.079	484.082	9.85473	9.34239	9.19933	8.57235	8.5348	9.01837
ASHGV40040906	0.000455886	0.0527036	1.6895	up	protein_coding	NM_000591	CD14	RefSeq	1648	chr5	-	140011312	140013035	GGACTTTTCGACCAATTCAACCCTTTGCCCCACCTTTATTAAAATCTTAAACAACGGGTC	929	Hs.163867	GO:0001530|GO:0001847|GO:0002224|GO:0002755|GO:0002756|GO:0005515|GO:0005576|GO:0005615|GO:0005886|GO:0006898|GO:0006909|GO:0006915|GO:0006954|GO:0007166|GO:0007249|GO:0009408|GO:0010008|GO:0012501|GO:0016019|GO:0031362|GO:0032026|GO:0032481|GO:0032760|GO:0032760|GO:0034134|GO:0034138|GO:0034142|GO:0034612|GO:0035666|GO:0038123|GO:0038124|GO:0045087|GO:0045121|GO:0045471|GO:0045807|GO:0046696|GO:…	CD14 molecule	4532.28	3145.56	12.2453	11.4887	4921.86	4021.35	4653.63	3096.56	3002.68	3337.42	12.2294	12.2341	12.2725	11.4339	11.4038	11.6284
ASHGV40010418	0.016285	0.15534	1.68931	up	protein_coding	NM_018351	FGD6	RefSeq	9288	chr12	-	95470524	95611240	GTTTCATCTCTTCTGTGATTCCAAAGAGGTGGAATTTCATCAGAATGGAGTAAATGCAAT	55785	Hs.506381	GO:0001726|GO:0005085|GO:0005089|GO:0005737|GO:0005794|GO:0005856|GO:0007010|GO:0008360|GO:0030027|GO:0030036|GO:0031267|GO:0035023|GO:0043087|GO:0043547|GO:0043547|GO:0046847|GO:0046872	FYVE, RhoGEF and PH domain containing 6	700.966	553.655	9.57802	8.82159	694.272	669.475	739.151	570.228	543.871	546.867	9.46124	9.67866	9.59417	8.67927	8.60867	9.17683
ASHGV40019578	0.168871	0.390862	1.68928	up	protein_coding	NM_153813	ZFPM1	RefSeq	3241	chr16	+	88520013	88601574	AGAGAGGAGGTGCAGTTGGTGGGTGCCAGCCACATGGAGCAAAAGGCCACGGCACCTGAA	161882	Hs.632218	GO:0000122|GO:0001078|GO:0001085|GO:0001102|GO:0002295|GO:0003151|GO:0003181|GO:0003192|GO:0003195|GO:0003677|GO:0005515|GO:0005634|GO:0005654|GO:0005667|GO:0005737|GO:0006351|GO:0007507|GO:0007596|GO:0008134|GO:0010724|GO:0010724|GO:0017053|GO:0030218|GO:0030218|GO:0030219|GO:0030219|GO:0030220|GO:0030851|GO:0032091|GO:0032642|GO:0035162|GO:0035855|GO:0045078|GO:0045403|GO:0045599|GO:0046872|GO:…	zinc finger protein, FOG family member 1	141.337	116.085	7.25987	6.50346	172.62	118.92	132.472	96.5658	105.078	146.611	7.47261	7.21233	7.09466	6.01171	6.12351	7.37516
ASHGV40006298	0.00240354	0.0840933	1.6888	up	protein_coding	NM_018117	WDR11	RefSeq	4746	chr10	+	122610686	122669038	TAGAGCAGCCTTATTTGTGGAAGCTTGCCTCAAGTATGGAGCATTTGAAGTCACTGAGGA	55717	Hs.144447	GO:0005515|GO:0005634|GO:0005737|GO:0005765|GO:0005929|GO:0015630|GO:0016020|GO:0016021	WD repeat domain 11	1064.62	808.423	10.1706	9.4146	1098.81	902.994	1192.07	849.421	828.766	747.082	10.1128	10.1097	10.2893	9.33783	9.30545	9.60053
ASHGV40007935	0.104481	0.319711	1.68809	up	protein_coding	NM_001304359	MUC5AC	RefSeq	17474	chr11	+	1151579	1222366	ACCTGTGCTGTGTACCATAGGAGCCTGATCATCCAGCAGCAGGGCTGCAGCTCCTCGGAG	4586	Hs.534332	GO:0005201|GO:0005615|GO:0005737|GO:0005796|GO:0006493|GO:0016266|GO:0043205|GO:0043206|GO:0043687|GO:0044267|GO:0048015|GO:0070062	mucin 5AC, oligomeric mucus/gel-forming	89.491	72.5045	6.59276	5.83736	66.6008	107.663	94.2094	79.0262	70.9295	67.5578	6.10991	7.07138	6.59697	5.70728	5.51901	6.28579
ASHGV40014326	0.0354786	0.208396	1.68759	up	protein_coding	NM_003239	TGFB3	RefSeq	3471	chr14	-	76424439	76448365	GGGCATCCTGGATGATTTCATCTTCTGGAATATTGTTTCTAGAACAGTAAAAGCCTTATT	7043	Hs.592317	GO:0000187|GO:0001666|GO:0001701|GO:0002576|GO:0005114|GO:0005114|GO:0005114|GO:0005125|GO:0005515|GO:0005576|GO:0005578|GO:0005615|GO:0005634|GO:0005886|GO:0007179|GO:0007184|GO:0007435|GO:0007565|GO:0007568|GO:0007596|GO:0008083|GO:0008156|GO:0008285|GO:0009986|GO:0010718|GO:0010718|GO:0010862|GO:0010862|GO:0010936|GO:0016049|GO:0030168|GO:0030198|GO:0030315|GO:0030501|GO:0030512|GO:0030879|GO:…	transforming growth factor beta 3	690.306	544.919	9.55174	8.79678	606.824	689.392	774.701	540.61	542.786	551.362	9.26791	9.72221	9.66512	8.59708	8.60619	9.18706
ASHGV40033758	0.0536717	0.244966	1.68606	up	protein_coding	NM_001162501	TNRC6B	RefSeq	18297	chr22	+	40573928	40731812	TTCCATCTGAATCTAACCCAGGGCACTGCCCTGATCCGATACAGCACCAAACAGGAGGCG	23112	Hs.372082	GO:0000166|GO:0000932|GO:0005515|GO:0005829|GO:0006417|GO:0007173|GO:0007219|GO:0008543|GO:0010467|GO:0016441|GO:0031047|GO:0038095|GO:0044822|GO:0045087|GO:0048011|GO:0048015|GO:0060213|GO:1900153	trinucleotide repeat containing 6B	192.175	153.566	7.69862	6.94496	221.094	149.998	205.433	156.217	147.038	157.442	7.83233	7.54081	7.72272	6.73238	6.63069	7.4718
ASHGV40021852	0.237507	0.450619	1.68605	up	protein_coding	NM_000212	ITGB3	RefSeq	4894	chr17	+	45331207	45390077	TCACCATCCACGACCGAAAAGAATTCGCTAAATTTGAGGAAGAACGCGCCAGAGCAAAAT	3690	Hs.218040	GO:0001934|GO:0001938|GO:0001968|GO:0002020|GO:0002576|GO:0003756|GO:0004872|GO:0005161|GO:0005515|GO:0005634|GO:0005886|GO:0005886|GO:0005887|GO:0005925|GO:0006457|GO:0007044|GO:0007155|GO:0007160|GO:0007160|GO:0007229|GO:0007229|GO:0007411|GO:0007596|GO:0008305|GO:0009986|GO:0010595|GO:0010745|GO:0010888|GO:0014909|GO:0016049|GO:0016477|GO:0030168|GO:0030168|GO:0030198|GO:0030949|GO:0031092|GO:…	integrin subunit beta 3	52.501	43.3675	5.80781	5.05416	32.7812	59.7939	64.9279	37.1696	41.9714	50.9616	5.12157	6.23631	6.06555	4.56271	4.71412	5.88565
ASHGV40030708	6.97696e-05	0.035562	1.68581	up	protein_coding	NM_025176	NINL	RefSeq	4979	chr20	-	25433337	25566153	AATGATGGTGTTTATTGCAAATGCACAATCTTTTTCCCATTGAAATGTCATCACACTGGA	22981	Hs.631508	GO:0000086|GO:0000278|GO:0005509|GO:0005515|GO:0005815|GO:0005829|GO:0005874|GO:0006996	ninein like	6706.02	4573.61	12.8018	12.0484	6995.19	6181.31	6941.57	4504.86	4567.78	4648.19	12.742	12.82	12.8434	11.9981	12.0395	12.1076
ASHGV40047387	0.235175	0.448262	1.68574	up	protein_coding	NM_002847	PTPRN2	RefSeq	4859	chr7	-	157331745	158380494	CTACTTGTAATTTCTAACTCCTTATGTTTGAAGAGAAACCTCCGGTGTGAGATATACAAA	5799	Hs.490789	GO:0005001|GO:0005788|GO:0005887|GO:0006470|GO:0030141|GO:0030658|GO:0034260|GO:0035335|GO:0035335|GO:0043195|GO:0043235	protein tyrosine phosphatase, receptor type N2	50.8913	44.5952	5.81187	5.05848	47.8171	45.4491	59.4076	32.9863	41.2309	59.5685	5.64086	5.85834	5.9364	4.38102	4.68594	6.10849
ASHGV40005637	0.00843002	0.123114	1.68562	up	protein_coding	ENST00000311663	FAM21D	GENCODE	1503	chr10	+	51187937	51192032	TAGCAGAGAATCCTGCCAACCCACCAGTGGGTGGTAAAGCAAAGAGCCCCATGTTTCCTG					1120.13	840.096	10.2243	9.47101	1355.86	865.268	1139.26	883.164	834.967	802.158	10.4045	10.0434	10.2249	9.39751	9.31759	9.69793
ASHGV40024026	0.0634163	0.262443	1.68542	up	protein_coding	NM_001302493	LOC102724279	RefSeq	450	chr19	-	15962803	15975714	AAGGACCCCAAAGAATTATCAGCATTGGGGCCCAAACTTCCCCCCAGGCTGGGGGAAACT	102724279			uncharacterized LOC102724279	38.1344	32.8357	5.40777	4.65466	32.166	37.7845	44.4529	31.5696	36.9599	29.9776	5.09217	5.60363	5.52752	4.31251	4.51259	5.13888
ASHGV40015393	0.410305	0.595308	1.68531	up	protein_coding	NM_152327	AK7	RefSeq	3318	chr14	+	96858447	96955764	TAATGACCTATGTGATGCCAACTCTTATTCAGGGCCTGAATGAATGTTGCAACGTCCGAC	122481	Hs.667462	GO:0002437|GO:0003351|GO:0004017|GO:0004127|GO:0004550|GO:0005524|GO:0005634|GO:0005737|GO:0005829|GO:0006165|GO:0007283|GO:0007420|GO:0009142|GO:0035082	adenylate kinase 7	79.5915	46.8076	5.90684	5.15382	180.035	27.6983	31.0416	48.0118	60.6551	31.756	7.53221	5.17209	5.0162	4.96167	5.28124	5.21855
ASHGV40014470	0.0206	0.169857	1.6844	up	protein_coding	NM_005606	LGMN	RefSeq	2073	chr14	-	93170151	93215047	ACGTGTGCCTTGGTCACTACTGAAGAGCTGCCTCCTGGAAGCTTTTCCAAGTGTGAGCGC	5641	Hs.18069	GO:0002224|GO:0003014|GO:0004197|GO:0005764|GO:0005770|GO:0006508|GO:0008202|GO:0008233|GO:0010447|GO:0019886|GO:0032801|GO:0040015|GO:0042359|GO:0043202|GO:0043524|GO:0044281|GO:0045087|GO:0045177|GO:0051603|GO:0070062|GO:1901185	legumain	1343.05	1009.23	10.4906	9.73841	1686.72	1121.44	1220.99	1002.17	969.1	1056.41	10.7171	10.4221	10.3328	9.59556	9.55024	10.0694
ASHGV40008563	0.013301	0.143651	1.68376	up	protein_coding	NM_004585	RARRES3	RefSeq	779	chr11	+	63304272	63313930	AGATGAAGTACAGTATTGTGAGCAGGAACTGTGAGCACTTTGTCACCCAGCTGAGATATG	5920	Hs.17466	GO:0004623|GO:0005515|GO:0006644|GO:0008285|GO:0016021|GO:0016042	retinoic acid receptor responder (tazarotene induced) 3	793.551	623.063	9.75684	9.00516	864.629	753.588	762.435	620.416	633.953	614.821	9.77402	9.85403	9.64247	8.81838	8.86006	9.33702
ASHGV40016355	0.0799245	0.287782	1.68373	up	protein_coding	NM_001286451	HDDC3	RefSeq	942	chr15	-	91474147	91475799	ACTGGTGAAGCTGGCAGACAAGCTGTACAATCTGAGGGACCTGAATCGCTGCACCCCAGA	374659	Hs.349979	GO:0005515|GO:0008728|GO:0008893|GO:0015969|GO:0042594|GO:0046872	HD domain containing 3	930.032	705.57	9.95394	9.20228	663.946	1057.64	1068.51	735.875	690.353	690.483	9.3962	10.3337	10.1319	9.10457	9.00504	9.49723
ASHGV40044793	0.200604	0.419304	1.68368	up	protein_coding	NM_024493	ZKSCAN3	RefSeq	4725	chr6	+	28317690	28336954	TGAATGGACACAGCAGGATTCATCTCAGGGGAATCTCTGTAGAGATGAAAAGCAGGAGAA	80317	Hs.380930	GO:0000122|GO:0000978|GO:0001078|GO:0003677|GO:0003682|GO:0003700|GO:0005515|GO:0005634|GO:0005737|GO:0006351|GO:0006914|GO:0007040|GO:0010507|GO:0043565|GO:0045892|GO:0045893|GO:0046872|GO:2000773	zinc finger with KRAB and SCAN domains 3	35.2636	31.5248	5.30183	4.55021	39.0889	30.3754	36.3264	33.6219	23.2361	37.7163	5.36802	5.30247	5.235	4.40594	3.7837	5.46101
ASHGV40022046	0.00274266	0.0855195	1.68328	up	protein_coding	NM_030938	VMP1	RefSeq	2197	chr17	+	57784862	57917952	GAGTACCTGGAGGCTCAACGGCAGAAGCTTCACCACAAAAGCGAAATGGGCACACCACAG	81671	Hs.444569	GO:0000407|GO:0000421|GO:0005515|GO:0005783|GO:0005886|GO:0006887|GO:0006914|GO:0007029|GO:0007030|GO:0007566|GO:0010506|GO:0010506|GO:0012505|GO:0016020|GO:0016021|GO:0016337|GO:0033116|GO:0034329	vacuole membrane protein 1	6416.52	4344.52	12.7269	11.9756	7483.44	4898.55	6867.58	4286.07	4419.97	4327.53	12.8478	12.505	12.8279	11.926	11.9912	12.0096
ASHGV40021937	0.143626	0.363085	1.68322	up	protein_coding	uc002ism.3	BC131755	UCSC_knowngene	1545	chr17	+	48740520	48742065	TGACCTCTGCCTCCTTCCTCTGACATGCTGCAGAAGTGGCAAGAGAGGATTATTCTGGAA					625.236	514.917	9.41201	8.66079	683.782	585.346	606.58	398.81	470.408	675.534	9.43957	9.48807	9.3084	8.13307	8.38046	9.46884
ASHGV40042270	0.00377899	0.090889	1.68249	up	protein_coding	NM_005573	LMNB1	RefSeq	3420	chr5	+	126112314	126172712	TTTAAAACAACCATACCTGAAGAAGAGGAGGAGGAGGAAGAAGCAGCTGGAGTGGTTGTT	4001	Hs.89497	GO:0005198|GO:0005635|GO:0005637|GO:0005638|GO:0005654|GO:0006915|GO:0006921|GO:0012501|GO:0016020|GO:0016363|GO:0031965|GO:0043274	lamin B1	3384.83	2373.44	11.8238	11.0732	3572.01	2832.3	3750.18	2746.26	2402.43	1971.62	11.784	11.7226	11.965	11.2588	11.048	10.9129
ASHGV40023619	0.169239	0.391408	1.68104	up	protein_coding	NM_171999	SALL3	RefSeq	5550	chr18	+	76740274	76758969	GCAGCCAGCCGCCCATTCACGCGGTTTATCGAGGATAACAAGGAGATTGGTATCAACTAG	27164	Hs.700557	GO:0003677|GO:0005634|GO:0006351|GO:0006355|GO:0021891|GO:0035136|GO:0035137|GO:0045879|GO:0046872	spalt-like transcription factor 3	135.121	112.006	7.19875	6.4494	133.809	112.944	158.609	89.7816	105.144	141.092	7.10931	7.13832	7.34863	5.90165	6.12467	7.32188
ASHGV40017230	0.0277358	0.190824	1.68093	up	protein_coding	NM_022767	AEN	RefSeq	3134	chr15	+	89164526	89175512	CTGCCCCGAGGACAGAGAACCTGACAGCAGCACAGACATGGAACAGTACATGGAGGACCA	64782	Hs.436102	GO:0003676|GO:0004527|GO:0005515|GO:0005634|GO:0005654|GO:0005730|GO:0010212|GO:0031965|GO:0042771|GO:0090305|GO:0090305	apoptosis enhancing nuclease	97.9433	80.1266	6.73494	5.98568	95.1966	81.6923	116.941	86.3243	81.5651	72.4904	6.6206	6.67375	6.91045	5.83742	5.73277	6.38684
ASHGV40042088	0.0542217	0.245554	1.67952	up	protein_coding	NM_001012761	RGMB	RefSeq	4601	chr5	+	98104998	98132198	TTCAGTTCAAGTGACAAACGTACCTGTGGTCCCTGGATCCAGTGCTACTGCTACAAATAA	285704	Hs.526902	GO:0005793|GO:0005886|GO:0007155|GO:0007165|GO:0007411|GO:0015026|GO:0030509|GO:0030509|GO:0042802|GO:0045121|GO:0045893|GO:0046658	repulsive guidance molecule family member b	1377.31	1007.57	10.4828	9.73479	1954.61	1016.18	1161.12	1004.5	955.284	1062.93	10.9164	10.2801	10.2521	9.59898	9.52762	10.0778
ASHGV40017070	0.00389825	0.0922166	1.67918	up	protein_coding	NM_001145224	GOLGA6D	RefSeq	3449	chr15	+	75575181	75588148	CCTATTCTTCAACCACACTAGTTACTCTGACATAGGAATTTACTTCTTTTCTTTGAATGG	653643		GO:0005794	golgin A6 family member D	660.981	524.398	9.48999	8.74224	618.434	610.617	753.892	540.15	612.874	420.169	9.29311	9.55157	9.62531	8.59582	8.80174	8.82915
ASHGV40004949	0.01298	0.142473	1.67847	up	protein_coding	NM_002313	ABLIM1	RefSeq	7597	chr10	-	116190868	116418058	AAATGTCGGGCCAGCCAACAGTAACACTTGCCAAGAAGCATGGCGTAGAAATTTCTATGT	3983	Hs.438236	GO:0001725|GO:0003779|GO:0005515|GO:0005737|GO:0007010|GO:0007411|GO:0007601|GO:0008270|GO:0009887|GO:0015629|GO:0030027|GO:0030032|GO:0042384|GO:0045944|GO:0097481	actin binding LIM protein 1	837.942	657.369	9.83476	9.08761	878.037	753.073	882.717	686.235	630.641	655.231	9.79664	9.85251	9.85513	8.9835	8.852	9.42734
ASHGV40045633	0.0735258	0.279127	1.67816	up	protein_coding	NM_001286398	RNF217	RefSeq	5030	chr6	+	125283690	125407484	TAAAAAACAGAGAAAACGATCACGGACAGGTATGCACTGGTAACATGCAGATGATTTCAT	154214	Hs.368639	GO:0004842|GO:0008270|GO:0016021|GO:0016874|GO:0042787	ring finger protein 217	68.3201	57.2047	6.23504	5.48816	65.7948	64.6091	74.5564	58.5094	54.5947	58.5102	6.09455	6.34725	6.26331	5.26104	5.11923	6.0842
ASHGV40047823	0.154016	0.374267	1.67809	up	protein_coding	NM_025031	C7orf69	RefSeq	679	chr7	+	47834888	47859444	TACAAGTTTTGTCAAACTATCAAATGCAGAGCAAATTGGAGGCCTGCCAGAGCACCCAGA	80099	Hs.287647	GO:0005576	chromosome 7 open reading frame 69	31.8312	25.8672	5.03267	4.28585	52.2151	19.7908	23.4877	23.8043	32.912	20.8853	5.76614	4.71473	4.61714	3.8925	4.33758	4.62747
ASHGV40010095	0.0129907	0.142473	1.6774	up	protein_coding	NM_001993	F3	RefSeq	2393	chr1	-	94994731	95007413	GCTCTACTACAGTAAATGACTGTAAAATTGTCAGTGGCTTACAACAACGTATCTTTTTCG	2152	Hs.62192	GO:0001938|GO:0002020|GO:0002541|GO:0002543|GO:0004896|GO:0005515|GO:0005543|GO:0005615|GO:0005737|GO:0005886|GO:0005886|GO:0006919|GO:0007568|GO:0007596|GO:0007598|GO:0009266|GO:0009612|GO:0009986|GO:0010641|GO:0014911|GO:0016021|GO:0019221|GO:0030335|GO:0031012|GO:0031233|GO:0032355|GO:0032496|GO:0034405|GO:0045766|GO:0050927|GO:0051897|GO:0055098|GO:0070062|GO:0070301	coagulation factor III (thromboplastin, tissue factor)	3871.87	2643.27	11.9799	11.2336	5109.53	2905.47	3600.6	2657.17	2542.26	2730.39	12.2916	11.7519	11.8961	11.1983	11.1382	11.3644
ASHGV40042817	0.377924	0.570125	1.6773	up	protein_coding	uc031smf.1	FAM153C	UCSC_knowngene	1422	chr5	+	177435985	177474656	AAGTACGTTGATGTGCAAAGATGTATTTTGTTTTAGCCAGCGAGGAAAAAAGAATCAGTT	653316	Hs.652193	GO:0005515	family with sequence similarity 153, member C	23.3559	23.5785	4.57576	3.82962	13.4158	39.6964	16.9554	38.3732	26.3476	6.01456	3.89781	5.67301	4.15645	4.61891	3.99607	2.87388
ASHGV40025760	0.0337714	0.204025	1.67658	up	protein_coding	NM_001145641	SRRM5	RefSeq	2415	chr19	+	44116252	44118650	GATAGGGGGAAAGGAAAGACCTGTGATGATTCAATAAATTTTTACATAGCACCCATCCCC	100170229	Hs.722032		serine/arginine repetitive matrix 5	207.85	169.025	7.83097	7.08544	204.28	205.193	214.077	172.17	171.821	163.085	7.71615	7.99532	7.78143	6.87216	6.86011	7.52406
ASHGV40029012	4.48488e-05	0.035562	1.67519	up	protein_coding	NM_003494	DYSF	RefSeq	6914	chr2	+	71680752	71913893	CATACAAGACCATGAAGTTCATCCTGTGGCGGCGTTTCCGGTGGGCCATCATCCTCTTCA	8291	Hs.252180	GO:0001778|GO:0005509|GO:0005515|GO:0005543|GO:0005544|GO:0005768|GO:0005769|GO:0005770|GO:0005886|GO:0006906|GO:0016021|GO:0030027|GO:0030139|GO:0030315|GO:0030659|GO:0042383|GO:0070062	dysferlin	1956.57	1440.35	11.0466	10.3023	2078.93	1758.32	2032.46	1502.25	1483.47	1335.34	11.009	11.0503	11.0806	10.2764	10.2624	10.3681
ASHGV40040922	0.0209666	0.171309	1.67497	up	protein_coding	NM_022481	ARAP3	RefSeq	5281	chr5	-	141032967	141061800	AGAATCCAGTGTGGTGCTGTGGAAGGAGCACTGGACTAAAGGCTTCAGTGGCTGCGTGTC	64411	Hs.726187	GO:0001726|GO:0005096|GO:0005096|GO:0005515|GO:0005547|GO:0005737|GO:0005737|GO:0005829|GO:0005856|GO:0005886|GO:0007010|GO:0007264|GO:0008360|GO:0016192|GO:0030027|GO:0030336|GO:0035021|GO:0035024|GO:0043325|GO:0043547|GO:0046872|GO:0051056	ArfGAP with RhoGAP domain, ankyrin repeat and PH domain 3	681.889	544.182	9.53944	8.7953	707.011	629.388	709.269	543.906	535.061	553.579	9.49142	9.59471	9.53218	8.6067	8.58558	9.19363
ASHGV40001882	0.00242551	0.0840933	1.67491	up	protein_coding	NM_017583	TRIM44	RefSeq	6080	chr11	+	35684299	35832603	AAGGACCCAGTGGTGCCAGTGAAGAAGAGGACACATGAAGGCTTGCTACCCCCAGTGGAA	54765	Hs.192103	GO:0005515|GO:0005622|GO:0008270	tripartite motif containing 44	955.394	732.77	10.0115	9.26739	1064.81	767.427	1033.95	794.85	745.712	657.749	10.0686	9.882	10.0839	9.23048	9.13709	9.4346
ASHGV40008897	0.113098	0.331383	1.67439	up	protein_coding	ENST00000598970	DKFZP434E1119	GENCODE	3659	chr11	+	77184415	77188074	ATCAGACAATTTTGGGACGATTTCTGGGAGGGCTACTGTAGTAGTCAGGATGGAGAAAGA	283218	Hs.713363		uncharacterized DKFZp434E1119	20.4635	18.5863	4.51332	3.76968	17.0297	15.827	28.5338	15.0622	25.1807	15.516	4.21381	4.4274	4.89873	3.17829	3.92321	4.20754
ASHGV40051491	0.00293055	0.0863841	1.67417	up	protein_coding	ENST00000355513	C9orf38	GENCODE	2758	chr9	-	6467617	6470375	CTAGTAAACAAGCAAATTCAAATCTTTGAAAGAATTCAACTTCTGTCAGCCCAACAGCAA					382.681	310.048	8.71073	7.96728	374.626	371.809	401.606	348.796	328.519	252.83	8.58786	8.84697	8.69736	7.93209	7.83759	8.13217
ASHGV40033234	0.0236789	0.180287	1.67376	up	protein_coding	NM_007229	PACSIN2	RefSeq	3292	chr22	-	43265771	43343047	CTTTCCGAGTGCAGCTGGAGGGATCTGAGCGCAGGAAGACGCAGAACAACAGAAATAGCC	11252	Hs.162877	GO:0005215|GO:0005515|GO:0005654|GO:0005737|GO:0005768|GO:0005769|GO:0005829|GO:0005856|GO:0005901|GO:0005911|GO:0005925|GO:0008092|GO:0019898|GO:0030036|GO:0030100|GO:0030659|GO:0031988|GO:0032587|GO:0036010|GO:0042802|GO:0043231|GO:0045806|GO:0048858|GO:0055038|GO:0070062|GO:0070300|GO:0070836|GO:0072584|GO:0097320|GO:0097320	protein kinase C and casein kinase substrate in neurons 2	609.654	482.952	9.36622	8.62312	559.941	550.93	718.09	499.019	482.821	467.017	9.14848	9.39966	9.5505	8.47676	8.42479	8.96782
ASHGV40010712	0.0283392	0.192165	1.67365	up	protein_coding	NM_002150	HPD	RefSeq	1440	chr12	-	122277432	122296769	CAACTGCGGGAGAAGCTGAAGACGGCCAAGATCAAGGTGAAGGAGAACATTGATGCCCTG	3242	Hs.2899	GO:0003868|GO:0003868|GO:0005829|GO:0006559|GO:0006559|GO:0006572|GO:0034641|GO:0044281|GO:0046872|GO:0055114|GO:0070062	4-hydroxyphenylpyruvate dioxygenase	21.9394	19.7933	4.6338	3.89081	24.661	17.0079	24.1494	23.0006	20.0049	16.3745	4.72259	4.52018	4.65863	3.83902	3.55051	4.28289
ASHGV40054273	0.0571458	0.250484	1.67323	up	protein_coding	NM_080879	RAB40A	RefSeq	1354	chrX	-	102754680	102774417	GCACCACCTCTGCGCACAACCCCGCGGGCCTGGCTCAGGCGGGAGTGCGGGGCCAGCACC	142684	Hs.706904	GO:0003924|GO:0005525|GO:0005886|GO:0006886|GO:0006904|GO:0009306|GO:0010008|GO:0016567|GO:0017157|GO:0032482|GO:0072659	RAB40A, member RAS oncogene family	73.76	61.2364	6.33109	5.58846	89.0306	62.2444	70.0049	64.1843	60.0953	59.4296	6.52531	6.29464	6.17333	5.39529	5.26536	6.10473
ASHGV40042449	0.0491851	0.236449	1.67296	up	protein_coding	NM_018935	PCDHB15	RefSeq	2891	chr5	+	140624916	140627801	TTCATTCCTGAAGGGTGATATGAAAGTTAACCCCACCTAATAAACATAACTCTAATTCTG	56121	Hs.130757	GO:0005509|GO:0005887|GO:0007155|GO:0007156|GO:0007399|GO:0032391	protocadherin beta 15	24.4269	22.1011	4.77943	4.03702	19.6712	23.6297	29.9798	28.4226	21.3422	16.5385	4.42092	4.95038	4.96698	4.16115	3.65244	4.29748
ASHGV40027125	0.0020126	0.0784748	1.67294	up	protein_coding	NM_001008215	COA5	RefSeq	1767	chr2	-	99215785	99224981	TTGAAGGAAGGATACTGCAACTCTTTGAAGTACGCATTTTTTGAGTGTAAAAGATCAGTG	493753	Hs.596537	GO:0005515|GO:0005739	cytochrome c oxidase assembly factor 5	2426.25	1754.88	11.3459	10.6035	2695.12	2223.37	2360.25	1753.39	1690.01	1821.24	11.3638	11.3805	11.2934	10.5247	10.4834	10.8024
ASHGV40026956	0.00161454	0.0732997	1.67177	up	protein_coding	NM_032779	CCDC142	RefSeq	4339	chr2	-	74699958	74710357	GAGGAAAGCATACTGGAGAATAAGCTACAAAGAGCCTGGGCTTAAGAATCCAAGATTAGG	84865	Hs.430199		coiled-coil domain containing 142	1108.53	850.81	10.2344	9.49306	1121.01	1007.47	1197.12	894.71	877.525	780.195	10.1407	10.2665	10.2961	9.41998	9.3962	9.66299
ASHGV40051676	0.0168802	0.157282	1.67145	up	protein_coding	NM_020702	KIAA1161	RefSeq	6452	chr9	-	34366663	34376894	TCAAAGTCAATGACTCAGTGCCCTTCCACCTGGGCTGGAACAGCACGGAGCGCTCGCTGC	57462	Hs.522083	GO:0004553|GO:0005975|GO:0016021|GO:0031965|GO:0043568|GO:0048741|GO:0051897	KIAA1161	301.075	244.09	8.36644	7.62535	281.815	290.289	331.122	266.334	246.183	219.754	8.18114	8.49563	8.42256	7.53086	7.40416	7.94102
ASHGV40043944	0.00237353	0.0839575	1.67144	up	protein_coding	NM_003649	DDO	RefSeq	1733	chr6	-	110713382	110736753	AGCTGCCTGTGATCTTCTTAGGTTATAGCCAAGTCAGCAACATAATTCCTCTAAATAAAA	8528	Hs.591348	GO:0005102|GO:0005515|GO:0005777|GO:0006531|GO:0006533|GO:0007320|GO:0007625|GO:0008445|GO:0019478|GO:0042445|GO:0048037|GO:0055114|GO:0055114|GO:0071949	D-aspartate oxidase	813.683	639.91	9.79079	9.0497	871.05	727.819	842.18	689.564	649.47	580.695	9.78705	9.80131	9.78401	8.99019	8.89961	9.2593
ASHGV40052912	0.000414621	0.0513594	1.67139	up	protein_coding	ENST00000354995	BX255923.1	GENCODE	1188	chr9	+	69252844	69254032	TTCAACATACTACCAAGTAGCACTGGCATAGAGAGATCCCTGGAATAAAATTTACCTACT					134.067	111.857	7.19644	6.45539	144.759	115.851	141.59	119.425	135.351	80.7936	7.22713	7.17572	7.18648	6.3231	6.50661	6.53647
ASHGV40038856	0.0335221	0.203412	1.6711	up	protein_coding	NM_020453	ATP10D	RefSeq	6550	chr4	+	47487409	47595503	ATCAAGTGACATCAAAGTATGCTAACCAATCAGCTGGCAAGTCAGGAAGAAGACCCATGC	57205	Hs.437241	GO:0000287|GO:0004012|GO:0004012|GO:0005515|GO:0005524|GO:0005654|GO:0005783|GO:0005789|GO:0005886|GO:0005886|GO:0006812|GO:0006886|GO:0008152|GO:0016021|GO:0034220|GO:0045332|GO:0045332|GO:0055085	ATPase, class V, type 10D	222.609	178.93	7.9045	7.1637	183.934	198.147	285.744	195.89	187.453	153.448	7.56217	7.94249	8.20883	7.06279	6.99166	7.43664
ASHGV40027118	0.00553483	0.104441	1.67066	up	protein_coding	NM_025190	ANKRD36B	RefSeq	5986	chr2	-	98121260	98206428	TTCTCGAGATGTGTATGGAAAGCTTGCAGAAGATTATGCCAGTGAGGCTGAGAATAGAGT	57730	Hs.532921	GO:0005515	ankyrin repeat domain 36B	1375.98	1048.15	10.5438	9.80341	1519.12	1238.51	1370.32	1090.21	1004.63	1049.62	10.5725	10.5621	10.4969	9.73634	9.61228	10.0616
ASHGV40044746	0.0549674	0.246607	1.66949	up	protein_coding	NM_007047	BTN3A2	RefSeq	3823	chr6	+	26365386	26378548	TGTCCAGTGAGATAGAAAGTGAGCAAGAGATGAAAGAAATGGGATATGCTGCAACAGAGC	11118	Hs.376046	GO:0002456|GO:0005886|GO:0016020|GO:0016021|GO:0072643	butyrophilin subfamily 3 member A2	1738.6	1275.59	10.8515	10.1121	1265.62	1803.05	2147.13	1383.13	1317.41	1126.23	10.3054	11.0875	11.1615	10.1278	10.0556	10.1527
ASHGV40007556	0.00216658	0.08051	1.66948	up	protein_coding	NM_001225	CASP4	RefSeq	1319	chr11	-	104813593	104839325	CTCATCACATGCTTCCAGAAATATTCTTGGTGCTGCCACCTAGAGGAAGTATTTCGGAAG	837	Hs.138378	GO:0005737|GO:0005739|GO:0005783|GO:0005789|GO:0006508|GO:0006915|GO:0042981|GO:0050727|GO:0070059|GO:0072557|GO:0072559|GO:0097169|GO:0097193|GO:0097194|GO:0097200	caspase 4	6492.74	4482.47	12.7511	12.0117	7202.76	5999.99	6275.48	4263.19	4183.06	5001.17	12.7889	12.7785	12.686	11.9159	11.9074	12.2118
ASHGV40013884	0.0170913	0.157939	1.66888	up	protein_coding	NM_014178	STXBP6	RefSeq	4418	chr14	-	25278860	25519095	ACTGAAGAGTTTGTTCAGCAGTTTTTACAAGAATTCGGGACCTCCGCTTGCTTCTTTTTT	29091	Hs.508958	GO:0000145|GO:0005546|GO:0005886|GO:0006887|GO:0006893|GO:0016021|GO:0017049|GO:0035542|GO:0045920|GO:0051601	syntaxin binding protein 6 (amisyn)	305.229	247.566	8.37153	7.63264	251.445	306.677	357.566	284.19	270.234	188.274	8.01048	8.5728	8.5313	7.62457	7.54862	7.72474
ASHGV40023976	0.00103987	0.065591	1.66882	up	protein_coding	uc002mxi.4	LOC284454	UCSC_knowngene	2144	chr19	-	13945329	13947473	GAGAGATCGTGCTGTGTGTCATGTCTGTTGTTCAAGTAAATAAAAGTTGCCCTGACTTCA	284454	Hs.436426		uncharacterized LOC284454	11919.7	8135.06	13.6215	12.8827	12219.7	10373.4	13166.2	7863.27	7874.24	8667.66	13.5527	13.5538	13.758	12.8067	12.8555	12.9858
ASHGV40029622	0.0396271	0.216841	1.66839	up	protein_coding	uc002twn.1	AK001975	UCSC_knowngene	1616	chr2	+	149227068	149228684	CCACTCCAGTGATACCAAACAGCATTGTTAGCAGCTATAATCAAACAAGTTCTGAAGCAG					190.765	155.81	7.70588	6.96742	199.322	176.897	196.076	155.777	156.395	155.257	7.68004	7.77993	7.65766	6.72785	6.72179	7.45261
ASHGV40042822	0.00421202	0.0947849	1.66746	up	protein_coding	NM_004499	HNRNPAB	RefSeq	1696	chr5	+	177631507	177638184	TCATTGACCCTAAAAAGGCCATGGCTATGAAGAAGGACCCGGTGAAGAAAATCTTCGTTG	3182	Hs.591731	GO:0000122|GO:0000166|GO:0001837|GO:0003700|GO:0003723|GO:0003729|GO:0005634|GO:0005654|GO:0005737|GO:0030529|GO:0043565|GO:0044822|GO:0045893|GO:0090575	heterogeneous nuclear ribonucleoprotein A/B	5021.58	3497.68	12.3762	11.6385	6421.93	4153.11	4489.69	3564.08	3486.95	3442.02	12.6244	12.2766	12.2276	11.6303	11.6192	11.6661
ASHGV40019674	0.0942733	0.306683	1.66742	up	protein_coding	NM_017575	SMG6	RefSeq	5968	chr17	-	1963132	2207069	TGTCCTGCTGCCTCCACTACTGCAAAGACAAGGCTAAGGACTTCATGCCCGCCAGCAAAG	23293	Hs.448342	GO:0000184|GO:0000184|GO:0000723|GO:0000781|GO:0004521|GO:0004521|GO:0005515|GO:0005634|GO:0005697|GO:0005730|GO:0005737|GO:0005829|GO:0005829|GO:0006406|GO:0010467|GO:0035145|GO:0035303|GO:0042162|GO:0046872|GO:0090502|GO:0090502	SMG6 nonsense mediated mRNA decay factor	477.827	389.618	9.02155	8.28394	488.697	418.193	526.591	349.183	356.648	463.024	8.95947	9.01331	9.09188	7.93368	7.96349	8.95466
ASHGV40011555	0.0229806	0.17853	1.66736	up	protein_coding	NM_004984	KIF5A	RefSeq	3897	chr12	+	57943846	57978554	GTGGAGCCACATCTTCTGGCGGCCCCTTGGCTTCCTACCAGAAGGCCAACATGGACAATG	3798	Hs.151219	GO:0003774|GO:0005515|GO:0005524|GO:0005829|GO:0005871|GO:0005874|GO:0007018|GO:0007264|GO:0007268|GO:0007411|GO:0007596|GO:0008017|GO:0008104|GO:0008152|GO:0008574|GO:0016020|GO:0019886|GO:0030705|GO:0048471	kinesin family member 5A	238.791	195.213	8.02877	7.29121	218.166	222.831	275.377	213.361	195.797	176.48	7.8132	8.11771	8.15541	7.18659	7.05494	7.63209
ASHGV40013777	0.00587362	0.107024	1.66677	up	protein_coding	NM_007110	TEP1	RefSeq	10694	chr14	-	20833825	20881579	TTCTGAATTGGGAATGAAGATGTGCCACTCGGGAATAATGATACCCCTTGTGCTAGAGAT	7011	Hs.508835	GO:0000722|GO:0000781|GO:0003720|GO:0003723|GO:0005524|GO:0005697|GO:0005737|GO:0006278|GO:0016363|GO:0030529	telomerase-associated protein 1	1983.59	1474.37	11.0643	10.3273	2012.3	1767.89	2170.6	1410.85	1470.63	1541.62	10.9571	11.0596	11.1762	10.165	10.25	10.5668
ASHGV40042466	0.065955	0.266726	1.66631	up	protein_coding	NM_018927	PCDHGB7	RefSeq	4765	chr5	+	140797259	140892548	ATGCTACTGGCTAGCATTTTAACTCCCAGCGTTGAAGCAGATAAGAAGATTCTTAAACAG	56099		GO:0005509|GO:0005886|GO:0007156|GO:0016021	protocadherin gamma subfamily B, 7	65.3938	54.9881	6.1666	5.42994	61.1024	57.8518	77.2271	53.7996	56.5724	54.5924	5.99203	6.1914	6.31635	5.1332	5.17174	5.98489
ASHGV40029133	0.000933327	0.0631322	1.66613	up	protein_coding	NM_018433	KDM3A	RefSeq	4907	chr2	+	86668270	86719839	CTTACTCAGGAATTCCGATATCTGTCACAGACTCATACCAATCACGAAGATAAATTACAG	55818	Hs.557425	GO:0000976|GO:0001047|GO:0003700|GO:0005506|GO:0005634|GO:0005654|GO:0005654|GO:0005737|GO:0006325|GO:0006351|GO:0007290|GO:0009755|GO:0016020|GO:0030521|GO:0033169|GO:0036123|GO:0045893|GO:0045944|GO:0046293|GO:0050681|GO:0051213|GO:0051573|GO:0055114	lysine (K)-specific demethylase 3A	3463.9	2466.01	11.8658	11.1293	3412.24	3260.96	3718.51	2463.63	2502.66	2431.73	11.7158	11.9285	11.953	11.0718	11.1171	11.1989
ASHGV40038302	0.0158357	0.153447	1.66612	up	protein_coding	NM_005429	VEGFC	RefSeq	2103	chr4	-	177604684	177713899	GGATGTTTACAGACAAGTTCATTCCATTATTAGACGTTCCCTGCCAGCAACACTACCACA	7424	Hs.435215	GO:0001525|GO:0001954|GO:0002052|GO:0002576|GO:0005515|GO:0005576|GO:0005615|GO:0006929|GO:0007165|GO:0007596|GO:0008083|GO:0008284|GO:0008285|GO:0009887|GO:0016020|GO:0016331|GO:0030168|GO:0030947|GO:0031093|GO:0031954|GO:0042056|GO:0042493|GO:0043185|GO:0043536|GO:0045766|GO:0045776|GO:0048010|GO:0050679|GO:0050714|GO:0050731|GO:0050918|GO:0050930|GO:0051781|GO:0060754|GO:1901492	vascular endothelial growth factor C	1454.11	1100.73	10.618	9.88154	1247.8	1531.99	1582.55	1162.85	1123.6	1015.76	10.2887	10.8568	10.7086	9.8392	9.79132	10.0141
ASHGV40046696	0.0671342	0.269062	1.6661	up	protein_coding	NM_017439	GSAP	RefSeq	3265	chr7	-	76940067	77045717	AGCTCTGAAACACACCGCGATGCTTTTAGGCTTATGAAAAAGAAAACGCAATTGGATCTG	54103	Hs.186649	GO:0001540|GO:0005802|GO:0030162|GO:1902004	gamma-secretase activating protein	351.989	282.278	8.57321	7.83674	287.429	333.27	435.267	271.645	290.556	284.634	8.20946	8.69199	8.81819	7.56027	7.65737	8.29258
ASHGV40029367	2.28766e-05	0.031501	1.66582	up	protein_coding	NM_005721	ACTR3	RefSeq	5708	chr2	+	114647510	114719129	AAGTCATTACACACCACATGCAGCGATATGCAGTTTGGTTTGGAGGATCAATGCTGGCTT	10096	Hs.433512	GO:0005200|GO:0005515|GO:0005524|GO:0005829|GO:0005885|GO:0005885|GO:0005903|GO:0005911|GO:0005925|GO:0006928|GO:0007163|GO:0007264|GO:0007411|GO:0008356|GO:0015629|GO:0016020|GO:0016344|GO:0030027|GO:0033206|GO:0034314|GO:0038096|GO:0045087|GO:0048013|GO:0051015|GO:0051653|GO:0060271|GO:0070062	ARP3 actin-related protein 3 homolog (yeast)	11817.1	8068.43	13.6135	12.8772	12795.7	10570	12085.7	8458.86	7851.34	7895.08	13.6155	13.5816	13.6434	12.9318	12.8521	12.8478
ASHGV40028865	0.0256697	0.184901	1.66552	up	protein_coding	NM_002954	RPS27A	RefSeq	1068	chr2	+	55459540	55462989	CAACCACTTGTAAAGGTCTTGATATTTTCAATTCTTAGACTACCTATACTTTGGCAGAAG	6233	Hs.311640	GO:0000082|GO:0000086|GO:0000122|GO:0000184|GO:0000187|GO:0000209|GO:0000278|GO:0002223|GO:0002224|GO:0002474|GO:0002479|GO:0002755|GO:0002756|GO:0003735|GO:0005515|GO:0005615|GO:0005634|GO:0005654|GO:0005730|GO:0005737|GO:0005829|GO:0005886|GO:0005975|GO:0005978|GO:0006006|GO:0006281|GO:0006351|GO:0006367|GO:0006412|GO:0006412|GO:0006413|GO:0006414|GO:0006415|GO:0006614|GO:0006915|GO:0006977|GO:…	ribosomal protein S27a	1236.35	947.701	10.3844	9.64845	1056.37	1352.74	1299.94	999.546	930.669	912.887	10.0578	10.6769	10.4186	9.59206	9.48652	9.86675
ASHGV40008596	0.108024	0.324254	1.66546	up	protein_coding	NM_033310	KCNK4	RefSeq	1820	chr11	+	64058792	64067503	CGGCTCCTCTGCCACCCACCTCCCGGGGCTGGCCGGCTGTGGGGAGCCAGGCGGCCGCAG	50801	Hs.647233	GO:0005244|GO:0005267|GO:0005886|GO:0005887|GO:0005887|GO:0006813|GO:0007268|GO:0007613|GO:0019233|GO:0022841|GO:0030322|GO:0034705|GO:0034765|GO:0050951|GO:0050976|GO:0071260|GO:0071398|GO:0071469|GO:0071502|GO:0071805|GO:0097604|GO:0098782	potassium channel, two pore domain subfamily K, member 4	362.197	295.892	8.63077	7.89485	332.477	398.775	355.339	274.645	275.296	337.735	8.41971	8.94931	8.52329	7.57702	7.5773	8.53024
ASHGV40016597	0.0586407	0.253016	1.66525	up	protein_coding	uc010ubv.2	LOC643699	UCSC_knowngene	648	chr15	+	32891927	32893206	AAGATATGCGTCGGGTAGAGGAGCTGGAGAGGAGCTTGTCCAAACTCAAAAACCAGATGG					108.819	89.6797	6.88527	6.14953	121.321	86.9481	118.187	80.3252	100.478	88.2359	6.96744	6.76515	6.92321	5.73036	6.05411	6.66411
ASHGV40021541	0.0151862	0.151426	1.6647	up	protein_coding	NM_024857	ATAD5	RefSeq	6877	chr17	+	29158987	29222883	AGCTACTCAGTCCCATCAAGTAGACAAACAAGGTGTAAACTCACAAAAACCCTGTTTTTT	79915	Hs.528902	GO:0005524|GO:0005634|GO:0006974	ATPase family, AAA domain containing 5	1171.52	909.524	10.3155	9.58028	1190.23	1130.13	1194.19	919.053	860.299	949.22	10.2249	10.4301	10.2916	9.46035	9.36452	9.91596
ASHGV40056987	0.0291301	0.194536	1.66421	up	protein_coding	NM_033296	MRFAP1	RefSeq	2184	chr4	+	6641817	6644470	GTGGGAAGAGATGCGGCCCCTGGACATCGTCGAGCTGGCGGAACCGGAGGAAGTGGAGGT	93621	Hs.406590	GO:0005515|GO:0005634|GO:0005654|GO:0048471	Morf4 family associated protein 1	1038.83	801.141	10.1321	9.39731	865.541	995.276	1255.67	836.235	797.285	769.902	9.77563	10.2446	10.3762	9.31089	9.23825	9.64278
ASHGV40040764	0.0131133	0.142744	1.66416	up	protein_coding	NM_001182	ALDH7A1	RefSeq	4953	chr5	-	125877532	125931082	GACAGTGACTAATCCCCCTATGACCCCAAAGCCCTGATTAAATCAAGAGATTCCTTTTTT	501	Hs.483239	GO:0004029|GO:0004029|GO:0004043|GO:0005515|GO:0005634|GO:0005737|GO:0005739|GO:0005759|GO:0005829|GO:0006081|GO:0006554|GO:0007605|GO:0008802|GO:0019285|GO:0034641|GO:0044281|GO:0055114|GO:0070062	aldehyde dehydrogenase 7 family member A1	24838.9	16737.8	14.6811	13.9463	21087.4	25801.5	27627.7	17125.7	15638.2	17449.6	14.3428	14.8684	14.8322	13.9768	13.8799	13.9823
ASHGV40027836	0.102068	0.317011	1.66371	up	protein_coding	NM_014585	SLC40A1	RefSeq	3381	chr2	-	190425315	190445537	CGGGGTCGCCTAGTGTCATGACCAGGGCGGGAGATCACAACCGCCAGAGAGGATGCTGTG	30061	Hs.643005	GO:0002260|GO:0003158|GO:0004872|GO:0005381|GO:0005515|GO:0005622|GO:0005737|GO:0005771|GO:0005886|GO:0005886|GO:0005887|GO:0006879|GO:0006879|GO:0008021|GO:0009653|GO:0015093|GO:0016021|GO:0016323|GO:0017046|GO:0034395|GO:0034755|GO:0043066|GO:0045944|GO:0055085|GO:0060345|GO:0060586|GO:0097689|GO:1903988	solute carrier family 40 (iron-regulated transporter), member 1	27.822	24.6526	4.94784	4.21344	35.7354	25.0003	22.7302	29.8215	22.1933	21.9432	5.24791	5.02377	4.57185	4.23307	3.71038	4.69688
ASHGV40027050	0.0724721	0.277456	1.66367	up	protein_coding	NM_001443	FABP1	RefSeq	598	chr2	-	88422507	88427650	CAAAGTGATCCAAAACGAATTCACGGTGGGGGAGGAATGTGAGCTGGAGACAATGACAGG	2168	Hs.380135	GO:0002230|GO:0003682|GO:0005324|GO:0005504|GO:0005515|GO:0005543|GO:0005654|GO:0005782|GO:0005829|GO:0008144|GO:0008284|GO:0015909|GO:0016209|GO:0019433|GO:0032000|GO:0032052|GO:0043066|GO:0043154|GO:0044255|GO:0044281|GO:0045179|GO:0050892|GO:0051345|GO:0070062|GO:0070301|GO:0071456|GO:0098779	fatty acid binding protein 1, liver	33.2357	29.1546	5.21418	4.4798	30.1697	29.6944	39.843	32.1533	27.756	27.5546	5.00051	5.27249	5.36952	4.34407	4.07332	5.02202
ASHGV40033345	0.024663	0.183018	1.66353	up	protein_coding	NM_020461	TUBGCP6	RefSeq	6040	chr22	-	50656117	50683400	ACTTCAACAACTACTACCAGGACGCCTGAGGCTGCTCTGCGGGGGACGTGCACAATAAAG	85378	Hs.336431	GO:0000086|GO:0000278|GO:0000922|GO:0005813|GO:0005829|GO:0005874|GO:0007020|GO:0008017|GO:0008274|GO:0016020|GO:0070062	tubulin gamma complex associated protein 6	4345.34	3093.89	12.1806	11.4463	3926.86	3964.96	5144.2	2632.03	3089.8	3559.84	11.9194	12.2085	12.4138	11.1841	11.4433	11.7115
ASHGV40032303	0.0569343	0.249955	1.66322	up	protein_coding	NM_020639	RIPK4	RefSeq	3890	chr21	-	43159528	43187249	TAAATGTTAACCAAGCAGAGGTGACATGGTGCCATCAGGAGGCGGCTGCTGCTGACCGGA	54101	Hs.517310	GO:0002009|GO:0004674|GO:0005515|GO:0005524|GO:0005634|GO:0005737|GO:0005737|GO:0006468|GO:0016020|GO:0051092	receptor interacting serine/threonine kinase 4	161.116	128.266	7.41308	6.6791	216.816	111.098	155.433	126.43	142.676	115.693	7.80283	7.11666	7.31976	6.41133	6.58498	7.041
ASHGV40025780	0.0275391	0.189878	1.66285	up	protein_coding	NM_001289166	ZNF227	RefSeq	3076	chr19	+	44716680	44741421	GGACTTCAGTTATAGTTCAAATCTTAAACTACACCAAGTAATTCACACTGGAGAAAAACC	7770	Hs.298089	GO:0003677|GO:0003700|GO:0005515|GO:0005634|GO:0006351|GO:0006355|GO:0046872	zinc finger protein 227	387.166	307.855	8.69565	7.96199	463.348	276.06	422.091	324.662	314.361	284.542	8.88701	8.4246	8.77534	7.82112	7.77273	8.29212
ASHGV40027268	0.00709358	0.114724	1.66271	up	protein_coding	NM_022662	ANAPC1	RefSeq	7753	chr2	-	112525213	112641741	TGCTTGTCTCTGGGTTTTCGATTTGCTGGCTCAGAAAACTTATCAGCATTTAACTGTTTG	64682	Hs.436527	GO:0000278|GO:0005654|GO:0005680|GO:0005829|GO:0007067|GO:0007094|GO:0031145|GO:0051301|GO:0051436|GO:0051437|GO:0051439|GO:0070979	anaphase promoting complex subunit 1	418.582	336.561	8.82008	8.08654	401.678	337.038	517.031	371.455	364.74	273.488	8.68962	8.70593	9.06469	8.02226	7.99795	8.23941
ASHGV40029250	0.132468	0.35287	1.66225	up	protein_coding	NM_001288706	IL1R1	RefSeq	4990	chr2	+	102686835	102796334	ACAGCAAGACACCTGTATCTACAGAACAAGCCTCCAGGATTCATCAACACAAAGAGAAAC	3554	Hs.701982	GO:0002020|GO:0004871|GO:0004888|GO:0004908|GO:0004909|GO:0005161|GO:0005515|GO:0005615|GO:0005634|GO:0005886|GO:0005887|GO:0006955|GO:0007166|GO:0009314|GO:0009986|GO:0010286|GO:0014069|GO:0016020|GO:0030424|GO:0030728|GO:0035255|GO:0043234|GO:0050727|GO:0070498|GO:0070555|GO:0070849|GO:0071333|GO:0071559|GO:0071731	interleukin 1 receptor, type I	143.262	109.724	7.18286	6.44972	104.919	96.4375	228.43	111.314	121.867	95.991	6.75718	6.91428	7.87712	6.22302	6.34525	6.7809
ASHGV40042880	0.00976801	0.129155	1.66218	up	protein_coding	NM_002293	LAMC1	RefSeq	7889	chr1	+	182992594	183114727	AAGCCAAAAACTCTGTTACTAGCCTCCTCAGCATTATTAATGACCTCTTGGAGCAGCTGG	3915	Hs.609663	GO:0005201|GO:0005576|GO:0005604|GO:0005606|GO:0005606|GO:0005615|GO:0006461|GO:0007155|GO:0007411|GO:0007492|GO:0016477|GO:0022617|GO:0022617|GO:0030198|GO:0031012|GO:0031012|GO:0031012|GO:0031581|GO:0034446|GO:0043208|GO:0043259|GO:0043260|GO:0050679|GO:0070062	laminin subunit gamma 1	4413.84	3041.57	12.1757	11.4426	5752.36	3326.69	4162.47	3060.31	2914.29	3150.11	12.4543	11.9547	12.1181	11.4158	11.358	11.5541
ASHGV40055711	0.348456	0.546008	1.66133	up	protein_coding	NM_014893	NLGN4Y	RefSeq	5409	chrY	+	16635625	16955848	TTTTGGCCAGCTATGGGAACGTCATCGTTATCACCATTAACTACCGTCTGGGAATACTAG	22829	Hs.439199	GO:0004104|GO:0004872|GO:0005515|GO:0005615|GO:0005887|GO:0006581|GO:0007158|GO:0007612|GO:0009986|GO:0014069|GO:0030054|GO:0035176|GO:0042043|GO:0045202|GO:0045211|GO:0048488|GO:0050804|GO:0050839|GO:0071625|GO:0097104|GO:0097105|GO:0097110	neuroligin 4, Y-linked	38.9653	34.9545	5.26411	4.53177	24.2374	68.2729	24.3855	30.7554	60.2895	13.8185	4.69807	6.42251	4.67175	4.27637	5.27057	4.04838
ASHGV40040736	0.0257848	0.184901	1.66128	up	protein_coding	NM_153223	CEP120	RefSeq	4728	chr5	-	122680578	122759286	GACAGATCAGAGAGATTTTGGCAAAAAGCAATGCCAGTAATTAATAACATTTGGAAAAGC	153241	Hs.483209	GO:0005737|GO:0005813|GO:0008022|GO:0021987|GO:0022008|GO:0022027|GO:0030953|GO:0032880|GO:0032886	centrosomal protein 120kDa	840.994	661.627	9.8278	9.0955	839.677	686.964	996.342	667.783	643.577	673.522	9.73517	9.716	10.0322	8.9375	8.88446	9.46453
ASHGV40042609	0.260288	0.47107	1.6611	up	protein_coding	NM_005546	ITK	RefSeq	4366	chr5	+	156607906	156682109	TTTCAGTGAAGGCAAAATCCCGTATGAAAACCGAAGCAACTCAGAGGTGGTGGAAGACAT	3702	Hs.558348	GO:0001816|GO:0001865|GO:0002250|GO:0002250|GO:0004715|GO:0005102|GO:0005515|GO:0005524|GO:0005829|GO:0005911|GO:0006968|GO:0007165|GO:0007169|GO:0007202|GO:0031234|GO:0032609|GO:0032633|GO:0035556|GO:0038083|GO:0038095|GO:0042110|GO:0042127|GO:0045087|GO:0045087|GO:0046872|GO:0050852|GO:0050852|GO:0050852|GO:0050853	IL2-inducible T-cell kinase	20.2537	17.4776	4.38818	3.65604	8.5786	22.889	29.2934	23.9374	17.5326	10.9627	3.32085	4.90935	4.93434	3.90204	3.34127	3.72481
ASHGV40045838	0.00155863	0.0731074	1.66096	up	protein_coding	NM_015440	MTHFD1L	RefSeq	3487	chr6	+	151186814	151423023	ATCTCACCAACCTGACAAAAAAGGTGTGCCAAGGGACTTCATCTTACCTATCAGTGACGT	25902	Hs.591343	GO:0001843|GO:0004329|GO:0004477|GO:0004488|GO:0005524|GO:0005739|GO:0005829|GO:0006730|GO:0006760|GO:0009396|GO:0015942|GO:0016020|GO:0035999|GO:0042803|GO:0046653|GO:0048702|GO:0048703|GO:0055114	methylenetetrahydrofolate dehydrogenase (NADP+ dependent) 1-like	3310.43	2357.19	11.7933	11.0613	3252.27	2994.31	3684.7	2429.06	2301.26	2341.24	11.6481	11.7989	11.9329	11.0499	10.9834	11.1505
ASHGV40013099	0.0270887	0.188139	1.66061	up	protein_coding	NM_018647	TNFRSF19	RefSeq	1625	chr13	+	24153498	24243412	ACTGGTAGAATCAGCATCAACTCAGGATGCACTAACTATGAGAAGCCAGCTAGATCAGGA	55504	Hs.149168	GO:0001942|GO:0005031|GO:0005622|GO:0006915|GO:0007254|GO:0016021|GO:0033209|GO:0043123	tumor necrosis factor receptor superfamily member 19	19.6128	18.2349	4.44411	3.71239	17.0886	13.7911	27.9586	22.177	22.0884	10.4393	4.21903	4.24597	4.86733	3.77778	3.7044	3.655
ASHGV40022085	0.0101353	0.131135	1.6605	up	protein_coding	NM_138363	CEP95	RefSeq	2705	chr17	+	62503157	62534062	TGCTGGCAGAAGCCATATCACAGGAACATCAAGAACTTAAAGCCAGAGAGAAATCTCAGG	90799	Hs.569713	GO:0000922|GO:0005515|GO:0005737|GO:0005813	centrosomal protein 95kDa	4352.79	3059.69	12.1844	11.4527	3829.29	4088.11	5140.99	3097.66	3068.36	3013.05	11.8801	12.2608	12.4121	11.4344	11.4311	11.4928
ASHGV40030876	0.00424137	0.0947849	1.6604	up	protein_coding	NM_000022	ADA	RefSeq	1566	chr20	-	43248162	43280376	TCTAGTTTCCTCCCAGAAGATGAAAAGAGGGAGCTTCTCGACCTGCTCTATAAAGCCTAT	100	Hs.654536	GO:0001666|GO:0001821|GO:0001829|GO:0001883|GO:0001889|GO:0001890|GO:0002314|GO:0002636|GO:0002686|GO:0002906|GO:0004000|GO:0004000|GO:0005515|GO:0005615|GO:0005737|GO:0005764|GO:0005829|GO:0005886|GO:0006144|GO:0006154|GO:0006154|GO:0006157|GO:0007568|GO:0008270|GO:0008270|GO:0009168|GO:0009897|GO:0009986|GO:0010460|GO:0016020|GO:0030054|GO:0030890|GO:0032261|GO:0032839|GO:0033089|GO:0033197|GO:…	adenosine deaminase	1791.8	1341.68	10.9118	10.1803	2083.31	1559.6	1732.49	1421.24	1260.82	1342.99	11.0116	10.8777	10.8461	10.1796	9.98294	10.3783
ASHGV40050974	0.0164777	0.155729	1.65971	up	protein_coding	NM_014754	PTDSS1	RefSeq	2576	chr8	+	97274113	97346779	AGTGTGAAGATGGCACCTACAGTCCAGAGATCTCCTGGCATCACAGGAAAGGGACAAAAG	9791	Hs.292579	GO:0005789|GO:0005789|GO:0006644|GO:0006659|GO:0006659|GO:0016020|GO:0016020|GO:0016021|GO:0016740|GO:0044281|GO:0046474	phosphatidylserine synthase 1	1109.56	860.176	10.2296	9.49869	1157.95	920.829	1249.91	874.298	818.543	887.687	10.1864	10.1349	10.3675	9.37723	9.28469	9.83415
ASHGV40014766	0.00809474	0.121157	1.65955	up	protein_coding	NM_022060	ABHD4	RefSeq	2543	chr14	+	23067146	23081265	TATCACTATGATCTACGGGTCCGACACCTGGATAGATACCAGTACGGGAAAAAAGGTGAA	63874	Hs.445665	GO:0005811|GO:0006629|GO:0016042|GO:0019915|GO:0052689|GO:0055088	abhydrolase domain containing 4	29.1446	26.0477	5.03416	4.30337	31.8059	25.5734	30.0545	29.4741	28.3219	20.347	5.07627	5.05462	4.9716	4.21351	4.10776	4.58884
[truncated: 10,637 more rows]

## Sheet: Down_mRNA_BCR025_vs_BCON
# Fold Change cut-off: 1.0 # P-value cut-off: 1.0 # Condition pairs: BCR025_vs_BCON # Column A: ProbeName it represents probe name. # Column B: P-value, P-value calculated from unpaired t-test. # Column C: FDR, FDR is calculated from Benjamini Hochberg FDR. # Column D: Fold Change, the absolute ratio (no log scale) of normalized intensities between two conditions. # Column E: Regulation, it depic…
[truncated: 7,835 more rows]
