# Supplementary material for: The Oncogenic and Tumor Suppressive Long Non-Coding RNA–microRNA–Messenger RNA Regulatory Axes Identified by Analyzing Multiple Platform Omics Data from Cr(VI)-Transformed Cells and Their Implications in Lung Cancer
Source: Biomedicines. 2022 Sep 20;10(10):2334. doi: 10.3390/biomedicines10102334 (PMC9598927; doi:10.3390/biomedicines10102334)
Supplement: Supplementary file 1 [file biomedicines-10-02334-s001.zip › supplementary Excel file (4) Biological Mech_lncRNA.xlsx]

## Sheet: DE_ lncRNA
source	term_name	term_id	adjusted_p_value	ES	term_size	query_size	intersection_size	effective_domain_size	intersections
GO:MF	SNARE binding	GO:0000149	1	0	108	59	1	20166	ENSG00000104164		1
GO:MF	peptidase activator activity	GO:0016504	1	0	43	59	1	20166	ENSG00000180953		1
GO:MF	peptidase activator activity involved in apoptotic process	GO:0016505	1	0	20	59	1	20166	ENSG00000180953		1
GO:MF	oxidoreductase activity, acting on a sulfur group of donors	GO:0016667	1	0	59	59	1	20166	ENSG00000023572		1
GO:MF	oxidoreductase activity, acting on peroxide as acceptor	GO:0016684	1	0	55	59	1	20166	ENSG00000008394		1
GO:MF	glycosyltransferase activity	GO:0016757	1	0	278	59	1	20166	ENSG00000214654		1
GO:MF	hexosyltransferase activity	GO:0016758	1	0	201	59	1	20166	ENSG00000214654		1
GO:MF	transferase activity, transferring nitrogenous groups	GO:0016769	1	0	27	59	1	20166	ENSG00000145020		1
GO:MF	nucleotidyltransferase activity	GO:0016779	1	0	137	59	1	20166	ENSG00000241258		1
GO:MF	exonuclease activity, active with either ribo- or deoxyribonucleic acids and producing 5'-phosphomonoesters	GO:0016796	1	0	59	59	1	20166	ENSG00000172613		1
GO:MF	tubulin binding	GO:0015631	1	0	378	59	1	20166	ENSG00000168522		1
GO:MF	zinc ion binding	GO:0008270	1	0	839	59	1	20166	ENSG00000012963		1
GO:MF	protein prenyltransferase activity	GO:0008318	1	0	8	59	1	20166	ENSG00000168522		1
GO:MF	3'-5' exonuclease activity	GO:0008408	1	0	56	59	1	20166	ENSG00000172613		1
GO:MF	transaminase activity	GO:0008483	1	0	26	59	1	20166	ENSG00000145020		1
GO:MF	G protein-coupled peptide receptor activity	GO:0008528	1	0	147	59	1	20166	ENSG00000241258		1
GO:MF	ABC-type xenobiotic transporter activity	GO:0008559	1	0	14	59	1	20166	ENSG00000017797		1
GO:MF	cysteine-type endopeptidase activator activity involved in apoptotic process	GO:0008656	1	0	17	59	1	20166	ENSG00000180953		1
GO:MF	arsenate reductase (glutaredoxin) activity	GO:0008794	1	0	1	59	1	20166	ENSG00000023572		1
GO:MF	exodeoxyribonuclease III activity	GO:0008853	1	0	4	59	1	20166	ENSG00000172613		1
GO:MF	electron transfer activity	GO:0009055	1	0	125	59	1	20166	ENSG00000023572		1
GO:MF	protein-disulfide reductase activity	GO:0015035	1	0	38	59	1	20166	ENSG00000023572		1
GO:MF	disulfide oxidoreductase activity	GO:0015036	1	0	43	59	1	20166	ENSG00000023572		1
GO:MF	glutathione disulfide oxidoreductase activity	GO:0015038	1	0	5	59	1	20166	ENSG00000023572		1
GO:MF	carbohydrate transmembrane transporter activity	GO:0015144	1	0	43	59	1	20166	ENSG00000133460		1
GO:MF	monosaccharide transmembrane transporter activity	GO:0015145	1	0	25	59	1	20166	ENSG00000133460		1
GO:MF	hexose transmembrane transporter activity	GO:0015149	1	0	22	59	1	20166	ENSG00000133460		1
GO:MF	primary active transmembrane transporter activity	GO:0015399	1	0	180	59	1	20166	ENSG00000017797		1
GO:MF	ABC-type glutathione S-conjugate transporter activity	GO:0015431	1	0	8	59	1	20166	ENSG00000017797		1
GO:MF	antioxidant activity	GO:0016209	1	0	85	59	1	20166	ENSG00000008394		1
GO:MF	ligase activity	GO:0016874	1	0	176	59	1	20166	ENSG00000257218		1
GO:MF	acetylcholine receptor regulator activity	GO:0030548	1	0	15	59	1	20166	ENSG00000168522		1
GO:MF	cyclic nucleotide binding	GO:0030551	1	0	37	59	1	20166	ENSG00000112541		1
GO:MF	cAMP binding	GO:0030552	1	0	23	59	1	20166	ENSG00000112541		1
GO:MF	cGMP binding	GO:0030553	1	0	15	59	1	20166	ENSG00000112541		1
GO:MF	arsenate reductase activity	GO:0030611	1	0	1	59	1	20166	ENSG00000023572		1
GO:MF	oxidoreductase activity, acting on phosphorus or arsenic in donors	GO:0030613	1	0	3	59	1	20166	ENSG00000023572		1
GO:MF	oxidoreductase activity, acting on phosphorus or arsenic in donors, disulfide as acceptor	GO:0030614	1	0	3	59	1	20166	ENSG00000023572		1
GO:MF	U4 snRNA binding	GO:0030621	1	0	1061	59	1	20166	ENSG00000232973		1
GO:MF	obsolete nucleosomal histone binding	GO:0031493	1	0	6	59	1	20166	ENSG00000100749		1
GO:MF	tumor necrosis factor receptor superfamily binding	GO:0032813	1	0	49	59	1	20166	ENSG00000161955		1
GO:MF	triplet codon-amino acid adaptor activity	GO:0030533	1	0	35	59	1	20166	ENSG00000224843		1
GO:MF	low-density lipoprotein particle binding	GO:0030169	1	0	17	59	1	20166	ENSG00000140945		1
GO:MF	ligase activity, forming carbon-nitrogen bonds	GO:0016879	1	0	52	59	1	20166	ENSG00000257218		1
GO:MF	carbon-nitrogen ligase activity, with glutamine as amido-N-donor	GO:0016884	1	0	11	59	1	20166	ENSG00000257218		1
GO:MF	ATP hydrolysis activity	GO:0016887	1	0	316	59	1	20166	ENSG00000109832		1
GO:MF	exodeoxyribonuclease activity, producing 5'-phosphomonoesters	GO:0016895	1	0	24	59	1	20166	ENSG00000172613		1
GO:MF	snRNA binding	GO:0017069	1	0	1229	59	1	20166	ENSG00000232973		1
GO:MF	SH3 domain binding	GO:0017124	1	0	124	59	1	20166	ENSG00000172613		1
GO:MF	omega peptidase activity	GO:0008242	1	0	136	59	1	20166	ENSG00000114374		1
GO:MF	kinase regulator activity	GO:0019207	1	0	235	59	1	20166	ENSG00000171150		1
GO:MF	rRNA binding	GO:0019843	1	0	66	59	1	20166	ENSG00000182768		1
GO:MF	protein domain specific binding	GO:0019904	1	0	690	59	1	20166	ENSG00000172613		1
GO:MF	syntaxin binding	GO:0019905	1	0	70	59	1	20166	ENSG00000104164		1
GO:MF	active transmembrane transporter activity	GO:0022804	1	0	403	59	1	20166	ENSG00000017797		1
GO:MF	ubiquitin-like protein-specific protease activity	GO:0019783	1	0	136	59	1	20166	ENSG00000114374		1
GO:MF	cysteine-type peptidase activity	GO:0008234	1	0	203	59	1	20166	ENSG00000114374		1
GO:MF	peptidase activity	GO:0008233	1	0	637	59	1	20166	ENSG00000114374		1
GO:MF	ATP-dependent activity, acting on RNA	GO:0008186	1	0	78	59	1	20166	ENSG00000109832		1
GO:MF	mRNA 3'-UTR binding	GO:0003730	1	0	97	59	1	20166	ENSG00000120948		1
GO:MF	actin binding	GO:0003779	1	0	449	59	1	20166	ENSG00000104164		1
GO:MF	antigen binding	GO:0003823	1	0	166	59	1	20166	ENSG00000159674		1
GO:MF	DNA-directed 5'-3' RNA polymerase activity	GO:0003899	1	0	43	59	1	20166	ENSG00000241258		1
GO:MF	aminomethyltransferase activity	GO:0004047	1	0	3	59	1	20166	ENSG00000145020		1
GO:MF	cyclic-nucleotide phosphodiesterase activity	GO:0004112	1	0	27	59	1	20166	ENSG00000112541		1
GO:MF	3',5'-cyclic-nucleotide phosphodiesterase activity	GO:0004114	1	0	25	59	1	20166	ENSG00000112541		1
GO:MF	3',5'-cyclic-AMP phosphodiesterase activity	GO:0004115	1	0	16	59	1	20166	ENSG00000112541		1
GO:MF	cGMP-stimulated cyclic-nucleotide phosphodiesterase activity	GO:0004118	1	0	3	59	1	20166	ENSG00000112541		1
GO:MF	endopeptidase activity	GO:0004175	1	0	440	59	1	20166	ENSG00000114374		1
GO:MF	cysteine-type endopeptidase activity	GO:0004197	1	0	124	59	1	20166	ENSG00000114374		1
GO:MF	glutathione transferase activity	GO:0004364	1	0	25	59	1	20166	ENSG00000008394		1
GO:MF	helicase activity	GO:0004386	1	0	160	59	1	20166	ENSG00000109832		1
GO:MF	endonuclease activity	GO:0004519	1	0	129	59	1	20166	ENSG00000219200		1
GO:MF	endoribonuclease activity	GO:0004521	1	0	74	59	1	20166	ENSG00000219200		1
GO:MF	exonuclease activity	GO:0004527	1	0	82	59	1	20166	ENSG00000172613		1
GO:MF	RNA helicase activity	GO:0003724	1	0	76	59	1	20166	ENSG00000109832		1
GO:MF	peroxisome targeting sequence binding	GO:0000268	1	0	6	59	1	20166	ENSG00000162735		1
GO:MF	magnesium ion binding	GO:0000287	1	0	224	59	1	20166	ENSG00000105793		1
GO:MF	exodeoxyribonuclease activity	GO:0004529	1	0	24	59	1	20166	ENSG00000172613		1
GO:MF	DNA-binding transcription repressor activity	GO:0001217	1	0	323	59	1	20166	ENSG00000148826		1
GO:MF	lipopolysaccharide binding	GO:0001530	1	0	34	59	1	20166	ENSG00000159674		1
GO:MF	calcitonin gene-related peptide receptor activity	GO:0001635	1	0	4	59	1	20166	ENSG00000241258		1
GO:MF	peptide receptor activity	GO:0001653	1	0	153	59	1	20166	ENSG00000241258		1
GO:MF	G protein-coupled receptor binding	GO:0001664	1	0	286	59	1	20166	ENSG00000275688		1
GO:MF	chromatin binding	GO:0003682	1	0	580	59	1	20166	ENSG00000205323		1
GO:MF	DNA-binding transcription repressor activity, RNA polymerase II-specific	GO:0001227	1	0	319	59	1	20166	ENSG00000148826		1
GO:MF	amide binding	GO:0033218	1	0	389	59	1	20166	ENSG00000162735		1
GO:MF	deoxyribonuclease activity	GO:0004536	1	0	57	59	1	20166	ENSG00000172613		1
GO:MF	peroxidase activity	GO:0004601	1	0	51	59	1	20166	ENSG00000008394		1
GO:MF	extracellular matrix structural constituent	GO:0005201	1	0	173	59	1	20166	ENSG00000163703		1
GO:MF	lipid transporter activity	GO:0005319	1	0	161	59	1	20166	ENSG00000186314		1
GO:MF	glucose transmembrane transporter activity	GO:0005355	1	0	22	59	1	20166	ENSG00000133460		1
GO:MF	calmodulin binding	GO:0005516	1	0	203	59	1	20166	ENSG00000163075		1
GO:MF	GTP binding	GO:0005525	1	0	382	59	1	20166	ENSG00000105793		1
GO:MF	phospholipid binding	GO:0005543	1	0	464	59	1	20166	ENSG00000187980		1
GO:MF	phospholipid transporter activity	GO:0005548	1	0	63	59	1	20166	ENSG00000186314		1
GO:MF	chemokine activity	GO:0008009	1	0	50	59	1	20166	ENSG00000275688		1
GO:MF	microtubule binding	GO:0008017	1	0	270	59	1	20166	ENSG00000168522		1
GO:MF	phosphoric diester hydrolase activity	GO:0008081	1	0	90	59	1	20166	ENSG00000112541		1
GO:MF	ATP-dependent activity, acting on DNA	GO:0008094	1	0	108	59	1	20166	ENSG00000267618		1
GO:MF	structural molecule activity	GO:0005198	1	0	980	59	1	20166	ENSG00000163703		1
GO:MF	tumor necrosis factor receptor binding	GO:0005164	1	0	32	59	1	20166	ENSG00000161955		1
GO:MF	epidermal growth factor receptor binding	GO:0005154	1	0	32	59	1	20166	ENSG00000171150		1
GO:MF	glutathione peroxidase activity	GO:0004602	1	0	21	59	1	20166	ENSG00000008394		1
GO:MF	phospholipase activity	GO:0004620	1	0	110	59	1	20166	ENSG00000187980		1
GO:MF	phospholipase A2 activity	GO:0004623	1	0	36	59	1	20166	ENSG00000187980		1
GO:MF	prenyltransferase activity	GO:0004659	1	0	18	59	1	20166	ENSG00000168522		1
GO:MF	protein farnesyltransferase activity	GO:0004660	1	0	3	59	1	20166	ENSG00000168522		1
GO:MF	protein geranylgeranyltransferase activity	GO:0004661	1	0	5	59	1	20166	ENSG00000168522		1
GO:MF	CAAX-protein geranylgeranyltransferase activity	GO:0004662	1	0	2	59	1	20166	ENSG00000168522		1
GO:MF	Rab geranylgeranyltransferase activity	GO:0004663	1	0	4	59	1	20166	ENSG00000168522		1
GO:MF	ribonuclease activity	GO:0004540	1	0	120	59	1	20166	ENSG00000219200		1
GO:MF	thiol-dependent deubiquitinase	GO:0004843	1	0	122	59	1	20166	ENSG00000114374		1
GO:MF	olfactory receptor activity	GO:0004984	1	0	398	59	1	20166	ENSG00000280709		1
GO:MF	signal sequence binding	GO:0005048	1	0	49	59	1	20166	ENSG00000162735		1
GO:MF	protein tyrosine kinase activity	GO:0004713	1	0	144	59	1	20166	ENSG00000142235		1
GO:MF	peroxisome membrane targeting sequence binding	GO:0033328	1	0	2	59	1	20166	ENSG00000162735		1
GO:MF	5'-3' RNA polymerase activity	GO:0034062	1	0	46	59	1	20166	ENSG00000241258		1
GO:MF	phosphatidylinositol 3-kinase regulator activity	GO:0035014	1	0	19	59	1	20166	ENSG00000171150		1
GO:MF	DNA topoisomerase binding	GO:0044547	1	0	4	59	1	20166	ENSG00000136450		1
GO:MF	cadherin binding	GO:0045296	1	0	334	59	1	20166	ENSG00000140945		1
GO:MF	SMAD binding	GO:0046332	1	0	78	59	1	20166	ENSG00000114374		1
GO:MF	transition metal ion binding	GO:0046914	1	0	1119	59	1	20166	ENSG00000012963		1
GO:MF	1-phosphatidylinositol-3-kinase regulator activity	GO:0046935	1	0	16	59	1	20166	ENSG00000171150		1
GO:MF	protein N-terminus binding	GO:0047485	1	0	107	59	1	20166	ENSG00000162735		1
GO:MF	sulfur compound transmembrane transporter activity	GO:1901682	1	0	52	59	1	20166	ENSG00000017797		1
GO:MF	RISC complex binding	GO:1905172	1	0	4	59	1	20166	ENSG00000245532		1
GO:MF	phosphatidic acid transfer activity	GO:1990050	1	0	7	59	1	20166	ENSG00000186314		1
GO:MF	deubiquitinase activity	GO:0101005	1	0	124	59	1	20166	ENSG00000114374		1
GO:MF	neurotransmitter receptor regulator activity	GO:0099602	1	0	15	59	1	20166	ENSG00000168522		1
GO:MF	RNA polymerase activity	GO:0097747	1	0	46	59	1	20166	ENSG00000241258		1
GO:MF	carboxylic ester hydrolase activity	GO:0052689	1	0	151	59	1	20166	ENSG00000187980		1
GO:MF	adiponectin binding	GO:0055100	1	0	3	59	1	20166	ENSG00000140945		1
GO:MF	molecular adaptor activity	GO:0060090	1	0	396	59	1	20166	ENSG00000224843		1
GO:MF	peptidase regulator activity	GO:0061134	1	0	226	59	1	20166	ENSG00000180953		1
GO:MF	nuclear import signal receptor activity	GO:0061608	1	0	19	59	1	20166	ENSG00000086200		1
GO:MF	2 iron, 2 sulfur cluster binding	GO:0051537	1	0	26	59	1	20166	ENSG00000023572		1
GO:MF	regulatory RNA binding	GO:0061980	1	0	44	59	1	20166	ENSG00000245532		1
GO:MF	growth factor receptor binding	GO:0070851	1	0	140	59	1	20166	ENSG00000171150		1
GO:MF	lipoprotein particle binding	GO:0071813	1	0	28	59	1	20166	ENSG00000140945		1
GO:MF	protein-lipid complex binding	GO:0071814	1	0	28	59	1	20166	ENSG00000140945		1
GO:MF	histone kinase activity (H3-T3 specific)	GO:0072354	1	0	2	59	1	20166	ENSG00000100749		1
GO:MF	pre-mRNA intronic binding	GO:0097157	1	0	12	59	1	20166	ENSG00000120948		1
GO:MF	glutathione oxidoreductase activity	GO:0097573	1	0	8	59	1	20166	ENSG00000023572		1
GO:MF	calcitonin family receptor activity	GO:0097642	1	0	6	59	1	20166	ENSG00000241258		1
GO:MF	co-SMAD binding	GO:0070410	1	0	11	59	1	20166	ENSG00000114374		1
GO:MF	molecular transducer activity	GO:0060089	1	0	1550	59	2	20166	ENSG00000241258,ENSG00000280709		1
GO:MF	nucleoside-triphosphatase regulator activity	GO:0060589	1	0	497	59	2	20166	ENSG00000017797,ENSG00000108370		1
GO:MF	ubiquitin protein ligase activity	GO:0061630	1	0	308	59	2	20166	ENSG00000012963,ENSG00000185880		1
GO:MF	ubiquitin-like protein ligase activity	GO:0061659	1	0	320	59	2	20166	ENSG00000012963,ENSG00000185880		1
GO:MF	adenyl ribonucleotide binding	GO:0032559	0.393179	0.40541	1565	59	8	20166	ENSG00000230626,ENSG00000142235,ENSG00000109832,ENSG00000017797,ENSG00000100749,ENSG00000112541,ENSG00000257218,ENSG00000267618		0.393179
GO:MF	purine ribonucleotide binding	GO:0032555	0.349586	0.456447	1917	59	9	20166	ENSG00000230626,ENSG00000142235,ENSG00000109832,ENSG00000017797,ENSG00000100749,ENSG00000105793,ENSG00000112541,ENSG00000257218,ENSG00000267618		0.349586
GO:MF	ribonucleotide binding	GO:0032553	0.305992	0.51429	1934	59	9	20166	ENSG00000230626,ENSG00000142235,ENSG00000109832,ENSG00000017797,ENSG00000100749,ENSG00000105793,ENSG00000112541,ENSG00000257218,ENSG00000267618		0.305992
GO:MF	ATP-dependent activity	GO:0140657	0.304622	0.516239	550	59	3	20166	ENSG00000109832,ENSG00000017797,ENSG00000267618		0.304622
GO:MF	catalytic activity, acting on a nucleic acid	GO:0140640	0.297008	0.527232	607	59	6	20166	ENSG00000241258,ENSG00000109832,ENSG00000172613,ENSG00000219200,ENSG00000257218,ENSG00000267618		0.297008
GO:MF	protein carrier chaperone	GO:0140597	0.289394	0.53851	18	59	1	20166	ENSG00000162735		0.289394
GO:MF	ABC-type transporter activity	GO:0140359	0.281781	0.550089	50	59	1	20166	ENSG00000017797		0.281781
GO:MF	nucleocytoplasmic carrier activity	GO:0140142	0.274167	0.561985	30	59	1	20166	ENSG00000086200		0.274167
GO:MF	transcription regulator activity	GO:0140110	0.266553	0.574216	1917	59	5	20166	ENSG00000064489,ENSG00000233757,ENSG00000283463,ENSG00000148826,ENSG00000204604		0.266553
GO:MF	molecular carrier activity	GO:0140104	0.25894	0.586801	73	59	2	20166	ENSG00000086200,ENSG00000162735		0.25894
GO:MF	catalytic activity, acting on a tRNA	GO:0140101	0.251326	0.599762	135	59	1	20166	ENSG00000257218		0.251326
GO:MF	catalytic activity, acting on RNA	GO:0140098	0.243713	0.613122	400	59	4	20166	ENSG00000241258,ENSG00000109832,ENSG00000219200,ENSG00000257218		0.243713
GO:MF	catalytic activity, acting on DNA	GO:0140097	0.236099	0.626906	226	59	2	20166	ENSG00000172613,ENSG00000267618		0.236099
GO:MF	catalytic activity, acting on a protein	GO:0140096	0.228485	0.641142	2322	59	9	20166	ENSG00000230626,ENSG00000142235,ENSG00000114374,ENSG00000012963,ENSG00000023572,ENSG00000100749,ENSG00000163703,ENSG00000168522,ENSG00000185880		0.228485
GO:MF	phospholipid transfer activity	GO:0120014	0.220872	0.65586	24	59	1	20166	ENSG00000186314		0.220872
GO:MF	small GTPase binding	GO:0031267	0.218805	0.659942	263	59	2	20166	ENSG00000017797,ENSG00000086200		0.218805
GO:MF	lipid transfer activity	GO:0120013	0.213258	0.671095	49	59	1	20166	ENSG00000186314		0.213258
GO:MF	protein serine kinase activity	GO:0106310	0.205644	0.686883	361	59	2	20166	ENSG00000142235,ENSG00000100749		0.205644
GO:MF	metal cluster binding	GO:0051540	0.198031	0.703268	72	59	1	20166	ENSG00000023572		0.198031
GO:MF	iron-sulfur cluster binding	GO:0051536	0.190417	0.720294	72	59	1	20166	ENSG00000023572		0.190417
GO:MF	sequence-specific double-stranded DNA binding	GO:1990837	0.182803	0.738016	1548	59	6	20166	ENSG00000064489,ENSG00000233757,ENSG00000283463,ENSG00000120948,ENSG00000148826,ENSG00000204604		0.182803
GO:MF	ribonucleoprotein complex binding	GO:0043021	0.178831	0.747556	157	59	1	20166	ENSG00000245532		0.178831
GO:MF	receptor tyrosine kinase binding	GO:0030971	0.175212	0.756436	76	59	2	20166	ENSG00000171150,ENSG00000168522		0.175212
GO:MF	peptide binding	GO:0042277	0.17519	0.756491	313	59	1	20166	ENSG00000162735		0.17519
GO:MF	alpha-tubulin binding	GO:0043014	0.167576	0.775788	41	59	1	20166	ENSG00000168522		0.167576
GO:MF	cysteine-type endopeptidase regulator activity involved in apoptotic process	GO:0043028	0.160427	0.794723	39	59	1	20166	ENSG00000180953		0.160427
GO:MF	xenobiotic transmembrane transporter activity	GO:0042910	0.159962	0.795982	30	59	1	20166	ENSG00000017797		0.159962
GO:MF	histone deacetylase binding	GO:0042826	0.152349	0.817161	123	59	1	20166	ENSG00000172613		0.152349
GO:MF	protein homodimerization activity	GO:0042803	0.144735	0.839426	690	59	2	20166	ENSG00000104164,ENSG00000140945		0.144735
GO:MF	ATPase binding	GO:0051117	0.142023	0.847643	82	59	1	20166	ENSG00000162735		0.142023
GO:MF	identical protein binding	GO:0042802	0.137122	0.862894	2091	59	5	20166	ENSG00000104164,ENSG00000137210,ENSG00000120948,ENSG00000140945,ENSG00000185880		0.137122
GO:MF	GTPase regulator activity	GO:0030695	0.131619	0.880683	497	59	2	20166	ENSG00000017797,ENSG00000108370		0.131619
GO:MF	ATPase-coupled transmembrane transporter activity	GO:0042626	0.129508	0.887704	109	59	1	20166	ENSG00000017797		0.129508
GO:MF	actin filament binding	GO:0051015	0.123618	0.907918	218	59	1	20166	ENSG00000104164		0.123618
GO:MF	phosphoric ester hydrolase activity	GO:0042578	0.121894	0.914017	382	59	1	20166	ENSG00000112541		0.121894
GO:MF	hormone binding	GO:0042562	0.114281	0.942027	87	59	1	20166	ENSG00000140945		0.114281
GO:MF	chemokine receptor binding	GO:0042379	0.106667	0.97197	73	59	1	20166	ENSG00000275688		0.106667
GO:MF	cell adhesion molecule binding	GO:0050839	0.105214	0.977927	550	59	1	20166	ENSG00000140945		0.105214
GO:MF	signaling receptor activity	GO:0038023	0.0990533	1.00413	1550	59	2	20166	ENSG00000241258,ENSG00000280709		0.0990533
GO:MF	sugar transmembrane transporter activity	GO:0051119	0.0914397	1.03887	28	59	1	20166	ENSG00000133460		0.0914397
GO:MF	glutaminyl-tRNA synthase (glutamine-hydrolyzing) activity	GO:0050567	0.0868094	1.06143	4	59	1	20166	ENSG00000257218		0.0868094
GO:MF	peroxisome membrane class-1 targeting sequence binding	GO:0036105	0.083826	1.07662	1	59	1	20166	ENSG00000162735		0.083826
GO:MF	pre-mRNA binding	GO:0036002	0.0685987	1.16368	314	59	1	20166	ENSG00000120948		0.0685987
GO:MF	3',5'-cyclic-GMP phosphodiesterase activity	GO:0047555	0.068405	1.16491	14	59	1	20166	ENSG00000112541		0.068405
GO:MF	miRNA binding	GO:0035198	0.0533715	1.27269	33	59	1	20166	ENSG00000245532		0.0533715
GO:MF	guanyl nucleotide binding	GO:0019001	0.052166	1.28261	404	59	2	20166	ENSG00000105793,ENSG00000112541		0.052166
GO:MF	calcium-dependent phospholipase A2 activity	GO:0047498	0.0500007	1.30102	16	59	1	20166	ENSG00000187980		0.0500007
GO:MF	phosphotransferase activity, alcohol group as acceptor	GO:0016773	0.0499363	1.30158	694	59	3	20166	ENSG00000230626,ENSG00000142235,ENSG00000100749		0.0499363
GO:MF	transferase activity, transferring phosphorus-containing groups	GO:0016772	0.0499363	1.30158	954	59	4	20166	ENSG00000241258,ENSG00000230626,ENSG00000142235,ENSG00000100749		0.0499363
GO:MF	hydrolase activity	GO:0016787	0.0499363	1.30158	2425	59	9	20166	ENSG00000187980,ENSG00000114374,ENSG00000109832,ENSG00000105793,ENSG00000108370,ENSG00000112541,ENSG00000118961,ENSG00000172613,ENSG00000219200		0.0499363
GO:MF	ubiquitin-like protein transferase activity	GO:0019787	0.0491663	1.30833	458	59	2	20166	ENSG00000012963,ENSG00000185880		0.0491663
GO:MF	protein disulfide isomerase activity	GO:0003756	0.0482002	1.31695	20	59	2	20166	ENSG00000023572,ENSG00000163703		0.0482002
GO:MF	histone threonine kinase activity	GO:0035184	0.0457578	1.33953	7	59	1	20166	ENSG00000100749		0.0457578
GO:MF	nucleotide binding	GO:0000166	0.0454378	1.34258	2174	59	10	20166	ENSG00000241258,ENSG00000230626,ENSG00000142235,ENSG00000109832,ENSG00000017797,ENSG00000100749,ENSG00000105793,ENSG00000112541,ENSG00000257218,ENSG00000267618		0.0454378
GO:MF	RNA polymerase II transcription regulatory region sequence-specific DNA binding	GO:0000977	0.0436617	1.3599	1399	59	6	20166	ENSG00000064489,ENSG00000233757,ENSG00000283463,ENSG00000120948,ENSG00000148826,ENSG00000204604		0.0436617
GO:MF	histone kinase activity (H3-S10 specific)	GO:0035175	0.0381442	1.41857	1	59	1	20166	ENSG00000100749		0.0381442
GO:MF	transferase activity, transferring alkyl or aryl (other than methyl) groups	GO:0016765	0.0342923	1.4648	59	59	2	20166	ENSG00000008394,ENSG00000168522		0.0342923
GO:MF	DNA-binding transcription factor activity	GO:0003700	0.0340534	1.46784	1417	59	5	20166	ENSG00000064489,ENSG00000233757,ENSG00000283463,ENSG00000148826,ENSG00000204604		0.0340534
GO:MF	nucleoside-triphosphatase activity	GO:0017111	0.0335223	1.47467	656	59	3	20166	ENSG00000109832,ENSG00000105793,ENSG00000108370		0.0335223
GO:MF	histone serine kinase activity	GO:0035174	0.0305305	1.51527	6	59	1	20166	ENSG00000100749		0.0305305
GO:MF	lipid binding	GO:0008289	0.0301486	1.52073	790	59	2	20166	ENSG00000187980,ENSG00000159674		0.0301486
GO:MF	signaling receptor activator activity	GO:0030546	0.0259138	1.58647	502	59	2	20166	ENSG00000161955,ENSG00000275688		0.0259138
GO:MF	mRNA binding	GO:0003729	0.0251438	1.59957	350	59	3	20166	ENSG00000120948,ENSG00000136450,ENSG00000224843		0.0251438
GO:MF	histone kinase activity	GO:0035173	0.0229169	1.63984	16	59	1	20166	ENSG00000100749		0.0229169
GO:MF	intramolecular oxidoreductase activity, transposing S-S bonds	GO:0016864	0.0210084	1.67761	20	59	2	20166	ENSG00000023572,ENSG00000163703		0.0210084
GO:MF	purine nucleotide binding	GO:0017076	0.0209828	1.67814	1930	59	9	20166	ENSG00000230626,ENSG00000142235,ENSG00000109832,ENSG00000017797,ENSG00000100749,ENSG00000105793,ENSG00000112541,ENSG00000257218,ENSG00000267618		0.0209828
GO:MF	guanyl ribonucleotide binding	GO:0032561	0.0202384	1.69382	404	59	2	20166	ENSG00000105793,ENSG00000112541		0.0202384
GO:MF	oxidoreductase activity	GO:0016491	0.014211	1.84737	756	59	2	20166	ENSG00000008394,ENSG00000023572		0.014211
GO:MF	pyrophosphatase activity	GO:0016462	0.014211	1.84737	712	59	3	20166	ENSG00000109832,ENSG00000105793,ENSG00000108370		0.014211
GO:MF	transferase activity, transferring one-carbon groups	GO:0016741	0.0136562	1.86467	230	59	2	20166	ENSG00000254959,ENSG00000145020		0.0136562
GO:MF	signaling receptor regulator activity	GO:0030545	0.013441	1.87157	548	59	3	20166	ENSG00000161955,ENSG00000275688,ENSG00000168522		0.013441
GO:MF	enzyme regulator activity	GO:0030234	0.013441	1.87157	1240	59	4	20166	ENSG00000180953,ENSG00000171150,ENSG00000017797,ENSG00000108370		0.013441
GO:MF	lipase activity	GO:0016298	0.012734	1.89504	134	59	2	20166	ENSG00000187980,ENSG00000118961		0.012734
GO:MF	transmembrane transporter activity	GO:0022857	0.011964	1.92212	1121	59	2	20166	ENSG00000017797,ENSG00000133460		0.011964
GO:MF	carbohydrate derivative binding	GO:0097367	0.00849433	2.07087	2288	59	10	20166	ENSG00000230626,ENSG00000142235,ENSG00000109832,ENSG00000017797,ENSG00000100749,ENSG00000105793,ENSG00000112541,ENSG00000159674,ENSG00000257218,ENSG00000267618		0.00849433
GO:MF	hydrolase activity, acting on acid anhydrides, in phosphorus-containing anhydrides	GO:0016818	0.00786247	2.10444	715	59	3	20166	ENSG00000109832,ENSG00000105793,ENSG00000108370		0.00786247
GO:MF	small molecule binding	GO:0036094	0.00762124	2.11797	2516	59	10	20166	ENSG00000241258,ENSG00000230626,ENSG00000142235,ENSG00000109832,ENSG00000017797,ENSG00000100749,ENSG00000105793,ENSG00000112541,ENSG00000257218,ENSG00000267618		0.00762124
GO:MF	GTPase binding	GO:0051020	0.00731424	2.13583	294	59	2	20166	ENSG00000017797,ENSG00000086200		0.00731424
GO:MF	GTPase activity	GO:0003924	0.00716196	2.14497	338	59	2	20166	ENSG00000105793,ENSG00000108370		0.00716196
GO:MF	receptor ligand activity	GO:0048018	0.00693889	2.15871	495	59	2	20166	ENSG00000161955,ENSG00000275688		0.00693889
GO:MF	protein dimerization activity	GO:0046983	0.00656353	2.18286	1077	59	3	20166	ENSG00000064489,ENSG00000104164,ENSG00000140945		0.00656353
GO:MF	metal ion binding	GO:0046872	0.00628202	2.2019	4269	59	13	20166	ENSG00000233757,ENSG00000187980,ENSG00000142235,ENSG00000012963,ENSG00000023572,ENSG00000105793,ENSG00000112541,ENSG00000140945,ENSG00000159674,ENSG00000163703,ENSG00000185880,ENSG00000204604,ENSG00000267618		0.00628202
GO:MF	protein-containing complex binding	GO:0044877	0.0060005	2.22181	1275	59	3	20166	ENSG00000245532,ENSG00000104164,ENSG00000140945		0.0060005
GO:MF	sequence-specific DNA binding	GO:0043565	0.00581282	2.23561	1652	59	6	20166	ENSG00000064489,ENSG00000233757,ENSG00000283463,ENSG00000120948,ENSG00000148826,ENSG00000204604		0.00581282
GO:MF	transferase activity	GO:0016740	0.00579221	2.23716	2338	59	11	20166	ENSG00000241258,ENSG00000230626,ENSG00000214654,ENSG00000254959,ENSG00000142235,ENSG00000008394,ENSG00000012963,ENSG00000100749,ENSG00000145020,ENSG00000168522,ENSG00000185880		0.00579221
GO:MF	cation binding	GO:0043169	0.00571898	2.24268	4358	59	13	20166	ENSG00000233757,ENSG00000187980,ENSG00000142235,ENSG00000012963,ENSG00000023572,ENSG00000105793,ENSG00000112541,ENSG00000140945,ENSG00000159674,ENSG00000163703,ENSG00000185880,ENSG00000204604,ENSG00000267618		0.00571898
GO:MF	protein tyrosine kinase binding	GO:1990782	0.00562514	2.24987	105	59	2	20166	ENSG00000171150,ENSG00000168522		0.00562514
GO:MF	cytokine activity	GO:0005125	0.00515595	2.28769	235	59	2	20166	ENSG00000161955,ENSG00000275688		0.00515595
GO:MF	signaling receptor binding	GO:0005102	0.00506211	2.29567	1546	59	4	20166	ENSG00000161955,ENSG00000275688,ENSG00000171150,ENSG00000168522		0.00506211
GO:MF	GTPase activator activity	GO:0005096	0.00496827	2.30379	277	59	2	20166	ENSG00000017797,ENSG00000108370		0.00496827
GO:MF	isomerase activity	GO:0016853	0.00470529	2.32741	170	59	2	20166	ENSG00000023572,ENSG00000163703		0.00470529
GO:MF	intramolecular oxidoreductase activity	GO:0016860	0.00470529	2.32741	55	59	2	20166	ENSG00000023572,ENSG00000163703		0.00470529
GO:MF	G protein-coupled receptor activity	GO:0004930	0.00468675	2.32913	835	59	2	20166	ENSG00000241258,ENSG00000280709		0.00468675
GO:MF	kinase activity	GO:0016301	0.00465879	2.33173	794	59	3	20166	ENSG00000230626,ENSG00000142235,ENSG00000100749		0.00465879
GO:MF	transmembrane signaling receptor activity	GO:0004888	0.00459291	2.33791	1333	59	2	20166	ENSG00000241258,ENSG00000280709		0.00459291
GO:MF	ubiquitin-protein transferase activity	GO:0004842	0.00440524	2.35603	433	59	2	20166	ENSG00000012963,ENSG00000185880		0.00440524
GO:MF	protein serine/threonine kinase activity	GO:0004674	0.0043114	2.36538	436	59	2	20166	ENSG00000142235,ENSG00000100749		0.0043114
GO:MF	protein kinase activity	GO:0004672	0.00412372	2.38471	585	59	3	20166	ENSG00000230626,ENSG00000142235,ENSG00000100749		0.00412372
GO:MF	cytokine receptor binding	GO:0005126	0.00327917	2.48424	276	59	2	20166	ENSG00000161955,ENSG00000275688		0.00327917
GO:MF	RNA polymerase II cis-regulatory region sequence-specific DNA binding	GO:0000978	0.00325513	2.48743	1187	59	5	20166	ENSG00000233757,ENSG00000283463,ENSG00000120948,ENSG00000148826,ENSG00000204604		0.00325513
GO:MF	cis-regulatory region sequence-specific DNA binding	GO:0000987	0.00293529	2.53235	1206	59	5	20166	ENSG00000233757,ENSG00000283463,ENSG00000120948,ENSG00000148826,ENSG00000204604		0.00293529
GO:MF	methyltransferase activity	GO:0008168	0.00290381	2.53703	220	59	2	20166	ENSG00000254959,ENSG00000145020		0.00290381
GO:MF	cytoskeletal protein binding	GO:0008092	0.00271613	2.56605	995	59	2	20166	ENSG00000104164,ENSG00000168522		0.00271613
GO:MF	enzyme activator activity	GO:0008047	0.00252846	2.59714	554	59	3	20166	ENSG00000180953,ENSG00000017797,ENSG00000108370		0.00252846
GO:MF	transcription regulatory region nucleic acid binding	GO:0001067	0.00247649	2.60616	1495	59	6	20166	ENSG00000064489,ENSG00000233757,ENSG00000283463,ENSG00000120948,ENSG00000148826,ENSG00000204604		0.00247649
GO:MF	nuclease activity	GO:0004518	0.00239409	2.62086	210	59	2	20166	ENSG00000172613,ENSG00000219200		0.00239409
GO:MF	DNA-binding transcription factor activity, RNA polymerase II-specific	GO:0000981	0.00239409	2.62086	1360	59	4	20166	ENSG00000064489,ENSG00000233757,ENSG00000148826,ENSG00000204604		0.00239409
GO:MF	ATP binding	GO:0005524	0.00196542	2.70654	1502	59	7	20166	ENSG00000230626,ENSG00000142235,ENSG00000109832,ENSG00000017797,ENSG00000100749,ENSG00000257218,ENSG00000267618		0.00196542
GO:MF	protein binding	GO:0005515	0.00177774	2.75013	14799	59	39	20166	ENSG00000182768,ENSG00000161955,ENSG00000064489,ENSG00000241258,ENSG00000174886,ENSG00000173436,ENSG00000275688,ENSG00000163075,ENSG00000245532,ENSG00000187905,ENSG00000104164,ENSG00000142235,ENSG00000171150,ENSG00000114374,ENSG00000109832,ENSG00000137210,ENSG00000008394,ENSG00000017797,ENSG00000023572,ENSG00000086200,ENSG00000100749,ENSG00000105793,ENSG00000112541,ENSG00000120948,ENSG00000136450…		0.00177774
GO:MF	calcium ion binding	GO:0005509	0.00168391	2.77368	724	59	3	20166	ENSG00000187980,ENSG00000140945,ENSG00000163703		0.00168391
GO:MF	hydrolase activity, acting on acid anhydrides	GO:0016817	0.00140323	2.85287	715	59	3	20166	ENSG00000109832,ENSG00000105793,ENSG00000108370		0.00140323
GO:MF	hydrolase activity, acting on ester bonds	GO:0016788	0.00140323	2.85287	780	59	5	20166	ENSG00000187980,ENSG00000112541,ENSG00000118961,ENSG00000172613,ENSG00000219200		0.00140323
GO:MF	transporter activity	GO:0005215	0.00130855	2.88321	1237	59	3	20166	ENSG00000017797,ENSG00000133460,ENSG00000186314		0.00130855
GO:MF	purine ribonucleoside triphosphate binding	GO:0035639	0.000985105	3.00652	1848	59	8	20166	ENSG00000230626,ENSG00000142235,ENSG00000109832,ENSG00000017797,ENSG00000100749,ENSG00000105793,ENSG00000257218,ENSG00000267618		0.000985105
GO:MF	anion binding	GO:0043168	0.000750192	3.12483	2410	59	9	20166	ENSG00000230626,ENSG00000142235,ENSG00000109832,ENSG00000017797,ENSG00000100749,ENSG00000105793,ENSG00000112541,ENSG00000257218,ENSG00000267618		0.000750192
GO:MF	double-stranded DNA binding	GO:0003690	0.000745515	3.12754	1644	59	6	20166	ENSG00000064489,ENSG00000233757,ENSG00000283463,ENSG00000120948,ENSG00000148826,ENSG00000204604		0.000745515
GO:MF	organic cyclic compound binding	GO:0097159	0.000700123	3.15483	7497	59	22	20166	ENSG00000182768,ENSG00000064489,ENSG00000241258,ENSG00000233757,ENSG00000230626,ENSG00000245532,ENSG00000142235,ENSG00000283463,ENSG00000109832,ENSG00000017797,ENSG00000100749,ENSG00000105793,ENSG00000112541,ENSG00000120948,ENSG00000136450,ENSG00000148826,ENSG00000204604,ENSG00000205323,ENSG00000224843,ENSG00000232973,ENSG00000257218,ENSG00000267618		0.000700123
GO:MF	kinase binding	GO:0019900	0.000633231	3.19844	758	59	4	20166	ENSG00000171150,ENSG00000100749,ENSG00000168522,ENSG00000172613		0.000633231
GO:MF	protein kinase binding	GO:0019901	0.000633231	3.19844	677	59	4	20166	ENSG00000171150,ENSG00000100749,ENSG00000168522,ENSG00000172613		0.000633231
GO:MF	enzyme binding	GO:0019899	0.000633231	3.19844	2030	59	8	20166	ENSG00000171150,ENSG00000017797,ENSG00000086200,ENSG00000100749,ENSG00000136450,ENSG00000162735,ENSG00000168522,ENSG00000172613		0.000633231
GO:MF	DNA binding	GO:0003677	0.000557837	3.25349	2494	59	8	20166	ENSG00000064489,ENSG00000233757,ENSG00000283463,ENSG00000120948,ENSG00000148826,ENSG00000204604,ENSG00000205323,ENSG00000267618		0.000557837
GO:MF	nucleic acid binding	GO:0003676	0.000463998	3.33348	5447	59	15	20166	ENSG00000182768,ENSG00000064489,ENSG00000233757,ENSG00000245532,ENSG00000283463,ENSG00000109832,ENSG00000105793,ENSG00000120948,ENSG00000136450,ENSG00000148826,ENSG00000204604,ENSG00000205323,ENSG00000224843,ENSG00000232973,ENSG00000267618		0.000463998
GO:MF	catalytic activity	GO:0003824	0.000394104	3.40439	5716	59	24	20166	ENSG00000241258,ENSG00000230626,ENSG00000187980,ENSG00000214654,ENSG00000254959,ENSG00000142235,ENSG00000114374,ENSG00000109832,ENSG00000008394,ENSG00000012963,ENSG00000023572,ENSG00000100749,ENSG00000105793,ENSG00000108370,ENSG00000112541,ENSG00000118961,ENSG00000145020,ENSG00000163703,ENSG00000168522,ENSG00000172613,ENSG00000185880,ENSG00000219200,ENSG00000257218,ENSG00000267618		0.000394104
GO:MF	heterocyclic compound binding	GO:1901363	0.000312083	3.50573	7416	59	22	20166	ENSG00000182768,ENSG00000064489,ENSG00000241258,ENSG00000233757,ENSG00000230626,ENSG00000245532,ENSG00000142235,ENSG00000283463,ENSG00000109832,ENSG00000017797,ENSG00000100749,ENSG00000105793,ENSG00000112541,ENSG00000120948,ENSG00000136450,ENSG00000148826,ENSG00000204604,ENSG00000205323,ENSG00000224843,ENSG00000232973,ENSG00000257218,ENSG00000267618		0.000312083
GO:MF	adenyl nucleotide binding	GO:0030554	0.000212635	3.67237	1576	59	8	20166	ENSG00000230626,ENSG00000142235,ENSG00000109832,ENSG00000017797,ENSG00000100749,ENSG00000112541,ENSG00000257218,ENSG00000267618		0.000212635
GO:MF	binding	GO:0005488	0.000159007	3.79858	18292	59	49	20166	ENSG00000182768,ENSG00000161955,ENSG00000064489,ENSG00000241258,ENSG00000233757,ENSG00000174886,ENSG00000173436,ENSG00000230626,ENSG00000187980,ENSG00000275688,ENSG00000163075,ENSG00000245532,ENSG00000187905,ENSG00000104164,ENSG00000142235,ENSG00000171150,ENSG00000283463,ENSG00000114374,ENSG00000109832,ENSG00000137210,ENSG00000008394,ENSG00000012963,ENSG00000017797,ENSG00000023572,ENSG00000086200…		0.000159007
GO:MF	ion binding	GO:0043167	7.59576e-05	4.11943	6060	59	18	20166	ENSG00000233757,ENSG00000230626,ENSG00000187980,ENSG00000142235,ENSG00000109832,ENSG00000012963,ENSG00000017797,ENSG00000023572,ENSG00000100749,ENSG00000105793,ENSG00000112541,ENSG00000140945,ENSG00000159674,ENSG00000163703,ENSG00000185880,ENSG00000204604,ENSG00000257218,ENSG00000267618		7.59576e-05
GO:MF	transcription cis-regulatory region binding	GO:0000976	6.8327e-05	4.16541	1493	59	6	20166	ENSG00000064489,ENSG00000233757,ENSG00000283463,ENSG00000120948,ENSG00000148826,ENSG00000204604		6.8327e-05
GO:MF	RNA binding	GO:0003723	3.40534e-05	4.46784	3142	59	9	20166	ENSG00000182768,ENSG00000245532,ENSG00000109832,ENSG00000105793,ENSG00000120948,ENSG00000136450,ENSG00000205323,ENSG00000224843,ENSG00000232973		3.40534e-05
GO:MF	molecular function regulator	GO:0098772	1.96542e-05	4.70654	1962	59	7	20166	ENSG00000161955,ENSG00000275688,ENSG00000180953,ENSG00000171150,ENSG00000017797,ENSG00000108370,ENSG00000168522		1.96542e-05
GO:MF	molecular_function	GO:0003674	9.9037e-08	7.0042	20166	59	59	20166	ENSG00000182768,ENSG00000161955,ENSG00000064489,ENSG00000241258,ENSG00000233757,ENSG00000174886,ENSG00000173436,ENSG00000230626,ENSG00000187980,ENSG00000275688,ENSG00000163075,ENSG00000245532,ENSG00000180953,ENSG00000187905,ENSG00000214654,ENSG00000104164,ENSG00000254959,ENSG00000142235,ENSG00000171150,ENSG00000283463,ENSG00000114374,ENSG00000109832,ENSG00000137210,ENSG00000008394,ENSG00000012963…		9.9037e-08
GO:BP	tubulin deacetylation	GO:0090042	1	0	14	93	1	21029	ENSG00000168522		1
GO:BP	regulation of tubulin deacetylation	GO:0090043	1	0	11	93	1	21029	ENSG00000168522		1
GO:BP	positive regulation of tubulin deacetylation	GO:0090044	1	0	1	93	1	21029	ENSG00000168522		1
GO:BP	positive regulation of deacetylase activity	GO:0090045	1	0	8	93	1	21029	ENSG00000168522		1
GO:BP	tissue migration	GO:0090130	1	0	301	93	1	21029	ENSG00000140945		1
GO:BP	epithelium migration	GO:0090132	1	0	295	93	1	21029	ENSG00000140945		1
GO:BP	regulation of mitochondrial fission	GO:0090140	1	0	30	93	1	21029	ENSG00000017797		1
GO:BP	positive regulation of mitochondrial fission	GO:0090141	1	0	21	93	1	21029	ENSG00000017797		1
GO:BP	Golgi disassembly	GO:0090166	1	0	7	93	1	21029	ENSG00000100749		1
GO:BP	regulation of protein deacetylation	GO:0090311	1	0	50	93	1	21029	ENSG00000168522		1
GO:BP	positive regulation of protein deacetylation	GO:0090312	1	0	27	93	1	21029	ENSG00000168522		1
GO:BP	positive regulation of intracellular protein transport	GO:0090316	1	0	161	93	1	21029	ENSG00000120948		1
GO:BP	RNA phosphodiester bond hydrolysis	GO:0090501	1	0	155	93	1	21029	ENSG00000219200		1
GO:BP	RNA phosphodiester bond hydrolysis, endonucleolytic	GO:0090502	1	0	84	93	1	21029	ENSG00000219200		1
GO:BP	cerebrospinal fluid circulation	GO:0090660	1	0	14	93	1	21029	ENSG00000163075		1
GO:BP	regulation of cellular response to stress	GO:0080135	1	0	648	93	1	21029	ENSG00000172613		1
GO:BP	establishment of protein localization to peroxisome	GO:0072663	1	0	19	93	1	21029	ENSG00000162735		1
GO:BP	tumor necrosis factor superfamily cytokine production	GO:0071706	1	0	165	93	1	21029	ENSG00000159674		1
GO:BP	icosanoid transport	GO:0071715	1	0	56	93	1	21029	ENSG00000187980		1
GO:BP	nuclear inner membrane organization	GO:0071765	1	0	1	93	1	21029	ENSG00000120948		1
GO:BP	response to BMP	GO:0071772	1	0	169	93	1	21029	ENSG00000114374		1
GO:BP	cellular response to BMP stimulus	GO:0071773	1	0	169	93	1	21029	ENSG00000114374		1
GO:BP	modified amino acid transport	GO:0072337	1	0	32	93	1	21029	ENSG00000008394		1
GO:BP	sulfur compound transport	GO:0072348	1	0	54	93	1	21029	ENSG00000008394		1
GO:BP	purine-containing compound metabolic process	GO:0072521	1	0	413	93	1	21029	ENSG00000112541		1
GO:BP	purine-containing compound catabolic process	GO:0072523	1	0	51	93	1	21029	ENSG00000112541		1
GO:BP	reactive oxygen species metabolic process	GO:0072593	1	0	221	93	1	21029	ENSG00000256053		1
GO:BP	protein localization to peroxisome	GO:0072662	1	0	19	93	1	21029	ENSG00000162735		1
GO:BP	histone H3-T3 phosphorylation	GO:0072355	1	0	2	93	1	21029	ENSG00000100749		1
GO:BP	cellular response to toxic substance	GO:0097237	1	0	118	93	1	21029	ENSG00000008394		1
GO:BP	synaptic signaling	GO:0099536	1	0	736	93	1	21029	ENSG00000104164		1
GO:BP	trans-synaptic signaling	GO:0099537	1	0	712	93	1	21029	ENSG00000104164		1
GO:BP	signal release from synapse	GO:0099643	1	0	150	93	1	21029	ENSG00000104164		1
GO:BP	intermembrane lipid transfer	GO:0120009	1	0	49	93	1	21029	ENSG00000186314		1
GO:BP	mucociliary clearance	GO:0120197	1	0	8	93	1	21029	ENSG00000163075		1
GO:BP	regulation of pigmentation	GO:0120305	1	0	14	93	1	21029	ENSG00000104164		1
GO:BP	exocytic process	GO:0140029	1	0	74	93	1	21029	ENSG00000104164		1
GO:BP	organelle localization by membrane tethering	GO:0140056	1	0	77	93	1	21029	ENSG00000104164		1
GO:BP	export across plasma membrane	GO:0140115	1	0	64	93	1	21029	ENSG00000017797		1
GO:BP	regulation of deacetylase activity	GO:0150065	1	0	11	93	1	21029	ENSG00000168522		1
GO:BP	regulation of lipid binding	GO:1900130	1	0	1	93	1	21029	ENSG00000162735		1
GO:BP	negative regulation of lipid binding	GO:1900131	1	0	1	93	1	21029	ENSG00000162735		1
GO:BP	synaptic vesicle cycle	GO:0099504	1	0	187	93	1	21029	ENSG00000104164		1
GO:BP	prenylation	GO:0097354	1	0	13	93	1	21029	ENSG00000168522		1
GO:BP	lamellipodium organization	GO:0097581	1	0	91	93	1	21029	ENSG00000140945		1
GO:BP	receptor signaling pathway via STAT	GO:0097696	1	0	167	93	1	21029	ENSG00000171150		1
GO:BP	vascular endothelial cell response to fluid shear stress	GO:0097699	1	0	1	93	1	21029	ENSG00000171150		1
GO:BP	cation transmembrane transport	GO:0098655	1	0	897	93	1	21029	ENSG00000256053		1
GO:BP	execution phase of apoptosis	GO:0097194	1	0	83	93	1	21029	ENSG00000180953		1
GO:BP	inorganic ion transmembrane transport	GO:0098660	1	0	850	93	1	21029	ENSG00000256053		1
GO:BP	macromolecule deacylation	GO:0098732	1	0	118	93	1	21029	ENSG00000168522		1
GO:BP	cell-cell adhesion via plasma-membrane adhesion molecules	GO:0098742	1	0	277	93	1	21029	ENSG00000140945		1
GO:BP	cellular oxidant detoxification	GO:0098869	1	0	95	93	1	21029	ENSG00000008394		1
GO:BP	anterograde trans-synaptic signaling	GO:0098916	1	0	704	93	1	21029	ENSG00000104164		1
GO:BP	vesicle-mediated transport in synapse	GO:0099003	1	0	204	93	1	21029	ENSG00000104164		1
GO:BP	postsynapse organization	GO:0099173	1	0	163	93	1	21029	ENSG00000168522		1
GO:BP	inorganic cation transmembrane transport	GO:0098662	1	0	785	93	1	21029	ENSG00000256053		1
GO:BP	regulation of protein localization to nucleus	GO:1900180	1	0	137	93	1	21029	ENSG00000120948		1
GO:BP	protein localization to extracellular region	GO:0071692	1	0	347	93	1	21029	ENSG00000104164		1
GO:BP	regulation of gene silencing by miRNA	GO:0060964	1	0	45	93	1	21029	ENSG00000245532		1
GO:BP	negative regulation of gene silencing by miRNA	GO:0060965	1	0	16	93	1	21029	ENSG00000245532		1
GO:BP	regulation of gene silencing by RNA	GO:0060966	1	0	48	93	1	21029	ENSG00000245532		1
GO:BP	negative regulation of gene silencing by RNA	GO:0060967	1	0	17	93	1	21029	ENSG00000245532		1
GO:BP	regulation of mRNA catabolic process	GO:0061013	1	0	193	93	1	21029	ENSG00000120948		1
GO:BP	positive regulation of mRNA catabolic process	GO:0061014	1	0	86	93	1	21029	ENSG00000120948		1
GO:BP	membrane fusion	GO:0061025	1	0	165	93	1	21029	ENSG00000104164		1
GO:BP	chaperone-mediated protein folding	GO:0061077	1	0	65	93	1	21029	ENSG00000162735		1
GO:BP	positive regulation of myeloid leukocyte cytokine production involved in immune response	GO:0061081	1	0	22	93	1	21029	ENSG00000159674		1
GO:BP	myeloid leukocyte cytokine production	GO:0061082	1	0	28	93	1	21029	ENSG00000159674		1
GO:BP	regulation of protein tyrosine kinase activity	GO:0061097	1	0	90	93	1	21029	ENSG00000171150		1
GO:BP	negative regulation of protein tyrosine kinase activity	GO:0061099	1	0	31	93	1	21029	ENSG00000171150		1
GO:BP	regulation of proteasomal protein catabolic process	GO:0061136	1	0	192	93	1	21029	ENSG00000171150		1
GO:BP	mRNA destabilization	GO:0061157	1	0	82	93	1	21029	ENSG00000120948		1
GO:BP	3'-UTR-mediated mRNA destabilization	GO:0061158	1	0	17	93	1	21029	ENSG00000120948		1
GO:BP	neural precursor cell proliferation	GO:0061351	1	0	148	93	1	21029	ENSG00000137210		1
GO:BP	mitochondrial ribosome assembly	GO:0061668	1	0	7	93	1	21029	ENSG00000182768		1
GO:BP	regulation of mitochondrial gene expression	GO:0062125	1	0	29	93	1	21029	ENSG00000182768		1
GO:BP	positive regulation of macrophage cytokine production	GO:0060907	1	0	12	93	1	21029	ENSG00000159674		1
GO:BP	regulation of vesicle-mediated transport	GO:0060627	1	0	527	93	1	21029	ENSG00000140945		1
GO:BP	mesenchyme development	GO:0060485	1	0	293	93	1	21029	ENSG00000163703		1
GO:BP	regulation of cellular localization	GO:0060341	1	0	805	93	1	21029	ENSG00000120948		1
GO:BP	pigment granule localization	GO:0051875	1	0	26	93	1	21029	ENSG00000104164		1
GO:BP	pigment granule transport	GO:0051904	1	0	23	93	1	21029	ENSG00000104164		1
GO:BP	establishment of pigment granule localization	GO:0051905	1	0	24	93	1	21029	ENSG00000104164		1
GO:BP	regulation of nervous system development	GO:0051960	1	0	438	93	1	21029	ENSG00000148826		1
GO:BP	negative regulation of nervous system development	GO:0051961	1	0	143	93	1	21029	ENSG00000148826		1
GO:BP	positive regulation of nervous system development	GO:0051962	1	0	272	93	1	21029	ENSG00000148826		1
GO:BP	regulation of peptidase activity	GO:0052547	1	0	439	93	1	21029	ENSG00000180953		1
GO:BP	regulation of endopeptidase activity	GO:0052548	1	0	412	93	1	21029	ENSG00000180953		1
GO:BP	nucleobase-containing small molecule metabolic process	GO:0055086	1	0	564	93	1	21029	ENSG00000112541		1
GO:BP	lipoprotein particle mediated signaling	GO:0055095	1	0	3	93	1	21029	ENSG00000140945		1
GO:BP	low-density lipoprotein particle mediated signaling	GO:0055096	1	0	3	93	1	21029	ENSG00000140945		1
GO:BP	regulation of posttranscriptional gene silencing	GO:0060147	1	0	47	93	1	21029	ENSG00000245532		1
GO:BP	negative regulation of posttranscriptional gene silencing	GO:0060149	1	0	17	93	1	21029	ENSG00000245532		1
GO:BP	cilium assembly	GO:0060271	1	0	353	93	1	21029	ENSG00000163075		1
GO:BP	regulation of cell development	GO:0060284	1	0	499	93	1	21029	ENSG00000148826		1
GO:BP	head development	GO:0060322	1	0	812	93	1	21029	ENSG00000137210		1
GO:BP	cell chemotaxis	GO:0060326	1	0	310	93	1	21029	ENSG00000275688		1
GO:BP	cellular response to hydroperoxide	GO:0071447	1	0	8	93	1	21029	ENSG00000008394		1
GO:BP	cellular response to lipid hydroperoxide	GO:0071449	1	0	1	93	1	21029	ENSG00000008394		1
GO:BP	cellular response to oxygen radical	GO:0071450	1	0	21	93	1	21029	ENSG00000023572		1
GO:BP	cellular response to superoxide	GO:0071451	1	0	21	93	1	21029	ENSG00000023572		1
GO:BP	cellular response to ionizing radiation	GO:0071479	1	0	70	93	1	21029	ENSG00000172613		1
GO:BP	cellular response to light intensity	GO:0071484	1	0	6	93	1	21029	ENSG00000108370		1
GO:BP	cellular response to absence of light	GO:0071485	1	0	3	93	1	21029	ENSG00000108370		1
GO:BP	cellular response to UV-C	GO:0071494	1	0	6	93	1	21029	ENSG00000180953		1
GO:BP	cellular response to external stimulus	GO:0071496	1	0	309	93	1	21029	ENSG00000023572		1
GO:BP	cellular response to fluid shear stress	GO:0071498	1	0	20	93	1	21029	ENSG00000171150		1
GO:BP	monocyte chemotactic protein-1 production	GO:0071605	1	0	20	93	1	21029	ENSG00000171150		1
GO:BP	regulation of monocyte chemotactic protein-1 production	GO:0071637	1	0	20	93	1	21029	ENSG00000171150		1
GO:BP	negative regulation of monocyte chemotactic protein-1 production	GO:0071638	1	0	6	93	1	21029	ENSG00000171150		1
GO:BP	cellular response to cytokine stimulus	GO:0071345	1	0	828	93	1	21029	ENSG00000171150		1
GO:BP	glycosylation	GO:0070085	1	0	243	93	1	21029	ENSG00000214654		1
GO:BP	regulation of mitochondrial translation	GO:0070129	1	0	25	93	1	21029	ENSG00000182768		1
GO:BP	positive regulation of mitochondrial translation	GO:0070131	1	0	16	93	1	21029	ENSG00000182768		1
GO:BP	regulation of establishment of protein localization	GO:0070201	1	0	522	93	1	21029	ENSG00000120948		1
GO:BP	protein modification by small protein removal	GO:0070646	1	0	188	93	1	21029	ENSG00000114374		1
GO:BP	glutaminyl-tRNAGln biosynthesis via transamidation	GO:0070681	1	0	4	93	1	21029	ENSG00000257218		1
GO:BP	3'-UTR-mediated mRNA stabilization	GO:0070935	1	0	25	93	1	21029	ENSG00000120948		1
GO:BP	cellular response to biotic stimulus	GO:0071216	1	0	244	93	1	21029	ENSG00000159674		1
GO:BP	cellular response to molecule of bacterial origin	GO:0071219	1	0	216	93	1	21029	ENSG00000159674		1
GO:BP	cellular response to lipopolysaccharide	GO:0071222	1	0	207	93	1	21029	ENSG00000159674		1
GO:BP	skeletal muscle acetylcholine-gated channel clustering	GO:0071340	1	0	10	93	1	21029	ENSG00000168522		1
GO:BP	positive regulation of protein localization to nucleus	GO:1900182	1	0	87	93	1	21029	ENSG00000120948		1
GO:BP	negative regulation of reactive oxygen species metabolic process	GO:2000378	1	0	42	93	1	21029	ENSG00000256053		1
GO:BP	regulation of CD4-positive, alpha-beta T cell activation	GO:2000514	1	0	65	93	1	21029	ENSG00000171150		1
GO:BP	negative regulation of CD4-positive, alpha-beta T cell activation	GO:2000515	1	0	32	93	1	21029	ENSG00000171150		1
GO:BP	positive regulation of CD4-positive, alpha-beta T cell activation	GO:2000516	1	0	37	93	1	21029	ENSG00000171150		1
GO:BP	regulation of response to DNA damage stimulus	GO:2001020	1	0	225	93	1	21029	ENSG00000172613		1
GO:BP	positive regulation of response to DNA damage stimulus	GO:2001022	1	0	108	93	1	21029	ENSG00000172613		1
GO:BP	positive regulation of cysteine-type endopeptidase activity	GO:2001056	1	0	145	93	1	21029	ENSG00000180953		1
GO:BP	regulation of apoptotic signaling pathway	GO:2001233	1	0	359	93	1	21029	ENSG00000172613		1
GO:BP	positive regulation of apoptotic signaling pathway	GO:2001235	1	0	128	93	1	21029	ENSG00000172613		1
GO:BP	positive regulation of intrinsic apoptotic signaling pathway	GO:2001244	1	0	58	93	1	21029	ENSG00000172613		1
GO:BP	regulation of intrinsic apoptotic signaling pathway	GO:2001242	1	0	167	93	1	21029	ENSG00000172613		1
GO:BP	regulation of reactive oxygen species metabolic process	GO:2000377	1	0	140	93	1	21029	ENSG00000256053		1
GO:BP	doxorubicin transport	GO:1900753	1	0	1	93	1	21029	ENSG00000017797		1
GO:BP	negative regulation of signaling receptor activity	GO:2000272	1	0	61	93	1	21029	ENSG00000171150		1
GO:BP	negative regulation of cell cycle phase transition	GO:1901988	1	0	261	93	1	21029	ENSG00000172613		1
GO:BP	regulation of mitotic cell cycle phase transition	GO:1901990	1	0	311	93	1	21029	ENSG00000137210		1
GO:BP	regulation of leukocyte differentiation	GO:1902105	1	0	284	93	1	21029	ENSG00000171150		1
GO:BP	negative regulation of leukocyte differentiation	GO:1902106	1	0	101	93	1	21029	ENSG00000171150		1
GO:BP	positive regulation of leukocyte differentiation	GO:1902107	1	0	158	93	1	21029	ENSG00000171150		1
GO:BP	regulation of intrinsic apoptotic signaling pathway in response to DNA damage	GO:1902229	1	0	39	93	1	21029	ENSG00000172613		1
GO:BP	positive regulation of intrinsic apoptotic signaling pathway in response to DNA damage	GO:1902231	1	0	7	93	1	21029	ENSG00000172613		1
GO:BP	negative regulation of RNA catabolic process	GO:1902369	1	0	76	93	1	21029	ENSG00000120948		1
GO:BP	negative regulation of mRNA catabolic process	GO:1902373	1	0	64	93	1	21029	ENSG00000120948		1
GO:BP	regulation of apoptotic DNA fragmentation	GO:1902510	1	0	10	93	1	21029	ENSG00000180953		1
GO:BP	positive regulation of apoptotic DNA fragmentation	GO:1902512	1	0	5	93	1	21029	ENSG00000180953		1
GO:BP	negative regulation of intracellular signal transduction	GO:1902532	1	0	509	93	1	21029	ENSG00000112541		1
GO:BP	proton transmembrane transport	GO:1902600	1	0	155	93	1	21029	ENSG00000256053		1
GO:BP	regulation of cell cycle G1/S phase transition	GO:1902806	1	0	160	93	1	21029	ENSG00000137210		1
GO:BP	organelle disassembly	GO:1903008	1	0	116	93	1	21029	ENSG00000100749		1
GO:BP	positive regulation of proteasomal protein catabolic process	GO:1901800	1	0	116	93	1	21029	ENSG00000171150		1
GO:BP	carbohydrate derivative catabolic process	GO:1901136	1	0	172	93	1	21029	ENSG00000112541		1
GO:BP	carbohydrate derivative biosynthetic process	GO:1901137	1	0	612	93	1	21029	ENSG00000214654		1
GO:BP	negative regulation of ERBB signaling pathway	GO:1901185	1	0	35	93	1	21029	ENSG00000171150		1
GO:BP	carbohydrate derivative transport	GO:1901264	1	0	82	93	1	21029	ENSG00000017797		1
GO:BP	nucleoside phosphate catabolic process	GO:1901292	1	0	84	93	1	21029	ENSG00000112541		1
GO:BP	regulation of leukocyte cell-cell adhesion	GO:1903037	1	0	329	93	1	21029	ENSG00000171150		1
GO:BP	alpha-amino acid metabolic process	GO:1901605	1	0	205	93	1	21029	ENSG00000145020		1
GO:BP	alpha-amino acid catabolic process	GO:1901606	1	0	94	93	1	21029	ENSG00000145020		1
GO:BP	regulation of synoviocyte proliferation	GO:1901645	1	0	3	93	1	21029	ENSG00000245532		1
GO:BP	positive regulation of synoviocyte proliferation	GO:1901647	1	0	3	93	1	21029	ENSG00000245532		1
GO:BP	glycoside transport	GO:1901656	1	0	5	93	1	21029	ENSG00000017797		1
GO:BP	negative regulation of leukocyte cell-cell adhesion	GO:1903038	1	0	134	93	1	21029	ENSG00000171150		1
GO:BP	regulation of protein import	GO:1904589	1	0	64	93	1	21029	ENSG00000120948		1
GO:BP	positive regulation of protein import	GO:1904591	1	0	43	93	1	21029	ENSG00000120948		1
GO:BP	glucose transmembrane transport	GO:1904659	1	0	108	93	1	21029	ENSG00000133460		1
GO:BP	regulation of electron transfer activity	GO:1904732	1	0	8	93	1	21029	ENSG00000256053		1
GO:BP	positive regulation of electron transfer activity	GO:1904734	1	0	3	93	1	21029	ENSG00000256053		1
GO:BP	positive regulation of establishment of protein localization	GO:1904951	1	0	316	93	1	21029	ENSG00000120948		1
GO:BP	regulation of cytochrome-c oxidase activity	GO:1904959	1	0	7	93	1	21029	ENSG00000256053		1
GO:BP	positive regulation of cytochrome-c oxidase activity	GO:1904960	1	0	3	93	1	21029	ENSG00000256053		1
GO:BP	protein localization to perinuclear region of cytoplasm	GO:1905719	1	0	9	93	1	21029	ENSG00000164142		1
GO:BP	dark adaptation	GO:1990603	1	0	3	93	1	21029	ENSG00000108370		1
GO:BP	cellular detoxification	GO:1990748	1	0	110	93	1	21029	ENSG00000008394		1
GO:BP	xenobiotic detoxification by transmembrane export across the plasma membrane	GO:1990961	1	0	11	93	1	21029	ENSG00000017797		1
GO:BP	regulation of G1/S transition of mitotic cell cycle	GO:2000045	1	0	132	93	1	21029	ENSG00000137210		1
GO:BP	regulation of ubiquitin-dependent protein catabolic process	GO:2000058	1	0	168	93	1	21029	ENSG00000171150		1
GO:BP	positive regulation of ubiquitin-dependent protein catabolic process	GO:2000060	1	0	108	93	1	21029	ENSG00000171150		1
GO:BP	negative regulation of cellular macromolecule biosynthetic process	GO:2000113	1	0	258	93	1	21029	ENSG00000120948		1
GO:BP	regulation of cysteine-type endopeptidase activity	GO:2000116	1	0	228	93	1	21029	ENSG00000180953		1
GO:BP	regulation of cation transmembrane transport	GO:1904062	1	0	342	93	1	21029	ENSG00000256053		1
GO:BP	arachidonate transport	GO:1903963	1	0	32	93	1	21029	ENSG00000187980		1
GO:BP	positive regulation of protein localization	GO:1903829	1	0	454	93	1	21029	ENSG00000120948		1
GO:BP	positive regulation of hemopoiesis	GO:1903708	1	0	158	93	1	21029	ENSG00000171150		1
GO:BP	regulation of proteolysis involved in cellular protein catabolic process	GO:1903050	1	0	226	93	1	21029	ENSG00000171150		1
GO:BP	positive regulation of proteolysis involved in cellular protein catabolic process	GO:1903052	1	0	134	93	1	21029	ENSG00000171150		1
GO:BP	mononuclear cell differentiation	GO:1903131	1	0	439	93	1	21029	ENSG00000171150		1
GO:BP	regulation of mRNA metabolic process	GO:1903311	1	0	318	93	1	21029	ENSG00000120948		1
GO:BP	negative regulation of mRNA metabolic process	GO:1903312	1	0	93	93	1	21029	ENSG00000120948		1
GO:BP	positive regulation of mRNA metabolic process	GO:1903313	1	0	116	93	1	21029	ENSG00000120948		1
GO:BP	regulation of cellular protein catabolic process	GO:1903362	1	0	260	93	1	21029	ENSG00000171150		1
GO:BP	positive regulation of cellular protein catabolic process	GO:1903364	1	0	156	93	1	21029	ENSG00000171150		1
GO:BP	reactive oxygen species biosynthetic process	GO:1903409	1	0	55	93	1	21029	ENSG00000256053		1
GO:BP	positive regulation of leukocyte cell-cell adhesion	GO:1903039	1	0	239	93	1	21029	ENSG00000171150		1
GO:BP	regulation of reactive oxygen species biosynthetic process	GO:1903426	1	0	42	93	1	21029	ENSG00000256053		1
GO:BP	regulation of tumor necrosis factor superfamily cytokine production	GO:1903555	1	0	165	93	1	21029	ENSG00000159674		1
GO:BP	positive regulation of tumor necrosis factor superfamily cytokine production	GO:1903557	1	0	103	93	1	21029	ENSG00000159674		1
GO:BP	regulation of DNA catabolic process	GO:1903624	1	0	12	93	1	21029	ENSG00000180953		1
GO:BP	positive regulation of DNA catabolic process	GO:1903626	1	0	6	93	1	21029	ENSG00000180953		1
GO:BP	regulation of hemopoiesis	GO:1903706	1	0	370	93	1	21029	ENSG00000171150		1
GO:BP	negative regulation of hemopoiesis	GO:1903707	1	0	103	93	1	21029	ENSG00000171150		1
GO:BP	negative regulation of reactive oxygen species biosynthetic process	GO:1903427	1	0	16	93	1	21029	ENSG00000256053		1
GO:BP	modulation by host of symbiont process	GO:0051851	1	0	64	93	1	21029	ENSG00000120948		1
GO:BP	response to redox state	GO:0051775	1	0	13	93	1	21029	ENSG00000023572		1
GO:BP	regulation of DNA recombination	GO:0000018	1	0	107	93	1	21029	ENSG00000161955		1
GO:BP	cell cycle checkpoint signaling	GO:0000075	1	0	175	93	1	21029	ENSG00000172613		1
GO:BP	DNA replication checkpoint signaling	GO:0000076	1	0	17	93	1	21029	ENSG00000172613		1
GO:BP	DNA damage checkpoint signaling	GO:0000077	1	0	120	93	1	21029	ENSG00000172613		1
GO:BP	G1/S transition of mitotic cell cycle	GO:0000082	1	0	198	93	1	21029	ENSG00000137210		1
GO:BP	microtubule cytoskeleton organization	GO:0000226	1	0	627	93	1	21029	ENSG00000215252		1
GO:BP	spliceosomal tri-snRNP complex assembly	GO:0000244	1	0	1221	93	1	21029	ENSG00000232973		1
GO:BP	spliceosomal complex assembly	GO:0000245	1	0	336	93	1	21029	ENSG00000136450		1
GO:BP	mitochondrial fission	GO:0000266	1	0	39	93	1	21029	ENSG00000017797		1
GO:BP	positive regulation of protein phosphorylation	GO:0001934	1	0	717	93	1	21029	ENSG00000017797		1
GO:BP	endothelial cell proliferation	GO:0001935	1	0	150	93	1	21029	ENSG00000140945		1
GO:BP	regulation of endothelial cell proliferation	GO:0001936	1	0	133	93	1	21029	ENSG00000140945		1
GO:BP	positive regulation of endothelial cell proliferation	GO:0001938	1	0	93	93	1	21029	ENSG00000140945		1
GO:BP	postsynaptic membrane organization	GO:0001941	1	0	36	93	1	21029	ENSG00000168522		1
GO:BP	vasculature development	GO:0001944	1	0	724	93	1	21029	ENSG00000140945		1
GO:BP	regulation of cell-matrix adhesion	GO:0001952	1	0	119	93	1	21029	ENSG00000140945		1
GO:BP	positive regulation of cell-matrix adhesion	GO:0001954	1	0	55	93	1	21029	ENSG00000140945		1
GO:BP	sprouting angiogenesis	GO:0002040	1	0	123	93	1	21029	ENSG00000140945		1
GO:BP	somatic diversification of immune receptors	GO:0002200	1	0	76	93	1	21029	ENSG00000161955		1
GO:BP	somatic recombination of immunoglobulin genes involved in immune response	GO:0002204	1	0	51	93	1	21029	ENSG00000161955		1
GO:BP	somatic diversification of immunoglobulins involved in immune response	GO:0002208	1	0	51	93	1	21029	ENSG00000161955		1
GO:BP	response to molecule of bacterial origin	GO:0002237	1	0	347	93	1	21029	ENSG00000159674		1
GO:BP	T cell activation involved in immune response	GO:0002286	1	0	114	93	1	21029	ENSG00000171150		1
GO:BP	positive regulation of cytokine production	GO:0001819	1	0	465	93	1	21029	ENSG00000159674		1
GO:BP	negative regulation of cytokine production	GO:0001818	1	0	275	93	1	21029	ENSG00000171150		1
GO:BP	response to superoxide	GO:0000303	1	0	24	93	1	21029	ENSG00000023572		1
GO:BP	response to oxygen radical	GO:0000305	1	0	25	93	1	21029	ENSG00000023572		1
GO:BP	formation of quadruple SL/U4/U5/U6 snRNP	GO:0000353	1	0	1153	93	1	21029	ENSG00000232973		1
GO:BP	mRNA trans splicing, via spliceosome	GO:0000365	1	0	1153	93	1	21029	ENSG00000232973		1
GO:BP	alternative mRNA splicing, via spliceosome	GO:0000380	1	0	79	93	1	21029	ENSG00000136450		1
GO:BP	spliceosomal snRNP assembly	GO:0000387	1	0	1246	93	1	21029	ENSG00000232973		1
GO:BP	mRNA 5'-splice site recognition	GO:0000395	1	0	205	93	1	21029	ENSG00000136450		1
GO:BP	DNA catabolic process, endonucleolytic	GO:0000737	1	0	26	93	1	21029	ENSG00000180953		1
GO:BP	regulation of neurotransmitter levels	GO:0001505	1	0	219	93	1	21029	ENSG00000104164		1
GO:BP	angiogenesis	GO:0001525	1	0	515	93	1	21029	ENSG00000140945		1
GO:BP	regulation of cell growth	GO:0001558	1	0	418	93	1	21029	ENSG00000180953		1
GO:BP	blood vessel development	GO:0001568	1	0	693	93	1	21029	ENSG00000140945		1
GO:BP	ameboidal-type cell migration	GO:0001667	1	0	416	93	1	21029	ENSG00000140945		1
GO:BP	cell fate specification	GO:0001708	1	0	102	93	1	21029	ENSG00000225783		1
GO:BP	alpha-beta T cell activation involved in immune response	GO:0002287	1	0	67	93	1	21029	ENSG00000171150		1
GO:BP	T cell differentiation involved in immune response	GO:0002292	1	0	75	93	1	21029	ENSG00000171150		1
GO:BP	alpha-beta T cell differentiation involved in immune response	GO:0002293	1	0	67	93	1	21029	ENSG00000171150		1
GO:BP	CD4-positive, alpha-beta T cell differentiation involved in immune response	GO:0002294	1	0	66	93	1	21029	ENSG00000171150		1
GO:BP	neurotransmitter transport	GO:0006836	1	0	212	93	1	21029	ENSG00000104164		1
GO:BP	mitochondrial transport	GO:0006839	1	0	209	93	1	21029	ENSG00000137210		1
GO:BP	oligopeptide transport	GO:0006857	1	0	16	93	1	21029	ENSG00000008394		1
GO:BP	extracellular transport	GO:0006858	1	0	43	93	1	21029	ENSG00000163075		1
GO:BP	exocytosis	GO:0006887	1	0	360	93	1	21029	ENSG00000104164		1
GO:BP	post-Golgi vesicle-mediated transport	GO:0006892	1	0	109	93	1	21029	ENSG00000157823		1
GO:BP	Golgi to vacuole transport	GO:0006896	1	0	21	93	1	21029	ENSG00000157823		1
GO:BP	vesicle docking involved in exocytosis	GO:0006904	1	0	37	93	1	21029	ENSG00000104164		1
GO:BP	phagocytosis	GO:0006909	1	0	306	93	1	21029	ENSG00000159674		1
GO:BP	phagocytosis, recognition	GO:0006910	1	0	98	93	1	21029	ENSG00000159674		1
GO:BP	sulfur compound metabolic process	GO:0006790	1	0	343	93	1	21029	ENSG00000023572		1
GO:BP	nucleoside phosphate metabolic process	GO:0006753	1	0	495	93	1	21029	ENSG00000112541		1
GO:BP	glutathione metabolic process	GO:0006749	1	0	63	93	1	21029	ENSG00000023572		1
GO:BP	glycine metabolic process	GO:0006544	1	0	18	93	1	21029	ENSG00000145020		1
GO:BP	glycine catabolic process	GO:0006546	1	0	6	93	1	21029	ENSG00000145020		1
GO:BP	ribosomal protein import into nucleus	GO:0006610	1	0	4	93	1	21029	ENSG00000086200		1
GO:BP	protein targeting to peroxisome	GO:0006625	1	0	19	93	1	21029	ENSG00000162735		1
GO:BP	phosphatidic acid biosynthetic process	GO:0006654	1	0	38	93	1	21029	ENSG00000187980		1
GO:BP	phosphatidylserine metabolic process	GO:0006658	1	0	30	93	1	21029	ENSG00000187980		1
GO:BP	phosphatidylinositol biosynthetic process	GO:0006661	1	0	128	93	1	21029	ENSG00000171150		1
GO:BP	cellular component disassembly involved in execution phase of apoptosis	GO:0006921	1	0	29	93	1	21029	ENSG00000180953		1
GO:BP	mitotic nuclear membrane disassembly	GO:0007077	1	0	7	93	1	21029	ENSG00000100749		1
GO:BP	mitotic cell cycle checkpoint signaling	GO:0007093	1	0	134	93	1	21029	ENSG00000172613		1
GO:BP	homophilic cell adhesion via plasma membrane adhesion molecules	GO:0007156	1	0	168	93	1	21029	ENSG00000140945		1
GO:BP	leukocyte cell-cell adhesion	GO:0007159	1	0	367	93	1	21029	ENSG00000171150		1
GO:BP	cell-matrix adhesion	GO:0007160	1	0	226	93	1	21029	ENSG00000140945		1
GO:BP	negative regulation of epidermal growth factor-activated receptor activity	GO:0007175	1	0	14	93	1	21029	ENSG00000171150		1
GO:BP	regulation of epidermal growth factor-activated receptor activity	GO:0007176	1	0	30	93	1	21029	ENSG00000171150		1
GO:BP	neuropeptide signaling pathway	GO:0007218	1	0	107	93	1	21029	ENSG00000241258		1
GO:BP	spindle organization	GO:0007051	1	0	187	93	1	21029	ENSG00000215252		1
GO:BP	vacuolar transport	GO:0007034	1	0	152	93	1	21029	ENSG00000157823		1
GO:BP	peroxisome organization	GO:0007031	1	0	38	93	1	21029	ENSG00000162735		1
GO:BP	humoral immune response	GO:0006959	1	0	315	93	1	21029	ENSG00000159674		1
GO:BP	activation of cysteine-type endopeptidase activity involved in apoptotic process	GO:0006919	1	0	83	93	1	21029	ENSG00000180953		1
GO:BP	response to lipid hydroperoxide	GO:0006982	1	0	3	93	1	21029	ENSG00000008394		1
GO:BP	mitochondrial membrane organization	GO:0007006	1	0	117	93	1	21029	ENSG00000173436		1
GO:BP	inner mitochondrial membrane organization	GO:0007007	1	0	39	93	1	21029	ENSG00000173436		1
GO:BP	cytoskeleton organization	GO:0007010	1	0	1435	93	1	21029	ENSG00000215252		1
GO:BP	protein deacetylation	GO:0006476	1	0	102	93	1	21029	ENSG00000168522		1
GO:BP	negative regulation of immune effector process	GO:0002698	1	0	113	93	1	21029	ENSG00000171150		1
GO:BP	regulation of leukocyte mediated immunity	GO:0002703	1	0	228	93	1	21029	ENSG00000161955		1
GO:BP	positive regulation of leukocyte mediated immunity	GO:0002705	1	0	132	93	1	21029	ENSG00000161955		1
GO:BP	regulation of lymphocyte mediated immunity	GO:0002706	1	0	167	93	1	21029	ENSG00000161955		1
GO:BP	positive regulation of lymphocyte mediated immunity	GO:0002708	1	0	111	93	1	21029	ENSG00000161955		1
GO:BP	regulation of B cell mediated immunity	GO:0002712	1	0	61	93	1	21029	ENSG00000161955		1
GO:BP	positive regulation of B cell mediated immunity	GO:0002714	1	0	40	93	1	21029	ENSG00000161955		1
GO:BP	regulation of cytokine production involved in immune response	GO:0002718	1	0	97	93	1	21029	ENSG00000159674		1
GO:BP	positive regulation of cytokine production involved in immune response	GO:0002720	1	0	68	93	1	21029	ENSG00000159674		1
GO:BP	positive regulation of adaptive immune response	GO:0002821	1	0	109	93	1	21029	ENSG00000161955		1
GO:BP	positive regulation of adaptive immune response based on somatic recombination of immune receptors built from immunoglobulin superfamily domains	GO:0002824	1	0	104	93	1	21029	ENSG00000161955		1
GO:BP	regulation of T-helper 1 type immune response	GO:0002825	1	0	30	93	1	21029	ENSG00000171150		1
GO:BP	regulation of type 2 immune response	GO:0002828	1	0	33	93	1	21029	ENSG00000171150		1
GO:BP	negative regulation of type 2 immune response	GO:0002829	1	0	14	93	1	21029	ENSG00000171150		1
GO:BP	negative regulation of leukocyte activation	GO:0002695	1	0	188	93	1	21029	ENSG00000171150		1
GO:BP	B cell activation involved in immune response	GO:0002312	1	0	85	93	1	21029	ENSG00000161955		1
GO:BP	cytokine production involved in immune response	GO:0002367	1	0	97	93	1	21029	ENSG00000159674		1
GO:BP	immunoglobulin production	GO:0002377	1	0	103	93	1	21029	ENSG00000161955		1
GO:BP	immunoglobulin production involved in immunoglobulin-mediated immune response	GO:0002381	1	0	55	93	1	21029	ENSG00000161955		1
GO:BP	myeloid leukocyte mediated immunity	GO:0002444	1	0	104	93	1	21029	ENSG00000159674		1
GO:BP	regulation of immunoglobulin mediated immune response	GO:0002889	1	0	61	93	1	21029	ENSG00000161955		1
GO:BP	mast cell mediated immunity	GO:0002448	1	0	53	93	1	21029	ENSG00000159674		1
GO:BP	leukocyte differentiation	GO:0002521	1	0	558	93	1	21029	ENSG00000171150		1
GO:BP	somatic diversification of immune receptors via germline recombination within a single locus	GO:0002562	1	0	69	93	1	21029	ENSG00000161955		1
GO:BP	regulation of immunoglobulin production	GO:0002637	1	0	74	93	1	21029	ENSG00000161955		1
GO:BP	positive regulation of immunoglobulin production	GO:0002639	1	0	51	93	1	21029	ENSG00000161955		1
GO:BP	negative regulation of immune system process	GO:0002683	1	0	414	93	1	21029	ENSG00000171150		1
GO:BP	lymphocyte mediated immunity	GO:0002449	1	0	335	93	1	21029	ENSG00000161955		1
GO:BP	protein glycosylation	GO:0006486	1	0	229	93	1	21029	ENSG00000214654		1
GO:BP	positive regulation of immunoglobulin mediated immune response	GO:0002891	1	0	40	93	1	21029	ENSG00000161955		1
GO:BP	mRNA splice site selection	GO:0006376	1	0	231	93	1	21029	ENSG00000136450		1
GO:BP	transcription by RNA polymerase III	GO:0006383	1	0	47	93	1	21029	ENSG00000241258		1
GO:BP	transcription initiation from RNA polymerase III promoter	GO:0006384	1	0	8	93	1	21029	ENSG00000241258		1
GO:BP	tRNA metabolic process	GO:0006399	1	0	196	93	1	21029	ENSG00000257218		1
GO:BP	RNA catabolic process	GO:0006401	1	0	308	93	1	21029	ENSG00000120948		1
GO:BP	mRNA catabolic process	GO:0006402	1	0	261	93	1	21029	ENSG00000120948		1
GO:BP	regulation of translational fidelity	GO:0006450	1	0	24	93	1	21029	ENSG00000257218		1
GO:BP	protein folding	GO:0006457	1	0	214	93	1	21029	ENSG00000162735		1
GO:BP	negative regulation of protein kinase activity	GO:0006469	1	0	203	93	1	21029	ENSG00000171150		1
GO:BP	DNA-templated transcription, initiation	GO:0006352	1	0	149	93	1	21029	ENSG00000241258		1
GO:BP	respiratory system process	GO:0003016	1	0	40	93	1	21029	ENSG00000163075		1
GO:BP	endocardial cushion development	GO:0003197	1	0	47	93	1	21029	ENSG00000163703		1
GO:BP	cardiac chamber development	GO:0003205	1	0	167	93	1	21029	ENSG00000163703		1
GO:BP	cardiac septum development	GO:0003279	1	0	106	93	1	21029	ENSG00000163703		1
GO:BP	cilium movement	GO:0003341	1	0	188	93	1	21029	ENSG00000163075		1
GO:BP	epithelial cilium movement involved in extracellular fluid movement	GO:0003351	1	0	40	93	1	21029	ENSG00000163075		1
GO:BP	synoviocyte proliferation	GO:0002941	1	0	3	93	1	21029	ENSG00000245532		1
GO:BP	purine nucleotide catabolic process	GO:0006195	1	0	46	93	1	21029	ENSG00000112541		1
GO:BP	cAMP catabolic process	GO:0006198	1	0	10	93	1	21029	ENSG00000112541		1
GO:BP	DNA catabolic process	GO:0006308	1	0	32	93	1	21029	ENSG00000180953		1
GO:BP	apoptotic DNA fragmentation	GO:0006309	1	0	18	93	1	21029	ENSG00000180953		1
GO:BP	DNA recombination	GO:0006310	1	0	302	93	1	21029	ENSG00000161955		1
GO:BP	chromatin organization	GO:0006325	1	0	598	93	1	21029	ENSG00000274049		1
GO:BP	chromatin remodeling	GO:0006338	1	0	263	93	1	21029	ENSG00000274049		1
GO:BP	purine nucleotide metabolic process	GO:0006163	1	0	391	93	1	21029	ENSG00000112541		1
GO:BP	receptor signaling pathway via JAK-STAT	GO:0007259	1	0	161	93	1	21029	ENSG00000171150		1
GO:BP	small molecule catabolic process	GO:0044282	1	0	384	93	1	21029	ENSG00000145020		1
GO:BP	biological process involved in symbiotic interaction	GO:0044403	1	0	281	93	1	21029	ENSG00000120948		1
GO:BP	motile cilium assembly	GO:0044458	1	0	58	93	1	21029	ENSG00000163075		1
GO:BP	mitotic cell cycle phase transition	GO:0044772	1	0	432	93	1	21029	ENSG00000137210		1
GO:BP	mitotic DNA damage checkpoint signaling	GO:0044773	1	0	85	93	1	21029	ENSG00000172613		1
GO:BP	mitotic DNA integrity checkpoint signaling	GO:0044774	1	0	89	93	1	21029	ENSG00000172613		1
GO:BP	cilium organization	GO:0044782	1	0	383	93	1	21029	ENSG00000163075		1
GO:BP	cell cycle G1/S phase transition	GO:0044843	1	0	228	93	1	21029	ENSG00000137210		1
GO:BP	protein import into peroxisome membrane	GO:0045046	1	0	7	93	1	21029	ENSG00000162735		1
GO:BP	regulated exocytosis	GO:0045055	1	0	240	93	1	21029	ENSG00000104164		1
GO:BP	T-helper 1 cell differentiation	GO:0045063	1	0	21	93	1	21029	ENSG00000171150		1
GO:BP	T-helper 2 cell differentiation	GO:0045064	1	0	15	93	1	21029	ENSG00000171150		1
GO:BP	regulation of lipid kinase activity	GO:0043550	1	0	70	93	1	21029	ENSG00000171150		1
GO:BP	regulation of phosphatidylinositol 3-kinase activity	GO:0043551	1	0	58	93	1	21029	ENSG00000171150		1
GO:BP	peroxisomal transport	GO:0043574	1	0	23	93	1	21029	ENSG00000162735		1
GO:BP	keratinocyte proliferation	GO:0043616	1	0	45	93	1	21029	ENSG00000140945		1
GO:BP	negative regulation by host of viral transcription	GO:0043922	1	0	15	93	1	21029	ENSG00000120948		1
GO:BP	histone H3-S10 phosphorylation	GO:0043987	1	0	4	93	1	21029	ENSG00000100749		1
GO:BP	membrane biogenesis	GO:0044091	1	0	53	93	1	21029	ENSG00000162735		1
GO:BP	regulation of glial cell differentiation	GO:0045685	1	0	74	93	1	21029	ENSG00000148826		1
GO:BP	negative regulation of glial cell differentiation	GO:0045686	1	0	25	93	1	21029	ENSG00000148826		1
GO:BP	positive regulation of glial cell differentiation	GO:0045687	1	0	43	93	1	21029	ENSG00000148826		1
GO:BP	positive regulation of translation	GO:0045727	1	0	135	93	1	21029	ENSG00000182768		1
GO:BP	positive regulation of protein catabolic process	GO:0045732	1	0	236	93	1	21029	ENSG00000171150		1
GO:BP	negative regulation of cell cycle	GO:0045786	1	0	386	93	1	21029	ENSG00000172613		1
GO:BP	positive regulation of isotype switching	GO:0045830	1	0	27	93	1	21029	ENSG00000161955		1
GO:BP	regulation of protein kinase activity	GO:0045859	1	0	634	93	1	21029	ENSG00000171150		1
GO:BP	positive regulation of DNA recombination	GO:0045911	1	0	47	93	1	21029	ENSG00000161955		1
GO:BP	negative regulation of growth	GO:0045926	1	0	245	93	1	21029	ENSG00000180953		1
GO:BP	negative regulation of mitotic cell cycle	GO:0045930	1	0	240	93	1	21029	ENSG00000172613		1
GO:BP	positive regulation of phosphate metabolic process	GO:0045937	1	0	877	93	1	21029	ENSG00000017797		1
GO:BP	negative regulation of T-helper 2 cell differentiation	GO:0045629	1	0	4	93	1	21029	ENSG00000171150		1
GO:BP	regulation of T-helper 2 cell differentiation	GO:0045628	1	0	11	93	1	21029	ENSG00000171150		1
GO:BP	positive regulation of T-helper 1 cell differentiation	GO:0045627	1	0	6	93	1	21029	ENSG00000171150		1
GO:BP	regulation of T-helper 1 cell differentiation	GO:0045625	1	0	10	93	1	21029	ENSG00000171150		1
GO:BP	isotype switching	GO:0045190	1	0	51	93	1	21029	ENSG00000161955		1
GO:BP	regulation of isotype switching	GO:0045191	1	0	37	93	1	21029	ENSG00000161955		1
GO:BP	neurotransmitter receptor metabolic process	GO:0045213	1	0	3	93	1	21029	ENSG00000168522		1
GO:BP	external encapsulating structure organization	GO:0045229	1	0	326	93	1	21029	ENSG00000004866		1
GO:BP	mRNA trans splicing, SL addition	GO:0045291	1	0	1153	93	1	21029	ENSG00000232973		1
GO:BP	mRNA cis splicing, via spliceosome	GO:0045292	1	0	223	93	1	21029	ENSG00000136450		1
GO:BP	cell redox homeostasis	GO:0045454	1	0	35	93	1	21029	ENSG00000023572		1
GO:BP	regulation of T cell differentiation	GO:0045580	1	0	153	93	1	21029	ENSG00000171150		1
GO:BP	regulation of kinase activity	GO:0043549	1	0	752	93	1	21029	ENSG00000171150		1
GO:BP	negative regulation of T cell differentiation	GO:0045581	1	0	46	93	1	21029	ENSG00000171150		1
GO:BP	regulation of lymphocyte differentiation	GO:0045619	1	0	184	93	1	21029	ENSG00000171150		1
GO:BP	negative regulation of lymphocyte differentiation	GO:0045620	1	0	56	93	1	21029	ENSG00000171150		1
GO:BP	positive regulation of lymphocyte differentiation	GO:0045621	1	0	108	93	1	21029	ENSG00000171150		1
GO:BP	regulation of T-helper cell differentiation	GO:0045622	1	0	37	93	1	21029	ENSG00000171150		1
GO:BP	negative regulation of T-helper cell differentiation	GO:0045623	1	0	17	93	1	21029	ENSG00000171150		1
GO:BP	positive regulation of T-helper cell differentiation	GO:0045624	1	0	21	93	1	21029	ENSG00000171150		1
GO:BP	positive regulation of T cell differentiation	GO:0045582	1	0	94	93	1	21029	ENSG00000171150		1
GO:BP	positive regulation of GTPase activity	GO:0043547	1	0	258	93	1	21029	ENSG00000017797		1
GO:BP	endothelial cell migration	GO:0043542	1	0	214	93	1	21029	ENSG00000140945		1
GO:BP	RNA stabilization	GO:0043489	1	0	66	93	1	21029	ENSG00000120948		1
GO:BP	negative regulation of epidermal growth factor receptor signaling pathway	GO:0042059	1	0	31	93	1	21029	ENSG00000171150		1
GO:BP	wound healing	GO:0042060	1	0	415	93	1	21029	ENSG00000104164		1
GO:BP	gliogenesis	GO:0042063	1	0	293	93	1	21029	ENSG00000148826		1
GO:BP	T-helper 1 type immune response	GO:0042088	1	0	46	93	1	21029	ENSG00000171150		1
GO:BP	type 2 immune response	GO:0042092	1	0	38	93	1	21029	ENSG00000171150		1
GO:BP	T-helper cell differentiation	GO:0042093	1	0	64	93	1	21029	ENSG00000171150		1
GO:BP	T cell activation	GO:0042110	1	0	500	93	1	21029	ENSG00000171150		1
GO:BP	B cell activation	GO:0042113	1	0	337	93	1	21029	ENSG00000161955		1
GO:BP	regulation of protein catabolic process	GO:0042176	1	0	401	93	1	21029	ENSG00000171150		1
GO:BP	ribosome assembly	GO:0042255	1	0	61	93	1	21029	ENSG00000182768		1
GO:BP	DNA protection	GO:0042262	1	0	6	93	1	21029	ENSG00000023572		1
GO:BP	regulation of protein import into nucleus	GO:0042306	1	0	60	93	1	21029	ENSG00000120948		1
GO:BP	positive regulation of protein import into nucleus	GO:0042307	1	0	40	93	1	21029	ENSG00000120948		1
GO:BP	regulation of transmembrane transport	GO:0034762	1	0	561	93	1	21029	ENSG00000256053		1
GO:BP	positive regulation of transmembrane transport	GO:0034764	1	0	212	93	1	21029	ENSG00000256053		1
GO:BP	regulation of ion transmembrane transport	GO:0034765	1	0	476	93	1	21029	ENSG00000256053		1
GO:BP	positive regulation of ion transmembrane transport	GO:0034767	1	0	163	93	1	21029	ENSG00000256053		1
GO:BP	regulation of Rho protein signal transduction	GO:0035023	1	0	87	93	1	21029	ENSG00000017797		1
GO:BP	tube morphogenesis	GO:0035239	1	0	849	93	1	21029	ENSG00000140945		1
GO:BP	endocrine system development	GO:0035270	1	0	138	93	1	21029	ENSG00000148826		1
GO:BP	tube development	GO:0035295	1	0	1047	93	1	21029	ENSG00000140945		1
GO:BP	histone-serine phosphorylation	GO:0035404	1	0	10	93	1	21029	ENSG00000100749		1
GO:BP	histone-threonine phosphorylation	GO:0035405	1	0	7	93	1	21029	ENSG00000100749		1
GO:BP	establishment of protein localization to extracellular region	GO:0035592	1	0	340	93	1	21029	ENSG00000104164		1
GO:BP	protein deacylation	GO:0035601	1	0	113	93	1	21029	ENSG00000168522		1
GO:BP	endosome to melanosome transport	GO:0035646	1	0	10	93	1	21029	ENSG00000104164		1
GO:BP	CD4-positive, alpha-beta T cell activation	GO:0035710	1	0	102	93	1	21029	ENSG00000171150		1
GO:BP	phosphatidylinositol acyl-chain remodeling	GO:0036149	1	0	10	93	1	21029	ENSG00000187980		1
GO:BP	phosphatidylserine acyl-chain remodeling	GO:0036150	1	0	14	93	1	21029	ENSG00000187980		1
GO:BP	light adaption	GO:0036367	1	0	3	93	1	21029	ENSG00000108370		1
GO:BP	positive regulation of phosphorylation	GO:0042327	1	0	799	93	1	21029	ENSG00000017797		1
GO:BP	response to hydrogen peroxide	GO:0042542	1	0	122	93	1	21029	ENSG00000023572		1
GO:BP	regulation of ion transport	GO:0043269	1	0	682	93	1	21029	ENSG00000256053		1
GO:BP	positive regulation of ion transport	GO:0043270	1	0	274	93	1	21029	ENSG00000256053		1
GO:BP	positive regulation of cysteine-type endopeptidase activity involved in apoptotic process	GO:0043280	1	0	126	93	1	21029	ENSG00000180953		1
GO:BP	regulation of cysteine-type endopeptidase activity involved in apoptotic process	GO:0043281	1	0	202	93	1	21029	ENSG00000180953		1
GO:BP	CD4-positive, alpha-beta T cell differentiation	GO:0043367	1	0	83	93	1	21029	ENSG00000171150		1
GO:BP	regulation of CD4-positive, alpha-beta T cell differentiation	GO:0043370	1	0	49	93	1	21029	ENSG00000171150		1
GO:BP	negative regulation of CD4-positive, alpha-beta T cell differentiation	GO:0043371	1	0	21	93	1	21029	ENSG00000171150		1
GO:BP	positive regulation of CD4-positive, alpha-beta T cell differentiation	GO:0043372	1	0	31	93	1	21029	ENSG00000171150		1
GO:BP	macromolecule glycosylation	GO:0043413	1	0	229	93	1	21029	ENSG00000214654		1
GO:BP	regulation of generation of precursor metabolites and energy	GO:0043467	1	0	131	93	1	21029	ENSG00000256053		1
GO:BP	pigmentation	GO:0043473	1	0	102	93	1	21029	ENSG00000104164		1
GO:BP	pigment accumulation	GO:0043476	1	0	12	93	1	21029	ENSG00000104164		1
GO:BP	cellular pigment accumulation	GO:0043482	1	0	12	93	1	21029	ENSG00000104164		1
GO:BP	endosome to pigment granule transport	GO:0043485	1	0	10	93	1	21029	ENSG00000104164		1
GO:BP	regulation of RNA stability	GO:0043487	1	0	197	93	1	21029	ENSG00000120948		1
GO:BP	regulation of mRNA stability	GO:0043488	1	0	184	93	1	21029	ENSG00000120948		1
GO:BP	proteasome-mediated ubiquitin-dependent protein catabolic process	GO:0043161	1	0	438	93	1	21029	ENSG00000171150		1
GO:BP	induction of bacterial agglutination	GO:0043152	1	0	6	93	1	21029	ENSG00000159674		1
GO:BP	receptor clustering	GO:0043113	1	0	53	93	1	21029	ENSG00000168522		1
GO:BP	myelination	GO:0042552	1	0	140	93	1	21029	ENSG00000148826		1
GO:BP	homeostatic process	GO:0042592	1	0	1774	93	1	21029	ENSG00000023572		1
GO:BP	defense response to bacterium	GO:0042742	1	0	359	93	1	21029	ENSG00000159674		1
GO:BP	regulation of circadian rhythm	GO:0042752	1	0	118	93	1	21029	ENSG00000120948		1
GO:BP	signal transduction in response to DNA damage	GO:0042770	1	0	180	93	1	21029	ENSG00000172613		1
GO:BP	amide transport	GO:0042886	1	0	291	93	1	21029	ENSG00000008394		1
GO:BP	xenobiotic transport	GO:0042908	1	0	38	93	1	21029	ENSG00000017797		1
GO:BP	tripeptide transport	GO:0042939	1	0	9	93	1	21029	ENSG00000008394		1
GO:BP	amino acid activation	GO:0043038	1	0	48	93	1	21029	ENSG00000257218		1
GO:BP	extracellular structure organization	GO:0043062	1	0	324	93	1	21029	ENSG00000004866		1
GO:BP	positive regulation of apoptotic process	GO:0043065	1	0	501	93	1	21029	ENSG00000172613		1
GO:BP	positive regulation of programmed cell death	GO:0043068	1	0	513	93	1	21029	ENSG00000172613		1
GO:BP	negative regulation of catalytic activity	GO:0043086	1	0	682	93	1	21029	ENSG00000171150		1
GO:BP	regulation of GTPase activity	GO:0043087	1	0	350	93	1	21029	ENSG00000017797		1
GO:BP	receptor metabolic process	GO:0043112	1	0	166	93	1	21029	ENSG00000168522		1
GO:BP	tRNA aminoacylation	GO:0043039	1	0	47	93	1	21029	ENSG00000257218		1
GO:BP	cAMP metabolic process	GO:0046058	1	0	23	93	1	21029	ENSG00000112541		1
GO:BP	cGMP metabolic process	GO:0046068	1	0	16	93	1	21029	ENSG00000112541		1
GO:BP	cGMP catabolic process	GO:0046069	1	0	4	93	1	21029	ENSG00000112541		1
GO:BP	pigment cell differentiation	GO:0050931	1	0	36	93	1	21029	ENSG00000104164		1
GO:BP	regulation of pigment cell differentiation	GO:0050932	1	0	8	93	1	21029	ENSG00000104164		1
GO:BP	positive regulation of pigment cell differentiation	GO:0050942	1	0	7	93	1	21029	ENSG00000104164		1
GO:BP	sensory perception of light stimulus	GO:0050953	1	0	220	93	1	21029	ENSG00000108370		1
GO:BP	regulation of small GTPase mediated signal transduction	GO:0051056	1	0	309	93	1	21029	ENSG00000017797		1
GO:BP	nuclear membrane disassembly	GO:0051081	1	0	11	93	1	21029	ENSG00000100749		1
GO:BP	regulation of binding	GO:0051098	1	0	367	93	1	21029	ENSG00000162735		1
GO:BP	negative regulation of binding	GO:0051100	1	0	162	93	1	21029	ENSG00000162735		1
GO:BP	positive regulation of cellular component organization	GO:0051130	1	0	1021	93	1	21029	ENSG00000017797		1
GO:BP	positive regulation of positive chemotaxis	GO:0050927	1	0	26	93	1	21029	ENSG00000140945		1
GO:BP	regulation of positive chemotaxis	GO:0050926	1	0	27	93	1	21029	ENSG00000140945		1
GO:BP	positive regulation of chemotaxis	GO:0050921	1	0	142	93	1	21029	ENSG00000140945		1
GO:BP	regulation of chemotaxis	GO:0050920	1	0	220	93	1	21029	ENSG00000140945		1
GO:BP	defense response to fungus	GO:0050832	1	0	52	93	1	21029	ENSG00000159674		1
GO:BP	regulation of calcium-mediated signaling	GO:0050848	1	0	74	93	1	21029	ENSG00000140945		1
GO:BP	positive regulation of calcium-mediated signaling	GO:0050850	1	0	34	93	1	21029	ENSG00000140945		1
GO:BP	regulation of T cell activation	GO:0050863	1	0	337	93	1	21029	ENSG00000171150		1
GO:BP	regulation of B cell activation	GO:0050864	1	0	198	93	1	21029	ENSG00000161955		1
GO:BP	negative regulation of cell activation	GO:0050866	1	0	210	93	1	21029	ENSG00000171150		1
GO:BP	negative regulation of T cell activation	GO:0050868	1	0	123	93	1	21029	ENSG00000171150		1
GO:BP	positive regulation of T cell activation	GO:0050870	1	0	218	93	1	21029	ENSG00000171150		1
GO:BP	regulation of body fluid levels	GO:0050878	1	0	387	93	1	21029	ENSG00000104164		1
GO:BP	neuromuscular process controlling balance	GO:0050885	1	0	53	93	1	21029	ENSG00000148826		1
GO:BP	neuromuscular process	GO:0050905	1	0	155	93	1	21029	ENSG00000148826		1
GO:BP	detection of stimulus involved in sensory perception	GO:0050906	1	0	513	93	1	21029	ENSG00000280709		1
GO:BP	detection of chemical stimulus involved in sensory perception	GO:0050907	1	0	446	93	1	21029	ENSG00000280709		1
GO:BP	detection of chemical stimulus involved in sensory perception of smell	GO:0050911	1	0	400	93	1	21029	ENSG00000280709		1
GO:BP	positive chemotaxis	GO:0050918	1	0	66	93	1	21029	ENSG00000140945		1
GO:BP	positive regulation of B cell activation	GO:0050871	1	0	151	93	1	21029	ENSG00000161955		1
GO:BP	regulation of transferase activity	GO:0051338	1	0	868	93	1	21029	ENSG00000171150		1
GO:BP	regulation of oxidoreductase activity	GO:0051341	1	0	95	93	1	21029	ENSG00000256053		1
GO:BP	negative regulation of transferase activity	GO:0051348	1	0	261	93	1	21029	ENSG00000171150		1
GO:BP	positive regulation of oxidoreductase activity	GO:0051353	1	0	56	93	1	21029	ENSG00000256053		1
GO:BP	detection of stimulus	GO:0051606	1	0	646	93	1	21029	ENSG00000280709		1
GO:BP	biological process involved in interaction with symbiont	GO:0051702	1	0	101	93	1	21029	ENSG00000120948		1
GO:BP	cell division	GO:0051301	1	0	635	93	1	21029	ENSG00000100749		1
GO:BP	chromosome organization	GO:0051276	1	0	1034	93	1	21029	ENSG00000274049		1
GO:BP	positive regulation of protein transport	GO:0051222	1	0	300	93	1	21029	ENSG00000120948		1
GO:BP	regulation of protein transport	GO:0051223	1	0	497	93	1	21029	ENSG00000120948		1
GO:BP	spindle assembly	GO:0051225	1	0	118	93	1	21029	ENSG00000215252		1
GO:BP	maintenance of location	GO:0051235	1	0	330	93	1	21029	ENSG00000118961		1
GO:BP	negative regulation of lymphocyte activation	GO:0051250	1	0	158	93	1	21029	ENSG00000171150		1
GO:BP	ncRNA metabolic process	GO:0034660	1	0	536	93	1	21029	ENSG00000257218		1
GO:BP	coagulation	GO:0050817	1	0	229	93	1	21029	ENSG00000104164		1
GO:BP	carboxylic acid transport	GO:0046942	1	0	279	93	1	21029	ENSG00000187980		1
GO:BP	developmental pigmentation	GO:0048066	1	0	46	93	1	21029	ENSG00000104164		1
GO:BP	regulation of developmental pigmentation	GO:0048070	1	0	14	93	1	21029	ENSG00000104164		1
GO:BP	positive regulation of developmental pigmentation	GO:0048087	1	0	9	93	1	21029	ENSG00000104164		1
GO:BP	Golgi vesicle transport	GO:0048193	1	0	308	93	1	21029	ENSG00000157823		1
GO:BP	mRNA stabilization	GO:0048255	1	0	57	93	1	21029	ENSG00000120948		1
GO:BP	vesicle docking	GO:0048278	1	0	59	93	1	21029	ENSG00000104164		1
GO:BP	isotype switching to IgA isotypes	GO:0048290	1	0	6	93	1	21029	ENSG00000161955		1
GO:BP	regulation of isotype switching to IgA isotypes	GO:0048296	1	0	5	93	1	21029	ENSG00000161955		1
GO:BP	positive regulation of isotype switching to IgA isotypes	GO:0048298	1	0	4	93	1	21029	ENSG00000161955		1
GO:BP	organelle inheritance	GO:0048308	1	0	15	93	1	21029	ENSG00000100749		1
GO:BP	Golgi inheritance	GO:0048313	1	0	15	93	1	21029	ENSG00000100749		1
GO:BP	phosphatidylinositol phosphate biosynthetic process	GO:0046854	1	0	62	93	1	21029	ENSG00000171150		1
GO:BP	positive regulation of nucleocytoplasmic transport	GO:0046824	1	0	61	93	1	21029	ENSG00000120948		1
GO:BP	regulation of nucleocytoplasmic transport	GO:0046822	1	0	107	93	1	21029	ENSG00000120948		1
GO:BP	carboxylic acid catabolic process	GO:0046395	1	0	236	93	1	21029	ENSG00000145020		1
GO:BP	organophosphate catabolic process	GO:0046434	1	0	160	93	1	21029	ENSG00000112541		1
GO:BP	phosphatidic acid metabolic process	GO:0046473	1	0	41	93	1	21029	ENSG00000187980		1
GO:BP	regulation of Ras protein signal transduction	GO:0046578	1	0	192	93	1	21029	ENSG00000017797		1
GO:BP	xenobiotic export	GO:0046618	1	0	14	93	1	21029	ENSG00000017797		1
GO:BP	rhythmic process	GO:0048511	1	0	301	93	1	21029	ENSG00000120948		1
GO:BP	alpha-beta T cell activation	GO:0046631	1	0	155	93	1	21029	ENSG00000171150		1
GO:BP	regulation of alpha-beta T cell activation	GO:0046634	1	0	101	93	1	21029	ENSG00000171150		1
GO:BP	positive regulation of alpha-beta T cell activation	GO:0046635	1	0	65	93	1	21029	ENSG00000171150		1
GO:BP	negative regulation of alpha-beta T cell activation	GO:0046636	1	0	42	93	1	21029	ENSG00000171150		1
GO:BP	regulation of alpha-beta T cell differentiation	GO:0046637	1	0	66	93	1	21029	ENSG00000171150		1
GO:BP	positive regulation of alpha-beta T cell differentiation	GO:0046638	1	0	49	93	1	21029	ENSG00000171150		1
GO:BP	negative regulation of alpha-beta T cell differentiation	GO:0046639	1	0	25	93	1	21029	ENSG00000171150		1
GO:BP	protein autophosphorylation	GO:0046777	1	0	225	93	1	21029	ENSG00000100749		1
GO:BP	alpha-beta T cell differentiation	GO:0046632	1	0	112	93	1	21029	ENSG00000171150		1
GO:BP	synapse organization	GO:0050808	1	0	422	93	1	21029	ENSG00000168522		1
GO:BP	spermatid differentiation	GO:0048515	1	0	180	93	1	21029	ENSG00000109832		1
GO:BP	epithelial cell proliferation	GO:0050673	1	0	400	93	1	21029	ENSG00000140945		1
GO:BP	regulation of epithelial cell proliferation	GO:0050678	1	0	338	93	1	21029	ENSG00000140945		1
GO:BP	positive regulation of epithelial cell proliferation	GO:0050679	1	0	194	93	1	21029	ENSG00000140945		1
GO:BP	negative regulation of inflammatory response	GO:0050728	1	0	151	93	1	21029	ENSG00000171150		1
GO:BP	positive regulation of inflammatory response	GO:0050729	1	0	131	93	1	21029	ENSG00000245532		1
GO:BP	regulation of peptidyl-tyrosine phosphorylation	GO:0050730	1	0	255	93	1	21029	ENSG00000171150		1
GO:BP	negative regulation of peptidyl-tyrosine phosphorylation	GO:0050732	1	0	53	93	1	21029	ENSG00000171150		1
GO:BP	regulation of neurogenesis	GO:0050767	1	0	358	93	1	21029	ENSG00000148826		1
GO:BP	negative regulation of neurogenesis	GO:0050768	1	0	138	93	1	21029	ENSG00000148826		1
GO:BP	positive regulation of neurogenesis	GO:0050769	1	0	223	93	1	21029	ENSG00000148826		1
GO:BP	negative regulation of immune response	GO:0050777	1	0	181	93	1	21029	ENSG00000171150		1
GO:BP	RNA destabilization	GO:0050779	1	0	86	93	1	21029	ENSG00000120948		1
GO:BP	arachidonic acid secretion	GO:0050482	1	0	32	93	1	21029	ENSG00000187980		1
GO:BP	hematopoietic or lymphoid organ development	GO:0048534	1	0	929	93	1	21029	ENSG00000171150		1
GO:BP	blood vessel morphogenesis	GO:0048514	1	0	608	93	1	21029	ENSG00000140945		1
GO:BP	anatomical structure formation involved in morphogenesis	GO:0048646	1	0	1123	93	1	21029	ENSG00000140945		1
GO:BP	regulation of smooth muscle cell proliferation	GO:0048660	1	0	136	93	1	21029	ENSG00000140945		1
GO:BP	positive regulation of smooth muscle cell proliferation	GO:0048661	1	0	81	93	1	21029	ENSG00000140945		1
GO:BP	neuron development	GO:0048666	1	0	1104	93	1	21029	ENSG00000104164		1
GO:BP	oligodendrocyte differentiation	GO:0048709	1	0	97	93	1	21029	ENSG00000148826		1
GO:BP	pigment granule organization	GO:0048753	1	0	29	93	1	21029	ENSG00000104164		1
GO:BP	pigment granule maturation	GO:0048757	1	0	10	93	1	21029	ENSG00000104164		1
GO:BP	smooth muscle cell proliferation	GO:0048659	1	0	139	93	1	21029	ENSG00000140945		1
GO:BP	epithelial cell migration	GO:0010631	1	0	292	93	1	21029	ENSG00000140945		1
GO:BP	positive regulation of organelle organization	GO:0010638	1	0	488	93	1	21029	ENSG00000017797		1
GO:BP	positive regulation of cell development	GO:0010720	1	0	298	93	1	21029	ENSG00000148826		1
GO:BP	negative regulation of cell development	GO:0010721	1	0	175	93	1	21029	ENSG00000148826		1
GO:BP	regulation of cGMP-mediated signaling	GO:0010752	1	0	14	93	1	21029	ENSG00000112541		1
GO:BP	negative regulation of cGMP-mediated signaling	GO:0010754	1	0	6	93	1	21029	ENSG00000112541		1
GO:BP	regulation of cell-substrate adhesion	GO:0010810	1	0	212	93	1	21029	ENSG00000140945		1
GO:BP	positive regulation of cell-substrate adhesion	GO:0010811	1	0	124	93	1	21029	ENSG00000140945		1
GO:BP	regulation of mitochondrion organization	GO:0010821	1	0	148	93	1	21029	ENSG00000017797		1
GO:BP	positive regulation of mitochondrion organization	GO:0010822	1	0	78	93	1	21029	ENSG00000017797		1
GO:BP	macrophage cytokine production	GO:0010934	1	0	16	93	1	21029	ENSG00000159674		1
GO:BP	regulation of macrophage cytokine production	GO:0010935	1	0	16	93	1	21029	ENSG00000159674		1
GO:BP	positive regulation of cell death	GO:0010942	1	0	573	93	1	21029	ENSG00000172613		1
GO:BP	negative regulation of cell cycle process	GO:0010948	1	0	305	93	1	21029	ENSG00000172613		1
GO:BP	response to inorganic substance	GO:0010035	1	0	534	93	1	21029	ENSG00000023572		1
GO:BP	regulation of proton transport	GO:0010155	1	0	24	93	1	21029	ENSG00000256053		1
GO:BP	response to ionizing radiation	GO:0010212	1	0	141	93	1	21029	ENSG00000172613		1
GO:BP	response to UV-C	GO:0010225	1	0	14	93	1	21029	ENSG00000180953		1
GO:BP	NADH dehydrogenase complex assembly	GO:0010257	1	0	59	93	1	21029	ENSG00000174886		1
GO:BP	regulation of cell fate commitment	GO:0010453	1	0	27	93	1	21029	ENSG00000148826		1
GO:BP	negative regulation of cell fate commitment	GO:0010454	1	0	12	93	1	21029	ENSG00000148826		1
GO:BP	positive regulation of cell fate commitment	GO:0010455	1	0	8	93	1	21029	ENSG00000148826		1
GO:BP	regulation of signaling receptor activity	GO:0010469	1	0	170	93	1	21029	ENSG00000171150		1
GO:BP	proteasomal protein catabolic process	GO:0010498	1	0	503	93	1	21029	ENSG00000171150		1
GO:BP	positive regulation of phosphorus metabolic process	GO:0010562	1	0	877	93	1	21029	ENSG00000017797		1
GO:BP	positive regulation of endopeptidase activity	GO:0010950	1	0	171	93	1	21029	ENSG00000180953		1
GO:BP	positive regulation of peptidase activity	GO:0010952	1	0	189	93	1	21029	ENSG00000180953		1
GO:BP	organic acid catabolic process	GO:0016054	1	0	240	93	1	21029	ENSG00000145020		1
GO:BP	immunoglobulin mediated immune response	GO:0016064	1	0	191	93	1	21029	ENSG00000161955		1
GO:BP	synaptic vesicle exocytosis	GO:0016079	1	0	112	93	1	21029	ENSG00000104164		1
GO:BP	synaptic vesicle docking	GO:0016081	1	0	10	93	1	21029	ENSG00000104164		1
GO:BP	calcium-dependent cell-cell adhesion via plasma membrane cell adhesion molecules	GO:0016339	1	0	44	93	1	21029	ENSG00000140945		1
GO:BP	somatic cell DNA recombination	GO:0016444	1	0	69	93	1	21029	ENSG00000161955		1
GO:BP	somatic diversification of immunoglobulins	GO:0016445	1	0	65	93	1	21029	ENSG00000161955		1
GO:BP	somatic recombination of immunoglobulin gene segments	GO:0016447	1	0	59	93	1	21029	ENSG00000161955		1
GO:BP	peroxisome membrane biogenesis	GO:0016557	1	0	3	93	1	21029	ENSG00000162735		1
GO:BP	peroxisome fission	GO:0016559	1	0	10	93	1	21029	ENSG00000162735		1
GO:BP	histone modification	GO:0016570	1	0	473	93	1	21029	ENSG00000100749		1
GO:BP	histone phosphorylation	GO:0016572	1	0	38	93	1	21029	ENSG00000100749		1
GO:BP	protein deubiquitination	GO:0016579	1	0	169	93	1	21029	ENSG00000114374		1
GO:BP	vesicle organization	GO:0016050	1	0	301	93	1	21029	ENSG00000104164		1
GO:BP	cell growth	GO:0016049	1	0	484	93	1	21029	ENSG00000180953		1
GO:BP	oligodendrocyte development	GO:0014003	1	0	42	93	1	21029	ENSG00000148826		1
GO:BP	regulation of gliogenesis	GO:0014013	1	0	95	93	1	21029	ENSG00000148826		1
GO:BP	negative regulation of gliogenesis	GO:0014014	1	0	38	93	1	21029	ENSG00000148826		1
GO:BP	positive regulation of gliogenesis	GO:0014015	1	0	62	93	1	21029	ENSG00000148826		1
GO:BP	organic cation transport	GO:0015695	1	0	35	93	1	21029	ENSG00000017797		1
GO:BP	monocarboxylic acid transport	GO:0015718	1	0	117	93	1	21029	ENSG00000187980		1
GO:BP	glial cell differentiation	GO:0010001	1	0	220	93	1	21029	ENSG00000148826		1
GO:BP	organophosphate ester transport	GO:0015748	1	0	144	93	1	21029	ENSG00000186314		1
GO:BP	peptide transport	GO:0015833	1	0	254	93	1	21029	ENSG00000008394		1
GO:BP	organic acid transport	GO:0015849	1	0	311	93	1	21029	ENSG00000187980		1
GO:BP	organic hydroxy compound transport	GO:0015850	1	0	271	93	1	21029	ENSG00000017797		1
GO:BP	fatty acid transport	GO:0015908	1	0	90	93	1	21029	ENSG00000187980		1
GO:BP	long-chain fatty acid transport	GO:0015909	1	0	67	93	1	21029	ENSG00000187980		1
GO:BP	phospholipid transport	GO:0015914	1	0	99	93	1	21029	ENSG00000186314		1
GO:BP	peroxisomal membrane transport	GO:0015919	1	0	21	93	1	21029	ENSG00000162735		1
GO:BP	viral process	GO:0016032	1	0	419	93	1	21029	ENSG00000120948		1
GO:BP	monosaccharide transmembrane transport	GO:0015749	1	0	115	93	1	21029	ENSG00000133460		1
GO:BP	response to extracellular stimulus	GO:0009991	1	0	480	93	1	21029	ENSG00000023572		1
GO:BP	cell recognition	GO:0008037	1	0	224	93	1	21029	ENSG00000159674		1
GO:BP	opsonization	GO:0008228	1	0	12	93	1	21029	ENSG00000159674		1
GO:BP	regulation of G protein-coupled receptor signaling pathway	GO:0008277	1	0	137	93	1	21029	ENSG00000108370		1
GO:BP	negative regulation of cell population proliferation	GO:0008285	1	0	707	93	1	21029	ENSG00000140945		1
GO:BP	axon ensheathment	GO:0008366	1	0	142	93	1	21029	ENSG00000148826		1
GO:BP	respiratory chain complex IV assembly	GO:0008535	1	0	27	93	1	21029	ENSG00000256053		1
GO:BP	intrinsic apoptotic signaling pathway in response to DNA damage	GO:0008630	1	0	107	93	1	21029	ENSG00000172613		1
GO:BP	carbohydrate transport	GO:0008643	1	0	153	93	1	21029	ENSG00000133460		1
GO:BP	hexose transmembrane transport	GO:0008645	1	0	112	93	1	21029	ENSG00000133460		1
GO:BP	circadian rhythm	GO:0007623	1	0	209	93	1	21029	ENSG00000120948		1
GO:BP	sensory perception of smell	GO:0007608	1	0	427	93	1	21029	ENSG00000280709		1
GO:BP	sensory perception of chemical stimulus	GO:0007606	1	0	500	93	1	21029	ENSG00000280709		1
GO:BP	visual perception	GO:0007601	1	0	217	93	1	21029	ENSG00000108370		1
GO:BP	cell-cell signaling	GO:0007267	1	0	1646	93	1	21029	ENSG00000104164		1
GO:BP	chemical synaptic transmission	GO:0007268	1	0	704	93	1	21029	ENSG00000104164		1
GO:BP	neurotransmitter secretion	GO:0007269	1	0	150	93	1	21029	ENSG00000104164		1
GO:BP	ensheathment of neurons	GO:0007272	1	0	142	93	1	21029	ENSG00000148826		1
GO:BP	germ cell development	GO:0007281	1	0	291	93	1	21029	ENSG00000109832		1
GO:BP	spermatid development	GO:0007286	1	0	174	93	1	21029	ENSG00000109832		1
GO:BP	brain development	GO:0007420	1	0	765	93	1	21029	ENSG00000137210		1
GO:BP	heart development	GO:0007507	1	0	571	93	1	21029	ENSG00000163703		1
GO:BP	neuromuscular junction development	GO:0007528	1	0	44	93	1	21029	ENSG00000168522		1
GO:BP	aging	GO:0007568	1	0	307	93	1	21029	ENSG00000023572		1
GO:BP	respiratory gaseous exchange by respiratory system	GO:0007585	1	0	71	93	1	21029	ENSG00000163075		1
GO:BP	blood coagulation	GO:0007596	1	0	224	93	1	21029	ENSG00000104164		1
GO:BP	hemostasis	GO:0007599	1	0	230	93	1	21029	ENSG00000104164		1
GO:BP	Rac protein signal transduction	GO:0016601	1	0	44	93	1	21029	ENSG00000140945		1
GO:BP	response to bacterium	GO:0009617	1	0	744	93	1	21029	ENSG00000159674		1
GO:BP	response to fungus	GO:0009620	1	0	63	93	1	21029	ENSG00000159674		1
GO:BP	response to light intensity	GO:0009642	1	0	17	93	1	21029	ENSG00000108370		1
GO:BP	response to absence of light	GO:0009646	1	0	3	93	1	21029	ENSG00000108370		1
GO:BP	tissue development	GO:0009888	1	0	1912	93	1	21029	ENSG00000163703		1
GO:BP	negative regulation of catabolic process	GO:0009895	1	0	320	93	1	21029	ENSG00000120948		1
GO:BP	response to wounding	GO:0009611	1	0	543	93	1	21029	ENSG00000104164		1
GO:BP	cellular amino acid catabolic process	GO:0009063	1	0	109	93	1	21029	ENSG00000145020		1
GO:BP	serine family amino acid metabolic process	GO:0009069	1	0	41	93	1	21029	ENSG00000145020		1
GO:BP	serine family amino acid catabolic process	GO:0009071	1	0	16	93	1	21029	ENSG00000145020		1
GO:BP	glycoprotein metabolic process	GO:0009100	1	0	378	93	1	21029	ENSG00000214654		1
GO:BP	glycoprotein biosynthetic process	GO:0009101	1	0	307	93	1	21029	ENSG00000214654		1
GO:BP	nucleotide metabolic process	GO:0009117	1	0	485	93	1	21029	ENSG00000112541		1
GO:BP	purine ribonucleotide metabolic process	GO:0009150	1	0	364	93	1	21029	ENSG00000112541		1
GO:BP	purine ribonucleotide catabolic process	GO:0009154	1	0	42	93	1	21029	ENSG00000112541		1
GO:BP	nucleotide catabolic process	GO:0009166	1	0	73	93	1	21029	ENSG00000112541		1
GO:BP	cyclic nucleotide catabolic process	GO:0009214	1	0	14	93	1	21029	ENSG00000112541		1
GO:BP	ribonucleotide metabolic process	GO:0009259	1	0	383	93	1	21029	ENSG00000112541		1
GO:BP	ribonucleotide catabolic process	GO:0009261	1	0	48	93	1	21029	ENSG00000112541		1
GO:BP	response to temperature stimulus	GO:0009266	1	0	178	93	1	21029	ENSG00000023572		1
GO:BP	protein secretion	GO:0009306	1	0	339	93	1	21029	ENSG00000104164		1
GO:BP	response to UV	GO:0009411	1	0	148	93	1	21029	ENSG00000180953		1
GO:BP	detection of chemical stimulus	GO:0009593	1	0	484	93	1	21029	ENSG00000280709		1
GO:BP	cyclic nucleotide metabolic process	GO:0009187	1	0	40	93	1	21029	ENSG00000112541		1
GO:BP	cytochrome complex assembly	GO:0017004	1	0	37	93	1	21029	ENSG00000256053		1
GO:BP	icosanoid secretion	GO:0032309	1	0	48	93	1	21029	ENSG00000187980		1
GO:BP	regulation of intracellular transport	GO:0032386	1	0	341	93	1	21029	ENSG00000120948		1
GO:BP	positive regulation of intracellular transport	GO:0032388	1	0	204	93	1	21029	ENSG00000120948		1
GO:BP	melanosome localization	GO:0032400	1	0	25	93	1	21029	ENSG00000104164		1
GO:BP	establishment of melanosome localization	GO:0032401	1	0	23	93	1	21029	ENSG00000104164		1
GO:BP	melanosome transport	GO:0032402	1	0	22	93	1	21029	ENSG00000104164		1
GO:BP	regulation of transporter activity	GO:0032409	1	0	278	93	1	21029	ENSG00000256053		1
GO:BP	positive regulation of transporter activity	GO:0032411	1	0	118	93	1	21029	ENSG00000256053		1
GO:BP	regulation of ion transmembrane transporter activity	GO:0032412	1	0	251	93	1	21029	ENSG00000256053		1
GO:BP	positive regulation of ion transmembrane transporter activity	GO:0032414	1	0	107	93	1	21029	ENSG00000256053		1
GO:BP	regulation of proteasomal ubiquitin-dependent protein catabolic process	GO:0032434	1	0	138	93	1	21029	ENSG00000171150		1
GO:BP	positive regulation of proteasomal ubiquitin-dependent protein catabolic process	GO:0032436	1	0	92	93	1	21029	ENSG00000171150		1
GO:BP	melanosome organization	GO:0032438	1	0	28	93	1	21029	ENSG00000104164		1
GO:BP	Cdc42 protein signal transduction	GO:0032488	1	0	15	93	1	21029	ENSG00000017797		1
GO:BP	regulation of Cdc42 protein signal transduction	GO:0032489	1	0	8	93	1	21029	ENSG00000017797		1
GO:BP	response to lipopolysaccharide	GO:0032496	1	0	328	93	1	21029	ENSG00000159674		1
GO:BP	axon ensheathment in central nervous system	GO:0032291	1	0	22	93	1	21029	ENSG00000148826		1
GO:BP	negative regulation of cellular catabolic process	GO:0031330	1	0	261	93	1	21029	ENSG00000120948		1
GO:BP	negative regulation of defense response	GO:0031348	1	0	231	93	1	21029	ENSG00000171150		1
GO:BP	positive regulation of defense response	GO:0031349	1	0	281	93	1	21029	ENSG00000245532		1
GO:BP	mitotic intra-S DNA damage checkpoint signaling	GO:0031573	1	0	17	93	1	21029	ENSG00000172613		1
GO:BP	cell-substrate adhesion	GO:0031589	1	0	356	93	1	21029	ENSG00000140945		1
GO:BP	regulation of myelination	GO:0031641	1	0	48	93	1	21029	ENSG00000148826		1
GO:BP	cellular response to extracellular stimulus	GO:0031668	1	0	242	93	1	21029	ENSG00000023572		1
GO:BP	negative regulation of response to external stimulus	GO:0032102	1	0	385	93	1	21029	ENSG00000171150		1
GO:BP	DNA integrity checkpoint signaling	GO:0031570	1	0	128	93	1	21029	ENSG00000172613		1
GO:BP	mitochondrial cytochrome c oxidase assembly	GO:0033617	1	0	23	93	1	21029	ENSG00000256053		1
GO:BP	negative regulation of kinase activity	GO:0033673	1	0	225	93	1	21029	ENSG00000171150		1
GO:BP	response to cytokine	GO:0034097	1	0	922	93	1	21029	ENSG00000171150		1
GO:BP	carbohydrate transmembrane transport	GO:0034219	1	0	117	93	1	21029	ENSG00000133460		1
GO:BP	ion transmembrane transport	GO:0034220	1	0	1116	93	1	21029	ENSG00000256053		1
GO:BP	negative regulation of cellular amide metabolic process	GO:0034249	1	0	194	93	1	21029	ENSG00000120948		1
GO:BP	positive regulation of cellular amide metabolic process	GO:0034250	1	0	160	93	1	21029	ENSG00000182768		1
GO:BP	cell junction organization	GO:0034330	1	0	687	93	1	21029	ENSG00000168522		1
GO:BP	response to fluid shear stress	GO:0034405	1	0	34	93	1	21029	ENSG00000171150		1
GO:BP	cellular response to reactive oxygen species	GO:0034614	1	0	138	93	1	21029	ENSG00000023572		1
GO:BP	glutathione transport	GO:0034635	1	0	8	93	1	21029	ENSG00000008394		1
GO:BP	cellular response to UV	GO:0034644	1	0	89	93	1	21029	ENSG00000180953		1
GO:BP	secretion of lysosomal enzymes	GO:0033299	1	0	7	93	1	21029	ENSG00000104164		1
GO:BP	response to hydroperoxide	GO:0033194	1	0	17	93	1	21029	ENSG00000008394		1
GO:BP	regulation of intracellular protein transport	GO:0033157	1	0	232	93	1	21029	ENSG00000120948		1
GO:BP	tumor necrosis factor production	GO:0032640	1	0	160	93	1	21029	ENSG00000159674		1
GO:BP	regulation of chemokine production	GO:0032642	1	0	94	93	1	21029	ENSG00000171150		1
GO:BP	regulation of tumor necrosis factor production	GO:0032680	1	0	160	93	1	21029	ENSG00000159674		1
GO:BP	negative regulation of chemokine production	GO:0032682	1	0	23	93	1	21029	ENSG00000171150		1
GO:BP	negative regulation of interleukin-6 production	GO:0032715	1	0	47	93	1	21029	ENSG00000171150		1
GO:BP	positive regulation of interleukin-6 production	GO:0032755	1	0	95	93	1	21029	ENSG00000159674		1
GO:BP	positive regulation of tumor necrosis factor production	GO:0032760	1	0	99	93	1	21029	ENSG00000159674		1
GO:BP	chemokine production	GO:0032602	1	0	94	93	1	21029	ENSG00000171150		1
GO:BP	regulation of natural killer cell activation	GO:0032814	1	0	36	93	1	21029	ENSG00000104164		1
GO:BP	regulation of protein localization	GO:0032880	1	0	829	93	1	21029	ENSG00000120948		1
GO:BP	secretion by cell	GO:0032940	1	0	784	93	1	21029	ENSG00000104164		1
GO:BP	mitochondrial respiratory chain complex I assembly	GO:0032981	1	0	59	93	1	21029	ENSG00000174886		1
GO:BP	muscle cell proliferation	GO:0033002	1	0	190	93	1	21029	ENSG00000140945		1
GO:BP	regulation of organelle organization	GO:0033043	1	0	1109	93	1	21029	ENSG00000017797		1
GO:BP	cellular pigmentation	GO:0033059	1	0	53	93	1	21029	ENSG00000104164		1
GO:BP	positive regulation of natural killer cell activation	GO:0032816	1	0	23	93	1	21029	ENSG00000104164		1
GO:BP	calcium-mediated signaling	GO:0019722	1	0	203	93	1	21029	ENSG00000140945		1
GO:BP	B cell mediated immunity	GO:0019724	1	0	194	93	1	21029	ENSG00000161955		1
GO:BP	cellular homeostasis	GO:0019725	1	0	897	93	1	21029	ENSG00000023572		1
GO:BP	antimicrobial humoral response	GO:0019730	1	0	124	93	1	21029	ENSG00000159674		1
GO:BP	antibacterial humoral response	GO:0019731	1	0	61	93	1	21029	ENSG00000159674		1
GO:BP	lipid storage	GO:0019915	1	0	82	93	1	21029	ENSG00000118961		1
GO:BP	cGMP-mediated signaling	GO:0019934	1	0	33	93	1	21029	ENSG00000112541		1
GO:BP	cyclic-nucleotide-mediated signaling	GO:0019935	1	0	83	93	1	21029	ENSG00000112541		1
GO:BP	telencephalon development	GO:0021537	1	0	254	93	1	21029	ENSG00000137210		1
GO:BP	pallium development	GO:0021543	1	0	173	93	1	21029	ENSG00000137210		1
GO:BP	developmental maturation	GO:0021700	1	0	290	93	1	21029	ENSG00000104164		1
GO:BP	glial cell development	GO:0021782	1	0	114	93	1	21029	ENSG00000148826		1
GO:BP	cerebral cortex development	GO:0021987	1	0	117	93	1	21029	ENSG00000137210		1
GO:BP	central nervous system myelination	GO:0022010	1	0	22	93	1	21029	ENSG00000148826		1
GO:BP	ribose phosphate metabolic process	GO:0019693	1	0	393	93	1	21029	ENSG00000112541		1
GO:BP	glycine decarboxylation via glycine cleavage system	GO:0019464	1	0	5	93	1	21029	ENSG00000145020		1
GO:BP	negative regulation of translation	GO:0017148	1	0	172	93	1	21029	ENSG00000120948		1
GO:BP	peptidyl-serine phosphorylation	GO:0018105	1	0	313	93	1	21029	ENSG00000100749		1
GO:BP	peptidyl-threonine phosphorylation	GO:0018107	1	0	116	93	1	21029	ENSG00000100749		1
GO:BP	peptidyl-serine modification	GO:0018209	1	0	336	93	1	21029	ENSG00000100749		1
GO:BP	peptidyl-threonine modification	GO:0018210	1	0	125	93	1	21029	ENSG00000100749		1
GO:BP	protein prenylation	GO:0018342	1	0	13	93	1	21029	ENSG00000168522		1
GO:BP	protein geranylgeranylation	GO:0018344	1	0	7	93	1	21029	ENSG00000168522		1
GO:BP	viral gene expression	GO:0019080	1	0	98	93	1	21029	ENSG00000120948		1
GO:BP	viral transcription	GO:0019083	1	0	52	93	1	21029	ENSG00000120948		1
GO:BP	cytokine-mediated signaling pathway	GO:0019221	1	0	493	93	1	21029	ENSG00000171150		1
GO:BP	protein farnesylation	GO:0018343	1	0	4	93	1	21029	ENSG00000168522		1
GO:BP	membrane docking	GO:0022406	1	0	86	93	1	21029	ENSG00000104164		1
GO:BP	negative regulation of cell-cell adhesion	GO:0022408	1	0	188	93	1	21029	ENSG00000171150		1
GO:BP	extracellular matrix organization	GO:0030198	1	0	323	93	1	21029	ENSG00000004866		1
GO:BP	T cell differentiation	GO:0030217	1	0	266	93	1	21029	ENSG00000171150		1
GO:BP	apoptotic nuclear changes	GO:0030262	1	0	27	93	1	21029	ENSG00000180953		1
GO:BP	negative regulation of cell growth	GO:0030308	1	0	189	93	1	21029	ENSG00000180953		1
GO:BP	melanocyte differentiation	GO:0030318	1	0	26	93	1	21029	ENSG00000104164		1
GO:BP	regulation of cell migration	GO:0030334	1	0	894	93	1	21029	ENSG00000140945		1
GO:BP	positive regulation of cell migration	GO:0030335	1	0	524	93	1	21029	ENSG00000140945		1
GO:BP	membrane disassembly	GO:0030397	1	0	12	93	1	21029	ENSG00000100749		1
GO:BP	BMP signaling pathway	GO:0030509	1	0	158	93	1	21029	ENSG00000114374		1
GO:BP	forebrain development	GO:0030900	1	0	387	93	1	21029	ENSG00000137210		1
GO:BP	pancreas development	GO:0031016	1	0	81	93	1	21029	ENSG00000148826		1
GO:BP	endocrine pancreas development	GO:0031018	1	0	48	93	1	21029	ENSG00000148826		1
GO:BP	neuron projection development	GO:0031175	1	0	953	93	1	21029	ENSG00000104164		1
GO:BP	natural killer cell activation	GO:0030101	1	0	87	93	1	21029	ENSG00000104164		1
GO:BP	regulation of endocytosis	GO:0030100	1	0	205	93	1	21029	ENSG00000140945		1
GO:BP	lymphocyte differentiation	GO:0030098	1	0	390	93	1	21029	ENSG00000171150		1
GO:BP	positive regulation of cell-cell adhesion	GO:0022409	1	0	284	93	1	21029	ENSG00000171150		1
GO:BP	cellular process involved in reproduction in multicellular organism	GO:0022412	1	0	398	93	1	21029	ENSG00000109832		1
GO:BP	regulation of anatomical structure morphogenesis	GO:0022603	1	0	926	93	1	21029	ENSG00000017797		1
GO:BP	regulation of cell-cell adhesion	GO:0022407	1	0	439	93	1	21029	ENSG00000171150		1
GO:BP	regulation of transmembrane transporter activity	GO:0022898	1	0	261	93	1	21029	ENSG00000256053		1
GO:BP	signal release	GO:0023061	1	0	459	93	1	21029	ENSG00000104164		1
GO:BP	lamellipodium assembly	GO:0030032	1	0	73	93	1	21029	ENSG00000140945		1
GO:BP	hemopoiesis	GO:0030097	1	0	890	93	1	21029	ENSG00000171150		1
GO:BP	electron transport chain	GO:0022900	1	0	176	93	1	21029	ENSG00000023572		1
GO:BP	proteolysis involved in cellular protein catabolic process	GO:0051603	1	0	766	93	2	21029	ENSG00000171150,ENSG00000114374		1
GO:BP	defense response to virus	GO:0051607	1	0	271	93	2	21029	ENSG00000241258,ENSG00000159674		1
GO:BP	organelle localization	GO:0051640	1	0	541	93	2	21029	ENSG00000104164,ENSG00000157823		1
GO:BP	vesicle localization	GO:0051648	1	0	191	93	2	21029	ENSG00000104164,ENSG00000157823		1
GO:BP	establishment of vesicle localization	GO:0051650	1	0	174	93	2	21029	ENSG00000104164,ENSG00000157823		1
GO:BP	establishment of organelle localization	GO:0051656	1	0	409	93	2	21029	ENSG00000104164,ENSG00000157823		1
GO:BP	response to other organism	GO:0051707	1	0	1488	93	2	21029	ENSG00000241258,ENSG00000159674		1
GO:BP	positive regulation of cellular component movement	GO:0051272	1	0	561	93	2	21029	ENSG00000251562,ENSG00000140945		1
GO:BP	regulation of cellular component movement	GO:0051270	1	0	1029	93	2	21029	ENSG00000251562,ENSG00000140945		1
GO:BP	negative regulation of protein metabolic process	GO:0051248	1	0	1022	93	2	21029	ENSG00000171150,ENSG00000120948		1
GO:BP	negative regulation of multicellular organismal process	GO:0051241	1	0	996	93	2	21029	ENSG00000171150,ENSG00000148826		1
GO:BP	vesicle transport along microtubule	GO:0047496	1	0	45	93	2	21029	ENSG00000104164,ENSG00000157823		1
GO:BP	male gamete generation	GO:0048232	1	0	590	93	2	21029	ENSG00000114374,ENSG00000109832		1
GO:BP	organelle fission	GO:0048285	1	0	496	93	2	21029	ENSG00000017797,ENSG00000162735		1
GO:BP	synaptic vesicle transport	GO:0048489	1	0	40	93	2	21029	ENSG00000104164,ENSG00000157823		1
GO:BP	anterograde synaptic vesicle transport	GO:0048490	1	0	19	93	2	21029	ENSG00000104164,ENSG00000157823		1
GO:BP	secretion	GO:0046903	1	0	924	93	2	21029	ENSG00000187980,ENSG00000104164		1
GO:BP	glycerophospholipid biosynthetic process	GO:0046474	1	0	214	93	2	21029	ENSG00000187980,ENSG00000171150		1
GO:BP	glycerolipid metabolic process	GO:0046486	1	0	394	93	2	21029	ENSG00000187980,ENSG00000171150		1
GO:BP	phosphatidylinositol metabolic process	GO:0046488	1	0	161	93	2	21029	ENSG00000187980,ENSG00000171150		1
GO:BP	regulation of inflammatory response	GO:0050727	1	0	353	93	2	21029	ENSG00000245532,ENSG00000171150		1
GO:BP	regulation of immune response	GO:0050776	1	0	888	93	2	21029	ENSG00000161955,ENSG00000171150		1
GO:BP	positive regulation of immune response	GO:0050778	1	0	589	93	2	21029	ENSG00000161955,ENSG00000171150		1
GO:BP	multicellular organismal reproductive process	GO:0048609	1	0	870	93	2	21029	ENSG00000114374,ENSG00000109832		1
GO:BP	Ras protein signal transduction	GO:0007265	1	0	340	93	2	21029	ENSG00000017797,ENSG00000140945		1
GO:BP	positive regulation of cell communication	GO:0010647	1	0	1689	93	2	21029	ENSG00000140945,ENSG00000172613		1
GO:BP	regulation of cell death	GO:0010941	1	0	1575	93	2	21029	ENSG00000120948,ENSG00000172613		1
GO:BP	negative regulation of phosphorus metabolic process	GO:0010563	1	0	415	93	2	21029	ENSG00000171150,ENSG00000120948		1
GO:BP	response to organonitrogen compound	GO:0010243	1	0	1001	93	2	21029	ENSG00000171150,ENSG00000140945		1
GO:BP	regulation of cell cycle process	GO:0010564	1	0	675	93	2	21029	ENSG00000137210,ENSG00000172613		1
GO:BP	transport along microtubule	GO:0010970	1	0	156	93	2	21029	ENSG00000104164,ENSG00000157823		1
GO:BP	lipid catabolic process	GO:0016042	1	0	333	93	2	21029	ENSG00000187980,ENSG00000118961		1
GO:BP	organic anion transport	GO:0015711	1	0	361	93	2	21029	ENSG00000187980,ENSG00000008394		1
GO:BP	axo-dendritic transport	GO:0008088	1	0	76	93	2	21029	ENSG00000104164,ENSG00000157823		1
GO:BP	anterograde axonal transport	GO:0008089	1	0	49	93	2	21029	ENSG00000104164,ENSG00000157823		1
GO:BP	lipid biosynthetic process	GO:0008610	1	0	694	93	2	21029	ENSG00000187980,ENSG00000171150		1
GO:BP	gamete generation	GO:0007276	1	0	737	93	2	21029	ENSG00000114374,ENSG00000109832		1
GO:BP	spermatogenesis	GO:0007283	1	0	571	93	2	21029	ENSG00000114374,ENSG00000109832		1
GO:BP	phospholipid biosynthetic process	GO:0008654	1	0	259	93	2	21029	ENSG00000187980,ENSG00000171150		1
GO:BP	regulation of mitotic cell cycle	GO:0007346	1	0	466	93	2	21029	ENSG00000137210,ENSG00000172613		1
GO:BP	central nervous system development	GO:0007417	1	0	1040	93	2	21029	ENSG00000137210,ENSG00000148826		1
GO:BP	sensory perception	GO:0007600	1	0	965	93	2	21029	ENSG00000108370,ENSG00000280709		1
GO:BP	response to toxic substance	GO:0009636	1	0	233	93	2	21029	ENSG00000008394,ENSG00000017797		1
GO:BP	anatomical structure morphogenesis	GO:0009653	1	0	2685	93	2	21029	ENSG00000017797,ENSG00000140945		1
GO:BP	positive regulation of signal transduction	GO:0009967	1	0	1495	93	2	21029	ENSG00000140945,ENSG00000172613		1
GO:BP	response to virus	GO:0009615	1	0	365	93	2	21029	ENSG00000241258,ENSG00000159674		1
GO:BP	response to biotic stimulus	GO:0009607	1	0	1529	93	2	21029	ENSG00000241258,ENSG00000159674		1
GO:BP	response to light stimulus	GO:0009416	1	0	312	93	2	21029	ENSG00000180953,ENSG00000108370		1
GO:BP	poly(A)+ mRNA export from nucleus	GO:0016973	1	0	22	93	2	21029	ENSG00000109832,ENSG00000205323		1
GO:BP	negative regulation of cellular protein metabolic process	GO:0032269	1	0	957	93	2	21029	ENSG00000171150,ENSG00000120948		1
GO:BP	regulation of defense response	GO:0031347	1	0	606	93	2	21029	ENSG00000245532,ENSG00000171150		1
GO:BP	negative regulation of protein modification process	GO:0031400	1	0	493	93	2	21029	ENSG00000171150,ENSG00000120948		1
GO:BP	multicellular organism reproduction	GO:0032504	1	0	890	93	2	21029	ENSG00000114374,ENSG00000109832		1
GO:BP	positive regulation of protein modification process	GO:0031401	1	0	966	93	2	21029	ENSG00000017797,ENSG00000168522		1
GO:BP	positive regulation of response to external stimulus	GO:0032103	1	0	435	93	2	21029	ENSG00000245532,ENSG00000140945		1
GO:BP	methylation	GO:0032259	1	0	371	93	2	21029	ENSG00000254959,ENSG00000145020		1
GO:BP	mitochondrial translation	GO:0032543	1	0	79	93	2	21029	ENSG00000182768,ENSG00000257218		1
GO:BP	interleukin-6 production	GO:0032635	1	0	147	93	2	21029	ENSG00000171150,ENSG00000159674		1
GO:BP	response to lipid	GO:0033993	1	0	887	93	2	21029	ENSG00000008394,ENSG00000159674		1
GO:BP	protein localization to nucleus	GO:0034504	1	0	300	93	2	21029	ENSG00000086200,ENSG00000120948		1
GO:BP	cellular response to oxidative stress	GO:0034599	1	0	273	93	2	21029	ENSG00000008394,ENSG00000023572		1
GO:BP	regulation of interleukin-6 production	GO:0032675	1	0	147	93	2	21029	ENSG00000171150,ENSG00000159674		1
GO:BP	mitochondrial respiratory chain complex assembly	GO:0033108	1	0	95	93	2	21029	ENSG00000174886,ENSG00000256053		1
GO:BP	carboxylic acid metabolic process	GO:0019752	1	0	933	93	2	21029	ENSG00000145020,ENSG00000257218		1
GO:BP	second-messenger-mediated signaling	GO:0019932	1	0	305	93	2	21029	ENSG00000112541,ENSG00000140945		1
GO:BP	modification-dependent protein catabolic process	GO:0019941	1	0	671	93	2	21029	ENSG00000171150,ENSG00000114374		1
GO:BP	sexual reproduction	GO:0019953	1	0	898	93	2	21029	ENSG00000114374,ENSG00000109832		1
GO:BP	peptidyl-tyrosine phosphorylation	GO:0018108	1	0	372	93	2	21029	ENSG00000142235,ENSG00000171150		1
GO:BP	peptidyl-tyrosine modification	GO:0018212	1	0	375	93	2	21029	ENSG00000142235,ENSG00000171150		1
GO:BP	regulation of cell adhesion	GO:0030155	1	0	733	93	2	21029	ENSG00000171150,ENSG00000140945		1
GO:BP	regulation of proteolysis	GO:0030162	1	0	728	93	2	21029	ENSG00000180953,ENSG00000171150		1
GO:BP	protein catabolic process	GO:0030163	1	0	985	93	2	21029	ENSG00000171150,ENSG00000114374		1
GO:BP	neuron differentiation	GO:0030182	1	0	1364	93	2	21029	ENSG00000182768,ENSG00000104164		1
GO:BP	cytoskeleton-dependent intracellular transport	GO:0030705	1	0	194	93	2	21029	ENSG00000104164,ENSG00000157823		1
GO:BP	cellular component disassembly	GO:0022411	1	0	449	93	2	21029	ENSG00000180953,ENSG00000100749		1
GO:BP	reproductive process	GO:0022414	1	0	1521	93	2	21029	ENSG00000114374,ENSG00000109832		1
GO:BP	ribonucleoprotein complex assembly	GO:0022618	1	0	1623	93	2	21029	ENSG00000136450,ENSG00000232973		1
GO:BP	positive regulation of signaling	GO:0023056	1	0	1693	93	2	21029	ENSG00000140945,ENSG00000172613		1
GO:BP	cell projection assembly	GO:0030031	1	0	562	93	2	21029	ENSG00000163075,ENSG00000140945		1
GO:BP	regulation of hydrolase activity	GO:0051336	1	0	976	93	3	21029	ENSG00000180953,ENSG00000017797,ENSG00000168522		1
GO:BP	positive regulation of hydrolase activity	GO:0051345	1	0	557	93	3	21029	ENSG00000180953,ENSG00000017797,ENSG00000168522		1
GO:BP	regulation of phosphorus metabolic process	GO:0051174	1	0	1369	93	3	21029	ENSG00000171150,ENSG00000017797,ENSG00000120948		1
GO:BP	establishment of RNA localization	GO:0051236	1	0	165	93	3	21029	ENSG00000109832,ENSG00000136450,ENSG00000205323		1
GO:BP	regulation of lymphocyte activation	GO:0051249	1	0	523	93	3	21029	ENSG00000161955,ENSG00000104164,ENSG00000171150		1
GO:BP	positive regulation of lymphocyte activation	GO:0051251	1	0	364	93	3	21029	ENSG00000161955,ENSG00000104164,ENSG00000171150		1
GO:BP	negative regulation of RNA metabolic process	GO:0051253	1	0	1395	93	3	21029	ENSG00000120948,ENSG00000148826,ENSG00000205323		1
GO:BP	positive regulation of RNA metabolic process	GO:0051254	1	0	1729	93	3	21029	ENSG00000064489,ENSG00000120948,ENSG00000140945		1
GO:BP	cell development	GO:0048468	1	0	2079	93	3	21029	ENSG00000104164,ENSG00000109832,ENSG00000148826		1
GO:BP	lymphocyte activation	GO:0046649	1	0	788	93	3	21029	ENSG00000161955,ENSG00000104164,ENSG00000171150		1
GO:BP	heterocycle catabolic process	GO:0046700	1	0	473	93	3	21029	ENSG00000180953,ENSG00000112541,ENSG00000120948		1
GO:BP	RNA transport	GO:0050658	1	0	162	93	3	21029	ENSG00000109832,ENSG00000136450,ENSG00000205323		1
GO:BP	nucleic acid transport	GO:0050657	1	0	162	93	3	21029	ENSG00000109832,ENSG00000136450,ENSG00000205323		1
GO:BP	negative regulation of response to stimulus	GO:0048585	1	0	1604	93	3	21029	ENSG00000171150,ENSG00000108370,ENSG00000112541		1
GO:BP	generation of neurons	GO:0048699	1	0	1519	93	3	21029	ENSG00000182768,ENSG00000104164,ENSG00000148826		1
GO:BP	nucleobase-containing compound catabolic process	GO:0034655	1	0	435	93	3	21029	ENSG00000180953,ENSG00000112541,ENSG00000120948		1
GO:BP	negative regulation of cell communication	GO:0010648	1	0	1347	93	3	21029	ENSG00000171150,ENSG00000108370,ENSG00000112541		1
GO:BP	lipid localization	GO:0010876	1	0	440	93	3	21029	ENSG00000187980,ENSG00000118961,ENSG00000186314		1
GO:BP	endomembrane system organization	GO:0010256	1	0	535	93	3	21029	ENSG00000100749,ENSG00000120948,ENSG00000215252		1
GO:BP	positive regulation of macromolecule biosynthetic process	GO:0010557	1	0	1839	93	3	21029	ENSG00000182768,ENSG00000064489,ENSG00000140945		1
GO:BP	negative regulation of macromolecule biosynthetic process	GO:0010558	1	0	1523	93	3	21029	ENSG00000120948,ENSG00000148826,ENSG00000205323		1
GO:BP	mRNA metabolic process	GO:0016071	1	0	2153	93	3	21029	ENSG00000120948,ENSG00000136450,ENSG00000232973		1
GO:BP	cell migration	GO:0016477	1	0	1454	93	3	21029	ENSG00000275688,ENSG00000114374,ENSG00000140945		1
GO:BP	protein ubiquitination	GO:0016567	1	0	832	93	3	21029	ENSG00000171150,ENSG00000012963,ENSG00000185880		1
GO:BP	nucleobase-containing compound transport	GO:0015931	1	0	225	93	3	21029	ENSG00000109832,ENSG00000136450,ENSG00000205323		1
GO:BP	negative regulation of signal transduction	GO:0009968	1	0	1242	93	3	21029	ENSG00000171150,ENSG00000108370,ENSG00000112541		1
GO:BP	positive regulation of cell population proliferation	GO:0008284	1	0	925	93	3	21029	ENSG00000161955,ENSG00000245532,ENSG00000140945		1
GO:BP	RNA splicing	GO:0008380	1	0	1841	93	3	21029	ENSG00000120948,ENSG00000136450,ENSG00000232973		1
GO:BP	positive regulation of biosynthetic process	GO:0009891	1	0	1975	93	3	21029	ENSG00000182768,ENSG00000064489,ENSG00000140945		1
GO:BP	regulation of catabolic process	GO:0009894	1	0	989	93	3	21029	ENSG00000180953,ENSG00000171150,ENSG00000120948		1
GO:BP	positive regulation of catabolic process	GO:0009896	1	0	505	93	3	21029	ENSG00000180953,ENSG00000171150,ENSG00000120948		1
GO:BP	response to radiation	GO:0009314	1	0	439	93	3	21029	ENSG00000180953,ENSG00000108370,ENSG00000172613		1
GO:BP	protein import	GO:0017038	1	0	214	93	3	21029	ENSG00000086200,ENSG00000120948,ENSG00000162735		1
GO:BP	protein modification by small protein conjugation	GO:0032446	1	0	889	93	3	21029	ENSG00000171150,ENSG00000012963,ENSG00000185880		1
GO:BP	positive regulation of cellular biosynthetic process	GO:0031328	1	0	1942	93	3	21029	ENSG00000182768,ENSG00000064489,ENSG00000140945		1
GO:BP	regulation of cellular catabolic process	GO:0031329	1	0	850	93	3	21029	ENSG00000180953,ENSG00000171150,ENSG00000120948		1
GO:BP	positive regulation of cellular catabolic process	GO:0031331	1	0	437	93	3	21029	ENSG00000180953,ENSG00000171150,ENSG00000120948		1
GO:BP	regulation of protein stability	GO:0031647	1	0	299	93	3	21029	ENSG00000256053,ENSG00000120948,ENSG00000162735		1
GO:BP	regulation of response to external stimulus	GO:0032101	1	0	927	93	3	21029	ENSG00000245532,ENSG00000171150,ENSG00000140945		1
GO:BP	negative regulation of cellular biosynthetic process	GO:0031327	1	0	1581	93	3	21029	ENSG00000120948,ENSG00000148826,ENSG00000205323		1
GO:BP	neurogenesis	GO:0022008	1	0	1639	93	3	21029	ENSG00000182768,ENSG00000104164,ENSG00000148826		1
GO:BP	organophosphate metabolic process	GO:0019637	1	0	938	93	3	21029	ENSG00000187980,ENSG00000171150,ENSG00000112541		1
GO:BP	peptidyl-amino acid modification	GO:0018193	1	0	1267	93	3	21029	ENSG00000142235,ENSG00000171150,ENSG00000100749		1
GO:BP	regulation of phosphate metabolic process	GO:0019220	1	0	1367	93	3	21029	ENSG00000171150,ENSG00000017797,ENSG00000120948		1
GO:BP	aromatic compound catabolic process	GO:0019439	1	0	494	93	3	21029	ENSG00000180953,ENSG00000112541,ENSG00000120948		1
GO:BP	biological adhesion	GO:0022610	1	0	1487	93	3	21029	ENSG00000171150,ENSG00000140945,ENSG00000159674		1
GO:BP	negative regulation of signaling	GO:0023057	1	0	1350	93	3	21029	ENSG00000171150,ENSG00000108370,ENSG00000112541		1
GO:BP	cell projection organization	GO:0030030	1	0	1521	93	3	21029	ENSG00000163075,ENSG00000104164,ENSG00000140945		1
GO:BP	regulation of multicellular organismal process	GO:0051239	1	0	2623	93	4	21029	ENSG00000161955,ENSG00000171150,ENSG00000148826,ENSG00000159674		1
GO:BP	negative regulation of nitrogen compound metabolic process	GO:0051172	1	0	2330	93	4	21029	ENSG00000171150,ENSG00000120948,ENSG00000148826,ENSG00000205323		1
GO:BP	positive regulation of multicellular organismal process	GO:0051240	1	0	1421	93	4	21029	ENSG00000161955,ENSG00000171150,ENSG00000148826,ENSG00000159674		1
GO:BP	cell motility	GO:0048870	1	0	1645	93	4	21029	ENSG00000251562,ENSG00000275688,ENSG00000114374,ENSG00000140945		1
GO:BP	cell population proliferation	GO:0008283	1	0	1940	93	4	21029	ENSG00000161955,ENSG00000245532,ENSG00000137210,ENSG00000140945		1
GO:BP	nervous system development	GO:0007399	1	0	2428	93	4	21029	ENSG00000182768,ENSG00000104164,ENSG00000137210,ENSG00000148826		1
GO:BP	response to abiotic stimulus	GO:0009628	1	0	1121	93	4	21029	ENSG00000180953,ENSG00000023572,ENSG00000108370,ENSG00000172613		1
GO:BP	response to endogenous stimulus	GO:0009719	1	0	1551	93	4	21029	ENSG00000171150,ENSG00000114374,ENSG00000140945,ENSG00000168522		1
GO:BP	negative regulation of biosynthetic process	GO:0009890	1	0	1610	93	4	21029	ENSG00000256053,ENSG00000120948,ENSG00000148826,ENSG00000205323		1
GO:BP	macromolecule catabolic process	GO:0009057	1	0	1341	93	4	21029	ENSG00000180953,ENSG00000171150,ENSG00000114374,ENSG00000120948		1
GO:BP	regulation of protein modification process	GO:0031399	1	0	1477	93	4	21029	ENSG00000171150,ENSG00000017797,ENSG00000120948,ENSG00000168522		1
GO:BP	regulation of cellular amide metabolic process	GO:0034248	1	0	446	93	4	21029	ENSG00000182768,ENSG00000109832,ENSG00000120948,ENSG00000205323		1
GO:BP	regulation of localization	GO:0032879	1	0	2701	93	4	21029	ENSG00000251562,ENSG00000256053,ENSG00000120948,ENSG00000140945		1
GO:BP	cell cycle process	GO:0022402	1	0	1194	93	4	21029	ENSG00000137210,ENSG00000100749,ENSG00000172613,ENSG00000215252		1
GO:BP	ribonucleoprotein complex biogenesis	GO:0022613	1	0	1870	93	4	21029	ENSG00000182768,ENSG00000105793,ENSG00000136450,ENSG00000232973		1
GO:BP	positive regulation of protein metabolic process	GO:0051247	1	0	1448	93	5	21029	ENSG00000182768,ENSG00000180953,ENSG00000171150,ENSG00000017797,ENSG00000168522		1
GO:BP	animal organ development	GO:0048513	1	0	3494	93	5	21029	ENSG00000064489,ENSG00000171150,ENSG00000137210,ENSG00000148826,ENSG00000163703		1
GO:BP	positive regulation of response to stimulus	GO:0048584	1	0	2111	93	5	21029	ENSG00000161955,ENSG00000245532,ENSG00000171150,ENSG00000140945,ENSG00000172613		1
GO:BP	positive regulation of gene expression	GO:0010628	1	0	1117	93	5	21029	ENSG00000182768,ENSG00000161955,ENSG00000245532,ENSG00000120948,ENSG00000159674		1
GO:BP	vesicle-mediated transport	GO:0016192	1	0	1597	93	5	21029	ENSG00000104164,ENSG00000157823,ENSG00000017797,ENSG00000140945,ENSG00000159674		1
GO:BP	positive regulation of cellular protein metabolic process	GO:0032270	1	0	1361	93	5	21029	ENSG00000182768,ENSG00000180953,ENSG00000171150,ENSG00000017797,ENSG00000168522		1
GO:BP	cellular response to stress	GO:0033554	1	0	1852	93	5	21029	ENSG00000171150,ENSG00000008394,ENSG00000023572,ENSG00000172613,ENSG00000267618		1
GO:BP	negative regulation of cellular metabolic process	GO:0031324	1	0	2493	93	5	21029	ENSG00000171150,ENSG00000256053,ENSG00000120948,ENSG00000148826,ENSG00000205323		1
GO:BP	localization within membrane	GO:0051668	1	0	883	93	6	21029	ENSG00000235831,ENSG00000240474,ENSG00000140945,ENSG00000162735,ENSG00000168522,ENSG00000266718		1
GO:BP	regulation of catalytic activity	GO:0050790	1	0	2314	93	6	21029	ENSG00000180953,ENSG00000171150,ENSG00000256053,ENSG00000017797,ENSG00000108370,ENSG00000168522		1
GO:BP	regulation of developmental process	GO:0050793	1	0	2421	93	6	21029	ENSG00000161955,ENSG00000104164,ENSG00000004866,ENSG00000171150,ENSG00000017797,ENSG00000148826		1
GO:BP	phosphorylation	GO:0016310	1	0	1841	93	6	21029	ENSG00000230626,ENSG00000142235,ENSG00000171150,ENSG00000017797,ENSG00000100749,ENSG00000120948		1
GO:BP	programmed cell death	GO:0012501	1	0	1908	93	6	21029	ENSG00000180953,ENSG00000256053,ENSG00000023572,ENSG00000120948,ENSG00000172613,ENSG00000185880		1
GO:BP	cell death	GO:0008219	1	0	2057	93	6	21029	ENSG00000180953,ENSG00000256053,ENSG00000023572,ENSG00000120948,ENSG00000172613,ENSG00000185880		1
GO:BP	protein localization to organelle	GO:0033365	1	0	1105	93	6	21029	ENSG00000235831,ENSG00000240474,ENSG00000086200,ENSG00000120948,ENSG00000162735,ENSG00000266718		1
GO:BP	cellular macromolecule biosynthetic process	GO:0034645	1	0	1564	93	7	21029	ENSG00000182768,ENSG00000214654,ENSG00000109832,ENSG00000120948,ENSG00000205323,ENSG00000224843,ENSG00000257218		1
GO:BP	regulation of cell communication	GO:0010646	1	0	3313	93	7	21029	ENSG00000171150,ENSG00000017797,ENSG00000023572,ENSG00000108370,ENSG00000112541,ENSG00000140945,ENSG00000172613		1
GO:BP	response to organic substance	GO:0010033	1	0	3009	93	7	21029	ENSG00000171150,ENSG00000114374,ENSG00000008394,ENSG00000023572,ENSG00000140945,ENSG00000159674,ENSG00000168522		1
GO:BP	regulation of signal transduction	GO:0009966	1	0	2929	93	7	21029	ENSG00000171150,ENSG00000017797,ENSG00000023572,ENSG00000108370,ENSG00000112541,ENSG00000140945,ENSG00000172613		1
GO:BP	regulation of signaling	GO:0023051	1	0	3327	93	7	21029	ENSG00000171150,ENSG00000017797,ENSG00000023572,ENSG00000108370,ENSG00000112541,ENSG00000140945,ENSG00000172613		1
GO:BP	regulation of protein metabolic process	GO:0051246	1	0	2472	93	8	21029	ENSG00000182768,ENSG00000180953,ENSG00000171150,ENSG00000109832,ENSG00000017797,ENSG00000120948,ENSG00000168522,ENSG00000205323		1
GO:BP	cellular developmental process	GO:0048869	1	0	4210	93	8	21029	ENSG00000182768,ENSG00000104164,ENSG00000004866,ENSG00000171150,ENSG00000109832,ENSG00000023572,ENSG00000148826,ENSG00000225783		1
GO:BP	protein transport	GO:0015031	1	0	1829	93	8	21029	ENSG00000235831,ENSG00000104164,ENSG00000157823,ENSG00000240474,ENSG00000086200,ENSG00000120948,ENSG00000162735,ENSG00000266718		1
GO:BP	catabolic process	GO:0009056	1	0	2547	93	8	21029	ENSG00000187980,ENSG00000180953,ENSG00000171150,ENSG00000114374,ENSG00000112541,ENSG00000118961,ENSG00000120948,ENSG00000145020		1
GO:BP	regulation of cellular protein metabolic process	GO:0032268	1	0	2309	93	8	21029	ENSG00000182768,ENSG00000180953,ENSG00000171150,ENSG00000109832,ENSG00000017797,ENSG00000120948,ENSG00000168522,ENSG00000205323		1
GO:BP	cellular protein localization	GO:0034613	1	0	1954	93	8	21029	ENSG00000235831,ENSG00000157823,ENSG00000240474,ENSG00000086200,ENSG00000120948,ENSG00000162735,ENSG00000168522,ENSG00000266718		1
GO:BP	cell differentiation	GO:0030154	1	0	4128	93	8	21029	ENSG00000182768,ENSG00000104164,ENSG00000004866,ENSG00000171150,ENSG00000109832,ENSG00000023572,ENSG00000148826,ENSG00000225783		1
GO:BP	regulation of RNA metabolic process	GO:0051252	1	0	3700	93	9	21029	ENSG00000064489,ENSG00000233757,ENSG00000283463,ENSG00000023572,ENSG00000120948,ENSG00000140945,ENSG00000148826,ENSG00000204604,ENSG00000205323		1
GO:BP	regulation of response to stimulus	GO:0048583	1	0	3841	93	9	21029	ENSG00000161955,ENSG00000245532,ENSG00000171150,ENSG00000017797,ENSG00000023572,ENSG00000108370,ENSG00000112541,ENSG00000140945,ENSG00000172613		1
GO:BP	system development	GO:0048731	1	0	4784	93	9	21029	ENSG00000182768,ENSG00000161955,ENSG00000064489,ENSG00000104164,ENSG00000171150,ENSG00000137210,ENSG00000140945,ENSG00000148826,ENSG00000163703		1
GO:BP	multicellular organism development	GO:0007275	1	0	5114	93	9	21029	ENSG00000182768,ENSG00000161955,ENSG00000064489,ENSG00000104164,ENSG00000171150,ENSG00000137210,ENSG00000140945,ENSG00000148826,ENSG00000163703		1
GO:BP	response to external stimulus	GO:0009605	1	0	2752	93	9	21029	ENSG00000241258,ENSG00000275688,ENSG00000245532,ENSG00000104164,ENSG00000171150,ENSG00000017797,ENSG00000023572,ENSG00000140945,ENSG00000159674		1
GO:BP	RNA biosynthetic process	GO:0032774	1	0	3568	93	9	21029	ENSG00000064489,ENSG00000241258,ENSG00000233757,ENSG00000283463,ENSG00000023572,ENSG00000140945,ENSG00000148826,ENSG00000204604,ENSG00000205323		1
GO:BP	nucleobase-containing compound biosynthetic process	GO:0034654	1	0	3953	93	9	21029	ENSG00000064489,ENSG00000241258,ENSG00000233757,ENSG00000283463,ENSG00000023572,ENSG00000140945,ENSG00000148826,ENSG00000204604,ENSG00000205323		1
GO:BP	heterocycle biosynthetic process	GO:0018130	1	0	4024	93	9	21029	ENSG00000064489,ENSG00000241258,ENSG00000233757,ENSG00000283463,ENSG00000023572,ENSG00000140945,ENSG00000148826,ENSG00000204604,ENSG00000205323		1
GO:BP	aromatic compound biosynthetic process	GO:0019438	1	0	4035	93	9	21029	ENSG00000064489,ENSG00000241258,ENSG00000233757,ENSG00000283463,ENSG00000023572,ENSG00000140945,ENSG00000148826,ENSG00000204604,ENSG00000205323		1
GO:BP	positive regulation of cellular metabolic process	GO:0031325	1	0	3176	93	9	21029	ENSG00000182768,ENSG00000161955,ENSG00000064489,ENSG00000180953,ENSG00000171150,ENSG00000017797,ENSG00000120948,ENSG00000140945,ENSG00000168522		1
GO:BP	negative regulation of cellular process	GO:0048523	1	0	4818	93	10	21029	ENSG00000180953,ENSG00000171150,ENSG00000256053,ENSG00000108370,ENSG00000112541,ENSG00000120948,ENSG00000140945,ENSG00000148826,ENSG00000172613,ENSG00000205323		1
GO:BP	protein localization	GO:0008104	1	0	2700	93	10	21029	ENSG00000235831,ENSG00000104164,ENSG00000157823,ENSG00000240474,ENSG00000086200,ENSG00000120948,ENSG00000162735,ENSG00000164142,ENSG00000168522,ENSG00000266718		1
GO:BP	establishment of localization in cell	GO:0051649	1	0	2405	93	11	21029	ENSG00000235831,ENSG00000104164,ENSG00000157823,ENSG00000109832,ENSG00000240474,ENSG00000137210,ENSG00000086200,ENSG00000120948,ENSG00000162735,ENSG00000205323,ENSG00000266718		1
GO:BP	intracellular transport	GO:0046907	1	0	1826	93	11	21029	ENSG00000235831,ENSG00000104164,ENSG00000157823,ENSG00000109832,ENSG00000240474,ENSG00000137210,ENSG00000086200,ENSG00000120948,ENSG00000162735,ENSG00000205323,ENSG00000266718		1
GO:BP	anatomical structure development	GO:0048856	1	0	5718	93	11	21029	ENSG00000182768,ENSG00000161955,ENSG00000064489,ENSG00000104164,ENSG00000171150,ENSG00000109832,ENSG00000137210,ENSG00000017797,ENSG00000140945,ENSG00000148826,ENSG00000163703		1
GO:BP	positive regulation of macromolecule metabolic process	GO:0010604	1	0	3378	93	11	21029	ENSG00000182768,ENSG00000161955,ENSG00000064489,ENSG00000245532,ENSG00000180953,ENSG00000171150,ENSG00000017797,ENSG00000120948,ENSG00000140945,ENSG00000159674,ENSG00000168522		1
GO:BP	regulation of macromolecule biosynthetic process	GO:0010556	1	0	3926	93	11	21029	ENSG00000182768,ENSG00000064489,ENSG00000233757,ENSG00000283463,ENSG00000109832,ENSG00000023572,ENSG00000120948,ENSG00000140945,ENSG00000148826,ENSG00000204604,ENSG00000205323		1
GO:BP	positive regulation of metabolic process	GO:0009893	1	0	3678	93	11	21029	ENSG00000182768,ENSG00000161955,ENSG00000064489,ENSG00000245532,ENSG00000180953,ENSG00000171150,ENSG00000017797,ENSG00000120948,ENSG00000140945,ENSG00000159674,ENSG00000168522		1
GO:BP	regulation of cellular biosynthetic process	GO:0031326	1	0	4081	93	11	21029	ENSG00000182768,ENSG00000064489,ENSG00000233757,ENSG00000283463,ENSG00000109832,ENSG00000023572,ENSG00000120948,ENSG00000140945,ENSG00000148826,ENSG00000204604,ENSG00000205323		1
GO:BP	regulation of nucleobase-containing compound metabolic process	GO:0019219	1	0	3945	93	11	21029	ENSG00000161955,ENSG00000064489,ENSG00000233757,ENSG00000180953,ENSG00000283463,ENSG00000023572,ENSG00000120948,ENSG00000140945,ENSG00000148826,ENSG00000204604,ENSG00000205323		1
GO:BP	regulation of biosynthetic process	GO:0009889	1	0	4141	93	12	21029	ENSG00000182768,ENSG00000064489,ENSG00000233757,ENSG00000256053,ENSG00000283463,ENSG00000109832,ENSG00000023572,ENSG00000120948,ENSG00000140945,ENSG00000148826,ENSG00000204604,ENSG00000205323		1
GO:BP	cellular localization	GO:0051641	1	0	3117	93	13	21029	ENSG00000235831,ENSG00000104164,ENSG00000157823,ENSG00000109832,ENSG00000240474,ENSG00000137210,ENSG00000086200,ENSG00000120948,ENSG00000140945,ENSG00000162735,ENSG00000168522,ENSG00000205323,ENSG00000266718		1
GO:BP	positive regulation of cellular process	GO:0048522	1	0	5561	93	15	21029	ENSG00000182768,ENSG00000161955,ENSG00000064489,ENSG00000251562,ENSG00000245532,ENSG00000180953,ENSG00000104164,ENSG00000171150,ENSG00000256053,ENSG00000017797,ENSG00000120948,ENSG00000140945,ENSG00000148826,ENSG00000168522,ENSG00000172613		1
GO:BP	macromolecule biosynthetic process	GO:0009059	1	0	4880	93	15	21029	ENSG00000182768,ENSG00000064489,ENSG00000241258,ENSG00000233757,ENSG00000214654,ENSG00000283463,ENSG00000109832,ENSG00000023572,ENSG00000120948,ENSG00000140945,ENSG00000148826,ENSG00000204604,ENSG00000205323,ENSG00000224843,ENSG00000257218		1
GO:BP	multicellular organismal process	GO:0032501	1	0	7474	93	15	21029	ENSG00000182768,ENSG00000161955,ENSG00000064489,ENSG00000163075,ENSG00000104164,ENSG00000171150,ENSG00000114374,ENSG00000109832,ENSG00000137210,ENSG00000108370,ENSG00000140945,ENSG00000148826,ENSG00000159674,ENSG00000163703,ENSG00000280709		1
GO:BP	developmental process	GO:0032502	1	0	6326	93	15	21029	ENSG00000182768,ENSG00000161955,ENSG00000064489,ENSG00000104164,ENSG00000004866,ENSG00000171150,ENSG00000114374,ENSG00000109832,ENSG00000137210,ENSG00000017797,ENSG00000023572,ENSG00000140945,ENSG00000148826,ENSG00000163703,ENSG00000225783		1
GO:BP	protein metabolic process	GO:0019538	1	0	5389	93	17	21029	ENSG00000182768,ENSG00000230626,ENSG00000180953,ENSG00000214654,ENSG00000142235,ENSG00000171150,ENSG00000114374,ENSG00000109832,ENSG00000012963,ENSG00000017797,ENSG00000100749,ENSG00000120948,ENSG00000168522,ENSG00000185880,ENSG00000205323,ENSG00000224843,ENSG00000257218		1
GO:BP	biosynthetic process	GO:0009058	1	0	5956	93	18	21029	ENSG00000182768,ENSG00000064489,ENSG00000241258,ENSG00000233757,ENSG00000187980,ENSG00000214654,ENSG00000171150,ENSG00000256053,ENSG00000283463,ENSG00000109832,ENSG00000023572,ENSG00000120948,ENSG00000140945,ENSG00000148826,ENSG00000204604,ENSG00000205323,ENSG00000224843,ENSG00000257218		1
GO:BP	organophosphate biosynthetic process	GO:0090407	1	0	556	93	2	21029	ENSG00000187980,ENSG00000171150		1
GO:BP	nuclear membrane organization	GO:0071763	1	0	34	93	2	21029	ENSG00000100749,ENSG00000120948		1
GO:BP	ribonucleoprotein complex subunit organization	GO:0071826	1	0	1630	93	2	21029	ENSG00000136450,ENSG00000232973		1
GO:BP	circulatory system development	GO:0072359	1	0	1089	93	2	21029	ENSG00000140945,ENSG00000163703		1
GO:BP	organelle transport along microtubule	GO:0072384	1	0	85	93	2	21029	ENSG00000104164,ENSG00000157823		1
GO:BP	intrinsic apoptotic signaling pathway	GO:0097193	1	0	296	93	2	21029	ENSG00000256053,ENSG00000172613		1
GO:BP	plasma membrane bounded cell projection assembly	GO:0120031	1	0	548	93	2	21029	ENSG00000163075,ENSG00000140945		1
GO:BP	mitochondrial gene expression	GO:0140053	1	0	111	93	2	21029	ENSG00000182768,ENSG00000257218		1
GO:BP	export from cell	GO:0140352	1	0	840	93	2	21029	ENSG00000104164,ENSG00000017797		1
GO:BP	defense response to symbiont	GO:0140546	1	0	272	93	2	21029	ENSG00000241258,ENSG00000159674		1
GO:BP	non-membrane-bounded organelle assembly	GO:0140694	1	0	373	93	2	21029	ENSG00000182768,ENSG00000215252		1
GO:BP	vesicle cytoskeletal trafficking	GO:0099518	1	0	70	93	2	21029	ENSG00000104164,ENSG00000157823		1
GO:BP	synaptic vesicle transport along microtubule	GO:0099517	1	0	19	93	2	21029	ENSG00000104164,ENSG00000157823		1
GO:BP	synaptic vesicle cytoskeletal transport	GO:0099514	1	0	19	93	2	21029	ENSG00000104164,ENSG00000157823		1
GO:BP	synaptic vesicle localization	GO:0097479	1	0	53	93	2	21029	ENSG00000104164,ENSG00000157823		1
GO:BP	defense response to other organism	GO:0098542	1	0	1124	93	2	21029	ENSG00000241258,ENSG00000159674		1
GO:BP	cell-cell adhesion	GO:0098609	1	0	888	93	2	21029	ENSG00000171150,ENSG00000140945		1
GO:BP	detoxification	GO:0098754	1	0	135	93	2	21029	ENSG00000008394,ENSG00000017797		1
GO:BP	axonal transport	GO:0098930	1	0	64	93	2	21029	ENSG00000104164,ENSG00000157823		1
GO:BP	cellular response to chemical stress	GO:0062197	1	0	322	93	2	21029	ENSG00000008394,ENSG00000023572		1
GO:BP	response to lipoprotein particle	GO:0055094	1	0	29	93	2	21029	ENSG00000171150,ENSG00000140945		1
GO:BP	cellular response to low-density lipoprotein particle stimulus	GO:0071404	1	0	18	93	2	21029	ENSG00000171150,ENSG00000140945		1
GO:BP	cellular response to light stimulus	GO:0071482	1	0	122	93	2	21029	ENSG00000180953,ENSG00000108370		1
GO:BP	cellular response to endogenous stimulus	GO:0071495	1	0	1310	93	2	21029	ENSG00000114374,ENSG00000168522		1
GO:BP	response to transforming growth factor beta	GO:0071559	1	0	245	93	2	21029	ENSG00000114374,ENSG00000168522		1
GO:BP	cellular response to transforming growth factor beta stimulus	GO:0071560	1	0	239	93	2	21029	ENSG00000114374,ENSG00000168522		1
GO:BP	cellular response to lipoprotein particle stimulus	GO:0071402	1	0	31	93	2	21029	ENSG00000171150,ENSG00000140945		1
GO:BP	cellular response to lipid	GO:0071396	1	0	575	93	2	21029	ENSG00000008394,ENSG00000159674		1
GO:BP	cellular response to growth factor stimulus	GO:0071363	1	0	654	93	2	21029	ENSG00000114374,ENSG00000168522		1
GO:BP	response to growth factor	GO:0070848	1	0	681	93	2	21029	ENSG00000114374,ENSG00000168522		1
GO:BP	carbohydrate derivative metabolic process	GO:1901135	1	0	1028	93	2	21029	ENSG00000214654,ENSG00000112541		1
GO:BP	regulation of cell motility	GO:2000145	1	0	953	93	2	21029	ENSG00000251562,ENSG00000140945		1
GO:BP	positive regulation of intracellular signal transduction	GO:1902533	1	0	971	93	2	21029	ENSG00000140945,ENSG00000172613		1
GO:BP	negative regulation of RNA biosynthetic process	GO:1902679	1	0	1288	93	2	21029	ENSG00000148826,ENSG00000205323		1
GO:BP	positive regulation of RNA biosynthetic process	GO:1902680	1	0	1606	93	2	21029	ENSG00000064489,ENSG00000140945		1
GO:BP	regulation of cell cycle phase transition	GO:1901987	1	0	404	93	2	21029	ENSG00000137210,ENSG00000172613		1
GO:BP	regulation of ERBB signaling pathway	GO:1901184	1	0	76	93	2	21029	ENSG00000171150,ENSG00000140945		1
GO:BP	response to nitrogen compound	GO:1901698	1	0	1088	93	2	21029	ENSG00000171150,ENSG00000140945		1
GO:BP	positive regulation of cell motility	GO:2000147	1	0	548	93	2	21029	ENSG00000251562,ENSG00000140945		1
GO:BP	regulation of multicellular organismal development	GO:2000026	1	0	1315	93	2	21029	ENSG00000171150,ENSG00000148826		1
GO:BP	negative regulation of nucleic acid-templated transcription	GO:1903507	1	0	1286	93	2	21029	ENSG00000148826,ENSG00000205323		1
GO:BP	positive regulation of nucleic acid-templated transcription	GO:1903508	1	0	1604	93	2	21029	ENSG00000064489,ENSG00000140945		1
GO:BP	reproduction	GO:0000003	1	0	1524	93	2	21029	ENSG00000114374,ENSG00000109832		1
GO:BP	negative regulation of transcription by RNA polymerase II	GO:0000122	1	0	936	93	2	21029	ENSG00000148826,ENSG00000205323		1
GO:BP	negative regulation of protein phosphorylation	GO:0001933	1	0	319	93	2	21029	ENSG00000171150,ENSG00000120948		1
GO:BP	adaptive immune response	GO:0002250	1	0	712	93	2	21029	ENSG00000161955,ENSG00000171150		1
GO:BP	cell activation involved in immune response	GO:0002263	1	0	289	93	2	21029	ENSG00000161955,ENSG00000171150		1
GO:BP	lymphocyte activation involved in immune response	GO:0002285	1	0	199	93	2	21029	ENSG00000161955,ENSG00000171150		1
GO:BP	regulation of cytokine production	GO:0001817	1	0	718	93	2	21029	ENSG00000171150,ENSG00000159674		1
GO:BP	response to reactive oxygen species	GO:0000302	1	0	194	93	2	21029	ENSG00000256053,ENSG00000023572		1
GO:BP	RNA splicing, via transesterification reactions	GO:0000375	1	0	1730	93	2	21029	ENSG00000136450,ENSG00000232973		1
GO:BP	RNA splicing, via transesterification reactions with bulged adenosine as nucleophile	GO:0000377	1	0	1726	93	2	21029	ENSG00000136450,ENSG00000232973		1
GO:BP	cytokine production	GO:0001816	1	0	724	93	2	21029	ENSG00000171150,ENSG00000159674		1
GO:BP	mRNA splicing, via spliceosome	GO:0000398	1	0	1726	93	2	21029	ENSG00000136450,ENSG00000232973		1
GO:BP	cation transport	GO:0006812	1	0	1174	93	2	21029	ENSG00000256053,ENSG00000017797		1
GO:BP	anion transport	GO:0006820	1	0	512	93	2	21029	ENSG00000187980,ENSG00000008394		1
GO:BP	lipid transport	GO:0006869	1	0	393	93	2	21029	ENSG00000187980,ENSG00000186314		1
GO:BP	cellular amino acid metabolic process	GO:0006520	1	0	309	93	2	21029	ENSG00000145020,ENSG00000257218		1
GO:BP	cellular modified amino acid metabolic process	GO:0006575	1	0	192	93	2	21029	ENSG00000187980,ENSG00000023572		1
GO:BP	protein import into nucleus	GO:0006606	1	0	162	93	2	21029	ENSG00000086200,ENSG00000120948		1
GO:BP	phospholipid metabolic process	GO:0006644	1	0	388	93	2	21029	ENSG00000187980,ENSG00000171150		1
GO:BP	glycerophospholipid metabolic process	GO:0006650	1	0	308	93	2	21029	ENSG00000187980,ENSG00000171150		1
GO:BP	ubiquitin-dependent protein catabolic process	GO:0006511	1	0	660	93	2	21029	ENSG00000171150,ENSG00000114374		1
GO:BP	negative regulation of cell adhesion	GO:0007162	1	0	283	93	2	21029	ENSG00000171150,ENSG00000140945		1
GO:BP	transmembrane receptor protein tyrosine kinase signaling pathway	GO:0007169	1	0	615	93	2	21029	ENSG00000171150,ENSG00000140945		1
GO:BP	epidermal growth factor receptor signaling pathway	GO:0007173	1	0	104	93	2	21029	ENSG00000171150,ENSG00000140945		1
GO:BP	transmembrane receptor protein serine/threonine kinase signaling pathway	GO:0007178	1	0	355	93	2	21029	ENSG00000114374,ENSG00000168522		1
GO:BP	transforming growth factor beta receptor signaling pathway	GO:0007179	1	0	189	93	2	21029	ENSG00000114374,ENSG00000168522		1
GO:BP	inflammatory response	GO:0006954	1	0	756	93	2	21029	ENSG00000245532,ENSG00000171150		1
GO:BP	cellular response to DNA damage stimulus	GO:0006974	1	0	807	93	2	21029	ENSG00000172613,ENSG00000267618		1
GO:BP	nuclear envelope organization	GO:0006998	1	0	49	93	2	21029	ENSG00000100749,ENSG00000120948		1
GO:BP	Golgi organization	GO:0007030	1	0	153	93	2	21029	ENSG00000100749,ENSG00000215252		1
GO:BP	regulation of production of molecular mediator of immune response	GO:0002700	1	0	167	93	2	21029	ENSG00000161955,ENSG00000159674		1
GO:BP	positive regulation of production of molecular mediator of immune response	GO:0002702	1	0	120	93	2	21029	ENSG00000161955,ENSG00000159674		1
GO:BP	regulation of adaptive immune response	GO:0002819	1	0	183	93	2	21029	ENSG00000161955,ENSG00000171150		1
GO:BP	regulation of adaptive immune response based on somatic recombination of immune receptors built from immunoglobulin superfamily domains	GO:0002822	1	0	168	93	2	21029	ENSG00000161955,ENSG00000171150		1
GO:BP	leukocyte activation involved in immune response	GO:0002366	1	0	285	93	2	21029	ENSG00000161955,ENSG00000171150		1
GO:BP	production of molecular mediator of immune response	GO:0002440	1	0	196	93	2	21029	ENSG00000161955,ENSG00000159674		1
GO:BP	leukocyte mediated immunity	GO:0002443	1	0	429	93	2	21029	ENSG00000161955,ENSG00000159674		1
GO:BP	adaptive immune response based on somatic recombination of immune receptors built from immunoglobulin superfamily domains	GO:0002460	1	0	344	93	2	21029	ENSG00000161955,ENSG00000171150		1
GO:BP	immune system development	GO:0002520	1	0	987	93	2	21029	ENSG00000161955,ENSG00000171150		1
GO:BP	developmental process involved in reproduction	GO:0003006	1	0	1013	93	2	21029	ENSG00000114374,ENSG00000109832		1
GO:BP	RNA export from nucleus	GO:0006405	1	0	82	93	2	21029	ENSG00000109832,ENSG00000205323		1
GO:BP	mRNA export from nucleus	GO:0006406	1	0	58	93	2	21029	ENSG00000109832,ENSG00000205323		1
GO:BP	organic acid metabolic process	GO:0006082	1	0	980	93	2	21029	ENSG00000145020,ENSG00000257218		1
GO:BP	generation of precursor metabolites and energy	GO:0006091	1	0	499	93	2	21029	ENSG00000256053,ENSG00000023572		1
GO:BP	DNA repair	GO:0006281	1	0	521	93	2	21029	ENSG00000172613,ENSG00000267618		1
GO:BP	small GTPase mediated signal transduction	GO:0007264	1	0	512	93	2	21029	ENSG00000017797,ENSG00000140945		1
GO:BP	Rho protein signal transduction	GO:0007266	1	0	137	93	2	21029	ENSG00000017797,ENSG00000140945		1
GO:BP	multi-organism reproductive process	GO:0044703	1	0	1054	93	2	21029	ENSG00000114374,ENSG00000109832		1
GO:BP	cell cycle phase transition	GO:0044770	1	0	529	93	2	21029	ENSG00000137210,ENSG00000172613		1
GO:BP	glycerolipid biosynthetic process	GO:0045017	1	0	250	93	2	21029	ENSG00000187980,ENSG00000171150		1
GO:BP	cellular protein catabolic process	GO:0044257	1	0	821	93	2	21029	ENSG00000171150,ENSG00000114374		1
GO:BP	modification-dependent macromolecule catabolic process	GO:0043632	1	0	682	93	2	21029	ENSG00000171150,ENSG00000114374		1
GO:BP	negative regulation of molecular function	GO:0044092	1	0	1041	93	2	21029	ENSG00000171150,ENSG00000162735		1
GO:BP	cellular lipid metabolic process	GO:0044255	1	0	993	93	2	21029	ENSG00000187980,ENSG00000171150		1
GO:BP	innate immune response	GO:0045087	1	0	892	93	2	21029	ENSG00000241258,ENSG00000159674		1
GO:BP	cell fate commitment	GO:0045165	1	0	269	93	2	21029	ENSG00000148826,ENSG00000225783		1
GO:BP	positive regulation of cell adhesion	GO:0045785	1	0	439	93	2	21029	ENSG00000171150,ENSG00000140945		1
GO:BP	positive regulation of proteolysis	GO:0045862	1	0	364	93	2	21029	ENSG00000180953,ENSG00000171150		1
GO:BP	negative regulation of transcription, DNA-templated	GO:0045892	1	0	1284	93	2	21029	ENSG00000148826,ENSG00000205323		1
GO:BP	positive regulation of transcription, DNA-templated	GO:0045893	1	0	1604	93	2	21029	ENSG00000064489,ENSG00000140945		1
GO:BP	negative regulation of phosphate metabolic process	GO:0045936	1	0	414	93	2	21029	ENSG00000171150,ENSG00000120948		1
GO:BP	negative regulation of cell differentiation	GO:0045596	1	0	657	93	2	21029	ENSG00000171150,ENSG00000148826		1
GO:BP	positive regulation of locomotion	GO:0040017	1	0	564	93	2	21029	ENSG00000251562,ENSG00000140945		1
GO:BP	regulation of epidermal growth factor receptor signaling pathway	GO:0042058	1	0	70	93	2	21029	ENSG00000171150,ENSG00000140945		1
GO:BP	ribosome biogenesis	GO:0042254	1	0	302	93	2	21029	ENSG00000182768,ENSG00000105793		1
GO:BP	regulation of locomotion	GO:0040012	1	0	997	93	2	21029	ENSG00000251562,ENSG00000140945		1
GO:BP	regulation of growth	GO:0040008	1	0	661	93	2	21029	ENSG00000180953,ENSG00000171150		1
GO:BP	growth	GO:0040007	1	0	951	93	2	21029	ENSG00000180953,ENSG00000171150		1
GO:BP	negative regulation of phosphorylation	GO:0042326	1	0	359	93	2	21029	ENSG00000171150,ENSG00000120948		1
GO:BP	ERBB signaling pathway	GO:0038127	1	0	117	93	2	21029	ENSG00000171150,ENSG00000140945		1
GO:BP	positive regulation of transcription by RNA polymerase II	GO:0045944	1	0	1185	93	2	21029	ENSG00000064489,ENSG00000140945		1
GO:BP	response to external biotic stimulus	GO:0043207	1	0	1491	93	2	21029	ENSG00000241258,ENSG00000159674		1
GO:BP	oxoacid metabolic process	GO:0043436	1	0	957	93	2	21029	ENSG00000145020,ENSG00000257218		1
GO:BP	regulation of apoptotic process	GO:0042981	1	0	1411	93	2	21029	ENSG00000120948,ENSG00000172613		1
GO:BP	regulation of programmed cell death	GO:0043067	1	0	1439	93	2	21029	ENSG00000120948,ENSG00000172613		1
GO:BP	positive regulation of transport	GO:0051050	1	0	892	93	2	21029	ENSG00000256053,ENSG00000120948		1
GO:BP	regulation of DNA metabolic process	GO:0051052	1	0	356	93	2	21029	ENSG00000161955,ENSG00000180953		1
GO:BP	positive regulation of DNA metabolic process	GO:0051054	1	0	204	93	2	21029	ENSG00000161955,ENSG00000180953		1
GO:BP	negative regulation of developmental process	GO:0051093	1	0	893	93	2	21029	ENSG00000171150,ENSG00000148826		1
GO:BP	nuclear export	GO:0051168	1	0	154	93	2	21029	ENSG00000109832,ENSG00000205323		1
GO:BP	import into nucleus	GO:0051170	1	0	166	93	2	21029	ENSG00000086200,ENSG00000120948		1
GO:BP	protein stabilization	GO:0050821	1	0	190	93	2	21029	ENSG00000256053,ENSG00000162735		1
GO:BP	nucleic acid phosphodiester bond hydrolysis	GO:0090305	1	0	272	93	3	21029	ENSG00000180953,ENSG00000172613,ENSG00000219200		1
GO:BP	regulation of response to stress	GO:0080134	1	0	1273	93	3	21029	ENSG00000245532,ENSG00000171150,ENSG00000172613		1
GO:BP	apoptotic signaling pathway	GO:0097190	1	0	593	93	3	21029	ENSG00000180953,ENSG00000256053,ENSG00000172613		1
GO:BP	establishment of protein localization to endoplasmic reticulum	GO:0072599	1	0	271	93	3	21029	ENSG00000235831,ENSG00000240474,ENSG00000266718		1
GO:BP	cellular response to environmental stimulus	GO:0104004	1	0	318	93	3	21029	ENSG00000180953,ENSG00000108370,ENSG00000172613		1
GO:BP	plasma membrane bounded cell projection organization	GO:0120036	1	0	1479	93	3	21029	ENSG00000163075,ENSG00000104164,ENSG00000140945		1
GO:BP	microtubule-based transport	GO:0099111	1	0	196	93	3	21029	ENSG00000163075,ENSG00000104164,ENSG00000157823		1
GO:BP	transmembrane transport	GO:0055085	1	0	1531	93	3	21029	ENSG00000256053,ENSG00000017797,ENSG00000133460		1
GO:BP	cellular response to radiation	GO:0071478	1	0	183	93	3	21029	ENSG00000180953,ENSG00000108370,ENSG00000172613		1
GO:BP	organelle assembly	GO:0070925	1	0	891	93	3	21029	ENSG00000182768,ENSG00000163075,ENSG00000215252		1
GO:BP	protein localization to endoplasmic reticulum	GO:0070972	1	0	298	93	3	21029	ENSG00000235831,ENSG00000240474,ENSG00000266718		1
GO:BP	cellular response to abiotic stimulus	GO:0071214	1	0	318	93	3	21029	ENSG00000180953,ENSG00000108370,ENSG00000172613		1
GO:BP	cellular response to oxygen-containing compound	GO:1901701	1	0	1164	93	3	21029	ENSG00000008394,ENSG00000023572,ENSG00000159674		1
GO:BP	organic cyclic compound catabolic process	GO:1901361	1	0	522	93	3	21029	ENSG00000180953,ENSG00000112541,ENSG00000120948		1
GO:BP	mitotic cell cycle process	GO:1903047	1	0	744	93	3	21029	ENSG00000137210,ENSG00000100749,ENSG00000172613		1
GO:BP	mitotic cell cycle	GO:0000278	1	0	895	93	3	21029	ENSG00000137210,ENSG00000100749,ENSG00000172613		1
GO:BP	immune effector process	GO:0002252	1	0	652	93	3	21029	ENSG00000161955,ENSG00000171150,ENSG00000159674		1
GO:BP	regulation of protein phosphorylation	GO:0001932	1	0	1076	93	3	21029	ENSG00000171150,ENSG00000017797,ENSG00000120948		1
GO:BP	cell activation	GO:0001775	1	0	1082	93	3	21029	ENSG00000161955,ENSG00000104164,ENSG00000171150		1
GO:BP	endocytosis	GO:0006897	1	0	638	93	3	21029	ENSG00000017797,ENSG00000140945,ENSG00000159674		1
GO:BP	cotranslational protein targeting to membrane	GO:0006613	1	0	257	93	3	21029	ENSG00000235831,ENSG00000240474,ENSG00000266718		1
GO:BP	SRP-dependent cotranslational protein targeting to membrane, signal sequence recognition	GO:0006617	1	0	237	93	3	21029	ENSG00000235831,ENSG00000240474,ENSG00000266718		1
GO:BP	lipid metabolic process	GO:0006629	1	0	1345	93	3	21029	ENSG00000187980,ENSG00000171150,ENSG00000118961		1
GO:BP	SRP-dependent cotranslational protein targeting to membrane	GO:0006614	1	0	251	93	3	21029	ENSG00000235831,ENSG00000240474,ENSG00000266718		1
GO:BP	cell adhesion	GO:0007155	1	0	1480	93	3	21029	ENSG00000171150,ENSG00000140945,ENSG00000159674		1
GO:BP	G protein-coupled receptor signaling pathway	GO:0007186	1	0	1245	93	3	21029	ENSG00000241258,ENSG00000108370,ENSG00000280709		1
GO:BP	chemotaxis	GO:0006935	1	0	609	93	3	21029	ENSG00000275688,ENSG00000017797,ENSG00000140945		1
GO:BP	response to oxidative stress	GO:0006979	1	0	423	93	3	21029	ENSG00000256053,ENSG00000008394,ENSG00000023572		1
GO:BP	microtubule-based movement	GO:0007018	1	0	396	93	3	21029	ENSG00000163075,ENSG00000104164,ENSG00000157823		1
GO:BP	proteolysis	GO:0006508	1	0	1755	93	3	21029	ENSG00000180953,ENSG00000171150,ENSG00000114374		1
GO:BP	positive regulation of immune effector process	GO:0002699	1	0	235	93	3	21029	ENSG00000161955,ENSG00000171150,ENSG00000159674		1
GO:BP	regulation of immune effector process	GO:0002697	1	0	343	93	3	21029	ENSG00000161955,ENSG00000171150,ENSG00000159674		1
GO:BP	positive regulation of leukocyte activation	GO:0002696	1	0	410	93	3	21029	ENSG00000161955,ENSG00000104164,ENSG00000171150		1
GO:BP	regulation of leukocyte activation	GO:0002694	1	0	614	93	3	21029	ENSG00000161955,ENSG00000104164,ENSG00000171150		1
GO:BP	mRNA processing	GO:0006397	1	0	1919	93	3	21029	ENSG00000120948,ENSG00000136450,ENSG00000232973		1
GO:BP	RNA localization	GO:0006403	1	0	198	93	3	21029	ENSG00000109832,ENSG00000136450,ENSG00000205323		1
GO:BP	cellular nitrogen compound catabolic process	GO:0044270	1	0	479	93	3	21029	ENSG00000180953,ENSG00000112541,ENSG00000120948		1
GO:BP	small molecule metabolic process	GO:0044281	1	0	1779	93	3	21029	ENSG00000112541,ENSG00000145020,ENSG00000257218		1
GO:BP	biological process involved in interspecies interaction between organisms	GO:0044419	1	0	1634	93	3	21029	ENSG00000241258,ENSG00000120948,ENSG00000159674		1
GO:BP	protein targeting to ER	GO:0045047	1	0	267	93	3	21029	ENSG00000235831,ENSG00000240474,ENSG00000266718		1
GO:BP	negative regulation of nucleobase-containing compound metabolic process	GO:0045934	1	0	1496	93	3	21029	ENSG00000120948,ENSG00000148826,ENSG00000205323		1
GO:BP	leukocyte activation	GO:0045321	1	0	947	93	3	21029	ENSG00000161955,ENSG00000104164,ENSG00000171150		1
GO:BP	positive regulation of cell differentiation	GO:0045597	1	0	837	93	3	21029	ENSG00000104164,ENSG00000171150,ENSG00000148826		1
GO:BP	regulation of cell population proliferation	GO:0042127	1	0	1648	93	3	21029	ENSG00000161955,ENSG00000245532,ENSG00000140945		1
GO:BP	regulation of phosphorylation	GO:0042325	1	0	1223	93	3	21029	ENSG00000171150,ENSG00000017797,ENSG00000120948		1
GO:BP	taxis	GO:0042330	1	0	613	93	3	21029	ENSG00000275688,ENSG00000017797,ENSG00000140945		1
GO:BP	mRNA transport	GO:0051028	1	0	129	93	3	21029	ENSG00000109832,ENSG00000136450,ENSG00000205323		1
GO:BP	regulation of transport	GO:0051049	1	0	1719	93	3	21029	ENSG00000256053,ENSG00000120948,ENSG00000140945		1
GO:BP	regulation of cellular component organization	GO:0051128	1	0	2246	93	3	21029	ENSG00000180953,ENSG00000017797,ENSG00000140945		1
GO:BP	regulation of cell activation	GO:0050865	1	0	659	93	3	21029	ENSG00000161955,ENSG00000104164,ENSG00000171150		1
GO:BP	positive regulation of cell activation	GO:0050867	1	0	421	93	3	21029	ENSG00000161955,ENSG00000104164,ENSG00000171150		1
GO:BP	establishment of protein localization to membrane	GO:0090150	1	0	496	93	4	21029	ENSG00000235831,ENSG00000240474,ENSG00000162735,ENSG00000266718		1
GO:BP	protein modification by small protein conjugation or removal	GO:0070647	1	0	1033	93	4	21029	ENSG00000171150,ENSG00000114374,ENSG00000012963,ENSG00000185880		1
GO:BP	regulation of intracellular signal transduction	GO:1902531	1	0	1688	93	4	21029	ENSG00000017797,ENSG00000112541,ENSG00000140945,ENSG00000172613		1
GO:BP	response to oxygen-containing compound	GO:1901700	1	0	1631	93	4	21029	ENSG00000256053,ENSG00000008394,ENSG00000023572,ENSG00000159674		1
GO:BP	organonitrogen compound catabolic process	GO:1901565	1	0	1335	93	4	21029	ENSG00000171150,ENSG00000114374,ENSG00000112541,ENSG00000145020		1
GO:BP	regulation of cellular macromolecule biosynthetic process	GO:2000112	1	0	656	93	4	21029	ENSG00000182768,ENSG00000109832,ENSG00000120948,ENSG00000205323		1
GO:BP	localization of cell	GO:0051674	1	0	1645	93	4	21029	ENSG00000251562,ENSG00000275688,ENSG00000114374,ENSG00000140945		1
GO:BP	ion transport	GO:0006811	1	0	1544	93	4	21029	ENSG00000187980,ENSG00000256053,ENSG00000008394,ENSG00000017797		1
GO:BP	protein targeting	GO:0006605	1	0	540	93	4	21029	ENSG00000235831,ENSG00000240474,ENSG00000162735,ENSG00000266718		1
GO:BP	protein targeting to membrane	GO:0006612	1	0	356	93	4	21029	ENSG00000235831,ENSG00000240474,ENSG00000162735,ENSG00000266718		1
GO:BP	nucleocytoplasmic transport	GO:0006913	1	0	311	93	4	21029	ENSG00000109832,ENSG00000086200,ENSG00000120948,ENSG00000205323		1
GO:BP	enzyme linked receptor protein signaling pathway	GO:0007167	1	0	951	93	4	21029	ENSG00000171150,ENSG00000114374,ENSG00000140945,ENSG00000168522		1
GO:BP	defense response	GO:0006952	1	0	1687	93	4	21029	ENSG00000241258,ENSG00000245532,ENSG00000171150,ENSG00000159674		1
GO:BP	mitochondrion organization	GO:0007005	1	0	510	93	4	21029	ENSG00000174886,ENSG00000173436,ENSG00000256053,ENSG00000017797		1
GO:BP	microtubule-based process	GO:0007017	1	0	898	93	4	21029	ENSG00000163075,ENSG00000104164,ENSG00000157823,ENSG00000215252		1
GO:BP	regulation of immune system process	GO:0002682	1	0	1423	93	4	21029	ENSG00000161955,ENSG00000104164,ENSG00000171150,ENSG00000159674		1
GO:BP	positive regulation of immune system process	GO:0002684	1	0	920	93	4	21029	ENSG00000161955,ENSG00000104164,ENSG00000171150,ENSG00000159674		1
GO:BP	regulation of translation	GO:0006417	1	0	390	93	4	21029	ENSG00000182768,ENSG00000109832,ENSG00000120948,ENSG00000205323		1
GO:BP	system process	GO:0003008	1	0	2243	93	4	21029	ENSG00000163075,ENSG00000108370,ENSG00000148826,ENSG00000280709		1
GO:BP	regulation of cell cycle	GO:0051726	1	0	1011	93	4	21029	ENSG00000137210,ENSG00000120948,ENSG00000170846,ENSG00000172613		1
GO:BP	cellular macromolecule catabolic process	GO:0044265	1	0	1135	93	4	21029	ENSG00000180953,ENSG00000171150,ENSG00000114374,ENSG00000120948		1
GO:BP	positive regulation of molecular function	GO:0044093	1	0	1491	93	4	21029	ENSG00000180953,ENSG00000256053,ENSG00000017797,ENSG00000168522		1
GO:BP	regulation of cell differentiation	GO:0045595	1	0	1541	93	4	21029	ENSG00000104164,ENSG00000004866,ENSG00000171150,ENSG00000148826		1
GO:BP	positive regulation of catalytic activity	GO:0043085	1	0	1104	93	4	21029	ENSG00000180953,ENSG00000256053,ENSG00000017797,ENSG00000168522		1
GO:BP	nuclear transport	GO:0051169	1	0	311	93	4	21029	ENSG00000109832,ENSG00000086200,ENSG00000120948,ENSG00000205323		1
GO:BP	nervous system process	GO:0050877	1	0	1486	93	4	21029	ENSG00000163075,ENSG00000108370,ENSG00000148826,ENSG00000280709		1
GO:BP	protein localization to membrane	GO:0072657	1	0	805	93	5	21029	ENSG00000235831,ENSG00000240474,ENSG00000162735,ENSG00000168522,ENSG00000266718		1
GO:BP	cellular response to organic substance	GO:0071310	1	0	2385	93	5	21029	ENSG00000171150,ENSG00000114374,ENSG00000008394,ENSG00000159674,ENSG00000168522		1
GO:BP	cell surface receptor signaling pathway	GO:0007166	1	0	2783	93	5	21029	ENSG00000161955,ENSG00000171150,ENSG00000114374,ENSG00000140945,ENSG00000168522		1
GO:BP	immune response	GO:0006955	1	0	1888	93	5	21029	ENSG00000161955,ENSG00000241258,ENSG00000275688,ENSG00000171150,ENSG00000159674		1
GO:BP	DNA metabolic process	GO:0006259	1	0	896	93	5	21029	ENSG00000161955,ENSG00000180953,ENSG00000023572,ENSG00000172613,ENSG00000267618		1
GO:BP	positive regulation of nucleobase-containing compound metabolic process	GO:0045935	1	0	1897	93	5	21029	ENSG00000161955,ENSG00000064489,ENSG00000180953,ENSG00000120948,ENSG00000140945		1
GO:BP	locomotion	GO:0040011	1	0	1821	93	5	21029	ENSG00000251562,ENSG00000275688,ENSG00000114374,ENSG00000017797,ENSG00000140945		1
GO:BP	positive regulation of developmental process	GO:0051094	1	0	1271	93	5	21029	ENSG00000161955,ENSG00000104164,ENSG00000171150,ENSG00000017797,ENSG00000148826		1
GO:BP	establishment of protein localization to organelle	GO:0072594	1	0	658	93	6	21029	ENSG00000235831,ENSG00000240474,ENSG00000086200,ENSG00000120948,ENSG00000162735,ENSG00000266718		1
GO:BP	membrane organization	GO:0061024	1	0	825	93	6	21029	ENSG00000173436,ENSG00000104164,ENSG00000100749,ENSG00000120948,ENSG00000168522,ENSG00000186314		1
GO:BP	regulation of biological quality	GO:0065008	1	0	3741	93	6	21029	ENSG00000104164,ENSG00000256053,ENSG00000023572,ENSG00000120948,ENSG00000162735,ENSG00000257218		1
GO:BP	immune system process	GO:0002376	1	0	2748	93	6	21029	ENSG00000161955,ENSG00000241258,ENSG00000275688,ENSG00000104164,ENSG00000171150,ENSG00000159674		1
GO:BP	translation	GO:0006412	1	0	713	93	6	21029	ENSG00000182768,ENSG00000109832,ENSG00000120948,ENSG00000205323,ENSG00000224843,ENSG00000257218		1
GO:BP	protein phosphorylation	GO:0006468	1	0	1544	93	6	21029	ENSG00000230626,ENSG00000142235,ENSG00000171150,ENSG00000017797,ENSG00000100749,ENSG00000120948		1
GO:BP	amide biosynthetic process	GO:0043604	1	0	867	93	6	21029	ENSG00000182768,ENSG00000109832,ENSG00000120948,ENSG00000205323,ENSG00000224843,ENSG00000257218		1
GO:BP	cellular catabolic process	GO:0044248	1	0	2188	93	6	21029	ENSG00000180953,ENSG00000171150,ENSG00000114374,ENSG00000112541,ENSG00000120948,ENSG00000145020		1
GO:BP	peptide biosynthetic process	GO:0043043	1	0	738	93	6	21029	ENSG00000182768,ENSG00000109832,ENSG00000120948,ENSG00000205323,ENSG00000224843,ENSG00000257218		1
GO:BP	protein-containing complex assembly	GO:0065003	1	0	3194	93	7	21029	ENSG00000174886,ENSG00000235831,ENSG00000256053,ENSG00000240474,ENSG00000136450,ENSG00000232973,ENSG00000266718		1
GO:BP	regulation of molecular function	GO:0065009	1	0	3017	93	7	21029	ENSG00000180953,ENSG00000171150,ENSG00000256053,ENSG00000017797,ENSG00000108370,ENSG00000162735,ENSG00000168522		1
GO:BP	cellular response to chemical stimulus	GO:0070887	1	0	3008	93	7	21029	ENSG00000275688,ENSG00000171150,ENSG00000114374,ENSG00000008394,ENSG00000023572,ENSG00000159674,ENSG00000168522		1
GO:BP	organonitrogen compound biosynthetic process	GO:1901566	1	0	1698	93	7	21029	ENSG00000182768,ENSG00000214654,ENSG00000109832,ENSG00000120948,ENSG00000205323,ENSG00000224843,ENSG00000257218		1
GO:BP	intracellular protein transport	GO:0006886	1	0	1136	93	7	21029	ENSG00000235831,ENSG00000157823,ENSG00000240474,ENSG00000086200,ENSG00000120948,ENSG00000162735,ENSG00000266718		1
GO:BP	peptide metabolic process	GO:0006518	1	0	895	93	7	21029	ENSG00000182768,ENSG00000109832,ENSG00000023572,ENSG00000120948,ENSG00000205323,ENSG00000224843,ENSG00000257218		1
GO:BP	movement of cell or subcellular component	GO:0006928	1	0	2074	93	7	21029	ENSG00000251562,ENSG00000275688,ENSG00000163075,ENSG00000104164,ENSG00000157823,ENSG00000114374,ENSG00000140945		1
GO:BP	transcription by RNA polymerase II	GO:0006366	1	0	2634	93	7	21029	ENSG00000064489,ENSG00000233757,ENSG00000283463,ENSG00000140945,ENSG00000148826,ENSG00000204604,ENSG00000205323		1
GO:BP	regulation of transcription by RNA polymerase II	GO:0006357	1	0	2529	93	7	21029	ENSG00000064489,ENSG00000233757,ENSG00000283463,ENSG00000140945,ENSG00000148826,ENSG00000204604,ENSG00000205323		1
GO:BP	cellular amide metabolic process	GO:0043603	1	0	1165	93	7	21029	ENSG00000182768,ENSG00000109832,ENSG00000023572,ENSG00000120948,ENSG00000205323,ENSG00000224843,ENSG00000257218		1
GO:BP	protein-containing complex organization	GO:0043933	1	0	3387	93	7	21029	ENSG00000174886,ENSG00000235831,ENSG00000256053,ENSG00000240474,ENSG00000136450,ENSG00000232973,ENSG00000266718		1
GO:BP	intracellular signal transduction	GO:0035556	1	0	2639	93	7	21029	ENSG00000171150,ENSG00000256053,ENSG00000017797,ENSG00000108370,ENSG00000112541,ENSG00000140945,ENSG00000172613		1
GO:BP	cellular macromolecule localization	GO:0070727	1	0	1963	93	8	21029	ENSG00000235831,ENSG00000157823,ENSG00000240474,ENSG00000086200,ENSG00000120948,ENSG00000162735,ENSG00000168522,ENSG00000266718		1
GO:BP	regulation of RNA biosynthetic process	GO:2001141	1	0	3418	93	8	21029	ENSG00000064489,ENSG00000233757,ENSG00000283463,ENSG00000023572,ENSG00000140945,ENSG00000148826,ENSG00000204604,ENSG00000205323		1
GO:BP	organic substance catabolic process	GO:1901575	1	0	2081	93	8	21029	ENSG00000187980,ENSG00000180953,ENSG00000171150,ENSG00000114374,ENSG00000112541,ENSG00000118961,ENSG00000120948,ENSG00000145020		1
GO:BP	regulation of nucleic acid-templated transcription	GO:1903506	1	0	3413	93	8	21029	ENSG00000064489,ENSG00000233757,ENSG00000283463,ENSG00000023572,ENSG00000140945,ENSG00000148826,ENSG00000204604,ENSG00000205323		1
GO:BP	phosphate-containing compound metabolic process	GO:0006796	1	0	2742	93	8	21029	ENSG00000230626,ENSG00000187980,ENSG00000142235,ENSG00000171150,ENSG00000017797,ENSG00000100749,ENSG00000112541,ENSG00000120948		1
GO:BP	phosphorus metabolic process	GO:0006793	1	0	2763	93	8	21029	ENSG00000230626,ENSG00000187980,ENSG00000142235,ENSG00000171150,ENSG00000017797,ENSG00000100749,ENSG00000112541,ENSG00000120948		1
GO:BP	regulation of transcription, DNA-templated	GO:0006355	1	0	3412	93	8	21029	ENSG00000064489,ENSG00000233757,ENSG00000283463,ENSG00000023572,ENSG00000140945,ENSG00000148826,ENSG00000204604,ENSG00000205323		1
GO:BP	establishment of protein localization	GO:0045184	1	0	1942	93	8	21029	ENSG00000235831,ENSG00000104164,ENSG00000157823,ENSG00000240474,ENSG00000086200,ENSG00000120948,ENSG00000162735,ENSG00000266718		1
GO:BP	nucleic acid-templated transcription	GO:0097659	1	0	3552	93	9	21029	ENSG00000064489,ENSG00000241258,ENSG00000233757,ENSG00000283463,ENSG00000023572,ENSG00000140945,ENSG00000148826,ENSG00000204604,ENSG00000205323		1
GO:BP	organic cyclic compound biosynthetic process	GO:1901362	1	0	4181	93	9	21029	ENSG00000064489,ENSG00000241258,ENSG00000233757,ENSG00000283463,ENSG00000023572,ENSG00000140945,ENSG00000148826,ENSG00000204604,ENSG00000205323		1
GO:BP	establishment of localization	GO:0051234	0.207665	0.682637	4920	93	21	21029	ENSG00000187980,ENSG00000235831,ENSG00000163075,ENSG00000104164,ENSG00000256053,ENSG00000157823,ENSG00000109832,ENSG00000240474,ENSG00000137210,ENSG00000008394,ENSG00000017797,ENSG00000086200,ENSG00000120948,ENSG00000133460,ENSG00000136450,ENSG00000140945,ENSG00000159674,ENSG00000162735,ENSG00000186314,ENSG00000205323,ENSG00000266718		0.207665
GO:BP	cellular macromolecule metabolic process	GO:0044260	0.173088	0.761734	5746	93	21	21029	ENSG00000182768,ENSG00000161955,ENSG00000230626,ENSG00000180953,ENSG00000214654,ENSG00000142235,ENSG00000171150,ENSG00000114374,ENSG00000109832,ENSG00000012963,ENSG00000017797,ENSG00000023572,ENSG00000100749,ENSG00000120948,ENSG00000168522,ENSG00000172613,ENSG00000185880,ENSG00000205323,ENSG00000224843,ENSG00000257218,ENSG00000267618		0.173088
GO:BP	transport	GO:0006810	0.13851	0.858518	4760	93	21	21029	ENSG00000187980,ENSG00000235831,ENSG00000163075,ENSG00000104164,ENSG00000256053,ENSG00000157823,ENSG00000109832,ENSG00000240474,ENSG00000137210,ENSG00000008394,ENSG00000017797,ENSG00000086200,ENSG00000120948,ENSG00000133460,ENSG00000136450,ENSG00000140945,ENSG00000159674,ENSG00000162735,ENSG00000186314,ENSG00000205323,ENSG00000266718		0.13851
GO:BP	organic substance metabolic process	GO:0071704	0.0225089	1.64764	13835	93	63	21029	ENSG00000215386,ENSG00000182768,ENSG00000269929,ENSG00000161955,ENSG00000064489,ENSG00000241258,ENSG00000255198,ENSG00000233757,ENSG00000251075,ENSG00000230626,ENSG00000187980,ENSG00000226950,ENSG00000269842,ENSG00000245910,ENSG00000233237,ENSG00000245532,ENSG00000180953,ENSG00000286760,ENSG00000214654,ENSG00000267057,ENSG00000142235,ENSG00000171150,ENSG00000245526,ENSG00000283463,ENSG00000114374…		0.0225089
GO:BP	macromolecule metabolic process	GO:0043170	0.0187638	1.72668	12328	93	59	21029	ENSG00000215386,ENSG00000182768,ENSG00000269929,ENSG00000161955,ENSG00000064489,ENSG00000241258,ENSG00000255198,ENSG00000233757,ENSG00000251075,ENSG00000230626,ENSG00000226950,ENSG00000269842,ENSG00000245910,ENSG00000233237,ENSG00000245532,ENSG00000180953,ENSG00000286760,ENSG00000214654,ENSG00000267057,ENSG00000142235,ENSG00000171150,ENSG00000245526,ENSG00000283463,ENSG00000114374,ENSG00000269293…		0.0187638
GO:BP	biological regulation	GO:0065007	0.0150186	1.82337	12859	93	51	21029	ENSG00000215386,ENSG00000182768,ENSG00000269929,ENSG00000161955,ENSG00000064489,ENSG00000241258,ENSG00000233757,ENSG00000251075,ENSG00000251562,ENSG00000269842,ENSG00000275688,ENSG00000233237,ENSG00000245532,ENSG00000180953,ENSG00000286760,ENSG00000104164,ENSG00000004866,ENSG00000171150,ENSG00000245526,ENSG00000256053,ENSG00000283463,ENSG00000114374,ENSG00000109832,ENSG00000137210,ENSG00000017797…		0.0150186
GO:BP	regulation of biological process	GO:0050789	0.0112734	1.94795	12142	93	49	21029	ENSG00000215386,ENSG00000182768,ENSG00000269929,ENSG00000161955,ENSG00000064489,ENSG00000241258,ENSG00000233757,ENSG00000251075,ENSG00000251562,ENSG00000269842,ENSG00000275688,ENSG00000233237,ENSG00000245532,ENSG00000180953,ENSG00000286760,ENSG00000104164,ENSG00000004866,ENSG00000171150,ENSG00000245526,ENSG00000256053,ENSG00000283463,ENSG00000114374,ENSG00000109832,ENSG00000137210,ENSG00000017797…		0.0112734
GO:BP	cellular component biogenesis	GO:0044085	0.00787875	2.10354	4801	93	13	21029	ENSG00000182768,ENSG00000174886,ENSG00000235831,ENSG00000163075,ENSG00000256053,ENSG00000240474,ENSG00000105793,ENSG00000136450,ENSG00000140945,ENSG00000162735,ENSG00000215252,ENSG00000232973,ENSG00000266718		0.00787875
GO:BP	gene expression	GO:0010467	0.0075282	2.12331	8909	93	46	21029	ENSG00000215386,ENSG00000182768,ENSG00000269929,ENSG00000161955,ENSG00000064489,ENSG00000241258,ENSG00000255198,ENSG00000233757,ENSG00000251075,ENSG00000226950,ENSG00000269842,ENSG00000245910,ENSG00000233237,ENSG00000245532,ENSG00000286760,ENSG00000267057,ENSG00000171150,ENSG00000245526,ENSG00000283463,ENSG00000269293,ENSG00000109832,ENSG00000023572,ENSG00000120948,ENSG00000136450,ENSG00000140945…		0.0075282
GO:BP	cellular metabolic process	GO:0044237	0.00683664	2.16516	12839	93	43	21029	ENSG00000182768,ENSG00000161955,ENSG00000064489,ENSG00000241258,ENSG00000255198,ENSG00000233757,ENSG00000230626,ENSG00000187980,ENSG00000226950,ENSG00000245910,ENSG00000180953,ENSG00000214654,ENSG00000267057,ENSG00000142235,ENSG00000171150,ENSG00000256053,ENSG00000283463,ENSG00000114374,ENSG00000269293,ENSG00000109832,ENSG00000012963,ENSG00000017797,ENSG00000023572,ENSG00000100749,ENSG00000112541…		0.00683664
GO:BP	positive regulation of nitrogen compound metabolic process	GO:0051173	0.00665775	2.17667	2978	93	9	21029	ENSG00000182768,ENSG00000161955,ENSG00000064489,ENSG00000180953,ENSG00000171150,ENSG00000017797,ENSG00000120948,ENSG00000140945,ENSG00000168522		0.00665775
GO:BP	response to stress	GO:0006950	0.00656547	2.18273	3780	93	10	21029	ENSG00000241258,ENSG00000245532,ENSG00000104164,ENSG00000171150,ENSG00000256053,ENSG00000008394,ENSG00000023572,ENSG00000159674,ENSG00000172613,ENSG00000267618		0.00656547
GO:BP	nitrogen compound metabolic process	GO:0006807	0.00607323	2.21658	12062	93	42	21029	ENSG00000182768,ENSG00000161955,ENSG00000064489,ENSG00000241258,ENSG00000255198,ENSG00000233757,ENSG00000230626,ENSG00000187980,ENSG00000226950,ENSG00000245910,ENSG00000180953,ENSG00000214654,ENSG00000267057,ENSG00000142235,ENSG00000171150,ENSG00000283463,ENSG00000114374,ENSG00000269293,ENSG00000109832,ENSG00000012963,ENSG00000017797,ENSG00000023572,ENSG00000100749,ENSG00000112541,ENSG00000120948…		0.00607323
GO:BP	RNA processing	GO:0006396	0.00566469	2.24682	3356	93	11	21029	ENSG00000255198,ENSG00000226950,ENSG00000245910,ENSG00000267057,ENSG00000269293,ENSG00000120948,ENSG00000136450,ENSG00000230314,ENSG00000232973,ENSG00000245970,ENSG00000267750		0.00566469
GO:BP	regulation of metabolic process	GO:0019222	0.00530983	2.27492	7219	93	37	21029	ENSG00000215386,ENSG00000182768,ENSG00000269929,ENSG00000161955,ENSG00000064489,ENSG00000233757,ENSG00000251075,ENSG00000269842,ENSG00000233237,ENSG00000245532,ENSG00000180953,ENSG00000286760,ENSG00000171150,ENSG00000245526,ENSG00000256053,ENSG00000283463,ENSG00000109832,ENSG00000017797,ENSG00000023572,ENSG00000120948,ENSG00000140945,ENSG00000148826,ENSG00000159674,ENSG00000168522,ENSG00000186594…		0.00530983
GO:BP	nucleus organization	GO:0006997	0.004566	2.34046	139	93	2	21029	ENSG00000100749,ENSG00000120948		0.004566
GO:BP	transcription, DNA-templated	GO:0006351	0.00454666	2.34231	3551	93	9	21029	ENSG00000064489,ENSG00000241258,ENSG00000233757,ENSG00000283463,ENSG00000023572,ENSG00000140945,ENSG00000148826,ENSG00000204604,ENSG00000205323		0.00454666
GO:BP	regulation of macromolecule metabolic process	GO:0060255	0.00454642	2.34233	6710	93	36	21029	ENSG00000215386,ENSG00000182768,ENSG00000269929,ENSG00000161955,ENSG00000064489,ENSG00000233757,ENSG00000251075,ENSG00000269842,ENSG00000233237,ENSG00000245532,ENSG00000180953,ENSG00000286760,ENSG00000171150,ENSG00000245526,ENSG00000283463,ENSG00000109832,ENSG00000017797,ENSG00000023572,ENSG00000120948,ENSG00000140945,ENSG00000148826,ENSG00000159674,ENSG00000168522,ENSG00000186594,ENSG00000204604…		0.00454642
GO:BP	macromolecule modification	GO:0043412	0.00454571	2.3424	3856	93	11	21029	ENSG00000230626,ENSG00000214654,ENSG00000142235,ENSG00000171150,ENSG00000114374,ENSG00000012963,ENSG00000017797,ENSG00000100749,ENSG00000120948,ENSG00000168522,ENSG00000185880		0.00454571
GO:BP	negative regulation of metabolic process	GO:0009892	0.00385104	2.41442	3558	93	23	21029	ENSG00000215386,ENSG00000269929,ENSG00000269842,ENSG00000233237,ENSG00000245532,ENSG00000286760,ENSG00000171150,ENSG00000245526,ENSG00000256053,ENSG00000120948,ENSG00000148826,ENSG00000186594,ENSG00000205323,ENSG00000215417,ENSG00000226380,ENSG00000240990,ENSG00000248492,ENSG00000251637,ENSG00000253187,ENSG00000253372,ENSG00000253522,ENSG00000267391,ENSG00000269877		0.00385104
GO:BP	regulation of gene expression	GO:0010468	0.00378302	2.42216	5388	93	33	21029	ENSG00000215386,ENSG00000182768,ENSG00000269929,ENSG00000161955,ENSG00000064489,ENSG00000233757,ENSG00000251075,ENSG00000269842,ENSG00000233237,ENSG00000245532,ENSG00000286760,ENSG00000171150,ENSG00000245526,ENSG00000283463,ENSG00000109832,ENSG00000023572,ENSG00000120948,ENSG00000140945,ENSG00000148826,ENSG00000159674,ENSG00000186594,ENSG00000204604,ENSG00000205323,ENSG00000215417,ENSG00000226380…		0.00378302
GO:BP	primary metabolic process	GO:0044238	0.00378302	2.42216	12572	93	43	21029	ENSG00000182768,ENSG00000161955,ENSG00000064489,ENSG00000241258,ENSG00000255198,ENSG00000233757,ENSG00000230626,ENSG00000187980,ENSG00000226950,ENSG00000245910,ENSG00000180953,ENSG00000214654,ENSG00000267057,ENSG00000142235,ENSG00000171150,ENSG00000283463,ENSG00000114374,ENSG00000269293,ENSG00000109832,ENSG00000012963,ENSG00000017797,ENSG00000023572,ENSG00000100749,ENSG00000112541,ENSG00000118961…		0.00378302
GO:BP	cellular protein modification process	GO:0006464	0.00367657	2.43456	3642	93	11	21029	ENSG00000230626,ENSG00000214654,ENSG00000142235,ENSG00000171150,ENSG00000114374,ENSG00000012963,ENSG00000017797,ENSG00000100749,ENSG00000120948,ENSG00000168522,ENSG00000185880		0.00367657
GO:BP	protein modification process	GO:0036211	0.00364444	2.43837	3642	93	11	21029	ENSG00000230626,ENSG00000214654,ENSG00000142235,ENSG00000171150,ENSG00000114374,ENSG00000012963,ENSG00000017797,ENSG00000100749,ENSG00000120948,ENSG00000168522,ENSG00000185880		0.00364444
GO:BP	response to chemical	GO:0042221	0.00354342	2.45058	4316	93	11	21029	ENSG00000275688,ENSG00000171150,ENSG00000256053,ENSG00000114374,ENSG00000008394,ENSG00000017797,ENSG00000023572,ENSG00000140945,ENSG00000159674,ENSG00000168522,ENSG00000280709		0.00354342
GO:BP	cellular component assembly	GO:0022607	0.003241	2.48932	4556	93	11	21029	ENSG00000182768,ENSG00000174886,ENSG00000235831,ENSG00000163075,ENSG00000256053,ENSG00000240474,ENSG00000136450,ENSG00000140945,ENSG00000215252,ENSG00000232973,ENSG00000266718		0.003241
GO:BP	nucleic acid metabolic process	GO:0090304	0.00308763	2.51037	7476	93	26	21029	ENSG00000161955,ENSG00000064489,ENSG00000241258,ENSG00000255198,ENSG00000233757,ENSG00000226950,ENSG00000245910,ENSG00000180953,ENSG00000267057,ENSG00000283463,ENSG00000269293,ENSG00000023572,ENSG00000120948,ENSG00000136450,ENSG00000140945,ENSG00000148826,ENSG00000172613,ENSG00000204604,ENSG00000205323,ENSG00000219200,ENSG00000230314,ENSG00000232973,ENSG00000245970,ENSG00000257218,ENSG00000267618…		0.00308763
GO:BP	cellular nitrogen compound metabolic process	GO:0034641	0.00301961	2.52005	8767	93	30	21029	ENSG00000182768,ENSG00000161955,ENSG00000064489,ENSG00000241258,ENSG00000255198,ENSG00000233757,ENSG00000226950,ENSG00000245910,ENSG00000180953,ENSG00000267057,ENSG00000283463,ENSG00000269293,ENSG00000109832,ENSG00000023572,ENSG00000112541,ENSG00000120948,ENSG00000136450,ENSG00000140945,ENSG00000148826,ENSG00000172613,ENSG00000204604,ENSG00000205323,ENSG00000219200,ENSG00000224843,ENSG00000230314…		0.00301961
GO:BP	organic cyclic compound metabolic process	GO:1901360	0.00232423	2.63372	8395	93	27	21029	ENSG00000161955,ENSG00000064489,ENSG00000241258,ENSG00000255198,ENSG00000233757,ENSG00000226950,ENSG00000245910,ENSG00000180953,ENSG00000267057,ENSG00000283463,ENSG00000269293,ENSG00000023572,ENSG00000112541,ENSG00000120948,ENSG00000136450,ENSG00000140945,ENSG00000148826,ENSG00000172613,ENSG00000204604,ENSG00000205323,ENSG00000219200,ENSG00000230314,ENSG00000232973,ENSG00000245970,ENSG00000257218…		0.00232423
GO:BP	regulation of cellular process	GO:0050794	0.00225621	2.64662	11067	93	30	21029	ENSG00000182768,ENSG00000161955,ENSG00000064489,ENSG00000241258,ENSG00000233757,ENSG00000251562,ENSG00000275688,ENSG00000245532,ENSG00000180953,ENSG00000104164,ENSG00000004866,ENSG00000171150,ENSG00000256053,ENSG00000283463,ENSG00000114374,ENSG00000109832,ENSG00000137210,ENSG00000017797,ENSG00000023572,ENSG00000108370,ENSG00000112541,ENSG00000120948,ENSG00000140945,ENSG00000148826,ENSG00000168522…		0.00225621
GO:BP	organelle organization	GO:0006996	0.00225621	2.64662	3805	93	12	21029	ENSG00000182768,ENSG00000174886,ENSG00000173436,ENSG00000163075,ENSG00000104164,ENSG00000256053,ENSG00000017797,ENSG00000100749,ENSG00000120948,ENSG00000162735,ENSG00000215252,ENSG00000274049		0.00225621
GO:BP	cellular aromatic compound metabolic process	GO:0006725	0.00156082	2.80665	8159	93	27	21029	ENSG00000161955,ENSG00000064489,ENSG00000241258,ENSG00000255198,ENSG00000233757,ENSG00000226950,ENSG00000245910,ENSG00000180953,ENSG00000267057,ENSG00000283463,ENSG00000269293,ENSG00000023572,ENSG00000112541,ENSG00000120948,ENSG00000136450,ENSG00000140945,ENSG00000148826,ENSG00000172613,ENSG00000204604,ENSG00000205323,ENSG00000219200,ENSG00000230314,ENSG00000232973,ENSG00000245970,ENSG00000257218…		0.00156082
GO:BP	nitrogen compound transport	GO:0071705	0.00156082	2.80665	2278	93	13	21029	ENSG00000235831,ENSG00000104164,ENSG00000157823,ENSG00000109832,ENSG00000240474,ENSG00000008394,ENSG00000017797,ENSG00000086200,ENSG00000120948,ENSG00000136450,ENSG00000162735,ENSG00000205323,ENSG00000266718		0.00156082
GO:BP	negative regulation of biological process	GO:0048519	0.0014928	2.826	5844	93	28	21029	ENSG00000215386,ENSG00000269929,ENSG00000269842,ENSG00000233237,ENSG00000245532,ENSG00000180953,ENSG00000286760,ENSG00000171150,ENSG00000245526,ENSG00000256053,ENSG00000108370,ENSG00000112541,ENSG00000120948,ENSG00000140945,ENSG00000148826,ENSG00000172613,ENSG00000186594,ENSG00000205323,ENSG00000215417,ENSG00000226380,ENSG00000240990,ENSG00000248492,ENSG00000251637,ENSG00000253187,ENSG00000253372…		0.0014928
GO:BP	regulation of cellular metabolic process	GO:0031323	0.0014545	2.83729	5921	93	17	21029	ENSG00000182768,ENSG00000161955,ENSG00000064489,ENSG00000233757,ENSG00000180953,ENSG00000171150,ENSG00000256053,ENSG00000283463,ENSG00000109832,ENSG00000017797,ENSG00000023572,ENSG00000120948,ENSG00000140945,ENSG00000148826,ENSG00000168522,ENSG00000204604,ENSG00000205323		0.0014545
GO:BP	nucleobase-containing compound metabolic process	GO:0006139	0.000797416	3.09831	7940	93	27	21029	ENSG00000161955,ENSG00000064489,ENSG00000241258,ENSG00000255198,ENSG00000233757,ENSG00000226950,ENSG00000245910,ENSG00000180953,ENSG00000267057,ENSG00000283463,ENSG00000269293,ENSG00000023572,ENSG00000112541,ENSG00000120948,ENSG00000136450,ENSG00000140945,ENSG00000148826,ENSG00000172613,ENSG00000204604,ENSG00000205323,ENSG00000219200,ENSG00000230314,ENSG00000232973,ENSG00000245970,ENSG00000257218…		0.000797416
GO:BP	signal transduction	GO:0007165	0.000797416	3.09831	5925	93	15	21029	ENSG00000161955,ENSG00000241258,ENSG00000275688,ENSG00000180953,ENSG00000171150,ENSG00000256053,ENSG00000114374,ENSG00000017797,ENSG00000023572,ENSG00000108370,ENSG00000112541,ENSG00000140945,ENSG00000168522,ENSG00000172613,ENSG00000280709		0.000797416
GO:BP	heterocycle metabolic process	GO:0046483	0.000729394	3.13704	8099	93	27	21029	ENSG00000161955,ENSG00000064489,ENSG00000241258,ENSG00000255198,ENSG00000233757,ENSG00000226950,ENSG00000245910,ENSG00000180953,ENSG00000267057,ENSG00000283463,ENSG00000269293,ENSG00000023572,ENSG00000112541,ENSG00000120948,ENSG00000136450,ENSG00000140945,ENSG00000148826,ENSG00000172613,ENSG00000204604,ENSG00000205323,ENSG00000219200,ENSG00000230314,ENSG00000232973,ENSG00000245970,ENSG00000257218…		0.000729394
GO:BP	cellular protein metabolic process	GO:0044267	0.000729394	3.13704	4796	93	17	21029	ENSG00000182768,ENSG00000230626,ENSG00000180953,ENSG00000214654,ENSG00000142235,ENSG00000171150,ENSG00000114374,ENSG00000109832,ENSG00000012963,ENSG00000017797,ENSG00000100749,ENSG00000120948,ENSG00000168522,ENSG00000185880,ENSG00000205323,ENSG00000224843,ENSG00000257218		0.000729394
GO:BP	cellular response to stimulus	GO:0051716	0.000576559	3.23916	7346	93	19	21029	ENSG00000161955,ENSG00000241258,ENSG00000275688,ENSG00000180953,ENSG00000104164,ENSG00000171150,ENSG00000256053,ENSG00000114374,ENSG00000008394,ENSG00000017797,ENSG00000023572,ENSG00000108370,ENSG00000112541,ENSG00000140945,ENSG00000159674,ENSG00000168522,ENSG00000172613,ENSG00000267618,ENSG00000280709		0.000576559
GO:BP	cellular biosynthetic process	GO:0044249	0.000541588	3.26633	5794	93	17	21029	ENSG00000182768,ENSG00000064489,ENSG00000241258,ENSG00000233757,ENSG00000187980,ENSG00000214654,ENSG00000171150,ENSG00000283463,ENSG00000109832,ENSG00000023572,ENSG00000120948,ENSG00000140945,ENSG00000148826,ENSG00000204604,ENSG00000205323,ENSG00000224843,ENSG00000257218		0.000541588
GO:BP	macromolecule localization	GO:0033036	0.000541584	3.26633	3147	93	16	21029	ENSG00000187980,ENSG00000235831,ENSG00000104164,ENSG00000157823,ENSG00000109832,ENSG00000240474,ENSG00000086200,ENSG00000118961,ENSG00000120948,ENSG00000136450,ENSG00000162735,ENSG00000164142,ENSG00000168522,ENSG00000186314,ENSG00000205323,ENSG00000266718		0.000541584
GO:BP	organic substance biosynthetic process	GO:1901576	0.000531574	3.27444	5869	93	17	21029	ENSG00000182768,ENSG00000064489,ENSG00000241258,ENSG00000233757,ENSG00000187980,ENSG00000214654,ENSG00000171150,ENSG00000283463,ENSG00000109832,ENSG00000023572,ENSG00000120948,ENSG00000140945,ENSG00000148826,ENSG00000204604,ENSG00000205323,ENSG00000224843,ENSG00000257218		0.000531574
GO:BP	positive regulation of biological process	GO:0048518	0.000478762	3.31988	6094	93	16	21029	ENSG00000182768,ENSG00000161955,ENSG00000064489,ENSG00000251562,ENSG00000245532,ENSG00000180953,ENSG00000104164,ENSG00000171150,ENSG00000256053,ENSG00000017797,ENSG00000120948,ENSG00000140945,ENSG00000148826,ENSG00000159674,ENSG00000168522,ENSG00000172613		0.000478762
GO:BP	apoptotic process	GO:0006915	0.000467443	3.33027	1857	93	6	21029	ENSG00000180953,ENSG00000256053,ENSG00000023572,ENSG00000120948,ENSG00000172613,ENSG00000185880		0.000467443
GO:BP	regulation of nitrogen compound metabolic process	GO:0051171	0.00041594	3.38097	5529	93	16	21029	ENSG00000182768,ENSG00000161955,ENSG00000064489,ENSG00000233757,ENSG00000180953,ENSG00000171150,ENSG00000283463,ENSG00000109832,ENSG00000017797,ENSG00000023572,ENSG00000120948,ENSG00000140945,ENSG00000148826,ENSG00000168522,ENSG00000204604,ENSG00000205323		0.00041594
GO:BP	cell communication	GO:0007154	0.000353117	3.45208	6465	93	16	21029	ENSG00000161955,ENSG00000241258,ENSG00000275688,ENSG00000180953,ENSG00000104164,ENSG00000171150,ENSG00000256053,ENSG00000114374,ENSG00000017797,ENSG00000023572,ENSG00000108370,ENSG00000112541,ENSG00000140945,ENSG00000168522,ENSG00000172613,ENSG00000280709		0.000353117
GO:BP	organic substance transport	GO:0071702	0.000290295	3.53716	2689	93	16	21029	ENSG00000187980,ENSG00000235831,ENSG00000104164,ENSG00000157823,ENSG00000109832,ENSG00000240474,ENSG00000008394,ENSG00000017797,ENSG00000086200,ENSG00000120948,ENSG00000133460,ENSG00000136450,ENSG00000162735,ENSG00000186314,ENSG00000205323,ENSG00000266718		0.000290295
GO:BP	regulation of primary metabolic process	GO:0080090	0.000227473	3.64307	5694	93	16	21029	ENSG00000182768,ENSG00000161955,ENSG00000064489,ENSG00000233757,ENSG00000180953,ENSG00000171150,ENSG00000283463,ENSG00000109832,ENSG00000017797,ENSG00000023572,ENSG00000120948,ENSG00000140945,ENSG00000148826,ENSG00000168522,ENSG00000204604,ENSG00000205323		0.000227473
GO:BP	posttranscriptional regulation of gene expression	GO:0010608	0.000201359	3.69603	1126	93	20	21029	ENSG00000215386,ENSG00000182768,ENSG00000269929,ENSG00000269842,ENSG00000233237,ENSG00000245532,ENSG00000286760,ENSG00000245526,ENSG00000109832,ENSG00000120948,ENSG00000186594,ENSG00000205323,ENSG00000215417,ENSG00000226380,ENSG00000251637,ENSG00000253187,ENSG00000253372,ENSG00000253522,ENSG00000267391,ENSG00000269877		0.000201359
GO:BP	gene silencing by RNA	GO:0031047	0.000164651	3.78344	699	93	16	21029	ENSG00000215386,ENSG00000269929,ENSG00000269842,ENSG00000233237,ENSG00000245532,ENSG00000286760,ENSG00000245526,ENSG00000186594,ENSG00000215417,ENSG00000226380,ENSG00000251637,ENSG00000253187,ENSG00000253372,ENSG00000253522,ENSG00000267391,ENSG00000269877		0.000164651
GO:BP	cellular nitrogen compound biosynthetic process	GO:0044271	0.000156454	3.80561	4734	93	14	21029	ENSG00000182768,ENSG00000064489,ENSG00000241258,ENSG00000233757,ENSG00000283463,ENSG00000109832,ENSG00000023572,ENSG00000120948,ENSG00000140945,ENSG00000148826,ENSG00000204604,ENSG00000205323,ENSG00000224843,ENSG00000257218		0.000156454
GO:BP	cellular component organization or biogenesis	GO:0071840	0.000136252	3.86566	7994	93	23	21029	ENSG00000182768,ENSG00000174886,ENSG00000173436,ENSG00000235831,ENSG00000163075,ENSG00000180953,ENSG00000104164,ENSG00000004866,ENSG00000256053,ENSG00000240474,ENSG00000017797,ENSG00000100749,ENSG00000105793,ENSG00000120948,ENSG00000136450,ENSG00000140945,ENSG00000162735,ENSG00000168522,ENSG00000186314,ENSG00000215252,ENSG00000232973,ENSG00000266718,ENSG00000274049		0.000136252
GO:BP	response to stimulus	GO:0050896	0.000131802	3.88008	8815	93	20	21029	ENSG00000161955,ENSG00000241258,ENSG00000275688,ENSG00000245532,ENSG00000180953,ENSG00000104164,ENSG00000171150,ENSG00000256053,ENSG00000114374,ENSG00000008394,ENSG00000017797,ENSG00000023572,ENSG00000108370,ENSG00000112541,ENSG00000140945,ENSG00000159674,ENSG00000168522,ENSG00000172613,ENSG00000267618,ENSG00000280709		0.000131802
GO:BP	posttranscriptional gene silencing	GO:0016441	0.000101829	3.99213	675	93	16	21029	ENSG00000215386,ENSG00000269929,ENSG00000269842,ENSG00000233237,ENSG00000245532,ENSG00000286760,ENSG00000245526,ENSG00000186594,ENSG00000215417,ENSG00000226380,ENSG00000251637,ENSG00000253187,ENSG00000253372,ENSG00000253522,ENSG00000267391,ENSG00000269877		0.000101829
GO:BP	post-transcriptional gene silencing by RNA	GO:0035194	9.38057e-05	4.02777	671	93	16	21029	ENSG00000215386,ENSG00000269929,ENSG00000269842,ENSG00000233237,ENSG00000245532,ENSG00000286760,ENSG00000245526,ENSG00000186594,ENSG00000215417,ENSG00000226380,ENSG00000251637,ENSG00000253187,ENSG00000253372,ENSG00000253522,ENSG00000267391,ENSG00000269877		9.38057e-05
GO:MF	nucleoside phosphate binding	GO:1901265	3.362e-06	5.4734	2175	59	10	20166	ENSG00000241258,ENSG00000230626,ENSG00000142235,ENSG00000109832,ENSG00000017797,ENSG00000100749,ENSG00000105793,ENSG00000112541,ENSG00000257218,ENSG00000267618		3.362e-06
GO:BP	gene silencing by miRNA	GO:0035195	0.000828497	3.08171	665	93	16	21029	ENSG00000215386,ENSG00000269929,ENSG00000269842,ENSG00000233237,ENSG00000245532,ENSG00000286760,ENSG00000245526,ENSG00000186594,ENSG00000215417,ENSG00000226380,ENSG00000251637,ENSG00000253187,ENSG00000253372,ENSG00000253522,ENSG00000267391,ENSG00000269877		0.000828497
GO:BP	cellular component organization	GO:0016043	9.24136e-05	4.03426	7793	93	22	21029	ENSG00000182768,ENSG00000174886,ENSG00000173436,ENSG00000235831,ENSG00000163075,ENSG00000180953,ENSG00000104164,ENSG00000004866,ENSG00000256053,ENSG00000240474,ENSG00000017797,ENSG00000100749,ENSG00000120948,ENSG00000136450,ENSG00000140945,ENSG00000162735,ENSG00000168522,ENSG00000186314,ENSG00000215252,ENSG00000232973,ENSG00000266718,ENSG00000274049		9.24136e-05
GO:BP	RNA metabolic process	GO:0016070	4.8575e-05	4.31359	6948	93	22	21029	ENSG00000064489,ENSG00000241258,ENSG00000255198,ENSG00000233757,ENSG00000226950,ENSG00000245910,ENSG00000267057,ENSG00000283463,ENSG00000269293,ENSG00000023572,ENSG00000120948,ENSG00000136450,ENSG00000140945,ENSG00000148826,ENSG00000204604,ENSG00000205323,ENSG00000219200,ENSG00000230314,ENSG00000232973,ENSG00000245970,ENSG00000257218,ENSG00000267750		4.8575e-05
GO:BP	negative regulation of gene expression	GO:0010629	3.47786e-05	4.45869	1570	93	20	21029	ENSG00000215386,ENSG00000269929,ENSG00000269842,ENSG00000233237,ENSG00000245532,ENSG00000286760,ENSG00000171150,ENSG00000245526,ENSG00000120948,ENSG00000186594,ENSG00000215417,ENSG00000226380,ENSG00000240990,ENSG00000248492,ENSG00000251637,ENSG00000253187,ENSG00000253372,ENSG00000253522,ENSG00000267391,ENSG00000269877		3.47786e-05
GO:BP	localization	GO:0051179	3.4011e-05	4.46838	6425	93	27	21029	ENSG00000251562,ENSG00000187980,ENSG00000235831,ENSG00000275688,ENSG00000163075,ENSG00000104164,ENSG00000256053,ENSG00000157823,ENSG00000114374,ENSG00000109832,ENSG00000240474,ENSG00000137210,ENSG00000008394,ENSG00000017797,ENSG00000086200,ENSG00000118961,ENSG00000120948,ENSG00000133460,ENSG00000136450,ENSG00000140945,ENSG00000159674,ENSG00000162735,ENSG00000164142,ENSG00000168522,ENSG00000186314…		3.4011e-05
GO:BP	signaling	GO:0023052	5.005e-06	5.3006	6411	93	16	21029	ENSG00000161955,ENSG00000241258,ENSG00000275688,ENSG00000180953,ENSG00000104164,ENSG00000171150,ENSG00000256053,ENSG00000114374,ENSG00000017797,ENSG00000023572,ENSG00000108370,ENSG00000112541,ENSG00000140945,ENSG00000168522,ENSG00000172613,ENSG00000280709		5.005e-06
GO:BP	negative regulation of macromolecule metabolic process	GO:0010605	4.73637e-06	5.32455	3353	93	22	21029	ENSG00000215386,ENSG00000269929,ENSG00000269842,ENSG00000233237,ENSG00000245532,ENSG00000286760,ENSG00000171150,ENSG00000245526,ENSG00000120948,ENSG00000148826,ENSG00000186594,ENSG00000205323,ENSG00000215417,ENSG00000226380,ENSG00000240990,ENSG00000248492,ENSG00000251637,ENSG00000253187,ENSG00000253372,ENSG00000253522,ENSG00000267391,ENSG00000269877		4.73637e-06
GO:BP	cell cycle	GO:0007049	9.54e-07	6.02045	1713	93	6	21029	ENSG00000137210,ENSG00000100749,ENSG00000120948,ENSG00000170846,ENSG00000172613,ENSG00000215252		9.54e-07
GO:BP	metabolic process	GO:0008152	8.8881e-07	6.05119	14361	93	65	21029	ENSG00000215386,ENSG00000182768,ENSG00000269929,ENSG00000161955,ENSG00000064489,ENSG00000241258,ENSG00000255198,ENSG00000233757,ENSG00000251075,ENSG00000230626,ENSG00000187980,ENSG00000226950,ENSG00000269842,ENSG00000245910,ENSG00000233237,ENSG00000245532,ENSG00000180953,ENSG00000286760,ENSG00000214654,ENSG00000267057,ENSG00000254959,ENSG00000142235,ENSG00000171150,ENSG00000245526,ENSG00000256053…		8.8881e-07
GO:BP	cellular process	GO:0009987	2.25621e-07	6.64662	19329	93	69	21029	ENSG00000182768,ENSG00000161955,ENSG00000064489,ENSG00000241258,ENSG00000255198,ENSG00000233757,ENSG00000251562,ENSG00000174886,ENSG00000173436,ENSG00000230626,ENSG00000187980,ENSG00000226950,ENSG00000235831,ENSG00000275688,ENSG00000245910,ENSG00000163075,ENSG00000245532,ENSG00000180953,ENSG00000214654,ENSG00000104164,ENSG00000004866,ENSG00000267057,ENSG00000142235,ENSG00000171150,ENSG00000256053…		2.25621e-07
GO:BP	organonitrogen compound metabolic process	GO:1901564	1.23069e-07	6.90985	6338	93	21	21029	ENSG00000182768,ENSG00000230626,ENSG00000187980,ENSG00000180953,ENSG00000214654,ENSG00000142235,ENSG00000171150,ENSG00000114374,ENSG00000109832,ENSG00000012963,ENSG00000017797,ENSG00000023572,ENSG00000100749,ENSG00000112541,ENSG00000120948,ENSG00000145020,ENSG00000168522,ENSG00000185880,ENSG00000205323,ENSG00000224843,ENSG00000257218		1.23069e-07
GO:BP	biological_process	GO:0008150	5.551e-08	7.25563	21028	93	93	21029	ENSG00000215386,ENSG00000182768,ENSG00000269929,ENSG00000161955,ENSG00000064489,ENSG00000241258,ENSG00000255198,ENSG00000233757,ENSG00000251075,ENSG00000251562,ENSG00000174886,ENSG00000173436,ENSG00000230626,ENSG00000187980,ENSG00000226950,ENSG00000269842,ENSG00000235831,ENSG00000275688,ENSG00000245910,ENSG00000233237,ENSG00000163075,ENSG00000245532,ENSG00000180953,ENSG00000286760,ENSG00000214654…		5.551e-08
GO:CC	transmembrane transporter complex	GO:1902495	1	0	382	73	1	21672	ENSG00000174886		1
GO:CC	ATPase complex	GO:1904949	1	0	86	73	1	21672	ENSG00000274049		1
GO:CC	oxidoreductase complex	GO:1990204	1	0	116	73	1	21672	ENSG00000174886		1
GO:CC	transporter complex	GO:1990351	1	0	397	73	1	21672	ENSG00000174886		1
GO:CC	MIB complex	GO:0140275	1	0	13	73	1	21672	ENSG00000173436		1
GO:CC	Sm-like protein family complex	GO:0120114	1	0	1512	73	1	21672	ENSG00000232973		1
GO:CC	plasma membrane protein complex	GO:0098797	1	0	692	73	1	21672	ENSG00000140945		1
GO:CC	outer mitochondrial membrane protein complex	GO:0098799	1	0	24	73	1	21672	ENSG00000173436		1
GO:CC	respiratory chain complex	GO:0098803	1	0	93	73	1	21672	ENSG00000174886		1
GO:CC	endoplasmic reticulum subcompartment	GO:0098827	1	0	1145	73	1	21672	ENSG00000008394		1
GO:CC	postsynaptic density membrane	GO:0098839	1	0	90	73	1	21672	ENSG00000108370		1
GO:CC	lytic vacuole membrane	GO:0098852	1	0	400	73	1	21672	ENSG00000008394		1
GO:CC	membrane microdomain	GO:0098857	1	0	331	73	1	21672	ENSG00000140945		1
GO:CC	cluster of actin-based cell projections	GO:0098862	1	0	161	73	1	21672	ENSG00000162735		1
GO:CC	glutamatergic synapse	GO:0098978	1	0	332	73	1	21672	ENSG00000108370		1
GO:CC	neuron to neuron synapse	GO:0098984	1	0	352	73	1	21672	ENSG00000108370		1
GO:CC	postsynaptic specialization	GO:0099572	1	0	346	73	1	21672	ENSG00000108370		1
GO:CC	matrix side of mitochondrial inner membrane	GO:0099617	1	0	4	73	1	21672	ENSG00000256053		1
GO:CC	postsynaptic specialization membrane	GO:0099634	1	0	118	73	1	21672	ENSG00000108370		1
GO:CC	postsynapse	GO:0098794	1	0	613	73	1	21672	ENSG00000108370		1
GO:CC	presynapse	GO:0098793	1	0	493	73	1	21672	ENSG00000104164		1
GO:CC	Golgi cisterna	GO:0031985	1	0	116	73	1	21672	ENSG00000215252		1
GO:CC	asymmetric synapse	GO:0032279	1	0	328	73	1	21672	ENSG00000108370		1
GO:CC	Golgi cisterna membrane	GO:0032580	1	0	90	73	1	21672	ENSG00000215252		1
GO:CC	integral component of mitochondrial membrane	GO:0032592	1	0	89	73	1	21672	ENSG00000173436		1
GO:CC	chromatoid body	GO:0033391	1	0	12	73	1	21672	ENSG00000109832		1
GO:CC	exon-exon junction complex	GO:0035145	1	0	20	73	1	21672	ENSG00000136450		1
GO:CC	azurophil granule membrane	GO:0035577	1	0	57	73	1	21672	ENSG00000008394		1
GO:CC	sperm flagellum	GO:0036126	1	0	136	73	1	21672	ENSG00000163075		1
GO:CC	nuclear outer membrane-endoplasmic reticulum membrane network	GO:0042175	1	0	1162	73	1	21672	ENSG00000008394		1
GO:CC	paraspeckles	GO:0042382	1	0	12	73	1	21672	ENSG00000245532		1
GO:CC	DNA polymerase complex	GO:0042575	1	0	20	73	1	21672	ENSG00000241258		1
GO:CC	azurophil granule	GO:0042582	1	0	154	73	1	21672	ENSG00000008394		1
GO:CC	BLOC complex	GO:0031082	1	0	22	73	1	21672	ENSG00000104164		1
GO:CC	BLOC-1 complex	GO:0031083	1	0	17	73	1	21672	ENSG00000104164		1
GO:CC	SNARE complex	GO:0031201	1	0	52	73	1	21672	ENSG00000104164		1
GO:CC	anchored component of membrane	GO:0031225	1	0	171	73	1	21672	ENSG00000140945		1
GO:CC	cell projection membrane	GO:0031253	1	0	340	73	1	21672	ENSG00000162735		1
GO:CC	intrinsic component of organelle membrane	GO:0031300	1	0	417	73	1	21672	ENSG00000173436		1
GO:CC	integral component of organelle membrane	GO:0031301	1	0	387	73	1	21672	ENSG00000173436		1
GO:CC	integral component of mitochondrial inner membrane	GO:0031305	1	0	57	73	1	21672	ENSG00000173436		1
GO:CC	motile cilium	GO:0031514	1	0	225	73	1	21672	ENSG00000163075		1
GO:CC	brush border membrane	GO:0031526	1	0	56	73	1	21672	ENSG00000162735		1
GO:CC	organelle envelope lumen	GO:0031970	1	0	95	73	1	21672	ENSG00000186314		1
GO:CC	intrinsic component of mitochondrial inner membrane	GO:0031304	1	0	58	73	1	21672	ENSG00000173436		1
GO:CC	anchoring junction	GO:0070161	1	0	839	73	1	21672	ENSG00000140945		1
GO:CC	respirasome	GO:0070469	1	0	103	73	1	21672	ENSG00000174886		1
GO:CC	SWI/SNF superfamily-type complex	GO:0070603	1	0	84	73	1	21672	ENSG00000274049		1
GO:CC	catalytic step 2 spliceosome	GO:0071013	1	0	85	73	1	21672	ENSG00000136450		1
GO:CC	mitotic spindle	GO:0072686	1	0	162	73	1	21672	ENSG00000182768		1
GO:CC	ciliary plasm	GO:0097014	1	0	135	73	1	21672	ENSG00000163075		1
GO:CC	synaptic membrane	GO:0097060	1	0	373	73	1	21672	ENSG00000108370		1
GO:CC	INO80-type complex	GO:0097346	1	0	27	73	1	21672	ENSG00000274049		1
GO:CC	spliceosomal snRNP complex	GO:0097525	1	0	1491	73	1	21672	ENSG00000232973		1
GO:CC	spliceosomal tri-snRNP complex	GO:0097526	1	0	1185	73	1	21672	ENSG00000232973		1
GO:CC	9+2 motile cilium	GO:0097729	1	0	151	73	1	21672	ENSG00000163075		1
GO:CC	intrinsic component of mitochondrial membrane	GO:0098573	1	0	91	73	1	21672	ENSG00000173436		1
GO:CC	lumenal side of membrane	GO:0098576	1	0	32	73	1	21672	ENSG00000256053		1
GO:CC	cell body	GO:0044297	1	0	554	73	1	21672	ENSG00000023572		1
GO:CC	plasma membrane raft	GO:0044853	1	0	113	73	1	21672	ENSG00000140945		1
GO:CC	neuronal cell body	GO:0043025	1	0	488	73	1	21672	ENSG00000023572		1
GO:CC	membrane raft	GO:0045121	1	0	330	73	1	21672	ENSG00000140945		1
GO:CC	postsynaptic membrane	GO:0045211	1	0	273	73	1	21672	ENSG00000108370		1
GO:CC	respiratory chain complex I	GO:0045271	1	0	52	73	1	21672	ENSG00000174886		1
GO:CC	U4/U6 x U5 tri-snRNP complex	GO:0046540	1	0	1185	73	1	21672	ENSG00000232973		1
GO:CC	coated membrane	GO:0048475	1	0	96	73	1	21672	ENSG00000157823		1
GO:CC	nuclear DNA-directed RNA polymerase complex	GO:0055029	1	0	116	73	1	21672	ENSG00000241258		1
GO:CC	MICOS complex	GO:0061617	1	0	10	73	1	21672	ENSG00000173436		1
GO:CC	intercellular bridge	GO:0045171	1	0	76	73	1	21672	ENSG00000182768		1
GO:CC	Ino80 complex	GO:0031011	1	0	16	73	1	21672	ENSG00000274049		1
GO:CC	NADH dehydrogenase complex	GO:0030964	1	0	52	73	1	21672	ENSG00000174886		1
GO:CC	checkpoint clamp complex	GO:0030896	1	0	5	73	1	21672	ENSG00000172613		1
GO:CC	mitochondrial outer membrane translocase complex	GO:0005742	1	0	23	73	1	21672	ENSG00000173436		1
GO:CC	mitochondrial respirasome	GO:0005746	1	0	93	73	1	21672	ENSG00000174886		1
GO:CC	mitochondrial respiratory chain complex I	GO:0005747	1	0	52	73	1	21672	ENSG00000174886		1
GO:CC	mitochondrial intermembrane space	GO:0005758	1	0	85	73	1	21672	ENSG00000186314		1
GO:CC	lysosome	GO:0005764	1	0	729	73	1	21672	ENSG00000008394		1
GO:CC	lysosomal membrane	GO:0005765	1	0	400	73	1	21672	ENSG00000008394		1
GO:CC	primary lysosome	GO:0005766	1	0	154	73	1	21672	ENSG00000008394		1
GO:CC	endosome	GO:0005768	1	0	993	73	1	21672	ENSG00000104164		1
GO:CC	vacuole	GO:0005773	1	0	827	73	1	21672	ENSG00000008394		1
GO:CC	vacuolar membrane	GO:0005774	1	0	454	73	1	21672	ENSG00000008394		1
GO:CC	endoplasmic reticulum membrane	GO:0005789	1	0	1140	73	1	21672	ENSG00000008394		1
GO:CC	lytic vacuole	GO:0000323	1	0	729	73	1	21672	ENSG00000008394		1
GO:CC	transcription export complex	GO:0000346	1	0	11	73	1	21672	ENSG00000205323		1
GO:CC	DNA-directed RNA polymerase complex	GO:0000428	1	0	117	73	1	21672	ENSG00000241258		1
GO:CC	condensed chromosome	GO:0000793	1	0	245	73	1	21672	ENSG00000172613		1
GO:CC	condensed nuclear chromosome	GO:0000794	1	0	74	73	1	21672	ENSG00000172613		1
GO:CC	spindle pole	GO:0000922	1	0	169	73	1	21672	ENSG00000017797		1
GO:CC	SAM complex	GO:0001401	1	0	13	73	1	21672	ENSG00000173436		1
GO:CC	acrosomal vesicle	GO:0001669	1	0	124	73	1	21672	ENSG00000241258		1
GO:CC	nuclear envelope	GO:0005635	1	0	473	73	1	21672	ENSG00000086200		1
GO:CC	RNA polymerase III complex	GO:0005666	1	0	19	73	1	21672	ENSG00000241258		1
GO:CC	spliceosomal complex	GO:0005681	1	0	195	73	1	21672	ENSG00000136450		1
GO:CC	U6 snRNP	GO:0005688	1	0	1063	73	1	21672	ENSG00000232973		1
GO:CC	lipid droplet	GO:0005811	1	0	97	73	1	21672	ENSG00000118961		1
GO:CC	extrinsic component of plasma membrane	GO:0019897	1	0	173	73	1	21672	ENSG00000140945		1
GO:CC	cell-substrate junction	GO:0030055	1	0	428	73	1	21672	ENSG00000140945		1
GO:CC	membrane coat	GO:0030117	1	0	96	73	1	21672	ENSG00000157823		1
GO:CC	AP-type membrane coat adaptor complex	GO:0030119	1	0	42	73	1	21672	ENSG00000157823		1
GO:CC	AP-3 adaptor complex	GO:0030123	1	0	11	73	1	21672	ENSG00000157823		1
GO:CC	transport vesicle	GO:0030133	1	0	409	73	1	21672	ENSG00000104164		1
GO:CC	small nuclear ribonucleoprotein complex	GO:0030532	1	0	1500	73	1	21672	ENSG00000232973		1
GO:CC	secretory granule membrane	GO:0030667	1	0	309	73	1	21672	ENSG00000008394		1
GO:CC	RNA polymerase complex	GO:0030880	1	0	121	73	1	21672	ENSG00000241258		1
GO:CC	catenin complex	GO:0016342	1	0	32	73	1	21672	ENSG00000140945		1
GO:CC	microtubule associated complex	GO:0005875	1	0	162	73	1	21672	ENSG00000168522		1
GO:CC	caveola	GO:0005901	1	0	82	73	1	21672	ENSG00000140945		1
GO:CC	brush border	GO:0005903	1	0	105	73	1	21672	ENSG00000162735		1
GO:CC	focal adhesion	GO:0005925	1	0	420	73	1	21672	ENSG00000140945		1
GO:CC	cilium	GO:0005929	1	0	692	73	1	21672	ENSG00000163075		1
GO:CC	cis-Golgi network	GO:0005801	1	0	69	73	1	21672	ENSG00000215252		1
GO:CC	axoneme	GO:0005930	1	0	134	73	1	21672	ENSG00000163075		1
GO:CC	CAAX-protein geranylgeranyltransferase complex	GO:0005953	1	0	2	73	1	21672	ENSG00000168522		1
GO:CC	protein farnesyltransferase complex	GO:0005965	1	0	3	73	1	21672	ENSG00000168522		1
GO:CC	external side of plasma membrane	GO:0009897	1	0	414	73	1	21672	ENSG00000140945		1
GO:CC	cell surface	GO:0009986	1	0	908	73	1	21672	ENSG00000140945		1
GO:CC	postsynaptic density	GO:0014069	1	0	322	73	1	21672	ENSG00000108370		1
GO:CC	phosphatidylinositol 3-kinase complex	GO:0005942	1	0	29	73	1	21672	ENSG00000171150		1
GO:CC	collagen-containing extracellular matrix	GO:0062023	1	0	421	73	2	21672	ENSG00000140945,ENSG00000163703		1
GO:CC	synapse	GO:0045202	1	0	1305	73	2	21672	ENSG00000104164,ENSG00000108370		1
GO:CC	transferase complex, transferring phosphorus-containing groups	GO:0061695	1	0	268	73	2	21672	ENSG00000241258,ENSG00000171150		1
GO:CC	mitochondrial outer membrane	GO:0005741	1	0	210	73	2	21672	ENSG00000173436,ENSG00000008394		1
GO:CC	mitochondrial matrix	GO:0005759	1	0	483	73	2	21672	ENSG00000023572,ENSG00000145020		1
GO:CC	peroxisome	GO:0005777	1	0	143	73	2	21672	ENSG00000008394,ENSG00000162735		1
GO:CC	peroxisomal membrane	GO:0005778	1	0	67	73	2	21672	ENSG00000008394,ENSG00000162735		1
GO:CC	endoplasmic reticulum	GO:0005783	1	0	2007	73	2	21672	ENSG00000008394,ENSG00000118961		1
GO:CC	side of membrane	GO:0098552	0.202	0.694649	625	73	2	21672	ENSG00000256053,ENSG00000140945		0.202
GO:CC	dendritic tree	GO:0097447	0.198	0.703335	614	73	2	21672	ENSG00000142235,ENSG00000023572		0.198
GO:CC	organelle outer membrane	GO:0031968	0.194	0.712198	237	73	2	21672	ENSG00000173436,ENSG00000008394		0.194
GO:CC	microbody membrane	GO:0031903	0.19	0.721246	67	73	2	21672	ENSG00000008394,ENSG00000162735		0.19
GO:CC	microbody	GO:0042579	0.186	0.730487	143	73	2	21672	ENSG00000008394,ENSG00000162735		0.186
GO:CC	somatodendritic compartment	GO:0036477	0.182	0.739929	835	73	2	21672	ENSG00000142235,ENSG00000023572		0.182
GO:CC	Golgi apparatus subcompartment	GO:0098791	0.178	0.74958	388	73	2	21672	ENSG00000100749,ENSG00000215252		0.178
GO:CC	neuron projection cytoplasm	GO:0120111	0.174	0.759451	88	73	2	21672	ENSG00000104164,ENSG00000157823		0.174
GO:CC	secretory vesicle	GO:0099503	0.17	0.769551	1025	73	2	21672	ENSG00000241258,ENSG00000008394		0.17
GO:CC	inner mitochondrial membrane protein complex	GO:0098800	0.166	0.779892	154	73	2	21672	ENSG00000174886,ENSG00000173436		0.166
GO:CC	mitochondrial protein-containing complex	GO:0098798	0.162	0.790485	277	73	2	21672	ENSG00000174886,ENSG00000173436		0.162
GO:CC	axon cytoplasm	GO:1904115	0.158	0.801343	62	73	2	21672	ENSG00000104164,ENSG00000157823		0.158
GO:CC	Golgi cis cisterna	GO:0000137	0.154	0.812479	26	73	1	21672	ENSG00000215252		0.154
GO:CC	glutamyl-tRNA(Gln) amidotransferase complex	GO:0030956	0.15	0.823909	4	73	1	21672	ENSG00000257218		0.15
GO:CC	intracellular vesicle	GO:0097708	0.0314889	1.50184	2449	73	4	21672	ENSG00000241258,ENSG00000104164,ENSG00000157823,ENSG00000008394		0.0314889
GO:CC	cytoplasmic vesicle	GO:0031410	0.0281923	1.54987	2447	73	4	21672	ENSG00000241258,ENSG00000104164,ENSG00000157823,ENSG00000008394		0.0281923
GO:CC	spindle	GO:0005819	0.0248958	1.60387	397	73	3	21672	ENSG00000182768,ENSG00000017797,ENSG00000100749		0.0248958
GO:CC	axon	GO:0030424	0.0215993	1.66556	633	73	3	21672	ENSG00000104164,ENSG00000142235,ENSG00000157823		0.0215993
GO:CC	external encapsulating structure	GO:0030312	0.0183027	1.73748	561	73	3	21672	ENSG00000140945,ENSG00000159674,ENSG00000163703		0.0183027
GO:CC	extrinsic component of membrane	GO:0019898	0.0150062	1.82373	310	73	3	21672	ENSG00000104164,ENSG00000171150,ENSG00000140945		0.0150062
GO:CC	nuclear speck	GO:0016607	0.0117096	1.93146	414	73	3	21672	ENSG00000136450,ENSG00000185880,ENSG00000205323		0.0117096
GO:CC	signal recognition particle, endoplasmic reticulum targeting	GO:0005786	0.00841309	2.07504	241	73	3	21672	ENSG00000235831,ENSG00000240474,ENSG00000266718		0.00841309
GO:CC	organelle lumen	GO:0043233	0.00689563	2.16143	6570	73	28	21672	ENSG00000182768,ENSG00000161955,ENSG00000064489,ENSG00000241258,ENSG00000255198,ENSG00000226950,ENSG00000245910,ENSG00000245532,ENSG00000267057,ENSG00000183889,ENSG00000269293,ENSG00000023572,ENSG00000086200,ENSG00000100749,ENSG00000105793,ENSG00000120948,ENSG00000133460,ENSG00000136450,ENSG00000145020,ENSG00000162735,ENSG00000172613,ENSG00000185880,ENSG00000186314,ENSG00000205323,ENSG00000230314…		0.00689563
GO:CC	membrane-enclosed lumen	GO:0031974	0.00666321	2.17632	6570	73	28	21672	ENSG00000182768,ENSG00000161955,ENSG00000064489,ENSG00000241258,ENSG00000255198,ENSG00000226950,ENSG00000245910,ENSG00000245532,ENSG00000267057,ENSG00000183889,ENSG00000269293,ENSG00000023572,ENSG00000086200,ENSG00000100749,ENSG00000105793,ENSG00000120948,ENSG00000133460,ENSG00000136450,ENSG00000145020,ENSG00000162735,ENSG00000172613,ENSG00000185880,ENSG00000186314,ENSG00000205323,ENSG00000230314…		0.00666321
GO:CC	nuclear lumen	GO:0031981	0.006547	2.18396	5442	73	27	21672	ENSG00000182768,ENSG00000161955,ENSG00000064489,ENSG00000241258,ENSG00000255198,ENSG00000226950,ENSG00000245910,ENSG00000245532,ENSG00000267057,ENSG00000183889,ENSG00000269293,ENSG00000023572,ENSG00000086200,ENSG00000100749,ENSG00000105793,ENSG00000120948,ENSG00000133460,ENSG00000136450,ENSG00000145020,ENSG00000162735,ENSG00000172613,ENSG00000185880,ENSG00000205323,ENSG00000230314,ENSG00000245970…		0.006547
GO:CC	intracellular non-membrane-bounded organelle	GO:0043232	0.00643079	2.19174	6362	73	21	21672	ENSG00000182768,ENSG00000255198,ENSG00000226950,ENSG00000245910,ENSG00000163075,ENSG00000267057,ENSG00000269293,ENSG00000109832,ENSG00000017797,ENSG00000100749,ENSG00000105793,ENSG00000118961,ENSG00000120948,ENSG00000148826,ENSG00000168522,ENSG00000172613,ENSG00000205323,ENSG00000230314,ENSG00000245970,ENSG00000267750,ENSG00000274049		0.00643079
GO:CC	non-membrane-bounded organelle	GO:0043228	0.00631458	2.19966	6362	73	21	21672	ENSG00000182768,ENSG00000255198,ENSG00000226950,ENSG00000245910,ENSG00000163075,ENSG00000267057,ENSG00000269293,ENSG00000109832,ENSG00000017797,ENSG00000100749,ENSG00000105793,ENSG00000118961,ENSG00000120948,ENSG00000148826,ENSG00000168522,ENSG00000172613,ENSG00000205323,ENSG00000230314,ENSG00000245970,ENSG00000267750,ENSG00000274049		0.00631458
GO:CC	intrinsic component of membrane	GO:0031224	0.00619837	2.20772	5897	73	19	21672	ENSG00000161955,ENSG00000174886,ENSG00000173436,ENSG00000236782,ENSG00000273238,ENSG00000214654,ENSG00000004866,ENSG00000142235,ENSG00000137210,ENSG00000008394,ENSG00000100749,ENSG00000133460,ENSG00000140945,ENSG00000162735,ENSG00000163703,ENSG00000219200,ENSG00000259024,ENSG00000280709,ENSG00000284797		0.00619837
GO:CC	integral component of membrane	GO:0016021	0.00608216	2.21594	5741	73	18	21672	ENSG00000161955,ENSG00000174886,ENSG00000173436,ENSG00000236782,ENSG00000273238,ENSG00000214654,ENSG00000004866,ENSG00000142235,ENSG00000137210,ENSG00000008394,ENSG00000100749,ENSG00000133460,ENSG00000162735,ENSG00000163703,ENSG00000219200,ENSG00000259024,ENSG00000280709,ENSG00000284797		0.00608216
GO:CC	nucleoplasm	GO:0005654	0.00584974	2.23286	4161	73	17	21672	ENSG00000182768,ENSG00000161955,ENSG00000064489,ENSG00000241258,ENSG00000245532,ENSG00000183889,ENSG00000023572,ENSG00000086200,ENSG00000100749,ENSG00000120948,ENSG00000133460,ENSG00000136450,ENSG00000145020,ENSG00000162735,ENSG00000172613,ENSG00000185880,ENSG00000205323		0.00584974
GO:CC	signal recognition particle	GO:0048500	0.00511655	2.29102	241	73	3	21672	ENSG00000235831,ENSG00000240474,ENSG00000266718		0.00511655
GO:CC	cell projection	GO:0042995	0.00445522	2.35113	2312	73	7	21672	ENSG00000163075,ENSG00000104164,ENSG00000142235,ENSG00000157823,ENSG00000023572,ENSG00000140945,ENSG00000162735		0.00445522
GO:CC	nuclear chromosome	GO:0000228	0.008153	2.08868	235	73	2	21672	ENSG00000172613,ENSG00000274049		0.008153
GO:CC	vesicle	GO:0031982	0.00433901	2.36261	3942	73	7	21672	ENSG00000161955,ENSG00000241258,ENSG00000104164,ENSG00000157823,ENSG00000008394,ENSG00000140945,ENSG00000159674		0.00433901
GO:CC	plasma membrane bounded cell projection	GO:0120025	0.0042228	2.3744	2205	73	7	21672	ENSG00000163075,ENSG00000104164,ENSG00000142235,ENSG00000157823,ENSG00000023572,ENSG00000140945,ENSG00000162735		0.0042228
GO:CC	mitochondrial membrane	GO:0031966	0.00410659	2.38652	745	73	6	21672	ENSG00000182768,ENSG00000174886,ENSG00000173436,ENSG00000256053,ENSG00000137210,ENSG00000008394		0.00410659
GO:CC	membrane protein complex	GO:0098796	0.00399038	2.39899	1323	73	6	21672	ENSG00000174886,ENSG00000173436,ENSG00000104164,ENSG00000171150,ENSG00000157823,ENSG00000140945		0.00399038
GO:CC	catalytic complex	GO:1902494	0.00387417	2.41182	1424	73	6	21672	ENSG00000241258,ENSG00000174886,ENSG00000171150,ENSG00000136450,ENSG00000168522,ENSG00000274049		0.00387417
GO:CC	nuclear protein-containing complex	GO:0140513	0.00375796	2.42505	2671	73	6	21672	ENSG00000241258,ENSG00000136450,ENSG00000172613,ENSG00000205323,ENSG00000232973,ENSG00000274049		0.00375796
GO:CC	cytoskeleton	GO:0005856	0.00364175	2.43869	2334	73	5	21672	ENSG00000182768,ENSG00000163075,ENSG00000017797,ENSG00000100749,ENSG00000168522		0.00364175
GO:CC	nuclear body	GO:0016604	0.00352554	2.45277	869	73	5	21672	ENSG00000182768,ENSG00000245532,ENSG00000136450,ENSG00000185880,ENSG00000205323		0.00352554
GO:CC	cell junction	GO:0030054	0.00340933	2.46733	2076	73	5	21672	ENSG00000064489,ENSG00000104164,ENSG00000108370,ENSG00000133460,ENSG00000140945		0.00340933
GO:CC	Golgi apparatus	GO:0005794	0.00329312	2.48239	1606	73	5	21672	ENSG00000214654,ENSG00000142235,ENSG00000157823,ENSG00000100749,ENSG00000215252		0.00329312
GO:CC	bounding membrane of organelle	GO:0098588	0.00317691	2.498	2124	73	5	21672	ENSG00000173436,ENSG00000214654,ENSG00000142235,ENSG00000008394,ENSG00000162735		0.00317691
GO:CC	neuron projection	GO:0043005	0.0030607	2.51418	1347	73	5	21672	ENSG00000104164,ENSG00000142235,ENSG00000157823,ENSG00000023572,ENSG00000140945		0.0030607
GO:CC	cell periphery	GO:0071944	0.00301525	2.52068	6181	73	10	21672	ENSG00000241258,ENSG00000008394,ENSG00000017797,ENSG00000108370,ENSG00000133460,ENSG00000140945,ENSG00000159674,ENSG00000162735,ENSG00000163703,ENSG00000168522		0.00301525
GO:CC	ribonucleoprotein complex	GO:1990904	0.00294449	2.53099	2377	73	5	21672	ENSG00000235831,ENSG00000240474,ENSG00000136450,ENSG00000232973,ENSG00000266718		0.00294449
GO:CC	microtubule cytoskeleton	GO:0015630	0.00282828	2.54848	1317	73	4	21672	ENSG00000182768,ENSG00000017797,ENSG00000100749,ENSG00000168522		0.00282828
GO:CC	organelle inner membrane	GO:0019866	0.00271207	2.5667	562	73	4	21672	ENSG00000174886,ENSG00000173436,ENSG00000256053,ENSG00000137210		0.00271207
GO:CC	extracellular membrane-bounded organelle	GO:0065010	0.00270657	2.56758	2133	73	3	21672	ENSG00000161955,ENSG00000140945,ENSG00000159674		0.00270657
GO:CC	extracellular space	GO:0005615	0.00259586	2.58572	3353	73	4	21672	ENSG00000161955,ENSG00000275688,ENSG00000140945,ENSG00000159674		0.00259586
GO:CC	extracellular exosome	GO:0070062	0.00259313	2.58618	2110	73	3	21672	ENSG00000161955,ENSG00000140945,ENSG00000159674		0.00259313
GO:CC	plasma membrane	GO:0005886	0.00250363	2.60143	5694	73	8	21672	ENSG00000241258,ENSG00000008394,ENSG00000017797,ENSG00000108370,ENSG00000133460,ENSG00000140945,ENSG00000162735,ENSG00000168522		0.00250363
GO:CC	plasma membrane region	GO:0098590	0.00247969	2.6056	1237	73	3	21672	ENSG00000108370,ENSG00000140945,ENSG00000162735		0.00247969
GO:CC	chromosome	GO:0005694	0.00247965	2.60561	1795	73	4	21672	ENSG00000105793,ENSG00000148826,ENSG00000172613,ENSG00000274049		0.00247965
GO:CC	extracellular matrix	GO:0031012	0.00236625	2.62594	560	73	3	21672	ENSG00000140945,ENSG00000159674,ENSG00000163703		0.00236625
GO:CC	mitochondrial inner membrane	GO:0005743	0.00236344	2.62646	500	73	4	21672	ENSG00000174886,ENSG00000173436,ENSG00000256053,ENSG00000137210		0.00236344
GO:CC	cytoplasmic ribonucleoprotein granule	GO:0036464	0.00225281	2.64728	242	73	3	21672	ENSG00000109832,ENSG00000120948,ENSG00000205323		0.00225281
GO:CC	ribonucleoprotein granule	GO:0035770	0.00213937	2.66971	260	73	3	21672	ENSG00000109832,ENSG00000120948,ENSG00000205323		0.00213937
GO:CC	plasma membrane bounded cell projection cytoplasm	GO:0032838	0.00202593	2.69338	221	73	3	21672	ENSG00000163075,ENSG00000104164,ENSG00000157823		0.00202593
GO:CC	extracellular region	GO:0005576	0.00199201	2.70071	4303	73	8	21672	ENSG00000182768,ENSG00000161955,ENSG00000187980,ENSG00000275688,ENSG00000163075,ENSG00000140945,ENSG00000159674,ENSG00000213185		0.00199201
GO:CC	organelle subcompartment	GO:0031984	0.00191249	2.7184	1476	73	3	21672	ENSG00000008394,ENSG00000100749,ENSG00000215252		0.00191249
GO:CC	extracellular organelle	GO:0043230	0.00182001	2.73993	2133	73	3	21672	ENSG00000161955,ENSG00000140945,ENSG00000159674		0.00182001
GO:CC	cytoplasmic region	GO:0099568	0.00179905	2.74496	265	73	3	21672	ENSG00000163075,ENSG00000104164,ENSG00000157823		0.00179905
GO:CC	supramolecular complex	GO:0099080	0.00168561	2.77324	1330	73	3	21672	ENSG00000109832,ENSG00000120948,ENSG00000205323		0.00168561
GO:CC	transferase complex	GO:1990234	0.00157217	2.8035	801	73	3	21672	ENSG00000241258,ENSG00000171150,ENSG00000168522		0.00157217
GO:CC	organelle envelope	GO:0031967	0.00148039	2.82963	1245	73	8	21672	ENSG00000182768,ENSG00000174886,ENSG00000173436,ENSG00000256053,ENSG00000137210,ENSG00000008394,ENSG00000086200,ENSG00000186314		0.00148039
GO:CC	extracellular vesicle	GO:1903561	0.00145873	2.83603	2132	73	3	21672	ENSG00000161955,ENSG00000140945,ENSG00000159674		0.00145873
GO:CC	intracellular protein-containing complex	GO:0140535	0.00134529	2.87118	773	73	3	21672	ENSG00000241258,ENSG00000168522,ENSG00000257218		0.00134529
GO:CC	vesicle membrane	GO:0012506	0.00123185	2.90944	1190	73	2	21672	ENSG00000157823,ENSG00000008394		0.00123185
GO:CC	cytoplasmic stress granule	GO:0010494	0.00111841	2.9514	79	73	2	21672	ENSG00000109832,ENSG00000120948		0.00111841
GO:CC	cytoplasmic vesicle membrane	GO:0030659	0.00100497	2.99785	1171	73	2	21672	ENSG00000157823,ENSG00000008394		0.00100497
GO:CC	envelope	GO:0031975	0.000968764	3.01378	1245	73	8	21672	ENSG00000182768,ENSG00000174886,ENSG00000173436,ENSG00000256053,ENSG00000137210,ENSG00000008394,ENSG00000086200,ENSG00000186314		0.000968764
GO:CC	dendrite	GO:0030425	0.00089153	3.04986	612	73	2	21672	ENSG00000142235,ENSG00000023572		0.00089153
GO:CC	nucleus	GO:0005634	0.00088967	3.05077	10053	73	37	21672	ENSG00000182768,ENSG00000161955,ENSG00000064489,ENSG00000241258,ENSG00000255198,ENSG00000233757,ENSG00000226950,ENSG00000245910,ENSG00000245532,ENSG00000267057,ENSG00000183889,ENSG00000283463,ENSG00000114374,ENSG00000269293,ENSG00000109832,ENSG00000183632,ENSG00000017797,ENSG00000023572,ENSG00000086200,ENSG00000100749,ENSG00000105793,ENSG00000120948,ENSG00000133460,ENSG00000136450,ENSG00000145020…		0.00088967
GO:CC	secretory granule	GO:0030141	0.00077809	3.10897	860	73	2	21672	ENSG00000241258,ENSG00000008394		0.00077809
GO:CC	cellular_component	GO:0005575	0.00074849	3.12581	21672	73	73	21672	ENSG00000182768,ENSG00000161955,ENSG00000064489,ENSG00000241258,ENSG00000255198,ENSG00000233757,ENSG00000174886,ENSG00000173436,ENSG00000187980,ENSG00000226950,ENSG00000236782,ENSG00000235831,ENSG00000275688,ENSG00000245910,ENSG00000273238,ENSG00000163075,ENSG00000245532,ENSG00000214654,ENSG00000104164,ENSG00000004866,ENSG00000267057,ENSG00000142235,ENSG00000171150,ENSG00000183889,ENSG00000256053…		0.00074849
GO:CC	intracellular organelle lumen	GO:0070013	0.000677942	3.16881	6569	73	28	21672	ENSG00000182768,ENSG00000161955,ENSG00000064489,ENSG00000241258,ENSG00000255198,ENSG00000226950,ENSG00000245910,ENSG00000245532,ENSG00000267057,ENSG00000183889,ENSG00000269293,ENSG00000023572,ENSG00000086200,ENSG00000100749,ENSG00000105793,ENSG00000120948,ENSG00000133460,ENSG00000136450,ENSG00000145020,ENSG00000162735,ENSG00000172613,ENSG00000185880,ENSG00000186314,ENSG00000205323,ENSG00000230314…		0.000677942
GO:CC	outer membrane	GO:0019867	0.00066465	3.17741	239	73	2	21672	ENSG00000173436,ENSG00000008394		0.00066465
GO:CC	cytoplasm	GO:000005737	0.00064687	3.18918	12193	73	41	21672	ENSG00000182768,ENSG00000161955,ENSG00000064489,ENSG00000241258,ENSG00000174886,ENSG00000173436,ENSG00000235831,ENSG00000163075,ENSG00000214654,ENSG00000104164,ENSG00000142235,ENSG00000171150,ENSG00000256053,ENSG00000157823,ENSG00000114374,ENSG00000109832,ENSG00000240474,ENSG00000137210,ENSG00000183632,ENSG00000008394,ENSG00000012963,ENSG00000017797,ENSG00000023572,ENSG00000086200,ENSG00000100749…		0.00064687
GO:CC	cellular anatomical entity	GO:0110165	0.00064687	3.18918	21534	73	72	21672	ENSG00000182768,ENSG00000161955,ENSG00000064489,ENSG00000241258,ENSG00000255198,ENSG00000233757,ENSG00000174886,ENSG00000173436,ENSG00000187980,ENSG00000226950,ENSG00000236782,ENSG00000235831,ENSG00000275688,ENSG00000245910,ENSG00000273238,ENSG00000163075,ENSG00000245532,ENSG00000214654,ENSG00000104164,ENSG00000004866,ENSG00000267057,ENSG00000142235,ENSG00000171150,ENSG00000183889,ENSG00000256053…		0.00064687
GO:CC	Golgi stack	GO:0005795	0.00055121	3.25868	150	73	2	21672	ENSG00000100749,ENSG00000215252		0.00055121
GO:CC	organelle membrane	GO:0031090	0.000550111	3.25955	3657	73	11	21672	ENSG00000182768,ENSG00000174886,ENSG00000173436,ENSG00000214654,ENSG00000142235,ENSG00000256053,ENSG00000157823,ENSG00000137210,ENSG00000008394,ENSG00000162735,ENSG00000215252		0.000550111
GO:CC	mitochondrial envelope	GO:0005740	0.000457143	3.33995	796	73	7	21672	ENSG00000182768,ENSG00000174886,ENSG00000173436,ENSG00000256053,ENSG00000137210,ENSG00000008394,ENSG00000186314		0.000457143
GO:CC	Golgi membrane	GO:0000139	0.00043777	3.35875	639	73	2	21672	ENSG00000214654,ENSG00000142235		0.00043777
GO:CC	intracellular membrane-bounded organelle	GO:0043231	0.00040407	3.39354	14514	73	50	21672	ENSG00000182768,ENSG00000161955,ENSG00000064489,ENSG00000241258,ENSG00000255198,ENSG00000233757,ENSG00000174886,ENSG00000173436,ENSG00000226950,ENSG00000245910,ENSG00000245532,ENSG00000214654,ENSG00000104164,ENSG00000267057,ENSG00000142235,ENSG00000183889,ENSG00000256053,ENSG00000283463,ENSG00000157823,ENSG00000114374,ENSG00000269293,ENSG00000109832,ENSG00000137210,ENSG00000183632,ENSG00000008394…		0.00040407
GO:CC	chromatin	GO:0000785	0.0032433	2.48901	1225	73	2	21672	ENSG00000148826,ENSG00000274049		0.0032433
GO:CC	endomembrane system	GO:0012505	0.000403849	3.39378	4674	73	10	21672	ENSG00000241258,ENSG00000214654,ENSG00000104164,ENSG00000142235,ENSG00000157823,ENSG00000008394,ENSG00000086200,ENSG00000100749,ENSG00000118961,ENSG00000215252		0.000403849
GO:CC	organelle	GO:0043226	0.00032433	3.48901	16674	73	55	21672	ENSG00000182768,ENSG00000161955,ENSG00000064489,ENSG00000241258,ENSG00000255198,ENSG00000233757,ENSG00000174886,ENSG00000173436,ENSG00000226950,ENSG00000245910,ENSG00000163075,ENSG00000245532,ENSG00000214654,ENSG00000104164,ENSG00000267057,ENSG00000142235,ENSG00000183889,ENSG00000256053,ENSG00000283463,ENSG00000157823,ENSG00000114374,ENSG00000269293,ENSG00000109832,ENSG00000137210,ENSG00000183632…		0.00032433
GO:CC	intracellular organelle	GO:0043229	0.00016127	3.79245	15870	73	52	21672	ENSG00000182768,ENSG00000161955,ENSG00000064489,ENSG00000241258,ENSG00000255198,ENSG00000233757,ENSG00000174886,ENSG00000173436,ENSG00000226950,ENSG00000245910,ENSG00000163075,ENSG00000245532,ENSG00000214654,ENSG00000104164,ENSG00000267057,ENSG00000142235,ENSG00000183889,ENSG00000256053,ENSG00000283463,ENSG00000157823,ENSG00000114374,ENSG00000269293,ENSG00000109832,ENSG00000137210,ENSG00000183632…		0.00016127
GO:CC	membrane-bounded organelle	GO:0043227	8.153e-05	4.08868	15557	73	53	21672	ENSG00000182768,ENSG00000161955,ENSG00000064489,ENSG00000241258,ENSG00000255198,ENSG00000233757,ENSG00000174886,ENSG00000173436,ENSG00000226950,ENSG00000245910,ENSG00000163075,ENSG00000245532,ENSG00000214654,ENSG00000104164,ENSG00000267057,ENSG00000142235,ENSG00000183889,ENSG00000256053,ENSG00000283463,ENSG00000157823,ENSG00000114374,ENSG00000269293,ENSG00000109832,ENSG00000137210,ENSG00000183632…		8.153e-05
GO:CC	protein-containing complex	GO:0032991	6.595e-05	4.18079	7228	73	18	21672	ENSG00000241258,ENSG00000174886,ENSG00000173436,ENSG00000235831,ENSG00000104164,ENSG00000171150,ENSG00000157823,ENSG00000240474,ENSG00000136450,ENSG00000140945,ENSG00000162735,ENSG00000168522,ENSG00000172613,ENSG00000205323,ENSG00000232973,ENSG00000257218,ENSG00000266718,ENSG00000274049		6.595e-05
GO:CC	cytosol	GO:0005829	5.73353e-05	4.24158	5373	73	14	21672	ENSG00000161955,ENSG00000064489,ENSG00000241258,ENSG00000104164,ENSG00000171150,ENSG00000114374,ENSG00000017797,ENSG00000086200,ENSG00000100749,ENSG00000112541,ENSG00000162735,ENSG00000168522,ENSG00000185880,ENSG00000215252		5.73353e-05
GO:CC	nucleolus	GO:0005730	3.52687e-05	4.45261	1942	73	10	21672	ENSG00000255198,ENSG00000226950,ENSG00000245910,ENSG00000267057,ENSG00000269293,ENSG00000100749,ENSG00000105793,ENSG00000230314,ENSG00000245970,ENSG00000267750		3.52687e-05
GO:CC	membrane	GO:0016020	9.9901e-06	5.00043	9818	73	29	21672	ENSG00000182768,ENSG00000161955,ENSG00000241258,ENSG00000174886,ENSG00000173436,ENSG00000236782,ENSG00000273238,ENSG00000214654,ENSG00000104164,ENSG00000004866,ENSG00000142235,ENSG00000171150,ENSG00000256053,ENSG00000157823,ENSG00000137210,ENSG00000008394,ENSG00000017797,ENSG00000100749,ENSG00000108370,ENSG00000133460,ENSG00000140945,ENSG00000162735,ENSG00000163703,ENSG00000168522,ENSG00000215252…		9.9901e-06
GO:CC	intracellular anatomical structure	GO:0005622	6.4687e-06	5.18918	17758	73	59	21672	ENSG00000182768,ENSG00000161955,ENSG00000064489,ENSG00000241258,ENSG00000255198,ENSG00000233757,ENSG00000174886,ENSG00000173436,ENSG00000226950,ENSG00000235831,ENSG00000245910,ENSG00000163075,ENSG00000245532,ENSG00000214654,ENSG00000104164,ENSG00000267057,ENSG00000142235,ENSG00000171150,ENSG00000183889,ENSG00000256053,ENSG00000283463,ENSG00000157823,ENSG00000114374,ENSG00000269293,ENSG00000109832…		6.4687e-06
GO:CC	mitochondrion	GO:0005739	5.61732e-06	5.25047	1674	73	12	21672	ENSG00000182768,ENSG00000174886,ENSG00000173436,ENSG00000256053,ENSG00000137210,ENSG00000008394,ENSG00000017797,ENSG00000023572,ENSG00000105793,ENSG00000145020,ENSG00000186314,ENSG00000257218		5.61732e-06
GO:CC	DNA polymerase III complex	GO:0009360	1	0	1	73	1	21672	ENSG00000241258		1
KEGG	Terpenoid backbone biosynthesis	KEGG:00900	0.086809	1.06144	22	19	1	8014	ENSG00000168522		0.086809
KEGG	Aminoacyl-tRNA biosynthesis	KEGG:00970	0.0705214	1.15168	44	19	1	8014	ENSG00000257218		0.0705214
KEGG	Metabolism of xenobiotics by cytochrome P450	KEGG:00980	0.0542337	1.26573	73	19	1	8014	ENSG00000008394		0.0542337
KEGG	Drug metabolism - cytochrome P450	KEGG:00982	0.0379461	1.42083	68	19	1	8014	ENSG00000008394		0.0379461
KEGG	Drug metabolism - other enzymes	KEGG:00983	0.0216584	1.66437	79	19	1	8014	ENSG00000008394		0.0216584
KEGG	Carbon metabolism	KEGG:01200	0.0109169	1.9619	115	19	1	8014	ENSG00000145020		0.0109169
KEGG	Platinum drug resistance	KEGG:01524	0.0272046	1.56536	72	19	1	8014	ENSG00000008394		0.0272046
KEGG	Nucleocytoplasmic transport	KEGG:03013	0.0434923	1.36159	108	19	1	8014	ENSG00000086200		0.0434923
KEGG	mRNA surveillance pathway	KEGG:03015	0.0457578	1.33953	97	19	1	8014	ENSG00000120948		0.0457578
KEGG	RNA polymerase	KEGG:03020	0.0533715	1.27269	34	19	1	8014	ENSG00000241258		0.0533715
KEGG	Spliceosome	KEGG:03040	0.0685987	1.16368	146	19	1	8014	ENSG00000136450		0.0685987
KEGG	cAMP signaling pathway	KEGG:04024	0.0914397	1.03887	220	19	1	8014	ENSG00000112541		0.0914397
KEGG	Cytokine-cytokine receptor interaction	KEGG:04060	0.106667	0.97197	293	19	1	8014	ENSG00000161955		0.106667
KEGG	Lysosome	KEGG:04142	0.114281	0.942027	132	19	1	8014	ENSG00000157823		0.114281
KEGG	Peroxisome	KEGG:04146	0.121894	0.914017	81	19	1	8014	ENSG00000162735		0.121894
KEGG	Cellular senescence	KEGG:04218	0.129508	0.887704	156	19	1	8014	ENSG00000172613		0.129508
KEGG	Vascular smooth muscle contraction	KEGG:04270	0.152349	0.817161	134	19	1	8014	ENSG00000187980		0.152349
KEGG	One carbon pool by folate	KEGG:00670	1	0	20	19	1	8014	ENSG00000145020		1
KEGG	Glyoxylate and dicarboxylate metabolism	KEGG:00630	1	0	30	19	1	8014	ENSG00000145020		1
KEGG	alpha-Linolenic acid metabolism	KEGG:00592	1	0	25	19	1	8014	ENSG00000187980		1
KEGG	Linoleic acid metabolism	KEGG:00591	1	0	29	19	1	8014	ENSG00000187980		1
KEGG	JAK-STAT signaling pathway	KEGG:04630	1	0	162	19	1	8014	ENSG00000171150		1
KEGG	Oxidative phosphorylation	KEGG:00190	1	0	134	19	1	8014	ENSG00000174886		1
KEGG	Purine metabolism	KEGG:00230	1	0	125	19	1	8014	ENSG00000112541		1
KEGG	Glycine, serine and threonine metabolism	KEGG:00260	1	0	40	19	1	8014	ENSG00000145020		1
KEGG	Glutathione metabolism	KEGG:00480	1	0	57	19	1	8014	ENSG00000008394		1
KEGG	Glycerophospholipid metabolism	KEGG:00564	1	0	98	19	1	8014	ENSG00000187980		1
KEGG	Ether lipid metabolism	KEGG:00565	1	0	49	19	1	8014	ENSG00000187980		1
KEGG	Arachidonic acid metabolism	KEGG:00590	1	0	61	19	1	8014	ENSG00000187980		1
KEGG	IL-17 signaling pathway	KEGG:04657	1	0	92	19	1	8014	ENSG00000136450		1
KEGG	Thermogenesis	KEGG:04714	1	0	232	19	1	8014	ENSG00000174886		1
KEGG	Fluid shear stress and atherosclerosis	KEGG:05418	1	0	138	19	1	8014	ENSG00000008394		1
KEGG	Diabetic cardiomyopathy	KEGG:05415	1	0	203	19	1	8014	ENSG00000174886		1
KEGG	Rheumatoid arthritis	KEGG:05323	1	0	88	19	1	8014	ENSG00000161955		1
KEGG	Hepatocellular carcinoma	KEGG:05225	1	0	166	19	1	8014	ENSG00000008394		1
KEGG	Retrograde endocannabinoid signaling	KEGG:04723	1	0	148	19	1	8014	ENSG00000174886		1
KEGG	Phototransduction	KEGG:04744	1	0	28	19	1	8014	ENSG00000108370		1
KEGG	Prolactin signaling pathway	KEGG:04917	1	0	70	19	1	8014	ENSG00000171150		1
KEGG	Non-alcoholic fatty liver disease	KEGG:04932	1	0	155	19	1	8014	ENSG00000174886		1
KEGG	Pancreatic secretion	KEGG:04972	1	0	102	19	1	8014	ENSG00000187980		1
KEGG	Fat digestion and absorption	KEGG:04975	1	0	43	19	1	8014	ENSG00000187980		1
KEGG	Alzheimer disease	KEGG:05010	1	0	383	19	1	8014	ENSG00000174886		1
KEGG	Parkinson disease	KEGG:05012	1	0	266	19	1	8014	ENSG00000174886		1
KEGG	Intestinal immune network for IgA production	KEGG:04672	1	0	45	19	1	8014	ENSG00000161955		1
KEGG	Huntington disease	KEGG:05016	1	0	306	19	1	8014	ENSG00000174886		1
KEGG	Cocaine addiction	KEGG:05030	1	0	49	19	1	8014	ENSG00000108370		1
KEGG	Morphine addiction	KEGG:05032	1	0	90	19	1	8014	ENSG00000112541		1
KEGG	Chemical carcinogenesis - DNA adducts	KEGG:05204	0.000202944	3.69262	68	19	1	8014	ENSG00000008394		0.000202944
KEGG	Chemical carcinogenesis - receptor activation	KEGG:05207	0.00807372	2.09293	211	19	1	8014	ENSG00000008394		0.00807372
KEGG	Pancreatic cancer	KEGG:05212	0.0159445	1.79739	76	19	1	8014	ENSG00000017797		0.0159445
KEGG	Prion disease	KEGG:05020	0.0238153	1.62314	272	19	1	8014	ENSG00000174886		0.0238153
KEGG	Ras signaling pathway	KEGG:04014	0.00183826	2.73559	231	19	2	8014	ENSG00000187980,ENSG00000017797		0.00183826
KEGG	Amyotrophic lateral sclerosis	KEGG:05014	3.875e-05	4.41173	362	19	2	8014	ENSG00000174886,ENSG00000120948		3.875e-05
KEGG	Pathways of neurodegeneration - multiple diseases	KEGG:05022	0.00176076	2.7543	475	19	2	8014	ENSG00000174886,ENSG00000120948		0.00176076
KEGG	Herpes simplex virus 1 infection	KEGG:05168	0.00356027	2.44852	491	19	2	8014	ENSG00000136450,ENSG00000204604		0.00356027
KEGG	Pathways in cancer	KEGG:05200	1.2885e-07	6.88992	529	19	2	8014	ENSG00000008394,ENSG00000017797		1.2885e-07
KEGG	Chemical carcinogenesis - reactive oxygen species	KEGG:05208	6.885e-05	4.1621	222	19	2	8014	ENSG00000174886,ENSG00000008394		6.885e-05
KEGG	Metabolic pathways	KEGG:01100	0.00537073	2.26997	1526	19	6	8014	ENSG00000174886,ENSG00000187980,ENSG00000008394,ENSG00000112541,ENSG00000145020,ENSG00000257218		0.00537073
KEGG	KEGG root term	KEGG:00000	1	0	8014	19	19	8014	ENSG00000161955,ENSG00000241258,ENSG00000174886,ENSG00000187980,ENSG00000171150,ENSG00000157823,ENSG00000008394,ENSG00000017797,ENSG00000086200,ENSG00000108370,ENSG00000112541,ENSG00000120948,ENSG00000136450,ENSG00000145020,ENSG00000162735,ENSG00000168522,ENSG00000172613,ENSG00000204604,ENSG00000257218		1
REAC	Transport of Mature Transcript to Cytoplasm	REAC:R-HSA-72202	1	0	80	22	2	10760	ENSG00000136450,ENSG00000205323		1
REAC	Vesicle-mediated transport	REAC:R-HSA-5653656	1	0	718	22	1	10760	ENSG00000104164		1
REAC	Visual phototransduction	REAC:R-HSA-2187338	1	0	97	22	1	10760	ENSG00000168522		1
REAC	cGMP effects	REAC:R-HSA-418457	1	0	15	22	1	10760	ENSG00000112541		1
REAC	mRNA Splicing	REAC:R-HSA-72172	8.364e-07	6.07759	186	22	1	10760	ENSG00000136450		8.364e-07
REAC	mRNA Splicing - Major Pathway	REAC:R-HSA-72163	3.837e-05	4.41601	178	22	1	10760	ENSG00000136450		3.837e-05
REAC	mRNA Splicing - Minor Pathway	REAC:R-HSA-72165	7.59036e-05	4.11974	51	22	1	10760	ENSG00000136450		7.59036e-05
REAC	trans-Golgi Network Vesicle Budding	REAC:R-HSA-199992	1	0	72	22	1	10760	ENSG00000104164		1
REAC	Transcriptional Regulation by TP53	REAC:R-HSA-3700989	1	0	362	22	1	10760	ENSG00000172613		1
REAC	The phototransduction cascade	REAC:R-HSA-2514856	1	0	31	22	1	10760	ENSG00000168522		1
REAC	Signaling by Rho GTPases, Miro GTPases and RHOBTB3	REAC:R-HSA-9716542	1	0	712	22	1	10760	ENSG00000017797		1
REAC	TNFs bind their physiological receptors	REAC:R-HSA-5669034	1	0	29	22	1	10760	ENSG00000161955		1
REAC	HDR through Single Strand Annealing (SSA)	REAC:R-HSA-5685938	1	0	37	22	1	10760	ENSG00000172613		1
REAC	Hemostasis	REAC:R-HSA-109582	1	0	672	22	1	10760	ENSG00000112541		1
REAC	Homologous DNA Pairing and Strand Exchange	REAC:R-HSA-5693579	1	0	42	22	1	10760	ENSG00000172613		1
REAC	Homology Directed Repair	REAC:R-HSA-5693538	1	0	138	22	1	10760	ENSG00000172613		1
REAC	HuR (ELAVL1) binds and stabilizes mRNA	REAC:R-HSA-450520	1	0	8	22	1	10760	ENSG00000161955		1
REAC	Inactivation, recovery and regulation of the phototransduction cascade	REAC:R-HSA-2514859	1	0	30	22	1	10760	ENSG00000168522		1
REAC	Initiation of Nuclear Envelope (NE) Reformation	REAC:R-HSA-2995383	1	0	16	22	1	10760	ENSG00000100749		1
REAC	Interleukin-4 and Interleukin-13 signaling	REAC:R-HSA-6785807	1	0	110	22	1	10760	ENSG00000171150		1
REAC	M Phase	REAC:R-HSA-68886	1	0	407	22	1	10760	ENSG00000100749		1
REAC	MAPK family signaling cascades	REAC:R-HSA-5683057	0.00462246	2.33513	308	22	1	10760	ENSG00000168522		0.00462246
REAC	MAPK1/MAPK3 signaling	REAC:R-HSA-5684996	9.8263e-05	4.00761	269	22	1	10760	ENSG00000168522		9.8263e-05
REAC	Membrane Trafficking	REAC:R-HSA-199991	1	0	624	22	1	10760	ENSG00000104164		1
REAC	Metabolism of amino acids and derivatives	REAC:R-HSA-71291	1	0	370	22	1	10760	ENSG00000145020		1
REAC	Mitochondrial biogenesis	REAC:R-HSA-1592230	1	0	92	22	1	10760	ENSG00000173436		1
REAC	HDR through Homologous Recombination (HRR) or Single Strand Annealing (SSA)	REAC:R-HSA-5693567	1	0	132	22	1	10760	ENSG00000172613		1
REAC	HDR through Homologous Recombination (HRR)	REAC:R-HSA-5685942	1	0	67	22	1	10760	ENSG00000172613		1
REAC	Golgi Associated Vesicle Biogenesis	REAC:R-HSA-432722	1	0	54	22	1	10760	ENSG00000104164		1
REAC	Glyoxylate metabolism and glycine degradation	REAC:R-HSA-389661	1	0	31	22	1	10760	ENSG00000145020		1
REAC	Cooperation of PDCL (PhLP1) and TRiC/CCT in G-protein beta folding	REAC:R-HSA-6814122	1	0	38	22	1	10760	ENSG00000108370		1
REAC	Cristae formation	REAC:R-HSA-8949613	1	0	31	22	1	10760	ENSG00000173436		1
REAC	Cytosolic sensors of pathogen-associated DNA	REAC:R-HSA-1834949	1	0	63	22	1	10760	ENSG00000241258		1
REAC	DNA Double-Strand Break Repair	REAC:R-HSA-5693532	0.0003094	3.50948	167	22	1	10760	ENSG00000172613		0.0003094
REAC	DNA Repair	REAC:R-HSA-73894	0.0066647	2.17622	329	22	1	10760	ENSG00000172613		0.0066647
REAC	Defective B3GALTL causes PpS	REAC:R-HSA-5083635	1	0	35	22	1	10760	ENSG00000159674		1
REAC	Disease	REAC:R-HSA-1643685	1	0	1639	22	1	10760	ENSG00000159674		1
REAC	Diseases associated with O-glycosylation of proteins	REAC:R-HSA-3906995	1	0	65	22	1	10760	ENSG00000159674		1
REAC	Mitotic Anaphase	REAC:R-HSA-68882	1	0	228	22	1	10760	ENSG00000100749		1
REAC	Diseases of glycosylation	REAC:R-HSA-3781865	1	0	140	22	1	10760	ENSG00000159674		1
REAC	G alpha (i) signalling events	REAC:R-HSA-418594	1	0	313	22	1	10760	ENSG00000108370		1
REAC	G alpha (s) signalling events	REAC:R-HSA-418555	1	0	144	22	1	10760	ENSG00000112541		1
REAC	G2/M Checkpoints	REAC:R-HSA-69481	1	0	168	22	1	10760	ENSG00000172613		1
REAC	G2/M DNA damage checkpoint	REAC:R-HSA-69473	1	0	95	22	1	10760	ENSG00000172613		1
REAC	Glutathione conjugation	REAC:R-HSA-156590	1	0	34	22	1	10760	ENSG00000008394		1
REAC	Glycine degradation	REAC:R-HSA-6783984	1	0	4	22	1	10760	ENSG00000145020		1
REAC	Diseases of metabolism	REAC:R-HSA-5668914	1	0	241	22	1	10760	ENSG00000159674		1
REAC	The citric acid (TCA) cycle and respiratory electron transport	REAC:R-HSA-1428517	1	0	177	22	1	10760	ENSG00000174886		1
REAC	Mitotic Metaphase and Anaphase	REAC:R-HSA-2555396	1	0	229	22	1	10760	ENSG00000100749		1
REAC	Neddylation	REAC:R-HSA-8951664	1	0	233	22	1	10760	ENSG00000171150		1
REAC	RNA Polymerase III Transcription	REAC:R-HSA-74158	1	0	41	22	1	10760	ENSG00000241258		1
REAC	RNA Polymerase III Transcription Initiation	REAC:R-HSA-76046	1	0	36	22	1	10760	ENSG00000241258		1
REAC	RNA Polymerase III Transcription Initiation From Type 1 Promoter	REAC:R-HSA-76061	1	0	28	22	1	10760	ENSG00000241258		1
REAC	RNA Polymerase III Transcription Initiation From Type 2 Promoter	REAC:R-HSA-76066	1	0	27	22	1	10760	ENSG00000241258		1
REAC	RNA Polymerase III Transcription Initiation From Type 3 Promoter	REAC:R-HSA-76071	1	0	28	22	1	10760	ENSG00000241258		1
REAC	RNA Polymerase III Transcription Termination	REAC:R-HSA-73980	1	0	23	22	1	10760	ENSG00000241258		1
REAC	Regulation of TP53 Activity	REAC:R-HSA-5633007	1	0	160	22	1	10760	ENSG00000172613		1
REAC	Regulation of TP53 Activity through Phosphorylation	REAC:R-HSA-6804756	1	0	92	22	1	10760	ENSG00000172613		1
REAC	Regulation of mRNA stability by proteins that bind AU-rich elements	REAC:R-HSA-450531	1	0	86	22	1	10760	ENSG00000161955		1
REAC	Respiratory electron transport	REAC:R-HSA-611105	1	0	103	22	1	10760	ENSG00000174886		1
REAC	Respiratory electron transport, ATP synthesis by chemiosmotic coupling, and heat production by uncoupling proteins.	REAC:R-HSA-163200	1	0	127	22	1	10760	ENSG00000174886		1
REAC	SLC-mediated transmembrane transport	REAC:R-HSA-425407	1	0	248	22	1	10760	ENSG00000133460		1
REAC	Sensory Perception	REAC:R-HSA-9709957	1	0	533	22	1	10760	ENSG00000168522		1
REAC	Signaling by Interleukins	REAC:R-HSA-449147	1	0	460	22	1	10760	ENSG00000171150		1
REAC	Signaling by Rho GTPases	REAC:R-HSA-194315	1	0	697	22	1	10760	ENSG00000017797		1
REAC	TNFR2 non-canonical NF-kB pathway	REAC:R-HSA-5668541	1	0	100	22	1	10760	ENSG00000161955		1
REAC	RNA Polymerase III Chain Elongation	REAC:R-HSA-73780	1	0	18	22	1	10760	ENSG00000241258		1
REAC	RNA Polymerase III Abortive And Retractive Initiation	REAC:R-HSA-749476	1	0	41	22	1	10760	ENSG00000241258		1
REAC	Neutrophil degranulation	REAC:R-HSA-6798695	1	0	476	22	1	10760	ENSG00000008394		1
REAC	Nitric oxide stimulates guanylate cyclase	REAC:R-HSA-392154	1	0	21	22	1	10760	ENSG00000112541		1
REAC	Nuclear Envelope (NE) Reassembly	REAC:R-HSA-2995410	1	0	70	22	1	10760	ENSG00000100749		1
REAC	Nuclear Envelope Breakdown	REAC:R-HSA-2980766	1	0	47	22	1	10760	ENSG00000100749		1
REAC	O-glycosylation of TSR domain-containing proteins	REAC:R-HSA-5173214	1	0	36	22	1	10760	ENSG00000159674		1
REAC	O-linked glycosylation	REAC:R-HSA-5173105	1	0	108	22	1	10760	ENSG00000159674		1
REAC	Organelle biogenesis and maintenance	REAC:R-HSA-1852241	1	0	293	22	1	10760	ENSG00000173436		1
REAC	Phase II - Conjugation of compounds	REAC:R-HSA-156580	1	0	106	22	1	10760	ENSG00000008394		1
REAC	Platelet homeostasis	REAC:R-HSA-418346	1	0	85	22	1	10760	ENSG00000112541		1
REAC	Mitotic Prophase	REAC:R-HSA-68875	1	0	135	22	1	10760	ENSG00000100749		1
REAC	Processing of DNA double-strand break ends	REAC:R-HSA-5693607	1	0	98	22	1	10760	ENSG00000172613		1
REAC	Programmed Cell Death	REAC:R-HSA-5357801	1	0	205	22	1	10760	ENSG00000168522		1
REAC	Protein folding	REAC:R-HSA-391251	1	0	97	22	1	10760	ENSG00000108370		1
REAC	Protein localization	REAC:R-HSA-9609507	1	0	158	22	1	10760	ENSG00000162735		1
REAC	RAC1 GTPase cycle	REAC:R-HSA-9013149	1	0	184	22	1	10760	ENSG00000017797		1
REAC	RAF/MAP kinase cascade	REAC:R-HSA-5673001	1	0	264	22	1	10760	ENSG00000168522		1
REAC	RAS processing	REAC:R-HSA-9648002	1	0	24	22	1	10760	ENSG00000168522		1
REAC	RHO GTPase cycle	REAC:R-HSA-9012999	1	0	444	22	1	10760	ENSG00000017797		1
REAC	Presynaptic phase of homologous DNA pairing and strand exchange	REAC:R-HSA-5693616	1	0	39	22	1	10760	ENSG00000172613		1
REAC	Complex I biogenesis	REAC:R-HSA-6799198	1	0	57	22	1	10760	ENSG00000174886		1
REAC	Class I peroxisomal membrane protein import	REAC:R-HSA-9603798	1	0	19	22	1	10760	ENSG00000162735		1
REAC	Cell-cell junction organization	REAC:R-HSA-421270	1	0	64	22	1	10760	ENSG00000140945		1
REAC	Chaperonin-mediated protein folding	REAC:R-HSA-390466	1	0	91	22	1	10760	ENSG00000108370		1
REAC	Class I MHC mediated antigen processing & presentation	REAC:R-HSA-983169	1	0	377	22	1	10760	ENSG00000185880		1
REAC	ABC transporters in lipid homeostasis	REAC:R-HSA-1369062	1	0	18	22	1	10760	ENSG00000162735		1
REAC	ABC-family proteins mediated transport	REAC:R-HSA-382556	1	0	103	22	1	10760	ENSG00000162735		1
REAC	Activation of ATR in response to replication stress	REAC:R-HSA-176187	1	0	37	22	1	10760	ENSG00000172613		1
REAC	Adaptive Immune System	REAC:R-HSA-1280218	1	0	806	22	1	10760	ENSG00000185880		1
REAC	Adherens junctions interactions	REAC:R-HSA-418990	1	0	32	22	1	10760	ENSG00000140945		1
REAC	Aflatoxin activation and detoxification	REAC:R-HSA-5423646	1	0	18	22	1	10760	ENSG00000008394		1
REAC	Antigen processing: Ubiquitination & Proteasome degradation	REAC:R-HSA-983168	1	0	308	22	1	10760	ENSG00000185880		1
REAC	Apoptosis	REAC:R-HSA-109581	1	0	176	22	1	10760	ENSG00000168522		1
REAC	Apoptotic cleavage of cellular proteins	REAC:R-HSA-111465	1	0	37	22	1	10760	ENSG00000168522		1
REAC	Apoptotic execution phase	REAC:R-HSA-75153	1	0	51	22	1	10760	ENSG00000168522		1
REAC	Biological oxidations	REAC:R-HSA-211859	1	0	215	22	1	10760	ENSG00000008394		1
REAC	CDC42 GTPase cycle	REAC:R-HSA-9013148	1	0	159	22	1	10760	ENSG00000017797		1
REAC	Cell Cycle Checkpoints	REAC:R-HSA-69620	1	0	290	22	1	10760	ENSG00000172613		1
REAC	Cell Cycle, Mitotic	REAC:R-HSA-69278	1	0	548	22	1	10760	ENSG00000100749		1
REAC	Cell junction organization	REAC:R-HSA-446728	1	0	91	22	1	10760	ENSG00000140945		1
REAC	Cell-Cell communication	REAC:R-HSA-1500931	1	0	127	22	1	10760	ENSG00000140945		1
REAC	Cellular hexose transport	REAC:R-HSA-189200	1	0	21	22	1	10760	ENSG00000133460		1
REAC	Transport of Mature mRNA derived from an Intron-Containing Transcript	REAC:R-HSA-159236	1	0	71	22	2	10760	ENSG00000136450,ENSG00000205323		1
REAC	Transport of small molecules	REAC:R-HSA-382551	1	0	720	22	2	10760	ENSG00000133460,ENSG00000162735		1
REAC	mRNA 3'-end processing	REAC:R-HSA-72187	0.00945477	2.02435	56	22	2	10760	ENSG00000136450,ENSG00000205323		0.00945477
REAC	Innate Immune System	REAC:R-HSA-168249	1	0	1093	22	2	10760	ENSG00000241258,ENSG00000008394		1
REAC	Cytokine Signaling in Immune system	REAC:R-HSA-1280215	1	0	705	22	2	10760	ENSG00000161955,ENSG00000171150		1
REAC	GPCR downstream signalling	REAC:R-HSA-388396	1	0	620	22	2	10760	ENSG00000108370,ENSG00000112541		1
REAC	Generic Transcription Pathway	REAC:R-HSA-212436	1	0	1222	22	2	10760	ENSG00000172613,ENSG00000204604		1
REAC	Signaling by GPCR	REAC:R-HSA-372790	1	0	693	22	2	10760	ENSG00000108370,ENSG00000112541		1
REAC	RNA Polymerase II Transcription Termination	REAC:R-HSA-73856	1	0	65	22	2	10760	ENSG00000136450,ENSG00000205323		1
REAC	Post-translational protein modification	REAC:R-HSA-597592	1	0	1414	22	2	10760	ENSG00000171150,ENSG00000159674		1
REAC	Processing of Capped Intron-Containing Pre-mRNA	REAC:R-HSA-72203	8.8e-05	4.05552	237	22	2	10760	ENSG00000136450,ENSG00000205323		8.8e-05
REAC	Cell Cycle	REAC:R-HSA-1640170	9.374e-05	4.02808	678	22	2	10760	ENSG00000100749,ENSG00000172613		9.374e-05
REAC	Metabolism	REAC:R-HSA-1430728	2.34634e-05	4.62961	2075	22	3	10760	ENSG00000174886,ENSG00000008394,ENSG00000145020		2.34634e-05
REAC	Metabolism of RNA	REAC:R-HSA-8953854	4.68131e-05	4.32963	661	22	3	10760	ENSG00000161955,ENSG00000136450,ENSG00000205323		4.68131e-05
REAC	Metabolism of proteins	REAC:R-HSA-392499	0.00011709	3.93148	2011	22	3	10760	ENSG00000171150,ENSG00000108370,ENSG00000159674		0.00011709
REAC	Signal Transduction	REAC:R-HSA-162582	0.000187366	3.72731	2514	22	4	10760	ENSG00000017797,ENSG00000108370,ENSG00000112541,ENSG00000168522		0.000187366
REAC	RNA Polymerase II Transcription	REAC:R-HSA-73857	0.000257643	3.58898	1343	22	4	10760	ENSG00000136450,ENSG00000172613,ENSG00000204604,ENSG00000205323		0.000257643
REAC	Immune System	REAC:R-HSA-168256	0.0003346	3.47547	2041	22	5	10760	ENSG00000161955,ENSG00000241258,ENSG00000171150,ENSG00000008394,ENSG00000185880		0.0003346
REAC	Gene expression (Transcription)	REAC:R-HSA-74160	9.87723e-10	9.00536	1479	22	5	10760	ENSG00000241258,ENSG00000136450,ENSG00000172613,ENSG00000204604,ENSG00000205323		9.87723e-10
REAC	REACTOME root term	REAC:0000000	3.9484e-08	7.40358	10760	22	22	10760	ENSG00000161955,ENSG00000241258,ENSG00000174886,ENSG00000173436,ENSG00000104164,ENSG00000171150,ENSG00000008394,ENSG00000017797,ENSG00000100749,ENSG00000108370,ENSG00000112541,ENSG00000133460,ENSG00000136450,ENSG00000140945,ENSG00000145020,ENSG00000159674,ENSG00000162735,ENSG00000168522,ENSG00000172613,ENSG00000185880,ENSG00000204604,ENSG00000205323		3.9484e-08
WP	CCL18 signaling pathway	WP:WP5097	0.00984725	2.00668	54	34	4	7806	ENSG00000226864,ENSG00000235527,ENSG00000225783,ENSG00000245849		0.00984725
WP	ncRNAs involved in Wnt signaling in hepatocellular carcinoma	WP:WP4336	1	0	89	34	1	7806	ENSG00000226950		1
WP	Aryl hydrocarbon receptor pathway	WP:WP2873	1	0	48	34	1	7806	ENSG00000008394		1
WP	Overview of proinflammatory and profibrotic mediators	WP:WP5095	1	0	127	34	1	7806	ENSG00000161955		1
WP	Progeria-associated lipodystrophy	WP:WP5103	1	0	23	34	1	7806	ENSG00000168522		1
WP	ATR signaling	WP:WP3875	1	0	9	34	1	7806	ENSG00000172613		1
WP	Hypothetical craniofacial development pathway	WP:WP3655	1	0	8	34	1	7806	ENSG00000275340		1
[truncated: 1,009 more rows]

## Sheet: UP_lncRNA
source	term_name	term_id	adjusted_p_value	negative_log10_of_adjusted_p_value	term_size	query_size	intersection_size	effective_domain_size	intersections
GO:MF	tRNA binding	GO:0000049	1	0	74	120	1	20166	ENSG00000066651
GO:MF	ligase activity	GO:0016874	1	0	176	120	1	20166	ENSG00000116120
GO:MF	intramolecular oxidoreductase activity, transposing S-S bonds	GO:0016864	1	0	20	120	2	20166	ENSG00000163703,ENSG00000023572
GO:MF	intramolecular oxidoreductase activity	GO:0016860	1	0	55	120	2	20166	ENSG00000163703,ENSG00000023572
GO:MF	isomerase activity	GO:0016853	1	0	170	120	2	20166	ENSG00000163703,ENSG00000023572
GO:MF	hydrolase activity, acting on acid anhydrides, in phosphorus-containing anhydrides	GO:0016818	1	0	715	120	3	20166	ENSG00000108370,ENSG00000198522,ENSG00000105793
GO:MF	hydrolase activity, acting on acid anhydrides	GO:0016817	1	0	715	120	3	20166	ENSG00000108370,ENSG00000198522,ENSG00000105793
GO:MF	hydrolase activity, acting on glycosyl bonds	GO:0016798	1	0	151	120	1	20166	ENSG00000227345
GO:MF	ligase activity, forming carbon-oxygen bonds	GO:0016875	1	0	43	120	1	20166	ENSG00000116120
GO:MF	exonuclease activity, active with either ribo- or deoxyribonucleic acids and producing 5'-phosphomonoesters	GO:0016796	1	0	59	120	1	20166	ENSG00000172613
GO:MF	hydrolase activity, acting on ester bonds	GO:0016788	1	0	780	120	6	20166	ENSG00000187980,ENSG00000219200,ENSG00000204427,ENSG00000172613,ENSG00000223088,ENSG00000258388
GO:MF	hydrolase activity	GO:0016787	1	0	2425	120	13	20166	ENSG00000227345,ENSG00000187980,ENSG00000219200,ENSG00000204427,ENSG00000170236,ENSG00000167770,ENSG00000172613,ENSG00000108370,ENSG00000223088,ENSG00000198522,ENSG00000105793,ENSG00000253649,ENSG00000258388
GO:MF	nucleotidyltransferase activity	GO:0016779	1	0	137	120	2	20166	ENSG00000241258,ENSG00000277925
GO:MF	phosphotransferase activity, alcohol group as acceptor	GO:0016773	1	0	694	120	5	20166	ENSG00000254413,ENSG00000229894,ENSG00000109339,ENSG00000077782,ENSG00000100749
GO:MF	transferase activity, transferring phosphorus-containing groups	GO:0016772	1	0	954	120	7	20166	ENSG00000254413,ENSG00000241258,ENSG00000229894,ENSG00000109339,ENSG00000077782,ENSG00000100749,ENSG00000277925
GO:MF	transferase activity, transferring alkyl or aryl (other than methyl) groups	GO:0016765	1	0	59	120	1	20166	ENSG00000008394
GO:MF	hexosyltransferase activity	GO:0016758	1	0	201	120	1	20166	ENSG00000182870
GO:MF	thiolester hydrolase activity	GO:0016790	1	0	45	120	2	20166	ENSG00000204427,ENSG00000258388
GO:MF	exodeoxyribonuclease activity, producing 5'-phosphomonoesters	GO:0016895	1	0	24	120	1	20166	ENSG00000172613
GO:MF	nuclear receptor binding	GO:0016922	1	0	142	120	1	20166	ENSG00000155974
GO:MF	peptide hormone binding	GO:0017046	1	0	52	120	1	20166	ENSG00000122641
GO:MF	kinesin binding	GO:0019894	1	0	43	120	1	20166	ENSG00000157193
GO:MF	protein kinase regulator activity	GO:0019887	1	0	207	120	1	20166	ENSG00000138764
GO:MF	rRNA binding	GO:0019843	1	0	66	120	1	20166	ENSG00000122085
GO:MF	growth factor binding	GO:0019838	1	0	137	120	1	20166	ENSG00000077782
GO:MF	ubiquitin-like protein transferase activity	GO:0019787	1	0	458	120	5	20166	ENSG00000185880,ENSG00000092871,ENSG00000269190,ENSG00000012963,ENSG00000174943
GO:MF	NEDD8-specific protease activity	GO:0019784	1	0	6	120	1	20166	ENSG00000167770
GO:MF	ubiquitin-like protein-specific protease activity	GO:0019783	1	0	136	120	2	20166	ENSG00000170236,ENSG00000167770
GO:MF	kinase regulator activity	GO:0019207	1	0	235	120	1	20166	ENSG00000138764
GO:MF	transmembrane receptor protein kinase activity	GO:0019199	1	0	145	120	1	20166	ENSG00000077782
GO:MF	guanyl nucleotide binding	GO:0019001	1	0	404	120	3	20166	ENSG00000284874,ENSG00000198522,ENSG00000105793
GO:MF	serine hydrolase activity	GO:0017171	1	0	201	120	1	20166	ENSG00000253649
GO:MF	fibroblast growth factor binding	GO:0017134	1	0	23	120	1	20166	ENSG00000077782
GO:MF	SH3 domain binding	GO:0017124	1	0	124	120	1	20166	ENSG00000172613
GO:MF	lipoyltransferase activity	GO:0017118	1	0	1	120	1	20166	ENSG00000144182
GO:MF	nucleoside-triphosphatase activity	GO:0017111	1	0	656	120	3	20166	ENSG00000108370,ENSG00000198522,ENSG00000105793
GO:MF	purine nucleotide binding	GO:0017076	1	0	1930	120	11	20166	ENSG00000017797,ENSG00000267618,ENSG00000284874,ENSG00000116120,ENSG00000185379,ENSG00000229894,ENSG00000109339,ENSG00000077782,ENSG00000198522,ENSG00000105793,ENSG00000100749
GO:MF	snRNA binding	GO:0017069	1	0	1229	120	2	20166	ENSG00000263724,ENSG00000203865
GO:MF	glycosyltransferase activity	GO:0016757	1	0	278	120	1	20166	ENSG00000182870
GO:MF	enzyme binding	GO:0019899	1	0	2030	120	10	20166	ENSG00000017797,ENSG00000092871,ENSG00000086200,ENSG00000131095,ENSG00000141510,ENSG00000167770,ENSG00000172613,ENSG00000162735,ENSG00000100749,ENSG00000174943
GO:MF	acyltransferase activity, transferring groups other than amino-acyl groups	GO:0016747	1	0	221	120	1	20166	ENSG00000144182
GO:MF	transferase activity, transferring one-carbon groups	GO:0016741	1	0	230	120	2	20166	ENSG00000254959,ENSG00000066651
GO:MF	steroid dehydrogenase activity	GO:0016229	1	0	36	120	1	20166	ENSG00000264006
GO:MF	antioxidant activity	GO:0016209	1	0	85	120	1	20166	ENSG00000008394
GO:MF	superoxide-generating NAD(P)H oxidase activity	GO:0016175	1	0	10	120	1	20166	ENSG00000255346
GO:MF	tubulin binding	GO:0015631	1	0	378	120	1	20166	ENSG00000185379
GO:MF	ABC-type glutathione S-conjugate transporter activity	GO:0015431	1	0	8	120	1	20166	ENSG00000017797
GO:MF	primary active transmembrane transporter activity	GO:0015399	1	0	180	120	1	20166	ENSG00000017797
GO:MF	inorganic molecular entity transmembrane transporter activity	GO:0015318	1	0	735	120	2	20166	ENSG00000255346,ENSG00000151067
GO:MF	channel regulator activity	GO:0016247	1	0	145	120	1	20166	ENSG00000179915
GO:MF	channel activity	GO:0015267	1	0	484	120	2	20166	ENSG00000255346,ENSG00000151067
GO:MF	hexose transmembrane transporter activity	GO:0015149	1	0	22	120	1	20166	ENSG00000133460
GO:MF	monosaccharide transmembrane transporter activity	GO:0015145	1	0	25	120	1	20166	ENSG00000133460
GO:MF	carbohydrate transmembrane transporter activity	GO:0015144	1	0	43	120	1	20166	ENSG00000133460
GO:MF	calcium ion transmembrane transporter activity	GO:0015085	1	0	135	120	1	20166	ENSG00000151067
GO:MF	proton transmembrane transporter activity	GO:0015078	1	0	128	120	1	20166	ENSG00000255346
GO:MF	ion transmembrane transporter activity	GO:0015075	1	0	856	120	2	20166	ENSG00000255346,ENSG00000151067
GO:MF	glutathione disulfide oxidoreductase activity	GO:0015038	1	0	5	120	1	20166	ENSG00000023572
GO:MF	proton channel activity	GO:0015252	1	0	24	120	1	20166	ENSG00000255346
GO:MF	RNA polymerase II general transcription initiation factor activity	GO:0016251	1	0	38	120	1	20166	ENSG00000145736
GO:MF	lipase activity	GO:0016298	1	0	134	120	2	20166	ENSG00000187980,ENSG00000204427
GO:MF	kinase activity	GO:0016301	1	0	794	120	5	20166	ENSG00000254413,ENSG00000229894,ENSG00000109339,ENSG00000077782,ENSG00000100749
GO:MF	transferase activity	GO:0016740	1	0	2338	120	17	20166	ENSG00000254959,ENSG00000185880,ENSG00000008394,ENSG00000182870,ENSG00000092871,ENSG00000254413,ENSG00000269190,ENSG00000241258,ENSG00000144182,ENSG00000229894,ENSG00000109339,ENSG00000077782,ENSG00000100749,ENSG00000012963,ENSG00000174943,ENSG00000277925,ENSG00000066651
GO:MF	oxidoreductase activity, acting on CH or CH2 groups, disulfide as acceptor	GO:0016728	1	0	3	120	1	20166	ENSG00000171848
GO:MF	oxidoreductase activity, acting on CH or CH2 groups	GO:0016725	1	0	9	120	1	20166	ENSG00000171848
GO:MF	oxidoreductase activity, acting on metal ions	GO:0016722	1	0	17	120	1	20166	ENSG00000255346
GO:MF	oxidoreductase activity, acting on peroxide as acceptor	GO:0016684	1	0	55	120	1	20166	ENSG00000008394
GO:MF	oxidoreductase activity, acting on a sulfur group of donors	GO:0016667	1	0	59	120	1	20166	ENSG00000023572
GO:MF	oxidoreductase activity, acting on NAD(P)H	GO:0016651	1	0	91	120	1	20166	ENSG00000255346
GO:MF	oxidoreductase activity, acting on the CH-NH group of donors, oxygen as acceptor	GO:0016647	1	0	4	120	1	20166	ENSG00000148832
GO:MF	oxidoreductase activity, acting on the CH-NH group of donors	GO:0016645	1	0	29	120	1	20166	ENSG00000148832
GO:MF	oxidoreductase activity, acting on the CH-OH group of donors, NAD or NADP as acceptor	GO:0016616	1	0	128	120	1	20166	ENSG00000264006
GO:MF	oxidoreductase activity, acting on CH-OH group of donors	GO:0016614	1	0	141	120	1	20166	ENSG00000264006
GO:MF	cyclin-dependent protein serine/threonine kinase regulator activity	GO:0016538	1	0	48	120	1	20166	ENSG00000138764
GO:MF	peptidase activator activity involved in apoptotic process	GO:0016505	1	0	20	120	1	20166	ENSG00000180953
GO:MF	peptidase activator activity	GO:0016504	1	0	43	120	1	20166	ENSG00000180953
GO:MF	oxidoreductase activity	GO:0016491	1	0	756	120	7	20166	ENSG00000023572,ENSG00000008394,ENSG00000255346,ENSG00000264006,ENSG00000171848,ENSG00000145990,ENSG00000148832
GO:MF	pyrophosphatase activity	GO:0016462	1	0	712	120	3	20166	ENSG00000108370,ENSG00000198522,ENSG00000105793
GO:MF	tRNA (guanine) methyltransferase activity	GO:0016423	1	0	13	120	1	20166	ENSG00000066651
GO:MF	acyltransferase activity	GO:0016746	1	0	251	120	1	20166	ENSG00000144182
GO:MF	kinase binding	GO:0019900	1	0	758	120	5	20166	ENSG00000092871,ENSG00000131095,ENSG00000141510,ENSG00000172613,ENSG00000100749
GO:MF	protein kinase binding	GO:0019901	1	0	677	120	4	20166	ENSG00000092871,ENSG00000141510,ENSG00000172613,ENSG00000100749
GO:MF	phosphatase binding	GO:0019902	1	0	195	120	1	20166	ENSG00000141510
GO:MF	purine ribonucleoside triphosphate binding	GO:0035639	1	0	1848	120	11	20166	ENSG00000017797,ENSG00000267618,ENSG00000284874,ENSG00000116120,ENSG00000185379,ENSG00000229894,ENSG00000109339,ENSG00000077782,ENSG00000198522,ENSG00000105793,ENSG00000100749
GO:MF	signaling adaptor activity	GO:0035591	1	0	80	120	1	20166	ENSG00000155974
GO:MF	glucocorticoid receptor binding	GO:0035259	1	0	13	120	1	20166	ENSG00000155974
GO:MF	histone threonine kinase activity	GO:0035184	1	0	7	120	1	20166	ENSG00000100749
GO:MF	histone kinase activity (H3-S10 specific)	GO:0035175	1	0	1	120	1	20166	ENSG00000100749
GO:MF	histone serine kinase activity	GO:0035174	1	0	6	120	1	20166	ENSG00000100749
GO:MF	histone kinase activity	GO:0035173	1	0	16	120	1	20166	ENSG00000100749
GO:MF	mRNA 3'-UTR AU-rich region binding	GO:0035925	1	0	26	120	1	20166	ENSG00000144642
GO:MF	histone acetyltransferase binding	GO:0035035	1	0	23	120	1	20166	ENSG00000141510
GO:MF	inhibin binding	GO:0034711	1	0	6	120	1	20166	ENSG00000122641
GO:MF	apolipoprotein binding	GO:0034185	1	0	18	120	1	20166	ENSG00000157193
GO:MF	5'-3' RNA polymerase activity	GO:0034062	1	0	46	120	1	20166	ENSG00000241258
GO:MF	DNA polymerase activity	GO:0034061	1	0	33	120	1	20166	ENSG00000277925
GO:MF	steroid dehydrogenase activity, acting on the CH-OH group of donors, NAD or NADP as acceptor	GO:0033764	1	0	31	120	1	20166	ENSG00000264006
GO:MF	receptor serine/threonine kinase binding	GO:0033612	1	0	30	120	1	20166	ENSG00000122641
GO:MF	peroxisome membrane targeting sequence binding	GO:0033328	1	0	2	120	1	20166	ENSG00000162735
GO:MF	histone deacetylase regulator activity	GO:0035033	1	0	5	120	1	20166	ENSG00000141510
GO:MF	pre-mRNA binding	GO:0036002	1	0	314	120	3	20166	ENSG00000120948,ENSG00000188825,ENSG00000236719
GO:MF	small molecule binding	GO:0036094	1	0	2516	120	15	20166	ENSG00000017797,ENSG00000267618,ENSG00000255346,ENSG00000284874,ENSG00000116120,ENSG00000185379,ENSG00000241258,ENSG00000145990,ENSG00000229894,ENSG00000109339,ENSG00000077782,ENSG00000198522,ENSG00000105793,ENSG00000100749,ENSG00000236543
GO:MF	peroxisome membrane class-1 targeting sequence binding	GO:0036105	1	0	1	120	1	20166	ENSG00000162735
GO:MF	ribosome binding	GO:0043022	1	0	76	120	1	20166	ENSG00000222043
GO:MF	ribonucleoprotein complex binding	GO:0043021	1	0	157	120	1	20166	ENSG00000222043
GO:MF	gamma-tubulin binding	GO:0043015	1	0	30	120	1	20166	ENSG00000185379
GO:MF	xenobiotic transmembrane transporter activity	GO:0042910	1	0	30	120	1	20166	ENSG00000017797
GO:MF	histone deacetylase binding	GO:0042826	1	0	123	120	2	20166	ENSG00000141510,ENSG00000172613
GO:MF	actinin binding	GO:0042805	1	0	37	120	1	20166	ENSG00000151067
GO:MF	protein homodimerization activity	GO:0042803	1	0	690	120	6	20166	ENSG00000140945,ENSG00000171848,ENSG00000077782,ENSG00000143384,ENSG00000171943,ENSG00000104164
GO:MF	identical protein binding	GO:0042802	1	0	2091	120	13	20166	ENSG00000140945,ENSG00000120948,ENSG00000185880,ENSG00000171848,ENSG00000131095,ENSG00000137210,ENSG00000141510,ENSG00000122641,ENSG00000077782,ENSG00000143384,ENSG00000174943,ENSG00000171943,ENSG00000104164
GO:MF	ATPase-coupled transmembrane transporter activity	GO:0042626	1	0	109	120	1	20166	ENSG00000017797
GO:MF	hormone binding	GO:0042562	1	0	87	120	2	20166	ENSG00000140945,ENSG00000122641
GO:MF	chemokine receptor binding	GO:0042379	1	0	73	120	1	20166	ENSG00000275688
GO:MF	peptide binding	GO:0042277	1	0	313	120	3	20166	ENSG00000157193,ENSG00000122641,ENSG00000162735
GO:MF	sphingosine-1-phosphate receptor activity	GO:0038036	1	0	8	120	1	20166	ENSG00000170989
GO:MF	reelin receptor activity	GO:0038025	1	0	2	120	1	20166	ENSG00000157193
GO:MF	cargo receptor activity	GO:0038024	1	0	81	120	1	20166	ENSG00000157193
GO:MF	signaling receptor activity	GO:0038023	1	0	1550	120	6	20166	ENSG00000244482,ENSG00000170989,ENSG00000157193,ENSG00000179915,ENSG00000241258,ENSG00000077782
GO:MF	ATP-dependent DNA/DNA annealing activity	GO:0036310	1	0	6	120	1	20166	ENSG00000141510
GO:MF	amide binding	GO:0033218	1	0	389	120	3	20166	ENSG00000157193,ENSG00000122641,ENSG00000162735
GO:MF	acetylcholine receptor binding	GO:0033130	1	0	13	120	1	20166	ENSG00000179915
GO:MF	tumor necrosis factor receptor superfamily binding	GO:0032813	1	0	49	120	1	20166	ENSG00000239697
GO:MF	guanyl ribonucleotide binding	GO:0032561	1	0	404	120	3	20166	ENSG00000284874,ENSG00000198522,ENSG00000105793
GO:MF	enzyme regulator activity	GO:0030234	1	0	1240	120	5	20166	ENSG00000017797,ENSG00000141510,ENSG00000138764,ENSG00000108370,ENSG00000180953
GO:MF	very-low-density lipoprotein particle receptor activity	GO:0030229	1	0	4	120	1	20166	ENSG00000157193
GO:MF	lipoprotein particle receptor activity	GO:0030228	1	0	18	120	1	20166	ENSG00000157193
GO:MF	low-density lipoprotein particle binding	GO:0030169	1	0	17	120	1	20166	ENSG00000140945
GO:MF	signaling receptor complex adaptor activity	GO:0030159	1	0	49	120	1	20166	ENSG00000155974
GO:MF	inorganic cation transmembrane transporter activity	GO:0022890	1	0	602	120	2	20166	ENSG00000255346,ENSG00000151067
GO:MF	macromolecule transmembrane transporter activity	GO:0022884	1	0	27	120	1	20166	ENSG00000143384
GO:MF	transmembrane transporter activity	GO:0022857	1	0	1121	120	5	20166	ENSG00000017797,ENSG00000133460,ENSG00000255346,ENSG00000151067,ENSG00000143384
GO:MF	voltage-gated cation channel activity	GO:0022843	1	0	148	120	1	20166	ENSG00000151067
GO:MF	gated channel activity	GO:0022836	1	0	345	120	1	20166	ENSG00000151067
GO:MF	voltage-gated channel activity	GO:0022832	1	0	205	120	1	20166	ENSG00000151067
GO:MF	active transmembrane transporter activity	GO:0022804	1	0	403	120	1	20166	ENSG00000017797
GO:MF	passive transmembrane transporter activity	GO:0022803	1	0	485	120	2	20166	ENSG00000255346,ENSG00000151067
GO:MF	heme binding	GO:0020037	1	0	141	120	1	20166	ENSG00000255346
GO:MF	syntaxin binding	GO:0019905	1	0	70	120	1	20166	ENSG00000104164
GO:MF	protein domain specific binding	GO:0019904	1	0	690	120	4	20166	ENSG00000141510,ENSG00000172613,ENSG00000143384,ENSG00000174943
GO:MF	protein phosphatase binding	GO:0019903	1	0	150	120	1	20166	ENSG00000141510
GO:MF	carbohydrate binding	GO:0030246	1	0	275	120	1	20166	ENSG00000182870
GO:MF	disulfide oxidoreductase activity	GO:0015036	1	0	43	120	1	20166	ENSG00000023572
GO:MF	triplet codon-amino acid adaptor activity	GO:0030533	1	0	35	120	1	20166	ENSG00000274020
GO:MF	signaling receptor activator activity	GO:0030546	1	0	502	120	4	20166	ENSG00000122641,ENSG00000275688,ENSG00000239697,ENSG00000129965
GO:MF	adenyl ribonucleotide binding	GO:0032559	1	0	1565	120	8	20166	ENSG00000017797,ENSG00000267618,ENSG00000116120,ENSG00000185379,ENSG00000229894,ENSG00000109339,ENSG00000077782,ENSG00000100749
GO:MF	purine ribonucleotide binding	GO:0032555	1	0	1917	120	11	20166	ENSG00000017797,ENSG00000267618,ENSG00000284874,ENSG00000116120,ENSG00000185379,ENSG00000229894,ENSG00000109339,ENSG00000077782,ENSG00000198522,ENSG00000105793,ENSG00000100749
GO:MF	ribonucleotide binding	GO:0032553	1	0	1934	120	11	20166	ENSG00000017797,ENSG00000267618,ENSG00000284874,ENSG00000116120,ENSG00000185379,ENSG00000229894,ENSG00000109339,ENSG00000077782,ENSG00000198522,ENSG00000105793,ENSG00000100749
GO:MF	inhibitory MHC class I receptor activity	GO:0032396	1	0	9	120	1	20166	ENSG00000244482
GO:MF	MHC class I receptor activity	GO:0032393	1	0	13	120	1	20166	ENSG00000244482
GO:MF	ubiquitin-like protein binding	GO:0032182	1	0	112	120	1	20166	ENSG00000167770
GO:MF	ubiquitin protein ligase binding	GO:0031625	1	0	296	120	3	20166	ENSG00000092871,ENSG00000141510,ENSG00000167770
GO:MF	obsolete nucleosomal histone binding	GO:0031493	1	0	6	120	1	20166	ENSG00000100749
GO:MF	small GTPase binding	GO:0031267	1	0	263	120	3	20166	ENSG00000017797,ENSG00000086200,ENSG00000174943
GO:MF	receptor tyrosine kinase binding	GO:0030971	1	0	76	120	1	20166	ENSG00000141510
GO:MF	GTPase regulator activity	GO:0030695	1	0	497	120	2	20166	ENSG00000017797,ENSG00000108370
GO:MF	protein-macromolecule adaptor activity	GO:0030674	1	0	296	120	2	20166	ENSG00000254995,ENSG00000155974
GO:MF	U4 snRNA binding	GO:0030621	1	0	1061	120	2	20166	ENSG00000263724,ENSG00000203865
GO:MF	oxidoreductase activity, acting on phosphorus or arsenic in donors, disulfide as acceptor	GO:0030614	1	0	3	120	1	20166	ENSG00000023572
GO:MF	oxidoreductase activity, acting on phosphorus or arsenic in donors	GO:0030613	1	0	3	120	1	20166	ENSG00000023572
GO:MF	arsenate reductase activity	GO:0030611	1	0	1	120	1	20166	ENSG00000023572
GO:MF	adenyl nucleotide binding	GO:0030554	1	0	1576	120	8	20166	ENSG00000017797,ENSG00000267618,ENSG00000116120,ENSG00000185379,ENSG00000229894,ENSG00000109339,ENSG00000077782,ENSG00000100749
GO:MF	signaling receptor regulator activity	GO:0030545	1	0	548	120	4	20166	ENSG00000122641,ENSG00000275688,ENSG00000239697,ENSG00000129965
GO:MF	protein-disulfide reductase activity	GO:0015035	1	0	38	120	1	20166	ENSG00000023572
GO:MF	electron transfer activity	GO:0009055	1	0	125	120	1	20166	ENSG00000023572
GO:MF	exodeoxyribonuclease III activity	GO:0008853	1	0	4	120	1	20166	ENSG00000172613
GO:MF	ethanolamine kinase activity	GO:0004305	1	0	5	120	1	20166	ENSG00000254413
GO:MF	estradiol 17-beta-dehydrogenase activity	GO:0004303	1	0	19	120	1	20166	ENSG00000264006
GO:MF	serine-type endopeptidase activity	GO:0004252	1	0	180	120	1	20166	ENSG00000253649
GO:MF	endopeptidase activity	GO:0004175	1	0	440	120	1	20166	ENSG00000253649
GO:MF	choline kinase activity	GO:0004103	1	0	3	120	1	20166	ENSG00000254413
GO:MF	aldo-keto reductase (NADP) activity	GO:0004033	1	0	29	120	1	20166	ENSG00000264006
GO:MF	RNA-directed DNA polymerase activity	GO:0003964	1	0	8	120	1	20166	ENSG00000277925
GO:MF	glutathione transferase activity	GO:0004364	1	0	25	120	1	20166	ENSG00000008394
GO:MF	GTPase activity	GO:0003924	1	0	338	120	3	20166	ENSG00000108370,ENSG00000198522,ENSG00000105793
GO:MF	catalytic activity	GO:0003824	1	0	5716	120	40	20166	ENSG00000254959,ENSG00000163703,ENSG00000227345,ENSG00000185880,ENSG00000023572,ENSG00000008394,ENSG00000182870,ENSG00000187980,ENSG00000267618,ENSG00000092871,ENSG00000219200,ENSG00000255346,ENSG00000204427,ENSG00000170236,ENSG00000264006,ENSG00000171848,ENSG00000254413,ENSG00000116120,ENSG00000185379,ENSG00000269190,ENSG00000167770,ENSG00000241258,ENSG00000144182,ENSG00000145990,ENSG00000172613…
GO:MF	antigen binding	GO:0003823	1	0	166	120	1	20166	ENSG00000159674
GO:MF	actin binding	GO:0003779	1	0	449	120	1	20166	ENSG00000104164
GO:MF	protein disulfide isomerase activity	GO:0003756	1	0	20	120	2	20166	ENSG00000163703,ENSG00000023572
GO:MF	structural constituent of ribosome	GO:0003735	1	0	449	120	3	20166	ENSG00000182774,ENSG00000247828,ENSG00000269867
GO:MF	mRNA 3'-UTR binding	GO:0003730	1	0	97	120	3	20166	ENSG00000120948,ENSG00000141510,ENSG00000144642
GO:MF	mRNA binding	GO:0003729	1	0	350	120	4	20166	ENSG00000120948,ENSG00000274020,ENSG00000141510,ENSG00000144642
GO:MF	DNA-directed 5'-3' RNA polymerase activity	GO:0003899	1	0	43	120	1	20166	ENSG00000241258
GO:MF	glycerol kinase activity	GO:0004370	1	0	4	120	1	20166	ENSG00000229894
GO:MF	nuclease activity	GO:0004518	1	0	210	120	3	20166	ENSG00000219200,ENSG00000172613,ENSG00000223088
GO:MF	endonuclease activity	GO:0004519	1	0	129	120	2	20166	ENSG00000219200,ENSG00000223088
GO:MF	MAP kinase kinase activity	GO:0004708	1	0	18	120	1	20166	ENSG00000109339
GO:MF	MAP kinase activity	GO:0004707	1	0	15	120	1	20166	ENSG00000109339
GO:MF	JUN kinase activity	GO:0004705	1	0	3	120	1	20166	ENSG00000109339
GO:MF	protein serine/threonine kinase activity	GO:0004674	1	0	436	120	2	20166	ENSG00000109339,ENSG00000100749
GO:MF	protein kinase activity	GO:0004672	1	0	585	120	3	20166	ENSG00000109339,ENSG00000077782,ENSG00000100749
GO:MF	polypeptide N-acetylgalactosaminyltransferase activity	GO:0004653	1	0	20	120	1	20166	ENSG00000182870
GO:MF	poly(ADP-ribose) glycohydrolase activity	GO:0004649	1	0	2	120	1	20166	ENSG00000227345
GO:MF	phospholipase A2 activity	GO:0004623	1	0	36	120	1	20166	ENSG00000187980
GO:MF	phospholipase activity	GO:0004620	1	0	110	120	2	20166	ENSG00000187980,ENSG00000204427
GO:MF	glutathione peroxidase activity	GO:0004602	1	0	21	120	1	20166	ENSG00000008394
GO:MF	peroxidase activity	GO:0004601	1	0	51	120	1	20166	ENSG00000008394
GO:MF	hydrolase activity, hydrolyzing O-glycosyl compounds	GO:0004553	1	0	97	120	1	20166	ENSG00000227345
GO:MF	ribonuclease activity	GO:0004540	1	0	120	120	2	20166	ENSG00000219200,ENSG00000223088
GO:MF	deoxyribonuclease activity	GO:0004536	1	0	57	120	1	20166	ENSG00000172613
GO:MF	exodeoxyribonuclease activity	GO:0004529	1	0	24	120	1	20166	ENSG00000172613
GO:MF	exonuclease activity	GO:0004527	1	0	82	120	1	20166	ENSG00000172613
GO:MF	endoribonuclease activity	GO:0004521	1	0	74	120	2	20166	ENSG00000219200,ENSG00000223088
GO:MF	single-stranded RNA binding	GO:0003727	1	0	84	120	1	20166	ENSG00000144642
GO:MF	RNA binding	GO:0003723	1	0	3142	120	15	20166	ENSG00000120948,ENSG00000122085,ENSG00000188825,ENSG00000263724,ENSG00000274020,ENSG00000182774,ENSG00000116120,ENSG00000141510,ENSG00000203865,ENSG00000205323,ENSG00000197976,ENSG00000144642,ENSG00000105793,ENSG00000236719,ENSG00000066651
GO:MF	telomerase activity	GO:0003720	1	0	8	120	1	20166	ENSG00000277925
GO:MF	transcription coactivator activity	GO:0003713	1	0	283	120	2	20166	ENSG00000249662,ENSG00000274944
GO:MF	TFIID-class transcription factor complex binding	GO:0001094	1	0	10	120	1	20166	ENSG00000141510
GO:MF	RNA polymerase II general transcription initiation factor binding	GO:0001091	1	0	21	120	1	20166	ENSG00000141510
GO:MF	transcription regulatory region nucleic acid binding	GO:0001067	1	0	1495	120	4	20166	ENSG00000148826,ENSG00000120948,ENSG00000204604,ENSG00000141510
GO:MF	core promoter sequence-specific DNA binding	GO:0001046	1	0	43	120	1	20166	ENSG00000141510
GO:MF	cis-regulatory region sequence-specific DNA binding	GO:0000987	1	0	1206	120	4	20166	ENSG00000148826,ENSG00000120948,ENSG00000204604,ENSG00000141510
GO:MF	DNA-binding transcription factor activity, RNA polymerase II-specific	GO:0000981	1	0	1360	120	3	20166	ENSG00000148826,ENSG00000204604,ENSG00000141510
GO:MF	RNA polymerase II cis-regulatory region sequence-specific DNA binding	GO:0000978	1	0	1187	120	4	20166	ENSG00000148826,ENSG00000120948,ENSG00000204604,ENSG00000141510
GO:MF	RNA polymerase II transcription regulatory region sequence-specific DNA binding	GO:0000977	1	0	1399	120	4	20166	ENSG00000148826,ENSG00000120948,ENSG00000204604,ENSG00000141510
GO:MF	transcription cis-regulatory region binding	GO:0000976	1	0	1493	120	4	20166	ENSG00000148826,ENSG00000120948,ENSG00000204604,ENSG00000141510
GO:MF	four-way junction DNA binding	GO:0000400	1	0	17	120	1	20166	ENSG00000185379
GO:MF	ferric-chelate reductase activity	GO:0000293	1	0	4	120	1	20166	ENSG00000255346
GO:MF	magnesium ion binding	GO:0000287	1	0	224	120	2	20166	ENSG00000116120,ENSG00000105793
GO:MF	peroxisome targeting sequence binding	GO:0000268	1	0	6	120	1	20166	ENSG00000162735
GO:MF	DNA secondary structure binding	GO:0000217	1	0	37	120	1	20166	ENSG00000185379
GO:MF	ribonuclease MRP activity	GO:0000171	1	0	4	120	1	20166	ENSG00000223088
GO:MF	nucleotide binding	GO:0000166	1	0	2174	120	14	20166	ENSG00000017797,ENSG00000267618,ENSG00000255346,ENSG00000284874,ENSG00000116120,ENSG00000185379,ENSG00000241258,ENSG00000145990,ENSG00000229894,ENSG00000109339,ENSG00000077782,ENSG00000198522,ENSG00000105793,ENSG00000100749
GO:MF	SNARE binding	GO:0000149	1	0	108	120	1	20166	ENSG00000104164
GO:MF	basal transcription machinery binding	GO:0001098	1	0	57	120	1	20166	ENSG00000141510
GO:MF	protein serine/threonine/tyrosine kinase activity	GO:0004712	1	0	45	120	1	20166	ENSG00000109339
GO:MF	basal RNA polymerase II transcription machinery binding	GO:0001099	1	0	57	120	1	20166	ENSG00000141510
GO:MF	DNA-binding transcription repressor activity	GO:0001217	1	0	323	120	2	20166	ENSG00000148826,ENSG00000141510
GO:MF	transcription coregulator activity	GO:0003712	1	0	512	120	2	20166	ENSG00000249662,ENSG00000274944
GO:MF	DNA-binding transcription factor activity	GO:0003700	1	0	1417	120	3	20166	ENSG00000148826,ENSG00000204604,ENSG00000141510
GO:MF	single-stranded DNA binding	GO:0003697	1	0	123	120	2	20166	ENSG00000185379,ENSG00000141510
GO:MF	double-stranded DNA binding	GO:0003690	1	0	1644	120	5	20166	ENSG00000148826,ENSG00000120948,ENSG00000122085,ENSG00000204604,ENSG00000141510
GO:MF	chromatin binding	GO:0003682	1	0	580	120	3	20166	ENSG00000141510,ENSG00000205323,ENSG00000166803
GO:MF	DNA binding	GO:0003677	1	0	2494	120	8	20166	ENSG00000148826,ENSG00000120948,ENSG00000122085,ENSG00000267618,ENSG00000204604,ENSG00000185379,ENSG00000141510,ENSG00000205323
GO:MF	nucleic acid binding	GO:0003676	1	0	5447	120	19	20166	ENSG00000148826,ENSG00000120948,ENSG00000122085,ENSG00000188825,ENSG00000267618,ENSG00000204604,ENSG00000263724,ENSG00000274020,ENSG00000182774,ENSG00000116120,ENSG00000185379,ENSG00000141510,ENSG00000203865,ENSG00000205323,ENSG00000197976,ENSG00000144642,ENSG00000105793,ENSG00000236719,ENSG00000066651
GO:MF	molecular_function	GO:0003674	1	0	20166	120	120	20166	ENSG00000254959,ENSG00000148826,ENSG00000017797,ENSG00000173436,ENSG00000163703,ENSG00000140945,ENSG00000120948,ENSG00000122085,ENSG00000187905,ENSG00000244482,ENSG00000227345,ENSG00000185880,ENSG00000023572,ENSG00000008394,ENSG00000182870,ENSG00000188825,ENSG00000187980,ENSG00000133460,ENSG00000186314,ENSG00000267618,ENSG00000092871,ENSG00000219200,ENSG00000213462,ENSG00000159674,ENSG00000255346…
GO:MF	p53 binding	GO:0002039	1	0	70	120	2	20166	ENSG00000092871,ENSG00000141510
GO:MF	protease binding	GO:0002020	1	0	136	120	2	20166	ENSG00000092871,ENSG00000141510
GO:MF	G protein-coupled receptor binding	GO:0001664	1	0	286	120	2	20166	ENSG00000170989,ENSG00000275688
GO:MF	peptide receptor activity	GO:0001653	1	0	153	120	1	20166	ENSG00000241258
GO:MF	calcitonin gene-related peptide receptor activity	GO:0001635	1	0	4	120	1	20166	ENSG00000241258
GO:MF	amyloid-beta binding	GO:0001540	1	0	82	120	1	20166	ENSG00000157193
GO:MF	lipopolysaccharide binding	GO:0001530	1	0	34	120	1	20166	ENSG00000159674
GO:MF	DNA-binding transcription activator activity, RNA polymerase II-specific	GO:0001228	1	0	456	120	1	20166	ENSG00000141510
GO:MF	DNA-binding transcription repressor activity, RNA polymerase II-specific	GO:0001227	1	0	319	120	2	20166	ENSG00000148826,ENSG00000141510
GO:MF	DNA-binding transcription activator activity	GO:0001216	1	0	461	120	1	20166	ENSG00000141510
GO:MF	cysteine-type endopeptidase regulator activity involved in apoptotic process	GO:0043028	1	0	39	120	1	20166	ENSG00000180953
GO:MF	protein tyrosine kinase activity	GO:0004713	1	0	144	120	1	20166	ENSG00000077782
GO:MF	ribonucleoside-diphosphate reductase activity, thioredoxin disulfide as acceptor	GO:0004748	1	0	3	120	1	20166	ENSG00000171848
GO:MF	poly-pyrimidine tract binding	GO:0008187	1	0	28	120	1	20166	ENSG00000144642
GO:MF	tRNA methyltransferase activity	GO:0008175	1	0	33	120	1	20166	ENSG00000066651
GO:MF	RNA methyltransferase activity	GO:0008173	1	0	64	120	1	20166	ENSG00000066651
GO:MF	N-methyltransferase activity	GO:0008170	1	0	98	120	1	20166	ENSG00000066651
GO:MF	methyltransferase activity	GO:0008168	1	0	220	120	2	20166	ENSG00000254959,ENSG00000066651
GO:MF	poly(A) binding	GO:0008143	1	0	24	120	1	20166	ENSG00000144642
GO:MF	transcription factor binding	GO:0008134	1	0	602	120	2	20166	ENSG00000141510,ENSG00000155974
GO:MF	UDP-glycosyltransferase activity	GO:0008194	1	0	145	120	1	20166	ENSG00000182870
GO:MF	ATP-dependent activity, acting on DNA	GO:0008094	1	0	108	120	2	20166	ENSG00000267618,ENSG00000185379
GO:MF	growth factor activity	GO:0008083	1	0	164	120	1	20166	ENSG00000122641
GO:MF	enzyme activator activity	GO:0008047	1	0	554	120	3	20166	ENSG00000017797,ENSG00000108370,ENSG00000180953
GO:MF	high-density lipoprotein particle binding	GO:0008035	1	0	10	120	1	20166	ENSG00000157193
GO:MF	protein C-terminus binding	GO:0008022	1	0	190	120	1	20166	ENSG00000155974
GO:MF	beta-catenin binding	GO:0008013	1	0	88	120	1	20166	ENSG00000155974
GO:MF	chemokine activity	GO:0008009	1	0	50	120	1	20166	ENSG00000275688
GO:MF	phospholipid transporter activity	GO:0005548	1	0	63	120	1	20166	ENSG00000186314
GO:MF	cytoskeletal protein binding	GO:0008092	1	0	995	120	4	20166	ENSG00000185379,ENSG00000157193,ENSG00000151067,ENSG00000104164
GO:MF	ferric iron binding	GO:0008199	1	0	11	120	1	20166	ENSG00000171848
GO:MF	heparin binding	GO:0008201	1	0	170	120	1	20166	ENSG00000077782
GO:MF	peptidase activity	GO:0008233	1	0	637	120	3	20166	ENSG00000170236,ENSG00000167770,ENSG00000253649
GO:MF	arsenate reductase (glutaredoxin) activity	GO:0008794	1	0	1	120	1	20166	ENSG00000023572
GO:MF	S-adenosylmethionine-dependent methyltransferase activity	GO:0008757	1	0	158	120	1	20166	ENSG00000066651
GO:MF	cysteine-type endopeptidase activator activity involved in apoptotic process	GO:0008656	1	0	17	120	1	20166	ENSG00000180953
GO:MF	ABC-type xenobiotic transporter activity	GO:0008559	1	0	14	120	1	20166	ENSG00000017797
GO:MF	G protein-coupled peptide receptor activity	GO:0008528	1	0	147	120	1	20166	ENSG00000241258
GO:MF	palmitoyl-(protein) hydrolase activity	GO:0008474	1	0	15	120	2	20166	ENSG00000204427,ENSG00000258388
GO:MF	3'-5' exonuclease activity	GO:0008408	1	0	56	120	1	20166	ENSG00000172613
GO:MF	acetylgalactosaminyltransferase activity	GO:0008376	1	0	34	120	1	20166	ENSG00000182870
GO:MF	high voltage-gated calcium channel activity	GO:0008331	1	0	10	120	1	20166	ENSG00000151067
GO:MF	cation transmembrane transporter activity	GO:0008324	1	0	655	120	2	20166	ENSG00000255346,ENSG00000151067
GO:MF	protein transmembrane transporter activity	GO:0008320	1	0	22	120	1	20166	ENSG00000143384
GO:MF	lipid binding	GO:0008289	1	0	790	120	3	20166	ENSG00000187980,ENSG00000159674,ENSG00000170989
GO:MF	zinc ion binding	GO:0008270	1	0	839	120	3	20166	ENSG00000141510,ENSG00000145736,ENSG00000012963
GO:MF	poly(U) RNA binding	GO:0008266	1	0	25	120	1	20166	ENSG00000144642
GO:MF	omega peptidase activity	GO:0008242	1	0	136	120	2	20166	ENSG00000170236,ENSG00000167770
GO:MF	serine-type peptidase activity	GO:0008236	1	0	197	120	1	20166	ENSG00000253649
GO:MF	cysteine-type peptidase activity	GO:0008234	1	0	203	120	2	20166	ENSG00000170236,ENSG00000167770
GO:MF	phospholipid binding	GO:0005543	1	0	464	120	1	20166	ENSG00000187980
GO:MF	glycosaminoglycan binding	GO:0005539	1	0	242	120	1	20166	ENSG00000077782
GO:MF	GTP binding	GO:0005525	1	0	382	120	3	20166	ENSG00000284874,ENSG00000198522,ENSG00000105793
GO:MF	ATP binding	GO:0005524	1	0	1502	120	8	20166	ENSG00000017797,ENSG00000267618,ENSG00000116120,ENSG00000185379,ENSG00000229894,ENSG00000109339,ENSG00000077782,ENSG00000100749
GO:MF	tumor necrosis factor receptor binding	GO:0005164	1	0	32	120	1	20166	ENSG00000239697
GO:MF	cytokine receptor binding	GO:0005126	1	0	276	120	2	20166	ENSG00000275688,ENSG00000239697
GO:MF	cytokine activity	GO:0005125	1	0	235	120	3	20166	ENSG00000122641,ENSG00000275688,ENSG00000239697
GO:MF	type 1 fibroblast growth factor receptor binding	GO:0005105	1	0	6	120	1	20166	ENSG00000179915
GO:MF	fibroblast growth factor receptor binding	GO:0005104	1	0	26	120	1	20166	ENSG00000179915
GO:MF	signaling receptor binding	GO:0005102	1	0	1546	120	9	20166	ENSG00000170989,ENSG00000131095,ENSG00000141510,ENSG00000122641,ENSG00000275688,ENSG00000179915,ENSG00000239697,ENSG00000077782,ENSG00000129965
GO:MF	GTPase activator activity	GO:0005096	1	0	277	120	2	20166	ENSG00000017797,ENSG00000108370
GO:MF	signal sequence binding	GO:0005048	1	0	49	120	1	20166	ENSG00000162735
GO:MF	low-density lipoprotein particle receptor activity	GO:0005041	1	0	15	120	1	20166	ENSG00000157193
GO:MF	fibroblast growth factor-activated receptor activity	GO:0005007	1	0	5	120	1	20166	ENSG00000077782
GO:MF	G protein-coupled receptor activity	GO:0004930	1	0	835	120	2	20166	ENSG00000170989,ENSG00000241258
GO:MF	transmembrane signaling receptor activity	GO:0004888	1	0	1333	120	6	20166	ENSG00000244482,ENSG00000170989,ENSG00000157193,ENSG00000179915,ENSG00000241258,ENSG00000077782
GO:MF	thiol-dependent deubiquitinase	GO:0004843	1	0	122	120	2	20166	ENSG00000170236,ENSG00000167770
GO:MF	ubiquitin-protein transferase activity	GO:0004842	1	0	433	120	5	20166	ENSG00000185880,ENSG00000092871,ENSG00000269190,ENSG00000012963,ENSG00000174943
GO:MF	phenylalanine-tRNA ligase activity	GO:0004826	1	0	4	120	1	20166	ENSG00000116120
GO:MF	aminoacyl-tRNA ligase activity	GO:0004812	1	0	43	120	1	20166	ENSG00000116120
GO:MF	tRNA (guanine-N2-)-methyltransferase activity	GO:0004809	1	0	3	120	1	20166	ENSG00000066651
GO:MF	integrin binding	GO:0005178	1	0	147	120	1	20166	ENSG00000131095
GO:MF	transmembrane receptor protein tyrosine kinase activity	GO:0004714	1	0	126	120	1	20166	ENSG00000077782
GO:MF	hormone activity	GO:0005179	1	0	127	120	2	20166	ENSG00000122641,ENSG00000129965
GO:MF	structural constituent of cytoskeleton	GO:0005200	1	0	104	120	1	20166	ENSG00000131095
GO:MF	calmodulin binding	GO:0005516	1	0	203	120	2	20166	ENSG00000151067,ENSG00000163075
GO:MF	protein binding	GO:0005515	1	0	14799	120	82	20166	ENSG00000017797,ENSG00000173436,ENSG00000163703,ENSG00000140945,ENSG00000120948,ENSG00000122085,ENSG00000187905,ENSG00000227345,ENSG00000185880,ENSG00000023572,ENSG00000008394,ENSG00000092871,ENSG00000219200,ENSG00000159674,ENSG00000255346,ENSG00000204427,ENSG00000164818,ENSG00000170989,ENSG00000139323,ENSG00000182831,ENSG00000086200,ENSG00000213185,ENSG00000264006,ENSG00000171848,ENSG00000151327…
GO:MF	calcium ion binding	GO:0005509	1	0	724	120	6	20166	ENSG00000163703,ENSG00000140945,ENSG00000187980,ENSG00000255346,ENSG00000157193,ENSG00000179915
GO:MF	copper ion binding	GO:0005507	1	0	61	120	1	20166	ENSG00000141510
GO:MF	iron ion binding	GO:0005506	1	0	156	120	1	20166	ENSG00000171848
GO:MF	binding	GO:0005488	1	0	18292	120	99	20166	ENSG00000148826,ENSG00000017797,ENSG00000173436,ENSG00000163703,ENSG00000140945,ENSG00000120948,ENSG00000122085,ENSG00000187905,ENSG00000227345,ENSG00000185880,ENSG00000023572,ENSG00000008394,ENSG00000182870,ENSG00000188825,ENSG00000187980,ENSG00000267618,ENSG00000092871,ENSG00000219200,ENSG00000159674,ENSG00000255346,ENSG00000204427,ENSG00000204604,ENSG00000164818,ENSG00000263724,ENSG00000170989…
GO:MF	SNAP receptor activity	GO:0005484	1	0	39	120	1	20166	ENSG00000254995
GO:MF	glucose transmembrane transporter activity	GO:0005355	1	0	22	120	1	20166	ENSG00000133460
GO:MF	lipid transporter activity	GO:0005319	1	0	161	120	1	20166	ENSG00000186314
GO:MF	calcium channel activity	GO:0005262	1	0	119	120	1	20166	ENSG00000151067
GO:MF	cation channel activity	GO:0005261	1	0	339	120	2	20166	ENSG00000255346,ENSG00000151067
GO:MF	calcium channel regulator activity	GO:0005246	1	0	43	120	1	20166	ENSG00000179915
GO:MF	voltage-gated calcium channel activity	GO:0005245	1	0	47	120	1	20166	ENSG00000151067
GO:MF	voltage-gated ion channel activity	GO:0005244	1	0	204	120	1	20166	ENSG00000151067
GO:MF	ion channel activity	GO:0005216	1	0	435	120	2	20166	ENSG00000255346,ENSG00000151067
GO:MF	transporter activity	GO:0005215	1	0	1237	120	6	20166	ENSG00000017797,ENSG00000133460,ENSG00000186314,ENSG00000255346,ENSG00000151067,ENSG00000143384
GO:MF	extracellular matrix structural constituent	GO:0005201	1	0	173	120	1	20166	ENSG00000163703
GO:MF	structural molecule activity	GO:0005198	1	0	980	120	5	20166	ENSG00000163703,ENSG00000182774,ENSG00000131095,ENSG00000247828,ENSG00000269867
GO:MF	ubiquitin binding	GO:0043130	1	0	93	120	1	20166	ENSG00000167770
GO:MF	ion binding	GO:0043167	1	0	6060	120	28	20166	ENSG00000017797,ENSG00000163703,ENSG00000140945,ENSG00000185880,ENSG00000023572,ENSG00000182870,ENSG00000187980,ENSG00000267618,ENSG00000092871,ENSG00000159674,ENSG00000255346,ENSG00000204604,ENSG00000284874,ENSG00000171848,ENSG00000116120,ENSG00000185379,ENSG00000141510,ENSG00000157193,ENSG00000179915,ENSG00000151067,ENSG00000229894,ENSG00000109339,ENSG00000077782,ENSG00000198522,ENSG00000105793…
GO:MF	anion binding	GO:0043168	1	0	2410	120	12	20166	ENSG00000017797,ENSG00000267618,ENSG00000255346,ENSG00000284874,ENSG00000116120,ENSG00000185379,ENSG00000229894,ENSG00000109339,ENSG00000077782,ENSG00000198522,ENSG00000105793,ENSG00000100749
GO:MF	transmembrane receptor protein serine/threonine kinase binding	GO:0070696	1	0	25	120	1	20166	ENSG00000122641
GO:MF	death domain binding	GO:0070513	1	0	11	120	1	20166	ENSG00000143384
GO:MF	ribonucleoside-diphosphate reductase activity	GO:0061731	1	0	3	120	1	20166	ENSG00000171848
GO:MF	ubiquitin-like protein ligase activity	GO:0061659	1	0	320	120	4	20166	ENSG00000185880,ENSG00000092871,ENSG00000269190,ENSG00000012963
GO:MF	ubiquitin protein ligase activity	GO:0061630	1	0	308	120	4	20166	ENSG00000185880,ENSG00000092871,ENSG00000269190,ENSG00000012963
GO:MF	RNA polymerase II-specific DNA-binding transcription factor binding	GO:0061629	1	0	328	120	2	20166	ENSG00000141510,ENSG00000155974
GO:MF	nuclear import signal receptor activity	GO:0061608	1	0	19	120	1	20166	ENSG00000086200
GO:MF	activin receptor binding	GO:0070697	1	0	11	120	1	20166	ENSG00000122641
GO:MF	peptidase regulator activity	GO:0061134	1	0	226	120	1	20166	ENSG00000180953
GO:MF	molecular adaptor activity	GO:0060090	1	0	396	120	4	20166	ENSG00000274020,ENSG00000254995,ENSG00000198010,ENSG00000155974
GO:MF	molecular transducer activity	GO:0060089	1	0	1550	120	6	20166	ENSG00000244482,ENSG00000170989,ENSG00000157193,ENSG00000179915,ENSG00000241258,ENSG00000077782
GO:MF	adiponectin binding	GO:0055100	1	0	3	120	1	20166	ENSG00000140945
GO:MF	N1-acetylspermidine:oxygen oxidoreductase (3-acetamidopropanal-forming) activity	GO:0052904	1	0	1	120	1	20166	ENSG00000148832
GO:MF	N1-acetylspermine:oxygen oxidoreductase (3-acetamidopropanal-forming) activity	GO:0052903	1	0	1	120	1	20166	ENSG00000148832
GO:MF	spermidine:oxygen oxidoreductase (3-aminopropanal-forming) activity	GO:0052902	1	0	1	120	1	20166	ENSG00000148832
GO:MF	spermine:oxygen oxidoreductase (spermidine-forming) activity	GO:0052901	1	0	2	120	1	20166	ENSG00000148832
GO:MF	nucleoside-triphosphatase regulator activity	GO:0060589	1	0	497	120	2	20166	ENSG00000017797,ENSG00000108370
GO:MF	type II activin receptor binding	GO:0070699	1	0	3	120	1	20166	ENSG00000122641
GO:MF	poly-purine tract binding	GO:0070717	1	0	30	120	1	20166	ENSG00000144642
GO:MF	growth factor receptor binding	GO:0070851	1	0	140	120	1	20166	ENSG00000179915
GO:MF	molecular function regulator	GO:0098772	1	0	1962	120	10	20166	ENSG00000017797,ENSG00000141510,ENSG00000122641,ENSG00000275688,ENSG00000179915,ENSG00000138764,ENSG00000239697,ENSG00000108370,ENSG00000129965,ENSG00000180953
GO:MF	palmitoyl hydrolase activity	GO:0098599	1	0	15	120	2	20166	ENSG00000204427,ENSG00000258388
GO:MF	RNA polymerase activity	GO:0097747	1	0	46	120	1	20166	ENSG00000241258
GO:MF	disordered domain specific binding	GO:0097718	1	0	33	120	1	20166	ENSG00000141510
GO:MF	calcitonin family receptor activity	GO:0097642	1	0	6	120	1	20166	ENSG00000241258
GO:MF	glutathione oxidoreductase activity	GO:0097573	1	0	8	120	1	20166	ENSG00000023572
GO:MF	MDM2/MDM4 family protein binding	GO:0097371	1	0	12	120	1	20166	ENSG00000141510
GO:MF	carbohydrate derivative binding	GO:0097367	1	0	2288	120	12	20166	ENSG00000017797,ENSG00000267618,ENSG00000159674,ENSG00000284874,ENSG00000116120,ENSG00000185379,ENSG00000229894,ENSG00000109339,ENSG00000077782,ENSG00000198522,ENSG00000105793,ENSG00000100749
GO:MF	organic cyclic compound binding	GO:0097159	1	0	7497	120	29	20166	ENSG00000148826,ENSG00000017797,ENSG00000120948,ENSG00000122085,ENSG00000188825,ENSG00000267618,ENSG00000255346,ENSG00000204604,ENSG00000263724,ENSG00000284874,ENSG00000274020,ENSG00000182774,ENSG00000116120,ENSG00000185379,ENSG00000141510,ENSG00000241258,ENSG00000203865,ENSG00000145990,ENSG00000205323,ENSG00000197976,ENSG00000229894,ENSG00000109339,ENSG00000077782,ENSG00000198522,ENSG00000144642…
GO:MF	pre-mRNA intronic binding	GO:0097157	1	0	12	120	1	20166	ENSG00000120948
GO:MF	neuroligin family protein binding	GO:0097109	1	0	5	120	1	20166	ENSG00000179915
GO:MF	receptor-receptor interaction	GO:0090722	1	0	4	120	1	20166	ENSG00000077782
GO:MF	voltage-gated calcium channel activity involved in AV node cell action potential	GO:0086056	1	0	3	120	1	20166	ENSG00000151067
GO:MF	voltage-gated calcium channel activity involved in cardiac muscle cell action potential	GO:0086007	1	0	5	120	1	20166	ENSG00000151067
GO:MF	histone kinase activity (H3-T3 specific)	GO:0072354	1	0	2	120	1	20166	ENSG00000100749
GO:MF	protein-lipid complex binding	GO:0071814	1	0	28	120	2	20166	ENSG00000140945,ENSG00000157193
GO:MF	lipoprotein particle binding	GO:0071813	1	0	28	120	2	20166	ENSG00000140945,ENSG00000157193
GO:MF	N(1),N(12)-diacetylspermine:oxygen oxidoreductase (3-acetamidopropanal-forming) activity	GO:0052899	1	0	1	120	1	20166	ENSG00000148832
GO:MF	carboxylic ester hydrolase activity	GO:0052689	1	0	151	120	2	20166	ENSG00000187980,ENSG00000204427
GO:MF	protein phosphatase 2A binding	GO:0051721	1	0	31	120	1	20166	ENSG00000141510
GO:MF	metal cluster binding	GO:0051540	1	0	72	120	1	20166	ENSG00000023572
GO:MF	protein dimerization activity	GO:0046983	1	0	1077	120	8	20166	ENSG00000140945,ENSG00000171848,ENSG00000141510,ENSG00000077782,ENSG00000143384,ENSG00000249662,ENSG00000171943,ENSG00000104164
GO:MF	protein heterodimerization activity	GO:0046982	1	0	361	120	4	20166	ENSG00000141510,ENSG00000143384,ENSG00000249662,ENSG00000171943
GO:MF	transition metal ion binding	GO:0046914	1	0	1119	120	4	20166	ENSG00000171848,ENSG00000141510,ENSG00000145736,ENSG00000012963
GO:MF	tetrapyrrole binding	GO:0046906	1	0	151	120	1	20166	ENSG00000255346
GO:MF	metal ion transmembrane transporter activity	GO:0046873	1	0	434	120	1	20166	ENSG00000151067
GO:MF	metal ion binding	GO:0046872	1	0	4269	120	20	20166	ENSG00000163703,ENSG00000140945,ENSG00000185880,ENSG00000023572,ENSG00000182870,ENSG00000187980,ENSG00000267618,ENSG00000092871,ENSG00000159674,ENSG00000255346,ENSG00000204604,ENSG00000171848,ENSG00000116120,ENSG00000141510,ENSG00000157193,ENSG00000179915,ENSG00000151067,ENSG00000105793,ENSG00000145736,ENSG00000012963
GO:MF	sphingolipid binding	GO:0046625	1	0	28	120	1	20166	ENSG00000170989
GO:MF	polyamine oxidase activity	GO:0046592	1	0	3	120	1	20166	ENSG00000148832
GO:MF	dynein intermediate chain binding	GO:0045505	1	0	37	120	1	20166	ENSG00000164818
GO:MF	cadherin binding	GO:0045296	1	0	334	120	1	20166	ENSG00000140945
GO:MF	pre-mRNA branch point binding	GO:0045131	1	0	80	120	2	20166	ENSG00000188825,ENSG00000236719
GO:MF	bioactive lipid receptor activity	GO:0045125	1	0	16	120	1	20166	ENSG00000170989
GO:MF	protein-containing complex binding	GO:0044877	1	0	1275	120	7	20166	ENSG00000140945,ENSG00000131095,ENSG00000141510,ENSG00000157193,ENSG00000122641,ENSG00000222043,ENSG00000104164
GO:MF	ubiquitin-like protein ligase binding	GO:0044389	1	0	314	120	3	20166	ENSG00000092871,ENSG00000141510,ENSG00000167770
GO:MF	protein self-association	GO:0043621	1	0	61	120	1	20166	ENSG00000141510
GO:MF	sequence-specific DNA binding	GO:0043565	1	0	1652	120	4	20166	ENSG00000148826,ENSG00000120948,ENSG00000204604,ENSG00000141510
GO:MF	cation binding	GO:0043169	1	0	4358	120	20	20166	ENSG00000163703,ENSG00000140945,ENSG00000185880,ENSG00000023572,ENSG00000182870,ENSG00000187980,ENSG00000267618,ENSG00000092871,ENSG00000159674,ENSG00000255346,ENSG00000204604,ENSG00000171848,ENSG00000116120,ENSG00000141510,ENSG00000157193,ENSG00000179915,ENSG00000151067,ENSG00000105793,ENSG00000145736,ENSG00000012963
GO:MF	acylglycerol lipase activity	GO:0047372	1	0	15	120	1	20166	ENSG00000204427
GO:MF	ion channel regulator activity	GO:0099106	1	0	140	120	1	20166	ENSG00000179915
GO:MF	protein N-terminus binding	GO:0047485	1	0	107	120	4	20166	ENSG00000141510,ENSG00000157193,ENSG00000162735,ENSG00000145736
GO:MF	D-threo-aldose 1-dehydrogenase activity	GO:0047834	1	0	17	120	1	20166	ENSG00000264006
GO:MF	2 iron, 2 sulfur cluster binding	GO:0051537	1	0	26	120	1	20166	ENSG00000023572
GO:MF	iron-sulfur cluster binding	GO:0051536	1	0	72	120	1	20166	ENSG00000023572
GO:MF	BH3 domain binding	GO:0051434	1	0	6	120	1	20166	ENSG00000143384
GO:MF	BH domain binding	GO:0051400	1	0	9	120	1	20166	ENSG00000143384
GO:MF	alpha-actinin binding	GO:0051393	1	0	28	120	1	20166	ENSG00000151067
GO:MF	sugar transmembrane transporter activity	GO:0051119	1	0	28	120	1	20166	ENSG00000133460
GO:MF	ATPase binding	GO:0051117	1	0	82	120	1	20166	ENSG00000162735
GO:MF	chaperone binding	GO:0051087	1	0	106	120	1	20166	ENSG00000141510
GO:MF	GTPase binding	GO:0051020	1	0	294	120	3	20166	ENSG00000017797,ENSG00000086200,ENSG00000174943
GO:MF	protein kinase A binding	GO:0051018	1	0	51	120	1	20166	ENSG00000197976
GO:MF	actin filament binding	GO:0051015	1	0	218	120	1	20166	ENSG00000104164
GO:MF	cell adhesion molecule binding	GO:0050839	1	0	550	120	3	20166	ENSG00000140945,ENSG00000131095,ENSG00000179915
GO:MF	oxidoreductase activity, acting on NAD(P)H, oxygen as acceptor	GO:0050664	1	0	16	120	1	20166	ENSG00000255346
GO:MF	NADP binding	GO:0050661	1	0	52	120	1	20166	ENSG00000255346
GO:MF	flavin adenine dinucleotide binding	GO:0050660	1	0	87	120	1	20166	ENSG00000255346
GO:MF	calcium-dependent protein binding	GO:0048306	1	0	84	120	2	20166	ENSG00000157193,ENSG00000179915
GO:MF	receptor ligand activity	GO:0048018	1	0	495	120	4	20166	ENSG00000122641,ENSG00000275688,ENSG00000239697,ENSG00000129965
GO:MF	calcium-dependent phospholipase A2 activity	GO:0047498	1	0	16	120	1	20166	ENSG00000187980
GO:MF	deubiquitinase activity	GO:0101005	1	0	124	120	2	20166	ENSG00000170236,ENSG00000167770
GO:MF	lipid transfer activity	GO:0120013	1	0	49	120	1	20166	ENSG00000186314
GO:MF	ATP-dependent activity	GO:0140657	1	0	550	120	4	20166	ENSG00000017797,ENSG00000267618,ENSG00000185379,ENSG00000141510
GO:MF	catalytic activity, acting on a nucleic acid	GO:0140640	1	0	607	120	9	20166	ENSG00000267618,ENSG00000219200,ENSG00000116120,ENSG00000185379,ENSG00000241258,ENSG00000172613,ENSG00000223088,ENSG00000277925,ENSG00000066651
GO:MF	protein carrier chaperone	GO:0140597	1	0	18	120	1	20166	ENSG00000162735
GO:MF	immune receptor activity	GO:0140375	1	0	141	120	1	20166	ENSG00000244482
GO:MF	ABC-type transporter activity	GO:0140359	1	0	50	120	1	20166	ENSG00000017797
GO:MF	protein transporter activity	GO:0140318	1	0	31	120	1	20166	ENSG00000143384
GO:MF	DNA-binding transcription factor binding	GO:0140297	1	0	454	120	2	20166	ENSG00000141510,ENSG00000155974
GO:MF	general transcription initiation factor binding	GO:0140296	1	0	52	120	1	20166	ENSG00000141510
GO:MF	general transcription initiation factor activity	GO:0140223	1	0	43	120	1	20166	ENSG00000145736
GO:MF	nucleocytoplasmic carrier activity	GO:0140142	1	0	30	120	1	20166	ENSG00000086200
GO:MF	transcription regulator activity	GO:0140110	1	0	1917	120	5	20166	ENSG00000148826,ENSG00000204604,ENSG00000141510,ENSG00000249662,ENSG00000274944
GO:MF	molecular carrier activity	GO:0140104	1	0	73	120	2	20166	ENSG00000086200,ENSG00000162735
GO:MF	catalytic activity, acting on a tRNA	GO:0140101	1	0	135	120	2	20166	ENSG00000116120,ENSG00000066651
GO:MF	catalytic activity, acting on RNA	GO:0140098	1	0	400	120	5	20166	ENSG00000219200,ENSG00000116120,ENSG00000241258,ENSG00000223088,ENSG00000066651
GO:MF	catalytic activity, acting on DNA	GO:0140097	1	0	226	120	4	20166	ENSG00000267618,ENSG00000185379,ENSG00000172613,ENSG00000277925
GO:MF	catalytic activity, acting on a protein	GO:0140096	1	0	2322	120	16	20166	ENSG00000163703,ENSG00000185880,ENSG00000023572,ENSG00000182870,ENSG00000092871,ENSG00000204427,ENSG00000170236,ENSG00000269190,ENSG00000167770,ENSG00000109339,ENSG00000077782,ENSG00000100749,ENSG00000253649,ENSG00000012963,ENSG00000174943,ENSG00000258388
GO:MF	phospholipid transfer activity	GO:0120014	1	0	24	120	1	20166	ENSG00000186314
GO:MF	annealing activity	GO:0140666	1	0	13	120	1	20166	ENSG00000141510
GO:MF	protein serine kinase activity	GO:0106310	1	0	361	120	2	20166	ENSG00000109339,ENSG00000100749
GO:MF	nucleoside phosphate binding	GO:1901265	1	0	2175	120	14	20166	ENSG00000017797,ENSG00000267618,ENSG00000255346,ENSG00000284874,ENSG00000116120,ENSG00000185379,ENSG00000241258,ENSG00000145990,ENSG00000229894,ENSG00000109339,ENSG00000077782,ENSG00000198522,ENSG00000105793,ENSG00000100749
GO:MF	sulfur compound binding	GO:1901681	1	0	265	120	1	20166	ENSG00000077782
GO:MF	promoter-specific chromatin binding	GO:1990841	1	0	62	120	1	20166	ENSG00000141510
GO:MF	sequence-specific double-stranded DNA binding	GO:1990837	1	0	1548	120	4	20166	ENSG00000148826,ENSG00000120948,ENSG00000204604,ENSG00000141510
GO:MF	DNA/DNA annealing activity	GO:1990814	1	0	8	120	1	20166	ENSG00000141510
GO:MF	protein tyrosine kinase binding	GO:1990782	1	0	105	120	1	20166	ENSG00000141510
GO:MF	phosphatidic acid transfer activity	GO:1990050	1	0	7	120	1	20166	ENSG00000186314
GO:MF	sulfur compound transmembrane transporter activity	GO:1901682	1	0	52	120	1	20166	ENSG00000017797
GO:MF	heterocyclic compound binding	GO:1901363	1	0	7416	120	29	20166	ENSG00000148826,ENSG00000017797,ENSG00000120948,ENSG00000122085,ENSG00000188825,ENSG00000267618,ENSG00000255346,ENSG00000204604,ENSG00000263724,ENSG00000284874,ENSG00000274020,ENSG00000182774,ENSG00000116120,ENSG00000185379,ENSG00000141510,ENSG00000241258,ENSG00000203865,ENSG00000145990,ENSG00000205323,ENSG00000197976,ENSG00000229894,ENSG00000109339,ENSG00000077782,ENSG00000198522,ENSG00000144642…
GO:BP	gene silencing by miRNA	GO:0035195	2.96865e-09	8.52744	665	175	28	21029	ENSG00000215417,ENSG00000253522,ENSG00000253372,ENSG00000251637,ENSG00000267391,ENSG00000186594,ENSG00000253187,ENSG00000269877,ENSG00000236901,ENSG00000230630,ENSG00000230590,ENSG00000226380,ENSG00000233237,ENSG00000227518,ENSG00000235903,ENSG00000141510,ENSG00000249669,ENSG00000130600,ENSG00000214548,ENSG00000245526,ENSG00000227195,ENSG00000257391,ENSG00000220891,ENSG00000215386,ENSG00000268649…
GO:BP	post-transcriptional gene silencing by RNA	GO:0035194	3.68097e-09	8.43404	671	175	28	21029	ENSG00000215417,ENSG00000253522,ENSG00000253372,ENSG00000251637,ENSG00000267391,ENSG00000186594,ENSG00000253187,ENSG00000269877,ENSG00000236901,ENSG00000230630,ENSG00000230590,ENSG00000226380,ENSG00000233237,ENSG00000227518,ENSG00000235903,ENSG00000141510,ENSG00000249669,ENSG00000130600,ENSG00000214548,ENSG00000245526,ENSG00000227195,ENSG00000257391,ENSG00000220891,ENSG00000215386,ENSG00000268649…
GO:BP	posttranscriptional gene silencing	GO:0016441	4.24292e-09	8.37234	675	175	28	21029	ENSG00000215417,ENSG00000253522,ENSG00000253372,ENSG00000251637,ENSG00000267391,ENSG00000186594,ENSG00000253187,ENSG00000269877,ENSG00000236901,ENSG00000230630,ENSG00000230590,ENSG00000226380,ENSG00000233237,ENSG00000227518,ENSG00000235903,ENSG00000141510,ENSG00000249669,ENSG00000130600,ENSG00000214548,ENSG00000245526,ENSG00000227195,ENSG00000257391,ENSG00000220891,ENSG00000215386,ENSG00000268649…
GO:BP	gene silencing by RNA	GO:0031047	9.7428e-09	8.01132	699	175	28	21029	ENSG00000215417,ENSG00000253522,ENSG00000253372,ENSG00000251637,ENSG00000267391,ENSG00000186594,ENSG00000253187,ENSG00000269877,ENSG00000236901,ENSG00000230630,ENSG00000230590,ENSG00000226380,ENSG00000233237,ENSG00000227518,ENSG00000235903,ENSG00000141510,ENSG00000249669,ENSG00000130600,ENSG00000214548,ENSG00000245526,ENSG00000227195,ENSG00000257391,ENSG00000220891,ENSG00000215386,ENSG00000268649…
GO:BP	posttranscriptional regulation of gene expression	GO:0010608	2.8044e-05	4.55216	1126	175	30	21029	ENSG00000215417,ENSG00000253522,ENSG00000253372,ENSG00000120948,ENSG00000251637,ENSG00000267391,ENSG00000186594,ENSG00000253187,ENSG00000269877,ENSG00000236901,ENSG00000230630,ENSG00000230590,ENSG00000226380,ENSG00000233237,ENSG00000227518,ENSG00000235903,ENSG00000141510,ENSG00000249669,ENSG00000130600,ENSG00000214548,ENSG00000245526,ENSG00000227195,ENSG00000205323,ENSG00000257391,ENSG00000220891…
GO:BP	negative regulation of gene expression	GO:0010629	0.000419237	3.37754	1570	175	34	21029	ENSG00000215417,ENSG00000253522,ENSG00000253372,ENSG00000120948,ENSG00000251637,ENSG00000267391,ENSG00000186594,ENSG00000253187,ENSG00000269877,ENSG00000240990,ENSG00000248492,ENSG00000236901,ENSG00000230630,ENSG00000230590,ENSG00000226380,ENSG00000233237,ENSG00000227518,ENSG00000235903,ENSG00000141510,ENSG00000249669,ENSG00000130600,ENSG00000122641,ENSG00000214548,ENSG00000245526,ENSG00000179915…
GO:BP	SRP-dependent cotranslational protein targeting to membrane, signal sequence recognition	GO:0006617	0.00142004	2.8477	237	175	12	21029	ENSG00000266718,ENSG00000238105,ENSG00000230590,ENSG00000224086,ENSG00000263818,ENSG00000214331,ENSG00000241175,ENSG00000236778,ENSG00000240151,ENSG00000240692,ENSG00000235831,ENSG00000242086
GO:BP	SRP-dependent cotranslational protein targeting to membrane	GO:0006614	0.00259856	2.58527	251	175	12	21029	ENSG00000266718,ENSG00000238105,ENSG00000230590,ENSG00000224086,ENSG00000263818,ENSG00000214331,ENSG00000241175,ENSG00000236778,ENSG00000240151,ENSG00000240692,ENSG00000235831,ENSG00000242086
GO:BP	cotranslational protein targeting to membrane	GO:0006613	0.00332579	2.47811	257	175	12	21029	ENSG00000266718,ENSG00000238105,ENSG00000230590,ENSG00000224086,ENSG00000263818,ENSG00000214331,ENSG00000241175,ENSG00000236778,ENSG00000240151,ENSG00000240692,ENSG00000235831,ENSG00000242086
GO:BP	protein targeting to ER	GO:0045047	0.00494279	2.30603	267	175	12	21029	ENSG00000266718,ENSG00000238105,ENSG00000230590,ENSG00000224086,ENSG00000263818,ENSG00000214331,ENSG00000241175,ENSG00000236778,ENSG00000240151,ENSG00000240692,ENSG00000235831,ENSG00000242086
GO:BP	establishment of protein localization to endoplasmic reticulum	GO:0072599	0.00576282	2.23937	271	175	12	21029	ENSG00000266718,ENSG00000238105,ENSG00000230590,ENSG00000224086,ENSG00000263818,ENSG00000214331,ENSG00000241175,ENSG00000236778,ENSG00000240151,ENSG00000240692,ENSG00000235831,ENSG00000242086
GO:BP	protein localization to endoplasmic reticulum	GO:0070972	0.015182	1.81867	298	175	12	21029	ENSG00000266718,ENSG00000238105,ENSG00000230590,ENSG00000224086,ENSG00000263818,ENSG00000214331,ENSG00000241175,ENSG00000236778,ENSG00000240151,ENSG00000240692,ENSG00000235831,ENSG00000242086
GO:BP	protein targeting to membrane	GO:0006612	0.0181048	1.74221	356	175	13	21029	ENSG00000266718,ENSG00000238105,ENSG00000230590,ENSG00000224086,ENSG00000263818,ENSG00000214331,ENSG00000241175,ENSG00000236778,ENSG00000240151,ENSG00000240692,ENSG00000162735,ENSG00000235831,ENSG00000242086
GO:BP	establishment of protein localization to organelle	GO:0072594	0.0714938	1.14573	658	175	17	21029	ENSG00000120948,ENSG00000122085,ENSG00000266718,ENSG00000238105,ENSG00000086200,ENSG00000230590,ENSG00000224086,ENSG00000263818,ENSG00000214331,ENSG00000141510,ENSG00000241175,ENSG00000236778,ENSG00000240151,ENSG00000240692,ENSG00000162735,ENSG00000235831,ENSG00000242086
GO:BP	establishment of protein localization to membrane	GO:0090150	0.14071	0.851674	496	175	14	21029	ENSG00000266718,ENSG00000238105,ENSG00000230590,ENSG00000224086,ENSG00000263818,ENSG00000214331,ENSG00000241175,ENSG00000236778,ENSG00000240151,ENSG00000240692,ENSG00000155974,ENSG00000162735,ENSG00000235831,ENSG00000242086
GO:BP	protein targeting	GO:0006605	0.342264	0.465639	540	175	14	21029	ENSG00000122085,ENSG00000266718,ENSG00000238105,ENSG00000230590,ENSG00000224086,ENSG00000263818,ENSG00000214331,ENSG00000241175,ENSG00000236778,ENSG00000240151,ENSG00000240692,ENSG00000162735,ENSG00000235831,ENSG00000242086
GO:BP	localization within membrane	GO:0051668	0.815272	0.0886976	883	175	18	21029	ENSG00000140945,ENSG00000266718,ENSG00000238105,ENSG00000230590,ENSG00000224086,ENSG00000263818,ENSG00000214331,ENSG00000179915,ENSG00000241175,ENSG00000236778,ENSG00000149823,ENSG00000240151,ENSG00000240692,ENSG00000155974,ENSG00000162735,ENSG00000122591,ENSG00000235831,ENSG00000242086
GO:BP	plasma membrane bounded cell projection organization	GO:0120036	1	0	1479	175	12	21029	ENSG00000140945,ENSG00000164818,ENSG00000170989,ENSG00000139323,ENSG00000135441,ENSG00000131095,ENSG00000157193,ENSG00000179915,ENSG00000155974,ENSG00000163075,ENSG00000171943,ENSG00000104164
GO:BP	regulation of plasma membrane bounded cell projection organization	GO:0120035	1	0	618	175	4	21029	ENSG00000131095,ENSG00000157193,ENSG00000179915,ENSG00000171943
GO:BP	negative regulation of plasma membrane bounded cell projection assembly	GO:0120033	1	0	34	175	2	21029	ENSG00000179915,ENSG00000171943
GO:BP	regulation of plasma membrane bounded cell projection assembly	GO:0120032	1	0	190	175	2	21029	ENSG00000179915,ENSG00000171943
GO:BP	plasma membrane bounded cell projection assembly	GO:0120031	1	0	548	175	7	21029	ENSG00000140945,ENSG00000164818,ENSG00000170989,ENSG00000139323,ENSG00000179915,ENSG00000163075,ENSG00000171943
GO:BP	intermembrane lipid transfer	GO:0120009	1	0	49	175	1	21029	ENSG00000186314
GO:BP	regulation of biomineralization	GO:0110149	1	0	100	175	1	21029	ENSG00000170989
GO:BP	plasma membrane bounded cell projection morphogenesis	GO:0120039	1	0	634	175	3	21029	ENSG00000157193,ENSG00000179915,ENSG00000155974
GO:BP	biomineralization	GO:0110148	1	0	170	175	1	21029	ENSG00000170989
GO:BP	regulation of actomyosin structure organization	GO:0110020	1	0	97	175	1	21029	ENSG00000170989
GO:BP	neuron projection organization	GO:0106027	1	0	89	175	1	21029	ENSG00000157193
GO:BP	cellular response to environmental stimulus	GO:0104004	1	0	318	175	4	21029	ENSG00000141510,ENSG00000172613,ENSG00000108370,ENSG00000180953
GO:BP	vascular endothelial cell proliferation	GO:0101023	1	0	21	175	1	21029	ENSG00000077782
GO:BP	signal release from synapse	GO:0099643	1	0	150	175	2	21029	ENSG00000179915,ENSG00000104164
GO:BP	neurotransmitter receptor transport, endosome to plasma membrane	GO:0099639	1	0	10	175	1	21029	ENSG00000155974
GO:BP	endosome to plasma membrane protein transport	GO:0099638	1	0	15	175	1	21029	ENSG00000155974
GO:BP	regulation of actin filament organization	GO:0110053	1	0	267	175	1	21029	ENSG00000170989
GO:BP	mucociliary clearance	GO:0120197	1	0	8	175	1	21029	ENSG00000163075
GO:BP	regulation of pigmentation	GO:0120305	1	0	14	175	1	21029	ENSG00000104164
GO:BP	meiotic nuclear division	GO:0140013	1	0	188	175	1	21029	ENSG00000185379
GO:BP	regulation of protein kinase C activity	GO:1900019	1	0	7	175	1	21029	ENSG00000179915
GO:BP	positive regulation of dendrite development	GO:1900006	1	0	17	175	1	21029	ENSG00000157193
GO:BP	cell-cell signaling by wnt	GO:0198738	1	0	470	175	1	21029	ENSG00000144642
GO:BP	visual system development	GO:0150063	1	0	393	175	4	21029	ENSG00000122085,ENSG00000122641,ENSG00000151067,ENSG00000253352
GO:BP	positive regulation of neuron projection arborization	GO:0150012	1	0	8	175	1	21029	ENSG00000155974
GO:BP	regulation of neuron projection arborization	GO:0150011	1	0	15	175	1	21029	ENSG00000155974
GO:BP	non-membrane-bounded organelle assembly	GO:0140694	1	0	373	175	3	21029	ENSG00000122085,ENSG00000139323,ENSG00000215252
GO:BP	inflammasome complex assembly	GO:0140632	1	0	22	175	1	21029	ENSG00000170236
GO:BP	defense response to symbiont	GO:0140546	1	0	272	175	3	21029	ENSG00000159674,ENSG00000142089,ENSG00000241258
GO:BP	reciprocal homologous recombination	GO:0140527	1	0	58	175	1	21029	ENSG00000185379
GO:BP	lipid export from cell	GO:0140353	1	0	45	175	1	21029	ENSG00000122641
GO:BP	export from cell	GO:0140352	1	0	840	175	5	21029	ENSG00000017797,ENSG00000284874,ENSG00000122641,ENSG00000179915,ENSG00000104164
GO:BP	export across plasma membrane	GO:0140115	1	0	64	175	1	21029	ENSG00000017797
GO:BP	neuron projection arborization	GO:0140058	1	0	30	175	1	21029	ENSG00000155974
GO:BP	organelle localization by membrane tethering	GO:0140056	1	0	77	175	1	21029	ENSG00000104164
GO:BP	mitochondrial gene expression	GO:0140053	1	0	111	175	1	21029	ENSG00000122085
GO:BP	exocytic process	GO:0140029	1	0	74	175	1	21029	ENSG00000104164
GO:BP	neurotransmitter receptor transport	GO:0099637	1	0	25	175	1	21029	ENSG00000155974
GO:BP	positive regulation of protein kinase C activity	GO:1900020	1	0	7	175	1	21029	ENSG00000179915
GO:BP	regulation of neurotransmitter receptor activity	GO:0099601	1	0	63	175	2	21029	ENSG00000198010,ENSG00000179915
GO:BP	synaptic membrane adhesion	GO:0099560	1	0	27	175	1	21029	ENSG00000179915
GO:BP	neurotransmitter receptor transport to postsynaptic membrane	GO:0098969	1	0	16	175	1	21029	ENSG00000155974
GO:BP	regulation of postsynaptic neurotransmitter receptor activity	GO:0098962	1	0	18	175	1	21029	ENSG00000198010
GO:BP	axonal transport	GO:0098930	1	0	64	175	2	21029	ENSG00000135441,ENSG00000104164
GO:BP	anterograde trans-synaptic signaling	GO:0098916	1	0	704	175	6	21029	ENSG00000131095,ENSG00000157193,ENSG00000198010,ENSG00000179915,ENSG00000174943,ENSG00000104164
GO:BP	membrane depolarization during atrial cardiac muscle cell action potential	GO:0098912	1	0	3	175	1	21029	ENSG00000151067
GO:BP	regulation of ventricular cardiac muscle cell action potential	GO:0098911	1	0	12	175	1	21029	ENSG00000151067
GO:BP	regulation of cardiac muscle cell action potential	GO:0098901	1	0	26	175	1	21029	ENSG00000151067
GO:BP	vesicle-mediated transport in synapse	GO:0099003	1	0	204	175	2	21029	ENSG00000179915,ENSG00000104164
GO:BP	regulation of action potential	GO:0098900	1	0	52	175	1	21029	ENSG00000151067
GO:BP	neurotransmitter receptor transport to plasma membrane	GO:0098877	1	0	17	175	1	21029	ENSG00000155974
GO:BP	vesicle-mediated transport to the plasma membrane	GO:0098876	1	0	141	175	2	21029	ENSG00000149823,ENSG00000155974
GO:BP	cellular oxidant detoxification	GO:0098869	1	0	95	175	1	21029	ENSG00000008394
GO:BP	modulation of excitatory postsynaptic potential	GO:0098815	1	0	39	175	1	21029	ENSG00000179915
GO:BP	ncRNA transcription	GO:0098781	1	0	57	175	1	21029	ENSG00000141510
GO:BP	skin epidermis development	GO:0098773	1	0	97	175	1	21029	ENSG00000122641
GO:BP	inorganic ion homeostasis	GO:0098771	1	0	740	175	3	21029	ENSG00000255346,ENSG00000170989,ENSG00000151067
GO:BP	neurotransmitter receptor transport, endosome to postsynaptic membrane	GO:0098887	1	0	10	175	1	21029	ENSG00000155974
GO:BP	presynapse assembly	GO:0099054	1	0	50	175	1	21029	ENSG00000179915
GO:BP	postsynapse assembly	GO:0099068	1	0	29	175	1	21029	ENSG00000179915
GO:BP	regulation of postsynaptic membrane neurotransmitter receptor levels	GO:0099072	1	0	62	175	1	21029	ENSG00000155974
GO:BP	trans-synaptic signaling by endocannabinoid	GO:0099542	1	0	8	175	1	21029	ENSG00000179915
GO:BP	trans-synaptic signaling by lipid	GO:0099541	1	0	8	175	1	21029	ENSG00000179915
GO:BP	trans-synaptic signaling	GO:0099537	1	0	712	175	6	21029	ENSG00000131095,ENSG00000157193,ENSG00000198010,ENSG00000179915,ENSG00000174943,ENSG00000104164
GO:BP	synaptic signaling	GO:0099536	1	0	736	175	6	21029	ENSG00000131095,ENSG00000157193,ENSG00000198010,ENSG00000179915,ENSG00000174943,ENSG00000104164
GO:BP	vesicle cytoskeletal trafficking	GO:0099518	1	0	70	175	2	21029	ENSG00000135441,ENSG00000104164
GO:BP	synaptic vesicle transport along microtubule	GO:0099517	1	0	19	175	2	21029	ENSG00000135441,ENSG00000104164
GO:BP	synaptic vesicle cytoskeletal transport	GO:0099514	1	0	19	175	2	21029	ENSG00000135441,ENSG00000104164
GO:BP	synaptic vesicle cycle	GO:0099504	1	0	187	175	2	21029	ENSG00000179915,ENSG00000104164
GO:BP	regulation of trans-synaptic signaling	GO:0099177	1	0	437	175	5	21029	ENSG00000131095,ENSG00000157193,ENSG00000198010,ENSG00000179915,ENSG00000174943
GO:BP	regulation of postsynapse organization	GO:0099175	1	0	86	175	2	21029	ENSG00000157193,ENSG00000179915
GO:BP	regulation of presynapse organization	GO:0099174	1	0	34	175	1	21029	ENSG00000179915
GO:BP	postsynapse organization	GO:0099173	1	0	163	175	2	21029	ENSG00000157193,ENSG00000179915
GO:BP	presynapse organization	GO:0099172	1	0	53	175	1	21029	ENSG00000179915
GO:BP	regulation of postsynaptic density assembly	GO:0099151	1	0	12	175	1	21029	ENSG00000179915
GO:BP	regulation of postsynaptic specialization assembly	GO:0099150	1	0	13	175	1	21029	ENSG00000179915
GO:BP	microtubule-based transport	GO:0099111	1	0	196	175	3	21029	ENSG00000135441,ENSG00000163075,ENSG00000104164
GO:BP	postsynaptic specialization organization	GO:0099084	1	0	32	175	1	21029	ENSG00000179915
GO:BP	chemical synaptic transmission, postsynaptic	GO:0099565	1	0	103	175	1	21029	ENSG00000179915
GO:BP	regulation of protein K63-linked ubiquitination	GO:1900044	1	0	12	175	1	21029	ENSG00000167770
GO:BP	negative regulation of protein K63-linked ubiquitination	GO:1900045	1	0	7	175	1	21029	ENSG00000167770
GO:BP	regulation of execution phase of apoptosis	GO:1900117	1	0	28	175	2	21029	ENSG00000092871,ENSG00000141510
GO:BP	regulation of NADP metabolic process	GO:1902031	1	0	5	175	1	21029	ENSG00000141510
GO:BP	negative regulation of mitotic cell cycle phase transition	GO:1901991	1	0	191	175	2	21029	ENSG00000141510,ENSG00000122641
GO:BP	regulation of mitotic cell cycle phase transition	GO:1901990	1	0	311	175	3	21029	ENSG00000137210,ENSG00000141510,ENSG00000122641
GO:BP	negative regulation of cell cycle phase transition	GO:1901988	1	0	261	175	3	21029	ENSG00000141510,ENSG00000122641,ENSG00000172613
GO:BP	regulation of cell cycle phase transition	GO:1901987	1	0	404	175	4	21029	ENSG00000137210,ENSG00000141510,ENSG00000122641,ENSG00000172613
GO:BP	positive regulation of cell junction assembly	GO:1901890	1	0	105	175	1	21029	ENSG00000179915
GO:BP	regulation of cell junction assembly	GO:1901888	1	0	200	175	1	21029	ENSG00000179915
GO:BP	regulation of extrinsic apoptotic signaling pathway via death domain receptors	GO:1902041	1	0	48	175	1	21029	ENSG00000092871
GO:BP	negative regulation of signal transduction by p53 class mediator	GO:1901797	1	0	33	175	1	21029	ENSG00000092871
GO:BP	cellular response to oxygen-containing compound	GO:1901701	1	0	1164	175	7	21029	ENSG00000023572,ENSG00000008394,ENSG00000159674,ENSG00000141510,ENSG00000157193,ENSG00000122641,ENSG00000235387
GO:BP	response to oxygen-containing compound	GO:1901700	1	0	1631	175	8	21029	ENSG00000023572,ENSG00000008394,ENSG00000159674,ENSG00000141510,ENSG00000157193,ENSG00000122641,ENSG00000256053,ENSG00000235387
GO:BP	cellular response to nitrogen compound	GO:1901699	1	0	677	175	2	21029	ENSG00000141510,ENSG00000235387
GO:BP	response to nitrogen compound	GO:1901698	1	0	1088	175	4	21029	ENSG00000140945,ENSG00000141510,ENSG00000269190,ENSG00000235387
GO:BP	glycoside transport	GO:1901656	1	0	5	175	1	21029	ENSG00000017797
GO:BP	cellular response to peptide	GO:1901653	1	0	350	175	1	21029	ENSG00000141510
GO:BP	response to peptide	GO:1901652	1	0	478	175	1	21029	ENSG00000141510
GO:BP	regulation of signal transduction by p53 class mediator	GO:1901796	1	0	101	175	2	21029	ENSG00000092871,ENSG00000141510
GO:BP	negative regulation of extrinsic apoptotic signaling pathway via death domain receptors	GO:1902042	1	0	29	175	1	21029	ENSG00000092871
GO:BP	regulation of hypoxia-inducible factor-1alpha signaling pathway	GO:1902071	1	0	1	175	1	21029	ENSG00000122481
GO:BP	positive regulation of hypoxia-inducible factor-1alpha signaling pathway	GO:1902073	1	0	1	175	1	21029	ENSG00000122481
GO:BP	positive regulation of intracellular signal transduction	GO:1902533	1	0	971	175	7	21029	ENSG00000140945,ENSG00000141510,ENSG00000179915,ENSG00000172613,ENSG00000077782,ENSG00000244687,ENSG00000143384
GO:BP	negative regulation of intracellular signal transduction	GO:1902532	1	0	509	175	4	21029	ENSG00000092871,ENSG00000235387,ENSG00000143384,ENSG00000174943
GO:BP	regulation of intracellular signal transduction	GO:1902531	1	0	1688	175	11	21029	ENSG00000017797,ENSG00000140945,ENSG00000092871,ENSG00000141510,ENSG00000179915,ENSG00000172613,ENSG00000077782,ENSG00000244687,ENSG00000235387,ENSG00000143384,ENSG00000174943
GO:BP	positive regulation of apoptotic DNA fragmentation	GO:1902512	1	0	5	175	1	21029	ENSG00000180953
GO:BP	regulation of apoptotic DNA fragmentation	GO:1902510	1	0	10	175	1	21029	ENSG00000180953
GO:BP	protein localization to cell junction	GO:1902414	1	0	96	175	2	21029	ENSG00000179915,ENSG00000155974
GO:BP	negative regulation of mRNA catabolic process	GO:1902373	1	0	64	175	1	21029	ENSG00000120948
GO:BP	negative regulation of RNA catabolic process	GO:1902369	1	0	76	175	1	21029	ENSG00000120948
GO:BP	regulation of intrinsic apoptotic signaling pathway by p53 class mediator	GO:1902253	1	0	31	175	1	21029	ENSG00000141510
GO:BP	positive regulation of intrinsic apoptotic signaling pathway in response to DNA damage	GO:1902231	1	0	7	175	1	21029	ENSG00000172613
GO:BP	regulation of intrinsic apoptotic signaling pathway in response to DNA damage	GO:1902229	1	0	39	175	1	21029	ENSG00000172613
GO:BP	positive regulation of oxidative stress-induced intrinsic apoptotic signaling pathway	GO:1902177	1	0	6	175	1	21029	ENSG00000143384
GO:BP	regulation of oxidative stress-induced intrinsic apoptotic signaling pathway	GO:1902175	1	0	29	175	1	21029	ENSG00000143384
GO:BP	regulation of organelle assembly	GO:1902115	1	0	199	175	1	21029	ENSG00000179915
GO:BP	regulation of mitochondrial membrane permeability involved in apoptotic process	GO:1902108	1	0	47	175	1	21029	ENSG00000141510
GO:BP	negative regulation of leukocyte differentiation	GO:1902106	1	0	101	175	1	21029	ENSG00000122641
GO:BP	regulation of leukocyte differentiation	GO:1902105	1	0	284	175	1	21029	ENSG00000122641
GO:BP	organic hydroxy compound catabolic process	GO:1901616	1	0	79	175	1	21029	ENSG00000229894
GO:BP	organic hydroxy compound metabolic process	GO:1901615	1	0	548	175	2	21029	ENSG00000141510,ENSG00000229894
GO:BP	organic substance biosynthetic process	GO:1901576	1	0	5869	175	33	21029	ENSG00000148826,ENSG00000140945,ENSG00000120948,ENSG00000122085,ENSG00000023572,ENSG00000182870,ENSG00000187980,ENSG00000204604,ENSG00000170989,ENSG00000274020,ENSG00000171848,ENSG00000254413,ENSG00000182774,ENSG00000213297,ENSG00000116120,ENSG00000141510,ENSG00000157193,ENSG00000122641,ENSG00000241258,ENSG00000205323,ENSG00000197976,ENSG00000229894,ENSG00000109339,ENSG00000122481,ENSG00000244687…
GO:BP	organic substance catabolic process	GO:1901575	1	0	2081	175	13	21029	ENSG00000120948,ENSG00000187980,ENSG00000092871,ENSG00000204427,ENSG00000170236,ENSG00000131095,ENSG00000141510,ENSG00000269190,ENSG00000229894,ENSG00000239697,ENSG00000174943,ENSG00000148832,ENSG00000180953
GO:BP	regulation of ERBB signaling pathway	GO:1901184	1	0	76	175	1	21029	ENSG00000140945
GO:BP	carbohydrate derivative biosynthetic process	GO:1901137	1	0	612	175	3	21029	ENSG00000182870,ENSG00000171848,ENSG00000229894
GO:BP	carbohydrate derivative catabolic process	GO:1901136	1	0	172	175	1	21029	ENSG00000269190
GO:BP	carbohydrate derivative metabolic process	GO:1901135	1	0	1028	175	6	21029	ENSG00000227345,ENSG00000182870,ENSG00000171848,ENSG00000141510,ENSG00000269190,ENSG00000229894
GO:BP	negative regulation of signal transduction in absence of ligand	GO:1901099	1	0	35	175	1	21029	ENSG00000143384
GO:BP	negative regulation of fermentation	GO:1901003	1	0	4	175	1	21029	ENSG00000141510
GO:BP	doxorubicin transport	GO:1900753	1	0	1	175	1	21029	ENSG00000017797
GO:BP	regulation of cellular response to oxidative stress	GO:1900407	1	0	80	175	1	21029	ENSG00000143384
GO:BP	regulation of phospholipase C activity	GO:1900274	1	0	42	175	1	21029	ENSG00000077782
GO:BP	positive regulation of NLRP3 inflammasome complex assembly	GO:1900227	1	0	11	175	1	21029	ENSG00000170236
GO:BP	regulation of NLRP3 inflammasome complex assembly	GO:1900225	1	0	19	175	1	21029	ENSG00000170236
GO:BP	positive regulation of protein localization to nucleus	GO:1900182	1	0	87	175	1	21029	ENSG00000120948
GO:BP	regulation of protein localization to nucleus	GO:1900180	1	0	137	175	1	21029	ENSG00000120948
GO:BP	negative regulation of lipid binding	GO:1900131	1	0	1	175	1	21029	ENSG00000162735
GO:BP	regulation of lipid binding	GO:1900130	1	0	1	175	1	21029	ENSG00000162735
GO:BP	positive regulation of execution phase of apoptosis	GO:1900119	1	0	9	175	1	21029	ENSG00000141510
GO:BP	negative regulation of execution phase of apoptosis	GO:1900118	1	0	20	175	1	21029	ENSG00000092871
GO:BP	regulation of neuron death	GO:1901214	1	0	307	175	2	21029	ENSG00000141510,ENSG00000143384
GO:BP	detoxification	GO:0098754	1	0	135	175	2	21029	ENSG00000017797,ENSG00000008394
GO:BP	positive regulation of neuron death	GO:1901216	1	0	86	175	2	21029	ENSG00000141510,ENSG00000143384
GO:BP	nucleoside phosphate biosynthetic process	GO:1901293	1	0	256	175	1	21029	ENSG00000171848
GO:BP	fatty acid derivative catabolic process	GO:1901569	1	0	17	175	1	21029	ENSG00000204427
GO:BP	fatty acid derivative metabolic process	GO:1901568	1	0	73	175	1	21029	ENSG00000204427
GO:BP	organonitrogen compound biosynthetic process	GO:1901566	1	0	1698	175	9	21029	ENSG00000120948,ENSG00000182870,ENSG00000274020,ENSG00000254413,ENSG00000182774,ENSG00000116120,ENSG00000122641,ENSG00000205323,ENSG00000148832
GO:BP	organonitrogen compound catabolic process	GO:1901565	1	0	1335	175	8	21029	ENSG00000092871,ENSG00000204427,ENSG00000170236,ENSG00000131095,ENSG00000269190,ENSG00000239697,ENSG00000174943,ENSG00000148832
GO:BP	organonitrogen compound metabolic process	GO:1901564	1	0	6338	175	36	21029	ENSG00000017797,ENSG00000120948,ENSG00000227345,ENSG00000185880,ENSG00000023572,ENSG00000182870,ENSG00000187980,ENSG00000092871,ENSG00000204427,ENSG00000170236,ENSG00000274020,ENSG00000254413,ENSG00000182774,ENSG00000135441,ENSG00000131095,ENSG00000116120,ENSG00000141510,ENSG00000157193,ENSG00000269190,ENSG00000122641,ENSG00000167770,ENSG00000179915,ENSG00000138764,ENSG00000144182,ENSG00000205323…
GO:BP	negative regulation of mitophagy	GO:1901525	1	0	5	175	1	21029	ENSG00000141510
GO:BP	regulation of mitophagy	GO:1901524	1	0	12	175	1	21029	ENSG00000141510
GO:BP	icosanoid catabolic process	GO:1901523	1	0	8	175	1	21029	ENSG00000204427
GO:BP	positive regulation of transcription from RNA polymerase II promoter involved in cellular response to chemical stimulus	GO:1901522	1	0	24	175	1	21029	ENSG00000141510
GO:BP	organic cyclic compound biosynthetic process	GO:1901362	1	0	4181	175	22	21029	ENSG00000148826,ENSG00000140945,ENSG00000122085,ENSG00000023572,ENSG00000204604,ENSG00000170989,ENSG00000171848,ENSG00000213297,ENSG00000141510,ENSG00000157193,ENSG00000122641,ENSG00000241258,ENSG00000205323,ENSG00000197976,ENSG00000109339,ENSG00000122481,ENSG00000244687,ENSG00000145736,ENSG00000249662,ENSG00000274944,ENSG00000277925,ENSG00000166803
GO:BP	organic cyclic compound catabolic process	GO:1901361	1	0	522	175	2	21029	ENSG00000120948,ENSG00000180953
GO:BP	organic cyclic compound metabolic process	GO:1901360	1	0	8395	175	57	21029	ENSG00000245970,ENSG00000148826,ENSG00000196756,ENSG00000140945,ENSG00000120948,ENSG00000236859,ENSG00000122085,ENSG00000226950,ENSG00000227345,ENSG00000023572,ENSG00000188825,ENSG00000230314,ENSG00000177410,ENSG00000267618,ENSG00000219200,ENSG00000204604,ENSG00000242125,ENSG00000263724,ENSG00000170989,ENSG00000227193,ENSG00000171848,ENSG00000182774,ENSG00000213297,ENSG00000116120,ENSG00000185379…
GO:BP	regulation of vasculature development	GO:1901342	1	0	283	175	1	21029	ENSG00000239697
GO:BP	negative regulation of histone H2A K63-linked ubiquitination	GO:1901315	1	0	4	175	1	21029	ENSG00000167770
GO:BP	regulation of histone H2A K63-linked ubiquitination	GO:1901314	1	0	4	175	1	21029	ENSG00000167770
GO:BP	positive regulation of spermidine biosynthetic process	GO:1901307	1	0	1	175	1	21029	ENSG00000148832
GO:BP	regulation of spermidine biosynthetic process	GO:1901304	1	0	1	175	1	21029	ENSG00000148832
GO:BP	carbohydrate derivative transport	GO:1901264	1	0	82	175	1	21029	ENSG00000017797
GO:BP	cell-cell adhesion via plasma-membrane adhesion molecules	GO:0098742	1	0	277	175	2	21029	ENSG00000140945,ENSG00000179915
GO:BP	import across plasma membrane	GO:0098739	1	0	170	175	1	21029	ENSG00000131095
GO:BP	macromolecule depalmitoylation	GO:0098734	1	0	15	175	2	21029	ENSG00000204427,ENSG00000258388
GO:BP	T cell migration	GO:0072678	1	0	67	175	1	21029	ENSG00000170989
GO:BP	lymphocyte migration	GO:0072676	1	0	118	175	1	21029	ENSG00000170989
GO:BP	establishment of protein localization to peroxisome	GO:0072663	1	0	19	175	1	21029	ENSG00000162735
GO:BP	protein localization to peroxisome	GO:0072662	1	0	19	175	1	21029	ENSG00000162735
GO:BP	protein localization to plasma membrane	GO:0072659	1	0	285	175	3	21029	ENSG00000179915,ENSG00000155974,ENSG00000122591
GO:BP	protein localization to membrane	GO:0072657	1	0	805	175	16	21029	ENSG00000266718,ENSG00000238105,ENSG00000230590,ENSG00000224086,ENSG00000263818,ENSG00000214331,ENSG00000179915,ENSG00000241175,ENSG00000236778,ENSG00000240151,ENSG00000240692,ENSG00000155974,ENSG00000162735,ENSG00000122591,ENSG00000235831,ENSG00000242086
GO:BP	establishment of protein localization to mitochondrion	GO:0072655	1	0	124	175	1	21029	ENSG00000122085
GO:BP	response to actinomycin D	GO:0072716	1	0	5	175	1	21029	ENSG00000141510
GO:BP	reactive oxygen species metabolic process	GO:0072593	1	0	221	175	3	21029	ENSG00000255346,ENSG00000141510,ENSG00000256053
GO:BP	divalent inorganic cation homeostasis	GO:0072507	1	0	507	175	2	21029	ENSG00000170989,ENSG00000151067
GO:BP	cellular divalent inorganic cation homeostasis	GO:0072503	1	0	487	175	2	21029	ENSG00000170989,ENSG00000151067
GO:BP	organelle transport along microtubule	GO:0072384	1	0	85	175	2	21029	ENSG00000135441,ENSG00000104164
GO:BP	circulatory system development	GO:0072359	1	0	1089	175	9	21029	ENSG00000163703,ENSG00000140945,ENSG00000122085,ENSG00000255346,ENSG00000170989,ENSG00000141510,ENSG00000179915,ENSG00000151067,ENSG00000239697
GO:BP	histone H3-T3 phosphorylation	GO:0072355	1	0	2	175	1	21029	ENSG00000100749
GO:BP	sulfur compound transport	GO:0072348	1	0	54	175	1	21029	ENSG00000008394
GO:BP	modified amino acid transport	GO:0072337	1	0	32	175	1	21029	ENSG00000008394
GO:BP	neurotransmitter-gated ion channel clustering	GO:0072578	1	0	13	175	1	21029	ENSG00000179915
GO:BP	cellular response to actinomycin D	GO:0072717	1	0	4	175	1	21029	ENSG00000141510
GO:BP	regulation of primary metabolic process	GO:0080090	1	0	5694	175	31	21029	ENSG00000148826,ENSG00000017797,ENSG00000140945,ENSG00000120948,ENSG00000122085,ENSG00000227345,ENSG00000023572,ENSG00000092871,ENSG00000204604,ENSG00000170989,ENSG00000170236,ENSG00000213297,ENSG00000131095,ENSG00000141510,ENSG00000157193,ENSG00000122641,ENSG00000167770,ENSG00000179915,ENSG00000138764,ENSG00000205323,ENSG00000197976,ENSG00000239697,ENSG00000109339,ENSG00000122481,ENSG00000077782…
GO:BP	regulation of response to stress	GO:0080134	1	0	1273	175	7	21029	ENSG00000227345,ENSG00000141510,ENSG00000157193,ENSG00000167770,ENSG00000172613,ENSG00000244687,ENSG00000143384
GO:BP	atrial cardiac muscle cell to AV node cell communication	GO:0086066	1	0	18	175	1	21029	ENSG00000151067
GO:BP	cell communication involved in cardiac conduction	GO:0086065	1	0	57	175	1	21029	ENSG00000151067
GO:BP	cell communication by electrical coupling involved in cardiac conduction	GO:0086064	1	0	26	175	1	21029	ENSG00000151067
GO:BP	membrane depolarization during AV node cell action potential	GO:0086045	1	0	5	175	1	21029	ENSG00000151067
GO:BP	AV node cell to bundle of His cell signaling	GO:0086027	1	0	10	175	1	21029	ENSG00000151067
GO:BP	atrial cardiac muscle cell to AV node cell signaling	GO:0086026	1	0	18	175	1	21029	ENSG00000151067
GO:BP	cell-cell signaling involved in cardiac conduction	GO:0086019	1	0	32	175	1	21029	ENSG00000151067
GO:BP	AV node cell action potential	GO:0086016	1	0	10	175	1	21029	ENSG00000151067
GO:BP	atrial cardiac muscle cell action potential	GO:0086014	1	0	18	175	1	21029	ENSG00000151067
GO:BP	membrane depolarization during cardiac muscle cell action potential	GO:0086012	1	0	21	175	1	21029	ENSG00000151067
GO:BP	membrane depolarization during action potential	GO:0086010	1	0	35	175	1	21029	ENSG00000151067
GO:BP	ventricular cardiac muscle cell action potential	GO:0086005	1	0	33	175	1	21029	ENSG00000151067
GO:BP	regulation of cardiac muscle cell contraction	GO:0086004	1	0	33	175	1	21029	ENSG00000151067
GO:BP	cardiac muscle cell contraction	GO:0086003	1	0	71	175	1	21029	ENSG00000151067
GO:BP	cardiac muscle cell action potential involved in contraction	GO:0086002	1	0	51	175	1	21029	ENSG00000151067
GO:BP	cardiac muscle cell action potential	GO:0086001	1	0	72	175	1	21029	ENSG00000151067
GO:BP	regulation of cellular response to stress	GO:0080135	1	0	648	175	6	21029	ENSG00000227345,ENSG00000141510,ENSG00000167770,ENSG00000172613,ENSG00000244687,ENSG00000143384
GO:BP	intrinsic apoptotic signaling pathway by p53 class mediator	GO:0072332	1	0	80	175	1	21029	ENSG00000141510
GO:BP	signal transduction by p53 class mediator	GO:0072331	1	0	172	175	2	21029	ENSG00000092871,ENSG00000141510
GO:BP	positive regulation of protein serine/threonine kinase activity	GO:0071902	1	0	205	175	2	21029	ENSG00000179915,ENSG00000077782
GO:BP	regulation of protein serine/threonine kinase activity	GO:0071900	1	0	362	175	3	21029	ENSG00000179915,ENSG00000138764,ENSG00000077782
GO:BP	cellular response to external stimulus	GO:0071496	1	0	309	175	2	21029	ENSG00000023572,ENSG00000141510
GO:BP	cellular response to endogenous stimulus	GO:0071495	1	0	1310	175	5	21029	ENSG00000141510,ENSG00000122641,ENSG00000179915,ENSG00000077782,ENSG00000235387
GO:BP	cellular response to UV-C	GO:0071494	1	0	6	175	2	21029	ENSG00000141510,ENSG00000180953
GO:BP	cellular response to absence of light	GO:0071485	1	0	3	175	1	21029	ENSG00000108370
GO:BP	cellular response to light intensity	GO:0071484	1	0	6	175	1	21029	ENSG00000108370
GO:BP	cellular response to light stimulus	GO:0071482	1	0	122	175	3	21029	ENSG00000141510,ENSG00000108370,ENSG00000180953
GO:BP	cellular response to gamma radiation	GO:0071480	1	0	29	175	1	21029	ENSG00000141510
GO:BP	cellular response to ionizing radiation	GO:0071479	1	0	70	175	2	21029	ENSG00000141510,ENSG00000172613
GO:BP	cellular response to radiation	GO:0071478	1	0	183	175	4	21029	ENSG00000141510,ENSG00000172613,ENSG00000108370,ENSG00000180953
GO:BP	cellular response to xenobiotic stimulus	GO:0071466	1	0	151	175	1	21029	ENSG00000141510
GO:BP	cellular response to hypoxia	GO:0071456	1	0	156	175	2	21029	ENSG00000141510,ENSG00000122481
GO:BP	cellular response to oxygen levels	GO:0071453	1	0	181	175	2	21029	ENSG00000141510,ENSG00000122481
GO:BP	cellular response to superoxide	GO:0071451	1	0	21	175	1	21029	ENSG00000023572
GO:BP	cellular response to oxygen radical	GO:0071450	1	0	21	175	1	21029	ENSG00000023572
GO:BP	cellular response to lipid hydroperoxide	GO:0071449	1	0	1	175	1	21029	ENSG00000008394
GO:BP	cellular response to hydroperoxide	GO:0071447	1	0	8	175	1	21029	ENSG00000008394
GO:BP	cellular response to organonitrogen compound	GO:0071417	1	0	620	175	2	21029	ENSG00000141510,ENSG00000235387
GO:BP	response to transforming growth factor beta	GO:0071559	1	0	245	175	1	21029	ENSG00000141510
GO:BP	AV node cell to bundle of His cell communication	GO:0086067	1	0	12	175	1	21029	ENSG00000151067
GO:BP	cellular response to transforming growth factor beta stimulus	GO:0071560	1	0	239	175	1	21029	ENSG00000141510
GO:BP	mononuclear cell migration	GO:0071674	1	0	197	175	1	21029	ENSG00000170989
GO:BP	DNA biosynthetic process	GO:0071897	1	0	185	175	3	21029	ENSG00000141510,ENSG00000277925,ENSG00000166803
GO:BP	leukocyte apoptotic process	GO:0071887	1	0	112	175	1	21029	ENSG00000141510
GO:BP	cellular component organization or biogenesis	GO:0071840	1	0	7994	175	61	21029	ENSG00000017797,ENSG00000173436,ENSG00000140945,ENSG00000120948,ENSG00000122085,ENSG00000188825,ENSG00000186314,ENSG00000255346,ENSG00000266718,ENSG00000164818,ENSG00000238105,ENSG00000263724,ENSG00000170989,ENSG00000139323,ENSG00000170236,ENSG00000230590,ENSG00000254995,ENSG00000171848,ENSG00000182774,ENSG00000135441,ENSG00000224086,ENSG00000263818,ENSG00000214331,ENSG00000131095,ENSG00000116120…
GO:BP	ribonucleoprotein complex subunit organization	GO:0071826	1	0	1630	175	4	21029	ENSG00000188825,ENSG00000263724,ENSG00000203865,ENSG00000236719
GO:BP	protein-DNA complex subunit organization	GO:0071824	1	0	264	175	2	21029	ENSG00000141510,ENSG00000249662
GO:BP	protein transmembrane transport	GO:0071806	1	0	63	175	1	21029	ENSG00000143384
GO:BP	response to fibroblast growth factor	GO:0071774	1	0	110	175	2	21029	ENSG00000179915,ENSG00000077782
GO:BP	nuclear inner membrane organization	GO:0071765	1	0	1	175	1	21029	ENSG00000120948
GO:BP	nuclear membrane organization	GO:0071763	1	0	34	175	2	21029	ENSG00000120948,ENSG00000100749
GO:BP	icosanoid transport	GO:0071715	1	0	56	175	1	21029	ENSG00000187980
GO:BP	membrane assembly	GO:0071709	1	0	48	175	1	21029	ENSG00000179915
GO:BP	tumor necrosis factor superfamily cytokine production	GO:0071706	1	0	165	175	1	21029	ENSG00000159674
GO:BP	nitrogen compound transport	GO:0071705	1	0	2278	175	27	21029	ENSG00000017797,ENSG00000120948,ENSG00000122085,ENSG00000008394,ENSG00000266718,ENSG00000238105,ENSG00000086200,ENSG00000230590,ENSG00000254995,ENSG00000224086,ENSG00000263818,ENSG00000214331,ENSG00000131095,ENSG00000141510,ENSG00000241175,ENSG00000236778,ENSG00000205323,ENSG00000149823,ENSG00000240151,ENSG00000240692,ENSG00000155974,ENSG00000127922,ENSG00000162735,ENSG00000235831,ENSG00000143384…
GO:BP	organic substance metabolic process	GO:0071704	1	0	13835	175	118	21029	ENSG00000245970,ENSG00000215417,ENSG00000148826,ENSG00000253522,ENSG00000017797,ENSG00000253372,ENSG00000196756,ENSG00000140945,ENSG00000120948,ENSG00000236859,ENSG00000122085,ENSG00000251637,ENSG00000226950,ENSG00000227345,ENSG00000185880,ENSG00000023572,ENSG00000182870,ENSG00000267391,ENSG00000188825,ENSG00000186594,ENSG00000187980,ENSG00000230314,ENSG00000251075,ENSG00000253187,ENSG00000177410…
GO:BP	organic substance transport	GO:0071702	1	0	2689	175	31	21029	ENSG00000017797,ENSG00000120948,ENSG00000122085,ENSG00000008394,ENSG00000187980,ENSG00000133460,ENSG00000186314,ENSG00000266718,ENSG00000238105,ENSG00000086200,ENSG00000230590,ENSG00000254995,ENSG00000224086,ENSG00000263818,ENSG00000214331,ENSG00000131095,ENSG00000141510,ENSG00000122641,ENSG00000241175,ENSG00000236778,ENSG00000205323,ENSG00000149823,ENSG00000240151,ENSG00000240692,ENSG00000155974…
GO:BP	anatomical structure maturation	GO:0071695	1	0	239	175	1	21029	ENSG00000170989
GO:BP	protein localization to extracellular region	GO:0071692	1	0	347	175	1	21029	ENSG00000104164
GO:BP	vocalization behavior	GO:0071625	1	0	19	175	1	21029	ENSG00000179915
GO:BP	proton transmembrane transport	GO:1902600	1	0	155	175	2	21029	ENSG00000255346,ENSG00000256053
GO:BP	regulation of heart rate by cardiac conduction	GO:0086091	1	0	39	175	1	21029	ENSG00000151067
GO:BP	negative regulation of canonical Wnt signaling pathway	GO:0090090	1	0	158	175	1	21029	ENSG00000144642
GO:BP	cellular response to alcohol	GO:0097306	1	0	92	175	2	21029	ENSG00000157193,ENSG00000122641
GO:BP	response to alcohol	GO:0097305	1	0	240	175	2	21029	ENSG00000157193,ENSG00000122641
GO:BP	programmed necrotic cell death	GO:0097300	1	0	40	175	1	21029	ENSG00000141510
GO:BP	oligodendrocyte apoptotic process	GO:0097252	1	0	4	175	1	21029	ENSG00000141510
GO:BP	cellular response to toxic substance	GO:0097237	1	0	118	175	1	21029	ENSG00000008394
GO:BP	execution phase of apoptosis	GO:0097194	1	0	83	175	3	21029	ENSG00000092871,ENSG00000141510,ENSG00000180953
GO:BP	intrinsic apoptotic signaling pathway	GO:0097193	1	0	296	175	4	21029	ENSG00000141510,ENSG00000256053,ENSG00000172613,ENSG00000143384
GO:BP	hypoxia-inducible factor-1alpha signaling pathway	GO:0097411	1	0	5	175	1	21029	ENSG00000122481
GO:BP	extrinsic apoptotic signaling pathway in absence of ligand	GO:0097192	1	0	69	175	3	21029	ENSG00000122641,ENSG00000077782,ENSG00000143384
GO:BP	apoptotic signaling pathway	GO:0097190	1	0	593	175	9	21029	ENSG00000092871,ENSG00000141510,ENSG00000122641,ENSG00000256053,ENSG00000172613,ENSG00000239697,ENSG00000077782,ENSG00000143384,ENSG00000180953
GO:BP	GABAergic neuron differentiation	GO:0097154	1	0	13	175	1	21029	ENSG00000122641
GO:BP	receptor localization to synapse	GO:0097120	1	0	58	175	2	21029	ENSG00000179915,ENSG00000155974
GO:BP	postsynaptic density protein 95 clustering	GO:0097119	1	0	8	175	1	21029	ENSG00000179915
GO:BP	neuroligin clustering involved in postsynaptic membrane assembly	GO:0097118	1	0	3	175	1	21029	ENSG00000179915
GO:BP	guanylate kinase-associated protein clustering	GO:0097117	1	0	2	175	1	21029	ENSG00000179915
GO:BP	gephyrin clustering involved in postsynaptic density assembly	GO:0097116	1	0	4	175	1	21029	ENSG00000179915
GO:BP	extrinsic apoptotic signaling pathway	GO:0097191	1	0	224	175	5	21029	ENSG00000092871,ENSG00000122641,ENSG00000239697,ENSG00000077782,ENSG00000143384
GO:BP	supramolecular fiber organization	GO:0097435	1	0	755	175	3	21029	ENSG00000170989,ENSG00000131095,ENSG00000174943
GO:BP	synaptic vesicle localization	GO:0097479	1	0	53	175	3	21029	ENSG00000135441,ENSG00000179915,ENSG00000104164
GO:BP	neuron projection guidance	GO:0097485	1	0	234	175	1	21029	ENSG00000179915
GO:BP	macromolecule deacylation	GO:0098732	1	0	118	175	3	21029	ENSG00000204427,ENSG00000141510,ENSG00000258388
GO:BP	postsynaptic specialization assembly	GO:0098698	1	0	20	175	1	21029	ENSG00000179915
GO:BP	regulation of synaptic vesicle cycle	GO:0098693	1	0	9	175	1	21029	ENSG00000179915
GO:BP	inorganic cation transmembrane transport	GO:0098662	1	0	785	175	3	21029	ENSG00000255346,ENSG00000256053,ENSG00000151067
GO:BP	inorganic ion transmembrane transport	GO:0098660	1	0	850	175	3	21029	ENSG00000255346,ENSG00000256053,ENSG00000151067
GO:BP	import into cell	GO:0098657	1	0	221	175	2	21029	ENSG00000255346,ENSG00000131095
GO:BP	anion transmembrane transport	GO:0098656	1	0	245	175	1	21029	ENSG00000131095
GO:BP	cation transmembrane transport	GO:0098655	1	0	897	175	4	21029	ENSG00000255346,ENSG00000256053,ENSG00000179915,ENSG00000151067
GO:BP	cell-cell adhesion	GO:0098609	1	0	888	175	2	21029	ENSG00000140945,ENSG00000179915
GO:BP	learned vocalization behavior or vocal learning	GO:0098598	1	0	8	175	1	21029	ENSG00000179915
GO:BP	observational learning	GO:0098597	1	0	6	175	1	21029	ENSG00000179915
GO:BP	imitative learning	GO:0098596	1	0	5	175	1	21029	ENSG00000179915
GO:BP	defense response to other organism	GO:0098542	1	0	1124	175	5	21029	ENSG00000159674,ENSG00000141510,ENSG00000157193,ENSG00000142089,ENSG00000241258
GO:BP	centriole assembly	GO:0098534	1	0	46	175	1	21029	ENSG00000139323
GO:BP	nucleic acid-templated transcription	GO:0097659	1	0	3552	175	19	21029	ENSG00000148826,ENSG00000140945,ENSG00000122085,ENSG00000023572,ENSG00000204604,ENSG00000170989,ENSG00000213297,ENSG00000141510,ENSG00000157193,ENSG00000122641,ENSG00000241258,ENSG00000205323,ENSG00000197976,ENSG00000109339,ENSG00000122481,ENSG00000244687,ENSG00000145736,ENSG00000249662,ENSG00000274944
GO:BP	lamellipodium organization	GO:0097581	1	0	91	175	2	21029	ENSG00000140945,ENSG00000170989
GO:BP	calcium ion transmembrane import into cytosol	GO:0097553	1	0	145	175	1	21029	ENSG00000151067
GO:BP	NMDA glutamate receptor clustering	GO:0097114	1	0	5	175	1	21029	ENSG00000179915
GO:BP	gamma-aminobutyric acid receptor clustering	GO:0097112	1	0	5	175	1	21029	ENSG00000179915
GO:BP	postsynaptic density assembly	GO:0097107	1	0	17	175	1	21029	ENSG00000179915
GO:BP	postsynaptic density organization	GO:0097106	1	0	30	175	1	21029	ENSG00000179915
GO:BP	nucleic acid phosphodiester bond hydrolysis	GO:0090305	1	0	272	175	4	21029	ENSG00000219200,ENSG00000172613,ENSG00000223088,ENSG00000180953
GO:BP	nucleic acid metabolic process	GO:0090304	1	0	7476	175	56	21029	ENSG00000245970,ENSG00000148826,ENSG00000196756,ENSG00000140945,ENSG00000120948,ENSG00000236859,ENSG00000122085,ENSG00000226950,ENSG00000227345,ENSG00000023572,ENSG00000188825,ENSG00000230314,ENSG00000177410,ENSG00000267618,ENSG00000219200,ENSG00000204604,ENSG00000242125,ENSG00000263724,ENSG00000170989,ENSG00000227193,ENSG00000182774,ENSG00000213297,ENSG00000116120,ENSG00000185379,ENSG00000141510…
GO:BP	regulation of cellular response to growth factor stimulus	GO:0090287	1	0	296	175	3	21029	ENSG00000141510,ENSG00000179915,ENSG00000077782
GO:BP	regulation of muscle system process	GO:0090257	1	0	228	175	1	21029	ENSG00000151067
GO:BP	positive regulation of release of cytochrome c from mitochondria	GO:0090200	1	0	27	175	1	21029	ENSG00000141510
GO:BP	regulation of release of cytochrome c from mitochondria	GO:0090199	1	0	47	175	1	21029	ENSG00000141510
GO:BP	Golgi disassembly	GO:0090166	1	0	7	175	1	21029	ENSG00000100749
GO:BP	positive regulation of mitochondrial fission	GO:0090141	1	0	21	175	1	21029	ENSG00000017797
GO:BP	regulation of mitochondrial fission	GO:0090140	1	0	30	175	1	21029	ENSG00000017797
GO:BP	epithelium migration	GO:0090132	1	0	295	175	3	21029	ENSG00000140945,ENSG00000239697,ENSG00000077782
GO:BP	tissue migration	GO:0090130	1	0	301	175	3	21029	ENSG00000140945,ENSG00000239697,ENSG00000077782
GO:BP	positive regulation of synapse maturation	GO:0090129	1	0	9	175	1	21029	ENSG00000179915
GO:BP	regulation of synapse maturation	GO:0090128	1	0	14	175	1	21029	ENSG00000179915
GO:BP	protein-containing complex assembly involved in synapse maturation	GO:0090126	1	0	1	175	1	21029	ENSG00000179915
GO:BP	negative regulation of transmembrane receptor protein serine/threonine kinase signaling pathway	GO:0090101	1	0	130	175	1	21029	ENSG00000141510
GO:BP	positive regulation of transmembrane receptor protein serine/threonine kinase signaling pathway	GO:0090100	1	0	116	175	1	21029	ENSG00000122641
GO:BP	regulation of transmembrane receptor protein serine/threonine kinase signaling pathway	GO:0090092	1	0	255	175	2	21029	ENSG00000141510,ENSG00000122641
GO:BP	regulation of protein deacetylation	GO:0090311	1	0	50	175	1	21029	ENSG00000141510
GO:BP	amino acid import across plasma membrane	GO:0089718	1	0	45	175	1	21029	ENSG00000131095
GO:BP	positive regulation of protein deacetylation	GO:0090312	1	0	27	175	1	21029	ENSG00000141510
GO:BP	regulation of cell aging	GO:0090342	1	0	48	175	1	21029	ENSG00000141510
GO:BP	presynaptic membrane assembly	GO:0097105	1	0	11	175	1	21029	ENSG00000179915
GO:BP	postsynaptic membrane assembly	GO:0097104	1	0	11	175	1	21029	ENSG00000179915
GO:BP	synaptic vesicle clustering	GO:0097091	1	0	15	175	1	21029	ENSG00000179915
GO:BP	presynaptic membrane organization	GO:0097090	1	0	12	175	1	21029	ENSG00000179915
GO:BP	dendritic spine organization	GO:0097061	1	0	80	175	1	21029	ENSG00000157193
GO:BP	cerebrospinal fluid circulation	GO:0090660	1	0	14	175	1	21029	ENSG00000163075
GO:BP	sensory organ morphogenesis	GO:0090596	1	0	280	175	1	21029	ENSG00000253352
GO:BP	regulation of membrane permeability	GO:0090559	1	0	76	175	1	21029	ENSG00000141510
GO:BP	sphingolipid mediated signaling pathway	GO:0090520	1	0	16	175	1	21029	ENSG00000170989
GO:BP	RNA phosphodiester bond hydrolysis, endonucleolytic	GO:0090502	1	0	84	175	1	21029	ENSG00000219200
GO:BP	RNA phosphodiester bond hydrolysis	GO:0090501	1	0	155	175	2	21029	ENSG00000219200,ENSG00000223088
GO:BP	organophosphate biosynthetic process	GO:0090407	1	0	556	175	5	21029	ENSG00000187980,ENSG00000171848,ENSG00000254413,ENSG00000229894,ENSG00000122591
GO:BP	oxidative stress-induced premature senescence	GO:0090403	1	0	4	175	1	21029	ENSG00000141510
GO:BP	stress-induced premature senescence	GO:0090400	1	0	8	175	1	21029	ENSG00000141510
GO:BP	replicative senescence	GO:0090399	1	0	16	175	1	21029	ENSG00000141510
GO:BP	cellular senescence	GO:0090398	1	0	83	175	2	21029	ENSG00000141510,ENSG00000109339
GO:BP	positive regulation of cell aging	GO:0090343	1	0	12	175	1	21029	ENSG00000141510
GO:BP	positive regulation of intracellular protein transport	GO:0090316	1	0	161	175	1	21029	ENSG00000120948
GO:BP	negative regulation of RNA biosynthetic process	GO:1902679	1	0	1288	175	3	21029	ENSG00000148826,ENSG00000141510,ENSG00000205323
GO:BP	regulation of NAD metabolic process	GO:1902688	1	0	4	175	1	21029	ENSG00000141510
GO:BP	negative regulation of cysteine-type endopeptidase activity involved in execution phase of apoptosis	GO:2001271	1	0	3	175	1	21029	ENSG00000092871
GO:BP	regulation of cysteine-type endopeptidase activity involved in execution phase of apoptosis	GO:2001270	1	0	6	175	1	21029	ENSG00000092871
GO:BP	regulation of cation channel activity	GO:2001257	1	0	168	175	1	21029	ENSG00000179915
GO:BP	positive regulation of chromosome organization	GO:2001252	1	0	84	175	1	21029	ENSG00000145736
GO:BP	positive regulation of intrinsic apoptotic signaling pathway	GO:2001244	1	0	58	175	3	21029	ENSG00000141510,ENSG00000172613,ENSG00000143384
GO:BP	negative regulation of intrinsic apoptotic signaling pathway	GO:2001243	1	0	101	175	1	21029	ENSG00000143384
GO:BP	positive regulation of extrinsic apoptotic signaling pathway in absence of ligand	GO:2001241	1	0	10	175	1	21029	ENSG00000122641
GO:BP	negative regulation of extrinsic apoptotic signaling pathway in absence of ligand	GO:2001240	1	0	35	175	1	21029	ENSG00000143384
GO:BP	regulation of extrinsic apoptotic signaling pathway in absence of ligand	GO:2001239	1	0	45	175	3	21029	ENSG00000122641,ENSG00000077782,ENSG00000143384
GO:BP	positive regulation of extrinsic apoptotic signaling pathway	GO:2001238	1	0	50	175	2	21029	ENSG00000122641,ENSG00000239697
GO:BP	negative regulation of extrinsic apoptotic signaling pathway	GO:2001237	1	0	97	175	2	21029	ENSG00000092871,ENSG00000143384
GO:BP	regulation of extrinsic apoptotic signaling pathway	GO:2001236	1	0	153	175	5	21029	ENSG00000092871,ENSG00000122641,ENSG00000239697,ENSG00000077782,ENSG00000143384
GO:BP	positive regulation of apoptotic signaling pathway	GO:2001235	1	0	128	175	5	21029	ENSG00000141510,ENSG00000122641,ENSG00000172613,ENSG00000239697,ENSG00000143384
GO:BP	regulation of intrinsic apoptotic signaling pathway	GO:2001242	1	0	167	175	3	21029	ENSG00000141510,ENSG00000172613,ENSG00000143384
GO:BP	negative regulation of apoptotic signaling pathway	GO:2001234	1	0	225	175	2	21029	ENSG00000092871,ENSG00000143384
GO:BP	regulation of apoptotic signaling pathway	GO:2001233	1	0	359	175	7	21029	ENSG00000092871,ENSG00000141510,ENSG00000122641,ENSG00000172613,ENSG00000239697,ENSG00000077782,ENSG00000143384
GO:BP	positive regulation of neuron migration	GO:2001224	1	0	16	175	1	21029	ENSG00000171943
GO:BP	regulation of neuron migration	GO:2001222	1	0	43	175	1	21029	ENSG00000171943
GO:BP	negative regulation of hemopoiesis	GO:1903707	1	0	103	175	1	21029	ENSG00000122641
GO:BP	regulation of hemopoiesis	GO:1903706	1	0	370	175	1	21029	ENSG00000122641
GO:BP	positive regulation of DNA catabolic process	GO:1903626	1	0	6	175	1	21029	ENSG00000180953
GO:BP	regulation of DNA catabolic process	GO:1903624	1	0	12	175	1	21029	ENSG00000180953
GO:BP	negative regulation of ATP metabolic process	GO:1903579	1	0	27	175	1	21029	ENSG00000141510
GO:BP	regulation of ATP metabolic process	GO:1903578	1	0	84	175	1	21029	ENSG00000141510
GO:BP	positive regulation of tumor necrosis factor superfamily cytokine production	GO:1903557	1	0	103	175	1	21029	ENSG00000159674
GO:BP	regulation of plasma membrane organization	GO:1903729	1	0	14	175	1	21029	ENSG00000255346
GO:BP	regulation of tumor necrosis factor superfamily cytokine production	GO:1903555	1	0	165	175	1	21029	ENSG00000159674
GO:BP	protein localization to postsynaptic membrane	GO:1903539	1	0	37	175	1	21029	ENSG00000155974
GO:BP	positive regulation of secretion by cell	GO:1903532	1	0	274	175	1	21029	ENSG00000122641
GO:BP	negative regulation of secretion by cell	GO:1903531	1	0	137	175	1	21029	ENSG00000122641
GO:BP	regulation of secretion by cell	GO:1903530	1	0	547	175	2	21029	ENSG00000284874,ENSG00000122641
GO:BP	regulation of blood circulation	GO:1903522	1	0	250	175	1	21029	ENSG00000151067
GO:BP	release of sequestered calcium ion into cytosol by endoplasmic reticulum	GO:1903514	1	0	34	175	1	21029	ENSG00000151067
GO:BP	positive regulation of nucleic acid-templated transcription	GO:1903508	1	0	1604	175	7	21029	ENSG00000140945,ENSG00000170989,ENSG00000141510,ENSG00000122641,ENSG00000244687,ENSG00000249662,ENSG00000274944
GO:BP	establishment of protein localization to postsynaptic membrane	GO:1903540	1	0	17	175	1	21029	ENSG00000155974
GO:BP	regulation of production of miRNAs involved in gene silencing by miRNA	GO:1903798	1	0	21	175	1	21029	ENSG00000141510
GO:BP	negative regulation of production of miRNAs involved in gene silencing by miRNA	GO:1903799	1	0	10	175	1	21029	ENSG00000141510
GO:BP	positive regulation of production of miRNAs involved in gene silencing by miRNA	GO:1903800	1	0	11	175	1	21029	ENSG00000141510
GO:BP	positive regulation of protein import	GO:1904591	1	0	43	175	1	21029	ENSG00000120948
GO:BP	regulation of protein import	GO:1904589	1	0	64	175	1	21029	ENSG00000120948
GO:BP	positive regulation of protein localization to cell periphery	GO:1904377	1	0	68	175	1	21029	ENSG00000179915
GO:BP	regulation of protein localization to cell periphery	GO:1904375	1	0	126	175	1	21029	ENSG00000179915
GO:BP	negative regulation of TORC1 signaling	GO:1904262	1	0	17	175	1	21029	ENSG00000235387
GO:BP	presynaptic active zone assembly	GO:1904071	1	0	4	175	1	21029	ENSG00000179915
GO:BP	regulation of cation transmembrane transport	GO:1904062	1	0	342	175	3	21029	ENSG00000256053,ENSG00000179915,ENSG00000151067
GO:BP	regulation of cyclin-dependent protein kinase activity	GO:1904029	1	0	97	175	1	21029	ENSG00000138764
GO:BP	negative regulation of glucose catabolic process to lactate via pyruvate	GO:1904024	1	0	3	175	1	21029	ENSG00000141510
GO:BP	regulation of glucose catabolic process to lactate via pyruvate	GO:1904023	1	0	4	175	1	21029	ENSG00000141510
GO:BP	positive regulation of vasculature development	GO:1904018	1	0	158	175	1	21029	ENSG00000239697
GO:BP	arachidonate transport	GO:1903963	1	0	32	175	1	21029	ENSG00000187980
GO:BP	negative regulation of viral life cycle	GO:1903901	1	0	26	175	1	21029	ENSG00000142089
GO:BP	regulation of viral life cycle	GO:1903900	1	0	138	175	1	21029	ENSG00000142089
GO:BP	regulation of cellular response to transforming growth factor beta stimulus	GO:1903844	1	0	124	175	1	21029	ENSG00000141510
GO:BP	positive regulation of protein localization	GO:1903829	1	0	454	175	2	21029	ENSG00000120948,ENSG00000179915
GO:BP	organic acid transmembrane transport	GO:1903825	1	0	150	175	1	21029	ENSG00000131095
GO:BP	negative regulation of nucleic acid-templated transcription	GO:1903507	1	0	1286	175	3	21029	ENSG00000148826,ENSG00000141510,ENSG00000205323
GO:BP	regulation of nucleic acid-templated transcription	GO:1903506	1	0	3413	175	18	21029	ENSG00000148826,ENSG00000140945,ENSG00000122085,ENSG00000023572,ENSG00000204604,ENSG00000170989,ENSG00000213297,ENSG00000141510,ENSG00000157193,ENSG00000122641,ENSG00000205323,ENSG00000197976,ENSG00000109339,ENSG00000122481,ENSG00000244687,ENSG00000145736,ENSG00000249662,ENSG00000274944
GO:BP	negative regulation of G1 to G0 transition	GO:1903451	1	0	1	175	1	21029	ENSG00000141510
GO:BP	regulation of G1 to G0 transition	GO:1903450	1	0	4	175	1	21029	ENSG00000141510
GO:BP	positive regulation of protein localization to plasma membrane	GO:1903078	1	0	61	175	1	21029	ENSG00000179915
GO:BP	regulation of protein localization to plasma membrane	GO:1903076	1	0	105	175	1	21029	ENSG00000179915
GO:BP	mitotic cell cycle process	GO:1903047	1	0	744	175	6	21029	ENSG00000137210,ENSG00000141510,ENSG00000122641,ENSG00000138764,ENSG00000172613,ENSG00000100749
GO:BP	meiotic cell cycle process	GO:1903046	1	0	207	175	1	21029	ENSG00000185379
GO:BP	organelle disassembly	GO:1903008	1	0	116	175	2	21029	ENSG00000141510,ENSG00000100749
GO:BP	negative regulation of protein polyubiquitination	GO:1902915	1	0	10	175	1	21029	ENSG00000167770
GO:BP	regulation of protein polyubiquitination	GO:1902914	1	0	26	175	1	21029	ENSG00000167770
GO:BP	negative regulation of supramolecular fiber organization	GO:1902904	1	0	166	175	1	21029	ENSG00000170989
GO:BP	regulation of supramolecular fiber organization	GO:1902903	1	0	373	175	1	21029	ENSG00000170989
GO:BP	positive regulation of miRNA transcription	GO:1902895	1	0	45	175	1	21029	ENSG00000141510
GO:BP	regulation of miRNA transcription	GO:1902893	1	0	58	175	1	21029	ENSG00000141510
GO:BP	regulation of response to oxidative stress	GO:1902882	1	0	89	175	1	21029	ENSG00000143384
GO:BP	negative regulation of cell cycle G1/S phase transition	GO:1902807	1	0	83	175	2	21029	ENSG00000141510,ENSG00000122641
GO:BP	regulation of cell cycle G1/S phase transition	GO:1902806	1	0	160	175	3	21029	ENSG00000137210,ENSG00000141510,ENSG00000122641
GO:BP	regulation of cell cycle G2/M phase transition	GO:1902749	1	0	124	175	1	21029	ENSG00000141510
GO:BP	regulation of neuroblast proliferation	GO:1902692	1	0	34	175	1	21029	ENSG00000141510
GO:BP	negative regulation of NAD metabolic process	GO:1902689	1	0	3	175	1	21029	ENSG00000141510
GO:BP	regulation of actin filament-based movement	GO:1903115	1	0	39	175	1	21029	ENSG00000151067
GO:BP	glucose transmembrane transport	GO:1904659	1	0	108	175	1	21029	ENSG00000133460
GO:BP	mononuclear cell differentiation	GO:1903131	1	0	439	175	2	21029	ENSG00000141510,ENSG00000122641
GO:BP	negative regulation of autophagy of mitochondrion	GO:1903147	1	0	7	175	1	21029	ENSG00000141510
GO:BP	regulation of TORC1 signaling	GO:1903432	1	0	42	175	1	21029	ENSG00000235387
GO:BP	negative regulation of reactive oxygen species biosynthetic process	GO:1903427	1	0	16	175	1	21029	ENSG00000256053
GO:BP	regulation of reactive oxygen species biosynthetic process	GO:1903426	1	0	42	175	1	21029	ENSG00000256053
GO:BP	reactive oxygen species biosynthetic process	GO:1903409	1	0	55	175	1	21029	ENSG00000256053
GO:BP	positive regulation of oxidative stress-induced neuron intrinsic apoptotic signaling pathway	GO:1903378	1	0	2	175	1	21029	ENSG00000143384
GO:BP	regulation of oxidative stress-induced neuron intrinsic apoptotic signaling pathway	GO:1903376	1	0	9	175	1	21029	ENSG00000143384
GO:BP	positive regulation of protein modification by small protein conjugation or removal	GO:1903322	1	0	139	175	1	21029	ENSG00000122481
GO:BP	negative regulation of protein modification by small protein conjugation or removal	GO:1903321	1	0	93	175	1	21029	ENSG00000167770
GO:BP	regulation of protein modification by small protein conjugation or removal	GO:1903320	1	0	241	175	2	21029	ENSG00000167770,ENSG00000122481
GO:BP	positive regulation of mRNA metabolic process	GO:1903313	1	0	116	175	1	21029	ENSG00000120948
GO:BP	negative regulation of mRNA metabolic process	GO:1903312	1	0	93	175	1	21029	ENSG00000120948
GO:BP	regulation of mRNA metabolic process	GO:1903311	1	0	318	175	1	21029	ENSG00000120948
GO:BP	positive regulation of oxidative stress-induced neuron death	GO:1903223	1	0	7	175	1	21029	ENSG00000143384
GO:BP	positive regulation of oxidative stress-induced cell death	GO:1903209	1	0	19	175	1	21029	ENSG00000143384
GO:BP	regulation of oxidative stress-induced neuron death	GO:1903203	1	0	29	175	1	21029	ENSG00000143384
GO:BP	regulation of oxidative stress-induced cell death	GO:1903201	1	0	69	175	1	21029	ENSG00000143384
GO:BP	regulation of calcium ion transmembrane transport	GO:1903169	1	0	153	175	1	21029	ENSG00000151067
GO:BP	regulation of autophagy of mitochondrion	GO:1903146	1	0	36	175	1	21029	ENSG00000141510
GO:BP	positive regulation of RNA biosynthetic process	GO:1902680	1	0	1606	175	7	21029	ENSG00000140945,ENSG00000170989,ENSG00000141510,ENSG00000122641,ENSG00000244687,ENSG00000249662,ENSG00000274944
GO:BP	regulation of chaperone-mediated autophagy	GO:1904714	1	0	8	175	1	21029	ENSG00000131095
GO:BP	positive regulation of electron transfer activity	GO:1904734	1	0	3	175	1	21029	ENSG00000256053
GO:BP	negative regulation of DNA biosynthetic process	GO:2000279	1	0	40	175	1	21029	ENSG00000141510
GO:BP	regulation of DNA biosynthetic process	GO:2000278	1	0	113	175	1	21029	ENSG00000141510
GO:BP	regulation of fibroblast apoptotic process	GO:2000269	1	0	17	175	1	21029	ENSG00000141510
GO:BP	positive regulation of reproductive process	GO:2000243	1	0	86	175	1	21029	ENSG00000122641
GO:BP	regulation of reproductive process	GO:2000241	1	0	176	175	2	21029	ENSG00000255346,ENSG00000122641
GO:BP	regulation of anoikis	GO:2000209	1	0	25	175	1	21029	ENSG00000143384
GO:BP	negative regulation of neural precursor cell proliferation	GO:2000178	1	0	22	175	1	21029	ENSG00000141510
GO:BP	regulation of NMDA receptor activity	GO:2000310	1	0	23	175	1	21029	ENSG00000179915
GO:BP	regulation of neural precursor cell proliferation	GO:2000177	1	0	91	175	1	21029	ENSG00000141510
GO:BP	negative regulation of cell motility	GO:2000146	1	0	283	175	2	21029	ENSG00000196369,ENSG00000171943
GO:BP	regulation of cell motility	GO:2000145	1	0	953	175	6	21029	ENSG00000140945,ENSG00000092871,ENSG00000170989,ENSG00000077782,ENSG00000196369,ENSG00000171943
GO:BP	positive regulation of DNA-templated transcription, initiation	GO:2000144	1	0	29	175	1	21029	ENSG00000141510
GO:BP	regulation of DNA-templated transcription, initiation	GO:2000142	1	0	39	175	1	21029	ENSG00000141510
GO:BP	negative regulation of G1/S transition of mitotic cell cycle	GO:2000134	1	0	75	175	2	21029	ENSG00000141510,ENSG00000122641
GO:BP	negative regulation of cysteine-type endopeptidase activity	GO:2000117	1	0	83	175	1	21029	ENSG00000092871
GO:BP	regulation of cysteine-type endopeptidase activity	GO:2000116	1	0	228	175	3	21029	ENSG00000092871,ENSG00000170236,ENSG00000180953
GO:BP	positive regulation of cell motility	GO:2000147	1	0	548	175	4	21029	ENSG00000140945,ENSG00000170989,ENSG00000077782,ENSG00000171943
GO:BP	regulation of AMPA receptor activity	GO:2000311	1	0	26	175	1	21029	ENSG00000179915
GO:BP	regulation of reactive oxygen species metabolic process	GO:2000377	1	0	140	175	3	21029	ENSG00000255346,ENSG00000141510,ENSG00000256053
GO:BP	negative regulation of reactive oxygen species metabolic process	GO:2000378	1	0	42	175	2	21029	ENSG00000141510,ENSG00000256053
GO:BP	regulation of RNA biosynthetic process	GO:2001141	1	0	3418	175	18	21029	ENSG00000148826,ENSG00000140945,ENSG00000122085,ENSG00000023572,ENSG00000204604,ENSG00000170989,ENSG00000213297,ENSG00000141510,ENSG00000157193,ENSG00000122641,ENSG00000205323,ENSG00000197976,ENSG00000109339,ENSG00000122481,ENSG00000244687,ENSG00000145736,ENSG00000249662,ENSG00000274944
GO:BP	positive regulation of cysteine-type endopeptidase activity	GO:2001056	1	0	145	175	2	21029	ENSG00000170236,ENSG00000180953
GO:BP	positive regulation of endothelial cell chemotaxis	GO:2001028	1	0	15	175	1	21029	ENSG00000077782
GO:BP	regulation of endothelial cell chemotaxis	GO:2001026	1	0	21	175	1	21029	ENSG00000077782
GO:BP	positive regulation of response to DNA damage stimulus	GO:2001022	1	0	108	175	1	21029	ENSG00000172613
GO:BP	negative regulation of response to DNA damage stimulus	GO:2001021	1	0	83	175	1	21029	ENSG00000167770
GO:BP	regulation of response to DNA damage stimulus	GO:2001020	1	0	225	175	6	21029	ENSG00000227345,ENSG00000141510,ENSG00000167770,ENSG00000172613,ENSG00000244687,ENSG00000143384
GO:BP	regulation of grooming behavior	GO:2000821	1	0	6	175	1	21029	ENSG00000179915
GO:BP	negative regulation of anoikis	GO:2000811	1	0	18	175	1	21029	ENSG00000143384
GO:BP	negative regulation of double-strand break repair	GO:2000780	1	0	33	175	1	21029	ENSG00000167770
GO:BP	regulation of double-strand break repair	GO:2000779	1	0	85	175	1	21029	ENSG00000167770
GO:BP	regulation of cellular senescence	GO:2000772	1	0	41	175	1	21029	ENSG00000141510
GO:BP	positive regulation of gene silencing by miRNA	GO:2000637	1	0	29	175	1	21029	ENSG00000141510
GO:BP	positive regulation of endothelial cell chemotaxis to fibroblast growth factor	GO:2000546	1	0	4	175	1	21029	ENSG00000077782
GO:BP	regulation of endothelial cell chemotaxis to fibroblast growth factor	GO:2000544	1	0	7	175	1	21029	ENSG00000077782
GO:BP	positive regulation of excitatory postsynaptic potential	GO:2000463	1	0	25	175	1	21029	ENSG00000179915
GO:BP	positive regulation of reactive oxygen species metabolic process	GO:2000379	1	0	68	175	2	21029	ENSG00000255346,ENSG00000141510
GO:BP	negative regulation of cellular macromolecule biosynthetic process	GO:2000113	1	0	258	175	2	21029	ENSG00000120948,ENSG00000141510
GO:BP	regulation of cellular macromolecule biosynthetic process	GO:2000112	1	0	656	175	4	21029	ENSG00000120948,ENSG00000141510,ENSG00000205323,ENSG00000174943
GO:BP	positive regulation of leukocyte apoptotic process	GO:2000108	1	0	29	175	1	21029	ENSG00000141510
GO:BP	regulation of leukocyte apoptotic process	GO:2000106	1	0	86	175	1	21029	ENSG00000141510
GO:BP	regulation of vascular endothelial cell proliferation	GO:1905562	1	0	21	175	1	21029	ENSG00000077782
GO:BP	positive regulation of presynaptic active zone assembly	GO:1905520	1	0	1	175	1	21029	ENSG00000179915
GO:BP	regulation of presynaptic active zone assembly	GO:1905518	1	0	1	175	1	21029	ENSG00000179915
GO:BP	positive regulation of protein localization to membrane	GO:1905477	1	0	110	175	1	21029	ENSG00000179915
GO:BP	regulation of protein localization to membrane	GO:1905475	1	0	181	175	1	21029	ENSG00000179915
GO:BP	positive regulation of DNA duplex unwinding	GO:1905464	1	0	3	175	1	21029	ENSG00000145736
GO:BP	regulation of DNA duplex unwinding	GO:1905462	1	0	6	175	1	21029	ENSG00000145736
GO:BP	prostaglandin catabolic process	GO:1905344	1	0	3	175	1	21029	ENSG00000204427
GO:BP	cell surface receptor signaling pathway involved in cell-cell signaling	GO:1905114	1	0	569	175	2	21029	ENSG00000179915,ENSG00000144642
GO:BP	carboxylic acid transmembrane transport	GO:1905039	1	0	149	175	1	21029	ENSG00000131095
GO:BP	positive regulation of cytochrome-c oxidase activity	GO:1904960	1	0	3	175	1	21029	ENSG00000256053
GO:BP	regulation of cytochrome-c oxidase activity	GO:1904959	1	0	7	175	1	21029	ENSG00000256053
GO:BP	positive regulation of establishment of protein localization	GO:1904951	1	0	316	175	1	21029	ENSG00000120948
GO:BP	regulation of excitatory synapse assembly	GO:1904889	1	0	15	175	1	21029	ENSG00000179915
GO:BP	excitatory synapse assembly	GO:1904861	1	0	25	175	1	21029	ENSG00000179915
GO:BP	positive regulation of cell chemotaxis to fibroblast growth factor	GO:1904849	1	0	4	175	1	21029	ENSG00000077782
GO:BP	regulation of cell chemotaxis to fibroblast growth factor	GO:1904847	1	0	7	175	1	21029	ENSG00000077782
GO:BP	positive regulation of vascular endothelial cell proliferation	GO:1905564	1	0	16	175	1	21029	ENSG00000077782
GO:BP	regulation of electron transfer activity	GO:1904732	1	0	8	175	1	21029	ENSG00000256053
GO:BP	regulation of presynapse assembly	GO:1905606	1	0	34	175	1	21029	ENSG00000179915
GO:BP	positive regulation of membrane permeability	GO:1905710	1	0	50	175	1	21029	ENSG00000141510
GO:BP	regulation of G1/S transition of mitotic cell cycle	GO:2000045	1	0	132	175	3	21029	ENSG00000137210,ENSG00000141510,ENSG00000122641
GO:BP	regulation of multicellular organismal development	GO:2000026	1	0	1315	175	9	21029	ENSG00000148826,ENSG00000170989,ENSG00000131095,ENSG00000141510,ENSG00000157193,ENSG00000122641,ENSG00000179915,ENSG00000239697,ENSG00000235387
GO:BP	ATP generation from poly-ADP-D-ribose	GO:1990966	1	0	4	175	1	21029	ENSG00000227345
GO:BP	xenobiotic detoxification by transmembrane export across the plasma membrane	GO:1990961	1	0	11	175	1	21029	ENSG00000017797
GO:BP	vacuolar localization	GO:1990849	1	0	80	175	1	21029	ENSG00000135441
GO:BP	protein localization to cell periphery	GO:1990778	1	0	337	175	3	21029	ENSG00000179915,ENSG00000155974,ENSG00000122591
GO:BP	cellular detoxification	GO:1990748	1	0	110	175	1	21029	ENSG00000008394
GO:BP	presynaptic active zone organization	GO:1990709	1	0	9	175	1	21029	ENSG00000179915
GO:BP	dark adaptation	GO:1990603	1	0	3	175	1	21029	ENSG00000108370
GO:BP	positive regulation of transcription from RNA polymerase II promoter in response to endoplasmic reticulum stress	GO:1990440	1	0	12	175	1	21029	ENSG00000141510
GO:BP	regulation of transcription from RNA polymerase II promoter in response to DNA damage	GO:1990248	1	0	1	175	1	21029	ENSG00000141510
GO:BP	intrinsic apoptotic signaling pathway in response to hypoxia	GO:1990144	1	0	9	175	1	21029	ENSG00000141510
GO:BP	regulation of postsynaptic density organization	GO:1905874	1	0	15	175	1	21029	ENSG00000179915
GO:BP	negative regulation of pentose-phosphate shunt	GO:1905856	1	0	1	175	1	21029	ENSG00000141510
GO:BP	positive regulation of DNA helicase activity	GO:1905776	1	0	3	175	1	21029	ENSG00000145736
GO:BP	regulation of DNA helicase activity	GO:1905774	1	0	5	175	1	21029	ENSG00000145736
GO:BP	protein localization to perinuclear region of cytoplasm	GO:1905719	1	0	9	175	1	21029	ENSG00000164142
GO:BP	positive regulation of presynapse assembly	GO:1905608	1	0	1	175	1	21029	ENSG00000179915
GO:BP	cellular response to organic cyclic compound	GO:0071407	1	0	567	175	2	21029	ENSG00000157193,ENSG00000122641
GO:BP	cellular response to low-density lipoprotein particle stimulus	GO:0071404	1	0	18	175	1	21029	ENSG00000140945
GO:BP	cellular response to cytokine stimulus	GO:0071345	1	0	828	175	5	21029	ENSG00000244482,ENSG00000092871,ENSG00000141510,ENSG00000157193,ENSG00000142089
GO:BP	cellular response to cholesterol	GO:0071397	1	0	15	175	2	21029	ENSG00000157193,ENSG00000122641
GO:BP	regulation of heart rate	GO:0002027	1	0	99	175	1	21029	ENSG00000151067
GO:BP	startle response	GO:0001964	1	0	26	175	1	21029	ENSG00000179915
GO:BP	negative regulation of cytokine-mediated signaling pathway	GO:0001960	1	0	73	175	1	21029	ENSG00000092871
GO:BP	regulation of cytokine-mediated signaling pathway	GO:0001959	1	0	145	175	1	21029	ENSG00000092871
GO:BP	blood vessel maturation	GO:0001955	1	0	8	175	1	21029	ENSG00000170989
GO:BP	positive regulation of cell-matrix adhesion	GO:0001954	1	0	55	175	1	21029	ENSG00000140945
GO:BP	regulation of cell-matrix adhesion	GO:0001952	1	0	119	175	1	21029	ENSG00000140945
GO:BP	desensitization of G protein-coupled receptor signaling pathway	GO:0002029	1	0	22	175	1	21029	ENSG00000145736
GO:BP	vasculature development	GO:0001944	1	0	724	175	5	21029	ENSG00000140945,ENSG00000255346,ENSG00000170989,ENSG00000179915,ENSG00000239697
GO:BP	postsynaptic membrane organization	GO:0001941	1	0	36	175	1	21029	ENSG00000179915
GO:BP	positive regulation of endothelial cell proliferation	GO:0001938	1	0	93	175	3	21029	ENSG00000140945,ENSG00000239697,ENSG00000077782
GO:BP	regulation of endothelial cell proliferation	GO:0001936	1	0	133	175	3	21029	ENSG00000140945,ENSG00000239697,ENSG00000077782
GO:BP	endothelial cell proliferation	GO:0001935	1	0	150	175	4	21029	ENSG00000140945,ENSG00000255346,ENSG00000239697,ENSG00000077782
GO:BP	positive regulation of protein phosphorylation	GO:0001934	1	0	717	175	6	21029	ENSG00000017797,ENSG00000141510,ENSG00000157193,ENSG00000122641,ENSG00000179915,ENSG00000077782
GO:BP	negative regulation of protein phosphorylation	GO:0001933	1	0	319	175	1	21029	ENSG00000120948
GO:BP	regulation of protein phosphorylation	GO:0001932	1	0	1076	175	8	21029	ENSG00000017797,ENSG00000120948,ENSG00000141510,ENSG00000157193,ENSG00000122641,ENSG00000179915,ENSG00000138764,ENSG00000077782
GO:BP	hair follicle development	GO:0001942	1	0	93	175	1	21029	ENSG00000122641
GO:BP	G protein-coupled receptor internalization	GO:0002031	1	0	16	175	1	21029	ENSG00000145736
GO:BP	sprouting angiogenesis	GO:0002040	1	0	123	175	1	21029	ENSG00000140945
GO:BP	cytoplasmic translation	GO:0002181	1	0	148	175	1	21029	ENSG00000182774
GO:BP	production of molecular mediator of immune response	GO:0002440	1	0	196	175	1	21029	ENSG00000159674
GO:BP	immune system process	GO:0002376	1	0	2748	175	16	21029	ENSG00000244482,ENSG00000159674,ENSG00000170989,ENSG00000182774,ENSG00000141510,ENSG00000157193,ENSG00000122641,ENSG00000142089,ENSG00000275688,ENSG00000167770,ENSG00000151067,ENSG00000241258,ENSG00000197976,ENSG00000239697,ENSG00000109339,ENSG00000104164
GO:BP	cytokine production involved in immune response	GO:0002367	1	0	97	175	1	21029	ENSG00000159674
GO:BP	leukocyte activation involved in immune response	GO:0002366	1	0	285	175	1	21029	ENSG00000141510
GO:BP	T cell lineage commitment	GO:0002360	1	0	29	175	1	21029	ENSG00000141510
GO:BP	defense response to tumor cell	GO:0002357	1	0	10	175	1	21029	ENSG00000144642
GO:BP	response to tumor cell	GO:0002347	1	0	35	175	1	21029	ENSG00000144642
GO:BP	B cell lineage commitment	GO:0002326	1	0	6	175	1	21029	ENSG00000141510
GO:BP	T cell proliferation involved in immune response	GO:0002309	1	0	4	175	1	21029	ENSG00000141510
GO:BP	T cell activation involved in immune response	GO:0002286	1	0	114	175	1	21029	ENSG00000141510
GO:BP	lymphocyte activation involved in immune response	GO:0002285	1	0	199	175	1	21029	ENSG00000141510
GO:BP	cell activation involved in immune response	GO:0002263	1	0	289	175	1	21029	ENSG00000141510
GO:BP	myeloid cell homeostasis	GO:0002262	1	0	161	175	2	21029	ENSG00000182774,ENSG00000122641
GO:BP	immune effector process	GO:0002252	1	0	652	175	2	21029	ENSG00000159674,ENSG00000141510
GO:BP	adaptive immune response	GO:0002250	1	0	712	175	2	21029	ENSG00000244482,ENSG00000167770
GO:BP	hematopoietic progenitor cell differentiation	GO:0002244	1	0	150	175	2	21029	ENSG00000141510,ENSG00000122641
GO:BP	response to molecule of bacterial origin	GO:0002237	1	0	347	175	1	21029	ENSG00000159674
GO:BP	retina homeostasis	GO:0001895	1	0	79	175	1	21029	ENSG00000139323
GO:BP	leukocyte mediated immunity	GO:0002443	1	0	429	175	1	21029	ENSG00000159674
GO:BP	tissue homeostasis	GO:0001894	1	0	274	175	2	21029	ENSG00000170989,ENSG00000139323
GO:BP	release of cytochrome c from mitochondria	GO:0001836	1	0	56	175	1	21029	ENSG00000141510
GO:BP	luteinization	GO:0001553	1	0	12	175	1	21029	ENSG00000122641
GO:BP	ovarian follicle development	GO:0001541	1	0	56	175	1	21029	ENSG00000122641
GO:BP	angiogenesis	GO:0001525	1	0	515	175	5	21029	ENSG00000140945,ENSG00000255346,ENSG00000170989,ENSG00000179915,ENSG00000239697
GO:BP	retinoid metabolic process	GO:0001523	1	0	84	175	1	21029	ENSG00000157193
GO:BP	RNA methylation	GO:0001510	1	0	81	175	1	21029	ENSG00000066651
GO:BP	action potential	GO:0001508	1	0	137	175	1	21029	ENSG00000151067
GO:BP	regulation of neurotransmitter levels	GO:0001505	1	0	219	175	3	21029	ENSG00000131095,ENSG00000179915,ENSG00000104164
GO:BP	regulation of cell growth	GO:0001558	1	0	418	175	4	21029	ENSG00000141510,ENSG00000122641,ENSG00000214548,ENSG00000180953
GO:BP	neurotransmitter uptake	GO:0001504	1	0	43	175	1	21029	ENSG00000131095
GO:BP	skeletal system development	GO:0001501	1	0	527	175	2	21029	ENSG00000141510,ENSG00000077782
GO:BP	response to acid chemical	GO:0001101	1	0	132	175	1	21029	ENSG00000235387
GO:BP	mitochondrial RNA metabolic process	GO:0000959	1	0	50	175	1	21029	ENSG00000122085
GO:BP	cytokinesis	GO:0000910	1	0	179	175	1	21029	ENSG00000255346
GO:BP	cell morphogenesis involved in differentiation	GO:0000904	1	0	718	175	2	21029	ENSG00000157193,ENSG00000179915
GO:BP	cell morphogenesis	GO:0000902	1	0	1010	175	3	21029	ENSG00000157193,ENSG00000179915,ENSG00000155974
GO:BP	DNA catabolic process, endonucleolytic	GO:0000737	1	0	26	175	1	21029	ENSG00000180953
GO:BP	ossification	GO:0001503	1	0	407	175	1	21029	ENSG00000170989
GO:BP	blood vessel development	GO:0001568	1	0	693	175	5	21029	ENSG00000140945,ENSG00000255346,ENSG00000170989,ENSG00000179915,ENSG00000239697
GO:BP	microtubule bundle formation	GO:0001578	1	0	119	175	1	21029	ENSG00000164818
GO:BP	eye development	GO:0001654	1	0	389	175	4	21029	ENSG00000122085,ENSG00000122641,ENSG00000151067,ENSG00000253352
GO:BP	blastocyst development	GO:0001824	1	0	116	175	1	21029	ENSG00000171848
GO:BP	positive regulation of cytokine production	GO:0001819	1	0	465	175	3	21029	ENSG00000159674,ENSG00000255346,ENSG00000170236
GO:BP	negative regulation of cytokine production	GO:0001818	1	0	275	175	1	21029	ENSG00000122641
GO:BP	regulation of cytokine production	GO:0001817	1	0	718	175	4	21029	ENSG00000159674,ENSG00000255346,ENSG00000170236,ENSG00000122641
GO:BP	cytokine production	GO:0001816	1	0	724	175	4	21029	ENSG00000159674,ENSG00000255346,ENSG00000170236,ENSG00000122641
GO:BP	cell activation	GO:0001775	1	0	1082	175	4	21029	ENSG00000141510,ENSG00000122641,ENSG00000197976,ENSG00000104164
GO:BP	neuron migration	GO:0001764	1	0	164	175	2	21029	ENSG00000077782,ENSG00000171943
GO:BP	somitogenesis	GO:0001756	1	0	69	175	1	21029	ENSG00000141510
GO:BP	eye photoreceptor cell differentiation	GO:0001754	1	0	53	175	1	21029	ENSG00000253352
GO:BP	cell fate determination	GO:0001709	1	0	44	175	1	21029	ENSG00000143384
GO:BP	cell fate specification	GO:0001708	1	0	102	175	1	21029	ENSG00000225783
GO:BP	mesoderm formation	GO:0001707	1	0	71	175	1	21029	ENSG00000122641
GO:BP	endoderm formation	GO:0001706	1	0	55	175	1	21029	ENSG00000122641
GO:BP	formation of primary germ layer	GO:0001704	1	0	121	175	1	21029	ENSG00000122641
GO:BP	in utero embryonic development	GO:0001701	1	0	401	175	2	21029	ENSG00000171848,ENSG00000141510
GO:BP	ameboidal-type cell migration	GO:0001667	1	0	416	175	4	21029	ENSG00000140945,ENSG00000092871,ENSG00000239697,ENSG00000077782
GO:BP	response to hypoxia	GO:0001666	1	0	301	175	2	21029	ENSG00000141510,ENSG00000122481
GO:BP	epithelial to mesenchymal transition	GO:0001837	1	0	153	175	1	21029	ENSG00000077782
GO:BP	myeloid leukocyte mediated immunity	GO:0002444	1	0	104	175	1	21029	ENSG00000159674
GO:BP	mast cell mediated immunity	GO:0002448	1	0	53	175	1	21029	ENSG00000159674
GO:BP	immune system development	GO:0002520	1	0	987	175	3	21029	ENSG00000141510,ENSG00000122641,ENSG00000151067
GO:BP	DNA repair	GO:0006281	1	0	521	175	10	21029	ENSG00000227345,ENSG00000267618,ENSG00000185379,ENSG00000141510,ENSG00000167770,ENSG00000172613,ENSG00000244687,ENSG00000127922,ENSG00000145736,ENSG00000166803
GO:BP	RNA-dependent DNA biosynthetic process	GO:0006278	1	0	72	175	1	21029	ENSG00000277925
GO:BP	regulation of DNA replication	GO:0006275	1	0	105	175	2	21029	ENSG00000141510,ENSG00000174943
GO:BP	DNA replication	GO:0006260	1	0	288	175	4	21029	ENSG00000171848,ENSG00000141510,ENSG00000174943,ENSG00000166803
GO:BP	DNA metabolic process	GO:0006259	1	0	896	175	13	21029	ENSG00000227345,ENSG00000023572,ENSG00000267618,ENSG00000185379,ENSG00000141510,ENSG00000167770,ENSG00000172613,ENSG00000244687,ENSG00000127922,ENSG00000145736,ENSG00000180953,ENSG00000277925,ENSG00000166803
GO:BP	nucleobase-containing compound metabolic process	GO:0006139	1	0	7940	175	57	21029	ENSG00000245970,ENSG00000148826,ENSG00000196756,ENSG00000140945,ENSG00000120948,ENSG00000236859,ENSG00000122085,ENSG00000226950,ENSG00000227345,ENSG00000023572,ENSG00000188825,ENSG00000230314,ENSG00000177410,ENSG00000267618,ENSG00000219200,ENSG00000204604,ENSG00000242125,ENSG00000263724,ENSG00000170989,ENSG00000227193,ENSG00000171848,ENSG00000182774,ENSG00000213297,ENSG00000116120,ENSG00000185379…
GO:BP	fermentation	GO:0006113	1	0	5	175	1	21029	ENSG00000141510
GO:BP	regulation of DNA repair	GO:0006282	1	0	128	175	3	21029	ENSG00000227345,ENSG00000167770,ENSG00000244687
GO:BP	regulation of carbohydrate metabolic process	GO:0006109	1	0	180	175	1	21029	ENSG00000141510
GO:BP	generation of precursor metabolites and energy	GO:0006091	1	0	499	175	4	21029	ENSG00000023572,ENSG00000135441,ENSG00000141510,ENSG00000256053
GO:BP	lactate metabolic process	GO:0006089	1	0	14	175	1	21029	ENSG00000141510
GO:BP	organic acid metabolic process	GO:0006082	1	0	980	175	3	21029	ENSG00000116120,ENSG00000141510,ENSG00000144182
GO:BP	glycerol-3-phosphate metabolic process	GO:0006072	1	0	10	175	1	21029	ENSG00000229894
GO:BP	glycerol metabolic process	GO:0006071	1	0	20	175	1	21029	ENSG00000229894
GO:BP	alcohol metabolic process	GO:0006066	1	0	359	175	1	21029	ENSG00000229894
GO:BP	glucose catabolic process	GO:0006007	1	0	19	175	1	21029	ENSG00000141510
GO:BP	pentose-phosphate shunt	GO:0006098	1	0	15	175	1	21029	ENSG00000141510
GO:BP	base-excision repair	GO:0006284	1	0	46	175	1	21029	ENSG00000227345
GO:BP	base-excision repair, gap-filling	GO:0006287	1	0	14	175	1	21029	ENSG00000227345
GO:BP	nucleotide-excision repair	GO:0006289	1	0	58	175	2	21029	ENSG00000141510,ENSG00000145736
GO:BP	transcription initiation from RNA polymerase II promoter	GO:0006367	1	0	96	175	3	21029	ENSG00000141510,ENSG00000145736,ENSG00000249662
GO:BP	transcription by RNA polymerase II	GO:0006366	1	0	2634	175	9	21029	ENSG00000148826,ENSG00000140945,ENSG00000204604,ENSG00000170989,ENSG00000141510,ENSG00000122641,ENSG00000205323,ENSG00000145736,ENSG00000249662
GO:BP	rRNA processing	GO:0006364	1	0	225	175	3	21029	ENSG00000122085,ENSG00000182774,ENSG00000223088
GO:BP	regulation of transcription by RNA polymerase II	GO:0006357	1	0	2529	175	8	21029	ENSG00000148826,ENSG00000140945,ENSG00000204604,ENSG00000170989,ENSG00000141510,ENSG00000122641,ENSG00000205323,ENSG00000145736
GO:BP	regulation of transcription, DNA-templated	GO:0006355	1	0	3412	175	18	21029	ENSG00000148826,ENSG00000140945,ENSG00000122085,ENSG00000023572,ENSG00000204604,ENSG00000170989,ENSG00000213297,ENSG00000141510,ENSG00000157193,ENSG00000122641,ENSG00000205323,ENSG00000197976,ENSG00000109339,ENSG00000122481,ENSG00000244687,ENSG00000145736,ENSG00000249662,ENSG00000274944
GO:BP	DNA-templated transcription, initiation	GO:0006352	1	0	149	175	4	21029	ENSG00000141510,ENSG00000241258,ENSG00000145736,ENSG00000249662
GO:BP	transcription, DNA-templated	GO:0006351	1	0	3551	175	19	21029	ENSG00000148826,ENSG00000140945,ENSG00000122085,ENSG00000023572,ENSG00000204604,ENSG00000170989,ENSG00000213297,ENSG00000141510,ENSG00000157193,ENSG00000122641,ENSG00000241258,ENSG00000205323,ENSG00000197976,ENSG00000109339,ENSG00000122481,ENSG00000244687,ENSG00000145736,ENSG00000249662,ENSG00000274944
GO:BP	chromatin remodeling	GO:0006338	1	0	263	175	1	21029	ENSG00000274049
GO:BP	chromatin assembly or disassembly	GO:0006333	1	0	212	175	1	21029	ENSG00000141510
GO:BP	chromatin organization	GO:0006325	1	0	598	175	3	21029	ENSG00000141510,ENSG00000229807,ENSG00000274049
GO:BP	DNA packaging	GO:0006323	1	0	235	175	1	21029	ENSG00000141510
GO:BP	mitotic recombination	GO:0006312	1	0	25	175	1	21029	ENSG00000185379
GO:BP	DNA recombination	GO:0006310	1	0	302	175	2	21029	ENSG00000185379,ENSG00000127922
GO:BP	apoptotic DNA fragmentation	GO:0006309	1	0	18	175	1	21029	ENSG00000180953
GO:BP	DNA catabolic process	GO:0006308	1	0	32	175	1	21029	ENSG00000180953
GO:BP	double-strand break repair	GO:0006302	1	0	250	175	4	21029	ENSG00000185379,ENSG00000141510,ENSG00000167770,ENSG00000127922
GO:BP	postreplication repair	GO:0006301	1	0	31	175	2	21029	ENSG00000244687,ENSG00000166803
GO:BP	glucose metabolic process	GO:0006006	1	0	196	175	1	21029	ENSG00000141510
GO:BP	monosaccharide metabolic process	GO:0005996	1	0	259	175	1	21029	ENSG00000141510
GO:BP	carbohydrate metabolic process	GO:0005975	1	0	600	175	3	21029	ENSG00000227345,ENSG00000141510,ENSG00000229894
GO:BP	sphingosine-1-phosphate receptor signaling pathway	GO:0003376	1	0	14	175	1	21029	ENSG00000170989
GO:BP	immune response-regulating signaling pathway	GO:0002764	1	0	491	175	1	21029	ENSG00000109339
GO:BP	negative regulation of myeloid leukocyte differentiation	GO:0002762	1	0	47	175	1	21029	ENSG00000122641
GO:BP	regulation of myeloid leukocyte differentiation	GO:0002761	1	0	116	175	1	21029	ENSG00000122641
GO:BP	positive regulation of cytokine production involved in immune response	GO:0002720	1	0	68	175	1	21029	ENSG00000159674
GO:BP	regulation of cytokine production involved in immune response	GO:0002718	1	0	97	175	1	21029	ENSG00000159674
GO:BP	positive regulation of production of molecular mediator of immune response	GO:0002702	1	0	120	175	1	21029	ENSG00000159674
GO:BP	regulation of production of molecular mediator of immune response	GO:0002700	1	0	167	175	1	21029	ENSG00000159674
GO:BP	positive regulation of immune effector process	GO:0002699	1	0	235	175	1	21029	ENSG00000159674
GO:BP	regulation of immune effector process	GO:0002697	1	0	343	175	1	21029	ENSG00000159674
GO:BP	positive regulation of leukocyte activation	GO:0002696	1	0	410	175	1	21029	ENSG00000104164
GO:BP	negative regulation of leukocyte activation	GO:0002695	1	0	188	175	1	21029	ENSG00000122641
GO:BP	regulation of leukocyte activation	GO:0002694	1	0	614	175	2	21029	ENSG00000122641,ENSG00000104164
GO:BP	positive regulation of immune system process	GO:0002684	1	0	920	175	2	21029	ENSG00000159674,ENSG00000104164
GO:BP	negative regulation of immune system process	GO:0002683	1	0	414	175	1	21029	ENSG00000122641
GO:BP	regulation of immune system process	GO:0002682	1	0	1423	175	5	21029	ENSG00000159674,ENSG00000157193,ENSG00000122641,ENSG00000109339,ENSG00000104164
GO:BP	myeloid leukocyte differentiation	GO:0002573	1	0	211	175	1	21029	ENSG00000122641
GO:BP	leukocyte differentiation	GO:0002521	1	0	558	175	2	21029	ENSG00000141510,ENSG00000122641
GO:BP	immune response-regulating cell surface receptor signaling pathway	GO:0002768	1	0	338	175	1	21029	ENSG00000109339
GO:BP	DNA synthesis involved in DNA repair	GO:0000731	1	0	37	175	1	21029	ENSG00000166803
GO:BP	regulation of response to biotic stimulus	GO:0002831	1	0	347	175	1	21029	ENSG00000157193
GO:BP	regionalization	GO:0003002	1	0	352	175	1	21029	ENSG00000141510
GO:BP	epithelial cilium movement involved in extracellular fluid movement	GO:0003351	1	0	40	175	1	21029	ENSG00000163075
GO:BP	cilium movement	GO:0003341	1	0	188	175	2	21029	ENSG00000164818,ENSG00000163075
GO:BP	amino acid transmembrane transport	GO:0003333	1	0	97	175	1	21029	ENSG00000131095
GO:BP	cardiac septum development	GO:0003279	1	0	106	175	2	21029	ENSG00000163703,ENSG00000141510
GO:BP	cardiac muscle tissue growth involved in heart morphogenesis	GO:0003245	1	0	1	175	1	21029	ENSG00000170989
GO:BP	growth involved in heart morphogenesis	GO:0003241	1	0	3	175	1	21029	ENSG00000170989
GO:BP	cardiac chamber morphogenesis	GO:0003206	1	0	123	175	1	21029	ENSG00000141510
GO:BP	cardiac chamber development	GO:0003205	1	0	167	175	2	21029	ENSG00000163703,ENSG00000141510
GO:BP	endocardial cushion development	GO:0003197	1	0	47	175	1	21029	ENSG00000163703
GO:BP	endothelium development	GO:0003158	1	0	127	175	1	21029	ENSG00000170989
GO:BP	respiratory system process	GO:0003016	1	0	40	175	1	21029	ENSG00000163075
GO:BP	heart process	GO:0003015	1	0	247	175	1	21029	ENSG00000151067
GO:BP	circulatory system process	GO:0003013	1	0	584	175	1	21029	ENSG00000151067
GO:BP	muscle system process	GO:0003012	1	0	422	175	1	21029	ENSG00000151067
GO:BP	system process	GO:0003008	1	0	2243	175	8	21029	ENSG00000148826,ENSG00000170989,ENSG00000122641,ENSG00000198010,ENSG00000179915,ENSG00000151067,ENSG00000108370,ENSG00000163075
GO:BP	heart morphogenesis	GO:0003007	1	0	250	175	2	21029	ENSG00000170989,ENSG00000141510
GO:BP	developmental process involved in reproduction	GO:0003006	1	0	1013	175	1	21029	ENSG00000122641
GO:BP	response to ischemia	GO:0002931	1	0	54	175	1	21029	ENSG00000141510
GO:BP	recombinational repair	GO:0000725	1	0	142	175	2	21029	ENSG00000185379,ENSG00000127922
GO:BP	double-strand break repair via homologous recombination	GO:0000724	1	0	140	175	2	21029	ENSG00000185379,ENSG00000127922
GO:BP	telomere maintenance	GO:0000723	1	0	137	175	2	21029	ENSG00000185379,ENSG00000277925
GO:BP	transcription by RNA polymerase III	GO:0006383	1	0	47	175	1	21029	ENSG00000241258
GO:BP	negative regulation of transcription by RNA polymerase II	GO:0000122	1	0	936	175	3	21029	ENSG00000148826,ENSG00000141510,ENSG00000205323
GO:BP	G1/S transition of mitotic cell cycle	GO:0000082	1	0	198	175	3	21029	ENSG00000137210,ENSG00000141510,ENSG00000122641
GO:BP	regulation of cyclin-dependent protein serine/threonine kinase activity	GO:0000079	1	0	93	175	1	21029	ENSG00000138764
GO:BP	DNA damage checkpoint signaling	GO:0000077	1	0	120	175	2	21029	ENSG00000141510,ENSG00000172613
GO:BP	DNA replication checkpoint signaling	GO:0000076	1	0	17	175	1	21029	ENSG00000172613
GO:BP	cell cycle checkpoint signaling	GO:0000075	1	0	175	175	2	21029	ENSG00000141510,ENSG00000172613
GO:BP	transition metal ion transport	GO:0000041	1	0	105	175	1	21029	ENSG00000255346
GO:BP	MAPK cascade	GO:0000165	1	0	793	175	3	21029	ENSG00000179915,ENSG00000109339,ENSG00000077782
GO:BP	reproduction	GO:0000003	1	0	1524	175	3	21029	ENSG00000255346,ENSG00000185379,ENSG00000122641
GO:BP	mitochondrial genome maintenance	GO:0000002	1	0	23	175	1	21029	ENSG00000141510
GO:BP	protein polyubiquitination	GO:0000209	1	0	266	175	3	21029	ENSG00000092871,ENSG00000167770,ENSG00000244687
GO:BP	microtubule cytoskeleton organization	GO:0000226	1	0	627	175	5	21029	ENSG00000164818,ENSG00000139323,ENSG00000215252,ENSG00000171943,ENSG00000166803
GO:BP	spliceosomal tri-snRNP complex assembly	GO:0000244	1	0	1221	175	2	21029	ENSG00000263724,ENSG00000203865
GO:BP	telomere maintenance via recombination	GO:0000722	1	0	15	175	1	21029	ENSG00000185379
GO:BP	mitophagy	GO:0000423	1	0	30	175	1	21029	ENSG00000141510
GO:BP	autophagy of mitochondrion	GO:0000422	1	0	83	175	1	21029	ENSG00000141510
GO:BP	mRNA splicing, via spliceosome	GO:0000398	1	0	1726	175	4	21029	ENSG00000188825,ENSG00000263724,ENSG00000203865,ENSG00000236719
GO:BP	spliceosomal snRNP assembly	GO:0000387	1	0	1246	175	2	21029	ENSG00000263724,ENSG00000203865
GO:BP	RNA splicing, via transesterification reactions with bulged adenosine as nucleophile	GO:0000377	1	0	1726	175	4	21029	ENSG00000188825,ENSG00000263724,ENSG00000203865,ENSG00000236719
GO:BP	RNA splicing, via transesterification reactions	GO:0000375	1	0	1730	175	4	21029	ENSG00000188825,ENSG00000263724,ENSG00000203865,ENSG00000236719
GO:BP	mRNA trans splicing, via spliceosome	GO:0000365	1	0	1153	175	2	21029	ENSG00000263724,ENSG00000203865
GO:BP	formation of quadruple SL/U4/U5/U6 snRNP	GO:0000353	1	0	1153	175	2	21029	ENSG00000263724,ENSG00000203865
GO:BP	mRNA branch site recognition	GO:0000348	1	0	79	175	2	21029	ENSG00000188825,ENSG00000236719
GO:BP	response to oxygen radical	GO:0000305	1	0	25	175	1	21029	ENSG00000023572
GO:BP	response to superoxide	GO:0000303	1	0	24	175	1	21029	ENSG00000023572
GO:BP	response to reactive oxygen species	GO:0000302	1	0	194	175	2	21029	ENSG00000023572,ENSG00000256053
GO:BP	nuclear division	GO:0000280	1	0	450	175	1	21029	ENSG00000185379
GO:BP	mitotic cell cycle	GO:0000278	1	0	895	175	6	21029	ENSG00000137210,ENSG00000141510,ENSG00000122641,ENSG00000138764,ENSG00000172613,ENSG00000100749
GO:BP	mitochondrial fission	GO:0000266	1	0	39	175	1	21029	ENSG00000017797
GO:BP	spliceosomal complex assembly	GO:0000245	1	0	336	175	2	21029	ENSG00000188825,ENSG00000236719
GO:BP	transcription initiation from RNA polymerase III promoter	GO:0006384	1	0	8	175	1	21029	ENSG00000241258
GO:BP	mitochondrial transcription	GO:0006390	1	0	17	175	1	21029	ENSG00000122085
GO:BP	RNA processing	GO:0006396	1	0	3356	175	29	21029	ENSG00000245970,ENSG00000196756,ENSG00000120948,ENSG00000236859,ENSG00000122085,ENSG00000226950,ENSG00000188825,ENSG00000230314,ENSG00000177410,ENSG00000242125,ENSG00000263724,ENSG00000227193,ENSG00000182774,ENSG00000141510,ENSG00000255717,ENSG00000269893,ENSG00000240024,ENSG00000203865,ENSG00000197976,ENSG00000269293,ENSG00000223088,ENSG00000234741,ENSG00000224078,ENSG00000248049,ENSG00000247092…
GO:BP	axon ensheathment	GO:0008366	1	0	142	175	2	21029	ENSG00000148826,ENSG00000122591
GO:BP	glial cell migration	GO:0008347	1	0	52	175	2	21029	ENSG00000157193,ENSG00000171943
GO:BP	determination of adult lifespan	GO:0008340	1	0	19	175	1	21029	ENSG00000141510
GO:BP	histone mRNA metabolic process	GO:0008334	1	0	21	175	1	21029	ENSG00000227193
GO:BP	spermidine biosynthetic process	GO:0008295	1	0	4	175	1	21029	ENSG00000148832
GO:BP	negative regulation of cell population proliferation	GO:0008285	1	0	707	175	3	21029	ENSG00000140945,ENSG00000141510,ENSG00000122641
GO:BP	positive regulation of cell population proliferation	GO:0008284	1	0	925	175	5	21029	ENSG00000140945,ENSG00000170989,ENSG00000131095,ENSG00000239697,ENSG00000077782
GO:BP	RNA splicing	GO:0008380	1	0	1841	175	6	21029	ENSG00000120948,ENSG00000188825,ENSG00000263724,ENSG00000203865,ENSG00000197976,ENSG00000236719
GO:BP	cell population proliferation	GO:0008283	1	0	1940	175	10	21029	ENSG00000140945,ENSG00000255346,ENSG00000170989,ENSG00000139323,ENSG00000131095,ENSG00000137210,ENSG00000141510,ENSG00000122641,ENSG00000239697,ENSG00000077782
GO:BP	opsonization	GO:0008228	1	0	12	175	1	21029	ENSG00000159674
GO:BP	cell death	GO:0008219	1	0	2057	175	14	21029	ENSG00000120948,ENSG00000185880,ENSG00000023572,ENSG00000092871,ENSG00000255346,ENSG00000141510,ENSG00000157193,ENSG00000122641,ENSG00000256053,ENSG00000172613,ENSG00000239697,ENSG00000077782,ENSG00000143384,ENSG00000180953
GO:BP	spermidine metabolic process	GO:0008216	1	0	8	175	1	21029	ENSG00000148832
GO:BP	spermine metabolic process	GO:0008215	1	0	5	175	1	21029	ENSG00000148832
GO:BP	negative regulation of DNA replication	GO:0008156	1	0	31	175	1	21029	ENSG00000141510
GO:BP	metabolic process	GO:0008152	1	0	14361	175	122	21029	ENSG00000254959,ENSG00000245970,ENSG00000215417,ENSG00000148826,ENSG00000253522,ENSG00000017797,ENSG00000253372,ENSG00000196756,ENSG00000140945,ENSG00000120948,ENSG00000236859,ENSG00000122085,ENSG00000251637,ENSG00000226950,ENSG00000227345,ENSG00000185880,ENSG00000023572,ENSG00000182870,ENSG00000267391,ENSG00000188825,ENSG00000186594,ENSG00000187980,ENSG00000230314,ENSG00000251075,ENSG00000253187…
GO:BP	biological_process	GO:0008150	1	0	21028	175	175	21029	ENSG00000254959,ENSG00000245970,ENSG00000215417,ENSG00000148826,ENSG00000164142,ENSG00000253522,ENSG00000017797,ENSG00000258555,ENSG00000253372,ENSG00000196756,ENSG00000173436,ENSG00000163703,ENSG00000140945,ENSG00000120948,ENSG00000236859,ENSG00000122085,ENSG00000251637,ENSG00000244482,ENSG00000226950,ENSG00000227345,ENSG00000185880,ENSG00000023572,ENSG00000008394,ENSG00000182870,ENSG00000267391…
GO:BP	regulation of G protein-coupled receptor signaling pathway	GO:0008277	1	0	137	175	2	21029	ENSG00000108370,ENSG00000145736
GO:BP	gonad development	GO:0008406	1	0	227	175	1	21029	ENSG00000122641
GO:BP	respiratory chain complex IV assembly	GO:0008535	1	0	27	175	1	21029	ENSG00000256053
GO:BP	fibroblast growth factor receptor signaling pathway	GO:0008543	1	0	78	175	2	21029	ENSG00000179915,ENSG00000077782
GO:BP	aerobic respiration	GO:0009060	1	0	192	175	1	21029	ENSG00000135441
GO:BP	macromolecule biosynthetic process	GO:0009059	1	0	4880	175	28	21029	ENSG00000148826,ENSG00000140945,ENSG00000120948,ENSG00000122085,ENSG00000023572,ENSG00000182870,ENSG00000204604,ENSG00000170989,ENSG00000274020,ENSG00000171848,ENSG00000182774,ENSG00000213297,ENSG00000116120,ENSG00000141510,ENSG00000157193,ENSG00000122641,ENSG00000241258,ENSG00000205323,ENSG00000197976,ENSG00000109339,ENSG00000122481,ENSG00000244687,ENSG00000145736,ENSG00000249662,ENSG00000274944…
GO:BP	biosynthetic process	GO:0009058	1	0	5956	175	34	21029	ENSG00000148826,ENSG00000140945,ENSG00000120948,ENSG00000122085,ENSG00000023572,ENSG00000182870,ENSG00000187980,ENSG00000204604,ENSG00000170989,ENSG00000274020,ENSG00000171848,ENSG00000254413,ENSG00000182774,ENSG00000213297,ENSG00000116120,ENSG00000141510,ENSG00000157193,ENSG00000122641,ENSG00000256053,ENSG00000241258,ENSG00000205323,ENSG00000197976,ENSG00000229894,ENSG00000109339,ENSG00000122481…
GO:BP	macromolecule catabolic process	GO:0009057	1	0	1341	175	8	21029	ENSG00000120948,ENSG00000092871,ENSG00000170236,ENSG00000131095,ENSG00000269190,ENSG00000239697,ENSG00000174943,ENSG00000180953
GO:BP	catabolic process	GO:0009056	1	0	2547	175	15	21029	ENSG00000120948,ENSG00000187980,ENSG00000092871,ENSG00000204427,ENSG00000170236,ENSG00000131095,ENSG00000141510,ENSG00000269190,ENSG00000229894,ENSG00000239697,ENSG00000149823,ENSG00000143384,ENSG00000174943,ENSG00000148832,ENSG00000180953
GO:BP	dosage compensation by inactivation of X chromosome	GO:0009048	1	0	19	175	1	21029	ENSG00000229807
GO:BP	phospholipid biosynthetic process	GO:0008654	1	0	259	175	3	21029	ENSG00000187980,ENSG00000254413,ENSG00000122591
GO:BP	hexose transmembrane transport	GO:0008645	1	0	112	175	1	21029	ENSG00000133460
GO:BP	carbohydrate transport	GO:0008643	1	0	153	175	1	21029	ENSG00000133460
GO:BP	apoptotic mitochondrial changes	GO:0008637	1	0	108	175	1	21029	ENSG00000141510
GO:BP	intrinsic apoptotic signaling pathway in response to oxidative stress	GO:0008631	1	0	45	175	1	21029	ENSG00000143384
GO:BP	intrinsic apoptotic signaling pathway in response to DNA damage	GO:0008630	1	0	107	175	3	21029	ENSG00000141510,ENSG00000172613,ENSG00000143384
GO:BP	extrinsic apoptotic signaling pathway via death domain receptors	GO:0008625	1	0	83	175	1	21029	ENSG00000092871
GO:BP	lipid biosynthetic process	GO:0008610	1	0	694	175	3	21029	ENSG00000187980,ENSG00000254413,ENSG00000122591
GO:BP	female gonad development	GO:0008585	1	0	104	175	1	21029	ENSG00000122641
GO:BP	male gonad development	GO:0008584	1	0	140	175	1	21029	ENSG00000122641
GO:BP	epidermis development	GO:0008544	1	0	347	175	1	21029	ENSG00000122641
GO:BP	protein localization	GO:0008104	1	0	2700	175	26	21029	ENSG00000164142,ENSG00000120948,ENSG00000122085,ENSG00000266718,ENSG00000238105,ENSG00000086200,ENSG00000230590,ENSG00000254995,ENSG00000224086,ENSG00000263818,ENSG00000214331,ENSG00000131095,ENSG00000141510,ENSG00000179915,ENSG00000241175,ENSG00000236778,ENSG00000149823,ENSG00000240151,ENSG00000240692,ENSG00000155974,ENSG00000162735,ENSG00000122591,ENSG00000235831,ENSG00000143384,ENSG00000242086…
GO:BP	anterograde axonal transport	GO:0008089	1	0	49	175	2	21029	ENSG00000135441,ENSG00000104164
GO:BP	axo-dendritic transport	GO:0008088	1	0	76	175	2	21029	ENSG00000135441,ENSG00000104164
GO:BP	cell recognition	GO:0008037	1	0	224	175	1	21029	ENSG00000159674
GO:BP	mesoderm development	GO:0007498	1	0	131	175	1	21029	ENSG00000122641
GO:BP	endoderm development	GO:0007492	1	0	81	175	1	21029	ENSG00000122641
GO:BP	sensory organ development	GO:0007423	1	0	583	175	4	21029	ENSG00000122085,ENSG00000122641,ENSG00000151067,ENSG00000253352
GO:BP	brain development	GO:0007420	1	0	765	175	8	21029	ENSG00000170989,ENSG00000137210,ENSG00000141510,ENSG00000157193,ENSG00000122641,ENSG00000179915,ENSG00000149823,ENSG00000171943
GO:BP	central nervous system development	GO:0007417	1	0	1040	175	10	21029	ENSG00000148826,ENSG00000170989,ENSG00000131095,ENSG00000137210,ENSG00000141510,ENSG00000157193,ENSG00000122641,ENSG00000179915,ENSG00000149823,ENSG00000171943
GO:BP	synapse assembly	GO:0007416	1	0	182	175	1	21029	ENSG00000179915
GO:BP	axon guidance	GO:0007411	1	0	233	175	1	21029	ENSG00000179915
GO:BP	axonogenesis	GO:0007409	1	0	431	175	1	21029	ENSG00000179915
GO:BP	negative regulation of neuroblast proliferation	GO:0007406	1	0	6	175	1	21029	ENSG00000141510
GO:BP	neuroblast proliferation	GO:0007405	1	0	61	175	1	21029	ENSG00000141510
GO:BP	nervous system development	GO:0007399	1	0	2428	175	17	21029	ENSG00000148826,ENSG00000170989,ENSG00000135441,ENSG00000131095,ENSG00000137210,ENSG00000141510,ENSG00000157193,ENSG00000122641,ENSG00000179915,ENSG00000149823,ENSG00000077782,ENSG00000155974,ENSG00000122591,ENSG00000196369,ENSG00000171943,ENSG00000253352,ENSG00000104164
GO:BP	pattern specification process	GO:0007389	1	0	461	175	1	21029	ENSG00000141510
GO:BP	gastrulation	GO:0007369	1	0	185	175	2	21029	ENSG00000141510,ENSG00000122641
GO:BP	regulation of mitotic cell cycle	GO:0007346	1	0	466	175	4	21029	ENSG00000137210,ENSG00000141510,ENSG00000122641,ENSG00000172613
GO:BP	fusion of sperm to egg plasma membrane involved in single fertilization	GO:0007342	1	0	22	175	1	21029	ENSG00000255346
GO:BP	single fertilization	GO:0007338	1	0	156	175	1	21029	ENSG00000255346
GO:BP	female gamete generation	GO:0007292	1	0	155	175	1	21029	ENSG00000122641
GO:BP	heart development	GO:0007507	1	0	571	175	5	21029	ENSG00000163703,ENSG00000122085,ENSG00000170989,ENSG00000141510,ENSG00000151067
GO:BP	glycoprotein metabolic process	GO:0009100	1	0	378	175	2	21029	ENSG00000182870,ENSG00000269190
GO:BP	muscle organ development	GO:0007517	1	0	336	175	1	21029	ENSG00000170989
GO:BP	dosage compensation	GO:0007549	1	0	21	175	1	21029	ENSG00000229807
GO:BP	tRNA processing	GO:0008033	1	0	132	175	1	21029	ENSG00000066651
GO:BP	regulation of heart contraction	GO:0008016	1	0	202	175	1	21029	ENSG00000151067
GO:BP	blood circulation	GO:0008015	1	0	499	175	1	21029	ENSG00000151067
GO:BP	mechanosensory behavior	GO:0007638	1	0	13	175	1	21029	ENSG00000179915
GO:BP	grooming behavior	GO:0007625	1	0	21	175	1	21029	ENSG00000179915
GO:BP	circadian rhythm	GO:0007623	1	0	209	175	3	21029	ENSG00000120948,ENSG00000141510,ENSG00000109339
GO:BP	rhythmic behavior	GO:0007622	1	0	45	175	1	21029	ENSG00000141510
GO:BP	learning	GO:0007612	1	0	147	175	1	21029	ENSG00000179915
GO:BP	learning or memory	GO:0007611	1	0	263	175	1	21029	ENSG00000179915
GO:BP	behavior	GO:0007610	1	0	602	175	2	21029	ENSG00000141510,ENSG00000179915
GO:BP	visual perception	GO:0007601	1	0	217	175	1	21029	ENSG00000108370
GO:BP	sensory perception	GO:0007600	1	0	965	175	1	21029	ENSG00000108370
GO:BP	hemostasis	GO:0007599	1	0	230	175	1	21029	ENSG00000104164
GO:BP	blood coagulation	GO:0007596	1	0	224	175	1	21029	ENSG00000104164
GO:BP	respiratory gaseous exchange by respiratory system	GO:0007585	1	0	71	175	1	21029	ENSG00000163075
GO:BP	cell aging	GO:0007569	1	0	118	175	2	21029	ENSG00000141510,ENSG00000109339
GO:BP	aging	GO:0007568	1	0	307	175	3	21029	ENSG00000023572,ENSG00000141510,ENSG00000109339
GO:BP	sex differentiation	GO:0007548	1	0	283	175	1	21029	ENSG00000122641
GO:BP	gamete generation	GO:0007276	1	0	737	175	1	21029	ENSG00000122641
GO:BP	glycoprotein biosynthetic process	GO:0009101	1	0	307	175	1	21029	ENSG00000182870
GO:BP	nucleotide biosynthetic process	GO:0009165	1	0	253	175	1	21029	ENSG00000171848
GO:BP	response to extracellular stimulus	GO:0009991	1	0	480	175	2	21029	ENSG00000023572,ENSG00000141510
GO:BP	cellular process	GO:0009987	1	0	19329	175	136	21029	ENSG00000245970,ENSG00000148826,ENSG00000017797,ENSG00000258555,ENSG00000196756,ENSG00000173436,ENSG00000140945,ENSG00000120948,ENSG00000236859,ENSG00000122085,ENSG00000244482,ENSG00000226950,ENSG00000227345,ENSG00000185880,ENSG00000023572,ENSG00000008394,ENSG00000182870,ENSG00000188825,ENSG00000187980,ENSG00000230314,ENSG00000133460,ENSG00000186314,ENSG00000177410,ENSG00000267618,ENSG00000092871…
GO:BP	negative regulation of signal transduction	GO:0009968	1	0	1242	175	8	21029	ENSG00000092871,ENSG00000141510,ENSG00000108370,ENSG00000235387,ENSG00000144642,ENSG00000143384,ENSG00000145736,ENSG00000174943
GO:BP	positive regulation of signal transduction	GO:0009967	1	0	1495	175	10	21029	ENSG00000140945,ENSG00000141510,ENSG00000122641,ENSG00000179915,ENSG00000172613,ENSG00000239697,ENSG00000122481,ENSG00000077782,ENSG00000244687,ENSG00000143384
[truncated: 3,243 more rows]

## Sheet: Dwon_lncRNA
source	term_name	term_id	adjusted_p_value	negative_log10_of_adjusted_p_value	term_size	query_size	intersection_size	effective_domain_size	intersections
[truncated: 3,324 more rows]

[truncated: 2 more sheets: Biological Mech_Up lncRNA, Biological Mech_Dwn lncRNA]
