# Supplementary material for: The Oncogenic and Tumor Suppressive Long Non-Coding RNA–microRNA–Messenger RNA Regulatory Axes Identified by Analyzing Multiple Platform Omics Data from Cr(VI)-Transformed Cells and Their Implications in Lung Cancer
Source: Biomedicines. 2022 Sep 20;10(10):2334. doi: 10.3390/biomedicines10102334 (PMC9598927; doi:10.3390/biomedicines10102334)
Supplement: Supplementary file 1 [file biomedicines-10-02334-s001.zip › supplementary Excel file (5) Biological Mech__miRNA.xlsx]

## Sheet: GO-up miRNA
Category	Subcategory	Enrichment	P-value	ES	P-adjusted	Q-value	Observed	miRNAs/precursors
Annotations derived over miRTarBase (Gene Ontology)	canonical Wnt signaling pathway GO0060070	enriched	9.28e-07	6.03245	9.28e-07	0.0055354	182	hsa-miR-30e-3p; hsa-miR-1231; hsa-miR-4654; hsa-miR-125a-3p; hsa-miR-3665; hsa-miR-1260b; hsa-miR-93-5p; hsa-miR-4455; hsa-miR-1827; hsa-miR-29b-3p; hsa-miR-4763-3p; hsa-miR-221-3p; hsa-miR-181b-5p; hsa-miR-505-3p; hsa-miR-138-1-3p; hsa-miR-4516; hsa-miR-3126-5p; hsa-miR-3613-3p; hsa-miR-29a-5p; hsa-miR-664b-3p; hsa-miR-2467-3p; hsa-miR-149-3p; hsa-miR-378g; hsa-miR-3129-3p; hsa-miR-452-5p; hsa-m…
Annotations derived over miRTarBase (Gene Ontology)	cell leading edge GO0031252	enriched	1.99e-06	5.70115	1.99e-06	0.0055354	101	hsa-miR-100-5p; hsa-miR-1224-3p; hsa-miR-296-3p; hsa-miR-93-5p; hsa-miR-1827; hsa-miR-4709-3p; hsa-miR-224-5p; hsa-miR-4481; hsa-miR-29a-5p; hsa-miR-4507; hsa-miR-4465; hsa-miR-1276; hsa-miR-2467-3p; hsa-miR-760; hsa-miR-149-3p; hsa-miR-378g; hsa-miR-15b-3p; hsa-miR-16-5p; hsa-miR-24-3p; hsa-miR-454-3p; hsa-miR-6133; hsa-miR-337-3p; hsa-miR-4466; hsa-miR-15a-5p; hsa-miR-146a-5p; hsa-miR-3689b-3p;…
Annotations derived over miRTarBase (Gene Ontology)	actomyosin structure organization GO0031032	enriched	2.19e-06	5.65956	2.19e-06	0.0055354	106	hsa-miR-30e-3p; hsa-miR-93-5p; hsa-miR-4455; hsa-miR-1827; hsa-miR-29b-3p; hsa-miR-1268a; hsa-miR-505-3p; hsa-miR-4481; hsa-miR-3126-5p; hsa-miR-3613-3p; hsa-miR-4465; hsa-miR-2467-3p; hsa-miR-149-3p; hsa-miR-15b-3p; hsa-miR-4306; hsa-miR-5006-3p; hsa-miR-24-3p; hsa-miR-7-1-3p; hsa-miR-6133; hsa-miR-337-3p; hsa-miR-4780; hsa-miR-3149; hsa-miR-3127-5p; hsa-miR-29b-1-5p; hsa-miR-146a-5p; hsa-miR-31…
Annotations derived over miRTarBase (Gene Ontology)	heterotypic cell-cell adhesion GO0034113	enriched	2.37e-06	5.62525	2.37e-06	0.0055354	64	hsa-miR-30e-3p; hsa-miR-6126; hsa-miR-1224-3p; hsa-miR-1260b; hsa-miR-93-5p; hsa-miR-1827; hsa-miR-29b-3p; hsa-miR-181b-5p; hsa-miR-138-1-3p; hsa-miR-29a-5p; hsa-miR-2467-3p; hsa-miR-1304-3p; hsa-miR-149-3p; hsa-miR-23c; hsa-miR-24-3p; hsa-miR-3127-5p; hsa-miR-146a-5p; hsa-miR-455-3p; hsa-miR-3689b-3p; hsa-miR-30a-5p; hsa-miR-23b-3p; hsa-miR-4284; hsa-miR-130b-3p; hsa-miR-4796-3p; hsa-miR-30a-3p;…
Annotations derived over miRTarBase (Gene Ontology)	establishment or maintenance of actin cytoskeleton polarity GO0030950	enriched	2.43e-06	5.61439	2.43e-06	0.0055354	71	hsa-miR-139-3p; hsa-miR-125a-3p; hsa-miR-296-3p; hsa-miR-93-5p; hsa-miR-654-5p; hsa-miR-1827; hsa-miR-221-3p; hsa-miR-181b-5p; hsa-miR-493-5p; hsa-miR-3613-3p; hsa-miR-2467-3p; hsa-miR-1304-3p; hsa-miR-149-3p; hsa-miR-15b-3p; hsa-miR-16-5p; hsa-miR-4456; hsa-miR-5006-3p; hsa-miR-24-3p; hsa-miR-7-1-3p; hsa-miR-337-3p; hsa-miR-4443; hsa-miR-146a-5p; hsa-miR-455-3p; hsa-miR-3689b-3p; hsa-miR-30a-5p;…
Annotations derived over miRTarBase (Gene Ontology)	mitochondrion transport along microtubule GO0047497	enriched	2.61e-06	5.58336	2.61e-06	0.0055354	33	hsa-miR-139-3p; hsa-miR-100-5p; hsa-miR-296-3p; hsa-miR-3620-5p; hsa-miR-181b-5p; hsa-miR-505-3p; hsa-miR-4481; hsa-miR-5001-5p; hsa-miR-2467-3p; hsa-miR-760; hsa-miR-378g; hsa-miR-532-5p; hsa-miR-16-5p; hsa-miR-24-3p; hsa-miR-454-3p; hsa-miR-1587; hsa-miR-15a-5p; hsa-miR-4488; hsa-miR-130b-3p; hsa-miR-340-5p; hsa-miR-382-5p; hsa-miR-149-5p; hsa-miR-1238-5p; hsa-miR-339-5p; hsa-miR-769-5p; hsa-mi…
Annotations derived over miRTarBase (Gene Ontology)	phosphatidylinositol biosynthetic process GO0006661	enriched	2.76e-06	5.55909	2.76e-06	0.0055354	222	hsa-miR-99b-5p; hsa-miR-100-5p; hsa-miR-125a-3p; hsa-miR-1183; hsa-miR-1224-3p; hsa-miR-1260b; hsa-miR-296-3p; hsa-miR-93-5p; hsa-miR-654-5p; hsa-miR-27b-5p; hsa-miR-4455; hsa-miR-1827; hsa-miR-4709-3p; hsa-miR-29b-3p; hsa-miR-151a-5p; hsa-miR-4763-3p; hsa-miR-221-3p; hsa-miR-181b-5p; hsa-miR-637; hsa-miR-4481; hsa-miR-4516; hsa-miR-3126-5p; hsa-miR-3613-3p; hsa-miR-5001-5p; hsa-miR-3926; hsa-miR…
Annotations derived over miRTarBase (Gene Ontology)	mitotic cell cycle checkpoint GO0007093	enriched	3.59e-06	5.44491	3.59e-06	0.0062989	137	hsa-miR-6126; hsa-miR-4654; hsa-miR-100-5p; hsa-miR-93-5p; hsa-miR-654-5p; hsa-miR-4455; hsa-miR-4709-3p; hsa-miR-29b-3p; hsa-miR-151a-5p; hsa-miR-4763-3p; hsa-miR-1268a; hsa-miR-3940-3p; hsa-miR-224-5p; hsa-miR-221-3p; hsa-miR-505-3p; hsa-miR-3613-3p; hsa-miR-5001-5p; hsa-miR-3926; hsa-miR-4465; hsa-miR-149-3p; hsa-miR-4326; hsa-miR-664a-3p; hsa-miR-15b-3p; hsa-miR-16-5p; hsa-miR-23c; hsa-miR-50…
Annotations derived over miRTarBase (Gene Ontology)	CARD domain binding GO0050700	enriched	4.12e-06	5.3851	4.12e-06	0.006419	65	hsa-miR-100-5p; hsa-miR-1303; hsa-miR-93-5p; hsa-miR-4455; hsa-miR-1827; hsa-miR-181b-5p; hsa-miR-4481; hsa-miR-3613-3p; hsa-miR-3926; hsa-miR-2467-3p; hsa-miR-1304-3p; hsa-miR-149-3p; hsa-miR-4487; hsa-miR-16-5p; hsa-miR-1307-3p; hsa-miR-24-3p; hsa-miR-454-3p; hsa-miR-593-3p; hsa-miR-337-3p; hsa-miR-15a-5p; hsa-miR-146a-5p; hsa-miR-455-3p; hsa-miR-3689b-3p; hsa-miR-4449; hsa-miR-4284; hsa-miR-13…
Annotations derived over miRTarBase (Gene Ontology)	cell division site GO0032153	enriched	4.86e-06	5.31336	4.86e-06	0.0068193	58	hsa-miR-139-3p; hsa-miR-125a-3p; hsa-miR-93-5p; hsa-miR-654-5p; hsa-miR-221-3p; hsa-miR-493-5p; hsa-miR-3613-3p; hsa-miR-2467-3p; hsa-miR-1304-3p; hsa-miR-149-3p; hsa-miR-15b-3p; hsa-miR-16-5p; hsa-miR-4456; hsa-miR-5006-3p; hsa-miR-24-3p; hsa-miR-7-1-3p; hsa-miR-146a-5p; hsa-miR-455-3p; hsa-miR-3689b-3p; hsa-miR-30a-5p; hsa-miR-4284; hsa-miR-421; hsa-miR-4796-3p; hsa-miR-148b-3p; hsa-miR-31-5p; …
Annotations derived over miRTarBase (Gene Ontology)	defense response to protozoan GO0042832	enriched	6.84e-06	5.16494	6.84e-06	0.0084229	34	hsa-miR-125a-3p; hsa-miR-93-5p; hsa-miR-760; hsa-miR-149-3p; hsa-miR-16-5p; hsa-miR-1307-3p; hsa-miR-5006-3p; hsa-miR-24-3p; hsa-miR-6133; hsa-miR-15a-5p; hsa-miR-3689b-3p; hsa-miR-4639-3p; hsa-miR-4284; hsa-miR-155-3p; hsa-miR-186-5p; hsa-miR-149-5p; hsa-miR-182-5p; hsa-miR-4668-5p; hsa-miR-340-3p; hsa-miR-155-5p; hsa-miR-339-5p; hsa-miR-1976; hsa-miR-30c-2-3p; hsa-miR-1225-3p; hsa-miR-484; hsa-…
Annotations derived over miRTarBase (Gene Ontology)	spliceosomal complex assembly GO0000245	enriched	8.4e-06	5.07572	8.4e-06	0.0084229	86	hsa-miR-1260b; hsa-miR-296-3p; hsa-miR-93-5p; hsa-miR-660-5p; hsa-miR-1827; hsa-miR-221-3p; hsa-miR-493-5p; hsa-miR-4516; hsa-miR-3613-3p; hsa-miR-3926; hsa-miR-2467-3p; hsa-miR-1304-3p; hsa-miR-149-3p; hsa-miR-4306; hsa-miR-532-5p; hsa-miR-16-5p; hsa-miR-1307-3p; hsa-miR-24-3p; hsa-miR-7-1-3p; hsa-miR-337-3p; hsa-miR-4466; hsa-miR-15a-5p; hsa-miR-146a-5p; hsa-miR-3150b-3p; hsa-miR-455-3p; hsa-mi…
Annotations derived over miRTarBase (Gene Ontology)	protein N-terminus binding GO0047485	enriched	8.63e-06	5.06399	8.63e-06	0.0084229	248	hsa-miR-30e-3p; hsa-miR-6126; hsa-miR-4654; hsa-miR-100-5p; hsa-miR-1183; hsa-miR-1303; hsa-miR-1260b; hsa-miR-296-3p; hsa-miR-93-5p; hsa-miR-654-5p; hsa-miR-4455; hsa-miR-660-5p; hsa-miR-1827; hsa-miR-29b-3p; hsa-miR-151a-5p; hsa-miR-4763-3p; hsa-miR-1268a; hsa-miR-3940-3p; hsa-miR-224-5p; hsa-miR-221-3p; hsa-miR-181b-5p; hsa-miR-505-3p; hsa-miR-138-1-3p; hsa-miR-4481; hsa-miR-4516; hsa-miR-3126…
Annotations derived over miRTarBase (Gene Ontology)	regulation of cilium assembly GO1902017	enriched	8.91e-06	5.05012	8.91e-06	0.0084229	124	hsa-miR-30e-3p; hsa-miR-6126; hsa-miR-125a-3p; hsa-miR-3665; hsa-miR-296-3p; hsa-miR-93-5p; hsa-miR-1827; hsa-miR-16-2-3p; hsa-miR-151a-5p; hsa-miR-4763-3p; hsa-miR-224-5p; hsa-miR-181b-5p; hsa-miR-493-5p; hsa-miR-4481; hsa-miR-4516; hsa-miR-3613-3p; hsa-miR-3926; hsa-miR-4465; hsa-miR-6724-5p; hsa-miR-149-3p; hsa-miR-15b-3p; hsa-miR-4306; hsa-miR-532-5p; hsa-miR-16-5p; hsa-miR-23c; hsa-miR-135b-…
Annotations derived over miRTarBase (Gene Ontology)	negative regulation of cell-substrate adhesion GO0010812	enriched	9.41e-06	5.02641	9.41e-06	0.0084229	54	hsa-miR-4654; hsa-miR-125a-3p; hsa-miR-654-5p; hsa-miR-1827; hsa-miR-4763-3p; hsa-miR-221-3p; hsa-miR-3613-3p; hsa-miR-2467-3p; hsa-miR-1304-3p; hsa-miR-149-3p; hsa-miR-4306; hsa-miR-4456; hsa-miR-5006-3p; hsa-miR-24-3p; hsa-miR-3127-5p; hsa-miR-146a-5p; hsa-miR-3150b-3p; hsa-miR-455-3p; hsa-miR-30a-5p; hsa-miR-23b-3p; hsa-miR-30a-3p; hsa-miR-148b-3p; hsa-miR-30d-5p; hsa-miR-31-5p; hsa-miR-340-5p…
Annotations derived over miRTarBase (Gene Ontology)	negative regulation of protein phosphorylation GO0001933	enriched	9.6e-06	5.01773	9.6e-06	0.0084229	201	hsa-miR-4654; hsa-miR-100-5p; hsa-miR-125a-3p; hsa-miR-3665; hsa-miR-1303; hsa-miR-1260b; hsa-miR-93-5p; hsa-miR-27b-5p; hsa-miR-3620-5p; hsa-miR-4455; hsa-miR-1827; hsa-miR-4709-3p; hsa-miR-29b-3p; hsa-miR-4763-3p; hsa-miR-1268a; hsa-miR-221-3p; hsa-miR-181b-5p; hsa-miR-637; hsa-miR-4516; hsa-miR-3613-3p; hsa-miR-3926; hsa-miR-29a-5p; hsa-miR-4465; hsa-miR-1276; hsa-miR-2467-3p; hsa-miR-1304-3p;…
Annotations derived over miRTarBase (Gene Ontology)	microtubule GO0005874	enriched	1.06e-05	4.97469	1.06e-05	0.0087626	253	hsa-miR-30e-3p; hsa-miR-139-3p; hsa-miR-1231; hsa-miR-100-5p; hsa-miR-125a-3p; hsa-miR-1224-3p; hsa-miR-3665; hsa-miR-1303; hsa-miR-1260b; hsa-miR-296-3p; hsa-miR-93-5p; hsa-miR-27b-5p; hsa-miR-550b-3p; hsa-miR-3620-5p; hsa-miR-4455; hsa-miR-1827; hsa-miR-16-2-3p; hsa-miR-29b-3p; hsa-miR-151a-5p; hsa-miR-4763-3p; hsa-miR-224-5p; hsa-miR-221-3p; hsa-miR-181b-5p; hsa-miR-637; hsa-miR-505-3p; hsa-mi…
Annotations derived over miRTarBase (Gene Ontology)	positive regulation of epithelial to mesenchymal transition GO0010718	enriched	1.3e-05	4.88606	1.3e-05	0.0100499	194	hsa-miR-30e-3p; hsa-miR-139-3p; hsa-miR-99b-5p; hsa-miR-4654; hsa-miR-100-5p; hsa-miR-125a-3p; hsa-miR-1224-3p; hsa-miR-3665; hsa-miR-1260b; hsa-miR-296-3p; hsa-miR-93-5p; hsa-miR-654-5p; hsa-miR-3620-5p; hsa-miR-4455; hsa-miR-1827; hsa-miR-29b-3p; hsa-miR-4763-3p; hsa-miR-224-5p; hsa-miR-221-3p; hsa-miR-181b-5p; hsa-miR-505-3p; hsa-miR-4516; hsa-miR-3126-5p; hsa-miR-3613-3p; hsa-miR-5001-5p; hsa…
Annotations derived over miRTarBase (Gene Ontology)	beta-catenin destruction complex disassembly GO1904886	enriched	1.36e-05	4.86646	1.36e-05	0.0100499	96	hsa-miR-1260b; hsa-miR-93-5p; hsa-miR-29b-3p; hsa-miR-224-5p; hsa-miR-221-3p; hsa-miR-181b-5p; hsa-miR-505-3p; hsa-miR-4516; hsa-miR-29a-5p; hsa-miR-4465; hsa-miR-664b-3p; hsa-miR-149-3p; hsa-miR-16-5p; hsa-miR-135b-5p; hsa-miR-24-3p; hsa-miR-7-1-3p; hsa-let-7b-3p; hsa-miR-96-5p; hsa-miR-15a-5p; hsa-miR-3150b-3p; hsa-miR-455-3p; hsa-miR-30a-5p; hsa-miR-421; hsa-miR-4796-3p; hsa-miR-625-5p; hsa-mi…
Annotations derived over miRTarBase (Gene Ontology)	response to starvation GO0042594	enriched	1.44e-05	4.84164	1.44e-05	0.01008	113	hsa-miR-6126; hsa-miR-3665; hsa-miR-93-5p; hsa-miR-4455; hsa-miR-1827; hsa-miR-4763-3p; hsa-miR-221-3p; hsa-miR-181b-5p; hsa-miR-493-5p; hsa-miR-4481; hsa-miR-3613-3p; hsa-miR-5001-5p; hsa-miR-4465; hsa-miR-6724-5p; hsa-miR-2467-3p; hsa-miR-1304-3p; hsa-miR-149-3p; hsa-miR-378g; hsa-miR-4487; hsa-miR-16-5p; hsa-miR-1307-3p; hsa-miR-24-3p; hsa-miR-593-3p; hsa-miR-6133; hsa-miR-96-5p; hsa-miR-4466;…
Annotations derived over miRTarBase (Gene Ontology)	regulation of cholesterol biosynthetic process GO0045540	enriched	1.61e-05	4.79317	1.61e-05	0.0102684	161	hsa-miR-6126; hsa-miR-99b-5p; hsa-miR-1224-3p; hsa-miR-1303; hsa-miR-1260b; hsa-miR-93-5p; hsa-miR-654-5p; hsa-miR-4455; hsa-miR-1827; hsa-miR-29b-3p; hsa-miR-4763-3p; hsa-miR-1268a; hsa-miR-221-3p; hsa-miR-181b-5p; hsa-miR-493-5p; hsa-miR-505-3p; hsa-miR-4516; hsa-miR-3613-3p; hsa-miR-3926; hsa-miR-4507; hsa-miR-664b-3p; hsa-miR-2467-3p; hsa-miR-760; hsa-miR-149-3p; hsa-miR-4326; hsa-miR-452-5p;…
Annotations derived over miRTarBase (Gene Ontology)	RNA polymerase II transcription factor binding GO0001085	enriched	1.61e-05	4.79317	1.61e-05	0.0102684	201	hsa-miR-139-3p; hsa-miR-6126; hsa-miR-4654; hsa-miR-100-5p; hsa-miR-125a-3p; hsa-miR-1183; hsa-miR-1303; hsa-miR-296-3p; hsa-miR-93-5p; hsa-miR-3620-5p; hsa-miR-4455; hsa-miR-1827; hsa-miR-16-2-3p; hsa-miR-4709-3p; hsa-miR-29b-3p; hsa-miR-151a-5p; hsa-miR-4763-3p; hsa-miR-1268a; hsa-miR-224-5p; hsa-miR-221-3p; hsa-miR-181b-5p; hsa-miR-493-5p; hsa-miR-637; hsa-miR-505-3p; hsa-miR-4516; hsa-miR-361…
Annotations derived over miRTarBase (Gene Ontology)	positive regulation of ubiquitin protein ligase activity GO1904668	enriched	1.85e-05	4.73283	1.85e-05	0.0112786	106	hsa-miR-100-5p; hsa-miR-1224-3p; hsa-miR-3665; hsa-miR-1303; hsa-miR-296-3p; hsa-miR-93-5p; hsa-miR-654-5p; hsa-miR-1827; hsa-miR-16-2-3p; hsa-miR-29b-3p; hsa-miR-4763-3p; hsa-miR-221-3p; hsa-miR-181b-5p; hsa-miR-4516; hsa-miR-29a-5p; hsa-miR-2467-3p; hsa-miR-1304-3p; hsa-miR-149-3p; hsa-miR-16-5p; hsa-miR-1307-3p; hsa-miR-24-3p; hsa-miR-638; hsa-miR-7-1-3p; hsa-miR-6133; hsa-miR-4443; hsa-miR-15…
Annotations derived over miRTarBase (Gene Ontology)	negative regulation of dendritic cell apoptotic process GO2000669	enriched	2.18e-05	4.66154	2.18e-05	0.012326	14	hsa-miR-221-3p; hsa-miR-1304-3p; hsa-miR-454-3p; hsa-miR-593-3p; hsa-miR-146a-5p; hsa-miR-23a-3p; hsa-miR-1228-3p; hsa-miR-148b-3p; hsa-miR-31-5p; hsa-miR-155-5p; hsa-miR-339-5p; hsa-miR-362-3p; hsa-miR-126-3p; hsa-miR-377-3p
Annotations derived over miRTarBase (Gene Ontology)	microtubule cytoskeleton organization GO0000226	enriched	2.2e-05	4.65758	2.2e-05	0.012326	250	hsa-miR-30e-3p; hsa-miR-139-3p; hsa-miR-99b-5p; hsa-miR-4654; hsa-miR-100-5p; hsa-miR-125a-3p; hsa-miR-1303; hsa-miR-296-3p; hsa-miR-93-5p; hsa-miR-654-5p; hsa-miR-27b-5p; hsa-miR-550b-3p; hsa-miR-3620-5p; hsa-miR-4455; hsa-miR-1827; hsa-miR-16-2-3p; hsa-miR-4709-3p; hsa-miR-29b-3p; hsa-miR-4763-3p; hsa-miR-221-3p; hsa-miR-181b-5p; hsa-miR-493-5p; hsa-miR-637; hsa-miR-505-3p; hsa-miR-138-1-3p; hs…
Annotations derived over miRTarBase (Gene Ontology)	vinculin binding GO0017166	enriched	2.51e-05	4.60033	2.51e-05	0.0135458	70	hsa-miR-139-3p; hsa-miR-1183; hsa-miR-1224-3p; hsa-miR-1260b; hsa-miR-296-3p; hsa-miR-27b-5p; hsa-miR-4455; hsa-miR-1827; hsa-miR-1268a; hsa-miR-221-3p; hsa-miR-637; hsa-miR-505-3p; hsa-miR-3613-3p; hsa-miR-3621; hsa-miR-664b-3p; hsa-miR-2467-3p; hsa-miR-760; hsa-miR-16-5p; hsa-miR-24-3p; hsa-miR-96-5p; hsa-miR-29b-1-5p; hsa-miR-455-3p; hsa-miR-3689b-3p; hsa-miR-30a-5p; hsa-miR-4284; hsa-miR-4796…
Annotations derived over miRTarBase (Gene Ontology)	microtubule associated complex GO0005875	enriched	2.8e-05	4.55284	2.8e-05	0.0144205	131	hsa-miR-30e-3p; hsa-miR-139-3p; hsa-miR-100-5p; hsa-miR-1224-3p; hsa-miR-1303; hsa-miR-296-3p; hsa-miR-93-5p; hsa-miR-654-5p; hsa-miR-27b-5p; hsa-miR-550b-3p; hsa-miR-3620-5p; hsa-miR-4455; hsa-miR-1827; hsa-miR-29b-3p; hsa-miR-4763-3p; hsa-miR-224-5p; hsa-miR-221-3p; hsa-miR-493-5p; hsa-miR-505-3p; hsa-miR-4481; hsa-miR-4516; hsa-miR-3613-3p; hsa-miR-5001-5p; hsa-miR-3621; hsa-miR-4507; hsa-miR-…
Annotations derived over miRTarBase (Gene Ontology)	ruffle membrane GO0032587	enriched	3.01e-05	4.52143	3.01e-05	0.0144205	188	hsa-miR-30e-3p; hsa-miR-6126; hsa-miR-99b-5p; hsa-miR-100-5p; hsa-miR-125a-3p; hsa-miR-1183; hsa-miR-3665; hsa-miR-1303; hsa-miR-1260b; hsa-miR-296-3p; hsa-miR-93-5p; hsa-miR-4455; hsa-miR-1827; hsa-miR-29b-3p; hsa-miR-151a-5p; hsa-miR-4763-3p; hsa-miR-224-5p; hsa-miR-221-3p; hsa-miR-181b-5p; hsa-miR-493-5p; hsa-miR-637; hsa-miR-151b; hsa-miR-505-3p; hsa-miR-3126-5p; hsa-miR-4507; hsa-miR-4465; h…
Annotations derived over miRTarBase (Gene Ontology)	receptor-mediated endocytosis GO0006898	enriched	3.17e-05	4.49894	3.17e-05	0.0144205	192	hsa-miR-30e-3p; hsa-miR-1231; hsa-miR-100-5p; hsa-miR-125a-3p; hsa-miR-6125; hsa-miR-1303; hsa-miR-296-3p; hsa-miR-93-5p; hsa-miR-4455; hsa-miR-1827; hsa-miR-29b-3p; hsa-miR-4763-3p; hsa-miR-1268a; hsa-miR-224-5p; hsa-miR-181b-5p; hsa-miR-493-5p; hsa-miR-637; hsa-miR-4481; hsa-miR-4516; hsa-miR-3126-5p; hsa-miR-3613-3p; hsa-miR-3926; hsa-miR-3621; hsa-miR-29a-5p; hsa-miR-760; hsa-miR-1304-3p; hsa…
Annotations derived over miRTarBase (Gene Ontology)	positive regulation of ERK1 and ERK2 cascade GO0070374	enriched	3.3e-05	4.48149	3.3e-05	0.0144205	285	hsa-miR-30e-3p; hsa-miR-139-3p; hsa-miR-6126; hsa-miR-100-5p; hsa-miR-125a-3p; hsa-miR-1183; hsa-miR-1224-3p; hsa-miR-3665; hsa-miR-1303; hsa-miR-1260b; hsa-miR-296-3p; hsa-miR-93-5p; hsa-miR-654-5p; hsa-miR-3620-5p; hsa-miR-4455; hsa-miR-1827; hsa-miR-16-2-3p; hsa-miR-4709-3p; hsa-miR-29b-3p; hsa-miR-151a-5p; hsa-miR-4763-3p; hsa-miR-1268a; hsa-miR-224-5p; hsa-miR-221-3p; hsa-miR-181b-5p; hsa-mi…
Annotations derived over miRTarBase (Gene Ontology)	negative regulation of cell cycle GO0045786	enriched	3.34e-05	4.47625	3.34e-05	0.0144205	137	hsa-miR-30e-3p; hsa-miR-100-5p; hsa-miR-1303; hsa-miR-1260b; hsa-miR-93-5p; hsa-miR-4455; hsa-miR-1827; hsa-miR-29b-3p; hsa-miR-221-3p; hsa-miR-181b-5p; hsa-miR-637; hsa-miR-505-3p; hsa-miR-3613-3p; hsa-miR-1304-3p; hsa-miR-149-3p; hsa-miR-4326; hsa-miR-452-5p; hsa-miR-4487; hsa-miR-664a-3p; hsa-miR-532-5p; hsa-miR-16-5p; hsa-miR-5006-3p; hsa-miR-24-3p; hsa-miR-7-1-3p; hsa-let-7b-3p; hsa-miR-29b-…
Annotations derived over miRTarBase (Gene Ontology)	E-box binding GO0070888	enriched	3.42e-05	4.46597	3.42e-05	0.0144205	165	hsa-miR-30e-3p; hsa-miR-139-3p; hsa-miR-125a-3p; hsa-miR-296-3p; hsa-miR-93-5p; hsa-miR-654-5p; hsa-miR-4455; hsa-miR-1827; hsa-miR-16-2-3p; hsa-miR-29b-3p; hsa-miR-151a-5p; hsa-miR-4763-3p; hsa-miR-224-5p; hsa-miR-637; hsa-miR-3613-3p; hsa-miR-5001-5p; hsa-miR-4465; hsa-miR-2467-3p; hsa-miR-1304-3p; hsa-miR-149-3p; hsa-miR-3129-3p; hsa-miR-452-5p; hsa-miR-4306; hsa-miR-16-5p; hsa-miR-135b-5p; hs…
Annotations derived over miRTarBase (Gene Ontology)	aspartic-type endopeptidase inhibitor activity GO0019828	enriched	3.45e-05	4.46218	3.45e-05	0.0144205	35	hsa-miR-1260b; hsa-miR-296-3p; hsa-miR-93-5p; hsa-miR-16-5p; hsa-miR-454-3p; hsa-miR-7-1-3p; hsa-miR-96-5p; hsa-miR-146a-5p; hsa-miR-23b-3p; hsa-miR-130b-3p; hsa-miR-148b-3p; hsa-miR-584-3p; hsa-miR-340-5p; hsa-miR-382-5p; hsa-miR-149-5p; hsa-miR-192-5p; hsa-miR-362-3p; hsa-miR-221-5p; hsa-miR-106b-3p; hsa-miR-126-3p; hsa-miR-484; hsa-miR-377-3p; hsa-miR-17-3p; hsa-miR-331-3p; hsa-miR-106b-5p; hs…
Annotations derived over miRTarBase (Gene Ontology)	regulation of macroautophagy GO0016241	enriched	3.49e-05	4.45717	3.49e-05	0.0144205	186	hsa-miR-30e-3p; hsa-miR-99b-5p; hsa-miR-100-5p; hsa-miR-125a-3p; hsa-miR-1183; hsa-miR-1224-3p; hsa-miR-1260b; hsa-miR-296-3p; hsa-miR-93-5p; hsa-miR-1827; hsa-miR-16-2-3p; hsa-miR-4709-3p; hsa-miR-29b-3p; hsa-miR-151a-5p; hsa-miR-224-5p; hsa-miR-221-3p; hsa-miR-181b-5p; hsa-miR-151b; hsa-miR-138-1-3p; hsa-miR-3126-5p; hsa-miR-3613-3p; hsa-miR-3926; hsa-miR-29a-5p; hsa-miR-1276; hsa-miR-664b-3p; …
Annotations derived over miRTarBase (Gene Ontology)	platelet alpha granule membrane GO0031092	enriched	3.76e-05	4.42481	3.76e-05	0.0149941	53	hsa-miR-1224-3p; hsa-miR-1260b; hsa-miR-93-5p; hsa-miR-29b-3p; hsa-miR-224-5p; hsa-miR-221-3p; hsa-miR-4516; hsa-miR-3613-3p; hsa-miR-29a-5p; hsa-miR-149-3p; hsa-miR-3129-3p; hsa-miR-16-5p; hsa-miR-5006-3p; hsa-miR-4530; hsa-miR-24-3p; hsa-miR-593-3p; hsa-miR-4780; hsa-miR-3149; hsa-miR-3689b-3p; hsa-miR-30a-5p; hsa-miR-4284; hsa-miR-1228-3p; hsa-miR-148b-3p; hsa-miR-30d-5p; hsa-miR-532-3p; hsa-m…
Annotations derived over miRTarBase (Gene Ontology)	regulation of autophagy of mitochondrion GO1903146	enriched	3.85e-05	4.41454	3.85e-05	0.0149941	50	hsa-miR-6126; hsa-miR-1303; hsa-miR-296-3p; hsa-miR-93-5p; hsa-miR-4763-3p; hsa-miR-505-3p; hsa-miR-4516; hsa-miR-664b-3p; hsa-miR-149-3p; hsa-miR-4306; hsa-miR-16-5p; hsa-miR-24-3p; hsa-miR-7-1-3p; hsa-let-7b-3p; hsa-miR-151a-3p; hsa-miR-4796-3p; hsa-miR-155-3p; hsa-miR-23a-3p; hsa-miR-1228-3p; hsa-miR-574-5p; hsa-miR-148b-3p; hsa-miR-532-3p; hsa-miR-149-5p; hsa-miR-182-5p; hsa-miR-4668-5p; hsa-…
Annotations derived over miRTarBase (Gene Ontology)	neuron migration GO0001764	enriched	4.02e-05	4.39577	4.02e-05	0.0150548	148	hsa-miR-30e-3p; hsa-miR-100-5p; hsa-miR-125a-3p; hsa-miR-1224-3p; hsa-miR-3665; hsa-miR-1303; hsa-miR-1260b; hsa-miR-296-3p; hsa-miR-93-5p; hsa-miR-550b-3p; hsa-miR-3620-5p; hsa-miR-1827; hsa-miR-16-2-3p; hsa-miR-4709-3p; hsa-miR-29b-3p; hsa-miR-4763-3p; hsa-miR-3940-3p; hsa-miR-224-5p; hsa-miR-221-3p; hsa-miR-181b-5p; hsa-miR-505-3p; hsa-miR-3126-5p; hsa-miR-3613-3p; hsa-miR-3926; hsa-miR-4465; …
Annotations derived over miRTarBase (Gene Ontology)	NF-kappaB binding GO0051059	enriched	4.14e-05	4.383	4.14e-05	0.0150548	101	hsa-miR-30e-3p; hsa-miR-139-3p; hsa-miR-100-5p; hsa-miR-125a-3p; hsa-miR-1224-3p; hsa-miR-1303; hsa-miR-296-3p; hsa-miR-93-5p; hsa-miR-4455; hsa-miR-1827; hsa-miR-29b-3p; hsa-miR-224-5p; hsa-miR-181b-5p; hsa-miR-4481; hsa-miR-29a-5p; hsa-miR-4465; hsa-miR-149-3p; hsa-miR-452-5p; hsa-miR-532-5p; hsa-miR-16-5p; hsa-miR-24-3p; hsa-let-7b-3p; hsa-miR-96-5p; hsa-miR-15a-5p; hsa-miR-146a-5p; hsa-miR-45…
Annotations derived over miRTarBase (Gene Ontology)	positive regulation of histone H3-K4 methylation GO0051571	enriched	4.18e-05	4.37882	4.18e-05	0.0150548	83	hsa-miR-30e-3p; hsa-miR-100-5p; hsa-miR-125a-3p; hsa-miR-1260b; hsa-miR-93-5p; hsa-miR-654-5p; hsa-miR-29b-3p; hsa-miR-224-5p; hsa-miR-221-3p; hsa-miR-3926; hsa-miR-4465; hsa-miR-1304-3p; hsa-miR-452-5p; hsa-miR-16-5p; hsa-miR-24-3p; hsa-miR-454-3p; hsa-miR-3127-5p; hsa-miR-15a-5p; hsa-miR-146a-5p; hsa-miR-30a-5p; hsa-miR-421; hsa-miR-130b-3p; hsa-miR-30a-3p; hsa-miR-933; hsa-miR-574-5p; hsa-miR-…
Annotations derived over miRTarBase (Gene Ontology)	dendrite development GO0016358	enriched	4.64e-05	4.33348	4.64e-05	0.0160971	89	hsa-miR-4654; hsa-miR-1260b; hsa-miR-296-3p; hsa-miR-3620-5p; hsa-miR-4709-3p; hsa-miR-29b-3p; hsa-miR-637; hsa-miR-505-3p; hsa-miR-4481; hsa-miR-4516; hsa-miR-3613-3p; hsa-miR-5001-5p; hsa-miR-4465; hsa-miR-1276; hsa-miR-664b-3p; hsa-miR-2467-3p; hsa-miR-1304-3p; hsa-miR-378g; hsa-miR-16-5p; hsa-miR-23c; hsa-miR-5006-3p; hsa-miR-24-3p; hsa-miR-7-1-3p; hsa-miR-6133; hsa-miR-4780; hsa-miR-3149; hs…
Annotations derived over miRTarBase (Gene Ontology)	immune response GO0006955	enriched	4.71e-05	4.32698	4.71e-05	0.0160971	310	hsa-miR-139-3p; hsa-miR-6126; hsa-miR-99b-5p; hsa-miR-1231; hsa-miR-4654; hsa-miR-100-5p; hsa-miR-125a-3p; hsa-miR-1183; hsa-miR-1224-3p; hsa-miR-3665; hsa-miR-1303; hsa-miR-1260b; hsa-miR-296-3p; hsa-miR-93-5p; hsa-miR-654-5p; hsa-miR-27b-5p; hsa-miR-550b-3p; hsa-miR-3620-5p; hsa-miR-660-5p; hsa-miR-1827; hsa-miR-16-2-3p; hsa-miR-29b-3p; hsa-miR-151a-5p; hsa-miR-4763-3p; hsa-miR-1268a; hsa-miR-3…
Annotations derived over miRTarBase (Gene Ontology)	cell-cell signaling GO0007267	enriched	4.82e-05	4.31695	4.82e-05	0.0160971	265	hsa-miR-30e-3p; hsa-miR-139-3p; hsa-miR-1231; hsa-miR-100-5p; hsa-miR-1183; hsa-miR-1224-3p; hsa-miR-3665; hsa-miR-1303; hsa-miR-296-3p; hsa-miR-93-5p; hsa-miR-654-5p; hsa-miR-550b-3p; hsa-miR-4455; hsa-miR-1827; hsa-miR-16-2-3p; hsa-miR-4709-3p; hsa-miR-29b-3p; hsa-miR-4763-3p; hsa-miR-224-5p; hsa-miR-221-3p; hsa-miR-181b-5p; hsa-miR-493-5p; hsa-miR-637; hsa-miR-505-3p; hsa-miR-138-1-3p; hsa-miR…
Annotations derived over miRTarBase (Gene Ontology)	negative regulation of gene expression GO0010629	enriched	5.22e-05	4.28233	5.22e-05	0.0164286	356	hsa-miR-30e-3p; hsa-miR-139-3p; hsa-miR-6126; hsa-miR-1231; hsa-miR-100-5p; hsa-miR-125a-3p; hsa-miR-6125; hsa-miR-1224-3p; hsa-miR-3665; hsa-miR-1303; hsa-miR-1260b; hsa-miR-296-3p; hsa-miR-93-5p; hsa-miR-654-5p; hsa-miR-27b-5p; hsa-miR-550b-3p; hsa-miR-3620-5p; hsa-miR-4455; hsa-miR-660-5p; hsa-miR-1827; hsa-miR-16-2-3p; hsa-miR-4709-3p; hsa-miR-29b-3p; hsa-miR-151a-5p; hsa-miR-4763-3p; hsa-miR…
Annotations derived over miRTarBase (Gene Ontology)	cytoplasmic microtubule organization GO0031122	enriched	5.23e-05	4.2815	5.23e-05	0.0164286	133	hsa-miR-30e-3p; hsa-miR-99b-5p; hsa-miR-1224-3p; hsa-miR-1260b; hsa-miR-93-5p; hsa-miR-27b-5p; hsa-miR-550b-3p; hsa-miR-4455; hsa-miR-660-5p; hsa-miR-1827; hsa-miR-221-3p; hsa-miR-181b-5p; hsa-miR-637; hsa-miR-3613-3p; hsa-miR-3926; hsa-miR-4465; hsa-miR-2467-3p; hsa-miR-1304-3p; hsa-miR-149-3p; hsa-miR-3129-3p; hsa-miR-452-5p; hsa-miR-4306; hsa-miR-16-5p; hsa-miR-1307-3p; hsa-miR-24-3p; hsa-miR-…
Annotations derived over miRTarBase (Gene Ontology)	positive regulation of cytokine production involved in inflammatory response GO1900017	enriched	5.36e-05	4.27084	5.36e-05	0.0164286	31	hsa-miR-221-3p; hsa-miR-664b-3p; hsa-miR-149-3p; hsa-miR-23c; hsa-miR-24-3p; hsa-miR-96-5p; hsa-miR-146a-5p; hsa-miR-3689b-3p; hsa-miR-23b-3p; hsa-miR-4284; hsa-miR-155-3p; hsa-miR-23a-3p; hsa-miR-340-5p; hsa-miR-149-5p; hsa-miR-155-5p; hsa-miR-4436b-5p; hsa-miR-1976; hsa-miR-192-5p; hsa-miR-30c-2-3p; hsa-miR-3663-5p; hsa-miR-320b; hsa-miR-484; hsa-miR-320c; hsa-miR-3689a-3p; hsa-miR-4722-3p; hsa…
Annotations derived over miRTarBase (Gene Ontology)	beta-adrenergic receptor kinase activity GO0047696	enriched	5.48e-05	4.26122	5.48e-05	0.0164286	39	hsa-miR-1303; hsa-miR-93-5p; hsa-miR-4455; hsa-miR-1827; hsa-miR-181b-5p; hsa-miR-505-3p; hsa-miR-4481; hsa-miR-3613-3p; hsa-miR-4465; hsa-miR-1304-3p; hsa-miR-378g; hsa-miR-23c; hsa-miR-361-5p; hsa-miR-4443; hsa-miR-4639-3p; hsa-miR-23b-3p; hsa-miR-421; hsa-miR-23a-3p; hsa-miR-574-5p; hsa-miR-340-5p; hsa-miR-1238-5p; hsa-miR-4668-5p; hsa-miR-339-5p; hsa-miR-181a-5p; hsa-miR-1976; hsa-miR-192-5p;…
Annotations derived over miRTarBase (Gene Ontology)	positive regulation of NF-kappaB transcription factor activity GO0051092	enriched	5.7e-05	4.24413	5.7e-05	0.0164286	286	hsa-miR-30e-3p; hsa-miR-139-3p; hsa-miR-6126; hsa-miR-1231; hsa-miR-100-5p; hsa-miR-125a-3p; hsa-miR-3665; hsa-miR-1303; hsa-miR-1260b; hsa-miR-296-3p; hsa-miR-93-5p; hsa-miR-654-5p; hsa-miR-4455; hsa-miR-1827; hsa-miR-16-2-3p; hsa-miR-4709-3p; hsa-miR-29b-3p; hsa-miR-4763-3p; hsa-miR-3940-3p; hsa-miR-224-5p; hsa-miR-221-3p; hsa-miR-181b-5p; hsa-miR-493-5p; hsa-miR-637; hsa-miR-505-3p; hsa-miR-44…
Annotations derived over miRTarBase (Gene Ontology)	exocytic vesicle GO0070382	enriched	5.74e-05	4.24109	5.74e-05	0.0164286	87	hsa-miR-30e-3p; hsa-miR-139-3p; hsa-miR-4654; hsa-miR-93-5p; hsa-miR-4455; hsa-miR-1827; hsa-miR-4763-3p; hsa-miR-493-5p; hsa-miR-505-3p; hsa-miR-4481; hsa-miR-4516; hsa-miR-3926; hsa-miR-1304-3p; hsa-miR-149-3p; hsa-miR-3129-3p; hsa-miR-4487; hsa-miR-4306; hsa-miR-16-5p; hsa-miR-1307-3p; hsa-miR-5006-3p; hsa-miR-24-3p; hsa-miR-593-3p; hsa-miR-7-1-3p; hsa-let-7b-3p; hsa-miR-4780; hsa-miR-3149; hs…
Annotations derived over miRTarBase (Gene Ontology)	double-stranded RNA binding GO0003725	enriched	6.02e-05	4.2204	6.02e-05	0.0164286	231	hsa-miR-30e-3p; hsa-miR-139-3p; hsa-miR-4654; hsa-miR-125a-3p; hsa-miR-1183; hsa-miR-6125; hsa-miR-1224-3p; hsa-miR-3665; hsa-miR-1260b; hsa-miR-296-3p; hsa-miR-93-5p; hsa-miR-654-5p; hsa-miR-550b-3p; hsa-miR-1827; hsa-miR-16-2-3p; hsa-miR-29b-3p; hsa-miR-151a-5p; hsa-miR-4763-3p; hsa-miR-221-3p; hsa-miR-181b-5p; hsa-miR-505-3p; hsa-miR-4516; hsa-miR-3126-5p; hsa-miR-3613-3p; hsa-miR-3926; hsa-mi…
Annotations derived over miRTarBase (Gene Ontology)	regulation of actin cytoskeleton organization GO0032956	enriched	6.1e-05	4.21467	6.1e-05	0.0164286	231	hsa-miR-30e-3p; hsa-miR-139-3p; hsa-miR-99b-5p; hsa-miR-4654; hsa-miR-100-5p; hsa-miR-125a-3p; hsa-miR-3665; hsa-miR-1303; hsa-miR-1260b; hsa-miR-296-3p; hsa-miR-93-5p; hsa-miR-654-5p; hsa-miR-27b-5p; hsa-miR-4455; hsa-miR-1827; hsa-miR-29b-3p; hsa-miR-4763-3p; hsa-miR-224-5p; hsa-miR-221-3p; hsa-miR-181b-5p; hsa-miR-493-5p; hsa-miR-637; hsa-miR-138-1-3p; hsa-miR-4516; hsa-miR-3613-3p; hsa-miR-50…
Annotations derived over miRTarBase (Gene Ontology)	negative regulation of protein kinase activity GO0006469	enriched	6.2e-05	4.20761	6.2e-05	0.0164286	197	hsa-miR-30e-3p; hsa-miR-139-3p; hsa-miR-99b-5p; hsa-miR-100-5p; hsa-miR-125a-3p; hsa-miR-1183; hsa-miR-1224-3p; hsa-miR-1303; hsa-miR-1260b; hsa-miR-296-3p; hsa-miR-93-5p; hsa-miR-3620-5p; hsa-miR-4455; hsa-miR-1827; hsa-miR-16-2-3p; hsa-miR-29b-3p; hsa-miR-4763-3p; hsa-miR-224-5p; hsa-miR-221-3p; hsa-miR-181b-5p; hsa-miR-493-5p; hsa-miR-637; hsa-miR-138-1-3p; hsa-miR-4516; hsa-miR-3613-3p; hsa-m…
Annotations derived over miRTarBase (Gene Ontology)	microtubule binding GO0008017	enriched	6.24e-05	4.20482	6.24e-05	0.0164286	324	hsa-miR-30e-3p; hsa-miR-139-3p; hsa-miR-1231; hsa-miR-4654; hsa-miR-100-5p; hsa-miR-125a-3p; hsa-miR-1183; hsa-miR-1224-3p; hsa-miR-3665; hsa-miR-1303; hsa-miR-1260b; hsa-miR-296-3p; hsa-miR-93-5p; hsa-miR-654-5p; hsa-miR-27b-5p; hsa-miR-550b-3p; hsa-miR-3620-5p; hsa-miR-4455; hsa-miR-660-5p; hsa-miR-1827; hsa-miR-4709-3p; hsa-miR-29b-3p; hsa-miR-151a-5p; hsa-miR-4763-3p; hsa-miR-3940-3p; hsa-miR…
Annotations derived over miRTarBase (Gene Ontology)	response to transforming growth factor beta GO0071559	enriched	6.29e-05	4.20135	6.29e-05	0.0164286	58	hsa-miR-30e-3p; hsa-miR-1260b; hsa-miR-93-5p; hsa-miR-4455; hsa-miR-224-5p; hsa-miR-181b-5p; hsa-miR-637; hsa-miR-149-3p; hsa-miR-452-5p; hsa-miR-4487; hsa-miR-532-5p; hsa-miR-16-5p; hsa-miR-5006-3p; hsa-miR-454-3p; hsa-miR-146a-5p; hsa-miR-30a-5p; hsa-miR-4449; hsa-miR-421; hsa-miR-4488; hsa-miR-130b-3p; hsa-miR-4796-3p; hsa-miR-30a-3p; hsa-miR-933; hsa-miR-574-5p; hsa-miR-148b-3p; hsa-miR-584-3…
Annotations derived over miRTarBase (Gene Ontology)	kinase activity GO0016301	enriched	6.36e-05	4.19654	6.36e-05	0.0164286	246	hsa-miR-139-3p; hsa-miR-6126; hsa-miR-99b-5p; hsa-miR-4654; hsa-miR-100-5p; hsa-miR-125a-3p; hsa-miR-1183; hsa-miR-6125; hsa-miR-1224-3p; hsa-miR-3665; hsa-miR-1303; hsa-miR-1260b; hsa-miR-93-5p; hsa-miR-27b-5p; hsa-miR-550b-3p; hsa-miR-1827; hsa-miR-4709-3p; hsa-miR-29b-3p; hsa-miR-4763-3p; hsa-miR-1268a; hsa-miR-224-5p; hsa-miR-221-3p; hsa-miR-181b-5p; hsa-miR-637; hsa-miR-505-3p; hsa-miR-138-1…
Annotations derived over miRTarBase (Gene Ontology)	MyD88-dependent toll-like receptor signaling pathway GO0002755	enriched	6.44e-05	4.19111	6.44e-05	0.0164286	137	hsa-miR-6126; hsa-miR-100-5p; hsa-miR-125a-3p; hsa-miR-296-3p; hsa-miR-93-5p; hsa-miR-4455; hsa-miR-1827; hsa-miR-4709-3p; hsa-miR-4763-3p; hsa-miR-3940-3p; hsa-miR-221-3p; hsa-miR-181b-5p; hsa-miR-4516; hsa-miR-29a-5p; hsa-miR-4465; hsa-miR-1276; hsa-miR-664b-3p; hsa-miR-2467-3p; hsa-miR-760; hsa-miR-1304-3p; hsa-miR-149-3p; hsa-miR-452-5p; hsa-miR-532-5p; hsa-miR-16-5p; hsa-miR-23c; hsa-miR-135…
Annotations derived over miRTarBase (Gene Ontology)	neurogenesis GO0022008	enriched	7.85e-05	4.10513	7.85e-05	0.0191731	82	hsa-miR-1303; hsa-miR-1260b; hsa-miR-93-5p; hsa-miR-4763-3p; hsa-miR-224-5p; hsa-miR-637; hsa-miR-4516; hsa-miR-3126-5p; hsa-miR-3613-3p; hsa-miR-5001-5p; hsa-miR-4465; hsa-miR-664b-3p; hsa-miR-1304-3p; hsa-miR-149-3p; hsa-miR-4306; hsa-miR-16-5p; hsa-miR-5006-3p; hsa-miR-361-5p; hsa-miR-24-3p; hsa-miR-454-3p; hsa-miR-6133; hsa-miR-29b-1-5p; hsa-miR-15a-5p; hsa-miR-146a-5p; hsa-miR-3150b-3p; hsa-…
Annotations derived over miRTarBase (Gene Ontology)	positive regulation of protein complex assembly GO0031334	enriched	7.93e-05	4.10073	7.93e-05	0.0191731	159	hsa-miR-30e-3p; hsa-miR-100-5p; hsa-miR-125a-3p; hsa-miR-1303; hsa-miR-296-3p; hsa-miR-93-5p; hsa-miR-3620-5p; hsa-miR-16-2-3p; hsa-miR-29b-3p; hsa-miR-4763-3p; hsa-miR-224-5p; hsa-miR-221-3p; hsa-miR-181b-5p; hsa-miR-493-5p; hsa-miR-4481; hsa-miR-4516; hsa-miR-3126-5p; hsa-miR-3613-3p; hsa-miR-3926; hsa-miR-29a-5p; hsa-miR-4465; hsa-miR-2467-3p; hsa-miR-760; hsa-miR-149-3p; hsa-miR-452-5p; hsa-m…
Annotations derived over miRTarBase (Gene Ontology)	proteasome regulatory particle, lid subcomplex GO0008541	enriched	7.94e-05	4.10018	7.94e-05	0.0191731	45	hsa-miR-93-5p; hsa-miR-4455; hsa-miR-4763-3p; hsa-miR-224-5p; hsa-miR-4481; hsa-miR-4516; hsa-miR-3613-3p; hsa-miR-1276; hsa-miR-760; hsa-miR-149-3p; hsa-miR-4326; hsa-miR-16-5p; hsa-miR-24-3p; hsa-miR-6133; hsa-miR-3689b-3p; hsa-miR-23b-3p; hsa-miR-625-5p; hsa-miR-584-3p; hsa-miR-186-5p; hsa-miR-149-5p; hsa-miR-4668-5p; hsa-miR-425-5p; hsa-miR-363-5p; hsa-miR-877-5p; hsa-miR-93-3p; hsa-miR-30c-2…
Annotations derived over miRTarBase (Gene Ontology)	CD40 signaling pathway GO0023035	enriched	8.06e-05	4.09366	8.06e-05	0.0191731	36	hsa-miR-30e-3p; hsa-miR-6126; hsa-miR-93-5p; hsa-miR-4455; hsa-miR-29b-3p; hsa-miR-224-5p; hsa-miR-637; hsa-miR-149-3p; hsa-miR-24-3p; hsa-miR-146a-5p; hsa-miR-455-3p; hsa-miR-130b-3p; hsa-miR-4796-3p; hsa-miR-625-5p; hsa-miR-30a-3p; hsa-miR-574-5p; hsa-miR-148b-3p; hsa-miR-31-5p; hsa-miR-340-5p; hsa-miR-186-5p; hsa-miR-192-5p; hsa-miR-648; hsa-miR-221-5p; hsa-miR-769-5p; hsa-miR-484; hsa-miR-17-…
Annotations derived over miRTarBase (Gene Ontology)	protein kinase B binding GO0043422	enriched	8.28e-05	4.08197	8.28e-05	0.0193678	38	hsa-miR-100-5p; hsa-miR-93-5p; hsa-miR-4455; hsa-miR-1827; hsa-miR-3940-3p; hsa-miR-4516; hsa-miR-664b-3p; hsa-miR-149-3p; hsa-miR-4306; hsa-miR-16-5p; hsa-miR-135b-5p; hsa-miR-24-3p; hsa-miR-6133; hsa-miR-96-5p; hsa-miR-146a-5p; hsa-miR-455-3p; hsa-miR-3689b-3p; hsa-miR-4284; hsa-miR-130b-3p; hsa-miR-574-5p; hsa-miR-340-5p; hsa-miR-4668-5p; hsa-miR-363-5p; hsa-miR-4448; hsa-miR-192-5p; hsa-miR-3…
Annotations derived over miRTarBase (Gene Ontology)	RNA polymerase II distal enhancer sequence-specific DNA binding GO0000980	enriched	9.13e-05	4.03953	9.13e-05	0.0208525	248	hsa-miR-30e-3p; hsa-miR-139-3p; hsa-miR-99b-5p; hsa-miR-100-5p; hsa-miR-125a-3p; hsa-miR-1183; hsa-miR-1224-3p; hsa-miR-3665; hsa-miR-1303; hsa-miR-1260b; hsa-miR-296-3p; hsa-miR-93-5p; hsa-miR-654-5p; hsa-miR-27b-5p; hsa-miR-550b-3p; hsa-miR-1827; hsa-miR-29b-3p; hsa-miR-151a-5p; hsa-miR-4763-3p; hsa-miR-224-5p; hsa-miR-221-3p; hsa-miR-181b-5p; hsa-miR-493-5p; hsa-miR-637; hsa-miR-505-3p; hsa-mi…
Annotations derived over miRTarBase (Gene Ontology)	cell division GO0051301	enriched	9.21e-05	4.03574	9.21e-05	0.0208525	129	hsa-miR-139-3p; hsa-miR-4654; hsa-miR-100-5p; hsa-miR-1183; hsa-miR-1224-3p; hsa-miR-1260b; hsa-miR-296-3p; hsa-miR-654-5p; hsa-miR-1827; hsa-miR-4763-3p; hsa-miR-221-3p; hsa-miR-181b-5p; hsa-miR-637; hsa-miR-505-3p; hsa-miR-3126-5p; hsa-miR-3613-3p; hsa-miR-3926; hsa-miR-2467-3p; hsa-miR-760; hsa-miR-149-3p; hsa-miR-452-5p; hsa-miR-16-5p; hsa-miR-4456; hsa-miR-23c; hsa-miR-5006-3p; hsa-miR-4530;…
Annotations derived over miRTarBase (Gene Ontology)	miRNA binding GO0035198	enriched	0.000102	3.9914	0.000102	0.0213494	198	hsa-miR-139-3p; hsa-miR-100-5p; hsa-miR-125a-3p; hsa-miR-6125; hsa-miR-1224-3p; hsa-miR-3665; hsa-miR-1260b; hsa-miR-296-3p; hsa-miR-93-5p; hsa-miR-654-5p; hsa-miR-550b-3p; hsa-miR-660-5p; hsa-miR-1827; hsa-miR-16-2-3p; hsa-miR-4709-3p; hsa-miR-29b-3p; hsa-miR-151a-5p; hsa-miR-4763-3p; hsa-miR-221-3p; hsa-miR-637; hsa-miR-4481; hsa-miR-3126-5p; hsa-miR-3613-3p; hsa-miR-5001-5p; hsa-miR-3926; hsa-…
Annotations derived over miRTarBase (Gene Ontology)	Spemann organizer formation GO0060061	enriched	0.000102	3.9914	0.000102	0.0213494	11	hsa-miR-505-3p; hsa-miR-149-3p; hsa-miR-24-3p; hsa-miR-7-1-3p; hsa-let-7b-3p; hsa-miR-23a-3p; hsa-miR-574-5p; hsa-miR-148b-3p; hsa-miR-149-5p; hsa-miR-22-3p; hsa-miR-200b-3p
Annotations derived over miRTarBase (Gene Ontology)	anteriorposterior axis specification, embryo GO0008595	enriched	0.000102	3.9914	0.000102	0.0213494	11	hsa-miR-1827; hsa-miR-505-3p; hsa-miR-24-3p; hsa-miR-7-1-3p; hsa-let-7b-3p; hsa-miR-23a-3p; hsa-miR-574-5p; hsa-miR-148b-3p; hsa-miR-149-5p; hsa-miR-22-3p; hsa-miR-1226-3p
Annotations derived over miRTarBase (Gene Ontology)	regulation of hematopoietic stem cell differentiation GO1902036	enriched	0.000107	3.97062	0.000107	0.0213494	176	hsa-miR-30e-3p; hsa-miR-6126; hsa-miR-100-5p; hsa-miR-1183; hsa-miR-1224-3p; hsa-miR-1303; hsa-miR-93-5p; hsa-miR-654-5p; hsa-miR-550b-3p; hsa-miR-1827; hsa-miR-4709-3p; hsa-miR-29b-3p; hsa-miR-4763-3p; hsa-miR-224-5p; hsa-miR-221-3p; hsa-miR-505-3p; hsa-miR-4481; hsa-miR-4516; hsa-miR-3613-3p; hsa-miR-5001-5p; hsa-miR-3926; hsa-miR-3621; hsa-miR-1276; hsa-miR-6724-5p; hsa-miR-760; hsa-miR-1304-3…
Annotations derived over miRTarBase (Gene Ontology)	chondroitin sulfate binding GO0035374	enriched	0.00011	3.95861	0.00011	0.0213494	47	hsa-miR-1260b; hsa-miR-93-5p; hsa-miR-654-5p; hsa-miR-4763-3p; hsa-miR-3126-5p; hsa-miR-5001-5p; hsa-miR-4487; hsa-miR-16-5p; hsa-miR-4456; hsa-miR-454-3p; hsa-miR-593-3p; hsa-miR-7-1-3p; hsa-miR-130b-3p; hsa-miR-155-3p; hsa-miR-574-5p; hsa-miR-148b-3p; hsa-miR-382-5p; hsa-miR-4283; hsa-miR-155-5p; hsa-miR-4632-3p; hsa-miR-192-5p; hsa-miR-663a; hsa-miR-320b; hsa-miR-221-5p; hsa-miR-484; hsa-miR-3…
Annotations derived over miRTarBase (Gene Ontology)	protein localization to plasma membrane GO0072659	enriched	0.000111	3.95468	0.000111	0.0213494	258	hsa-miR-30e-3p; hsa-miR-139-3p; hsa-miR-6126; hsa-miR-4654; hsa-miR-100-5p; hsa-miR-125a-3p; hsa-miR-1224-3p; hsa-miR-1303; hsa-miR-1260b; hsa-miR-93-5p; hsa-miR-4455; hsa-miR-660-5p; hsa-miR-1827; hsa-miR-4709-3p; hsa-miR-29b-3p; hsa-miR-4763-3p; hsa-miR-1268a; hsa-miR-224-5p; hsa-miR-221-3p; hsa-miR-493-5p; hsa-miR-138-1-3p; hsa-miR-4516; hsa-miR-3126-5p; hsa-miR-3613-3p; hsa-miR-3926; hsa-miR-…
Annotations derived over miRTarBase (Gene Ontology)	regulation of immune response GO0050776	enriched	0.000114	3.9431	0.000114	0.0213494	243	hsa-miR-30e-3p; hsa-miR-139-3p; hsa-miR-6126; hsa-miR-99b-5p; hsa-miR-125a-3p; hsa-miR-1224-3p; hsa-miR-3665; hsa-miR-1303; hsa-miR-1260b; hsa-miR-296-3p; hsa-miR-93-5p; hsa-miR-654-5p; hsa-miR-550b-3p; hsa-miR-3620-5p; hsa-miR-4455; hsa-miR-1827; hsa-miR-16-2-3p; hsa-miR-29b-3p; hsa-miR-151a-5p; hsa-miR-4763-3p; hsa-miR-1268a; hsa-miR-3940-3p; hsa-miR-224-5p; hsa-miR-221-3p; hsa-miR-181b-5p; hsa…
Annotations derived over miRTarBase (Gene Ontology)	microtubule anchoring at centrosome GO0034454	enriched	0.000116	3.93554	0.000116	0.0213494	76	hsa-miR-30e-3p; hsa-miR-1224-3p; hsa-miR-1260b; hsa-miR-93-5p; hsa-miR-27b-5p; hsa-miR-1827; hsa-miR-181b-5p; hsa-miR-3613-3p; hsa-miR-4465; hsa-miR-2467-3p; hsa-miR-1304-3p; hsa-miR-149-3p; hsa-miR-452-5p; hsa-miR-16-5p; hsa-miR-1307-3p; hsa-miR-361-5p; hsa-miR-24-3p; hsa-miR-4780; hsa-miR-455-3p; hsa-miR-3689b-3p; hsa-miR-4639-3p; hsa-miR-32-3p; hsa-miR-4284; hsa-miR-130b-3p; hsa-miR-4796-3p; h…
Annotations derived over miRTarBase (Gene Ontology)	mitochondrial inner membrane GO0005743	enriched	0.000116	3.93554	0.000116	0.0213494	341	hsa-miR-30e-3p; hsa-miR-139-3p; hsa-miR-6126; hsa-miR-99b-5p; hsa-miR-1231; hsa-miR-4654; hsa-miR-100-5p; hsa-miR-125a-3p; hsa-miR-1183; hsa-miR-6125; hsa-miR-1224-3p; hsa-miR-3665; hsa-miR-1303; hsa-miR-1260b; hsa-miR-296-3p; hsa-miR-93-5p; hsa-miR-654-5p; hsa-miR-27b-5p; hsa-miR-3620-5p; hsa-miR-4455; hsa-miR-1827; hsa-miR-16-2-3p; hsa-miR-4709-3p; hsa-miR-29b-3p; hsa-miR-151a-5p; hsa-miR-4763-…
Annotations derived over miRTarBase (Gene Ontology)	endosome membrane GO0010008	enriched	0.000117	3.93181	0.000117	0.0213494	260	hsa-miR-30e-3p; hsa-miR-139-3p; hsa-miR-100-5p; hsa-miR-125a-3p; hsa-miR-1183; hsa-miR-1224-3p; hsa-miR-3665; hsa-miR-1260b; hsa-miR-296-3p; hsa-miR-93-5p; hsa-miR-654-5p; hsa-miR-1827; hsa-miR-4709-3p; hsa-miR-29b-3p; hsa-miR-4763-3p; hsa-miR-3940-3p; hsa-miR-224-5p; hsa-miR-221-3p; hsa-miR-181b-5p; hsa-miR-493-5p; hsa-miR-505-3p; hsa-miR-4481; hsa-miR-4516; hsa-miR-3126-5p; hsa-miR-3613-3p; hsa…
Annotations derived over miRTarBase (Gene Ontology)	negative regulation of cysteine-type endopeptidase activity involved in apoptotic process GO0043154	enriched	0.000118	3.92812	0.000118	0.0213494	214	hsa-miR-30e-3p; hsa-miR-6126; hsa-miR-4654; hsa-miR-100-5p; hsa-miR-125a-3p; hsa-miR-1183; hsa-miR-1224-3p; hsa-miR-3665; hsa-miR-1260b; hsa-miR-296-3p; hsa-miR-93-5p; hsa-miR-3620-5p; hsa-miR-1827; hsa-miR-16-2-3p; hsa-miR-29b-3p; hsa-miR-4763-3p; hsa-miR-3940-3p; hsa-miR-221-3p; hsa-miR-181b-5p; hsa-miR-493-5p; hsa-miR-637; hsa-miR-505-3p; hsa-miR-138-1-3p; hsa-miR-4516; hsa-miR-3126-5p; hsa-mi…
Annotations derived over miRTarBase (Gene Ontology)	negative regulation of intracellular estrogen receptor signaling pathway GO0033147	enriched	0.000119	3.92445	0.000119	0.0213494	45	hsa-miR-139-3p; hsa-miR-125a-3p; hsa-miR-221-3p; hsa-miR-181b-5p; hsa-miR-3926; hsa-miR-4465; hsa-miR-1304-3p; hsa-miR-664a-3p; hsa-miR-16-5p; hsa-miR-361-5p; hsa-miR-24-3p; hsa-miR-454-3p; hsa-miR-593-3p; hsa-miR-3149; hsa-miR-15a-5p; hsa-miR-146a-5p; hsa-miR-3150b-3p; hsa-miR-30a-5p; hsa-miR-4284; hsa-miR-421; hsa-miR-130b-3p; hsa-miR-23a-3p; hsa-miR-186-5p; hsa-miR-155-5p; hsa-miR-4726-3p; hsa…
Annotations derived over miRTarBase (Gene Ontology)	carbohydrate phosphorylation GO0046835	enriched	0.000119	3.92445	0.000119	0.0213494	21	hsa-miR-99b-5p; hsa-miR-93-5p; hsa-miR-1827; hsa-miR-3613-3p; hsa-miR-2467-3p; hsa-miR-149-3p; hsa-miR-3129-3p; hsa-miR-4487; hsa-miR-454-3p; hsa-miR-455-3p; hsa-miR-3689b-3p; hsa-miR-30a-5p; hsa-miR-23b-3p; hsa-miR-130b-3p; hsa-miR-4668-5p; hsa-miR-3689a-3p; hsa-miR-106b-5p; hsa-miR-301a-3p; hsa-miR-25-5p; hsa-miR-130a-3p; hsa-miR-19b-3p
Annotations derived over miRTarBase (Gene Ontology)	signal peptidase complex GO0005787	enriched	0.00012	3.92082	0.00012	0.0213494	18	hsa-miR-93-5p; hsa-miR-637; hsa-miR-4481; hsa-miR-16-5p; hsa-miR-3149; hsa-miR-455-3p; hsa-miR-30a-5p; hsa-miR-1228-3p; hsa-miR-1238-5p; hsa-miR-363-5p; hsa-miR-155-5p; hsa-miR-1976; hsa-miR-192-5p; hsa-miR-362-3p; hsa-miR-484; hsa-miR-224-3p; hsa-miR-106b-5p; hsa-miR-140-5p
Annotations derived over miRTarBase (Gene Ontology)	establishment of endothelial intestinal barrier GO0090557	enriched	0.000121	3.91721	0.000121	0.0213494	79	hsa-miR-100-5p; hsa-miR-93-5p; hsa-miR-4455; hsa-miR-16-2-3p; hsa-miR-221-3p; hsa-miR-3126-5p; hsa-miR-2467-3p; hsa-miR-149-3p; hsa-miR-4306; hsa-miR-16-5p; hsa-miR-24-3p; hsa-miR-454-3p; hsa-miR-7-1-3p; hsa-miR-15a-5p; hsa-miR-455-3p; hsa-miR-3689b-3p; hsa-miR-4284; hsa-miR-130b-3p; hsa-miR-4796-3p; hsa-miR-574-5p; hsa-miR-148b-3p; hsa-miR-31-5p; hsa-miR-532-3p; hsa-miR-149-5p; hsa-miR-4668-5p; …
Annotations derived over miRTarBase (Gene Ontology)	digestion GO0007586	enriched	0.000122	3.91364	0.000122	0.0213494	15	hsa-miR-637; hsa-miR-4481; hsa-miR-1304-3p; hsa-miR-1307-3p; hsa-miR-32-3p; hsa-miR-4284; hsa-miR-421; hsa-miR-130b-3p; hsa-miR-23a-3p; hsa-miR-148b-3p; hsa-miR-1238-5p; hsa-miR-4668-5p; hsa-miR-362-3p; hsa-miR-193b-3p; hsa-miR-130a-3p
Annotations derived over miRTarBase (Gene Ontology)	fatty-acyl-CoA biosynthetic process GO0046949	enriched	0.000122	3.91364	0.000122	0.0213494	79	hsa-miR-1224-3p; hsa-miR-1303; hsa-miR-1260b; hsa-miR-296-3p; hsa-miR-93-5p; hsa-miR-654-5p; hsa-miR-4763-3p; hsa-miR-1268a; hsa-miR-181b-5p; hsa-miR-493-5p; hsa-miR-505-3p; hsa-miR-149-3p; hsa-miR-4487; hsa-miR-15b-3p; hsa-miR-4306; hsa-miR-532-5p; hsa-miR-16-5p; hsa-miR-361-5p; hsa-miR-24-3p; hsa-miR-4466; hsa-miR-15a-5p; hsa-miR-455-3p; hsa-miR-3689b-3p; hsa-miR-30a-5p; hsa-miR-4284; hsa-miR-4…
Annotations derived over miRTarBase (Gene Ontology)	negative regulation of fatty acid biosynthetic process GO0045717	enriched	0.000125	3.90309	0.000125	0.0213494	48	hsa-miR-125a-3p; hsa-miR-93-5p; hsa-miR-654-5p; hsa-miR-1827; hsa-miR-4516; hsa-miR-3613-3p; hsa-miR-3926; hsa-miR-4465; hsa-miR-149-3p; hsa-miR-16-5p; hsa-miR-24-3p; hsa-miR-593-3p; hsa-miR-96-5p; hsa-miR-15a-5p; hsa-miR-146a-5p; hsa-miR-3689b-3p; hsa-miR-30a-5p; hsa-miR-4284; hsa-miR-1228-3p; hsa-miR-584-3p; hsa-miR-30d-5p; hsa-miR-31-5p; hsa-miR-186-5p; hsa-miR-4726-3p; hsa-miR-339-5p; hsa-miR…
Annotations derived over miRTarBase (Gene Ontology)	tube development GO0035295	enriched	0.000128	3.89279	0.000128	0.0213494	13	hsa-miR-654-5p; hsa-miR-4455; hsa-miR-149-3p; hsa-miR-24-3p; hsa-miR-3689b-3p; hsa-miR-30a-5p; hsa-miR-4284; hsa-miR-574-5p; hsa-miR-31-5p; hsa-miR-192-5p; hsa-miR-30c-2-3p; hsa-miR-3689a-3p; hsa-miR-17-3p
Annotations derived over miRTarBase (Gene Ontology)	promoter-specific chromatin binding GO1990841	enriched	0.000129	3.88941	0.000129	0.0213494	172	hsa-miR-30e-3p; hsa-miR-139-3p; hsa-miR-4654; hsa-miR-100-5p; hsa-miR-125a-3p; hsa-miR-1183; hsa-miR-1224-3p; hsa-miR-1260b; hsa-miR-296-3p; hsa-miR-93-5p; hsa-miR-654-5p; hsa-miR-3620-5p; hsa-miR-4455; hsa-miR-16-2-3p; hsa-miR-29b-3p; hsa-miR-151a-5p; hsa-miR-4763-3p; hsa-miR-221-3p; hsa-miR-493-5p; hsa-miR-505-3p; hsa-miR-4481; hsa-miR-4516; hsa-miR-3613-3p; hsa-miR-5001-5p; hsa-miR-3926; hsa-m…
Annotations derived over miRTarBase (Gene Ontology)	regulation of mRNA 3-end processing GO0031440	enriched	0.000134	3.8729	0.000134	0.0213494	34	hsa-miR-30e-3p; hsa-miR-93-5p; hsa-miR-1827; hsa-miR-4709-3p; hsa-miR-181b-5p; hsa-miR-149-3p; hsa-miR-16-5p; hsa-miR-24-3p; hsa-miR-7-1-3p; hsa-miR-96-5p; hsa-miR-455-3p; hsa-miR-3689b-3p; hsa-miR-30a-5p; hsa-miR-4284; hsa-miR-130b-3p; hsa-miR-30a-3p; hsa-miR-4526; hsa-miR-30d-5p; hsa-miR-382-5p; hsa-miR-182-5p; hsa-miR-155-5p; hsa-miR-877-5p; hsa-miR-181a-5p; hsa-miR-3689a-3p; hsa-miR-183-5p; h…
Annotations derived over miRTarBase (Gene Ontology)	chromosome organization GO0051276	enriched	0.000134	3.8729	0.000134	0.0213494	54	hsa-miR-30e-3p; hsa-miR-125a-3p; hsa-miR-93-5p; hsa-miR-1827; hsa-miR-16-2-3p; hsa-miR-29b-3p; hsa-miR-151a-5p; hsa-miR-221-3p; hsa-miR-181b-5p; hsa-miR-5001-5p; hsa-miR-29a-5p; hsa-miR-16-5p; hsa-miR-135b-5p; hsa-miR-24-3p; hsa-miR-96-5p; hsa-miR-3127-5p; hsa-miR-455-3p; hsa-miR-23b-3p; hsa-miR-30a-3p; hsa-miR-23a-3p; hsa-miR-30d-5p; hsa-miR-186-5p; hsa-miR-532-3p; hsa-miR-182-5p; hsa-miR-4668-5…
Annotations derived over miRTarBase (Gene Ontology)	proteasome accessory complex GO0022624	enriched	0.000134	3.8729	0.000134	0.0213494	54	hsa-miR-93-5p; hsa-miR-1827; hsa-miR-4763-3p; hsa-miR-224-5p; hsa-miR-221-3p; hsa-miR-4481; hsa-miR-4516; hsa-miR-3613-3p; hsa-miR-1276; hsa-miR-760; hsa-miR-16-5p; hsa-miR-361-5p; hsa-miR-24-3p; hsa-miR-6133; hsa-miR-15a-5p; hsa-miR-23b-3p; hsa-miR-4284; hsa-miR-625-5p; hsa-miR-23a-3p; hsa-miR-186-5p; hsa-miR-532-3p; hsa-miR-149-5p; hsa-miR-4668-5p; hsa-miR-425-5p; hsa-miR-877-5p; hsa-miR-93-3p;…
Annotations derived over miRTarBase (Gene Ontology)	Edg-2 lysophosphatidic acid receptor binding GO0031755	enriched	0.000136	3.86646	0.000136	0.0213494	19	hsa-miR-1827; hsa-miR-181b-5p; hsa-miR-3613-3p; hsa-miR-4465; hsa-miR-23c; hsa-miR-24-3p; hsa-miR-4443; hsa-miR-4639-3p; hsa-miR-23b-3p; hsa-miR-23a-3p; hsa-miR-340-5p; hsa-miR-186-5p; hsa-miR-4668-5p; hsa-miR-181a-5p; hsa-miR-769-5p; hsa-miR-4514; hsa-miR-140-5p; hsa-miR-127-3p; hsa-miR-593-5p
Annotations derived over miRTarBase (Gene Ontology)	anteriorposterior pattern specification GO0009952	enriched	0.000138	3.86012	0.000138	0.0213494	154	hsa-miR-99b-5p; hsa-miR-4654; hsa-miR-100-5p; hsa-miR-125a-3p; hsa-miR-1183; hsa-miR-1224-3p; hsa-miR-3665; hsa-miR-296-3p; hsa-miR-93-5p; hsa-miR-654-5p; hsa-miR-550b-3p; hsa-miR-1827; hsa-miR-29b-3p; hsa-miR-151a-5p; hsa-miR-4763-3p; hsa-miR-224-5p; hsa-miR-221-3p; hsa-miR-181b-5p; hsa-miR-637; hsa-miR-151b; hsa-miR-505-3p; hsa-miR-4516; hsa-miR-3613-3p; hsa-miR-1304-3p; hsa-miR-149-3p; hsa-miR…
Annotations derived over miRTarBase (Gene Ontology)	glutaminyl-tRNAGln biosynthesis via transamidation GO0070681	enriched	0.000139	3.85699	0.000139	0.0213494	12	hsa-miR-1304-3p; hsa-miR-1307-3p; hsa-miR-3127-5p; hsa-miR-30a-5p; hsa-miR-4284; hsa-miR-340-3p; hsa-miR-1976; hsa-miR-192-5p; hsa-miR-769-5p; hsa-miR-130b-5p; hsa-miR-200b-3p; hsa-miR-4722-3p
Annotations derived over miRTarBase (Gene Ontology)	glutaminyl-tRNA synthase glutamine-hydrolyzing activity GO0050567	enriched	0.000139	3.85699	0.000139	0.0213494	12	hsa-miR-1304-3p; hsa-miR-1307-3p; hsa-miR-3127-5p; hsa-miR-30a-5p; hsa-miR-4284; hsa-miR-340-3p; hsa-miR-1976; hsa-miR-192-5p; hsa-miR-769-5p; hsa-miR-130b-5p; hsa-miR-200b-3p; hsa-miR-4722-3p
Annotations derived over miRTarBase (Gene Ontology)	glutamyl-tRNAGln amidotransferase complex GO0030956	enriched	0.000139	3.85699	0.000139	0.0213494	12	hsa-miR-1304-3p; hsa-miR-1307-3p; hsa-miR-3127-5p; hsa-miR-30a-5p; hsa-miR-4284; hsa-miR-340-3p; hsa-miR-1976; hsa-miR-192-5p; hsa-miR-769-5p; hsa-miR-130b-5p; hsa-miR-200b-3p; hsa-miR-4722-3p
Annotations derived over miRTarBase (Gene Ontology)	positive regulation of response to DNA damage stimulus GO2001022	enriched	0.000139	3.85699	0.000139	0.0213494	84	hsa-miR-30e-3p; hsa-miR-125a-3p; hsa-miR-93-5p; hsa-miR-1827; hsa-miR-16-2-3p; hsa-miR-29b-3p; hsa-miR-151a-5p; hsa-miR-221-3p; hsa-miR-181b-5p; hsa-miR-493-5p; hsa-miR-4516; hsa-miR-760; hsa-miR-16-5p; hsa-miR-135b-5p; hsa-miR-24-3p; hsa-miR-454-3p; hsa-miR-337-3p; hsa-miR-15a-5p; hsa-miR-146a-5p; hsa-miR-455-3p; hsa-miR-30a-5p; hsa-miR-23b-3p; hsa-miR-151a-3p; hsa-miR-4488; hsa-miR-365b-5p; hsa…
Annotations derived over miRTarBase (Gene Ontology)	interleukin-6-mediated signaling pathway GO0070102	enriched	0.00014	3.85387	0.00014	0.0213494	86	hsa-miR-125a-3p; hsa-miR-1183; hsa-miR-1224-3p; hsa-miR-1303; hsa-miR-1260b; hsa-miR-296-3p; hsa-miR-93-5p; hsa-miR-29b-3p; hsa-miR-224-5p; hsa-miR-221-3p; hsa-miR-4516; hsa-miR-1304-3p; hsa-miR-4326; hsa-miR-452-5p; hsa-miR-16-5p; hsa-miR-1307-3p; hsa-miR-454-3p; hsa-miR-337-3p; hsa-miR-29b-1-5p; hsa-miR-146a-5p; hsa-miR-3150b-3p; hsa-miR-30a-5p; hsa-miR-23b-3p; hsa-miR-4284; hsa-miR-421; hsa-mi…
Annotations derived over miRTarBase (Gene Ontology)	dihydropyrimidinase activity GO0004157	enriched	0.000146	3.83565	0.000146	0.0216404	31	hsa-miR-125a-3p; hsa-miR-3665; hsa-miR-93-5p; hsa-miR-151a-5p; hsa-miR-4763-3p; hsa-miR-224-5p; hsa-miR-151b; hsa-miR-4516; hsa-miR-149-3p; hsa-miR-452-5p; hsa-miR-454-3p; hsa-miR-3150b-3p; hsa-miR-3689b-3p; hsa-miR-130b-3p; hsa-miR-155-3p; hsa-miR-574-5p; hsa-miR-31-5p; hsa-miR-186-5p; hsa-miR-532-3p; hsa-miR-425-5p; hsa-miR-30c-2-3p; hsa-miR-130b-5p; hsa-miR-3689a-3p; hsa-miR-106b-5p; hsa-miR-3…
Annotations derived over miRTarBase (Gene Ontology)	hydrolase activity, acting on carbon-nitrogen but not peptide bonds, in cyclic amides GO0016812	enriched	0.000146	3.83565	0.000146	0.0216404	31	hsa-miR-125a-3p; hsa-miR-3665; hsa-miR-93-5p; hsa-miR-151a-5p; hsa-miR-4763-3p; hsa-miR-224-5p; hsa-miR-151b; hsa-miR-4516; hsa-miR-149-3p; hsa-miR-452-5p; hsa-miR-454-3p; hsa-miR-3150b-3p; hsa-miR-3689b-3p; hsa-miR-130b-3p; hsa-miR-155-3p; hsa-miR-574-5p; hsa-miR-31-5p; hsa-miR-186-5p; hsa-miR-532-3p; hsa-miR-425-5p; hsa-miR-30c-2-3p; hsa-miR-130b-5p; hsa-miR-3689a-3p; hsa-miR-106b-5p; hsa-miR-3…
Annotations derived over miRTarBase (Gene Ontology)	cerebral cortex development GO0021987	enriched	0.000149	3.82681	0.000149	0.0216404	95	hsa-miR-99b-5p; hsa-miR-100-5p; hsa-miR-1260b; hsa-miR-296-3p; hsa-miR-93-5p; hsa-miR-29b-3p; hsa-miR-221-3p; hsa-miR-181b-5p; hsa-miR-3126-5p; hsa-miR-3613-3p; hsa-miR-29a-5p; hsa-miR-2467-3p; hsa-miR-452-5p; hsa-miR-4306; hsa-miR-16-5p; hsa-miR-135b-5p; hsa-miR-5006-3p; hsa-miR-24-3p; hsa-miR-454-3p; hsa-miR-29b-1-5p; hsa-miR-15a-5p; hsa-miR-455-3p; hsa-miR-30a-5p; hsa-miR-4639-3p; hsa-miR-32-3…
Annotations derived over miRTarBase (Gene Ontology)	positive regulation of histone acetylation GO0035066	enriched	0.000149	3.82681	0.000149	0.0216404	78	hsa-miR-6126; hsa-miR-1231; hsa-miR-125a-3p; hsa-miR-1260b; hsa-miR-93-5p; hsa-miR-16-2-3p; hsa-miR-224-5p; hsa-miR-221-3p; hsa-miR-4481; hsa-miR-3126-5p; hsa-miR-4465; hsa-miR-664b-3p; hsa-miR-149-3p; hsa-miR-452-5p; hsa-miR-664a-3p; hsa-miR-16-5p; hsa-miR-24-3p; hsa-miR-454-3p; hsa-let-7b-3p; hsa-miR-6133; hsa-miR-4780; hsa-miR-15a-5p; hsa-miR-146a-5p; hsa-miR-32-3p; hsa-miR-421; hsa-miR-130b-3…
Annotations derived over miRTarBase (Gene Ontology)	peroxisomal matrix GO0005782	enriched	0.00015	3.82391	0.00015	0.0216404	88	hsa-miR-30e-3p; hsa-miR-1183; hsa-miR-1260b; hsa-miR-93-5p; hsa-miR-3620-5p; hsa-miR-1827; hsa-miR-4709-3p; hsa-miR-29b-3p; hsa-miR-221-3p; hsa-miR-181b-5p; hsa-miR-3613-3p; hsa-miR-5001-5p; hsa-miR-3926; hsa-miR-6724-5p; hsa-miR-2467-3p; hsa-miR-1304-3p; hsa-miR-149-3p; hsa-miR-16-5p; hsa-miR-5006-3p; hsa-miR-24-3p; hsa-miR-593-3p; hsa-miR-4780; hsa-miR-1587; hsa-miR-15a-5p; hsa-miR-455-3p; hsa-…
Annotations derived over miRTarBase (Gene Ontology)	negative regulation of cardiac muscle cell differentiation GO2000726	enriched	0.000155	3.80967	0.000155	0.0218938	44	hsa-miR-4654; hsa-miR-1303; hsa-miR-93-5p; hsa-miR-4763-3p; hsa-miR-505-3p; hsa-miR-29a-5p; hsa-miR-1276; hsa-miR-149-3p; hsa-miR-4306; hsa-miR-16-5p; hsa-miR-4780; hsa-miR-96-5p; hsa-miR-3150b-3p; hsa-miR-3689b-3p; hsa-miR-30a-5p; hsa-miR-4796-3p; hsa-miR-30d-5p; hsa-miR-31-5p; hsa-miR-340-5p; hsa-miR-186-5p; hsa-miR-4668-5p; hsa-miR-155-5p; hsa-miR-192-5p; hsa-miR-30c-2-3p; hsa-miR-106b-3p; hsa…
Annotations derived over miRTarBase (Gene Ontology)	mitotic cell cycle GO0000278	enriched	0.000157	3.8041	0.000157	0.0218938	263	hsa-miR-30e-3p; hsa-miR-139-3p; hsa-miR-1231; hsa-miR-100-5p; hsa-miR-125a-3p; hsa-miR-1183; hsa-miR-1224-3p; hsa-miR-3665; hsa-miR-1303; hsa-miR-1260b; hsa-miR-296-3p; hsa-miR-93-5p; hsa-miR-27b-5p; hsa-miR-550b-3p; hsa-miR-3620-5p; hsa-miR-1827; hsa-miR-16-2-3p; hsa-miR-29b-3p; hsa-miR-4763-3p; hsa-miR-1268a; hsa-miR-3940-3p; hsa-miR-221-3p; hsa-miR-181b-5p; hsa-miR-493-5p; hsa-miR-637; hsa-miR…
Annotations derived over miRTarBase (Gene Ontology)	clathrin binding GO0030276	enriched	0.000158	3.80134	0.000158	0.0218938	85	hsa-miR-30e-3p; hsa-miR-139-3p; hsa-miR-3665; hsa-miR-93-5p; hsa-miR-4455; hsa-miR-1827; hsa-miR-4763-3p; hsa-miR-224-5p; hsa-miR-493-5p; hsa-miR-505-3p; hsa-miR-4481; hsa-miR-4516; hsa-miR-3926; hsa-miR-760; hsa-miR-3129-3p; hsa-miR-4487; hsa-miR-4306; hsa-miR-16-5p; hsa-miR-5006-3p; hsa-let-7b-3p; hsa-miR-4780; hsa-miR-15a-5p; hsa-miR-146a-5p; hsa-miR-3150b-3p; hsa-miR-455-3p; hsa-miR-30a-5p; h…
Annotations derived over miRTarBase (Gene Ontology)	positive regulation of osteoblast differentiation GO0045669	enriched	0.000161	3.79317	0.000161	0.0218938	152	hsa-miR-30e-3p; hsa-miR-139-3p; hsa-miR-100-5p; hsa-miR-125a-3p; hsa-miR-1183; hsa-miR-1303; hsa-miR-93-5p; hsa-miR-550b-3p; hsa-miR-4455; hsa-miR-29b-3p; hsa-miR-4763-3p; hsa-miR-221-3p; hsa-miR-181b-5p; hsa-miR-637; hsa-miR-505-3p; hsa-miR-3126-5p; hsa-miR-3613-3p; hsa-miR-29a-5p; hsa-miR-4465; hsa-miR-1276; hsa-miR-1304-3p; hsa-miR-149-3p; hsa-miR-378g; hsa-miR-4326; hsa-miR-452-5p; hsa-miR-43…
Annotations derived over miRTarBase (Gene Ontology)	transmitter-gated ion channel activity involved in regulation of postsynaptic membrane potential GO1904315	enriched	0.000163	3.78781	0.000163	0.0218938	43	hsa-miR-30e-3p; hsa-miR-125a-3p; hsa-miR-3665; hsa-miR-1303; hsa-miR-4709-3p; hsa-miR-181b-5p; hsa-miR-493-5p; hsa-miR-1276; hsa-miR-1304-3p; hsa-miR-4530; hsa-let-7b-3p; hsa-miR-3149; hsa-miR-4639-3p; hsa-miR-365b-5p; hsa-miR-30a-3p; hsa-miR-1228-3p; hsa-miR-186-5p; hsa-miR-532-3p; hsa-miR-363-5p; hsa-miR-4283; hsa-miR-4448; hsa-miR-339-5p; hsa-miR-93-3p; hsa-miR-192-5p; hsa-miR-3663-5p; hsa-miR…
Annotations derived over miRTarBase (Gene Ontology)	mitochondrial outer membrane permeabilization GO0097345	enriched	0.000167	3.77728	0.000167	0.0218938	22	hsa-miR-125a-3p; hsa-miR-1224-3p; hsa-miR-654-5p; hsa-miR-221-3p; hsa-miR-181b-5p; hsa-miR-4465; hsa-miR-6724-5p; hsa-miR-760; hsa-miR-16-5p; hsa-miR-24-3p; hsa-miR-3127-5p; hsa-miR-15a-5p; hsa-miR-30a-5p; hsa-miR-23b-3p; hsa-miR-30d-5p; hsa-miR-181a-5p; hsa-miR-103a-3p; hsa-miR-193b-3p; hsa-miR-212-5p; hsa-miR-764; hsa-miR-4649-3p; hsa-miR-27a-3p
Annotations derived over miRTarBase (Gene Ontology)	endoplasmic reticulum-Golgi intermediate compartment membrane GO0033116	enriched	0.000167	3.77728	0.000167	0.0218938	182	hsa-miR-1231; hsa-miR-4654; hsa-miR-100-5p; hsa-miR-1183; hsa-miR-1303; hsa-miR-1260b; hsa-miR-296-3p; hsa-miR-93-5p; hsa-miR-4455; hsa-miR-1827; hsa-miR-4709-3p; hsa-miR-29b-3p; hsa-miR-4763-3p; hsa-miR-224-5p; hsa-miR-221-3p; hsa-miR-181b-5p; hsa-miR-637; hsa-miR-505-3p; hsa-miR-4516; hsa-miR-3126-5p; hsa-miR-3613-3p; hsa-miR-3926; hsa-miR-4465; hsa-miR-6724-5p; hsa-miR-2467-3p; hsa-miR-149-3p;…
Annotations derived over miRTarBase (Gene Ontology)	dendrite GO0030425	enriched	0.000167	3.77728	0.000167	0.0218938	295	hsa-miR-30e-3p; hsa-miR-139-3p; hsa-miR-99b-5p; hsa-miR-125a-3p; hsa-miR-1183; hsa-miR-1224-3p; hsa-miR-3665; hsa-miR-1260b; hsa-miR-296-3p; hsa-miR-93-5p; hsa-miR-550b-3p; hsa-miR-3620-5p; hsa-miR-4455; hsa-miR-660-5p; hsa-miR-1827; hsa-miR-16-2-3p; hsa-miR-29b-3p; hsa-miR-151a-5p; hsa-miR-3940-3p; hsa-miR-224-5p; hsa-miR-221-3p; hsa-miR-181b-5p; hsa-miR-493-5p; hsa-miR-637; hsa-miR-151b; hsa-mi…
Annotations derived over miRTarBase (Gene Ontology)	insulin-like growth factor I binding GO0031994	enriched	0.000168	3.77469	0.000168	0.0218938	94	hsa-miR-99b-5p; hsa-miR-100-5p; hsa-miR-125a-3p; hsa-miR-1827; hsa-miR-16-2-3p; hsa-miR-29b-3p; hsa-miR-224-5p; hsa-miR-181b-5p; hsa-miR-138-1-3p; hsa-miR-4516; hsa-miR-3613-3p; hsa-miR-2467-3p; hsa-miR-149-3p; hsa-miR-15b-3p; hsa-miR-4306; hsa-miR-532-5p; hsa-miR-16-5p; hsa-miR-4456; hsa-miR-5006-3p; hsa-miR-24-3p; hsa-miR-454-3p; hsa-miR-7-1-3p; hsa-miR-6133; hsa-miR-96-5p; hsa-miR-146a-5p; hsa…
Annotations derived over miRTarBase (Gene Ontology)	regulation of gene silencing by miRNA GO0060964	enriched	0.000172	3.76447	0.000172	0.0218938	251	hsa-miR-30e-3p; hsa-miR-100-5p; hsa-miR-125a-3p; hsa-miR-1183; hsa-miR-6125; hsa-miR-3665; hsa-miR-1303; hsa-miR-1260b; hsa-miR-296-3p; hsa-miR-93-5p; hsa-miR-654-5p; hsa-miR-3620-5p; hsa-miR-4455; hsa-miR-660-5p; hsa-miR-1827; hsa-miR-16-2-3p; hsa-miR-151a-5p; hsa-miR-4763-3p; hsa-miR-1268a; hsa-miR-224-5p; hsa-miR-221-3p; hsa-miR-181b-5p; hsa-miR-637; hsa-miR-505-3p; hsa-miR-138-1-3p; hsa-miR-4…
Annotations derived over miRTarBase (Gene Ontology)	glutamate receptor activity GO0008066	enriched	0.000173	3.76195	0.000173	0.0218938	43	hsa-miR-125a-3p; hsa-miR-3665; hsa-miR-1303; hsa-miR-4709-3p; hsa-miR-181b-5p; hsa-miR-493-5p; hsa-miR-1276; hsa-miR-1304-3p; hsa-miR-4530; hsa-miR-151a-3p; hsa-miR-365b-5p; hsa-miR-1228-3p; hsa-miR-186-5p; hsa-miR-532-3p; hsa-miR-363-5p; hsa-miR-4283; hsa-miR-4448; hsa-miR-4726-3p; hsa-miR-339-5p; hsa-miR-1976; hsa-miR-93-3p; hsa-miR-192-5p; hsa-miR-3663-5p; hsa-miR-362-3p; hsa-miR-130b-5p; hsa-…
Annotations derived over miRTarBase (Gene Ontology)	inositol 1,3,4,5 tetrakisphosphate binding GO0043533	enriched	0.000174	3.75945	0.000174	0.0218938	26	hsa-miR-30e-3p; hsa-miR-4455; hsa-miR-224-5p; hsa-miR-4481; hsa-miR-4516; hsa-miR-4487; hsa-miR-664a-3p; hsa-miR-4306; hsa-miR-6133; hsa-miR-96-5p; hsa-miR-3150b-3p; hsa-miR-23b-3p; hsa-miR-365b-5p; hsa-miR-30a-3p; hsa-miR-584-3p; hsa-miR-30d-5p; hsa-miR-2113; hsa-miR-3187-3p; hsa-miR-362-3p; hsa-miR-130b-5p; hsa-miR-744-5p; hsa-miR-185-5p; hsa-miR-6500-3p; hsa-miR-1226-3p; hsa-miR-4435; hsa-miR-…
Annotations derived over miRTarBase (Gene Ontology)	G protein-coupled receptor kinase activity GO0004703	enriched	0.000178	3.74958	0.000178	0.0218938	16	hsa-miR-1827; hsa-miR-181b-5p; hsa-miR-3613-3p; hsa-miR-4465; hsa-miR-23c; hsa-miR-4443; hsa-miR-4639-3p; hsa-miR-23b-3p; hsa-miR-23a-3p; hsa-miR-340-5p; hsa-miR-4668-5p; hsa-miR-181a-5p; hsa-miR-769-5p; hsa-miR-4514; hsa-miR-127-3p; hsa-miR-593-5p
Annotations derived over miRTarBase (Gene Ontology)	desensitization of G protein-coupled receptor signaling pathway GO0002029	enriched	0.000178	3.74958	0.000178	0.0218938	16	hsa-miR-1827; hsa-miR-181b-5p; hsa-miR-3613-3p; hsa-miR-4465; hsa-miR-23c; hsa-miR-4443; hsa-miR-4639-3p; hsa-miR-23b-3p; hsa-miR-23a-3p; hsa-miR-340-5p; hsa-miR-4668-5p; hsa-miR-181a-5p; hsa-miR-769-5p; hsa-miR-4514; hsa-miR-127-3p; hsa-miR-593-5p
Annotations derived over miRTarBase (Gene Ontology)	negative regulation of striated muscle contraction GO0045988	enriched	0.000178	3.74958	0.000178	0.0218938	16	hsa-miR-1827; hsa-miR-181b-5p; hsa-miR-3613-3p; hsa-miR-4465; hsa-miR-23c; hsa-miR-4443; hsa-miR-4639-3p; hsa-miR-23b-3p; hsa-miR-23a-3p; hsa-miR-340-5p; hsa-miR-4668-5p; hsa-miR-181a-5p; hsa-miR-769-5p; hsa-miR-4514; hsa-miR-127-3p; hsa-miR-593-5p
Annotations derived over miRTarBase (Gene Ontology)	negative regulation of the force of heart contraction by chemical signal GO0003108	enriched	0.000178	3.74958	0.000178	0.0218938	16	hsa-miR-1827; hsa-miR-181b-5p; hsa-miR-3613-3p; hsa-miR-4465; hsa-miR-23c; hsa-miR-4443; hsa-miR-4639-3p; hsa-miR-23b-3p; hsa-miR-23a-3p; hsa-miR-340-5p; hsa-miR-4668-5p; hsa-miR-181a-5p; hsa-miR-769-5p; hsa-miR-4514; hsa-miR-127-3p; hsa-miR-593-5p
Annotations derived over miRTarBase (Gene Ontology)	blood microparticle GO0072562	enriched	0.000179	3.74715	0.000179	0.0218938	238	hsa-miR-30e-3p; hsa-miR-6126; hsa-miR-99b-5p; hsa-miR-4654; hsa-miR-100-5p; hsa-miR-125a-3p; hsa-miR-1224-3p; hsa-miR-3665; hsa-miR-1303; hsa-miR-1260b; hsa-miR-296-3p; hsa-miR-93-5p; hsa-miR-654-5p; hsa-miR-27b-5p; hsa-miR-1827; hsa-miR-29b-3p; hsa-miR-151a-5p; hsa-miR-224-5p; hsa-miR-221-3p; hsa-miR-181b-5p; hsa-miR-493-5p; hsa-miR-151b; hsa-miR-505-3p; hsa-miR-4516; hsa-miR-3126-5p; hsa-miR-36…
Annotations derived over miRTarBase (Gene Ontology)	bile acid biosynthetic process GO0006699	enriched	0.00018	3.74473	0.00018	0.0218938	58	hsa-miR-30e-3p; hsa-miR-1183; hsa-miR-1260b; hsa-miR-296-3p; hsa-miR-4455; hsa-miR-1827; hsa-miR-181b-5p; hsa-miR-505-3p; hsa-miR-2467-3p; hsa-miR-1304-3p; hsa-miR-149-3p; hsa-miR-4487; hsa-miR-16-5p; hsa-miR-1307-3p; hsa-miR-24-3p; hsa-miR-454-3p; hsa-miR-6133; hsa-miR-15a-5p; hsa-miR-146a-5p; hsa-miR-455-3p; hsa-miR-3689b-3p; hsa-miR-32-3p; hsa-miR-4284; hsa-miR-130b-3p; hsa-miR-30a-3p; hsa-miR…
Annotations derived over miRTarBase (Gene Ontology)	positive regulation of methylation-dependent chromatin silencing GO0090309	enriched	0.000181	3.74232	0.000181	0.0218938	104	hsa-miR-100-5p; hsa-miR-1224-3p; hsa-miR-1303; hsa-miR-1260b; hsa-miR-296-3p; hsa-miR-93-5p; hsa-miR-3620-5p; hsa-miR-1827; hsa-miR-29b-3p; hsa-miR-4763-3p; hsa-miR-1268a; hsa-miR-221-3p; hsa-miR-181b-5p; hsa-miR-505-3p; hsa-miR-4481; hsa-miR-4516; hsa-miR-5001-5p; hsa-miR-2467-3p; hsa-miR-1304-3p; hsa-miR-149-3p; hsa-miR-378g; hsa-miR-16-5p; hsa-miR-454-3p; hsa-miR-593-3p; hsa-miR-1587; hsa-miR-…
Annotations derived over miRTarBase (Gene Ontology)	structural constituent of cytoskeleton GO0005200	enriched	0.000183	3.73755	0.000183	0.0218938	231	hsa-miR-30e-3p; hsa-miR-139-3p; hsa-miR-6126; hsa-miR-99b-5p; hsa-miR-100-5p; hsa-miR-125a-3p; hsa-miR-1183; hsa-miR-1224-3p; hsa-miR-1303; hsa-miR-1260b; hsa-miR-296-3p; hsa-miR-93-5p; hsa-miR-550b-3p; hsa-miR-3620-5p; hsa-miR-4455; hsa-miR-1827; hsa-miR-16-2-3p; hsa-miR-4709-3p; hsa-miR-29b-3p; hsa-miR-4763-3p; hsa-miR-1268a; hsa-miR-221-3p; hsa-miR-181b-5p; hsa-miR-493-5p; hsa-miR-637; hsa-miR…
Annotations derived over miRTarBase (Gene Ontology)	regulation of mitotic spindle assembly GO1901673	enriched	0.000189	3.72354	0.000189	0.0222638	126	hsa-miR-30e-3p; hsa-miR-4654; hsa-miR-100-5p; hsa-miR-1224-3p; hsa-miR-3665; hsa-miR-296-3p; hsa-miR-93-5p; hsa-miR-654-5p; hsa-miR-27b-5p; hsa-miR-1827; hsa-miR-29b-3p; hsa-miR-224-5p; hsa-miR-221-3p; hsa-miR-181b-5p; hsa-miR-493-5p; hsa-miR-505-3p; hsa-miR-4516; hsa-miR-3126-5p; hsa-miR-3613-3p; hsa-miR-3926; hsa-miR-1276; hsa-miR-664b-3p; hsa-miR-2467-3p; hsa-miR-760; hsa-miR-149-3p; hsa-miR-3…
Annotations derived over miRTarBase (Gene Ontology)	response to endoplasmic reticulum stress GO0034976	enriched	0.000189	3.72354	0.000189	0.0222638	228	hsa-miR-30e-3p; hsa-miR-139-3p; hsa-miR-4654; hsa-miR-100-5p; hsa-miR-125a-3p; hsa-miR-6125; hsa-miR-1224-3p; hsa-miR-3665; hsa-miR-1303; hsa-miR-296-3p; hsa-miR-93-5p; hsa-miR-654-5p; hsa-miR-27b-5p; hsa-miR-1827; hsa-miR-4709-3p; hsa-miR-29b-3p; hsa-miR-4763-3p; hsa-miR-1268a; hsa-miR-224-5p; hsa-miR-221-3p; hsa-miR-181b-5p; hsa-miR-493-5p; hsa-miR-505-3p; hsa-miR-4481; hsa-miR-4516; hsa-miR-31…
Annotations derived over miRTarBase (Gene Ontology)	positive regulation of protein insertion into mitochondrial membrane involved in apoptotic signaling pathway GO1900740	enriched	0.000191	3.71897	0.000191	0.0222638	203	hsa-miR-30e-3p; hsa-miR-4654; hsa-miR-100-5p; hsa-miR-125a-3p; hsa-miR-1224-3p; hsa-miR-1260b; hsa-miR-93-5p; hsa-miR-654-5p; hsa-miR-27b-5p; hsa-miR-660-5p; hsa-miR-1827; hsa-miR-16-2-3p; hsa-miR-29b-3p; hsa-miR-151a-5p; hsa-miR-4763-3p; hsa-miR-224-5p; hsa-miR-221-3p; hsa-miR-181b-5p; hsa-miR-505-3p; hsa-miR-4516; hsa-miR-3126-5p; hsa-miR-3613-3p; hsa-miR-3926; hsa-miR-29a-5p; hsa-miR-4465; hsa…
Annotations derived over miRTarBase (Gene Ontology)	nuclear receptor transcription coactivator activity GO0030374	enriched	0.000192	3.7167	0.000192	0.0222638	211	hsa-miR-30e-3p; hsa-miR-139-3p; hsa-miR-4654; hsa-miR-100-5p; hsa-miR-125a-3p; hsa-miR-1224-3p; hsa-miR-1303; hsa-miR-296-3p; hsa-miR-93-5p; hsa-miR-27b-5p; hsa-miR-3620-5p; hsa-miR-4455; hsa-miR-1827; hsa-miR-16-2-3p; hsa-miR-4709-3p; hsa-miR-29b-3p; hsa-miR-4763-3p; hsa-miR-224-5p; hsa-miR-221-3p; hsa-miR-181b-5p; hsa-miR-493-5p; hsa-miR-637; hsa-miR-3126-5p; hsa-miR-5001-5p; hsa-miR-3926; hsa-…
Annotations derived over miRTarBase (Gene Ontology)	unfolded protein binding GO0051082	enriched	0.000195	3.70997	0.000195	0.0223964	261	hsa-miR-30e-3p; hsa-miR-139-3p; hsa-miR-1231; hsa-miR-100-5p; hsa-miR-6125; hsa-miR-1224-3p; hsa-miR-3665; hsa-miR-1303; hsa-miR-1260b; hsa-miR-296-3p; hsa-miR-93-5p; hsa-miR-1827; hsa-miR-16-2-3p; hsa-miR-29b-3p; hsa-miR-151a-5p; hsa-miR-4763-3p; hsa-miR-1268a; hsa-miR-224-5p; hsa-miR-221-3p; hsa-miR-181b-5p; hsa-miR-493-5p; hsa-miR-637; hsa-miR-505-3p; hsa-miR-4481; hsa-miR-4516; hsa-miR-3613-3…
Annotations derived over miRTarBase (Gene Ontology)	GTP binding GO0005525	enriched	0.000198	3.70333	0.000198	0.0225701	325	hsa-miR-30e-3p; hsa-miR-139-3p; hsa-miR-4654; hsa-miR-100-5p; hsa-miR-125a-3p; hsa-miR-1183; hsa-miR-1224-3p; hsa-miR-3665; hsa-miR-1303; hsa-miR-1260b; hsa-miR-296-3p; hsa-miR-93-5p; hsa-miR-654-5p; hsa-miR-27b-5p; hsa-miR-550b-3p; hsa-miR-3620-5p; hsa-miR-4455; hsa-miR-660-5p; hsa-miR-1827; hsa-miR-16-2-3p; hsa-miR-4709-3p; hsa-miR-29b-3p; hsa-miR-151a-5p; hsa-miR-4763-3p; hsa-miR-1268a; hsa-mi…
Annotations derived over miRTarBase (Gene Ontology)	cardiac myofibril assembly GO0055003	enriched	0.000207	3.68403	0.000207	0.0232984	49	hsa-miR-139-3p; hsa-miR-3665; hsa-miR-93-5p; hsa-miR-1827; hsa-miR-29b-3p; hsa-miR-224-5p; hsa-miR-3126-5p; hsa-miR-2467-3p; hsa-miR-1304-3p; hsa-miR-149-3p; hsa-miR-24-3p; hsa-miR-7-1-3p; hsa-let-7b-3p; hsa-miR-6133; hsa-miR-29b-1-5p; hsa-miR-455-3p; hsa-miR-3689b-3p; hsa-miR-30a-5p; hsa-miR-130b-3p; hsa-miR-574-5p; hsa-miR-148b-3p; hsa-miR-30d-5p; hsa-miR-340-5p; hsa-miR-532-3p; hsa-miR-149-5p;…
Annotations derived over miRTarBase (Gene Ontology)	innate immune response GO0045087	enriched	0.000208	3.68194	0.000208	0.0232984	262	hsa-miR-30e-3p; hsa-miR-139-3p; hsa-miR-6126; hsa-miR-4654; hsa-miR-100-5p; hsa-miR-125a-3p; hsa-miR-1183; hsa-miR-1224-3p; hsa-miR-1303; hsa-miR-1260b; hsa-miR-296-3p; hsa-miR-93-5p; hsa-miR-3620-5p; hsa-miR-4455; hsa-miR-1827; hsa-miR-16-2-3p; hsa-miR-4709-3p; hsa-miR-29b-3p; hsa-miR-151a-5p; hsa-miR-4763-3p; hsa-miR-224-5p; hsa-miR-221-3p; hsa-miR-181b-5p; hsa-miR-493-5p; hsa-miR-151b; hsa-miR…
Annotations derived over miRTarBase (Gene Ontology)	regulation of extracellular exosome assembly GO1903551	enriched	0.000211	3.67572	0.000211	0.0232984	14	hsa-miR-93-5p; hsa-miR-181b-5p; hsa-miR-760; hsa-miR-16-5p; hsa-miR-15a-5p; hsa-miR-23b-3p; hsa-miR-130b-3p; hsa-miR-23a-3p; hsa-miR-181a-5p; hsa-miR-192-5p; hsa-miR-362-3p; hsa-miR-130b-5p; hsa-miR-331-3p; hsa-miR-106b-5p
Annotations derived over miRTarBase (Gene Ontology)	vesicle tethering to Golgi GO0099041	enriched	0.000212	3.67366	0.000212	0.0232984	36	hsa-miR-125a-3p; hsa-miR-1224-3p; hsa-miR-93-5p; hsa-miR-1827; hsa-miR-2467-3p; hsa-miR-1304-3p; hsa-miR-149-3p; hsa-miR-16-5p; hsa-miR-23c; hsa-miR-1307-3p; hsa-miR-24-3p; hsa-miR-455-3p; hsa-miR-3689b-3p; hsa-miR-30a-5p; hsa-miR-4639-3p; hsa-miR-23b-3p; hsa-miR-4284; hsa-miR-23a-3p; hsa-miR-30d-5p; hsa-miR-186-5p; hsa-miR-4668-5p; hsa-miR-155-5p; hsa-miR-4783-5p; hsa-miR-3689a-3p; hsa-miR-106b-…
Annotations derived over miRTarBase (Gene Ontology)	nuclear hormone receptor binding GO0035257	enriched	0.000212	3.67366	0.000212	0.0232984	139	hsa-miR-100-5p; hsa-miR-1183; hsa-miR-296-3p; hsa-miR-93-5p; hsa-miR-4455; hsa-miR-16-2-3p; hsa-miR-29b-3p; hsa-miR-224-5p; hsa-miR-221-3p; hsa-miR-181b-5p; hsa-miR-505-3p; hsa-miR-138-1-3p; hsa-miR-4481; hsa-miR-3613-3p; hsa-miR-29a-5p; hsa-miR-4465; hsa-miR-1304-3p; hsa-miR-149-3p; hsa-miR-378g; hsa-miR-4487; hsa-miR-16-5p; hsa-miR-5006-3p; hsa-miR-4530; hsa-miR-24-3p; hsa-miR-454-3p; hsa-let-7…
Annotations derived over miRTarBase (Gene Ontology)	cell adhesion mediated by integrin GO0033627	enriched	0.000216	3.66555	0.000216	0.0234673	73	hsa-miR-30e-3p; hsa-miR-6126; hsa-miR-93-5p; hsa-miR-1827; hsa-miR-29b-3p; hsa-miR-181b-5p; hsa-miR-3613-3p; hsa-miR-4465; hsa-miR-664b-3p; hsa-miR-149-3p; hsa-miR-16-5p; hsa-miR-23c; hsa-miR-24-3p; hsa-miR-15a-5p; hsa-miR-146a-5p; hsa-miR-455-3p; hsa-miR-3689b-3p; hsa-miR-30a-5p; hsa-miR-23b-3p; hsa-miR-4284; hsa-miR-130b-3p; hsa-miR-4796-3p; hsa-miR-30a-3p; hsa-miR-23a-3p; hsa-miR-1228-3p; hsa-…
Annotations derived over miRTarBase (Gene Ontology)	nucleobase-containing compound metabolic process GO0006139	enriched	0.000226	3.64589	0.000226	0.0243933	112	hsa-miR-125a-3p; hsa-miR-1224-3p; hsa-miR-3665; hsa-miR-1260b; hsa-miR-93-5p; hsa-miR-550b-3p; hsa-miR-1827; hsa-miR-4709-3p; hsa-miR-29b-3p; hsa-miR-151a-5p; hsa-miR-224-5p; hsa-miR-151b; hsa-miR-4481; hsa-miR-4516; hsa-miR-4465; hsa-miR-2467-3p; hsa-miR-1304-3p; hsa-miR-149-3p; hsa-miR-378g; hsa-miR-452-5p; hsa-miR-4306; hsa-miR-16-5p; hsa-miR-23c; hsa-miR-454-3p; hsa-miR-593-3p; hsa-miR-6133; …
Annotations derived over miRTarBase (Gene Ontology)	tumor necrosis factor-mediated signaling pathway GO0033209	enriched	0.000232	3.63451	0.000232	0.0248398	223	hsa-miR-30e-3p; hsa-miR-6126; hsa-miR-100-5p; hsa-miR-1183; hsa-miR-1224-3p; hsa-miR-3665; hsa-miR-1303; hsa-miR-1260b; hsa-miR-296-3p; hsa-miR-93-5p; hsa-miR-550b-3p; hsa-miR-4455; hsa-miR-1827; hsa-miR-4709-3p; hsa-miR-29b-3p; hsa-miR-4763-3p; hsa-miR-224-5p; hsa-miR-221-3p; hsa-miR-181b-5p; hsa-miR-637; hsa-miR-505-3p; hsa-miR-4481; hsa-miR-4516; hsa-miR-3613-3p; hsa-miR-29a-5p; hsa-miR-4465; …
Annotations derived over miRTarBase (Gene Ontology)	acetyl-CoA C-acetyltransferase activity GO0003985	enriched	0.000234	3.63078	0.000234	0.0248502	11	hsa-miR-1260b; hsa-miR-149-3p; hsa-miR-24-3p; hsa-miR-3689b-3p; hsa-miR-23b-3p; hsa-miR-4284; hsa-miR-421; hsa-miR-186-5p; hsa-miR-30c-2-3p; hsa-miR-484; hsa-miR-3689a-3p
Annotations derived over miRTarBase (Gene Ontology)	positive regulation of inflammatory response GO0050729	enriched	0.000235	3.62893	0.000235	0.0248502	122	hsa-miR-30e-3p; hsa-miR-93-5p; hsa-miR-654-5p; hsa-miR-4763-3p; hsa-miR-224-5p; hsa-miR-221-3p; hsa-miR-181b-5p; hsa-miR-505-3p; hsa-miR-4481; hsa-miR-4516; hsa-miR-3126-5p; hsa-miR-3613-3p; hsa-miR-5001-5p; hsa-miR-3926; hsa-miR-452-5p; hsa-miR-532-5p; hsa-miR-16-5p; hsa-miR-4456; hsa-miR-5006-3p; hsa-miR-4530; hsa-miR-24-3p; hsa-miR-7-1-3p; hsa-miR-15a-5p; hsa-miR-146a-5p; hsa-miR-455-3p; hsa-m…
Annotations derived over miRTarBase (Gene Ontology)	regulation of MAP kinase activity GO0043405	enriched	0.000247	3.6073	0.000247	0.0257967	52	hsa-miR-99b-5p; hsa-miR-100-5p; hsa-miR-125a-3p; hsa-miR-1303; hsa-miR-1260b; hsa-miR-93-5p; hsa-miR-1827; hsa-miR-224-5p; hsa-miR-181b-5p; hsa-miR-4516; hsa-miR-3613-3p; hsa-miR-2467-3p; hsa-miR-149-3p; hsa-miR-4487; hsa-miR-24-3p; hsa-miR-96-5p; hsa-miR-4443; hsa-miR-455-3p; hsa-miR-3689b-3p; hsa-miR-4284; hsa-miR-130b-3p; hsa-miR-584-3p; hsa-miR-31-5p; hsa-miR-877-5p; hsa-miR-4647; hsa-miR-181…
Annotations derived over miRTarBase (Gene Ontology)	positive regulation of proteasomal ubiquitin-dependent protein catabolic process GO0032436	enriched	0.000249	3.6038	0.000249	0.0257967	241	hsa-miR-30e-3p; hsa-miR-6126; hsa-miR-99b-5p; hsa-miR-4654; hsa-miR-100-5p; hsa-miR-125a-3p; hsa-miR-1183; hsa-miR-1224-3p; hsa-miR-3665; hsa-miR-1303; hsa-miR-1260b; hsa-miR-296-3p; hsa-miR-93-5p; hsa-miR-654-5p; hsa-miR-550b-3p; hsa-miR-1827; hsa-miR-4709-3p; hsa-miR-29b-3p; hsa-miR-4763-3p; hsa-miR-224-5p; hsa-miR-221-3p; hsa-miR-181b-5p; hsa-miR-493-5p; hsa-miR-637; hsa-miR-505-3p; hsa-miR-44…
Annotations derived over miRTarBase (Gene Ontology)	regulation of cellular response to heat GO1900034	enriched	0.00025	3.60206	0.00025	0.0257967	269	hsa-miR-30e-3p; hsa-miR-139-3p; hsa-miR-99b-5p; hsa-miR-1231; hsa-miR-100-5p; hsa-miR-125a-3p; hsa-miR-1183; hsa-miR-6125; hsa-miR-3665; hsa-miR-1303; hsa-miR-1260b; hsa-miR-296-3p; hsa-miR-93-5p; hsa-miR-3620-5p; hsa-miR-4455; hsa-miR-660-5p; hsa-miR-1827; hsa-miR-29b-3p; hsa-miR-151a-5p; hsa-miR-4763-3p; hsa-miR-1268a; hsa-miR-224-5p; hsa-miR-221-3p; hsa-miR-181b-5p; hsa-miR-505-3p; hsa-miR-138…
Annotations derived over miRTarBase (Gene Ontology)	regulation of mitotic metaphaseanaphase transition GO0030071	enriched	0.000258	3.58838	0.000258	0.0262872	30	hsa-miR-100-5p; hsa-miR-1224-3p; hsa-miR-3665; hsa-miR-29b-3p; hsa-miR-181b-5p; hsa-miR-2467-3p; hsa-miR-16-5p; hsa-miR-1307-3p; hsa-miR-5006-3p; hsa-miR-24-3p; hsa-miR-593-3p; hsa-miR-3150b-3p; hsa-miR-455-3p; hsa-miR-23a-3p; hsa-miR-340-5p; hsa-miR-155-5p; hsa-miR-877-5p; hsa-miR-22-3p; hsa-miR-339-5p; hsa-miR-181a-5p; hsa-miR-192-5p; hsa-miR-484; hsa-miR-183-5p; hsa-miR-193b-3p; hsa-miR-101-3p…
Annotations derived over miRTarBase (Gene Ontology)	Rab protein signal transduction GO0032482	enriched	0.000258	3.58838	0.000258	0.0262872	237	hsa-miR-30e-3p; hsa-miR-139-3p; hsa-miR-4654; hsa-miR-100-5p; hsa-miR-6125; hsa-miR-1224-3p; hsa-miR-3665; hsa-miR-1303; hsa-miR-1260b; hsa-miR-93-5p; hsa-miR-654-5p; hsa-miR-27b-5p; hsa-miR-4455; hsa-miR-1827; hsa-miR-16-2-3p; hsa-miR-29b-3p; hsa-miR-151a-5p; hsa-miR-4763-3p; hsa-miR-3940-3p; hsa-miR-224-5p; hsa-miR-221-3p; hsa-miR-181b-5p; hsa-miR-493-5p; hsa-miR-151b; hsa-miR-4516; hsa-miR-312…
Annotations derived over miRTarBase (Gene Ontology)	negative regulation of kinase activity GO0033673	enriched	0.000263	3.58004	0.000263	0.0265881	56	hsa-miR-30e-3p; hsa-miR-4654; hsa-miR-1303; hsa-miR-1260b; hsa-miR-1827; hsa-miR-221-3p; hsa-miR-4516; hsa-miR-3613-3p; hsa-miR-3926; hsa-miR-2467-3p; hsa-miR-149-3p; hsa-miR-452-5p; hsa-miR-24-3p; hsa-let-7b-3p; hsa-miR-15a-5p; hsa-miR-4265; hsa-miR-23b-3p; hsa-miR-4796-3p; hsa-miR-30a-3p; hsa-miR-148b-3p; hsa-miR-4526; hsa-miR-584-3p; hsa-miR-2113; hsa-miR-186-5p; hsa-miR-149-5p; hsa-miR-182-5p…
Annotations derived over miRTarBase (Gene Ontology)	cardiac septum morphogenesis GO0060411	enriched	0.000266	3.57512	0.000266	0.0266355	28	hsa-miR-296-3p; hsa-miR-4763-3p; hsa-miR-637; hsa-miR-3613-3p; hsa-miR-1304-3p; hsa-miR-4326; hsa-miR-5006-3p; hsa-miR-24-3p; hsa-miR-146a-5p; hsa-miR-30a-5p; hsa-miR-23b-3p; hsa-miR-4284; hsa-miR-30a-3p; hsa-miR-148b-3p; hsa-miR-30d-5p; hsa-miR-877-5p; hsa-miR-22-3p; hsa-miR-181a-5p; hsa-miR-4793-5p; hsa-miR-2110; hsa-miR-200b-3p; hsa-miR-342-3p; hsa-miR-101-3p; hsa-miR-935; hsa-miR-4458; hsa-mi…
Annotations derived over miRTarBase (Gene Ontology)	protein-DNA complex GO0032993	enriched	0.000269	3.57025	0.000269	0.0266684	155	hsa-miR-30e-3p; hsa-miR-6126; hsa-miR-99b-5p; hsa-miR-100-5p; hsa-miR-1224-3p; hsa-miR-1303; hsa-miR-1260b; hsa-miR-296-3p; hsa-miR-93-5p; hsa-miR-29b-3p; hsa-miR-4763-3p; hsa-miR-221-3p; hsa-miR-181b-5p; hsa-miR-493-5p; hsa-miR-505-3p; hsa-miR-4481; hsa-miR-3613-3p; hsa-miR-4507; hsa-miR-4465; hsa-miR-2467-3p; hsa-miR-760; hsa-miR-149-3p; hsa-miR-4326; hsa-miR-452-5p; hsa-miR-16-5p; hsa-miR-5006…
Annotations derived over miRTarBase (Gene Ontology)	protein tyrosine kinase inhibitor activity GO0030292	enriched	0.00027	3.56864	0.00027	0.0266684	39	hsa-miR-296-3p; hsa-miR-93-5p; hsa-miR-29b-3p; hsa-miR-149-3p; hsa-miR-16-5p; hsa-miR-454-3p; hsa-miR-455-3p; hsa-miR-3689b-3p; hsa-miR-32-3p; hsa-miR-23b-3p; hsa-miR-365b-5p; hsa-miR-130b-3p; hsa-miR-4796-3p; hsa-miR-340-5p; hsa-miR-186-5p; hsa-miR-877-5p; hsa-miR-1976; hsa-miR-192-5p; hsa-miR-30c-2-3p; hsa-miR-4418; hsa-miR-130b-5p; hsa-miR-3689a-3p; hsa-miR-4722-3p; hsa-miR-4505; hsa-miR-744-5…
Annotations derived over miRTarBase (Gene Ontology)	beta-catenin-TCF complex assembly GO1904837	enriched	0.000276	3.55909	0.000276	0.0268775	148	hsa-miR-30e-3p; hsa-miR-100-5p; hsa-miR-125a-3p; hsa-miR-1224-3p; hsa-miR-1260b; hsa-miR-296-3p; hsa-miR-93-5p; hsa-miR-4455; hsa-miR-1827; hsa-miR-16-2-3p; hsa-miR-29b-3p; hsa-miR-151a-5p; hsa-miR-221-3p; hsa-miR-181b-5p; hsa-miR-505-3p; hsa-miR-4481; hsa-miR-4516; hsa-miR-3126-5p; hsa-miR-3613-3p; hsa-miR-4465; hsa-miR-760; hsa-miR-149-3p; hsa-miR-3129-3p; hsa-miR-452-5p; hsa-miR-4306; hsa-miR-…
Annotations derived over miRTarBase (Gene Ontology)	intracellular protein transport GO0006886	enriched	0.000276	3.55909	0.000276	0.0268775	353	hsa-miR-30e-3p; hsa-miR-139-3p; hsa-miR-4654; hsa-miR-100-5p; hsa-miR-125a-3p; hsa-miR-1183; hsa-miR-6125; hsa-miR-1224-3p; hsa-miR-3665; hsa-miR-1303; hsa-miR-1260b; hsa-miR-296-3p; hsa-miR-93-5p; hsa-miR-654-5p; hsa-miR-27b-5p; hsa-miR-4455; hsa-miR-660-5p; hsa-miR-1827; hsa-miR-16-2-3p; hsa-miR-4709-3p; hsa-miR-29b-3p; hsa-miR-151a-5p; hsa-miR-4763-3p; hsa-miR-1268a; hsa-miR-3940-3p; hsa-miR-2…
Annotations derived over miRTarBase (Gene Ontology)	chloride channel activity GO0005254	enriched	0.000281	3.55129	0.000281	0.0272027	112	hsa-miR-30e-3p; hsa-miR-3665; hsa-miR-93-5p; hsa-miR-654-5p; hsa-miR-3620-5p; hsa-miR-1827; hsa-miR-16-2-3p; hsa-miR-4763-3p; hsa-miR-221-3p; hsa-miR-181b-5p; hsa-miR-4481; hsa-miR-5001-5p; hsa-miR-3926; hsa-miR-2467-3p; hsa-miR-1304-3p; hsa-miR-149-3p; hsa-miR-378g; hsa-miR-4487; hsa-miR-4306; hsa-miR-454-3p; hsa-miR-593-3p; hsa-miR-7-1-3p; hsa-let-7b-3p; hsa-miR-1587; hsa-miR-4443; hsa-miR-3127…
Annotations derived over miRTarBase (Gene Ontology)	Sin3 complex GO0016580	enriched	0.000285	3.54516	0.000285	0.0272817	97	hsa-miR-139-3p; hsa-miR-1183; hsa-miR-1260b; hsa-miR-93-5p; hsa-miR-1827; hsa-miR-29b-3p; hsa-miR-221-3p; hsa-miR-138-1-3p; hsa-miR-3613-3p; hsa-miR-664b-3p; hsa-miR-760; hsa-miR-1304-3p; hsa-miR-149-3p; hsa-miR-4326; hsa-miR-16-5p; hsa-miR-24-3p; hsa-miR-454-3p; hsa-miR-337-3p; hsa-miR-96-5p; hsa-miR-4265; hsa-miR-3150b-3p; hsa-miR-455-3p; hsa-miR-3689b-3p; hsa-miR-30a-5p; hsa-miR-4639-3p; hsa-m…
Annotations derived over miRTarBase (Gene Ontology)	transcription elongation from RNA polymerase II promoter GO0006368	enriched	0.000286	3.54363	0.000286	0.0272817	195	hsa-miR-30e-3p; hsa-miR-100-5p; hsa-miR-3665; hsa-miR-1303; hsa-miR-1260b; hsa-miR-296-3p; hsa-miR-93-5p; hsa-miR-654-5p; hsa-miR-550b-3p; hsa-miR-4455; hsa-miR-1827; hsa-miR-16-2-3p; hsa-miR-29b-3p; hsa-miR-4763-3p; hsa-miR-1268a; hsa-miR-3940-3p; hsa-miR-221-3p; hsa-miR-181b-5p; hsa-miR-493-5p; hsa-miR-505-3p; hsa-miR-4481; hsa-miR-4516; hsa-miR-3126-5p; hsa-miR-3613-3p; hsa-miR-3926; hsa-miR-4…
Annotations derived over miRTarBase (Gene Ontology)	voltage-gated sodium channel activity GO0005248	enriched	0.000294	3.53165	0.000294	0.0275979	33	hsa-miR-296-3p; hsa-miR-93-5p; hsa-miR-1827; hsa-miR-4763-3p; hsa-miR-1268a; hsa-miR-181b-5p; hsa-miR-3613-3p; hsa-miR-2467-3p; hsa-miR-5006-3p; hsa-miR-4530; hsa-miR-455-3p; hsa-miR-933; hsa-miR-1228-3p; hsa-miR-574-5p; hsa-miR-532-3p; hsa-miR-4783-5p; hsa-miR-4632-3p; hsa-miR-181a-5p; hsa-miR-93-3p; hsa-miR-192-5p; hsa-miR-362-3p; hsa-miR-1225-3p; hsa-miR-377-3p; hsa-miR-1909-3p; hsa-miR-106b-5…
Annotations derived over miRTarBase (Gene Ontology)	response to lipopolysaccharide GO0032496	enriched	0.000295	3.53018	0.000295	0.0275979	180	hsa-miR-30e-3p; hsa-miR-6126; hsa-miR-99b-5p; hsa-miR-1231; hsa-miR-100-5p; hsa-miR-125a-3p; hsa-miR-1183; hsa-miR-1303; hsa-miR-1260b; hsa-miR-296-3p; hsa-miR-93-5p; hsa-miR-654-5p; hsa-miR-27b-5p; hsa-miR-1827; hsa-miR-16-2-3p; hsa-miR-4709-3p; hsa-miR-151a-5p; hsa-miR-4763-3p; hsa-miR-224-5p; hsa-miR-221-3p; hsa-miR-181b-5p; hsa-miR-151b; hsa-miR-505-3p; hsa-miR-3613-3p; hsa-miR-5001-5p; hsa-m…
Annotations derived over miRTarBase (Gene Ontology)	pyrimidine nucleobase catabolic process GO0006208	enriched	0.000295	3.53018	0.000295	0.0275979	32	hsa-miR-125a-3p; hsa-miR-3665; hsa-miR-93-5p; hsa-miR-151a-5p; hsa-miR-4763-3p; hsa-miR-224-5p; hsa-miR-151b; hsa-miR-4516; hsa-miR-149-3p; hsa-miR-452-5p; hsa-miR-454-3p; hsa-miR-3150b-3p; hsa-miR-3689b-3p; hsa-miR-130b-3p; hsa-miR-155-3p; hsa-miR-574-5p; hsa-miR-31-5p; hsa-miR-186-5p; hsa-miR-532-3p; hsa-miR-425-5p; hsa-miR-30c-2-3p; hsa-miR-130b-5p; hsa-miR-3689a-3p; hsa-miR-106b-5p; hsa-miR-3…
Annotations derived over miRTarBase (Gene Ontology)	vacuolar acidification GO0007035	enriched	0.0003	3.52288	0.0003	0.0279257	51	hsa-miR-30e-3p; hsa-miR-1183; hsa-miR-93-5p; hsa-miR-1827; hsa-miR-3613-3p; hsa-miR-3926; hsa-miR-664b-3p; hsa-miR-2467-3p; hsa-miR-760; hsa-miR-4487; hsa-miR-16-5p; hsa-miR-5006-3p; hsa-miR-24-3p; hsa-miR-454-3p; hsa-miR-6133; hsa-miR-3149; hsa-miR-4466; hsa-miR-455-3p; hsa-miR-4284; hsa-miR-130b-3p; hsa-miR-30a-3p; hsa-miR-1228-3p; hsa-miR-3178; hsa-miR-4305; hsa-miR-2113; hsa-miR-182-5p; hsa-m…
Annotations derived over miRTarBase (Gene Ontology)	response to growth factor GO0070848	enriched	0.000305	3.5157	0.000305	0.028092	73	hsa-miR-30e-3p; hsa-miR-125a-3p; hsa-miR-1183; hsa-miR-93-5p; hsa-miR-1827; hsa-miR-16-2-3p; hsa-miR-29b-3p; hsa-miR-151a-5p; hsa-miR-181b-5p; hsa-miR-4516; hsa-miR-1304-3p; hsa-miR-149-3p; hsa-miR-4306; hsa-miR-16-5p; hsa-miR-135b-5p; hsa-miR-1307-3p; hsa-miR-4530; hsa-miR-24-3p; hsa-miR-638; hsa-miR-6133; hsa-miR-146a-5p; hsa-miR-3150b-3p; hsa-miR-455-3p; hsa-miR-4284; hsa-miR-4796-3p; hsa-miR-…
Annotations derived over miRTarBase (Gene Ontology)	synapse assembly GO0007416	enriched	0.000311	3.50724	0.000311	0.028092	121	hsa-miR-125a-3p; hsa-miR-93-5p; hsa-miR-27b-5p; hsa-miR-3620-5p; hsa-miR-4455; hsa-miR-1827; hsa-miR-29b-3p; hsa-miR-4763-3p; hsa-miR-224-5p; hsa-miR-221-3p; hsa-miR-181b-5p; hsa-miR-637; hsa-miR-505-3p; hsa-miR-4516; hsa-miR-3613-3p; hsa-miR-5001-5p; hsa-miR-29a-5p; hsa-miR-2467-3p; hsa-miR-149-3p; hsa-miR-378g; hsa-miR-15b-3p; hsa-miR-16-5p; hsa-miR-1307-3p; hsa-miR-24-3p; hsa-miR-638; hsa-miR-…
Annotations derived over miRTarBase (Gene Ontology)	mitotic sister chromatid segregation GO0000070	enriched	0.000314	3.50307	0.000314	0.028092	135	hsa-miR-1231; hsa-miR-4654; hsa-miR-100-5p; hsa-miR-1224-3p; hsa-miR-3665; hsa-miR-1303; hsa-miR-1260b; hsa-miR-296-3p; hsa-miR-93-5p; hsa-miR-1827; hsa-miR-4763-3p; hsa-miR-224-5p; hsa-miR-221-3p; hsa-miR-181b-5p; hsa-miR-637; hsa-miR-4516; hsa-miR-3126-5p; hsa-miR-3613-3p; hsa-miR-5001-5p; hsa-miR-3926; hsa-miR-664b-3p; hsa-miR-2467-3p; hsa-miR-1304-3p; hsa-miR-149-3p; hsa-miR-3129-3p; hsa-miR-…
Annotations derived over miRTarBase (Gene Ontology)	negative regulation of apoptotic process GO0043066	enriched	0.000314	3.50307	0.000314	0.028092	403	hsa-miR-30e-3p; hsa-miR-139-3p; hsa-miR-6126; hsa-miR-99b-5p; hsa-miR-1231; hsa-miR-4654; hsa-miR-100-5p; hsa-miR-125a-3p; hsa-miR-1183; hsa-miR-6125; hsa-miR-1224-3p; hsa-miR-3665; hsa-miR-1303; hsa-miR-1260b; hsa-miR-296-3p; hsa-miR-93-5p; hsa-miR-654-5p; hsa-miR-27b-5p; hsa-miR-4455; hsa-miR-660-5p; hsa-miR-1827; hsa-miR-16-2-3p; hsa-miR-4709-3p; hsa-miR-29b-3p; hsa-miR-151a-5p; hsa-miR-4763-3…
Annotations derived over miRTarBase (Gene Ontology)	exosomal secretion GO1990182	enriched	0.000314	3.50307	0.000314	0.028092	10	hsa-miR-1304-3p; hsa-miR-16-5p; hsa-miR-1307-3p; hsa-miR-24-3p; hsa-miR-4284; hsa-miR-31-5p; hsa-miR-186-5p; hsa-miR-4726-3p; hsa-miR-192-5p; hsa-miR-1915-3p
Annotations derived over miRTarBase (Gene Ontology)	cleavage furrow formation GO0036089	enriched	0.000314	3.50307	0.000314	0.028092	45	hsa-miR-125a-3p; hsa-miR-93-5p; hsa-miR-654-5p; hsa-miR-151a-5p; hsa-miR-221-3p; hsa-miR-181b-5p; hsa-miR-3613-3p; hsa-miR-2467-3p; hsa-miR-1304-3p; hsa-miR-16-5p; hsa-miR-4456; hsa-miR-24-3p; hsa-miR-146a-5p; hsa-miR-455-3p; hsa-miR-31-5p; hsa-miR-340-5p; hsa-miR-2113; hsa-miR-186-5p; hsa-miR-4668-5p; hsa-miR-155-5p; hsa-miR-3187-3p; hsa-miR-339-5p; hsa-miR-181a-5p; hsa-miR-1976; hsa-miR-93-3p; …
Annotations derived over miRTarBase (Gene Ontology)	ribosomal small subunit export from nucleus GO0000056	enriched	0.000316	3.50031	0.000316	0.0280951	47	hsa-miR-100-5p; hsa-miR-1260b; hsa-miR-296-3p; hsa-miR-93-5p; hsa-miR-224-5p; hsa-miR-181b-5p; hsa-miR-505-3p; hsa-miR-3613-3p; hsa-miR-664b-3p; hsa-miR-664a-3p; hsa-miR-16-5p; hsa-miR-454-3p; hsa-miR-30a-5p; hsa-miR-23b-3p; hsa-miR-421; hsa-miR-130b-3p; hsa-miR-625-5p; hsa-miR-30d-5p; hsa-miR-31-5p; hsa-miR-382-5p; hsa-miR-186-5p; hsa-miR-149-5p; hsa-miR-182-5p; hsa-miR-155-5p; hsa-miR-339-5p; h…
Annotations derived over miRTarBase (Gene Ontology)	thiamine pyrophosphate binding GO0030976	enriched	0.00032	3.49485	0.00032	0.0282141	12	hsa-miR-151a-5p; hsa-miR-151b; hsa-miR-2467-3p; hsa-miR-149-3p; hsa-miR-4326; hsa-miR-16-5p; hsa-miR-361-5p; hsa-miR-6133; hsa-miR-30a-5p; hsa-miR-93-3p; hsa-miR-1321; hsa-miR-1914-3p
Annotations derived over miRTarBase (Gene Ontology)	transcription coregulator activity GO0003712	enriched	0.000322	3.49214	0.000322	0.0282141	247	hsa-miR-30e-3p; hsa-miR-139-3p; hsa-miR-6126; hsa-miR-1231; hsa-miR-4654; hsa-miR-100-5p; hsa-miR-125a-3p; hsa-miR-1183; hsa-miR-1224-3p; hsa-miR-1303; hsa-miR-1260b; hsa-miR-296-3p; hsa-miR-93-5p; hsa-miR-27b-5p; hsa-miR-4455; hsa-miR-660-5p; hsa-miR-1827; hsa-miR-16-2-3p; hsa-miR-29b-3p; hsa-miR-4763-3p; hsa-miR-224-5p; hsa-miR-221-3p; hsa-miR-181b-5p; hsa-miR-493-5p; hsa-miR-505-3p; hsa-miR-13…
Annotations derived over miRTarBase (Gene Ontology)	positive regulation of T cell cytokine production GO0002726	enriched	0.000328	3.48413	0.000328	0.0285312	60	hsa-miR-139-3p; hsa-miR-93-5p; hsa-miR-1827; hsa-miR-16-2-3p; hsa-miR-4709-3p; hsa-miR-3940-3p; hsa-miR-505-3p; hsa-miR-4516; hsa-miR-3613-3p; hsa-miR-664b-3p; hsa-miR-149-3p; hsa-miR-16-5p; hsa-miR-135b-5p; hsa-miR-4530; hsa-miR-24-3p; hsa-miR-7-1-3p; hsa-let-7b-3p; hsa-miR-6133; hsa-miR-96-5p; hsa-miR-15a-5p; hsa-miR-146a-5p; hsa-miR-455-3p; hsa-miR-4796-3p; hsa-miR-23a-3p; hsa-miR-574-5p; hsa-…
Annotations derived over miRTarBase (Gene Ontology)	COPI vesicle coat GO0030126	enriched	0.000331	3.48017	0.000331	0.0285312	50	hsa-miR-1183; hsa-miR-1260b; hsa-miR-93-5p; hsa-miR-4709-3p; hsa-miR-221-3p; hsa-miR-181b-5p; hsa-miR-16-5p; hsa-miR-23c; hsa-miR-361-5p; hsa-miR-24-3p; hsa-let-7b-3p; hsa-miR-15a-5p; hsa-miR-146a-5p; hsa-miR-30a-5p; hsa-miR-23b-3p; hsa-miR-421; hsa-miR-130b-3p; hsa-miR-23a-3p; hsa-miR-148b-3p; hsa-miR-155-5p; hsa-miR-93-3p; hsa-miR-2110; hsa-miR-648; hsa-miR-4725-5p; hsa-miR-106b-3p; hsa-miR-130…
Annotations derived over miRTarBase (Gene Ontology)	Mo-molybdopterin cofactor biosynthetic process GO0006777	enriched	0.000332	3.47886	0.000332	0.0285312	18	hsa-miR-4455; hsa-miR-224-5p; hsa-miR-149-3p; hsa-miR-4487; hsa-miR-24-3p; hsa-miR-454-3p; hsa-miR-7-1-3p; hsa-miR-455-3p; hsa-miR-3689b-3p; hsa-miR-4284; hsa-miR-130b-3p; hsa-miR-4668-5p; hsa-miR-551b-5p; hsa-miR-3689a-3p; hsa-miR-301a-3p; hsa-miR-25-5p; hsa-miR-218-2-3p; hsa-miR-130a-3p
Annotations derived over miRTarBase (Gene Ontology)	splicing factor binding GO1990935	enriched	0.000333	3.47756	0.000333	0.0285312	9	hsa-miR-1260b; hsa-miR-296-3p; hsa-miR-493-5p; hsa-miR-1304-3p; hsa-miR-1307-3p; hsa-miR-4284; hsa-miR-365b-5p; hsa-miR-382-5p; hsa-miR-4722-3p
Annotations derived over miRTarBase (Gene Ontology)	Rab GTPase binding GO0017137	enriched	0.000337	3.47237	0.000337	0.0285312	274	hsa-miR-30e-3p; hsa-miR-99b-5p; hsa-miR-4654; hsa-miR-100-5p; hsa-miR-125a-3p; hsa-miR-1183; hsa-miR-6125; hsa-miR-1224-3p; hsa-miR-3665; hsa-miR-1303; hsa-miR-1260b; hsa-miR-296-3p; hsa-miR-93-5p; hsa-miR-654-5p; hsa-miR-27b-5p; hsa-miR-4455; hsa-miR-1827; hsa-miR-16-2-3p; hsa-miR-4709-3p; hsa-miR-29b-3p; hsa-miR-151a-5p; hsa-miR-4763-3p; hsa-miR-1268a; hsa-miR-224-5p; hsa-miR-221-3p; hsa-miR-18…
Annotations derived over miRTarBase (Gene Ontology)	lysine-acetylated histone binding GO0070577	enriched	0.000337	3.47237	0.000337	0.0285312	89	hsa-miR-30e-3p; hsa-miR-1183; hsa-miR-1303; hsa-miR-1260b; hsa-miR-296-3p; hsa-miR-93-5p; hsa-miR-654-5p; hsa-miR-1827; hsa-miR-4763-3p; hsa-miR-181b-5p; hsa-miR-3613-3p; hsa-miR-3926; hsa-miR-664b-3p; hsa-miR-760; hsa-miR-149-3p; hsa-miR-4326; hsa-miR-664a-3p; hsa-miR-16-5p; hsa-miR-5006-3p; hsa-miR-24-3p; hsa-miR-3127-5p; hsa-miR-15a-5p; hsa-miR-455-3p; hsa-miR-30a-5p; hsa-miR-4284; hsa-miR-421…
Annotations derived over miRTarBase (Gene Ontology)	positive regulation of protein tyrosine kinase activity GO0061098	enriched	0.000344	3.46344	0.000344	0.0289041	96	hsa-miR-99b-5p; hsa-miR-1260b; hsa-miR-93-5p; hsa-miR-654-5p; hsa-miR-29b-3p; hsa-miR-637; hsa-miR-505-3p; hsa-miR-4481; hsa-miR-3126-5p; hsa-miR-3613-3p; hsa-miR-3926; hsa-miR-1276; hsa-miR-1304-3p; hsa-miR-149-3p; hsa-miR-3129-3p; hsa-miR-4306; hsa-miR-16-5p; hsa-miR-5006-3p; hsa-miR-361-5p; hsa-miR-24-3p; hsa-miR-454-3p; hsa-miR-7-1-3p; hsa-miR-6133; hsa-miR-3150b-3p; hsa-miR-455-3p; hsa-miR-1…
Annotations derived over miRTarBase (Gene Ontology)	positive regulation of MAP kinase activity GO0043406	enriched	0.000349	3.45717	0.000349	0.0291485	157	hsa-miR-30e-3p; hsa-miR-100-5p; hsa-miR-125a-3p; hsa-miR-1224-3p; hsa-miR-3665; hsa-miR-1260b; hsa-miR-296-3p; hsa-miR-93-5p; hsa-miR-654-5p; hsa-miR-4455; hsa-miR-1827; hsa-miR-29b-3p; hsa-miR-1268a; hsa-miR-224-5p; hsa-miR-221-3p; hsa-miR-181b-5p; hsa-miR-3126-5p; hsa-miR-4465; hsa-miR-1276; hsa-miR-664b-3p; hsa-miR-1304-3p; hsa-miR-149-3p; hsa-miR-4326; hsa-miR-452-5p; hsa-miR-4487; hsa-miR-66…
Annotations derived over miRTarBase (Gene Ontology)	ventral spinal cord development GO0021517	enriched	0.000351	3.45469	0.000351	0.0291664	6	hsa-miR-93-5p; hsa-miR-654-5p; hsa-miR-4455; hsa-miR-361-5p; hsa-miR-574-5p; hsa-miR-31-5p
Annotations derived over miRTarBase (Gene Ontology)	activating transcription factor binding GO0033613	enriched	0.000362	3.44129	0.000362	0.0296743	166	hsa-miR-30e-3p; hsa-miR-139-3p; hsa-miR-100-5p; hsa-miR-125a-3p; hsa-miR-1303; hsa-miR-296-3p; hsa-miR-93-5p; hsa-miR-654-5p; hsa-miR-1827; hsa-miR-16-2-3p; hsa-miR-29b-3p; hsa-miR-151a-5p; hsa-miR-4763-3p; hsa-miR-221-3p; hsa-miR-181b-5p; hsa-miR-637; hsa-miR-505-3p; hsa-miR-4481; hsa-miR-3613-3p; hsa-miR-3621; hsa-miR-4507; hsa-miR-4465; hsa-miR-664b-3p; hsa-miR-2467-3p; hsa-miR-760; hsa-miR-14…
Annotations derived over miRTarBase (Gene Ontology)	regulation of microtubule depolymerization GO0031114	enriched	0.000368	3.43415	0.000368	0.0296743	24	hsa-miR-296-3p; hsa-miR-3620-5p; hsa-miR-505-3p; hsa-miR-4481; hsa-miR-5001-5p; hsa-miR-4465; hsa-miR-378g; hsa-miR-23c; hsa-miR-1587; hsa-miR-455-3p; hsa-miR-23b-3p; hsa-miR-151a-3p; hsa-miR-4488; hsa-miR-23a-3p; hsa-miR-30d-5p; hsa-miR-1238-5p; hsa-miR-339-5p; hsa-miR-4505; hsa-miR-4498; hsa-miR-132-3p; hsa-miR-4492; hsa-miR-298; hsa-miR-222-3p; hsa-miR-27a-3p
Annotations derived over miRTarBase (Gene Ontology)	DNA-binding transcription activator activity, RNA polymerase II-specific GO0001228	enriched	0.000371	3.43063	0.000371	0.0296743	388	hsa-miR-30e-3p; hsa-miR-139-3p; hsa-miR-6126; hsa-miR-99b-5p; hsa-miR-1231; hsa-miR-4654; hsa-miR-100-5p; hsa-miR-125a-3p; hsa-miR-1183; hsa-miR-1224-3p; hsa-miR-3665; hsa-miR-1303; hsa-miR-1260b; hsa-miR-296-3p; hsa-miR-93-5p; hsa-miR-654-5p; hsa-miR-550b-3p; hsa-miR-3620-5p; hsa-miR-4455; hsa-miR-660-5p; hsa-miR-1827; hsa-miR-16-2-3p; hsa-miR-4709-3p; hsa-miR-29b-3p; hsa-miR-151a-5p; hsa-miR-47…
Annotations derived over miRTarBase (Gene Ontology)	snRNA binding GO0017069	enriched	0.000372	3.42946	0.000372	0.0296743	44	hsa-miR-30e-3p; hsa-miR-4654; hsa-miR-1303; hsa-miR-151a-5p; hsa-miR-181b-5p; hsa-miR-151b; hsa-miR-4516; hsa-miR-3613-3p; hsa-miR-2467-3p; hsa-miR-532-5p; hsa-miR-16-5p; hsa-miR-24-3p; hsa-miR-7-1-3p; hsa-let-7b-3p; hsa-miR-4265; hsa-miR-3150b-3p; hsa-miR-30a-3p; hsa-miR-584-3p; hsa-miR-2113; hsa-miR-186-5p; hsa-miR-149-5p; hsa-miR-155-5p; hsa-miR-877-5p; hsa-miR-5100; hsa-miR-193a-5p; hsa-miR-1…
Annotations derived over miRTarBase (Gene Ontology)	C-X3-C chemokine binding GO0019960	enriched	0.000373	3.42829	0.000373	0.0296743	23	hsa-miR-6126; hsa-miR-296-3p; hsa-miR-93-5p; hsa-miR-29b-3p; hsa-miR-149-3p; hsa-miR-24-3p; hsa-miR-455-3p; hsa-miR-3689b-3p; hsa-miR-30a-5p; hsa-miR-4284; hsa-miR-130b-3p; hsa-miR-4796-3p; hsa-miR-186-5p; hsa-miR-192-5p; hsa-miR-30c-2-3p; hsa-miR-221-5p; hsa-miR-769-5p; hsa-miR-3689a-3p; hsa-miR-17-3p; hsa-miR-106b-5p; hsa-miR-183-5p; hsa-miR-3609; hsa-miR-3622b-5p
Annotations derived over miRTarBase (Gene Ontology)	protein polyubiquitination GO0000209	enriched	0.000374	3.42713	0.000374	0.0296743	342	hsa-miR-30e-3p; hsa-miR-139-3p; hsa-miR-6126; hsa-miR-99b-5p; hsa-miR-4654; hsa-miR-100-5p; hsa-miR-125a-3p; hsa-miR-1183; hsa-miR-1224-3p; hsa-miR-3665; hsa-miR-1303; hsa-miR-1260b; hsa-miR-296-3p; hsa-miR-93-5p; hsa-miR-654-5p; hsa-miR-27b-5p; hsa-miR-550b-3p; hsa-miR-3620-5p; hsa-miR-660-5p; hsa-miR-1827; hsa-miR-16-2-3p; hsa-miR-4709-3p; hsa-miR-29b-3p; hsa-miR-151a-5p; hsa-miR-4763-3p; hsa-m…
Annotations derived over miRTarBase (Gene Ontology)	positive regulation of calcium ion-dependent exocytosis GO0045956	enriched	0.000377	3.42366	0.000377	0.0296743	33	hsa-miR-93-5p; hsa-miR-1268a; hsa-miR-493-5p; hsa-miR-505-3p; hsa-miR-3613-3p; hsa-miR-149-3p; hsa-miR-3129-3p; hsa-miR-16-5p; hsa-miR-5006-3p; hsa-miR-454-3p; hsa-miR-7-1-3p; hsa-let-7b-3p; hsa-miR-6133; hsa-miR-15a-5p; hsa-miR-421; hsa-miR-4488; hsa-miR-130b-3p; hsa-miR-4796-3p; hsa-miR-574-5p; hsa-miR-4668-5p; hsa-miR-362-3p; hsa-miR-106b-5p; hsa-miR-301a-3p; hsa-miR-324-3p; hsa-miR-130a-3p; h…
Annotations derived over miRTarBase (Gene Ontology)	negative regulation of angiogenesis GO0016525	enriched	0.000378	3.42251	0.000378	0.0296743	217	hsa-miR-30e-3p; hsa-miR-139-3p; hsa-miR-6126; hsa-miR-1231; hsa-miR-125a-3p; hsa-miR-1183; hsa-miR-3665; hsa-miR-1303; hsa-miR-93-5p; hsa-miR-27b-5p; hsa-miR-4455; hsa-miR-660-5p; hsa-miR-1827; hsa-miR-29b-3p; hsa-miR-151a-5p; hsa-miR-4763-3p; hsa-miR-224-5p; hsa-miR-221-3p; hsa-miR-637; hsa-miR-138-1-3p; hsa-miR-4481; hsa-miR-4516; hsa-miR-5001-5p; hsa-miR-29a-5p; hsa-miR-664b-3p; hsa-miR-2467-3…
Annotations derived over miRTarBase (Gene Ontology)	retina vasculature development in camera-type eye GO0061298	enriched	0.000378	3.42251	0.000378	0.0296743	53	hsa-miR-139-3p; hsa-miR-100-5p; hsa-miR-93-5p; hsa-miR-550b-3p; hsa-miR-1827; hsa-miR-29b-3p; hsa-miR-224-5p; hsa-miR-221-3p; hsa-miR-181b-5p; hsa-miR-637; hsa-miR-6724-5p; hsa-miR-1304-3p; hsa-miR-149-3p; hsa-miR-4326; hsa-miR-452-5p; hsa-miR-135b-5p; hsa-miR-24-3p; hsa-let-7b-3p; hsa-miR-29b-1-5p; hsa-miR-455-3p; hsa-miR-3689b-3p; hsa-miR-23b-3p; hsa-miR-4488; hsa-miR-130b-3p; hsa-miR-574-5p; h…
Annotations derived over miRTarBase (Gene Ontology)	sequestering of TGFbeta in extracellular matrix GO0035583	enriched	0.000383	3.4168	0.000383	0.0296743	11	hsa-miR-29b-3p; hsa-miR-3613-3p; hsa-miR-23c; hsa-miR-30a-5p; hsa-miR-23b-3p; hsa-miR-23a-3p; hsa-miR-30d-5p; hsa-miR-149-5p; hsa-miR-4668-5p; hsa-miR-192-5p; hsa-miR-744-5p
Annotations derived over miRTarBase (Gene Ontology)	14-3-3 protein binding GO0071889	enriched	0.000383	3.4168	0.000383	0.0296743	134	hsa-miR-30e-3p; hsa-miR-6126; hsa-miR-100-5p; hsa-miR-1224-3p; hsa-miR-3665; hsa-miR-1260b; hsa-miR-93-5p; hsa-miR-4455; hsa-miR-4709-3p; hsa-miR-4763-3p; hsa-miR-221-3p; hsa-miR-181b-5p; hsa-miR-637; hsa-miR-4481; hsa-miR-5001-5p; hsa-miR-4465; hsa-miR-6724-5p; hsa-miR-1304-3p; hsa-miR-149-3p; hsa-miR-378g; hsa-miR-4487; hsa-miR-532-5p; hsa-miR-16-5p; hsa-miR-1307-3p; hsa-miR-454-3p; hsa-miR-613…
Annotations derived over miRTarBase (Gene Ontology)	negative regulation of apoptotic signaling pathway GO2001234	enriched	0.000386	3.41341	0.000386	0.0296743	104	hsa-miR-100-5p; hsa-miR-1183; hsa-miR-1260b; hsa-miR-296-3p; hsa-miR-93-5p; hsa-miR-29b-3p; hsa-miR-224-5p; hsa-miR-221-3p; hsa-miR-181b-5p; hsa-miR-505-3p; hsa-miR-138-1-3p; hsa-miR-3621; hsa-miR-760; hsa-miR-149-3p; hsa-miR-4487; hsa-miR-16-5p; hsa-miR-454-3p; hsa-miR-337-3p; hsa-miR-96-5p; hsa-miR-15a-5p; hsa-miR-3150b-3p; hsa-miR-3689b-3p; hsa-miR-30a-5p; hsa-miR-23b-3p; hsa-miR-421; hsa-miR-…
Annotations derived over miRTarBase (Gene Ontology)	regulation of calcium ion-dependent exocytosis GO0017158	enriched	0.000387	3.41229	0.000387	0.0296743	46	hsa-miR-30e-3p; hsa-miR-139-3p; hsa-miR-4455; hsa-miR-1827; hsa-miR-4763-3p; hsa-miR-493-5p; hsa-miR-505-3p; hsa-miR-4481; hsa-miR-4516; hsa-miR-3926; hsa-miR-3129-3p; hsa-miR-4487; hsa-miR-4306; hsa-miR-16-5p; hsa-miR-5006-3p; hsa-let-7b-3p; hsa-miR-146a-5p; hsa-miR-3150b-3p; hsa-miR-455-3p; hsa-miR-421; hsa-miR-4796-3p; hsa-miR-30a-3p; hsa-miR-155-3p; hsa-miR-584-3p; hsa-miR-382-5p; hsa-miR-318…
Annotations derived over miRTarBase (Gene Ontology)	cellular response to hypoxia GO0071456	enriched	0.000388	3.41117	0.000388	0.0296743	249	hsa-miR-30e-3p; hsa-miR-139-3p; hsa-miR-6126; hsa-miR-99b-5p; hsa-miR-100-5p; hsa-miR-125a-3p; hsa-miR-1183; hsa-miR-1224-3p; hsa-miR-3665; hsa-miR-1260b; hsa-miR-296-3p; hsa-miR-93-5p; hsa-miR-654-5p; hsa-miR-27b-5p; hsa-miR-550b-3p; hsa-miR-660-5p; hsa-miR-1827; hsa-miR-16-2-3p; hsa-miR-4709-3p; hsa-miR-29b-3p; hsa-miR-151a-5p; hsa-miR-4763-3p; hsa-miR-224-5p; hsa-miR-221-3p; hsa-miR-181b-5p; h…
Annotations derived over miRTarBase (Gene Ontology)	intrinsic apoptotic signaling pathway in response to DNA damage by p53 class mediator GO0042771	enriched	0.000389	3.41005	0.000389	0.0296743	156	hsa-miR-125a-3p; hsa-miR-6125; hsa-miR-1224-3p; hsa-miR-1260b; hsa-miR-296-3p; hsa-miR-93-5p; hsa-miR-16-2-3p; hsa-miR-151a-5p; hsa-miR-4763-3p; hsa-miR-221-3p; hsa-miR-181b-5p; hsa-miR-493-5p; hsa-miR-4481; hsa-miR-4516; hsa-miR-3613-3p; hsa-miR-5001-5p; hsa-miR-3621; hsa-miR-4465; hsa-miR-760; hsa-miR-1304-3p; hsa-miR-149-3p; hsa-miR-4487; hsa-miR-4306; hsa-miR-16-5p; hsa-miR-1307-3p; hsa-miR-2…
Annotations derived over miRTarBase (Gene Ontology)	kinase binding GO0019900	enriched	0.000394	3.4045	0.000394	0.0298425	233	hsa-miR-30e-3p; hsa-miR-139-3p; hsa-miR-4654; hsa-miR-100-5p; hsa-miR-125a-3p; hsa-miR-1183; hsa-miR-1224-3p; hsa-miR-3665; hsa-miR-1303; hsa-miR-1260b; hsa-miR-296-3p; hsa-miR-93-5p; hsa-miR-4455; hsa-miR-1827; hsa-miR-29b-3p; hsa-miR-4763-3p; hsa-miR-221-3p; hsa-miR-181b-5p; hsa-miR-493-5p; hsa-miR-637; hsa-miR-505-3p; hsa-miR-4481; hsa-miR-4516; hsa-miR-3613-3p; hsa-miR-5001-5p; hsa-miR-3926; …
Annotations derived over miRTarBase (Gene Ontology)	DNA metabolic process GO0006259	enriched	0.000396	3.4023	0.000396	0.0298425	79	hsa-miR-30e-3p; hsa-miR-100-5p; hsa-miR-3665; hsa-miR-1260b; hsa-miR-296-3p; hsa-miR-93-5p; hsa-miR-4709-3p; hsa-miR-224-5p; hsa-miR-221-3p; hsa-miR-181b-5p; hsa-miR-505-3p; hsa-miR-3613-3p; hsa-miR-4465; hsa-miR-664b-3p; hsa-miR-1304-3p; hsa-miR-664a-3p; hsa-miR-16-5p; hsa-miR-23c; hsa-miR-24-3p; hsa-miR-454-3p; hsa-miR-7-1-3p; hsa-miR-6133; hsa-miR-4443; hsa-miR-30a-5p; hsa-miR-4639-3p; hsa-miR…
Annotations derived over miRTarBase (Gene Ontology)	cellular response to molecule of bacterial origin GO0071219	enriched	0.000398	3.40012	0.000398	0.0298425	9	hsa-miR-505-3p; hsa-miR-24-3p; hsa-miR-7-1-3p; hsa-let-7b-3p; hsa-miR-23a-3p; hsa-miR-574-5p; hsa-miR-148b-3p; hsa-miR-149-5p; hsa-miR-18a-5p
Annotations derived over miRTarBase (Gene Ontology)	calcium-mediated signaling GO0019722	enriched	0.000404	3.39362	0.000404	0.0301932	171	hsa-miR-139-3p; hsa-miR-6126; hsa-miR-100-5p; hsa-miR-125a-3p; hsa-miR-1183; hsa-miR-1224-3p; hsa-miR-3665; hsa-miR-1260b; hsa-miR-296-3p; hsa-miR-93-5p; hsa-miR-654-5p; hsa-miR-1827; hsa-miR-4709-3p; hsa-miR-29b-3p; hsa-miR-4763-3p; hsa-miR-224-5p; hsa-miR-181b-5p; hsa-miR-493-5p; hsa-miR-637; hsa-miR-4481; hsa-miR-4516; hsa-miR-3126-5p; hsa-miR-3613-3p; hsa-miR-29a-5p; hsa-miR-1276; hsa-miR-664…
Annotations derived over miRTarBase (Gene Ontology)	G protein-coupled receptor binding GO0001664	enriched	0.000416	3.38091	0.000416	0.0308576	185	hsa-miR-30e-3p; hsa-miR-6126; hsa-miR-4654; hsa-miR-100-5p; hsa-miR-125a-3p; hsa-miR-1224-3p; hsa-miR-3665; hsa-miR-1303; hsa-miR-1260b; hsa-miR-296-3p; hsa-miR-93-5p; hsa-miR-654-5p; hsa-miR-660-5p; hsa-miR-1827; hsa-miR-29b-3p; hsa-miR-151a-5p; hsa-miR-224-5p; hsa-miR-221-3p; hsa-miR-181b-5p; hsa-miR-493-5p; hsa-miR-505-3p; hsa-miR-138-1-3p; hsa-miR-4481; hsa-miR-3126-5p; hsa-miR-3613-3p; hsa-m…
Annotations derived over miRTarBase (Gene Ontology)	Wnt signalosome GO1990909	enriched	0.000433	3.36351	0.000433	0.0318465	54	hsa-miR-125a-3p; hsa-miR-3665; hsa-miR-29b-3p; hsa-miR-224-5p; hsa-miR-221-3p; hsa-miR-3126-5p; hsa-miR-29a-5p; hsa-miR-4465; hsa-miR-4487; hsa-miR-16-5p; hsa-miR-135b-5p; hsa-let-7b-3p; hsa-miR-6133; hsa-miR-96-5p; hsa-miR-15a-5p; hsa-miR-30a-5p; hsa-miR-155-3p; hsa-miR-23a-3p; hsa-miR-31-5p; hsa-miR-2113; hsa-miR-186-5p; hsa-miR-532-3p; hsa-miR-182-5p; hsa-miR-425-5p; hsa-miR-155-5p; hsa-miR-18…
Annotations derived over miRTarBase (Gene Ontology)	positive regulation of histone H3-K9 acetylation GO2000617	enriched	0.000434	3.36251	0.000434	0.0318465	39	hsa-miR-125a-3p; hsa-miR-1260b; hsa-miR-93-5p; hsa-miR-224-5p; hsa-miR-4465; hsa-miR-452-5p; hsa-miR-16-5p; hsa-miR-24-3p; hsa-miR-454-3p; hsa-miR-15a-5p; hsa-miR-146a-5p; hsa-miR-421; hsa-miR-130b-3p; hsa-miR-933; hsa-miR-574-5p; hsa-miR-31-5p; hsa-miR-186-5p; hsa-miR-149-5p; hsa-miR-182-5p; hsa-miR-4668-5p; hsa-miR-4783-5p; hsa-miR-4726-3p; hsa-miR-181a-5p; hsa-miR-192-5p; hsa-miR-551b-5p; hsa-…
Annotations derived over miRTarBase (Gene Ontology)	JUN kinase phosphatase activity GO0008579	enriched	0.000443	3.3536	0.000443	0.0318465	12	hsa-miR-1303; hsa-miR-1827; hsa-miR-2467-3p; hsa-miR-149-3p; hsa-miR-4487; hsa-miR-24-3p; hsa-miR-455-3p; hsa-miR-3689b-3p; hsa-miR-4284; hsa-miR-3689a-3p; hsa-miR-320e; hsa-miR-16-1-3p
Annotations derived over miRTarBase (Gene Ontology)	platelet-derived growth factor binding GO0048407	enriched	0.000444	3.35262	0.000444	0.0318465	66	hsa-miR-139-3p; hsa-miR-100-5p; hsa-miR-125a-3p; hsa-miR-3665; hsa-miR-93-5p; hsa-miR-3620-5p; hsa-miR-4455; hsa-miR-1827; hsa-miR-29b-3p; hsa-miR-224-5p; hsa-miR-221-3p; hsa-miR-637; hsa-miR-505-3p; hsa-miR-4516; hsa-miR-5001-5p; hsa-miR-29a-5p; hsa-miR-2467-3p; hsa-miR-149-3p; hsa-miR-4306; hsa-miR-16-5p; hsa-miR-24-3p; hsa-miR-7-1-3p; hsa-miR-1587; hsa-miR-29b-1-5p; hsa-miR-3150b-3p; hsa-miR-4…
Annotations derived over miRTarBase (Gene Ontology)	intermediate filament cytoskeleton organization GO0045104	enriched	0.000449	3.34775	0.000449	0.0318465	100	hsa-miR-139-3p; hsa-miR-1183; hsa-miR-296-3p; hsa-miR-93-5p; hsa-miR-1827; hsa-miR-16-2-3p; hsa-miR-224-5p; hsa-miR-181b-5p; hsa-miR-505-3p; hsa-miR-4516; hsa-miR-3613-3p; hsa-miR-29a-5p; hsa-miR-4465; hsa-miR-664b-3p; hsa-miR-2467-3p; hsa-miR-1304-3p; hsa-miR-149-3p; hsa-miR-4487; hsa-miR-15b-3p; hsa-miR-16-5p; hsa-miR-23c; hsa-miR-454-3p; hsa-miR-96-5p; hsa-miR-4443; hsa-miR-3150b-3p; hsa-miR-4…
Annotations derived over miRTarBase (Gene Ontology)	negative regulation of protein transport GO0051224	enriched	0.000451	3.34582	0.000451	0.0318465	32	hsa-miR-1268a; hsa-miR-221-3p; hsa-miR-637; hsa-miR-1276; hsa-miR-664b-3p; hsa-miR-760; hsa-miR-149-3p; hsa-miR-16-5p; hsa-miR-24-3p; hsa-miR-638; hsa-miR-3149; hsa-miR-30a-5p; hsa-miR-23b-3p; hsa-miR-4488; hsa-miR-130b-3p; hsa-miR-574-5p; hsa-miR-31-5p; hsa-miR-186-5p; hsa-miR-149-5p; hsa-miR-192-5p; hsa-miR-551b-5p; hsa-miR-378a-3p; hsa-miR-4727-5p; hsa-miR-4731-5p; hsa-miR-324-5p; hsa-miR-4655…
Annotations derived over miRTarBase (Gene Ontology)	negative regulation of telomere maintenance via telomerase GO0032211	enriched	0.000453	3.3439	0.000453	0.0318465	154	hsa-miR-30e-3p; hsa-miR-139-3p; hsa-miR-4654; hsa-miR-100-5p; hsa-miR-125a-3p; hsa-miR-1260b; hsa-miR-93-5p; hsa-miR-654-5p; hsa-miR-660-5p; hsa-miR-1827; hsa-miR-29b-3p; hsa-miR-3940-3p; hsa-miR-224-5p; hsa-miR-221-3p; hsa-miR-181b-5p; hsa-miR-493-5p; hsa-miR-505-3p; hsa-miR-4516; hsa-miR-3613-3p; hsa-miR-3926; hsa-miR-1276; hsa-miR-664b-3p; hsa-miR-2467-3p; hsa-miR-760; hsa-miR-1304-3p; hsa-miR…
Annotations derived over miRTarBase (Gene Ontology)	proton-transporting ATPase activity, rotational mechanism GO0046961	enriched	0.000455	3.34199	0.000455	0.0318465	70	hsa-miR-30e-3p; hsa-miR-125a-3p; hsa-miR-1183; hsa-miR-93-5p; hsa-miR-1827; hsa-miR-16-2-3p; hsa-miR-151a-5p; hsa-miR-138-1-3p; hsa-miR-3613-3p; hsa-miR-3926; hsa-miR-1276; hsa-miR-2467-3p; hsa-miR-760; hsa-miR-149-3p; hsa-miR-4487; hsa-miR-16-5p; hsa-miR-4530; hsa-miR-361-5p; hsa-miR-24-3p; hsa-miR-454-3p; hsa-miR-6133; hsa-miR-4466; hsa-miR-455-3p; hsa-miR-3689b-3p; hsa-miR-30a-5p; hsa-miR-4284…
Annotations derived over miRTarBase (Gene Ontology)	positive regulation of osteoclast differentiation GO0045672	enriched	0.000458	3.33913	0.000458	0.0318465	46	hsa-miR-125a-3p; hsa-miR-1827; hsa-miR-29b-3p; hsa-miR-4763-3p; hsa-miR-3940-3p; hsa-miR-181b-5p; hsa-miR-505-3p; hsa-miR-4516; hsa-miR-149-3p; hsa-miR-452-5p; hsa-miR-4306; hsa-miR-16-5p; hsa-miR-135b-5p; hsa-miR-24-3p; hsa-miR-454-3p; hsa-miR-6133; hsa-miR-15a-5p; hsa-miR-146a-5p; hsa-miR-455-3p; hsa-miR-4284; hsa-miR-130b-3p; hsa-miR-155-3p; hsa-miR-23a-3p; hsa-miR-148b-3p; hsa-miR-4668-5p; hs…
Annotations derived over miRTarBase (Gene Ontology)	negative regulation of leukocyte tethering or rolling GO1903237	enriched	0.000461	3.3363	0.000461	0.0318465	9	hsa-miR-221-3p; hsa-miR-454-3p; hsa-miR-146a-5p; hsa-miR-23a-3p; hsa-miR-1228-3p; hsa-miR-148b-3p; hsa-miR-31-5p; hsa-miR-362-3p; hsa-miR-126-3p
Annotations derived over miRTarBase (Gene Ontology)	carbohydrate homeostasis GO0033500	enriched	0.000462	3.33536	0.000462	0.0318465	16	hsa-miR-93-5p; hsa-miR-181b-5p; hsa-miR-3613-3p; hsa-miR-5006-3p; hsa-miR-337-3p; hsa-miR-96-5p; hsa-miR-30a-5p; hsa-miR-625-5p; hsa-miR-30d-5p; hsa-miR-186-5p; hsa-miR-4668-5p; hsa-miR-181a-5p; hsa-miR-192-5p; hsa-miR-106b-5p; hsa-miR-4731-5p; hsa-miR-30e-5p
Annotations derived over miRTarBase (Gene Ontology)	ncRNA polyadenylation GO0043629	enriched	0.000462	3.33536	0.000462	0.0318465	16	hsa-miR-93-5p; hsa-miR-181b-5p; hsa-miR-3613-3p; hsa-miR-5006-3p; hsa-miR-337-3p; hsa-miR-96-5p; hsa-miR-30a-5p; hsa-miR-625-5p; hsa-miR-30d-5p; hsa-miR-186-5p; hsa-miR-4668-5p; hsa-miR-181a-5p; hsa-miR-192-5p; hsa-miR-106b-5p; hsa-miR-4731-5p; hsa-miR-30e-5p
Annotations derived over miRTarBase (Gene Ontology)	ncRNA polyadenylation involved in polyadenylation-dependent ncRNA catabolic process GO0043630	enriched	0.000462	3.33536	0.000462	0.0318465	16	hsa-miR-93-5p; hsa-miR-181b-5p; hsa-miR-3613-3p; hsa-miR-5006-3p; hsa-miR-337-3p; hsa-miR-96-5p; hsa-miR-30a-5p; hsa-miR-625-5p; hsa-miR-30d-5p; hsa-miR-186-5p; hsa-miR-4668-5p; hsa-miR-181a-5p; hsa-miR-192-5p; hsa-miR-106b-5p; hsa-miR-4731-5p; hsa-miR-30e-5p
Annotations derived over miRTarBase (Gene Ontology)	SMN complex GO0032797	enriched	0.000462	3.33536	0.000462	0.0318465	40	hsa-miR-1303; hsa-miR-93-5p; hsa-miR-660-5p; hsa-miR-1827; hsa-miR-4709-3p; hsa-miR-221-3p; hsa-miR-493-5p; hsa-miR-3613-3p; hsa-miR-2467-3p; hsa-miR-1304-3p; hsa-miR-149-3p; hsa-miR-16-5p; hsa-miR-146a-5p; hsa-miR-3689b-3p; hsa-miR-30a-5p; hsa-miR-421; hsa-miR-130b-3p; hsa-miR-1228-3p; hsa-miR-186-5p; hsa-miR-155-5p; hsa-miR-4436b-5p; hsa-miR-4647; hsa-miR-362-3p; hsa-miR-484; hsa-miR-4267; hsa-…
Annotations derived over miRTarBase (Gene Ontology)	positive regulation of neuron death GO1901216	enriched	0.000467	3.33068	0.000467	0.0318465	103	hsa-miR-125a-3p; hsa-miR-1224-3p; hsa-miR-1303; hsa-miR-1260b; hsa-miR-93-5p; hsa-miR-29b-3p; hsa-miR-224-5p; hsa-miR-221-3p; hsa-miR-181b-5p; hsa-miR-493-5p; hsa-miR-3926; hsa-miR-29a-5p; hsa-miR-4465; hsa-miR-2467-3p; hsa-miR-1304-3p; hsa-miR-16-5p; hsa-miR-5006-3p; hsa-miR-4530; hsa-miR-24-3p; hsa-miR-454-3p; hsa-miR-7-1-3p; hsa-let-7b-3p; hsa-miR-96-5p; hsa-miR-4443; hsa-miR-15a-5p; hsa-miR-1…
Annotations derived over miRTarBase (Gene Ontology)	sexual reproduction GO0019953	enriched	0.000471	3.32698	0.000471	0.0318465	18	hsa-miR-93-5p; hsa-miR-29b-3p; hsa-miR-4516; hsa-miR-16-5p; hsa-miR-337-3p; hsa-miR-29b-1-5p; hsa-miR-4284; hsa-miR-365b-5p; hsa-miR-130b-3p; hsa-miR-23a-3p; hsa-miR-340-5p; hsa-miR-155-5p; hsa-miR-877-5p; hsa-miR-181a-5p; hsa-miR-106b-5p; hsa-miR-200a-3p; hsa-miR-21-3p; hsa-miR-125a-5p
Annotations derived over miRTarBase (Gene Ontology)	metallopeptidase activity GO0008237	enriched	0.000472	3.32606	0.000472	0.0318465	92	hsa-miR-30e-3p; hsa-miR-6126; hsa-miR-1224-3p; hsa-miR-1303; hsa-miR-93-5p; hsa-miR-27b-5p; hsa-miR-29b-3p; hsa-miR-221-3p; hsa-miR-181b-5p; hsa-miR-3613-3p; hsa-miR-3926; hsa-miR-4465; hsa-miR-664b-3p; hsa-miR-6724-5p; hsa-miR-1304-3p; hsa-miR-452-5p; hsa-miR-4306; hsa-miR-16-5p; hsa-miR-23c; hsa-miR-135b-5p; hsa-miR-1307-3p; hsa-miR-361-5p; hsa-miR-24-3p; hsa-miR-7-1-3p; hsa-miR-6133; hsa-miR-3…
Annotations derived over miRTarBase (Gene Ontology)	mRNA destabilization GO0061157	enriched	0.000476	3.32239	0.000476	0.0318465	57	hsa-miR-1260b; hsa-miR-296-3p; hsa-miR-4455; hsa-miR-4709-3p; hsa-miR-505-3p; hsa-miR-29a-5p; hsa-miR-760; hsa-miR-149-3p; hsa-miR-16-5p; hsa-miR-1307-3p; hsa-miR-3149; hsa-miR-4443; hsa-miR-15a-5p; hsa-miR-146a-5p; hsa-miR-455-3p; hsa-miR-3689b-3p; hsa-miR-30a-5p; hsa-miR-4284; hsa-miR-151a-3p; hsa-miR-4796-3p; hsa-miR-574-5p; hsa-miR-148b-3p; hsa-miR-584-3p; hsa-miR-30d-5p; hsa-miR-340-5p; hsa-…
Annotations derived over miRTarBase (Gene Ontology)	cellular response to hydrogen peroxide GO0070301	enriched	0.000479	3.31966	0.000479	0.0318465	139	hsa-miR-30e-3p; hsa-miR-100-5p; hsa-miR-125a-3p; hsa-miR-1183; hsa-miR-1224-3p; hsa-miR-3665; hsa-miR-1303; hsa-miR-296-3p; hsa-miR-93-5p; hsa-miR-4455; hsa-miR-1827; hsa-miR-16-2-3p; hsa-miR-4709-3p; hsa-miR-29b-3p; hsa-miR-4763-3p; hsa-miR-221-3p; hsa-miR-181b-5p; hsa-miR-493-5p; hsa-miR-505-3p; hsa-miR-4516; hsa-miR-5001-5p; hsa-miR-3621; hsa-miR-1304-3p; hsa-miR-149-3p; hsa-miR-16-5p; hsa-miR…
Annotations derived over miRTarBase (Gene Ontology)	nuclear pore GO0005643	enriched	0.00048	3.31876	0.00048	0.0318465	209	hsa-miR-30e-3p; hsa-miR-100-5p; hsa-miR-125a-3p; hsa-miR-1183; hsa-miR-6125; hsa-miR-1303; hsa-miR-1260b; hsa-miR-296-3p; hsa-miR-93-5p; hsa-miR-27b-5p; hsa-miR-3620-5p; hsa-miR-4455; hsa-miR-1827; hsa-miR-16-2-3p; hsa-miR-4763-3p; hsa-miR-224-5p; hsa-miR-221-3p; hsa-miR-181b-5p; hsa-miR-505-3p; hsa-miR-4481; hsa-miR-4516; hsa-miR-3613-3p; hsa-miR-5001-5p; hsa-miR-3926; hsa-miR-29a-5p; hsa-miR-45…
Annotations derived over miRTarBase (Gene Ontology)	dolichyl-phosphate-glucose-glycolipid alpha-glucosyltransferase activity GO0004583	depleted	0.00048	3.31876	0.00048	0.0318465	2	hsa-miR-1972; hsa-miR-665
Annotations derived over miRTarBase (Gene Ontology)	dolichyl pyrophosphate Man9GlcNAc2 alpha-1,3-glucosyltransferase activity GO0042281	depleted	0.00048	3.31876	0.00048	0.0318465	2	hsa-miR-1972; hsa-miR-665
Annotations derived over miRTarBase (Gene Ontology)	syntrophin complex GO0016013	enriched	0.000482	3.31695	0.000482	0.0318465	12	hsa-miR-4455; hsa-miR-16-5p; hsa-miR-23c; hsa-miR-146a-5p; hsa-miR-23b-3p; hsa-miR-23a-3p; hsa-miR-574-5p; hsa-miR-31-5p; hsa-miR-2113; hsa-miR-155-5p; hsa-miR-147a; hsa-miR-19b-1-5p
Annotations derived over miRTarBase (Gene Ontology)	axon extension GO0048675	enriched	0.000483	3.31605	0.000483	0.0318465	91	hsa-miR-296-3p; hsa-miR-93-5p; hsa-miR-1827; hsa-miR-4709-3p; hsa-miR-224-5p; hsa-miR-181b-5p; hsa-miR-3926; hsa-miR-29a-5p; hsa-miR-4465; hsa-miR-2467-3p; hsa-miR-760; hsa-miR-1304-3p; hsa-miR-149-3p; hsa-miR-16-5p; hsa-miR-23c; hsa-miR-4530; hsa-miR-361-5p; hsa-miR-24-3p; hsa-miR-593-3p; hsa-miR-7-1-3p; hsa-miR-3127-5p; hsa-miR-15a-5p; hsa-miR-455-3p; hsa-miR-3689b-3p; hsa-miR-30a-5p; hsa-miR-2…
Annotations derived over miRTarBase (Gene Ontology)	cellular iron ion homeostasis GO0006879	enriched	0.000486	3.31336	0.000486	0.0319041	187	hsa-miR-30e-3p; hsa-miR-6126; hsa-miR-1231; hsa-miR-100-5p; hsa-miR-125a-3p; hsa-miR-1183; hsa-miR-1224-3p; hsa-miR-3665; hsa-miR-1260b; hsa-miR-93-5p; hsa-miR-4455; hsa-miR-1827; hsa-miR-16-2-3p; hsa-miR-29b-3p; hsa-miR-151a-5p; hsa-miR-224-5p; hsa-miR-221-3p; hsa-miR-181b-5p; hsa-miR-637; hsa-miR-138-1-3p; hsa-miR-3126-5p; hsa-miR-3613-3p; hsa-miR-5001-5p; hsa-miR-3926; hsa-miR-1276; hsa-miR-24…
Annotations derived over miRTarBase (Gene Ontology)	histone ubiquitination GO0016574	enriched	0.000493	3.30715	0.000493	0.0319537	45	hsa-miR-139-3p; hsa-miR-1303; hsa-miR-93-5p; hsa-miR-660-5p; hsa-miR-1827; hsa-miR-4763-3p; hsa-miR-221-3p; hsa-miR-181b-5p; hsa-miR-637; hsa-miR-3613-3p; hsa-miR-3926; hsa-miR-149-3p; hsa-miR-361-5p; hsa-miR-7-1-3p; hsa-miR-96-5p; hsa-miR-146a-5p; hsa-miR-455-3p; hsa-miR-3689b-3p; hsa-miR-186-5p; hsa-miR-149-5p; hsa-miR-877-5p; hsa-miR-181a-5p; hsa-miR-93-3p; hsa-miR-30c-2-3p; hsa-miR-484; hsa-m…
Annotations derived over miRTarBase (Gene Ontology)	positive regulation of receptor-mediated endocytosis GO0048260	enriched	0.000494	3.30627	0.000494	0.0319537	89	hsa-miR-139-3p; hsa-miR-1183; hsa-miR-1224-3p; hsa-miR-1260b; hsa-miR-93-5p; hsa-miR-1827; hsa-miR-16-2-3p; hsa-miR-224-5p; hsa-miR-493-5p; hsa-miR-4465; hsa-miR-2467-3p; hsa-miR-760; hsa-miR-1304-3p; hsa-miR-149-3p; hsa-miR-16-5p; hsa-miR-1307-3p; hsa-miR-24-3p; hsa-miR-638; hsa-miR-4780; hsa-miR-4443; hsa-miR-15a-5p; hsa-miR-3150b-3p; hsa-miR-455-3p; hsa-miR-3689b-3p; hsa-miR-30a-5p; hsa-miR-46…
Annotations derived over miRTarBase (Gene Ontology)	regulation of Golgi organization GO1903358	enriched	0.000494	3.30627	0.000494	0.0319537	63	hsa-miR-139-3p; hsa-miR-99b-5p; hsa-miR-100-5p; hsa-miR-3665; hsa-miR-1303; hsa-miR-4455; hsa-miR-1827; hsa-miR-224-5p; hsa-miR-505-3p; hsa-miR-4516; hsa-miR-3613-3p; hsa-miR-4465; hsa-miR-149-3p; hsa-miR-3129-3p; hsa-miR-4487; hsa-miR-16-5p; hsa-miR-454-3p; hsa-miR-593-3p; hsa-miR-15a-5p; hsa-miR-455-3p; hsa-miR-3689b-3p; hsa-miR-130b-3p; hsa-miR-574-5p; hsa-miR-186-5p; hsa-miR-1238-5p; hsa-miR-…
Annotations derived over miRTarBase (Gene Ontology)	external side of plasma membrane GO0009897	enriched	0.000499	3.3019	0.000499	0.0321185	293	hsa-miR-139-3p; hsa-miR-6126; hsa-miR-100-5p; hsa-miR-125a-3p; hsa-miR-1183; hsa-miR-1224-3p; hsa-miR-3665; hsa-miR-1303; hsa-miR-1260b; hsa-miR-296-3p; hsa-miR-93-5p; hsa-miR-654-5p; hsa-miR-27b-5p; hsa-miR-550b-3p; hsa-miR-4455; hsa-miR-1827; hsa-miR-16-2-3p; hsa-miR-4709-3p; hsa-miR-29b-3p; hsa-miR-4763-3p; hsa-miR-1268a; hsa-miR-224-5p; hsa-miR-221-3p; hsa-miR-181b-5p; hsa-miR-493-5p; hsa-miR…
Annotations derived over miRTarBase (Gene Ontology)	snRNA export from nucleus GO0006408	enriched	0.000509	3.29328	0.000509	0.0326113	39	hsa-miR-1303; hsa-miR-1827; hsa-miR-3613-3p; hsa-miR-3926; hsa-miR-4465; hsa-miR-2467-3p; hsa-miR-1304-3p; hsa-miR-149-3p; hsa-miR-378g; hsa-miR-532-5p; hsa-miR-24-3p; hsa-miR-593-3p; hsa-miR-7-1-3p; hsa-miR-3149; hsa-miR-3689b-3p; hsa-miR-4284; hsa-miR-365b-5p; hsa-miR-1228-3p; hsa-miR-877-5p; hsa-miR-193a-5p; hsa-miR-339-5p; hsa-miR-192-5p; hsa-miR-30c-2-3p; hsa-miR-362-3p; hsa-miR-769-5p; hsa-…
Annotations derived over miRTarBase (Gene Ontology)	ATPase coupled ion transmembrane transporter activity GO0042625	enriched	0.000511	3.29158	0.000511	0.0326113	33	hsa-miR-30e-3p; hsa-miR-93-5p; hsa-miR-1827; hsa-miR-3613-3p; hsa-miR-2467-3p; hsa-miR-760; hsa-miR-4487; hsa-miR-16-5p; hsa-miR-24-3p; hsa-miR-454-3p; hsa-miR-6133; hsa-miR-4466; hsa-miR-455-3p; hsa-miR-4284; hsa-miR-130b-3p; hsa-miR-30a-3p; hsa-miR-1228-3p; hsa-miR-3178; hsa-miR-4305; hsa-miR-181a-5p; hsa-miR-4793-5p; hsa-miR-484; hsa-miR-106b-5p; hsa-miR-301a-3p; hsa-miR-342-3p; hsa-miR-130a-3…
Annotations derived over miRTarBase (Gene Ontology)	GDP binding GO0019003	enriched	0.000517	3.28651	0.000517	0.0326777	237	hsa-miR-30e-3p; hsa-miR-139-3p; hsa-miR-4654; hsa-miR-100-5p; hsa-miR-3665; hsa-miR-1303; hsa-miR-1260b; hsa-miR-296-3p; hsa-miR-93-5p; hsa-miR-654-5p; hsa-miR-27b-5p; hsa-miR-4455; hsa-miR-1827; hsa-miR-151a-5p; hsa-miR-4763-3p; hsa-miR-1268a; hsa-miR-3940-3p; hsa-miR-224-5p; hsa-miR-221-3p; hsa-miR-181b-5p; hsa-miR-493-5p; hsa-miR-3613-3p; hsa-miR-29a-5p; hsa-miR-664b-3p; hsa-miR-2467-3p; hsa-m…
Annotations derived over miRTarBase (Gene Ontology)	wound healing, spreading of epidermal cells GO0035313	enriched	0.000518	3.28567	0.000518	0.0326777	44	hsa-miR-30e-3p; hsa-miR-125a-3p; hsa-miR-29b-3p; hsa-miR-181b-5p; hsa-miR-637; hsa-miR-4516; hsa-miR-4465; hsa-miR-6724-5p; hsa-miR-149-3p; hsa-miR-664a-3p; hsa-miR-23c; hsa-miR-24-3p; hsa-miR-29b-1-5p; hsa-miR-3689b-3p; hsa-miR-23b-3p; hsa-miR-4284; hsa-miR-4488; hsa-miR-30a-3p; hsa-miR-23a-3p; hsa-miR-148b-3p; hsa-miR-31-5p; hsa-miR-149-5p; hsa-miR-181a-5p; hsa-miR-362-3p; hsa-miR-4514; hsa-miR…
Annotations derived over miRTarBase (Gene Ontology)	lysosome localization GO0032418	enriched	0.000521	3.28316	0.000521	0.0326777	115	hsa-miR-6126; hsa-miR-125a-3p; hsa-miR-1183; hsa-miR-1303; hsa-miR-93-5p; hsa-miR-1827; hsa-miR-151a-5p; hsa-miR-3940-3p; hsa-miR-181b-5p; hsa-miR-151b; hsa-miR-4481; hsa-miR-3613-3p; hsa-miR-4465; hsa-miR-1276; hsa-miR-2467-3p; hsa-miR-149-3p; hsa-miR-4487; hsa-miR-15b-3p; hsa-miR-16-5p; hsa-miR-1307-3p; hsa-miR-24-3p; hsa-miR-454-3p; hsa-miR-593-3p; hsa-let-7b-3p; hsa-miR-29b-1-5p; hsa-miR-15a-…
Annotations derived over miRTarBase (Gene Ontology)	pre-snoRNP complex GO0070761	enriched	0.000522	3.28233	0.000522	0.0326777	11	hsa-miR-221-3p; hsa-miR-505-3p; hsa-miR-16-5p; hsa-miR-24-3p; hsa-miR-421; hsa-miR-31-5p; hsa-miR-149-5p; hsa-miR-339-5p; hsa-miR-192-5p; hsa-miR-378a-3p; hsa-miR-100-3p
Annotations derived over miRTarBase (Gene Ontology)	positive regulation of fatty acid beta-oxidation GO0032000	enriched	0.000528	3.27737	0.000528	0.0327953	56	hsa-miR-29b-3p; hsa-miR-151a-5p; hsa-miR-151b; hsa-miR-2467-3p; hsa-miR-1304-3p; hsa-miR-378g; hsa-miR-452-5p; hsa-miR-15b-3p; hsa-miR-361-5p; hsa-miR-24-3p; hsa-miR-454-3p; hsa-miR-7-1-3p; hsa-miR-96-5p; hsa-miR-4284; hsa-miR-151a-3p; hsa-miR-130b-3p; hsa-miR-23a-3p; hsa-miR-4526; hsa-miR-186-5p; hsa-miR-149-5p; hsa-miR-301a-5p; hsa-miR-22-3p; hsa-miR-4647; hsa-miR-181a-5p; hsa-miR-4793-5p; hsa-…
Annotations derived over miRTarBase (Gene Ontology)	regulation of sodium ion transmembrane transporter activity GO2000649	enriched	0.00053	3.27572	0.00053	0.0327953	69	hsa-miR-30e-3p; hsa-miR-125a-3p; hsa-miR-3665; hsa-miR-296-3p; hsa-miR-93-5p; hsa-miR-654-5p; hsa-miR-27b-5p; hsa-miR-660-5p; hsa-miR-1827; hsa-miR-505-3p; hsa-miR-3613-3p; hsa-miR-1276; hsa-miR-664b-3p; hsa-miR-2467-3p; hsa-miR-16-5p; hsa-miR-4530; hsa-miR-593-3p; hsa-miR-15a-5p; hsa-miR-4265; hsa-miR-455-3p; hsa-miR-32-3p; hsa-miR-4488; hsa-miR-30a-3p; hsa-miR-1228-3p; hsa-miR-148b-3p; hsa-miR-…
Annotations derived over miRTarBase (Gene Ontology)	protein K6-linked ubiquitination GO0085020	enriched	0.000536	3.27084	0.000536	0.0327953	59	hsa-miR-125a-3p; hsa-miR-1303; hsa-miR-296-3p; hsa-miR-3620-5p; hsa-miR-221-3p; hsa-miR-181b-5p; hsa-miR-5001-5p; hsa-miR-29a-5p; hsa-miR-4465; hsa-miR-149-3p; hsa-miR-16-5p; hsa-miR-361-5p; hsa-miR-24-3p; hsa-miR-6133; hsa-miR-96-5p; hsa-miR-1587; hsa-miR-4443; hsa-miR-15a-5p; hsa-miR-146a-5p; hsa-miR-4265; hsa-miR-3689b-3p; hsa-miR-32-3p; hsa-miR-4284; hsa-miR-151a-3p; hsa-miR-186-5p; hsa-miR-1…
Annotations derived over miRTarBase (Gene Ontology)	transmembrane receptor protein tyrosine kinase activity GO0004714	enriched	0.000537	3.27003	0.000537	0.0327953	167	hsa-miR-139-3p; hsa-miR-99b-5p; hsa-miR-100-5p; hsa-miR-1183; hsa-miR-3665; hsa-miR-1303; hsa-miR-1260b; hsa-miR-296-3p; hsa-miR-93-5p; hsa-miR-4455; hsa-miR-1827; hsa-miR-29b-3p; hsa-miR-224-5p; hsa-miR-221-3p; hsa-miR-181b-5p; hsa-miR-505-3p; hsa-miR-3613-3p; hsa-miR-1276; hsa-miR-664b-3p; hsa-miR-2467-3p; hsa-miR-1304-3p; hsa-miR-149-3p; hsa-miR-3129-3p; hsa-miR-4326; hsa-miR-4487; hsa-miR-15b…
Annotations derived over miRTarBase (Gene Ontology)	Notch binding GO0005112	enriched	0.000539	3.26841	0.000539	0.0327953	125	hsa-miR-100-5p; hsa-miR-125a-3p; hsa-miR-6125; hsa-miR-1224-3p; hsa-miR-296-3p; hsa-miR-93-5p; hsa-miR-4763-3p; hsa-miR-224-5p; hsa-miR-181b-5p; hsa-miR-493-5p; hsa-miR-637; hsa-miR-4516; hsa-miR-3613-3p; hsa-miR-5001-5p; hsa-miR-29a-5p; hsa-miR-4465; hsa-miR-1276; hsa-miR-1304-3p; hsa-miR-149-3p; hsa-miR-378g; hsa-miR-452-5p; hsa-miR-16-5p; hsa-miR-23c; hsa-miR-135b-5p; hsa-miR-4530; hsa-miR-24-…
Annotations derived over miRTarBase (Gene Ontology)	positive regulation of tumor necrosis factor secretion GO1904469	enriched	0.000541	3.2668	0.000541	0.0327953	62	hsa-miR-1303; hsa-miR-93-5p; hsa-miR-1827; hsa-miR-29b-3p; hsa-miR-181b-5p; hsa-miR-505-3p; hsa-miR-3613-3p; hsa-miR-1304-3p; hsa-miR-149-3p; hsa-miR-16-5p; hsa-miR-1307-3p; hsa-miR-24-3p; hsa-miR-454-3p; hsa-miR-7-1-3p; hsa-let-7b-3p; hsa-miR-4780; hsa-miR-15a-5p; hsa-miR-455-3p; hsa-miR-3689b-3p; hsa-miR-30a-5p; hsa-miR-4284; hsa-miR-130b-3p; hsa-miR-23a-3p; hsa-miR-574-5p; hsa-miR-148b-3p; hsa…
Annotations derived over miRTarBase (Gene Ontology)	protein K69-linked ufmylation GO1990592	enriched	0.000546	3.26281	0.000546	0.0327953	17	hsa-miR-27b-5p; hsa-miR-664b-3p; hsa-miR-378g; hsa-miR-16-5p; hsa-miR-593-3p; hsa-miR-30a-5p; hsa-miR-4526; hsa-miR-382-5p; hsa-miR-155-5p; hsa-miR-5100; hsa-miR-339-5p; hsa-miR-192-5p; hsa-miR-3663-5p; hsa-miR-221-5p; hsa-miR-744-5p; hsa-miR-4486; hsa-miR-27a-5p
Annotations derived over miRTarBase (Gene Ontology)	protein ufmylation GO0071569	enriched	0.000546	3.26281	0.000546	0.0327953	17	hsa-miR-27b-5p; hsa-miR-664b-3p; hsa-miR-378g; hsa-miR-16-5p; hsa-miR-593-3p; hsa-miR-30a-5p; hsa-miR-4526; hsa-miR-382-5p; hsa-miR-155-5p; hsa-miR-5100; hsa-miR-339-5p; hsa-miR-192-5p; hsa-miR-3663-5p; hsa-miR-221-5p; hsa-miR-744-5p; hsa-miR-4486; hsa-miR-27a-5p
Annotations derived over miRTarBase (Gene Ontology)	autophagy of host cells involved in interaction with symbiont GO0075044	enriched	0.000547	3.26201	0.000547	0.0327953	36	hsa-miR-93-5p; hsa-miR-1827; hsa-miR-181b-5p; hsa-miR-2467-3p; hsa-miR-149-3p; hsa-miR-16-5p; hsa-miR-24-3p; hsa-miR-593-3p; hsa-miR-96-5p; hsa-miR-3127-5p; hsa-miR-455-3p; hsa-miR-3689b-3p; hsa-miR-4284; hsa-miR-4796-3p; hsa-miR-3922-5p; hsa-miR-30d-5p; hsa-miR-186-5p; hsa-miR-532-3p; hsa-miR-301a-5p; hsa-miR-363-5p; hsa-miR-181a-5p; hsa-miR-320b; hsa-miR-224-3p; hsa-miR-320c; hsa-miR-3689a-3p; …
Annotations derived over miRTarBase (Gene Ontology)	C3HC4-type RING finger domain binding GO0055131	enriched	0.000547	3.26201	0.000547	0.0327953	81	hsa-miR-296-3p; hsa-miR-93-5p; hsa-miR-151a-5p; hsa-miR-221-3p; hsa-miR-181b-5p; hsa-miR-637; hsa-miR-505-3p; hsa-miR-4516; hsa-miR-3613-3p; hsa-miR-5001-5p; hsa-miR-4465; hsa-miR-1276; hsa-miR-664b-3p; hsa-miR-664a-3p; hsa-miR-16-5p; hsa-miR-361-5p; hsa-miR-454-3p; hsa-miR-7-1-3p; hsa-miR-15a-5p; hsa-miR-146a-5p; hsa-miR-455-3p; hsa-miR-30a-5p; hsa-miR-32-3p; hsa-miR-130b-3p; hsa-miR-4796-3p; hs…
Annotations derived over miRTarBase (Gene Ontology)	protein deneddylation GO0000338	enriched	0.000549	3.26043	0.000549	0.0327953	37	hsa-miR-30e-3p; hsa-miR-125a-3p; hsa-miR-1224-3p; hsa-miR-3665; hsa-miR-93-5p; hsa-miR-29a-5p; hsa-miR-6724-5p; hsa-miR-2467-3p; hsa-miR-149-3p; hsa-miR-15b-3p; hsa-miR-16-5p; hsa-miR-361-5p; hsa-miR-24-3p; hsa-miR-7-1-3p; hsa-miR-146a-5p; hsa-miR-30a-5p; hsa-miR-30a-3p; hsa-miR-30d-5p; hsa-miR-382-5p; hsa-miR-425-5p; hsa-miR-155-5p; hsa-miR-181a-5p; hsa-miR-192-5p; hsa-miR-362-3p; hsa-miR-4418; …
Annotations derived over miRTarBase (Gene Ontology)	caveola GO0005901	enriched	0.000553	3.25727	0.000553	0.0328693	193	hsa-miR-139-3p; hsa-miR-100-5p; hsa-miR-125a-3p; hsa-miR-1224-3p; hsa-miR-3665; hsa-miR-1303; hsa-miR-93-5p; hsa-miR-654-5p; hsa-miR-550b-3p; hsa-miR-1827; hsa-miR-29b-3p; hsa-miR-1268a; hsa-miR-221-3p; hsa-miR-181b-5p; hsa-miR-505-3p; hsa-miR-4481; hsa-miR-4516; hsa-miR-3613-3p; hsa-miR-5001-5p; hsa-miR-29a-5p; hsa-miR-4507; hsa-miR-4465; hsa-miR-1276; hsa-miR-1304-3p; hsa-miR-149-3p; hsa-miR-45…
Annotations derived over miRTarBase (Gene Ontology)	regulation of microtubule polymerization or depolymerization GO0031110	enriched	0.000558	3.25337	0.000558	0.0329694	48	hsa-miR-30e-3p; hsa-miR-1260b; hsa-miR-93-5p; hsa-miR-221-3p; hsa-miR-637; hsa-miR-3613-3p; hsa-miR-3926; hsa-miR-4507; hsa-miR-1276; hsa-miR-5006-3p; hsa-miR-454-3p; hsa-miR-7-1-3p; hsa-miR-29b-1-5p; hsa-miR-455-3p; hsa-miR-30a-5p; hsa-miR-4488; hsa-miR-130b-3p; hsa-miR-4796-3p; hsa-miR-625-5p; hsa-miR-30a-3p; hsa-miR-31-5p; hsa-miR-4787-5p; hsa-miR-4668-5p; hsa-miR-425-5p; hsa-miR-877-5p; hsa-m…
Annotations derived over miRTarBase (Gene Ontology)	sarcomere GO0030017	enriched	0.000559	3.25259	0.000559	0.0329694	85	hsa-miR-30e-3p; hsa-miR-3665; hsa-miR-654-5p; hsa-miR-4455; hsa-miR-1827; hsa-miR-4709-3p; hsa-miR-29b-3p; hsa-miR-4763-3p; hsa-miR-493-5p; hsa-miR-3126-5p; hsa-miR-3613-3p; hsa-miR-1276; hsa-miR-664b-3p; hsa-miR-2467-3p; hsa-miR-1304-3p; hsa-miR-149-3p; hsa-miR-664a-3p; hsa-miR-4306; hsa-miR-4530; hsa-miR-24-3p; hsa-miR-454-3p; hsa-miR-7-1-3p; hsa-let-7b-3p; hsa-miR-6133; hsa-miR-29b-1-5p; hsa-m…
Annotations derived over miRTarBase (Gene Ontology)	negative regulation of gene expression, epigenetic GO0045814	enriched	0.000573	3.24185	0.000573	0.0333684	169	hsa-miR-30e-3p; hsa-miR-100-5p; hsa-miR-125a-3p; hsa-miR-1183; hsa-miR-1224-3p; hsa-miR-1260b; hsa-miR-296-3p; hsa-miR-93-5p; hsa-miR-654-5p; hsa-miR-3620-5p; hsa-miR-1827; hsa-miR-16-2-3p; hsa-miR-29b-3p; hsa-miR-4763-3p; hsa-miR-221-3p; hsa-miR-181b-5p; hsa-miR-505-3p; hsa-miR-4481; hsa-miR-5001-5p; hsa-miR-4507; hsa-miR-4465; hsa-miR-1276; hsa-miR-664b-3p; hsa-miR-2467-3p; hsa-miR-760; hsa-miR…
Annotations derived over miRTarBase (Gene Ontology)	striated muscle thin filament GO0005865	enriched	0.000574	3.24109	0.000574	0.0333684	44	hsa-miR-125a-3p; hsa-miR-1224-3p; hsa-miR-3665; hsa-miR-1303; hsa-miR-93-5p; hsa-miR-505-3p; hsa-miR-29a-5p; hsa-miR-2467-3p; hsa-miR-149-3p; hsa-miR-4306; hsa-miR-5006-3p; hsa-miR-454-3p; hsa-miR-7-1-3p; hsa-let-7b-3p; hsa-miR-4443; hsa-miR-455-3p; hsa-miR-3689b-3p; hsa-miR-130b-3p; hsa-miR-574-5p; hsa-miR-148b-3p; hsa-miR-4526; hsa-miR-155-5p; hsa-miR-877-5p; hsa-miR-3187-3p; hsa-miR-30c-2-3p; …
Annotations derived over miRTarBase (Gene Ontology)	sphingosine-1-phosphate phosphatase activity GO0042392	enriched	0.000576	3.23958	0.000576	0.0333684	27	hsa-miR-1827; hsa-miR-3940-3p; hsa-miR-181b-5p; hsa-miR-1304-3p; hsa-miR-4487; hsa-miR-4306; hsa-miR-16-5p; hsa-miR-1307-3p; hsa-miR-5006-3p; hsa-miR-15a-5p; hsa-miR-455-3p; hsa-miR-4284; hsa-miR-365b-5p; hsa-miR-31-5p; hsa-miR-340-3p; hsa-miR-181a-5p; hsa-miR-1976; hsa-miR-192-5p; hsa-miR-4514; hsa-miR-1225-3p; hsa-miR-4722-3p; hsa-miR-185-5p; hsa-miR-940; hsa-miR-572; hsa-miR-497-5p; hsa-miR-15…
Annotations derived over miRTarBase (Gene Ontology)	synapse GO0045202	enriched	0.000577	3.23882	0.000577	0.0333684	270	hsa-miR-30e-3p; hsa-miR-139-3p; hsa-miR-100-5p; hsa-miR-125a-3p; hsa-miR-1224-3p; hsa-miR-3665; hsa-miR-1303; hsa-miR-1260b; hsa-miR-296-3p; hsa-miR-93-5p; hsa-miR-27b-5p; hsa-miR-550b-3p; hsa-miR-3620-5p; hsa-miR-4455; hsa-miR-1827; hsa-miR-4709-3p; hsa-miR-29b-3p; hsa-miR-4763-3p; hsa-miR-221-3p; hsa-miR-181b-5p; hsa-miR-493-5p; hsa-miR-505-3p; hsa-miR-4481; hsa-miR-4516; hsa-miR-3126-5p; hsa-m…
Annotations derived over miRTarBase (Gene Ontology)	vesicle-mediated transport GO0016192	enriched	0.000578	3.23807	0.000578	0.0333684	275	hsa-miR-30e-3p; hsa-miR-139-3p; hsa-miR-4654; hsa-miR-100-5p; hsa-miR-125a-3p; hsa-miR-1183; hsa-miR-1224-3p; hsa-miR-3665; hsa-miR-1303; hsa-miR-1260b; hsa-miR-296-3p; hsa-miR-93-5p; hsa-miR-654-5p; hsa-miR-27b-5p; hsa-miR-550b-3p; hsa-miR-3620-5p; hsa-miR-4455; hsa-miR-660-5p; hsa-miR-1827; hsa-miR-16-2-3p; hsa-miR-29b-3p; hsa-miR-151a-5p; hsa-miR-4763-3p; hsa-miR-3940-3p; hsa-miR-224-5p; hsa-m…
Annotations derived over miRTarBase (Gene Ontology)	extracellular matrix structural constituent GO0005201	enriched	0.000582	3.23508	0.000582	0.033455	205	hsa-miR-139-3p; hsa-miR-1231; hsa-miR-100-5p; hsa-miR-125a-3p; hsa-miR-6125; hsa-miR-1224-3p; hsa-miR-3665; hsa-miR-1303; hsa-miR-93-5p; hsa-miR-27b-5p; hsa-miR-3620-5p; hsa-miR-4455; hsa-miR-1827; hsa-miR-4709-3p; hsa-miR-29b-3p; hsa-miR-4763-3p; hsa-miR-3940-3p; hsa-miR-221-3p; hsa-miR-181b-5p; hsa-miR-637; hsa-miR-505-3p; hsa-miR-4481; hsa-miR-4516; hsa-miR-3613-3p; hsa-miR-5001-5p; hsa-miR-36…
Annotations derived over miRTarBase (Gene Ontology)	positive regulation of leukocyte chemotaxis GO0002690	enriched	0.000588	3.23062	0.000588	0.033455	59	hsa-miR-125a-3p; hsa-miR-1224-3p; hsa-miR-93-5p; hsa-miR-654-5p; hsa-miR-4763-3p; hsa-miR-181b-5p; hsa-miR-3126-5p; hsa-miR-5001-5p; hsa-miR-4465; hsa-miR-1304-3p; hsa-miR-4456; hsa-miR-23c; hsa-miR-1307-3p; hsa-miR-24-3p; hsa-miR-454-3p; hsa-miR-146a-5p; hsa-miR-23b-3p; hsa-miR-4284; hsa-miR-130b-3p; hsa-miR-23a-3p; hsa-miR-149-5p; hsa-miR-4283; hsa-miR-155-5p; hsa-miR-4726-3p; hsa-miR-181a-5p; …
Annotations derived over miRTarBase (Gene Ontology)	actin filament-based movement GO0030048	enriched	0.000588	3.23062	0.000588	0.033455	96	hsa-miR-3665; hsa-miR-1303; hsa-miR-93-5p; hsa-miR-4455; hsa-miR-1827; hsa-miR-505-3p; hsa-miR-4481; hsa-miR-3126-5p; hsa-miR-3613-3p; hsa-miR-1276; hsa-miR-2467-3p; hsa-miR-1304-3p; hsa-miR-149-3p; hsa-miR-15b-3p; hsa-miR-4306; hsa-miR-16-5p; hsa-miR-361-5p; hsa-miR-24-3p; hsa-miR-454-3p; hsa-miR-7-1-3p; hsa-miR-6133; hsa-miR-29b-1-5p; hsa-miR-15a-5p; hsa-miR-146a-5p; hsa-miR-3150b-3p; hsa-miR-3…
Annotations derived over miRTarBase (Gene Ontology)	3-5-exoribonuclease activity GO0000175	enriched	0.000589	3.22988	0.000589	0.033455	114	hsa-miR-296-3p; hsa-miR-93-5p; hsa-miR-1827; hsa-miR-29b-3p; hsa-miR-4763-3p; hsa-miR-4481; hsa-miR-4516; hsa-miR-3613-3p; hsa-miR-3926; hsa-miR-4465; hsa-miR-1276; hsa-miR-760; hsa-miR-1304-3p; hsa-miR-149-3p; hsa-miR-378g; hsa-miR-3129-3p; hsa-miR-4306; hsa-miR-16-5p; hsa-miR-23c; hsa-miR-1307-3p; hsa-miR-24-3p; hsa-miR-6133; hsa-miR-96-5p; hsa-miR-4466; hsa-miR-146a-5p; hsa-miR-3150b-3p; hsa-m…
Annotations derived over miRTarBase (Gene Ontology)	macroautophagy GO0016236	enriched	0.000594	3.22621	0.000594	0.033493	250	hsa-miR-30e-3p; hsa-miR-99b-5p; hsa-miR-1231; hsa-miR-100-5p; hsa-miR-125a-3p; hsa-miR-1183; hsa-miR-6125; hsa-miR-1224-3p; hsa-miR-3665; hsa-miR-1303; hsa-miR-1260b; hsa-miR-296-3p; hsa-miR-93-5p; hsa-miR-27b-5p; hsa-miR-4455; hsa-miR-660-5p; hsa-miR-1827; hsa-miR-16-2-3p; hsa-miR-4709-3p; hsa-miR-29b-3p; hsa-miR-4763-3p; hsa-miR-1268a; hsa-miR-224-5p; hsa-miR-221-3p; hsa-miR-181b-5p; hsa-miR-49…
Annotations derived over miRTarBase (Gene Ontology)	cardiac muscle tissue morphogenesis GO0055008	enriched	0.000596	3.22475	0.000596	0.033493	50	hsa-miR-139-3p; hsa-miR-6126; hsa-miR-3665; hsa-miR-93-5p; hsa-miR-1827; hsa-miR-29b-3p; hsa-miR-505-3p; hsa-miR-3126-5p; hsa-miR-3613-3p; hsa-miR-2467-3p; hsa-miR-149-3p; hsa-miR-5006-3p; hsa-miR-24-3p; hsa-miR-7-1-3p; hsa-let-7b-3p; hsa-miR-6133; hsa-miR-29b-1-5p; hsa-miR-146a-5p; hsa-miR-455-3p; hsa-miR-3689b-3p; hsa-miR-30a-5p; hsa-miR-23b-3p; hsa-miR-30a-3p; hsa-miR-148b-3p; hsa-miR-30d-5p; …
Annotations derived over miRTarBase (Gene Ontology)	mRNA catabolic process GO0006402	enriched	0.000597	3.22403	0.000597	0.033493	115	hsa-miR-6126; hsa-miR-125a-3p; hsa-miR-1260b; hsa-miR-296-3p; hsa-miR-93-5p; hsa-miR-1827; hsa-miR-4763-3p; hsa-miR-221-3p; hsa-miR-181b-5p; hsa-miR-505-3p; hsa-miR-4481; hsa-miR-3613-3p; hsa-miR-1276; hsa-miR-664b-3p; hsa-miR-1304-3p; hsa-miR-4487; hsa-miR-664a-3p; hsa-miR-16-5p; hsa-miR-4456; hsa-miR-23c; hsa-miR-1307-3p; hsa-miR-361-5p; hsa-miR-24-3p; hsa-miR-454-3p; hsa-miR-7-1-3p; hsa-miR-44…
Annotations derived over miRTarBase (Gene Ontology)	mRNA 3-UTR AU-rich region binding GO0035925	enriched	0.000601	3.22113	0.000601	0.033605	103	hsa-miR-30e-3p; hsa-miR-139-3p; hsa-miR-6126; hsa-miR-1224-3p; hsa-miR-1260b; hsa-miR-93-5p; hsa-miR-4709-3p; hsa-miR-29b-3p; hsa-miR-4763-3p; hsa-miR-221-3p; hsa-miR-181b-5p; hsa-miR-4481; hsa-miR-3613-3p; hsa-miR-3926; hsa-miR-6724-5p; hsa-miR-149-3p; hsa-miR-4487; hsa-miR-4306; hsa-miR-16-5p; hsa-miR-23c; hsa-miR-24-3p; hsa-miR-7-1-3p; hsa-miR-6133; hsa-miR-96-5p; hsa-miR-15a-5p; hsa-miR-146a-…
Annotations derived over miRTarBase (Gene Ontology)	receptor complex GO0043235	enriched	0.000603	3.21968	0.000603	0.033605	335	hsa-miR-30e-3p; hsa-miR-139-3p; hsa-miR-6126; hsa-miR-99b-5p; hsa-miR-100-5p; hsa-miR-125a-3p; hsa-miR-1183; hsa-miR-1224-3p; hsa-miR-3665; hsa-miR-1303; hsa-miR-1260b; hsa-miR-296-3p; hsa-miR-93-5p; hsa-miR-27b-5p; hsa-miR-550b-3p; hsa-miR-3620-5p; hsa-miR-4455; hsa-miR-1827; hsa-miR-4709-3p; hsa-miR-29b-3p; hsa-miR-4763-3p; hsa-miR-3940-3p; hsa-miR-224-5p; hsa-miR-221-3p; hsa-miR-181b-5p; hsa-m…
Annotations derived over miRTarBase (Gene Ontology)	G protein-coupled receptor signaling pathway, coupled to cyclic nucleotide second messenger GO0007187	enriched	0.000615	3.21112	0.000615	0.034144	82	hsa-miR-1224-3p; hsa-miR-1260b; hsa-miR-296-3p; hsa-miR-1827; hsa-miR-4763-3p; hsa-miR-3940-3p; hsa-miR-221-3p; hsa-miR-3126-5p; hsa-miR-3613-3p; hsa-miR-3926; hsa-miR-29a-5p; hsa-miR-4507; hsa-miR-2467-3p; hsa-miR-149-3p; hsa-miR-16-5p; hsa-miR-23c; hsa-miR-5006-3p; hsa-miR-24-3p; hsa-miR-454-3p; hsa-miR-593-3p; hsa-miR-6133; hsa-miR-337-3p; hsa-miR-4780; hsa-miR-96-5p; hsa-miR-455-3p; hsa-miR-3…
Annotations derived over miRTarBase (Gene Ontology)	mitotic cytokinesis GO0000281	enriched	0.000622	3.20621	0.000622	0.0342718	163	hsa-miR-30e-3p; hsa-miR-100-5p; hsa-miR-1183; hsa-miR-1224-3p; hsa-miR-3665; hsa-miR-1303; hsa-miR-93-5p; hsa-miR-4455; hsa-miR-1827; hsa-miR-29b-3p; hsa-miR-221-3p; hsa-miR-181b-5p; hsa-miR-493-5p; hsa-miR-505-3p; hsa-miR-3926; hsa-miR-1276; hsa-miR-2467-3p; hsa-miR-760; hsa-miR-1304-3p; hsa-miR-149-3p; hsa-miR-4306; hsa-miR-16-5p; hsa-miR-135b-5p; hsa-miR-5006-3p; hsa-miR-361-5p; hsa-miR-454-3p…
Annotations derived over miRTarBase (Gene Ontology)	negative regulation of production of miRNAs involved in gene silencing by miRNA GO1903799	enriched	0.000623	3.20551	0.000623	0.0342718	45	hsa-miR-100-5p; hsa-miR-125a-3p; hsa-miR-3665; hsa-miR-93-5p; hsa-miR-4709-3p; hsa-miR-29b-3p; hsa-miR-221-3p; hsa-miR-149-3p; hsa-miR-16-5p; hsa-miR-4530; hsa-miR-24-3p; hsa-miR-454-3p; hsa-miR-6133; hsa-miR-4443; hsa-miR-29b-1-5p; hsa-miR-15a-5p; hsa-miR-146a-5p; hsa-miR-3689b-3p; hsa-miR-130b-3p; hsa-miR-3922-5p; hsa-miR-3178; hsa-miR-22-3p; hsa-miR-192-5p; hsa-miR-2110; hsa-miR-663a; hsa-miR-…
Annotations derived over miRTarBase (Gene Ontology)	positive regulation of vascular smooth muscle cell proliferation GO1904707	enriched	0.000633	3.1986	0.000633	0.0346908	140	hsa-miR-139-3p; hsa-miR-99b-5p; hsa-miR-100-5p; hsa-miR-125a-3p; hsa-miR-1224-3p; hsa-miR-1260b; hsa-miR-93-5p; hsa-miR-654-5p; hsa-miR-1827; hsa-miR-16-2-3p; hsa-miR-29b-3p; hsa-miR-221-3p; hsa-miR-505-3p; hsa-miR-4516; hsa-miR-3613-3p; hsa-miR-5001-5p; hsa-miR-29a-5p; hsa-miR-4465; hsa-miR-1276; hsa-miR-760; hsa-miR-1304-3p; hsa-miR-149-3p; hsa-miR-452-5p; hsa-miR-4306; hsa-miR-532-5p; hsa-miR-…
Annotations derived over miRTarBase (Gene Ontology)	positive regulation of microtubule nucleation GO0090063	enriched	0.000639	3.1945	0.000639	0.034892	53	hsa-miR-6126; hsa-miR-296-3p; hsa-miR-93-5p; hsa-miR-660-5p; hsa-miR-221-3p; hsa-miR-181b-5p; hsa-miR-505-3p; hsa-miR-138-1-3p; hsa-miR-4481; hsa-miR-4516; hsa-miR-3613-3p; hsa-miR-1276; hsa-miR-664b-3p; hsa-miR-664a-3p; hsa-miR-16-5p; hsa-miR-361-5p; hsa-miR-7-1-3p; hsa-miR-15a-5p; hsa-miR-146a-5p; hsa-miR-455-3p; hsa-miR-30a-3p; hsa-miR-148b-3p; hsa-miR-30d-5p; hsa-miR-340-5p; hsa-miR-149-5p; h…
Annotations derived over miRTarBase (Gene Ontology)	positive regulation of protein targeting to mitochondrion GO1903955	enriched	0.000652	3.18575	0.000652	0.0352331	109	hsa-miR-6126; hsa-miR-1303; hsa-miR-296-3p; hsa-miR-93-5p; hsa-miR-660-5p; hsa-miR-16-2-3p; hsa-miR-29b-3p; hsa-miR-4763-3p; hsa-miR-181b-5p; hsa-miR-505-3p; hsa-miR-4516; hsa-miR-3126-5p; hsa-miR-3613-3p; hsa-miR-29a-5p; hsa-miR-664b-3p; hsa-miR-149-3p; hsa-miR-378g; hsa-miR-452-5p; hsa-miR-4306; hsa-miR-16-5p; hsa-miR-361-5p; hsa-miR-24-3p; hsa-miR-454-3p; hsa-miR-7-1-3p; hsa-let-7b-3p; hsa-miR…
Annotations derived over miRTarBase (Gene Ontology)	cysteine-type endopeptidase inhibitor activity involved in apoptotic process GO0043027	enriched	0.000653	3.18509	0.000653	0.0352331	95	hsa-miR-30e-3p; hsa-miR-4654; hsa-miR-1224-3p; hsa-miR-1260b; hsa-miR-93-5p; hsa-miR-654-5p; hsa-miR-3940-3p; hsa-miR-181b-5p; hsa-miR-505-3p; hsa-miR-3613-3p; hsa-miR-29a-5p; hsa-miR-1304-3p; hsa-miR-452-5p; hsa-miR-15b-3p; hsa-miR-16-5p; hsa-miR-23c; hsa-miR-135b-5p; hsa-miR-1307-3p; hsa-miR-24-3p; hsa-miR-454-3p; hsa-miR-638; hsa-miR-593-3p; hsa-miR-3149; hsa-miR-96-5p; hsa-miR-15a-5p; hsa-miR…
Annotations derived over miRTarBase (Gene Ontology)	negative regulation of regulatory T cell differentiation GO0045590	enriched	0.000654	3.18442	0.000654	0.0352331	29	hsa-miR-125a-3p; hsa-miR-296-3p; hsa-miR-93-5p; hsa-miR-654-5p; hsa-miR-4763-3p; hsa-miR-3126-5p; hsa-miR-5001-5p; hsa-miR-4456; hsa-miR-1307-3p; hsa-miR-454-3p; hsa-miR-130b-3p; hsa-miR-23a-3p; hsa-miR-4283; hsa-miR-155-5p; hsa-miR-362-3p; hsa-miR-320b; hsa-miR-320c; hsa-miR-320d; hsa-miR-4505; hsa-miR-301a-3p; hsa-miR-940; hsa-miR-4731-5p; hsa-miR-6132; hsa-miR-193b-3p; hsa-miR-130a-3p; hsa-miR…
Annotations derived over miRTarBase (Gene Ontology)	regulation of actin polymerization or depolymerization GO0008064	enriched	0.000656	3.1831	0.000656	0.0352331	19	hsa-miR-296-3p; hsa-miR-93-5p; hsa-miR-1827; hsa-miR-221-3p; hsa-miR-181b-5p; hsa-miR-454-3p; hsa-miR-4443; hsa-miR-146a-5p; hsa-miR-23a-3p; hsa-miR-1228-3p; hsa-miR-574-5p; hsa-miR-31-5p; hsa-miR-2113; hsa-miR-362-3p; hsa-miR-126-3p; hsa-miR-106b-5p; hsa-miR-940; hsa-miR-4330; hsa-miR-147a
Annotations derived over miRTarBase (Gene Ontology)	receptor ligand activity GO0048018	enriched	0.000659	3.18111	0.000659	0.0352331	102	hsa-miR-30e-3p; hsa-miR-1231; hsa-miR-4654; hsa-miR-100-5p; hsa-miR-125a-3p; hsa-miR-1224-3p; hsa-miR-3665; hsa-miR-93-5p; hsa-miR-4455; hsa-miR-29b-3p; hsa-miR-4763-3p; hsa-miR-4516; hsa-miR-3126-5p; hsa-miR-3926; hsa-miR-1304-3p; hsa-miR-149-3p; hsa-miR-378g; hsa-miR-4487; hsa-miR-664a-3p; hsa-miR-16-5p; hsa-miR-361-5p; hsa-miR-24-3p; hsa-miR-7-1-3p; hsa-let-7b-3p; hsa-miR-6133; hsa-miR-15a-5p;…
Annotations derived over miRTarBase (Gene Ontology)	smooth muscle contraction GO0006939	enriched	0.00066	3.18046	0.00066	0.0352331	48	hsa-miR-4455; hsa-miR-660-5p; hsa-miR-1827; hsa-miR-224-5p; hsa-miR-4481; hsa-miR-1304-3p; hsa-miR-149-3p; hsa-miR-1307-3p; hsa-miR-454-3p; hsa-miR-593-3p; hsa-miR-146a-5p; hsa-miR-3689b-3p; hsa-miR-30a-5p; hsa-miR-32-3p; hsa-miR-4284; hsa-miR-4488; hsa-miR-130b-3p; hsa-miR-574-5p; hsa-miR-148b-3p; hsa-miR-584-3p; hsa-miR-30d-5p; hsa-miR-340-5p; hsa-miR-363-5p; hsa-miR-155-5p; hsa-miR-4448; hsa-m…
Annotations derived over miRTarBase (Gene Ontology)	protein import into nucleus GO0006606	enriched	0.000663	3.17849	0.000663	0.0352402	222	hsa-miR-30e-3p; hsa-miR-4654; hsa-miR-100-5p; hsa-miR-125a-3p; hsa-miR-1183; hsa-miR-6125; hsa-miR-3665; hsa-miR-1303; hsa-miR-1260b; hsa-miR-296-3p; hsa-miR-93-5p; hsa-miR-3620-5p; hsa-miR-4455; hsa-miR-660-5p; hsa-miR-1827; hsa-miR-16-2-3p; hsa-miR-29b-3p; hsa-miR-224-5p; hsa-miR-181b-5p; hsa-miR-637; hsa-miR-505-3p; hsa-miR-4481; hsa-miR-4516; hsa-miR-3126-5p; hsa-miR-3613-3p; hsa-miR-5001-5p;…
Annotations derived over miRTarBase (Gene Ontology)	adherens junction GO0005912	enriched	0.000679	3.16813	0.000679	0.0357989	148	hsa-miR-30e-3p; hsa-miR-139-3p; hsa-miR-100-5p; hsa-miR-1183; hsa-miR-1224-3p; hsa-miR-296-3p; hsa-miR-93-5p; hsa-miR-27b-5p; hsa-miR-660-5p; hsa-miR-1827; hsa-miR-221-3p; hsa-miR-181b-5p; hsa-miR-4516; hsa-miR-3613-3p; hsa-miR-5001-5p; hsa-miR-3926; hsa-miR-3621; hsa-miR-29a-5p; hsa-miR-4507; hsa-miR-664b-3p; hsa-miR-2467-3p; hsa-miR-149-3p; hsa-miR-3129-3p; hsa-miR-4487; hsa-miR-664a-3p; hsa-mi…
Annotations derived over miRTarBase (Gene Ontology)	positive regulation of bone mineralization GO0030501	enriched	0.00068	3.16749	0.00068	0.0357989	126	hsa-miR-30e-3p; hsa-miR-139-3p; hsa-miR-100-5p; hsa-miR-125a-3p; hsa-miR-1303; hsa-miR-296-3p; hsa-miR-93-5p; hsa-miR-550b-3p; hsa-miR-4455; hsa-miR-29b-3p; hsa-miR-221-3p; hsa-miR-181b-5p; hsa-miR-637; hsa-miR-505-3p; hsa-miR-138-1-3p; hsa-miR-3126-5p; hsa-miR-3613-3p; hsa-miR-29a-5p; hsa-miR-4465; hsa-miR-1276; hsa-miR-760; hsa-miR-1304-3p; hsa-miR-378g; hsa-miR-3129-3p; hsa-miR-4326; hsa-miR-4…
Annotations derived over miRTarBase (Gene Ontology)	histone deacetylase activity GO0004407	enriched	0.000681	3.16685	0.000681	0.0357989	102	hsa-miR-100-5p; hsa-miR-93-5p; hsa-miR-4455; hsa-miR-1827; hsa-miR-29b-3p; hsa-miR-4763-3p; hsa-miR-181b-5p; hsa-miR-4481; hsa-miR-3126-5p; hsa-miR-29a-5p; hsa-miR-6724-5p; hsa-miR-2467-3p; hsa-miR-1304-3p; hsa-miR-149-3p; hsa-miR-4530; hsa-miR-24-3p; hsa-miR-454-3p; hsa-miR-638; hsa-miR-6133; hsa-miR-3149; hsa-miR-96-5p; hsa-miR-4265; hsa-miR-455-3p; hsa-miR-3689b-3p; hsa-miR-30a-5p; hsa-miR-463…
Annotations derived over miRTarBase (Gene Ontology)	response to molecule of bacterial origin GO0002237	enriched	0.000685	3.16431	0.000685	0.0357989	33	hsa-miR-100-5p; hsa-miR-93-5p; hsa-miR-4455; hsa-miR-1827; hsa-miR-4709-3p; hsa-miR-29b-3p; hsa-miR-505-3p; hsa-miR-149-3p; hsa-miR-532-5p; hsa-miR-23c; hsa-miR-24-3p; hsa-miR-146a-5p; hsa-miR-455-3p; hsa-miR-3689b-3p; hsa-miR-23b-3p; hsa-miR-23a-3p; hsa-miR-574-5p; hsa-miR-340-5p; hsa-miR-4668-5p; hsa-miR-155-5p; hsa-miR-4647; hsa-miR-30c-2-3p; hsa-miR-3689a-3p; hsa-miR-100-3p; hsa-miR-503-3p; h…
Annotations derived over miRTarBase (Gene Ontology)	protein export from nucleus GO0006611	enriched	0.000686	3.16368	0.000686	0.0357989	132	hsa-miR-30e-3p; hsa-miR-100-5p; hsa-miR-3665; hsa-miR-1260b; hsa-miR-296-3p; hsa-miR-93-5p; hsa-miR-1827; hsa-miR-29b-3p; hsa-miR-4763-3p; hsa-miR-224-5p; hsa-miR-181b-5p; hsa-miR-637; hsa-miR-505-3p; hsa-miR-4481; hsa-miR-3613-3p; hsa-miR-4465; hsa-miR-664b-3p; hsa-miR-2467-3p; hsa-miR-1304-3p; hsa-miR-149-3p; hsa-miR-378g; hsa-miR-664a-3p; hsa-miR-4306; hsa-miR-16-5p; hsa-miR-5006-3p; hsa-miR-3…
Annotations derived over miRTarBase (Gene Ontology)	ubiquitin-protein transferase activity GO0004842	enriched	0.000697	3.15677	0.000697	0.0361569	345	hsa-miR-30e-3p; hsa-miR-139-3p; hsa-miR-6126; hsa-miR-99b-5p; hsa-miR-4654; hsa-miR-100-5p; hsa-miR-125a-3p; hsa-miR-1224-3p; hsa-miR-3665; hsa-miR-1303; hsa-miR-1260b; hsa-miR-296-3p; hsa-miR-93-5p; hsa-miR-654-5p; hsa-miR-27b-5p; hsa-miR-550b-3p; hsa-miR-3620-5p; hsa-miR-4455; hsa-miR-660-5p; hsa-miR-1827; hsa-miR-16-2-3p; hsa-miR-4709-3p; hsa-miR-29b-3p; hsa-miR-151a-5p; hsa-miR-4763-3p; hsa-m…
Annotations derived over miRTarBase (Gene Ontology)	response to food GO0032094	enriched	0.000698	3.15614	0.000698	0.0361569	13	hsa-miR-100-5p; hsa-miR-3665; hsa-miR-4455; hsa-miR-1827; hsa-miR-149-3p; hsa-miR-455-3p; hsa-miR-3689b-3p; hsa-miR-574-5p; hsa-miR-340-5p; hsa-miR-4668-5p; hsa-miR-30c-2-3p; hsa-miR-3689a-3p; hsa-miR-298
Annotations derived over miRTarBase (Gene Ontology)	heterochromatin organization GO0070828	enriched	0.000704	3.15243	0.000704	0.0363489	32	hsa-miR-4709-3p; hsa-miR-29b-3p; hsa-miR-221-3p; hsa-miR-4507; hsa-miR-4465; hsa-miR-149-3p; hsa-miR-4487; hsa-miR-24-3p; hsa-miR-96-5p; hsa-miR-455-3p; hsa-miR-3689b-3p; hsa-miR-30a-5p; hsa-miR-151a-3p; hsa-miR-1228-3p; hsa-miR-30d-5p; hsa-miR-186-5p; hsa-miR-22-3p; hsa-miR-192-5p; hsa-miR-30c-2-3p; hsa-miR-484; hsa-miR-3689a-3p; hsa-miR-4649-5p; hsa-miR-3130-5p; hsa-miR-346; hsa-miR-342-3p; hsa…
Annotations derived over miRTarBase (Gene Ontology)	regulation of dopamine secretion GO0014059	enriched	0.000719	3.14327	0.000719	0.0368931	50	hsa-miR-30e-3p; hsa-miR-139-3p; hsa-miR-1303; hsa-miR-4455; hsa-miR-1827; hsa-miR-4763-3p; hsa-miR-493-5p; hsa-miR-505-3p; hsa-miR-4481; hsa-miR-4516; hsa-miR-3926; hsa-miR-3129-3p; hsa-miR-4487; hsa-miR-4306; hsa-miR-16-5p; hsa-miR-5006-3p; hsa-let-7b-3p; hsa-miR-146a-5p; hsa-miR-3150b-3p; hsa-miR-455-3p; hsa-miR-421; hsa-miR-4796-3p; hsa-miR-30a-3p; hsa-miR-155-3p; hsa-miR-584-3p; hsa-miR-382-5…
Annotations derived over miRTarBase (Gene Ontology)	cellular response to calcium ion GO0071277	enriched	0.000721	3.14206	0.000721	0.0368931	147	hsa-miR-30e-3p; hsa-miR-139-3p; hsa-miR-296-3p; hsa-miR-93-5p; hsa-miR-4455; hsa-miR-1827; hsa-miR-16-2-3p; hsa-miR-29b-3p; hsa-miR-4763-3p; hsa-miR-221-3p; hsa-miR-493-5p; hsa-miR-637; hsa-miR-505-3p; hsa-miR-4481; hsa-miR-4516; hsa-miR-3926; hsa-miR-664b-3p; hsa-miR-2467-3p; hsa-miR-1304-3p; hsa-miR-149-3p; hsa-miR-378g; hsa-miR-3129-3p; hsa-miR-4487; hsa-miR-4306; hsa-miR-532-5p; hsa-miR-16-5p…
Annotations derived over miRTarBase (Gene Ontology)	MDM2MDM4 family protein binding GO0097371	enriched	0.000723	3.14086	0.000723	0.0368931	29	hsa-miR-654-5p; hsa-miR-3613-3p; hsa-miR-1276; hsa-miR-4306; hsa-miR-16-5p; hsa-miR-24-3p; hsa-miR-6133; hsa-miR-3689b-3p; hsa-miR-340-5p; hsa-miR-4668-5p; hsa-miR-155-5p; hsa-miR-193a-5p; hsa-miR-339-5p; hsa-miR-1976; hsa-miR-192-5p; hsa-miR-30c-2-3p; hsa-miR-320b; hsa-miR-484; hsa-miR-320c; hsa-miR-3689a-3p; hsa-miR-4722-3p; hsa-miR-320d; hsa-miR-331-3p; hsa-miR-185-5p; hsa-miR-324-5p; hsa-miR-…
Annotations derived over miRTarBase (Gene Ontology)	positive regulation of mitochondrial translation GO0070131	enriched	0.000732	3.13549	0.000732	0.0371537	60	hsa-miR-4654; hsa-miR-1224-3p; hsa-miR-3665; hsa-miR-1260b; hsa-miR-296-3p; hsa-miR-93-5p; hsa-miR-1827; hsa-miR-1304-3p; hsa-miR-149-3p; hsa-miR-16-5p; hsa-miR-4530; hsa-miR-361-5p; hsa-miR-24-3p; hsa-miR-593-3p; hsa-miR-3150b-3p; hsa-miR-455-3p; hsa-miR-3689b-3p; hsa-miR-4639-3p; hsa-miR-4284; hsa-miR-151a-3p; hsa-miR-30a-3p; hsa-miR-148b-3p; hsa-miR-30d-5p; hsa-miR-186-5p; hsa-miR-532-3p; hsa-…
Annotations derived over miRTarBase (Gene Ontology)	endoplasmic reticulum organization GO0007029	enriched	0.000733	3.1349	0.000733	0.0371537	133	hsa-miR-125a-3p; hsa-miR-6125; hsa-miR-1224-3p; hsa-miR-1260b; hsa-miR-93-5p; hsa-miR-654-5p; hsa-miR-1827; hsa-miR-29b-3p; hsa-miR-4763-3p; hsa-miR-221-3p; hsa-miR-181b-5p; hsa-miR-637; hsa-miR-138-1-3p; hsa-miR-3926; hsa-miR-1276; hsa-miR-2467-3p; hsa-miR-1304-3p; hsa-miR-149-3p; hsa-miR-452-5p; hsa-miR-16-5p; hsa-miR-23c; hsa-miR-24-3p; hsa-miR-454-3p; hsa-miR-7-1-3p; hsa-let-7b-3p; hsa-miR-61…
Annotations derived over miRTarBase (Gene Ontology)	alphav-beta3 integrin-vitronectin complex GO0071062	enriched	0.000741	3.13018	0.000741	0.0374331	18	hsa-miR-30e-3p; hsa-miR-149-3p; hsa-miR-24-3p; hsa-miR-3689b-3p; hsa-miR-30a-5p; hsa-miR-4284; hsa-miR-30a-3p; hsa-miR-148b-3p; hsa-miR-31-5p; hsa-miR-192-5p; hsa-miR-30c-2-3p; hsa-miR-484; hsa-miR-3689a-3p; hsa-miR-17-3p; hsa-miR-222-5p; hsa-miR-3130-5p; hsa-miR-183-5p; hsa-miR-205-5p
Annotations derived over miRTarBase (Gene Ontology)	positive regulation of cellular protein metabolic process GO0032270	enriched	0.000745	3.12784	0.000745	0.0374599	68	hsa-miR-30e-3p; hsa-miR-100-5p; hsa-miR-1260b; hsa-miR-93-5p; hsa-miR-29b-3p; hsa-miR-221-3p; hsa-miR-637; hsa-miR-505-3p; hsa-miR-3126-5p; hsa-miR-149-3p; hsa-miR-378g; hsa-miR-664a-3p; hsa-miR-4306; hsa-miR-16-5p; hsa-miR-135b-5p; hsa-miR-24-3p; hsa-miR-6133; hsa-miR-96-5p; hsa-miR-29b-1-5p; hsa-miR-15a-5p; hsa-miR-146a-5p; hsa-miR-3150b-3p; hsa-miR-455-3p; hsa-miR-3689b-3p; hsa-miR-130b-3p; hs…
Annotations derived over miRTarBase (Gene Ontology)	stimulatory C-type lectin receptor signaling pathway GO0002223	enriched	0.000753	3.12321	0.000753	0.0377358	237	hsa-miR-30e-3p; hsa-miR-6126; hsa-miR-100-5p; hsa-miR-125a-3p; hsa-miR-1183; hsa-miR-1224-3p; hsa-miR-1303; hsa-miR-93-5p; hsa-miR-654-5p; hsa-miR-550b-3p; hsa-miR-4455; hsa-miR-1827; hsa-miR-16-2-3p; hsa-miR-4709-3p; hsa-miR-151a-5p; hsa-miR-4763-3p; hsa-miR-1268a; hsa-miR-3940-3p; hsa-miR-224-5p; hsa-miR-221-3p; hsa-miR-181b-5p; hsa-miR-493-5p; hsa-miR-505-3p; hsa-miR-4481; hsa-miR-4516; hsa-mi…
Annotations derived over miRTarBase (Gene Ontology)	TRAMP complex GO0031499	enriched	0.000756	3.12148	0.000756	0.0377358	36	hsa-miR-125a-3p; hsa-miR-93-5p; hsa-miR-16-2-3p; hsa-miR-181b-5p; hsa-miR-3613-3p; hsa-miR-149-3p; hsa-miR-5006-3p; hsa-miR-337-3p; hsa-miR-96-5p; hsa-miR-3689b-3p; hsa-miR-30a-5p; hsa-miR-625-5p; hsa-miR-1228-3p; hsa-miR-30d-5p; hsa-miR-186-5p; hsa-miR-4668-5p; hsa-miR-155-5p; hsa-miR-181a-5p; hsa-miR-192-5p; hsa-miR-30c-2-3p; hsa-miR-3663-5p; hsa-miR-106b-3p; hsa-miR-629-5p; hsa-miR-3689a-3p; h…
Annotations derived over miRTarBase (Gene Ontology)	polynucleotide adenylyltransferase activity GO0004652	enriched	0.000764	3.11691	0.000764	0.0378853	71	hsa-miR-93-5p; hsa-miR-1827; hsa-miR-16-2-3p; hsa-miR-181b-5p; hsa-miR-3613-3p; hsa-miR-3926; hsa-miR-2467-3p; hsa-miR-149-3p; hsa-miR-4487; hsa-miR-16-5p; hsa-miR-5006-3p; hsa-miR-361-5p; hsa-miR-24-3p; hsa-miR-454-3p; hsa-miR-7-1-3p; hsa-let-7b-3p; hsa-miR-337-3p; hsa-miR-96-5p; hsa-miR-455-3p; hsa-miR-3689b-3p; hsa-miR-30a-5p; hsa-miR-4284; hsa-miR-130b-3p; hsa-miR-4796-3p; hsa-miR-625-5p; hsa…
Annotations derived over miRTarBase (Gene Ontology)	nuclear envelope disassembly GO0051081	enriched	0.000766	3.11577	0.000766	0.0378853	14	hsa-miR-100-5p; hsa-miR-1224-3p; hsa-miR-3665; hsa-miR-93-5p; hsa-miR-16-5p; hsa-miR-361-5p; hsa-miR-3150b-3p; hsa-miR-31-5p; hsa-miR-155-5p; hsa-miR-877-5p; hsa-miR-22-3p; hsa-miR-183-5p; hsa-miR-505-5p; hsa-miR-593-5p
Annotations derived over miRTarBase (Gene Ontology)	cytoplasmic dynein complex GO0005868	enriched	0.000767	3.1152	0.000767	0.0378853	65	hsa-miR-30e-3p; hsa-miR-100-5p; hsa-miR-93-5p; hsa-miR-660-5p; hsa-miR-1827; hsa-miR-29b-3p; hsa-miR-224-5p; hsa-miR-221-3p; hsa-miR-181b-5p; hsa-miR-3613-3p; hsa-miR-664b-3p; hsa-miR-2467-3p; hsa-miR-378g; hsa-miR-3129-3p; hsa-miR-4487; hsa-miR-664a-3p; hsa-miR-16-5p; hsa-miR-23c; hsa-miR-24-3p; hsa-miR-454-3p; hsa-miR-96-5p; hsa-miR-15a-5p; hsa-miR-455-3p; hsa-miR-30a-5p; hsa-miR-32-3p; hsa-miR…
Annotations derived over miRTarBase (Gene Ontology)	chordate embryonic development GO0043009	enriched	0.000787	3.10403	0.000787	0.0385677	34	hsa-miR-125a-3p; hsa-miR-3665; hsa-miR-296-3p; hsa-miR-181b-5p; hsa-miR-4465; hsa-miR-1304-3p; hsa-miR-149-3p; hsa-miR-4487; hsa-miR-4306; hsa-miR-16-5p; hsa-miR-1307-3p; hsa-miR-4530; hsa-miR-24-3p; hsa-miR-6133; hsa-miR-15a-5p; hsa-miR-146a-5p; hsa-miR-4284; hsa-miR-186-5p; hsa-miR-149-5p; hsa-miR-4726-3p; hsa-miR-181a-5p; hsa-miR-192-5p; hsa-miR-212-3p; hsa-miR-484; hsa-miR-744-5p; hsa-miR-185…
Annotations derived over miRTarBase (Gene Ontology)	heparan sulfate 2-O-sulfotransferase activity GO0004394	enriched	0.000788	3.10347	0.000788	0.0385677	5	hsa-miR-4516; hsa-miR-23c; hsa-miR-7-1-3p; hsa-miR-23b-3p; hsa-miR-23a-3p
Annotations derived over miRTarBase (Gene Ontology)	histone binding GO0042393	enriched	0.000789	3.10292	0.000789	0.0385677	280	hsa-miR-30e-3p; hsa-miR-99b-5p; hsa-miR-100-5p; hsa-miR-125a-3p; hsa-miR-1183; hsa-miR-6125; hsa-miR-1224-3p; hsa-miR-1303; hsa-miR-1260b; hsa-miR-296-3p; hsa-miR-93-5p; hsa-miR-4455; hsa-miR-1827; hsa-miR-16-2-3p; hsa-miR-29b-3p; hsa-miR-151a-5p; hsa-miR-4763-3p; hsa-miR-1268a; hsa-miR-221-3p; hsa-miR-181b-5p; hsa-miR-493-5p; hsa-miR-505-3p; hsa-miR-138-1-3p; hsa-miR-4516; hsa-miR-3126-5p; hsa-m…
Annotations derived over miRTarBase (Gene Ontology)	chaperone-mediated protein folding GO0061077	enriched	0.000793	3.10073	0.000793	0.0386636	138	hsa-miR-1231; hsa-miR-4654; hsa-miR-100-5p; hsa-miR-125a-3p; hsa-miR-1183; hsa-miR-3665; hsa-miR-1260b; hsa-miR-296-3p; hsa-miR-93-5p; hsa-miR-1827; hsa-miR-29b-3p; hsa-miR-151a-5p; hsa-miR-4763-3p; hsa-miR-221-3p; hsa-miR-181b-5p; hsa-miR-151b; hsa-miR-138-1-3p; hsa-miR-4481; hsa-miR-3613-3p; hsa-miR-3926; hsa-miR-29a-5p; hsa-miR-2467-3p; hsa-miR-760; hsa-miR-1304-3p; hsa-miR-149-3p; hsa-miR-448…
Annotations derived over miRTarBase (Gene Ontology)	leukotriene-C4 synthase activity GO0004464	enriched	0.000801	3.09637	0.000801	0.0386846	16	hsa-miR-1224-3p; hsa-miR-1260b; hsa-miR-1304-3p; hsa-miR-378g; hsa-miR-24-3p; hsa-miR-3149; hsa-miR-30a-5p; hsa-miR-4639-3p; hsa-miR-4284; hsa-miR-532-3p; hsa-miR-340-3p; hsa-miR-155-5p; hsa-miR-320e; hsa-miR-939-3p; hsa-miR-3135b; hsa-miR-3622b-5p
Annotations derived over miRTarBase (Gene Ontology)	leukotriene biosynthetic process GO0019370	enriched	0.000801	3.09637	0.000801	0.0386846	16	hsa-miR-1224-3p; hsa-miR-1260b; hsa-miR-1304-3p; hsa-miR-378g; hsa-miR-24-3p; hsa-miR-3149; hsa-miR-30a-5p; hsa-miR-4639-3p; hsa-miR-4284; hsa-miR-532-3p; hsa-miR-340-3p; hsa-miR-155-5p; hsa-miR-320e; hsa-miR-939-3p; hsa-miR-3135b; hsa-miR-3622b-5p
Annotations derived over miRTarBase (Gene Ontology)	regulation of protein binding GO0043393	enriched	0.000802	3.09583	0.000802	0.0386846	72	hsa-miR-30e-3p; hsa-miR-100-5p; hsa-miR-1224-3p; hsa-miR-3665; hsa-miR-1260b; hsa-miR-93-5p; hsa-miR-29b-3p; hsa-miR-2467-3p; hsa-miR-1304-3p; hsa-miR-4487; hsa-miR-16-5p; hsa-miR-454-3p; hsa-miR-7-1-3p; hsa-miR-3149; hsa-miR-15a-5p; hsa-miR-3150b-3p; hsa-miR-30a-5p; hsa-miR-4284; hsa-miR-130b-3p; hsa-miR-4796-3p; hsa-miR-30a-3p; hsa-miR-148b-3p; hsa-miR-30d-5p; hsa-miR-186-5p; hsa-miR-363-5p; hs…
Annotations derived over miRTarBase (Gene Ontology)	BRCA1-BARD1 complex GO0031436	enriched	0.00081	3.09151	0.00081	0.0388819	15	hsa-miR-125a-3p; hsa-miR-4465; hsa-miR-16-5p; hsa-miR-24-3p; hsa-miR-15a-5p; hsa-miR-146a-5p; hsa-miR-186-5p; hsa-miR-182-5p; hsa-miR-4726-3p; hsa-miR-181a-5p; hsa-miR-192-5p; hsa-miR-212-3p; hsa-miR-484; hsa-miR-193b-3p; hsa-miR-99b-3p
Annotations derived over miRTarBase (Gene Ontology)	condensin complex GO0000796	enriched	0.000812	3.09044	0.000812	0.0388819	38	hsa-miR-1303; hsa-miR-296-3p; hsa-miR-93-5p; hsa-miR-1827; hsa-miR-4763-3p; hsa-miR-221-3p; hsa-miR-181b-5p; hsa-miR-4516; hsa-miR-3126-5p; hsa-miR-664b-3p; hsa-miR-16-5p; hsa-miR-454-3p; hsa-miR-6133; hsa-miR-455-3p; hsa-miR-421; hsa-miR-130b-3p; hsa-miR-574-5p; hsa-miR-186-5p; hsa-miR-155-5p; hsa-miR-181a-5p; hsa-miR-93-3p; hsa-miR-192-5p; hsa-miR-484; hsa-miR-320e; hsa-miR-331-3p; hsa-miR-106b…
Annotations derived over miRTarBase (Gene Ontology)	positive regulation of catecholamine secretion GO0033605	enriched	0.000817	3.08778	0.000817	0.0389567	35	hsa-miR-93-5p; hsa-miR-1827; hsa-miR-181b-5p; hsa-miR-3613-3p; hsa-miR-4465; hsa-miR-149-3p; hsa-miR-23c; hsa-miR-454-3p; hsa-miR-7-1-3p; hsa-miR-6133; hsa-miR-4443; hsa-miR-4639-3p; hsa-miR-23b-3p; hsa-miR-4488; hsa-miR-130b-3p; hsa-miR-4796-3p; hsa-miR-23a-3p; hsa-miR-574-5p; hsa-miR-340-5p; hsa-miR-4668-5p; hsa-miR-181a-5p; hsa-miR-362-3p; hsa-miR-769-5p; hsa-miR-4514; hsa-miR-106b-5p; hsa-miR…
Annotations derived over miRTarBase (Gene Ontology)	site of double-strand break GO0035861	enriched	0.000821	3.08566	0.000821	0.0389567	188	hsa-miR-139-3p; hsa-miR-100-5p; hsa-miR-125a-3p; hsa-miR-6125; hsa-miR-1224-3p; hsa-miR-1303; hsa-miR-296-3p; hsa-miR-93-5p; hsa-miR-654-5p; hsa-miR-1827; hsa-miR-29b-3p; hsa-miR-4763-3p; hsa-miR-3940-3p; hsa-miR-221-3p; hsa-miR-493-5p; hsa-miR-637; hsa-miR-505-3p; hsa-miR-4481; hsa-miR-4516; hsa-miR-3126-5p; hsa-miR-3613-3p; hsa-miR-3926; hsa-miR-4507; hsa-miR-664b-3p; hsa-miR-1304-3p; hsa-miR-1…
Annotations derived over miRTarBase (Gene Ontology)	RNA polymerase II repressing transcription factor binding GO0001103	enriched	0.000824	3.08407	0.000824	0.0389567	142	hsa-miR-30e-3p; hsa-miR-6126; hsa-miR-99b-5p; hsa-miR-125a-3p; hsa-miR-1224-3p; hsa-miR-3665; hsa-miR-1260b; hsa-miR-296-3p; hsa-miR-93-5p; hsa-miR-1827; hsa-miR-29b-3p; hsa-miR-4763-3p; hsa-miR-221-3p; hsa-miR-505-3p; hsa-miR-138-1-3p; hsa-miR-4481; hsa-miR-4516; hsa-miR-3613-3p; hsa-miR-4465; hsa-miR-664b-3p; hsa-miR-2467-3p; hsa-miR-1304-3p; hsa-miR-532-5p; hsa-miR-16-5p; hsa-miR-5006-3p; hsa-…
Annotations derived over miRTarBase (Gene Ontology)	mitochondrial ribosome GO0005761	enriched	0.000827	3.08249	0.000827	0.0389567	64	hsa-miR-139-3p; hsa-miR-6126; hsa-miR-1224-3p; hsa-miR-1260b; hsa-miR-1827; hsa-miR-4763-3p; hsa-miR-181b-5p; hsa-miR-2467-3p; hsa-miR-149-3p; hsa-miR-4487; hsa-miR-4306; hsa-miR-16-5p; hsa-miR-1307-3p; hsa-miR-24-3p; hsa-miR-454-3p; hsa-miR-593-3p; hsa-let-7b-3p; hsa-miR-4780; hsa-miR-15a-5p; hsa-miR-455-3p; hsa-miR-3689b-3p; hsa-miR-30a-5p; hsa-miR-4284; hsa-miR-3922-5p; hsa-miR-148b-3p; hsa-mi…
Annotations derived over miRTarBase (Gene Ontology)	positive regulation of pathway-restricted SMAD protein phosphorylation GO0010862	enriched	0.000827	3.08249	0.000827	0.0389567	147	hsa-miR-139-3p; hsa-miR-100-5p; hsa-miR-3665; hsa-miR-1260b; hsa-miR-93-5p; hsa-miR-550b-3p; hsa-miR-1827; hsa-miR-29b-3p; hsa-miR-4763-3p; hsa-miR-224-5p; hsa-miR-181b-5p; hsa-miR-637; hsa-miR-505-3p; hsa-miR-3613-3p; hsa-miR-3926; hsa-miR-29a-5p; hsa-miR-4507; hsa-miR-4465; hsa-miR-1276; hsa-miR-6724-5p; hsa-miR-2467-3p; hsa-miR-1304-3p; hsa-miR-149-3p; hsa-miR-378g; hsa-miR-452-5p; hsa-miR-16-…
Annotations derived over miRTarBase (Gene Ontology)	histone H4 acetylation GO0043967	enriched	0.000833	3.07935	0.000833	0.0390857	89	hsa-miR-100-5p; hsa-miR-93-5p; hsa-miR-29b-3p; hsa-miR-181b-5p; hsa-miR-493-5p; hsa-miR-505-3p; hsa-miR-4481; hsa-miR-3613-3p; hsa-miR-5001-5p; hsa-miR-4465; hsa-miR-1276; hsa-miR-2467-3p; hsa-miR-760; hsa-miR-452-5p; hsa-miR-532-5p; hsa-miR-16-5p; hsa-miR-5006-3p; hsa-miR-24-3p; hsa-let-7b-3p; hsa-miR-96-5p; hsa-miR-146a-5p; hsa-miR-3150b-3p; hsa-miR-30a-5p; hsa-miR-23b-3p; hsa-miR-421; hsa-miR-…
Annotations derived over miRTarBase (Gene Ontology)	skeletal muscle myosin thick filament assembly GO0030241	enriched	0.000835	3.07831	0.000835	0.0390857	20	hsa-miR-3665; hsa-miR-660-5p; hsa-miR-4481; hsa-miR-2467-3p; hsa-miR-149-3p; hsa-miR-454-3p; hsa-miR-593-3p; hsa-let-7b-3p; hsa-miR-455-3p; hsa-miR-3689b-3p; hsa-miR-4488; hsa-miR-130b-3p; hsa-miR-148b-3p; hsa-miR-30c-2-3p; hsa-miR-3689a-3p; hsa-miR-301a-3p; hsa-miR-940; hsa-miR-130a-3p; hsa-miR-3135b; hsa-miR-4430
Annotations derived over miRTarBase (Gene Ontology)	negative regulation of cell migration involved in sprouting angiogenesis GO0090051	enriched	0.000839	3.07624	0.000839	0.0391271	101	hsa-miR-1231; hsa-miR-125a-3p; hsa-miR-1183; hsa-miR-6125; hsa-miR-3665; hsa-miR-654-5p; hsa-miR-1827; hsa-miR-221-3p; hsa-miR-181b-5p; hsa-miR-637; hsa-miR-138-1-3p; hsa-miR-4481; hsa-miR-3613-3p; hsa-miR-4465; hsa-miR-2467-3p; hsa-miR-1304-3p; hsa-miR-149-3p; hsa-miR-16-5p; hsa-miR-4456; hsa-miR-135b-5p; hsa-miR-5006-3p; hsa-miR-24-3p; hsa-miR-454-3p; hsa-miR-7-1-3p; hsa-miR-3149; hsa-miR-15a-5…
Annotations derived over miRTarBase (Gene Ontology)	G2M transition of mitotic cell cycle GO0000086	enriched	0.000845	3.07314	0.000845	0.0392639	296	hsa-miR-30e-3p; hsa-miR-6126; hsa-miR-99b-5p; hsa-miR-4654; hsa-miR-100-5p; hsa-miR-125a-3p; hsa-miR-1183; hsa-miR-1224-3p; hsa-miR-3665; hsa-miR-1260b; hsa-miR-296-3p; hsa-miR-93-5p; hsa-miR-654-5p; hsa-miR-550b-3p; hsa-miR-4455; hsa-miR-660-5p; hsa-miR-1827; hsa-miR-16-2-3p; hsa-miR-4709-3p; hsa-miR-29b-3p; hsa-miR-151a-5p; hsa-miR-4763-3p; hsa-miR-1268a; hsa-miR-224-5p; hsa-miR-221-3p; hsa-miR…
Annotations derived over miRTarBase (Gene Ontology)	response to wounding GO0009611	enriched	0.000849	3.07109	0.000849	0.0393077	175	hsa-miR-30e-3p; hsa-miR-6126; hsa-miR-125a-3p; hsa-miR-1224-3p; hsa-miR-3665; hsa-miR-1260b; hsa-miR-296-3p; hsa-miR-93-5p; hsa-miR-654-5p; hsa-miR-1827; hsa-miR-16-2-3p; hsa-miR-4709-3p; hsa-miR-29b-3p; hsa-miR-4763-3p; hsa-miR-224-5p; hsa-miR-221-3p; hsa-miR-181b-5p; hsa-miR-493-5p; hsa-miR-4481; hsa-miR-3126-5p; hsa-miR-5001-5p; hsa-miR-1276; hsa-miR-2467-3p; hsa-miR-760; hsa-miR-1304-3p; hsa-…
Annotations derived over miRTarBase (Gene Ontology)	renal water homeostasis GO0003091	enriched	0.000851	3.07007	0.000851	0.0393077	83	hsa-miR-30e-3p; hsa-miR-3665; hsa-miR-1260b; hsa-miR-93-5p; hsa-miR-654-5p; hsa-miR-4709-3p; hsa-miR-29b-3p; hsa-miR-181b-5p; hsa-miR-3126-5p; hsa-miR-1304-3p; hsa-miR-149-3p; hsa-miR-378g; hsa-miR-16-5p; hsa-miR-24-3p; hsa-miR-4780; hsa-miR-96-5p; hsa-miR-3127-5p; hsa-miR-15a-5p; hsa-miR-3689b-3p; hsa-miR-30a-5p; hsa-miR-23b-3p; hsa-miR-30a-3p; hsa-miR-3922-5p; hsa-miR-4526; hsa-miR-30d-5p; hsa-…
Annotations derived over miRTarBase (Gene Ontology)	membrane depolarization during action potential GO0086010	enriched	0.000862	3.06449	0.000862	0.0396885	56	hsa-miR-30e-3p; hsa-miR-660-5p; hsa-miR-1827; hsa-miR-1268a; hsa-miR-181b-5p; hsa-miR-637; hsa-miR-4516; hsa-miR-3613-3p; hsa-miR-5001-5p; hsa-miR-1276; hsa-miR-664b-3p; hsa-miR-2467-3p; hsa-miR-16-5p; hsa-miR-5006-3p; hsa-miR-15a-5p; hsa-miR-455-3p; hsa-miR-32-3p; hsa-miR-625-5p; hsa-miR-30a-3p; hsa-miR-933; hsa-miR-1228-3p; hsa-miR-574-5p; hsa-miR-2113; hsa-miR-186-5p; hsa-miR-532-3p; hsa-miR-5…
Annotations derived over miRTarBase (Gene Ontology)	cellular response to cytokine stimulus GO0071345	enriched	0.000868	3.06148	0.000868	0.0398158	180	hsa-miR-6126; hsa-miR-100-5p; hsa-miR-125a-3p; hsa-miR-1303; hsa-miR-93-5p; hsa-miR-654-5p; hsa-miR-550b-3p; hsa-miR-1827; hsa-miR-16-2-3p; hsa-miR-29b-3p; hsa-miR-151a-5p; hsa-miR-4763-3p; hsa-miR-3940-3p; hsa-miR-224-5p; hsa-miR-221-3p; hsa-miR-4516; hsa-miR-3613-3p; hsa-miR-3926; hsa-miR-4507; hsa-miR-4465; hsa-miR-1276; hsa-miR-2467-3p; hsa-miR-1304-3p; hsa-miR-149-3p; hsa-miR-452-5p; hsa-miR…
Annotations derived over miRTarBase (Gene Ontology)	axonogenesis involved in innervation GO0060385	enriched	0.000882	3.05453	0.000882	0.0398499	21	hsa-miR-3620-5p; hsa-miR-505-3p; hsa-miR-760; hsa-miR-16-5p; hsa-miR-5006-3p; hsa-miR-454-3p; hsa-miR-96-5p; hsa-miR-1587; hsa-miR-421; hsa-miR-130b-3p; hsa-miR-148b-3p; hsa-miR-186-5p; hsa-miR-149-5p; hsa-miR-182-5p; hsa-miR-181a-5p; hsa-miR-105-5p; hsa-miR-301a-3p; hsa-miR-130a-3p; hsa-miR-1271-5p; hsa-miR-676-5p; hsa-miR-27a-5p
Annotations derived over miRTarBase (Gene Ontology)	centrosome GO0005813	enriched	0.000884	3.05355	0.000884	0.0398499	401	hsa-miR-30e-3p; hsa-miR-139-3p; hsa-miR-6126; hsa-miR-99b-5p; hsa-miR-1231; hsa-miR-4654; hsa-miR-100-5p; hsa-miR-125a-3p; hsa-miR-1183; hsa-miR-6125; hsa-miR-1224-3p; hsa-miR-3665; hsa-miR-1303; hsa-miR-1260b; hsa-miR-296-3p; hsa-miR-93-5p; hsa-miR-654-5p; hsa-miR-27b-5p; hsa-miR-550b-3p; hsa-miR-3620-5p; hsa-miR-4455; hsa-miR-660-5p; hsa-miR-1827; hsa-miR-16-2-3p; hsa-miR-4709-3p; hsa-miR-29b-3…
Annotations derived over miRTarBase (Gene Ontology)	regulation of fibroblast migration GO0010762	enriched	0.000885	3.05306	0.000885	0.0398499	19	hsa-miR-93-5p; hsa-miR-27b-5p; hsa-miR-3613-3p; hsa-miR-664b-3p; hsa-miR-1304-3p; hsa-miR-24-3p; hsa-miR-96-5p; hsa-miR-455-3p; hsa-miR-30a-5p; hsa-miR-23b-3p; hsa-miR-4284; hsa-miR-340-5p; hsa-miR-149-5p; hsa-miR-192-5p; hsa-miR-324-3p; hsa-miR-3609; hsa-miR-3198; hsa-miR-19b-1-5p; hsa-miR-125a-5p
Annotations derived over miRTarBase (Gene Ontology)	chloride ion binding GO0031404	enriched	0.000886	3.05257	0.000886	0.0398499	56	hsa-miR-139-3p; hsa-miR-550b-3p; hsa-miR-1827; hsa-miR-16-2-3p; hsa-miR-29b-3p; hsa-miR-4763-3p; hsa-miR-493-5p; hsa-miR-505-3p; hsa-miR-1304-3p; hsa-miR-16-5p; hsa-miR-4456; hsa-miR-23c; hsa-miR-1307-3p; hsa-miR-454-3p; hsa-miR-7-1-3p; hsa-miR-15a-5p; hsa-miR-30a-5p; hsa-miR-23b-3p; hsa-miR-4284; hsa-miR-130b-3p; hsa-miR-23a-3p; hsa-miR-1228-3p; hsa-miR-574-5p; hsa-miR-148b-3p; hsa-miR-5100; hsa…
Annotations derived over miRTarBase (Gene Ontology)	protein self-association GO0043621	enriched	0.000888	3.05159	0.000888	0.0398499	172	hsa-miR-30e-3p; hsa-miR-99b-5p; hsa-miR-100-5p; hsa-miR-125a-3p; hsa-miR-3665; hsa-miR-1303; hsa-miR-1260b; hsa-miR-93-5p; hsa-miR-27b-5p; hsa-miR-4455; hsa-miR-1827; hsa-miR-4709-3p; hsa-miR-29b-3p; hsa-miR-151a-5p; hsa-miR-4763-3p; hsa-miR-221-3p; hsa-miR-181b-5p; hsa-miR-493-5p; hsa-miR-505-3p; hsa-miR-4516; hsa-miR-3126-5p; hsa-miR-3613-3p; hsa-miR-3926; hsa-miR-2467-3p; hsa-miR-1304-3p; hsa-…
Annotations derived over miRTarBase (Gene Ontology)	DNA recombination GO0006310	enriched	0.000891	3.05012	0.000891	0.0398499	138	hsa-miR-139-3p; hsa-miR-100-5p; hsa-miR-1183; hsa-miR-1224-3p; hsa-miR-296-3p; hsa-miR-93-5p; hsa-miR-1827; hsa-miR-4709-3p; hsa-miR-4763-3p; hsa-miR-224-5p; hsa-miR-221-3p; hsa-miR-181b-5p; hsa-miR-4481; hsa-miR-3613-3p; hsa-miR-3926; hsa-miR-1304-3p; hsa-miR-149-3p; hsa-miR-4487; hsa-miR-4306; hsa-miR-16-5p; hsa-miR-23c; hsa-miR-135b-5p; hsa-miR-1307-3p; hsa-miR-5006-3p; hsa-miR-24-3p; hsa-miR-…
Annotations derived over miRTarBase (Gene Ontology)	apolipoprotein A-I-mediated signaling pathway GO0038027	enriched	0.000901	3.04528	0.000901	0.0398499	33	hsa-miR-125a-3p; hsa-miR-654-5p; hsa-miR-221-3p; hsa-miR-3613-3p; hsa-miR-2467-3p; hsa-miR-1304-3p; hsa-miR-149-3p; hsa-miR-4456; hsa-miR-24-3p; hsa-miR-146a-5p; hsa-miR-3689b-3p; hsa-miR-30a-5p; hsa-miR-4284; hsa-miR-31-5p; hsa-miR-340-5p; hsa-miR-155-5p; hsa-miR-3187-3p; hsa-miR-192-5p; hsa-miR-30c-2-3p; hsa-miR-4725-5p; hsa-miR-31-3p; hsa-miR-320c; hsa-miR-3689a-3p; hsa-miR-200b-3p; hsa-miR-17…
Annotations derived over miRTarBase (Gene Ontology)	negative regulation of autophagy GO0010507	enriched	0.000902	3.04479	0.000902	0.0398499	177	hsa-miR-99b-5p; hsa-miR-100-5p; hsa-miR-3665; hsa-miR-1303; hsa-miR-1260b; hsa-miR-93-5p; hsa-miR-4455; hsa-miR-29b-3p; hsa-miR-151a-5p; hsa-miR-4763-3p; hsa-miR-224-5p; hsa-miR-221-3p; hsa-miR-181b-5p; hsa-miR-637; hsa-miR-505-3p; hsa-miR-4516; hsa-miR-3126-5p; hsa-miR-3613-3p; hsa-miR-5001-5p; hsa-miR-1276; hsa-miR-6724-5p; hsa-miR-760; hsa-miR-1304-3p; hsa-miR-149-3p; hsa-miR-4487; hsa-miR-16-…
Annotations derived over miRTarBase (Gene Ontology)	tachykinin receptor signaling pathway GO0007217	enriched	0.000909	3.04144	0.000909	0.0398499	33	hsa-miR-30e-3p; hsa-miR-1827; hsa-miR-181b-5p; hsa-miR-4481; hsa-miR-3613-3p; hsa-miR-4465; hsa-miR-23c; hsa-miR-593-3p; hsa-miR-3149; hsa-miR-4443; hsa-miR-4639-3p; hsa-miR-23b-3p; hsa-miR-30a-3p; hsa-miR-23a-3p; hsa-miR-574-5p; hsa-miR-340-5p; hsa-miR-1238-5p; hsa-miR-4668-5p; hsa-miR-181a-5p; hsa-miR-1976; hsa-miR-769-5p; hsa-miR-4514; hsa-miR-130b-5p; hsa-miR-4722-3p; hsa-miR-130a-3p; hsa-miR…
Annotations derived over miRTarBase (Gene Ontology)	non-canonical Wnt signaling pathway GO0035567	enriched	0.000909	3.04144	0.000909	0.0398499	85	hsa-miR-30e-3p; hsa-miR-4654; hsa-miR-1260b; hsa-miR-93-5p; hsa-miR-1827; hsa-miR-4763-3p; hsa-miR-221-3p; hsa-miR-505-3p; hsa-miR-138-1-3p; hsa-miR-664b-3p; hsa-miR-2467-3p; hsa-miR-149-3p; hsa-miR-3129-3p; hsa-miR-4306; hsa-miR-16-5p; hsa-miR-24-3p; hsa-miR-454-3p; hsa-miR-7-1-3p; hsa-let-7b-3p; hsa-miR-15a-5p; hsa-miR-146a-5p; hsa-miR-3150b-3p; hsa-miR-455-3p; hsa-miR-30a-5p; hsa-miR-32-3p; hs…
Annotations derived over miRTarBase (Gene Ontology)	positive regulation of vascular permeability GO0043117	enriched	0.000909	3.04144	0.000909	0.0398499	52	hsa-miR-125a-3p; hsa-miR-93-5p; hsa-miR-29b-3p; hsa-miR-4763-3p; hsa-miR-3126-5p; hsa-miR-3613-3p; hsa-miR-16-5p; hsa-miR-361-5p; hsa-miR-24-3p; hsa-miR-593-3p; hsa-miR-7-1-3p; hsa-miR-29b-1-5p; hsa-miR-15a-5p; hsa-miR-146a-5p; hsa-miR-186-5p; hsa-miR-363-5p; hsa-miR-155-5p; hsa-miR-22-3p; hsa-miR-192-5p; hsa-miR-378a-3p; hsa-miR-663a; hsa-miR-362-3p; hsa-miR-130b-5p; hsa-miR-126-3p; hsa-miR-484;…
Annotations derived over miRTarBase (Gene Ontology)	cellular glucose homeostasis GO0001678	enriched	0.00091	3.04096	0.00091	0.0398499	133	hsa-miR-99b-5p; hsa-miR-3665; hsa-miR-296-3p; hsa-miR-93-5p; hsa-miR-4455; hsa-miR-16-2-3p; hsa-miR-29b-3p; hsa-miR-221-3p; hsa-miR-181b-5p; hsa-miR-505-3p; hsa-miR-3613-3p; hsa-miR-5001-5p; hsa-miR-6724-5p; hsa-miR-1304-3p; hsa-miR-149-3p; hsa-miR-4487; hsa-miR-16-5p; hsa-miR-4456; hsa-miR-135b-5p; hsa-miR-1307-3p; hsa-miR-6133; hsa-miR-3149; hsa-miR-96-5p; hsa-miR-4466; hsa-miR-15a-5p; hsa-miR-…
Annotations derived over miRTarBase (Gene Ontology)	chromatin organization GO0006325	enriched	0.000911	3.04048	0.000911	0.0398499	215	hsa-miR-30e-3p; hsa-miR-139-3p; hsa-miR-99b-5p; hsa-miR-100-5p; hsa-miR-125a-3p; hsa-miR-6125; hsa-miR-1224-3p; hsa-miR-1303; hsa-miR-1260b; hsa-miR-296-3p; hsa-miR-93-5p; hsa-miR-654-5p; hsa-miR-1827; hsa-miR-16-2-3p; hsa-miR-4709-3p; hsa-miR-29b-3p; hsa-miR-4763-3p; hsa-miR-221-3p; hsa-miR-181b-5p; hsa-miR-493-5p; hsa-miR-637; hsa-miR-505-3p; hsa-miR-4481; hsa-miR-3613-3p; hsa-miR-5001-5p; hsa-…
Annotations derived over miRTarBase (Gene Ontology)	negative regulation of peptidyl-threonine phosphorylation GO0010801	enriched	0.000923	3.0348	0.000923	0.0398499	116	hsa-miR-100-5p; hsa-miR-3665; hsa-miR-1260b; hsa-miR-93-5p; hsa-miR-654-5p; hsa-miR-1827; hsa-miR-4709-3p; hsa-miR-29b-3p; hsa-miR-4763-3p; hsa-miR-221-3p; hsa-miR-181b-5p; hsa-miR-493-5p; hsa-miR-138-1-3p; hsa-miR-3126-5p; hsa-miR-3613-3p; hsa-miR-4465; hsa-miR-1276; hsa-miR-664b-3p; hsa-miR-149-3p; hsa-miR-4487; hsa-miR-664a-3p; hsa-miR-4306; hsa-miR-16-5p; hsa-miR-4530; hsa-miR-454-3p; hsa-miR…
Annotations derived over miRTarBase (Gene Ontology)	extracellular matrix binding GO0050840	enriched	0.000926	3.03339	0.000926	0.0398499	50	hsa-miR-125a-3p; hsa-miR-93-5p; hsa-miR-27b-5p; hsa-miR-29b-3p; hsa-miR-181b-5p; hsa-miR-3126-5p; hsa-miR-29a-5p; hsa-miR-664b-3p; hsa-miR-149-3p; hsa-miR-16-5p; hsa-miR-361-5p; hsa-miR-24-3p; hsa-miR-7-1-3p; hsa-miR-3149; hsa-miR-15a-5p; hsa-miR-146a-5p; hsa-miR-3689b-3p; hsa-miR-30a-5p; hsa-miR-32-3p; hsa-miR-4284; hsa-miR-2113; hsa-miR-186-5p; hsa-miR-363-5p; hsa-miR-4436b-5p; hsa-miR-192-5p; …
Annotations derived over miRTarBase (Gene Ontology)	ESCRT II complex GO0000814	enriched	0.000929	3.03198	0.000929	0.0398499	6	hsa-miR-125a-3p; hsa-miR-1260b; hsa-miR-24-3p; hsa-miR-574-5p; hsa-miR-186-5p; hsa-miR-155-5p
Annotations derived over miRTarBase (Gene Ontology)	glucose 6-phosphate metabolic process GO0051156	enriched	0.000932	3.03058	0.000932	0.0398499	45	hsa-miR-99b-5p; hsa-miR-296-3p; hsa-miR-93-5p; hsa-miR-654-5p; hsa-miR-181b-5p; hsa-miR-3126-5p; hsa-miR-2467-3p; hsa-miR-760; hsa-miR-1304-3p; hsa-miR-664a-3p; hsa-miR-1307-3p; hsa-miR-454-3p; hsa-miR-593-3p; hsa-miR-6133; hsa-miR-30a-5p; hsa-miR-23b-3p; hsa-miR-4284; hsa-miR-4488; hsa-miR-130b-3p; hsa-miR-23a-3p; hsa-miR-574-5p; hsa-miR-149-5p; hsa-miR-4668-5p; hsa-miR-4283; hsa-miR-155-5p; hsa…
Annotations derived over miRTarBase (Gene Ontology)	elongation factor-2 kinase activity GO0004686	enriched	0.000932	3.03058	0.000932	0.0398499	17	hsa-miR-1827; hsa-miR-2467-3p; hsa-miR-1304-3p; hsa-miR-149-3p; hsa-miR-16-5p; hsa-miR-1307-3p; hsa-miR-7-1-3p; hsa-miR-455-3p; hsa-miR-3689b-3p; hsa-miR-4639-3p; hsa-miR-4284; hsa-miR-3689a-3p; hsa-miR-424-3p; hsa-miR-508-5p; hsa-miR-3135b; hsa-miR-4430; hsa-miR-6512-3p
Annotations derived over miRTarBase (Gene Ontology)	aggresome GO0016235	enriched	0.000934	3.02965	0.000934	0.0398499	136	hsa-miR-30e-3p; hsa-miR-6126; hsa-miR-99b-5p; hsa-miR-100-5p; hsa-miR-125a-3p; hsa-miR-1303; hsa-miR-296-3p; hsa-miR-93-5p; hsa-miR-4455; hsa-miR-1827; hsa-miR-4763-3p; hsa-miR-221-3p; hsa-miR-181b-5p; hsa-miR-505-3p; hsa-miR-3613-3p; hsa-miR-4465; hsa-miR-1276; hsa-miR-664b-3p; hsa-miR-2467-3p; hsa-miR-760; hsa-miR-1304-3p; hsa-miR-149-3p; hsa-miR-664a-3p; hsa-miR-4306; hsa-miR-16-5p; hsa-miR-13…
Annotations derived over miRTarBase (Gene Ontology)	RNA polymerase II, holoenzyme GO0016591	enriched	0.000934	3.02965	0.000934	0.0398499	53	hsa-miR-296-3p; hsa-miR-93-5p; hsa-miR-1827; hsa-miR-181b-5p; hsa-miR-149-3p; hsa-miR-16-5p; hsa-miR-23c; hsa-miR-24-3p; hsa-miR-454-3p; hsa-miR-6133; hsa-miR-15a-5p; hsa-miR-146a-5p; hsa-miR-3689b-3p; hsa-miR-30a-5p; hsa-miR-4639-3p; hsa-miR-23b-3p; hsa-miR-130b-3p; hsa-miR-4796-3p; hsa-miR-155-3p; hsa-miR-23a-3p; hsa-miR-382-5p; hsa-miR-155-5p; hsa-miR-22-3p; hsa-miR-3187-3p; hsa-miR-4436b-5p; …
Annotations derived over miRTarBase (Gene Ontology)	gamma-tubulin ring complex GO0008274	enriched	0.000935	3.02919	0.000935	0.0398499	25	hsa-miR-125a-3p; hsa-miR-93-5p; hsa-miR-4465; hsa-miR-16-5p; hsa-miR-24-3p; hsa-miR-7-1-3p; hsa-miR-15a-5p; hsa-miR-146a-5p; hsa-miR-30a-5p; hsa-miR-30d-5p; hsa-miR-31-5p; hsa-miR-186-5p; hsa-miR-149-5p; hsa-miR-425-5p; hsa-miR-4726-3p; hsa-miR-181a-5p; hsa-miR-192-5p; hsa-miR-212-3p; hsa-miR-484; hsa-miR-324-3p; hsa-miR-193b-3p; hsa-miR-324-5p; hsa-miR-99b-3p; hsa-miR-500a-5p; hsa-miR-30e-5p
Annotations derived over miRTarBase (Gene Ontology)	nuclear chromosome GO0000228	enriched	0.000937	3.02826	0.000937	0.0398499	190	hsa-miR-30e-3p; hsa-miR-4654; hsa-miR-100-5p; hsa-miR-125a-3p; hsa-miR-1224-3p; hsa-miR-1303; hsa-miR-1260b; hsa-miR-93-5p; hsa-miR-29b-3p; hsa-miR-4763-3p; hsa-miR-3940-3p; hsa-miR-221-3p; hsa-miR-181b-5p; hsa-miR-493-5p; hsa-miR-505-3p; hsa-miR-4481; hsa-miR-4516; hsa-miR-3613-3p; hsa-miR-3926; hsa-miR-4507; hsa-miR-4465; hsa-miR-1276; hsa-miR-2467-3p; hsa-miR-760; hsa-miR-149-3p; hsa-miR-3129-…
Annotations derived over miRTarBase (Gene Ontology)	RNA polymerase II regulatory region sequence-specific DNA binding GO0000977	enriched	0.000941	3.02641	0.000941	0.0398499	371	hsa-miR-30e-3p; hsa-miR-139-3p; hsa-miR-6126; hsa-miR-99b-5p; hsa-miR-1231; hsa-miR-4654; hsa-miR-100-5p; hsa-miR-125a-3p; hsa-miR-6125; hsa-miR-1224-3p; hsa-miR-3665; hsa-miR-1303; hsa-miR-1260b; hsa-miR-296-3p; hsa-miR-93-5p; hsa-miR-654-5p; hsa-miR-27b-5p; hsa-miR-550b-3p; hsa-miR-3620-5p; hsa-miR-4455; hsa-miR-660-5p; hsa-miR-1827; hsa-miR-16-2-3p; hsa-miR-4709-3p; hsa-miR-29b-3p; hsa-miR-151…
Annotations derived over miRTarBase (Gene Ontology)	positive regulation of maintenance of mitotic sister chromatid cohesion GO0034184	enriched	0.000944	3.02503	0.000944	0.0398499	16	hsa-miR-100-5p; hsa-miR-1303; hsa-miR-4516; hsa-miR-455-3p; hsa-miR-148b-3p; hsa-miR-155-5p; hsa-miR-877-5p; hsa-miR-181a-5p; hsa-miR-1976; hsa-miR-192-5p; hsa-miR-484; hsa-miR-377-3p; hsa-miR-4722-3p; hsa-miR-28-3p; hsa-miR-25-5p; hsa-miR-764
Annotations derived over miRTarBase (Gene Ontology)	gonadotropin-releasing hormone receptor activity GO0004968	enriched	0.000945	3.02457	0.000945	0.0398499	5	hsa-miR-654-5p; hsa-miR-4516; hsa-miR-149-3p; hsa-miR-6133; hsa-miR-574-5p
Annotations derived over miRTarBase (Gene Ontology)	negative regulation of lipopolysaccharide-mediated signaling pathway GO0031665	enriched	0.000945	3.02457	0.000945	0.0398499	49	hsa-miR-99b-5p; hsa-miR-100-5p; hsa-miR-1827; hsa-miR-224-5p; hsa-miR-3613-3p; hsa-miR-3926; hsa-miR-2467-3p; hsa-miR-1304-3p; hsa-miR-4487; hsa-miR-16-5p; hsa-miR-454-3p; hsa-miR-593-3p; hsa-miR-4780; hsa-miR-15a-5p; hsa-miR-455-3p; hsa-miR-3689b-3p; hsa-miR-130b-3p; hsa-miR-148b-3p; hsa-miR-31-5p; hsa-miR-149-5p; hsa-miR-4668-5p; hsa-miR-363-5p; hsa-miR-4647; hsa-miR-339-5p; hsa-miR-4793-5p; hs…
Annotations derived over miRTarBase (Gene Ontology)	protein sumoylation GO0016925	enriched	0.000945	3.02457	0.000945	0.0398499	234	hsa-miR-30e-3p; hsa-miR-139-3p; hsa-miR-6126; hsa-miR-4654; hsa-miR-100-5p; hsa-miR-125a-3p; hsa-miR-1183; hsa-miR-6125; hsa-miR-1303; hsa-miR-1260b; hsa-miR-296-3p; hsa-miR-93-5p; hsa-miR-3620-5p; hsa-miR-4455; hsa-miR-660-5p; hsa-miR-1827; hsa-miR-29b-3p; hsa-miR-4763-3p; hsa-miR-224-5p; hsa-miR-221-3p; hsa-miR-181b-5p; hsa-miR-493-5p; hsa-miR-505-3p; hsa-miR-138-1-3p; hsa-miR-4481; hsa-miR-451…
Annotations derived over miRTarBase (Gene Ontology)	P-body GO0000932	enriched	0.000953	3.02091	0.000953	0.0400153	240	hsa-miR-30e-3p; hsa-miR-6126; hsa-miR-99b-5p; hsa-miR-1231; hsa-miR-100-5p; hsa-miR-125a-3p; hsa-miR-6125; hsa-miR-3665; hsa-miR-296-3p; hsa-miR-93-5p; hsa-miR-654-5p; hsa-miR-550b-3p; hsa-miR-3620-5p; hsa-miR-1827; hsa-miR-16-2-3p; hsa-miR-4709-3p; hsa-miR-29b-3p; hsa-miR-4763-3p; hsa-miR-224-5p; hsa-miR-221-3p; hsa-miR-181b-5p; hsa-miR-493-5p; hsa-miR-637; hsa-miR-505-3p; hsa-miR-4481; hsa-miR-…
Annotations derived over miRTarBase (Gene Ontology)	aminophospholipid transmembrane transporter activity GO0015247	enriched	0.000955	3.02	0.000955	0.0400153	20	hsa-miR-99b-5p; hsa-miR-100-5p; hsa-miR-151a-5p; hsa-miR-181b-5p; hsa-miR-151b; hsa-miR-3126-5p; hsa-miR-454-3p; hsa-miR-3150b-3p; hsa-miR-32-3p; hsa-miR-130b-3p; hsa-miR-877-5p; hsa-miR-181a-5p; hsa-miR-192-5p; hsa-miR-377-3p; hsa-miR-28-3p; hsa-miR-4649-5p; hsa-miR-301a-3p; hsa-miR-193b-3p; hsa-miR-130a-3p; hsa-miR-27a-3p
Annotations derived over miRTarBase (Gene Ontology)	long-chain fatty acid-CoA ligase activity GO0004467	enriched	0.000959	3.01818	0.000959	0.0400376	61	hsa-miR-100-5p; hsa-miR-1224-3p; hsa-miR-1260b; hsa-miR-93-5p; hsa-miR-1827; hsa-miR-221-3p; hsa-miR-5001-5p; hsa-miR-2467-3p; hsa-miR-1304-3p; hsa-miR-149-3p; hsa-miR-4487; hsa-miR-16-5p; hsa-miR-1307-3p; hsa-miR-5006-3p; hsa-miR-454-3p; hsa-miR-6133; hsa-miR-455-3p; hsa-miR-3689b-3p; hsa-miR-30a-5p; hsa-miR-4284; hsa-miR-130b-3p; hsa-miR-23a-3p; hsa-miR-30d-5p; hsa-miR-340-5p; hsa-miR-186-5p; h…
Annotations derived over miRTarBase (Gene Ontology)	positive regulation of fibroblast apoptotic process GO2000271	enriched	0.000962	3.01682	0.000962	0.0400717	62	hsa-miR-30e-3p; hsa-miR-1260b; hsa-miR-93-5p; hsa-miR-1827; hsa-miR-4763-3p; hsa-miR-221-3p; hsa-miR-181b-5p; hsa-miR-4481; hsa-miR-3613-3p; hsa-miR-29a-5p; hsa-miR-2467-3p; hsa-miR-4487; hsa-miR-24-3p; hsa-miR-454-3p; hsa-let-7b-3p; hsa-miR-96-5p; hsa-miR-146a-5p; hsa-miR-4639-3p; hsa-miR-4284; hsa-miR-130b-3p; hsa-miR-4796-3p; hsa-miR-30a-3p; hsa-miR-340-5p; hsa-miR-182-5p; hsa-miR-4668-5p; hsa…
Annotations derived over miRTarBase (Gene Ontology)	regulation of centrosome duplication GO0010824	enriched	0.000967	3.01457	0.000967	0.0401054	61	hsa-miR-296-3p; hsa-miR-93-5p; hsa-miR-654-5p; hsa-miR-1827; hsa-miR-181b-5p; hsa-miR-493-5p; hsa-miR-3613-3p; hsa-miR-3926; hsa-miR-2467-3p; hsa-miR-760; hsa-miR-149-3p; hsa-miR-16-5p; hsa-miR-593-3p; hsa-miR-15a-5p; hsa-miR-3150b-3p; hsa-miR-455-3p; hsa-miR-3689b-3p; hsa-miR-23b-3p; hsa-miR-421; hsa-miR-625-5p; hsa-miR-23a-3p; hsa-miR-574-5p; hsa-miR-31-5p; hsa-miR-340-5p; hsa-miR-186-5p; hsa-m…
Annotations derived over miRTarBase (Gene Ontology)	5-3 exoribonuclease activity GO0004534	enriched	0.000969	3.01368	0.000969	0.0401054	12	hsa-miR-3613-3p; hsa-miR-664b-3p; hsa-miR-760; hsa-miR-23c; hsa-miR-24-3p; hsa-miR-23b-3p; hsa-miR-23a-3p; hsa-miR-148b-3p; hsa-miR-186-5p; hsa-miR-362-3p; hsa-miR-4727-5p; hsa-miR-19b-3p
Annotations derived over miRTarBase (Gene Ontology)	inner cell mass cell differentiation GO0001826	enriched	0.000975	3.011	0.000975	0.0401158	6	hsa-miR-29b-3p; hsa-miR-505-3p; hsa-miR-454-3p; hsa-miR-30a-5p; hsa-miR-421; hsa-miR-877-5p
Annotations derived over miRTarBase (Gene Ontology)	negative regulation of methylation-dependent chromatin silencing GO0090310	enriched	0.000975	3.011	0.000975	0.0401158	6	hsa-miR-29b-3p; hsa-miR-505-3p; hsa-miR-454-3p; hsa-miR-30a-5p; hsa-miR-421; hsa-miR-877-5p
Annotations derived over miRTarBase (Gene Ontology)	Wnt-protein binding GO0017147	enriched	0.000981	3.00833	0.000981	0.0402447	94	hsa-miR-30e-3p; hsa-miR-4654; hsa-miR-1260b; hsa-miR-296-3p; hsa-miR-93-5p; hsa-miR-1827; hsa-miR-29b-3p; hsa-miR-4763-3p; hsa-miR-221-3p; hsa-miR-505-3p; hsa-miR-138-1-3p; hsa-miR-4516; hsa-miR-664b-3p; hsa-miR-2467-3p; hsa-miR-1304-3p; hsa-miR-149-3p; hsa-miR-3129-3p; hsa-miR-4306; hsa-miR-16-5p; hsa-miR-24-3p; hsa-miR-454-3p; hsa-miR-7-1-3p; hsa-let-7b-3p; hsa-miR-337-3p; hsa-miR-15a-5p; hsa-m…
Annotations derived over miRTarBase (Gene Ontology)	negative regulation of DNA-binding transcription factor activity GO0043433	enriched	0.00099	3.00436	0.00099	0.0405263	197	hsa-miR-30e-3p; hsa-miR-99b-5p; hsa-miR-100-5p; hsa-miR-125a-3p; hsa-miR-1183; hsa-miR-1260b; hsa-miR-296-3p; hsa-miR-93-5p; hsa-miR-550b-3p; hsa-miR-4455; hsa-miR-1827; hsa-miR-16-2-3p; hsa-miR-4709-3p; hsa-miR-29b-3p; hsa-miR-4763-3p; hsa-miR-1268a; hsa-miR-224-5p; hsa-miR-221-3p; hsa-miR-181b-5p; hsa-miR-637; hsa-miR-505-3p; hsa-miR-4481; hsa-miR-4516; hsa-miR-3126-5p; hsa-miR-3613-3p; hsa-miR…
Annotations derived over miRTarBase (Gene Ontology)	base-excision repair, AP site formation GO0006285	enriched	0.000996	3.00174	0.000996	0.0405729	8	hsa-miR-1260b; hsa-miR-93-5p; hsa-miR-29b-3p; hsa-miR-493-5p; hsa-miR-149-3p; hsa-miR-16-5p; hsa-miR-192-5p; hsa-miR-125a-5p
Annotations derived over miRTarBase (Gene Ontology)	collagen fibril organization GO0030199	enriched	0.001	3	0.001	0.0405729	102	hsa-miR-125a-3p; hsa-miR-1183; hsa-miR-3665; hsa-miR-1303; hsa-miR-1260b; hsa-miR-3620-5p; hsa-miR-4455; hsa-miR-1827; hsa-miR-29b-3p; hsa-miR-224-5p; hsa-miR-221-3p; hsa-miR-493-5p; hsa-miR-4516; hsa-miR-5001-5p; hsa-miR-29a-5p; hsa-miR-4507; hsa-miR-4465; hsa-miR-2467-3p; hsa-miR-149-3p; hsa-miR-4306; hsa-miR-135b-5p; hsa-miR-7-1-3p; hsa-let-7b-3p; hsa-miR-4780; hsa-miR-96-5p; hsa-miR-1587; hsa…
Annotations derived over miRTarBase (Gene Ontology)	response to hypoxia GO0001666	enriched	0.0010002	2.99991	0.0010002	0.0405729	227	hsa-miR-139-3p; hsa-miR-6126; hsa-miR-100-5p; hsa-miR-125a-3p; hsa-miR-6125; hsa-miR-3665; hsa-miR-1260b; hsa-miR-296-3p; hsa-miR-93-5p; hsa-miR-550b-3p; hsa-miR-660-5p; hsa-miR-1827; hsa-miR-16-2-3p; hsa-miR-4709-3p; hsa-miR-29b-3p; hsa-miR-4763-3p; hsa-miR-224-5p; hsa-miR-221-3p; hsa-miR-181b-5p; hsa-miR-493-5p; hsa-miR-505-3p; hsa-miR-138-1-3p; hsa-miR-4481; hsa-miR-4516; hsa-miR-3126-5p; hsa-…
Annotations derived over miRTarBase (Gene Ontology)	positive regulation of interleukin-1 beta secretion GO0050718	enriched	0.0010138	2.99405	0.0010138	0.0409225	97	hsa-miR-100-5p; hsa-miR-125a-3p; hsa-miR-1183; hsa-miR-93-5p; hsa-miR-1827; hsa-miR-181b-5p; hsa-miR-505-3p; hsa-miR-3613-3p; hsa-miR-3926; hsa-miR-2467-3p; hsa-miR-1304-3p; hsa-miR-4487; hsa-miR-16-5p; hsa-miR-1307-3p; hsa-miR-4530; hsa-miR-24-3p; hsa-miR-454-3p; hsa-miR-593-3p; hsa-miR-7-1-3p; hsa-let-7b-3p; hsa-miR-337-3p; hsa-miR-4780; hsa-miR-15a-5p; hsa-miR-146a-5p; hsa-miR-3150b-3p; hsa-mi…
Annotations derived over miRTarBase (Gene Ontology)	negative regulation of low-density lipoprotein particle receptor biosynthetic process GO0045715	enriched	0.0010147	2.99366	0.0010147	0.0409225	10	hsa-miR-149-3p; hsa-miR-24-3p; hsa-miR-3689b-3p; hsa-miR-30a-5p; hsa-miR-4284; hsa-miR-363-5p; hsa-miR-192-5p; hsa-miR-30c-2-3p; hsa-miR-3689a-3p; hsa-miR-17-3p
Annotations derived over miRTarBase (Gene Ontology)	interleukin-6 receptor binding GO0005138	enriched	0.0010225	2.99034	0.0010225	0.04101	46	hsa-miR-125a-3p; hsa-miR-1303; hsa-miR-93-5p; hsa-miR-4455; hsa-miR-181b-5p; hsa-miR-4465; hsa-miR-1304-3p; hsa-miR-23c; hsa-miR-1307-3p; hsa-miR-24-3p; hsa-miR-146a-5p; hsa-miR-23b-3p; hsa-miR-4284; hsa-miR-23a-3p; hsa-miR-3922-5p; hsa-miR-574-5p; hsa-miR-149-5p; hsa-miR-155-5p; hsa-miR-4726-3p; hsa-miR-181a-5p; hsa-miR-4793-5p; hsa-miR-192-5p; hsa-miR-551b-5p; hsa-miR-362-3p; hsa-miR-4418; hsa-…
Annotations derived over miRTarBase (Gene Ontology)	phosphatidylserine acyl-chain remodeling GO0036150	enriched	0.0010241	2.98966	0.0010241	0.04101	70	hsa-miR-30e-3p; hsa-miR-99b-5p; hsa-miR-125a-3p; hsa-miR-1303; hsa-miR-1827; hsa-miR-4763-3p; hsa-miR-181b-5p; hsa-miR-3613-3p; hsa-miR-3926; hsa-miR-2467-3p; hsa-miR-1304-3p; hsa-miR-149-3p; hsa-miR-4306; hsa-miR-24-3p; hsa-miR-454-3p; hsa-miR-3149; hsa-miR-15a-5p; hsa-miR-455-3p; hsa-miR-3689b-3p; hsa-miR-30a-5p; hsa-miR-4639-3p; hsa-miR-4284; hsa-miR-130b-3p; hsa-miR-625-5p; hsa-miR-30a-3p; hs…
Annotations derived over miRTarBase (Gene Ontology)	protein retention in ER lumen GO0006621	enriched	0.0010268	2.98851	0.0010268	0.04101	32	hsa-miR-100-5p; hsa-miR-93-5p; hsa-miR-224-5p; hsa-miR-4516; hsa-miR-3926; hsa-miR-4465; hsa-miR-16-5p; hsa-miR-454-3p; hsa-miR-96-5p; hsa-miR-130b-3p; hsa-miR-340-5p; hsa-miR-186-5p; hsa-miR-4668-5p; hsa-miR-4726-3p; hsa-miR-181a-5p; hsa-miR-1976; hsa-miR-484; hsa-miR-1915-3p; hsa-miR-4722-3p; hsa-miR-17-3p; hsa-miR-331-3p; hsa-miR-106b-5p; hsa-miR-301a-3p; hsa-miR-103a-3p; hsa-miR-324-3p; hsa-m…
Annotations derived over miRTarBase (Gene Ontology)	regulation of protein complex assembly GO0043254	enriched	0.0010298	2.98725	0.0010298	0.04101	78	hsa-miR-93-5p; hsa-miR-654-5p; hsa-miR-1827; hsa-miR-151a-5p; hsa-miR-224-5p; hsa-miR-637; hsa-miR-3926; hsa-miR-4465; hsa-miR-2467-3p; hsa-miR-760; hsa-miR-16-5p; hsa-miR-4456; hsa-miR-361-5p; hsa-miR-454-3p; hsa-miR-7-1-3p; hsa-miR-3149; hsa-miR-15a-5p; hsa-miR-30a-5p; hsa-miR-32-3p; hsa-miR-421; hsa-miR-130b-3p; hsa-miR-4796-3p; hsa-miR-23a-3p; hsa-miR-148b-3p; hsa-miR-30d-5p; hsa-miR-340-5p; …
Annotations derived over miRTarBase (Gene Ontology)	positive regulation of gene silencing by miRNA GO2000637	enriched	0.0010315	2.98653	0.0010315	0.04101	73	hsa-miR-6126; hsa-miR-100-5p; hsa-miR-125a-3p; hsa-miR-296-3p; hsa-miR-93-5p; hsa-miR-29b-3p; hsa-miR-4763-3p; hsa-miR-221-3p; hsa-miR-505-3p; hsa-miR-4481; hsa-miR-4516; hsa-miR-3926; hsa-miR-29a-5p; hsa-miR-760; hsa-miR-16-5p; hsa-miR-24-3p; hsa-miR-454-3p; hsa-miR-7-1-3p; hsa-miR-337-3p; hsa-miR-3149; hsa-miR-29b-1-5p; hsa-miR-455-3p; hsa-miR-30a-5p; hsa-miR-32-3p; hsa-miR-151a-3p; hsa-miR-365…
Annotations derived over miRTarBase (Gene Ontology)	NuA4 histone acetyltransferase complex GO0035267	enriched	0.0010465	2.98026	0.0010465	0.0414905	76	hsa-miR-6126; hsa-miR-100-5p; hsa-miR-1303; hsa-miR-93-5p; hsa-miR-29b-3p; hsa-miR-221-3p; hsa-miR-181b-5p; hsa-miR-493-5p; hsa-miR-505-3p; hsa-miR-3613-3p; hsa-miR-1276; hsa-miR-2467-3p; hsa-miR-760; hsa-miR-532-5p; hsa-miR-16-5p; hsa-miR-1307-3p; hsa-miR-24-3p; hsa-miR-7-1-3p; hsa-let-7b-3p; hsa-miR-96-5p; hsa-miR-455-3p; hsa-miR-30a-5p; hsa-miR-421; hsa-miR-130b-3p; hsa-miR-23a-3p; hsa-miR-148…
Annotations derived over miRTarBase (Gene Ontology)	defense response to bacterium GO0042742	enriched	0.00105	2.97881	0.00105	0.0415132	134	hsa-miR-125a-3p; hsa-miR-1303; hsa-miR-93-5p; hsa-miR-4455; hsa-miR-1827; hsa-miR-16-2-3p; hsa-miR-221-3p; hsa-miR-181b-5p; hsa-miR-4516; hsa-miR-3613-3p; hsa-miR-4465; hsa-miR-664b-3p; hsa-miR-2467-3p; hsa-miR-760; hsa-miR-1304-3p; hsa-miR-149-3p; hsa-miR-4487; hsa-miR-4306; hsa-miR-532-5p; hsa-miR-16-5p; hsa-miR-23c; hsa-miR-1307-3p; hsa-miR-5006-3p; hsa-miR-361-5p; hsa-miR-24-3p; hsa-miR-454-3…
Annotations derived over miRTarBase (Gene Ontology)	clathrin-coated endocytic vesicle membrane GO0030669	enriched	0.0010649	2.97269	0.0010649	0.041984	103	hsa-miR-30e-3p; hsa-miR-1183; hsa-miR-3665; hsa-miR-93-5p; hsa-miR-654-5p; hsa-miR-1827; hsa-miR-224-5p; hsa-miR-221-3p; hsa-miR-181b-5p; hsa-miR-505-3p; hsa-miR-4516; hsa-miR-3613-3p; hsa-miR-664b-3p; hsa-miR-2467-3p; hsa-miR-1304-3p; hsa-miR-149-3p; hsa-miR-4326; hsa-miR-16-5p; hsa-miR-1307-3p; hsa-miR-5006-3p; hsa-miR-24-3p; hsa-miR-454-3p; hsa-miR-593-3p; hsa-miR-7-1-3p; hsa-let-7b-3p; hsa-mi…
Annotations derived over miRTarBase (Gene Ontology)	platelet formation GO0030220	enriched	0.0010807	2.96629	0.0010807	0.0424848	52	hsa-miR-93-5p; hsa-miR-1827; hsa-miR-29b-3p; hsa-miR-224-5p; hsa-miR-221-3p; hsa-miR-4481; hsa-miR-2467-3p; hsa-miR-149-3p; hsa-miR-15b-3p; hsa-miR-16-5p; hsa-miR-135b-5p; hsa-miR-24-3p; hsa-let-7b-3p; hsa-miR-3689b-3p; hsa-miR-30a-5p; hsa-miR-32-3p; hsa-miR-4284; hsa-miR-421; hsa-miR-23a-3p; hsa-miR-1228-3p; hsa-miR-3178; hsa-miR-30d-5p; hsa-miR-382-5p; hsa-miR-149-5p; hsa-miR-4668-5p; hsa-miR-1…
Annotations derived over miRTarBase (Gene Ontology)	O-glycan processing GO0016266	enriched	0.00109	2.96257	0.00109	0.0426226	134	hsa-miR-30e-3p; hsa-miR-139-3p; hsa-miR-1303; hsa-miR-93-5p; hsa-miR-4455; hsa-miR-660-5p; hsa-miR-1827; hsa-miR-29b-3p; hsa-miR-4763-3p; hsa-miR-224-5p; hsa-miR-221-3p; hsa-miR-637; hsa-miR-3613-3p; hsa-miR-3926; hsa-miR-4465; hsa-miR-2467-3p; hsa-miR-760; hsa-miR-1304-3p; hsa-miR-149-3p; hsa-miR-4487; hsa-miR-15b-3p; hsa-miR-4306; hsa-miR-16-5p; hsa-miR-1307-3p; hsa-miR-5006-3p; hsa-miR-24-3p; …
Annotations derived over miRTarBase (Gene Ontology)	Ral GTPase binding GO0017160	enriched	0.0010902	2.96249	0.0010902	0.0426226	69	hsa-miR-221-3p; hsa-miR-181b-5p; hsa-miR-4481; hsa-miR-3613-3p; hsa-miR-760; hsa-miR-149-3p; hsa-miR-4306; hsa-miR-532-5p; hsa-miR-16-5p; hsa-miR-5006-3p; hsa-miR-454-3p; hsa-miR-6133; hsa-miR-337-3p; hsa-miR-3150b-3p; hsa-miR-3689b-3p; hsa-miR-30a-5p; hsa-miR-23b-3p; hsa-miR-130b-3p; hsa-miR-23a-3p; hsa-miR-1228-3p; hsa-miR-148b-3p; hsa-miR-30d-5p; hsa-miR-31-5p; hsa-miR-186-5p; hsa-miR-149-5p; …
Annotations derived over miRTarBase (Gene Ontology)	biotinidase activity GO0047708	enriched	0.0011023	2.9577	0.0011023	0.0429744	18	hsa-miR-30e-3p; hsa-miR-6125; hsa-miR-1827; hsa-miR-664b-3p; hsa-miR-2467-3p; hsa-miR-664a-3p; hsa-miR-15b-3p; hsa-miR-16-5p; hsa-miR-15a-5p; hsa-miR-30a-3p; hsa-miR-148b-3p; hsa-miR-340-5p; hsa-miR-5100; hsa-miR-940; hsa-miR-103a-3p; hsa-miR-4649-3p; hsa-miR-15b-5p; hsa-miR-3620-3p
Annotations derived over miRTarBase (Gene Ontology)	activation of GTPase activity GO0090630	enriched	0.0011094	2.95491	0.0011094	0.0431092	200	hsa-miR-30e-3p; hsa-miR-125a-3p; hsa-miR-6125; hsa-miR-1224-3p; hsa-miR-3665; hsa-miR-93-5p; hsa-miR-1827; hsa-miR-16-2-3p; hsa-miR-151a-5p; hsa-miR-4763-3p; hsa-miR-1268a; hsa-miR-224-5p; hsa-miR-221-3p; hsa-miR-181b-5p; hsa-miR-493-5p; hsa-miR-4481; hsa-miR-4516; hsa-miR-3126-5p; hsa-miR-3613-3p; hsa-miR-3926; hsa-miR-29a-5p; hsa-miR-4465; hsa-miR-6724-5p; hsa-miR-2467-3p; hsa-miR-760; hsa-miR-…
Annotations derived over miRTarBase (Gene Ontology)	axonogenesis GO0007409	enriched	0.0011119	2.95393	0.0011119	0.0431092	169	hsa-miR-30e-3p; hsa-miR-4654; hsa-miR-100-5p; hsa-miR-1303; hsa-miR-1260b; hsa-miR-296-3p; hsa-miR-93-5p; hsa-miR-550b-3p; hsa-miR-3620-5p; hsa-miR-1827; hsa-miR-4709-3p; hsa-miR-29b-3p; hsa-miR-4763-3p; hsa-miR-221-3p; hsa-miR-493-5p; hsa-miR-505-3p; hsa-miR-4481; hsa-miR-4516; hsa-miR-3613-3p; hsa-miR-5001-5p; hsa-miR-4465; hsa-miR-1276; hsa-miR-664b-3p; hsa-miR-6724-5p; hsa-miR-2467-3p; hsa-mi…
Annotations derived over miRTarBase (Gene Ontology)	positive regulation of DNA-binding transcription factor activity GO0051091	enriched	0.0011172	2.95187	0.0011172	0.0431961	243	hsa-miR-30e-3p; hsa-miR-100-5p; hsa-miR-125a-3p; hsa-miR-1183; hsa-miR-1224-3p; hsa-miR-1303; hsa-miR-1260b; hsa-miR-296-3p; hsa-miR-93-5p; hsa-miR-654-5p; hsa-miR-550b-3p; hsa-miR-660-5p; hsa-miR-1827; hsa-miR-4709-3p; hsa-miR-29b-3p; hsa-miR-3940-3p; hsa-miR-221-3p; hsa-miR-181b-5p; hsa-miR-637; hsa-miR-505-3p; hsa-miR-4481; hsa-miR-4516; hsa-miR-3126-5p; hsa-miR-3613-3p; hsa-miR-29a-5p; hsa-mi…
Annotations derived over miRTarBase (Gene Ontology)	U11U12 snRNP GO0034693	enriched	0.0011283	2.94758	0.0011283	0.043505	8	hsa-miR-1260b; hsa-miR-493-5p; hsa-miR-1304-3p; hsa-miR-1307-3p; hsa-miR-4284; hsa-miR-365b-5p; hsa-miR-382-5p; hsa-miR-4722-3p
Annotations derived over miRTarBase (Gene Ontology)	bicellular tight junction GO0005923	enriched	0.0011369	2.94428	0.0011369	0.043521	198	hsa-miR-139-3p; hsa-miR-6126; hsa-miR-100-5p; hsa-miR-1303; hsa-miR-296-3p; hsa-miR-93-5p; hsa-miR-550b-3p; hsa-miR-3620-5p; hsa-miR-4455; hsa-miR-660-5p; hsa-miR-1827; hsa-miR-16-2-3p; hsa-miR-29b-3p; hsa-miR-4763-3p; hsa-miR-3940-3p; hsa-miR-224-5p; hsa-miR-221-3p; hsa-miR-4481; hsa-miR-4516; hsa-miR-3613-3p; hsa-miR-5001-5p; hsa-miR-3926; hsa-miR-29a-5p; hsa-miR-4465; hsa-miR-1276; hsa-miR-664…
Annotations derived over miRTarBase (Gene Ontology)	neurotransmitter receptor activity GO0030594	enriched	0.0011373	2.94412	0.0011373	0.043521	36	hsa-miR-1224-3p; hsa-miR-296-3p; hsa-miR-1827; hsa-miR-3940-3p; hsa-miR-3126-5p; hsa-miR-3613-3p; hsa-miR-29a-5p; hsa-miR-2467-3p; hsa-miR-23c; hsa-miR-5006-3p; hsa-miR-6133; hsa-miR-96-5p; hsa-miR-455-3p; hsa-miR-23b-3p; hsa-miR-23a-3p; hsa-miR-148b-3p; hsa-miR-532-3p; hsa-miR-22-3p; hsa-miR-4448; hsa-miR-4726-3p; hsa-miR-339-5p; hsa-miR-1976; hsa-miR-192-5p; hsa-miR-130b-5p; hsa-miR-4454; hsa-m…
Annotations derived over miRTarBase (Gene Ontology)	ERBB2 signaling pathway GO0038128	enriched	0.0011381	2.94382	0.0011381	0.043521	147	hsa-miR-30e-3p; hsa-miR-139-3p; hsa-miR-4654; hsa-miR-100-5p; hsa-miR-125a-3p; hsa-miR-1183; hsa-miR-93-5p; hsa-miR-1827; hsa-miR-16-2-3p; hsa-miR-29b-3p; hsa-miR-1268a; hsa-miR-224-5p; hsa-miR-221-3p; hsa-miR-181b-5p; hsa-miR-505-3p; hsa-miR-3126-5p; hsa-miR-3613-3p; hsa-miR-5001-5p; hsa-miR-3926; hsa-miR-1276; hsa-miR-2467-3p; hsa-miR-760; hsa-miR-149-3p; hsa-miR-4326; hsa-miR-4306; hsa-miR-16-…
Annotations derived over miRTarBase (Gene Ontology)	laminin binding GO0043236	enriched	0.0011439	2.94161	0.0011439	0.043521	77	hsa-miR-6126; hsa-miR-125a-3p; hsa-miR-3665; hsa-miR-93-5p; hsa-miR-1827; hsa-miR-29b-3p; hsa-miR-4516; hsa-miR-3926; hsa-miR-664b-3p; hsa-miR-6724-5p; hsa-miR-2467-3p; hsa-miR-149-3p; hsa-miR-16-5p; hsa-miR-135b-5p; hsa-miR-4530; hsa-miR-24-3p; hsa-miR-7-1-3p; hsa-miR-3149; hsa-miR-455-3p; hsa-miR-30a-5p; hsa-miR-4284; hsa-miR-151a-3p; hsa-miR-130b-3p; hsa-miR-4796-3p; hsa-miR-30a-3p; hsa-miR-23…
Annotations derived over miRTarBase (Gene Ontology)	misfolded protein binding GO0051787	enriched	0.0011462	2.94074	0.0011462	0.043521	144	hsa-miR-30e-3p; hsa-miR-1231; hsa-miR-100-5p; hsa-miR-296-3p; hsa-miR-93-5p; hsa-miR-1827; hsa-miR-4709-3p; hsa-miR-151a-5p; hsa-miR-1268a; hsa-miR-221-3p; hsa-miR-181b-5p; hsa-miR-493-5p; hsa-miR-505-3p; hsa-miR-4516; hsa-miR-3613-3p; hsa-miR-3926; hsa-miR-4465; hsa-miR-1276; hsa-miR-664b-3p; hsa-miR-2467-3p; hsa-miR-760; hsa-miR-664a-3p; hsa-miR-4306; hsa-miR-532-5p; hsa-miR-16-5p; hsa-miR-5006…
Annotations derived over miRTarBase (Gene Ontology)	enzyme inhibitor activity GO0004857	enriched	0.0011495	2.93949	0.0011495	0.043521	63	hsa-miR-6126; hsa-miR-100-5p; hsa-miR-125a-3p; hsa-miR-1224-3p; hsa-miR-1260b; hsa-miR-93-5p; hsa-miR-29b-3p; hsa-miR-4763-3p; hsa-miR-29a-5p; hsa-miR-760; hsa-miR-149-3p; hsa-miR-378g; hsa-miR-4487; hsa-miR-16-5p; hsa-miR-5006-3p; hsa-miR-24-3p; hsa-miR-4780; hsa-miR-96-5p; hsa-miR-146a-5p; hsa-miR-455-3p; hsa-miR-3689b-3p; hsa-miR-30a-5p; hsa-miR-23b-3p; hsa-miR-30a-3p; hsa-miR-1228-3p; hsa-miR…
Annotations derived over miRTarBase (Gene Ontology)	cytoplasmic ribonucleoprotein granule GO0036464	enriched	0.0011512	2.93885	0.0011512	0.043521	239	hsa-miR-30e-3p; hsa-miR-6126; hsa-miR-99b-5p; hsa-miR-1231; hsa-miR-4654; hsa-miR-100-5p; hsa-miR-125a-3p; hsa-miR-1224-3p; hsa-miR-3665; hsa-miR-1303; hsa-miR-1260b; hsa-miR-296-3p; hsa-miR-93-5p; hsa-miR-27b-5p; hsa-miR-550b-3p; hsa-miR-4455; hsa-miR-660-5p; hsa-miR-1827; hsa-miR-16-2-3p; hsa-miR-4709-3p; hsa-miR-29b-3p; hsa-miR-4763-3p; hsa-miR-224-5p; hsa-miR-221-3p; hsa-miR-181b-5p; hsa-miR-…
Annotations derived over miRTarBase (Gene Ontology)	T cell receptor signaling pathway GO0050852	enriched	0.0011535	2.93798	0.0011535	0.043521	282	hsa-miR-139-3p; hsa-miR-6126; hsa-miR-100-5p; hsa-miR-125a-3p; hsa-miR-1183; hsa-miR-1224-3p; hsa-miR-1303; hsa-miR-1260b; hsa-miR-296-3p; hsa-miR-93-5p; hsa-miR-654-5p; hsa-miR-27b-5p; hsa-miR-550b-3p; hsa-miR-4455; hsa-miR-1827; hsa-miR-4709-3p; hsa-miR-29b-3p; hsa-miR-151a-5p; hsa-miR-4763-3p; hsa-miR-3940-3p; hsa-miR-224-5p; hsa-miR-221-3p; hsa-miR-493-5p; hsa-miR-505-3p; hsa-miR-138-1-3p; hs…
Annotations derived over miRTarBase (Gene Ontology)	positive regulation of leukocyte adhesion to vascular endothelial cell GO1904996	enriched	0.0011586	2.93607	0.0011586	0.0435965	103	hsa-miR-125a-3p; hsa-miR-1303; hsa-miR-93-5p; hsa-miR-654-5p; hsa-miR-1827; hsa-miR-4763-3p; hsa-miR-3940-3p; hsa-miR-221-3p; hsa-miR-181b-5p; hsa-miR-4516; hsa-miR-3126-5p; hsa-miR-3613-3p; hsa-miR-5001-5p; hsa-miR-2467-3p; hsa-miR-1304-3p; hsa-miR-149-3p; hsa-miR-452-5p; hsa-miR-4487; hsa-miR-4456; hsa-miR-135b-5p; hsa-miR-24-3p; hsa-miR-6133; hsa-miR-96-5p; hsa-miR-4443; hsa-miR-146a-5p; hsa-m…
Annotations derived over miRTarBase (Gene Ontology)	positive regulation of synapse assembly GO0051965	enriched	0.0011635	2.93423	0.0011635	0.0436639	92	hsa-miR-30e-3p; hsa-miR-3665; hsa-miR-4455; hsa-miR-151a-5p; hsa-miR-637; hsa-miR-4516; hsa-miR-3613-3p; hsa-miR-5001-5p; hsa-miR-29a-5p; hsa-miR-664b-3p; hsa-miR-2467-3p; hsa-miR-149-3p; hsa-miR-4487; hsa-miR-664a-3p; hsa-miR-15b-3p; hsa-miR-4306; hsa-miR-16-5p; hsa-miR-5006-3p; hsa-miR-24-3p; hsa-miR-454-3p; hsa-miR-6133; hsa-miR-337-3p; hsa-miR-96-5p; hsa-miR-15a-5p; hsa-miR-146a-5p; hsa-miR-3…
Annotations derived over miRTarBase (Gene Ontology)	long-term synaptic potentiation GO0060291	enriched	0.0011684	2.93241	0.0011684	0.0437282	78	hsa-miR-30e-3p; hsa-miR-125a-3p; hsa-miR-1183; hsa-miR-3665; hsa-miR-296-3p; hsa-miR-93-5p; hsa-miR-4455; hsa-miR-1827; hsa-miR-224-5p; hsa-miR-3613-3p; hsa-miR-29a-5p; hsa-miR-1276; hsa-miR-1304-3p; hsa-miR-16-5p; hsa-miR-135b-5p; hsa-miR-1307-3p; hsa-miR-24-3p; hsa-miR-4466; hsa-miR-146a-5p; hsa-miR-3150b-3p; hsa-miR-455-3p; hsa-miR-30a-5p; hsa-miR-23b-3p; hsa-miR-4284; hsa-miR-30a-3p; hsa-miR-…
Annotations derived over miRTarBase (Gene Ontology)	positive regulation of mitotic cell cycle spindle assembly checkpoint GO0090267	enriched	0.0011743	2.93022	0.0011743	0.0437527	32	hsa-miR-30e-3p; hsa-miR-93-5p; hsa-miR-1827; hsa-miR-224-5p; hsa-miR-4465; hsa-miR-664b-3p; hsa-miR-2467-3p; hsa-miR-149-3p; hsa-miR-378g; hsa-miR-664a-3p; hsa-miR-3150b-3p; hsa-miR-455-3p; hsa-miR-3689b-3p; hsa-miR-30a-5p; hsa-miR-32-3p; hsa-miR-30a-3p; hsa-miR-574-5p; hsa-miR-4668-5p; hsa-miR-155-5p; hsa-miR-4647; hsa-miR-192-5p; hsa-miR-4514; hsa-miR-3689a-3p; hsa-miR-193b-3p; hsa-miR-4486; hs…
Annotations derived over miRTarBase (Gene Ontology)	cell-cell adhesion mediator activity GO0098632	enriched	0.0011753	2.92985	0.0011753	0.0437527	62	hsa-miR-30e-3p; hsa-miR-1183; hsa-miR-93-5p; hsa-miR-1827; hsa-miR-224-5p; hsa-miR-505-3p; hsa-miR-3613-3p; hsa-miR-2467-3p; hsa-miR-149-3p; hsa-miR-16-5p; hsa-miR-361-5p; hsa-miR-24-3p; hsa-miR-7-1-3p; hsa-miR-337-3p; hsa-miR-15a-5p; hsa-miR-455-3p; hsa-miR-3689b-3p; hsa-miR-4449; hsa-miR-4639-3p; hsa-miR-4284; hsa-miR-151a-3p; hsa-miR-4796-3p; hsa-miR-30a-3p; hsa-miR-340-5p; hsa-miR-149-5p; hsa…
Annotations derived over miRTarBase (Gene Ontology)	Atg1ULK1 kinase complex GO1990316	enriched	0.001179	2.92849	0.001179	0.043774	72	hsa-miR-30e-3p; hsa-miR-125a-3p; hsa-miR-3665; hsa-miR-93-5p; hsa-miR-4455; hsa-miR-4763-3p; hsa-miR-181b-5p; hsa-miR-493-5p; hsa-miR-3126-5p; hsa-miR-149-3p; hsa-miR-4487; hsa-miR-16-5p; hsa-miR-23c; hsa-miR-593-3p; hsa-miR-96-5p; hsa-miR-4443; hsa-miR-4265; hsa-miR-23b-3p; hsa-miR-130b-3p; hsa-miR-4796-3p; hsa-miR-30a-3p; hsa-miR-23a-3p; hsa-miR-574-5p; hsa-miR-584-3p; hsa-miR-31-5p; hsa-miR-18…
Annotations derived over miRTarBase (Gene Ontology)	keratan sulfate catabolic process GO0042340	enriched	0.001184	2.92665	0.001184	0.0438436	48	hsa-miR-125a-3p; hsa-miR-3665; hsa-miR-93-5p; hsa-miR-1827; hsa-miR-181b-5p; hsa-miR-3926; hsa-miR-149-3p; hsa-miR-664a-3p; hsa-miR-4306; hsa-miR-24-3p; hsa-miR-454-3p; hsa-miR-3150b-3p; hsa-miR-455-3p; hsa-miR-3689b-3p; hsa-miR-23b-3p; hsa-miR-4284; hsa-miR-130b-3p; hsa-miR-625-5p; hsa-miR-340-3p; hsa-miR-155-5p; hsa-miR-4726-3p; hsa-miR-181a-5p; hsa-miR-30c-2-3p; hsa-miR-3663-5p; hsa-miR-663a; …
Annotations derived over miRTarBase (Gene Ontology)	interleukin-1-mediated signaling pathway GO0070498	enriched	0.0011948	2.9227	0.0011948	0.0440952	225	hsa-miR-30e-3p; hsa-miR-6126; hsa-miR-1231; hsa-miR-100-5p; hsa-miR-1183; hsa-miR-1303; hsa-miR-296-3p; hsa-miR-93-5p; hsa-miR-550b-3p; hsa-miR-1827; hsa-miR-16-2-3p; hsa-miR-4709-3p; hsa-miR-151a-5p; hsa-miR-4763-3p; hsa-miR-3940-3p; hsa-miR-224-5p; hsa-miR-221-3p; hsa-miR-181b-5p; hsa-miR-505-3p; hsa-miR-4481; hsa-miR-4516; hsa-miR-3126-5p; hsa-miR-3613-3p; hsa-miR-29a-5p; hsa-miR-1276; hsa-miR…
Annotations derived over miRTarBase (Gene Ontology)	viral protein processing GO0019082	enriched	0.0012012	2.92038	0.0012012	0.0440952	34	hsa-miR-93-5p; hsa-miR-637; hsa-miR-4481; hsa-miR-149-3p; hsa-miR-16-5p; hsa-miR-24-3p; hsa-miR-3149; hsa-miR-15a-5p; hsa-miR-455-3p; hsa-miR-3689b-3p; hsa-miR-30a-5p; hsa-miR-1228-3p; hsa-miR-148b-3p; hsa-miR-1238-5p; hsa-miR-363-5p; hsa-miR-155-5p; hsa-miR-1976; hsa-miR-192-5p; hsa-miR-484; hsa-miR-224-3p; hsa-miR-3689a-3p; hsa-miR-331-3p; hsa-miR-4505; hsa-miR-106b-5p; hsa-miR-103a-3p; hsa-miR…
Annotations derived over miRTarBase (Gene Ontology)	social behavior GO0035176	enriched	0.0012016	2.92024	0.0012016	0.0440952	137	hsa-miR-139-3p; hsa-miR-99b-5p; hsa-miR-125a-3p; hsa-miR-3665; hsa-miR-296-3p; hsa-miR-93-5p; hsa-miR-550b-3p; hsa-miR-4455; hsa-miR-1827; hsa-miR-4709-3p; hsa-miR-29b-3p; hsa-miR-4763-3p; hsa-miR-3940-3p; hsa-miR-221-3p; hsa-miR-181b-5p; hsa-miR-3613-3p; hsa-miR-3621; hsa-miR-29a-5p; hsa-miR-1276; hsa-miR-664b-3p; hsa-miR-2467-3p; hsa-miR-760; hsa-miR-4306; hsa-miR-16-5p; hsa-miR-23c; hsa-miR-13…
Annotations derived over miRTarBase (Gene Ontology)	negative regulation of NF-kappaB transcription factor activity GO0032088	enriched	0.0012033	2.91963	0.0012033	0.0440952	181	hsa-miR-30e-3p; hsa-miR-6126; hsa-miR-100-5p; hsa-miR-125a-3p; hsa-miR-1183; hsa-miR-1224-3p; hsa-miR-1260b; hsa-miR-296-3p; hsa-miR-93-5p; hsa-miR-654-5p; hsa-miR-4455; hsa-miR-1827; hsa-miR-16-2-3p; hsa-miR-4709-3p; hsa-miR-29b-3p; hsa-miR-221-3p; hsa-miR-181b-5p; hsa-miR-637; hsa-miR-505-3p; hsa-miR-3613-3p; hsa-miR-3926; hsa-miR-29a-5p; hsa-miR-4465; hsa-miR-664b-3p; hsa-miR-2467-3p; hsa-miR-…
Annotations derived over miRTarBase (Gene Ontology)	endocardial cell differentiation GO0060956	enriched	0.0012067	2.9184	0.0012067	0.0441028	46	hsa-miR-125a-3p; hsa-miR-1260b; hsa-miR-93-5p; hsa-miR-151a-5p; hsa-miR-224-5p; hsa-miR-452-5p; hsa-miR-5006-3p; hsa-miR-24-3p; hsa-miR-454-3p; hsa-miR-146a-5p; hsa-miR-30a-5p; hsa-miR-23b-3p; hsa-miR-421; hsa-miR-130b-3p; hsa-miR-30a-3p; hsa-miR-933; hsa-miR-574-5p; hsa-miR-30d-5p; hsa-miR-31-5p; hsa-miR-2113; hsa-miR-186-5p; hsa-miR-182-5p; hsa-miR-4668-5p; hsa-miR-155-5p; hsa-miR-4783-5p; hsa-…
Annotations derived over miRTarBase (Gene Ontology)	radial glial cell differentiation GO0060019	enriched	0.0012124	2.91635	0.0012124	0.0441993	24	hsa-miR-296-3p; hsa-miR-93-5p; hsa-miR-29b-3p; hsa-miR-4516; hsa-miR-3126-5p; hsa-miR-4487; hsa-miR-16-5p; hsa-miR-337-3p; hsa-miR-29b-1-5p; hsa-miR-365b-5p; hsa-miR-130b-3p; hsa-miR-23a-3p; hsa-miR-340-5p; hsa-miR-340-3p; hsa-miR-155-5p; hsa-miR-181a-5p; hsa-miR-30c-2-3p; hsa-miR-106b-5p; hsa-miR-200a-3p; hsa-miR-3190-5p; hsa-miR-21-3p; hsa-miR-4754; hsa-miR-1915-5p; hsa-miR-125a-5p
Annotations derived over miRTarBase (Gene Ontology)	regulation of protein localization GO0032880	enriched	0.0012245	2.91204	0.0012245	0.0445145	157	hsa-miR-30e-3p; hsa-miR-125a-3p; hsa-miR-1224-3p; hsa-miR-1303; hsa-miR-1260b; hsa-miR-296-3p; hsa-miR-93-5p; hsa-miR-27b-5p; hsa-miR-1827; hsa-miR-29b-3p; hsa-miR-151a-5p; hsa-miR-4763-3p; hsa-miR-224-5p; hsa-miR-181b-5p; hsa-miR-151b; hsa-miR-4481; hsa-miR-4516; hsa-miR-3613-3p; hsa-miR-3926; hsa-miR-29a-5p; hsa-miR-4465; hsa-miR-1276; hsa-miR-664b-3p; hsa-miR-149-3p; hsa-miR-378g; hsa-miR-664a…
Annotations derived over miRTarBase (Gene Ontology)	ESCEZ complex GO0035098	enriched	0.0012274	2.91101	0.0012274	0.0445145	107	hsa-miR-30e-3p; hsa-miR-125a-3p; hsa-miR-1183; hsa-miR-1224-3p; hsa-miR-1260b; hsa-miR-93-5p; hsa-miR-654-5p; hsa-miR-3620-5p; hsa-miR-1827; hsa-miR-181b-5p; hsa-miR-505-3p; hsa-miR-5001-5p; hsa-miR-664b-3p; hsa-miR-2467-3p; hsa-miR-16-5p; hsa-miR-5006-3p; hsa-miR-24-3p; hsa-miR-454-3p; hsa-miR-7-1-3p; hsa-miR-96-5p; hsa-miR-1587; hsa-miR-15a-5p; hsa-miR-3150b-3p; hsa-miR-455-3p; hsa-miR-3689b-3p…
Annotations derived over miRTarBase (Gene Ontology)	positive regulation of ubiquitin-protein transferase activity GO0051443	enriched	0.0012329	2.90907	0.0012329	0.0445966	102	hsa-miR-99b-5p; hsa-miR-100-5p; hsa-miR-125a-3p; hsa-miR-1224-3p; hsa-miR-3665; hsa-miR-1303; hsa-miR-296-3p; hsa-miR-93-5p; hsa-miR-1827; hsa-miR-16-2-3p; hsa-miR-4763-3p; hsa-miR-221-3p; hsa-miR-181b-5p; hsa-miR-4516; hsa-miR-3926; hsa-miR-664b-3p; hsa-miR-760; hsa-miR-452-5p; hsa-miR-4306; hsa-miR-16-5p; hsa-miR-361-5p; hsa-miR-24-3p; hsa-miR-454-3p; hsa-miR-3149; hsa-miR-96-5p; hsa-miR-15a-5p…
Annotations derived over miRTarBase (Gene Ontology)	muscle alpha-actinin binding GO0051371	enriched	0.0012364	2.90784	0.0012364	0.0446078	62	hsa-miR-1224-3p; hsa-miR-3665; hsa-miR-93-5p; hsa-miR-1827; hsa-miR-4763-3p; hsa-miR-664b-3p; hsa-miR-2467-3p; hsa-miR-1304-3p; hsa-miR-149-3p; hsa-miR-15b-3p; hsa-miR-16-5p; hsa-miR-1307-3p; hsa-miR-5006-3p; hsa-miR-24-3p; hsa-let-7b-3p; hsa-miR-3149; hsa-miR-3150b-3p; hsa-miR-455-3p; hsa-miR-3689b-3p; hsa-miR-30a-5p; hsa-miR-4639-3p; hsa-miR-4284; hsa-miR-4796-3p; hsa-miR-148b-3p; hsa-miR-340-5…
Annotations derived over miRTarBase (Gene Ontology)	immature B cell differentiation GO0002327	enriched	0.0012503	2.90299	0.0012503	0.044881	29	hsa-miR-221-3p; hsa-miR-493-5p; hsa-miR-4507; hsa-miR-4487; hsa-miR-23c; hsa-miR-5006-3p; hsa-let-7b-3p; hsa-miR-4780; hsa-miR-455-3p; hsa-miR-3689b-3p; hsa-miR-23b-3p; hsa-miR-23a-3p; hsa-miR-4305; hsa-miR-30d-5p; hsa-miR-382-5p; hsa-miR-186-5p; hsa-miR-155-5p; hsa-miR-4436b-5p; hsa-miR-551b-5p; hsa-miR-629-5p; hsa-miR-3689a-3p; hsa-miR-517-5p; hsa-miR-25-5p; hsa-miR-103a-3p; hsa-miR-193b-3p; hs…
Annotations derived over miRTarBase (Gene Ontology)	positive regulation of L-glutamate import across plasma membrane GO0002038	enriched	0.0012561	2.90098	0.0012561	0.044881	30	hsa-miR-30e-3p; hsa-miR-16-2-3p; hsa-miR-221-3p; hsa-miR-138-1-3p; hsa-miR-3126-5p; hsa-miR-1276; hsa-miR-3129-3p; hsa-miR-23c; hsa-miR-454-3p; hsa-miR-6133; hsa-miR-3127-5p; hsa-miR-3150b-3p; hsa-miR-23b-3p; hsa-miR-130b-3p; hsa-miR-30a-3p; hsa-miR-23a-3p; hsa-miR-148b-3p; hsa-miR-135a-3p; hsa-miR-551b-5p; hsa-miR-517-5p; hsa-miR-301a-3p; hsa-miR-130a-3p; hsa-miR-423-5p; hsa-miR-195-3p; hsa-miR-…
Annotations derived over miRTarBase (Gene Ontology)	modulation of chemical synaptic transmission GO0050804	enriched	0.0012581	2.90028	0.0012581	0.044881	114	hsa-miR-139-3p; hsa-miR-1231; hsa-miR-125a-3p; hsa-miR-6125; hsa-miR-1224-3p; hsa-miR-3665; hsa-miR-1303; hsa-miR-1260b; hsa-miR-296-3p; hsa-miR-93-5p; hsa-miR-550b-3p; hsa-miR-1827; hsa-miR-4709-3p; hsa-miR-181b-5p; hsa-miR-493-5p; hsa-miR-4516; hsa-miR-1276; hsa-miR-664b-3p; hsa-miR-760; hsa-miR-1304-3p; hsa-miR-149-3p; hsa-miR-15b-3p; hsa-miR-4306; hsa-miR-16-5p; hsa-miR-23c; hsa-miR-135b-5p; …
Annotations derived over miRTarBase (Gene Ontology)	sprouting angiogenesis GO0002040	enriched	0.00126	2.89963	0.00126	0.044881	124	hsa-miR-99b-5p; hsa-miR-100-5p; hsa-miR-125a-3p; hsa-miR-1224-3p; hsa-miR-3665; hsa-miR-1303; hsa-miR-1260b; hsa-miR-93-5p; hsa-miR-1827; hsa-miR-29b-3p; hsa-miR-4763-3p; hsa-miR-3940-3p; hsa-miR-221-3p; hsa-miR-3126-5p; hsa-miR-3613-3p; hsa-miR-3926; hsa-miR-4507; hsa-miR-4465; hsa-miR-664b-3p; hsa-miR-2467-3p; hsa-miR-1304-3p; hsa-miR-4326; hsa-miR-452-5p; hsa-miR-664a-3p; hsa-miR-15b-3p; hsa-m…
Annotations derived over miRTarBase (Gene Ontology)	basal plasma membrane GO0009925	enriched	0.0012649	2.89794	0.0012649	0.044881	141	hsa-miR-1183; hsa-miR-1224-3p; hsa-miR-1303; hsa-miR-1260b; hsa-miR-296-3p; hsa-miR-93-5p; hsa-miR-1827; hsa-miR-16-2-3p; hsa-miR-224-5p; hsa-miR-221-3p; hsa-miR-181b-5p; hsa-miR-4481; hsa-miR-4516; hsa-miR-3126-5p; hsa-miR-3613-3p; hsa-miR-1276; hsa-miR-6724-5p; hsa-miR-149-3p; hsa-miR-4326; hsa-miR-16-5p; hsa-miR-23c; hsa-miR-4530; hsa-miR-24-3p; hsa-miR-454-3p; hsa-miR-638; hsa-miR-593-3p; hsa…
Annotations derived over miRTarBase (Gene Ontology)	positive regulation of peptidyl-tyrosine phosphorylation GO0050731	enriched	0.0012649	2.89794	0.0012649	0.044881	197	hsa-miR-30e-3p; hsa-miR-6126; hsa-miR-100-5p; hsa-miR-125a-3p; hsa-miR-1224-3p; hsa-miR-3665; hsa-miR-1303; hsa-miR-1260b; hsa-miR-93-5p; hsa-miR-654-5p; hsa-miR-27b-5p; hsa-miR-1827; hsa-miR-29b-3p; hsa-miR-151a-5p; hsa-miR-4763-3p; hsa-miR-224-5p; hsa-miR-637; hsa-miR-505-3p; hsa-miR-4516; hsa-miR-3126-5p; hsa-miR-5001-5p; hsa-miR-3621; hsa-miR-664b-3p; hsa-miR-1304-3p; hsa-miR-149-3p; hsa-miR-…
Annotations derived over miRTarBase (Gene Ontology)	regulation of MAPK cascade GO0043408	enriched	0.0012701	2.89616	0.0012701	0.044881	122	hsa-miR-3665; hsa-miR-93-5p; hsa-miR-1827; hsa-miR-29b-3p; hsa-miR-4763-3p; hsa-miR-224-5p; hsa-miR-637; hsa-miR-505-3p; hsa-miR-138-1-3p; hsa-miR-3613-3p; hsa-miR-3926; hsa-miR-2467-3p; hsa-miR-1304-3p; hsa-miR-149-3p; hsa-miR-4487; hsa-miR-532-5p; hsa-miR-16-5p; hsa-miR-1307-3p; hsa-miR-24-3p; hsa-miR-454-3p; hsa-miR-7-1-3p; hsa-miR-337-3p; hsa-miR-3127-5p; hsa-miR-29b-1-5p; hsa-miR-15a-5p; hsa…
Annotations derived over miRTarBase (Gene Ontology)	phagocytic vesicle membrane GO0030670	enriched	0.0012703	2.89609	0.0012703	0.044881	128	hsa-miR-30e-3p; hsa-miR-139-3p; hsa-miR-6126; hsa-miR-100-5p; hsa-miR-1183; hsa-miR-296-3p; hsa-miR-93-5p; hsa-miR-1827; hsa-miR-16-2-3p; hsa-miR-4709-3p; hsa-miR-4763-3p; hsa-miR-493-5p; hsa-miR-637; hsa-miR-3613-3p; hsa-miR-3926; hsa-miR-29a-5p; hsa-miR-2467-3p; hsa-miR-760; hsa-miR-149-3p; hsa-miR-4487; hsa-miR-16-5p; hsa-miR-5006-3p; hsa-miR-4530; hsa-miR-24-3p; hsa-miR-454-3p; hsa-miR-7-1-3p…
Annotations derived over miRTarBase (Gene Ontology)	p53 binding GO0002039	enriched	0.0012727	2.89527	0.0012727	0.044881	209	hsa-miR-6126; hsa-miR-1231; hsa-miR-100-5p; hsa-miR-1303; hsa-miR-1260b; hsa-miR-93-5p; hsa-miR-654-5p; hsa-miR-27b-5p; hsa-miR-1827; hsa-miR-4709-3p; hsa-miR-29b-3p; hsa-miR-151a-5p; hsa-miR-4763-3p; hsa-miR-224-5p; hsa-miR-221-3p; hsa-miR-181b-5p; hsa-miR-637; hsa-miR-505-3p; hsa-miR-138-1-3p; hsa-miR-4516; hsa-miR-3126-5p; hsa-miR-3613-3p; hsa-miR-3926; hsa-miR-29a-5p; hsa-miR-4465; hsa-miR-12…
Annotations derived over miRTarBase (Gene Ontology)	positive regulation of protein catabolic process GO0045732	enriched	0.0012807	2.89255	0.0012807	0.0449667	192	hsa-miR-30e-3p; hsa-miR-100-5p; hsa-miR-125a-3p; hsa-miR-1183; hsa-miR-1224-3p; hsa-miR-3665; hsa-miR-1303; hsa-miR-1260b; hsa-miR-296-3p; hsa-miR-93-5p; hsa-miR-654-5p; hsa-miR-1827; hsa-miR-4709-3p; hsa-miR-29b-3p; hsa-miR-4763-3p; hsa-miR-1268a; hsa-miR-224-5p; hsa-miR-221-3p; hsa-miR-181b-5p; hsa-miR-637; hsa-miR-505-3p; hsa-miR-138-1-3p; hsa-miR-3613-3p; hsa-miR-29a-5p; hsa-miR-4465; hsa-miR…
Annotations derived over miRTarBase (Gene Ontology)	negative regulation of adenylate cyclase activity GO0007194	enriched	0.0012832	2.89171	0.0012832	0.0449667	47	hsa-miR-6126; hsa-miR-296-3p; hsa-miR-1827; hsa-miR-3126-5p; hsa-miR-2467-3p; hsa-miR-149-3p; hsa-miR-532-5p; hsa-miR-23c; hsa-miR-4530; hsa-miR-24-3p; hsa-miR-593-3p; hsa-miR-4466; hsa-miR-3150b-3p; hsa-miR-455-3p; hsa-miR-3689b-3p; hsa-miR-30a-5p; hsa-miR-23b-3p; hsa-miR-4284; hsa-miR-151a-3p; hsa-miR-4488; hsa-miR-625-5p; hsa-miR-23a-3p; hsa-miR-148b-3p; hsa-miR-30d-5p; hsa-miR-181a-5p; hsa-mi…
Annotations derived over miRTarBase (Gene Ontology)	gamma-delta T cell activation GO0046629	enriched	0.0012892	2.88968	0.0012892	0.0449667	29	hsa-miR-296-3p; hsa-miR-93-5p; hsa-miR-1827; hsa-miR-3613-3p; hsa-miR-4465; hsa-miR-2467-3p; hsa-miR-760; hsa-miR-1304-3p; hsa-miR-149-3p; hsa-miR-4487; hsa-miR-5006-3p; hsa-miR-4780; hsa-miR-455-3p; hsa-miR-3689b-3p; hsa-miR-4526; hsa-miR-31-5p; hsa-miR-4726-3p; hsa-miR-362-3p; hsa-miR-1915-3p; hsa-miR-3689a-3p; hsa-miR-106b-5p; hsa-miR-940; hsa-miR-140-3p; hsa-miR-103a-2-5p; hsa-miR-342-3p; hsa…
Annotations derived over miRTarBase (Gene Ontology)	protein localization to cilium GO0061512	enriched	0.0012926	2.88854	0.0012926	0.0449667	50	hsa-miR-4654; hsa-miR-3665; hsa-miR-654-5p; hsa-miR-27b-5p; hsa-miR-1827; hsa-miR-4709-3p; hsa-miR-221-3p; hsa-miR-4465; hsa-miR-149-3p; hsa-miR-16-5p; hsa-miR-5006-3p; hsa-miR-96-5p; hsa-miR-3689b-3p; hsa-miR-3178; hsa-miR-340-5p; hsa-miR-382-5p; hsa-miR-155-5p; hsa-miR-22-3p; hsa-miR-4448; hsa-miR-1976; hsa-miR-93-3p; hsa-miR-192-5p; hsa-miR-30c-2-3p; hsa-miR-362-3p; hsa-miR-320b; hsa-miR-769-5…
Annotations derived over miRTarBase (Gene Ontology)	RNA polymerase II complex binding GO0000993	enriched	0.0012977	2.88683	0.0012977	0.0449667	175	hsa-miR-30e-3p; hsa-miR-4654; hsa-miR-100-5p; hsa-miR-125a-3p; hsa-miR-6125; hsa-miR-296-3p; hsa-miR-93-5p; hsa-miR-654-5p; hsa-miR-27b-5p; hsa-miR-4455; hsa-miR-1827; hsa-miR-16-2-3p; hsa-miR-29b-3p; hsa-miR-151a-5p; hsa-miR-4763-3p; hsa-miR-224-5p; hsa-miR-221-3p; hsa-miR-181b-5p; hsa-miR-493-5p; hsa-miR-505-3p; hsa-miR-4516; hsa-miR-3613-3p; hsa-miR-4507; hsa-miR-1276; hsa-miR-2467-3p; hsa-miR…
Annotations derived over miRTarBase (Gene Ontology)	SMAD protein signal transduction GO0060395	enriched	0.0012977	2.88683	0.0012977	0.0449667	175	hsa-miR-125a-3p; hsa-miR-3665; hsa-miR-1260b; hsa-miR-296-3p; hsa-miR-93-5p; hsa-miR-3620-5p; hsa-miR-4455; hsa-miR-1827; hsa-miR-29b-3p; hsa-miR-224-5p; hsa-miR-221-3p; hsa-miR-181b-5p; hsa-miR-493-5p; hsa-miR-637; hsa-miR-505-3p; hsa-miR-3613-3p; hsa-miR-5001-5p; hsa-miR-3926; hsa-miR-29a-5p; hsa-miR-4507; hsa-miR-2467-3p; hsa-miR-760; hsa-miR-1304-3p; hsa-miR-149-3p; hsa-miR-3129-3p; hsa-miR-4…
Annotations derived over miRTarBase (Gene Ontology)	RNA processing GO0006396	enriched	0.0013001	2.88602	0.0013001	0.0449667	166	hsa-miR-30e-3p; hsa-miR-4654; hsa-miR-125a-3p; hsa-miR-1303; hsa-miR-1260b; hsa-miR-296-3p; hsa-miR-93-5p; hsa-miR-16-2-3p; hsa-miR-4709-3p; hsa-miR-151a-5p; hsa-miR-4763-3p; hsa-miR-224-5p; hsa-miR-221-3p; hsa-miR-181b-5p; hsa-miR-151b; hsa-miR-505-3p; hsa-miR-4516; hsa-miR-3613-3p; hsa-miR-4507; hsa-miR-2467-3p; hsa-miR-760; hsa-miR-1304-3p; hsa-miR-149-3p; hsa-miR-16-5p; hsa-miR-4456; hsa-miR-…
Annotations derived over miRTarBase (Gene Ontology)	biological process GO0008150	enriched	0.001306	2.88406	0.001306	0.0449667	383	hsa-miR-30e-3p; hsa-miR-139-3p; hsa-miR-6126; hsa-miR-99b-5p; hsa-miR-1231; hsa-miR-4654; hsa-miR-100-5p; hsa-miR-125a-3p; hsa-miR-1183; hsa-miR-6125; hsa-miR-1224-3p; hsa-miR-3665; hsa-miR-1303; hsa-miR-1260b; hsa-miR-296-3p; hsa-miR-93-5p; hsa-miR-654-5p; hsa-miR-27b-5p; hsa-miR-550b-3p; hsa-miR-3620-5p; hsa-miR-4455; hsa-miR-1827; hsa-miR-16-2-3p; hsa-miR-4709-3p; hsa-miR-29b-3p; hsa-miR-151a-…
Annotations derived over miRTarBase (Gene Ontology)	lipopeptide binding GO0071723	enriched	0.0013068	2.88379	0.0013068	0.0449667	7	hsa-miR-1304-3p; hsa-miR-23c; hsa-miR-23b-3p; hsa-miR-23a-3p; hsa-miR-186-5p; hsa-miR-22-3p; hsa-miR-3663-5p
Annotations derived over miRTarBase (Gene Ontology)	long-term synaptic depression GO0060292	enriched	0.0013072	2.88366	0.0013072	0.0449667	19	hsa-miR-296-3p; hsa-miR-3613-3p; hsa-miR-29a-5p; hsa-miR-4507; hsa-miR-4465; hsa-miR-2467-3p; hsa-miR-1307-3p; hsa-miR-3922-5p; hsa-miR-31-5p; hsa-miR-340-5p; hsa-miR-155-5p; hsa-miR-3187-3p; hsa-miR-320b; hsa-miR-126-3p; hsa-miR-320c; hsa-miR-320d; hsa-miR-324-5p; hsa-miR-676-5p; hsa-miR-4715-3p
Annotations derived over miRTarBase (Gene Ontology)	negative regulation of protein kinase B signaling GO0051898	enriched	0.0013109	2.88243	0.0013109	0.0449844	185	hsa-miR-1231; hsa-miR-100-5p; hsa-miR-125a-3p; hsa-miR-1183; hsa-miR-1224-3p; hsa-miR-1303; hsa-miR-296-3p; hsa-miR-93-5p; hsa-miR-27b-5p; hsa-miR-4455; hsa-miR-1827; hsa-miR-29b-3p; hsa-miR-151a-5p; hsa-miR-3940-3p; hsa-miR-224-5p; hsa-miR-221-3p; hsa-miR-181b-5p; hsa-miR-637; hsa-miR-151b; hsa-miR-505-3p; hsa-miR-4516; hsa-miR-3613-3p; hsa-miR-29a-5p; hsa-miR-1276; hsa-miR-2467-3p; hsa-miR-1304…
Annotations derived over miRTarBase (Gene Ontology)	sphingolipid biosynthetic process GO0030148	enriched	0.0013215	2.87893	0.0013215	0.0452362	190	hsa-miR-100-5p; hsa-miR-125a-3p; hsa-miR-1224-3p; hsa-miR-1260b; hsa-miR-93-5p; hsa-miR-654-5p; hsa-miR-550b-3p; hsa-miR-660-5p; hsa-miR-1827; hsa-miR-4709-3p; hsa-miR-4763-3p; hsa-miR-1268a; hsa-miR-3940-3p; hsa-miR-221-3p; hsa-miR-181b-5p; hsa-miR-637; hsa-miR-505-3p; hsa-miR-138-1-3p; hsa-miR-4516; hsa-miR-3613-3p; hsa-miR-3926; hsa-miR-3621; hsa-miR-29a-5p; hsa-miR-1276; hsa-miR-664b-3p; hsa-…
Annotations derived over miRTarBase (Gene Ontology)	amyloid-beta binding GO0001540	enriched	0.0013258	2.87752	0.0013258	0.0452723	205	hsa-miR-30e-3p; hsa-miR-1231; hsa-miR-100-5p; hsa-miR-125a-3p; hsa-miR-1224-3p; hsa-miR-3665; hsa-miR-1303; hsa-miR-1260b; hsa-miR-296-3p; hsa-miR-93-5p; hsa-miR-654-5p; hsa-miR-1827; hsa-miR-29b-3p; hsa-miR-4763-3p; hsa-miR-181b-5p; hsa-miR-637; hsa-miR-505-3p; hsa-miR-138-1-3p; hsa-miR-3613-3p; hsa-miR-3621; hsa-miR-29a-5p; hsa-miR-4465; hsa-miR-1276; hsa-miR-2467-3p; hsa-miR-1304-3p; hsa-miR-1…
Annotations derived over miRTarBase (Gene Ontology)	regulation of protein localization to cell surface GO2000008	enriched	0.0013322	2.87543	0.0013322	0.0453002	53	hsa-miR-139-3p; hsa-miR-93-5p; hsa-miR-1827; hsa-miR-3940-3p; hsa-miR-221-3p; hsa-miR-29a-5p; hsa-miR-149-3p; hsa-miR-15b-3p; hsa-miR-16-5p; hsa-miR-96-5p; hsa-miR-15a-5p; hsa-miR-455-3p; hsa-miR-30a-5p; hsa-miR-4488; hsa-miR-3178; hsa-miR-2113; hsa-miR-532-3p; hsa-miR-182-5p; hsa-miR-155-5p; hsa-miR-22-3p; hsa-miR-181a-5p; hsa-miR-1976; hsa-miR-663a; hsa-miR-320b; hsa-miR-4418; hsa-miR-92b-5p; h…
Annotations derived over miRTarBase (Gene Ontology)	U4U6 snRNP GO0071001	enriched	0.0013349	2.87455	0.0013349	0.0453002	16	hsa-miR-1303; hsa-miR-93-5p; hsa-miR-1304-3p; hsa-miR-149-3p; hsa-miR-1307-3p; hsa-miR-454-3p; hsa-miR-3689b-3p; hsa-miR-4284; hsa-miR-130b-3p; hsa-miR-4726-3p; hsa-miR-1915-3p; hsa-miR-3689a-3p; hsa-miR-106b-5p; hsa-miR-301a-3p; hsa-miR-130a-3p; hsa-miR-4640-5p
Annotations derived over miRTarBase (Gene Ontology)	cell cycle arrest GO0007050	enriched	0.0013389	2.87325	0.0013389	0.0453002	297	hsa-miR-30e-3p; hsa-miR-6126; hsa-miR-99b-5p; hsa-miR-4654; hsa-miR-100-5p; hsa-miR-125a-3p; hsa-miR-1183; hsa-miR-1224-3p; hsa-miR-3665; hsa-miR-1303; hsa-miR-1260b; hsa-miR-296-3p; hsa-miR-93-5p; hsa-miR-654-5p; hsa-miR-4455; hsa-miR-1827; hsa-miR-16-2-3p; hsa-miR-4709-3p; hsa-miR-29b-3p; hsa-miR-151a-5p; hsa-miR-4763-3p; hsa-miR-1268a; hsa-miR-224-5p; hsa-miR-221-3p; hsa-miR-181b-5p; hsa-miR-4…
Annotations derived over miRTarBase (Gene Ontology)	lysosome GO0005764	enriched	0.0013395	2.87306	0.0013395	0.0453002	293	hsa-miR-30e-3p; hsa-miR-139-3p; hsa-miR-6126; hsa-miR-99b-5p; hsa-miR-1231; hsa-miR-4654; hsa-miR-100-5p; hsa-miR-125a-3p; hsa-miR-1183; hsa-miR-6125; hsa-miR-1224-3p; hsa-miR-1303; hsa-miR-1260b; hsa-miR-296-3p; hsa-miR-93-5p; hsa-miR-654-5p; hsa-miR-27b-5p; hsa-miR-3620-5p; hsa-miR-4455; hsa-miR-1827; hsa-miR-29b-3p; hsa-miR-151a-5p; hsa-miR-4763-3p; hsa-miR-1268a; hsa-miR-224-5p; hsa-miR-221-3…
Annotations derived over miRTarBase (Gene Ontology)	wound healing GO0042060	enriched	0.0013565	2.86758	0.0013565	0.0455007	149	hsa-miR-30e-3p; hsa-miR-139-3p; hsa-miR-125a-3p; hsa-miR-296-3p; hsa-miR-93-5p; hsa-miR-660-5p; hsa-miR-1827; hsa-miR-29b-3p; hsa-miR-4763-3p; hsa-miR-221-3p; hsa-miR-181b-5p; hsa-miR-505-3p; hsa-miR-3613-3p; hsa-miR-29a-5p; hsa-miR-1276; hsa-miR-760; hsa-miR-1304-3p; hsa-miR-149-3p; hsa-miR-4326; hsa-miR-4487; hsa-miR-16-5p; hsa-miR-4456; hsa-miR-135b-5p; hsa-miR-5006-3p; hsa-miR-24-3p; hsa-miR-…
Annotations derived over miRTarBase (Gene Ontology)	negative regulation of I-kappaB kinaseNF-kappaB signaling GO0043124	enriched	0.0013577	2.8672	0.0013577	0.0455007	155	hsa-miR-6126; hsa-miR-100-5p; hsa-miR-1183; hsa-miR-3665; hsa-miR-93-5p; hsa-miR-3620-5p; hsa-miR-1827; hsa-miR-4709-3p; hsa-miR-29b-3p; hsa-miR-221-3p; hsa-miR-181b-5p; hsa-miR-637; hsa-miR-505-3p; hsa-miR-4516; hsa-miR-3613-3p; hsa-miR-3926; hsa-miR-4507; hsa-miR-2467-3p; hsa-miR-149-3p; hsa-miR-4487; hsa-miR-664a-3p; hsa-miR-16-5p; hsa-miR-23c; hsa-miR-4530; hsa-miR-361-5p; hsa-miR-24-3p; hsa-…
Annotations derived over miRTarBase (Gene Ontology)	positive regulation of protein glycosylation GO0060050	enriched	0.0013612	2.86608	0.0013612	0.0455007	24	hsa-miR-93-5p; hsa-miR-1827; hsa-miR-2467-3p; hsa-miR-149-3p; hsa-miR-16-5p; hsa-let-7b-3p; hsa-miR-146a-5p; hsa-miR-455-3p; hsa-miR-3689b-3p; hsa-miR-186-5p; hsa-miR-4726-3p; hsa-miR-1976; hsa-miR-192-5p; hsa-miR-30c-2-3p; hsa-miR-1915-3p; hsa-miR-3689a-3p; hsa-miR-4722-3p; hsa-miR-106b-5p; hsa-miR-940; hsa-miR-4731-5p; hsa-miR-188-3p; hsa-miR-4649-3p; hsa-miR-4715-3p; hsa-miR-665
Annotations derived over miRTarBase (Gene Ontology)	positive regulation of DNA methylation GO1905643	enriched	0.0013635	2.86534	0.0013635	0.0455007	59	hsa-miR-30e-3p; hsa-miR-6126; hsa-miR-125a-3p; hsa-miR-93-5p; hsa-miR-660-5p; hsa-miR-1827; hsa-miR-16-2-3p; hsa-miR-29b-3p; hsa-miR-151a-5p; hsa-miR-138-1-3p; hsa-miR-4481; hsa-miR-4516; hsa-miR-3613-3p; hsa-miR-16-5p; hsa-miR-135b-5p; hsa-miR-24-3p; hsa-miR-15a-5p; hsa-miR-455-3p; hsa-miR-30a-3p; hsa-miR-155-3p; hsa-miR-23a-3p; hsa-miR-148b-3p; hsa-miR-30d-5p; hsa-miR-340-5p; hsa-miR-186-5p; hs…
Annotations derived over miRTarBase (Gene Ontology)	ceramide binding GO0097001	enriched	0.0013645	2.86503	0.0013645	0.0455007	29	hsa-miR-1224-3p; hsa-miR-1260b; hsa-miR-93-5p; hsa-miR-660-5p; hsa-miR-181b-5p; hsa-miR-2467-3p; hsa-miR-149-3p; hsa-miR-16-5p; hsa-miR-24-3p; hsa-miR-455-3p; hsa-miR-3689b-3p; hsa-miR-32-3p; hsa-miR-1228-3p; hsa-miR-382-5p; hsa-miR-182-5p; hsa-miR-363-5p; hsa-miR-4726-3p; hsa-miR-181a-5p; hsa-miR-30c-2-3p; hsa-miR-362-3p; hsa-miR-3689a-3p; hsa-miR-590-5p; hsa-miR-183-5p; hsa-miR-212-5p; hsa-miR-…
Annotations derived over miRTarBase (Gene Ontology)	fatty acid beta-oxidation GO0006635	enriched	0.0013649	2.8649	0.0013649	0.0455007	74	hsa-miR-30e-3p; hsa-miR-1260b; hsa-miR-93-5p; hsa-miR-654-5p; hsa-miR-29b-3p; hsa-miR-221-3p; hsa-miR-149-3p; hsa-miR-15b-3p; hsa-miR-16-5p; hsa-miR-135b-5p; hsa-miR-24-3p; hsa-miR-454-3p; hsa-miR-96-5p; hsa-miR-15a-5p; hsa-miR-146a-5p; hsa-miR-3689b-3p; hsa-miR-23b-3p; hsa-miR-4284; hsa-miR-421; hsa-miR-151a-3p; hsa-miR-130b-3p; hsa-miR-30a-3p; hsa-miR-23a-3p; hsa-miR-1228-3p; hsa-miR-148b-3p; h…
Annotations derived over miRTarBase (Gene Ontology)	skeletal muscle thin filament assembly GO0030240	enriched	0.0013725	2.86249	0.0013725	0.045585	35	hsa-miR-3665; hsa-miR-1303; hsa-miR-3126-5p; hsa-miR-2467-3p; hsa-miR-149-3p; hsa-miR-7-1-3p; hsa-let-7b-3p; hsa-miR-6133; hsa-miR-29b-1-5p; hsa-miR-455-3p; hsa-miR-3689b-3p; hsa-miR-30a-5p; hsa-miR-574-5p; hsa-miR-148b-3p; hsa-miR-30d-5p; hsa-miR-340-5p; hsa-miR-877-5p; hsa-miR-3187-3p; hsa-miR-181a-5p; hsa-miR-4793-5p; hsa-miR-30c-2-3p; hsa-miR-3663-5p; hsa-miR-484; hsa-miR-377-3p; hsa-miR-3689…
Annotations derived over miRTarBase (Gene Ontology)	I-kappaB kinaseNF-kappaB signaling GO0007249	enriched	0.0013796	2.86025	0.0013796	0.045585	175	hsa-miR-30e-3p; hsa-miR-100-5p; hsa-miR-1224-3p; hsa-miR-1303; hsa-miR-1260b; hsa-miR-296-3p; hsa-miR-93-5p; hsa-miR-654-5p; hsa-miR-4455; hsa-miR-1827; hsa-miR-4709-3p; hsa-miR-29b-3p; hsa-miR-4763-3p; hsa-miR-3940-3p; hsa-miR-221-3p; hsa-miR-181b-5p; hsa-miR-637; hsa-miR-4516; hsa-miR-3926; hsa-miR-29a-5p; hsa-miR-1276; hsa-miR-664b-3p; hsa-miR-2467-3p; hsa-miR-760; hsa-miR-1304-3p; hsa-miR-149…
Annotations derived over miRTarBase (Gene Ontology)	neuron differentiation GO0030182	enriched	0.0013812	2.85974	0.0013812	0.045585	241	hsa-miR-30e-3p; hsa-miR-139-3p; hsa-miR-1231; hsa-miR-4654; hsa-miR-100-5p; hsa-miR-125a-3p; hsa-miR-1224-3p; hsa-miR-3665; hsa-miR-1303; hsa-miR-1260b; hsa-miR-296-3p; hsa-miR-93-5p; hsa-miR-654-5p; hsa-miR-550b-3p; hsa-miR-4455; hsa-miR-1827; hsa-miR-4709-3p; hsa-miR-29b-3p; hsa-miR-151a-5p; hsa-miR-4763-3p; hsa-miR-224-5p; hsa-miR-221-3p; hsa-miR-181b-5p; hsa-miR-637; hsa-miR-505-3p; hsa-miR-4…
Annotations derived over miRTarBase (Gene Ontology)	smoothened signaling pathway GO0007224	enriched	0.0013871	2.85789	0.0013871	0.045585	104	hsa-miR-1260b; hsa-miR-296-3p; hsa-miR-93-5p; hsa-miR-654-5p; hsa-miR-4455; hsa-miR-1827; hsa-miR-16-2-3p; hsa-miR-4709-3p; hsa-miR-181b-5p; hsa-miR-3613-3p; hsa-miR-3926; hsa-miR-760; hsa-miR-149-3p; hsa-miR-4487; hsa-miR-16-5p; hsa-miR-4530; hsa-miR-24-3p; hsa-miR-593-3p; hsa-miR-7-1-3p; hsa-miR-3149; hsa-miR-15a-5p; hsa-miR-3150b-3p; hsa-miR-455-3p; hsa-miR-3689b-3p; hsa-miR-32-3p; hsa-miR-428…
Annotations derived over miRTarBase (Gene Ontology)	actin filament organization GO0007015	enriched	0.0013948	2.85549	0.0013948	0.045585	219	hsa-miR-139-3p; hsa-miR-125a-3p; hsa-miR-3665; hsa-miR-1303; hsa-miR-1260b; hsa-miR-296-3p; hsa-miR-93-5p; hsa-miR-654-5p; hsa-miR-4455; hsa-miR-1827; hsa-miR-29b-3p; hsa-miR-151a-5p; hsa-miR-4763-3p; hsa-miR-224-5p; hsa-miR-221-3p; hsa-miR-181b-5p; hsa-miR-493-5p; hsa-miR-637; hsa-miR-151b; hsa-miR-505-3p; hsa-miR-138-1-3p; hsa-miR-4481; hsa-miR-4516; hsa-miR-3126-5p; hsa-miR-3613-3p; hsa-miR-39…
Annotations derived over miRTarBase (Gene Ontology)	AMP metabolic process GO0046033	depleted	0.0013971	2.85477	0.0013971	0.045585	20	hsa-miR-3613-3p; hsa-miR-16-5p; hsa-miR-24-3p; hsa-miR-4265; hsa-miR-4668-5p; hsa-miR-484; hsa-miR-342-3p; hsa-miR-324-5p; hsa-miR-4322; hsa-miR-3135b; hsa-miR-543; hsa-miR-4519; hsa-miR-4296; hsa-miR-4280; hsa-miR-4695-3p; hsa-miR-4458; hsa-miR-4430; hsa-let-7i-5p; hsa-miR-197-3p; hsa-miR-665
Annotations derived over miRTarBase (Gene Ontology)	intracellular transport GO0046907	enriched	0.0014053	2.85223	0.0014053	0.045585	76	hsa-miR-125a-3p; hsa-miR-1224-3p; hsa-miR-1303; hsa-miR-1260b; hsa-miR-93-5p; hsa-miR-27b-5p; hsa-miR-1827; hsa-miR-151a-5p; hsa-miR-4763-3p; hsa-miR-221-3p; hsa-miR-181b-5p; hsa-miR-138-1-3p; hsa-miR-4516; hsa-miR-149-3p; hsa-miR-5006-3p; hsa-miR-24-3p; hsa-miR-454-3p; hsa-miR-7-1-3p; hsa-miR-6133; hsa-miR-146a-5p; hsa-miR-455-3p; hsa-miR-3689b-3p; hsa-miR-30a-5p; hsa-miR-4639-3p; hsa-miR-4284; …
Annotations derived over miRTarBase (Gene Ontology)	autophagy GO0006914	enriched	0.0014059	2.85205	0.0014059	0.045585	178	hsa-miR-1231; hsa-miR-100-5p; hsa-miR-296-3p; hsa-miR-93-5p; hsa-miR-3620-5p; hsa-miR-1827; hsa-miR-16-2-3p; hsa-miR-4709-3p; hsa-miR-151a-5p; hsa-miR-4763-3p; hsa-miR-221-3p; hsa-miR-181b-5p; hsa-miR-493-5p; hsa-miR-505-3p; hsa-miR-4481; hsa-miR-4516; hsa-miR-5001-5p; hsa-miR-3926; hsa-miR-6724-5p; hsa-miR-2467-3p; hsa-miR-760; hsa-miR-1304-3p; hsa-miR-149-3p; hsa-miR-378g; hsa-miR-4326; hsa-miR…
Annotations derived over miRTarBase (Gene Ontology)	protein autophosphorylation GO0046777	enriched	0.0014061	2.85198	0.0014061	0.045585	338	hsa-miR-30e-3p; hsa-miR-139-3p; hsa-miR-99b-5p; hsa-miR-1231; hsa-miR-4654; hsa-miR-100-5p; hsa-miR-125a-3p; hsa-miR-1183; hsa-miR-1224-3p; hsa-miR-3665; hsa-miR-1303; hsa-miR-1260b; hsa-miR-296-3p; hsa-miR-93-5p; hsa-miR-654-5p; hsa-miR-27b-5p; hsa-miR-4455; hsa-miR-660-5p; hsa-miR-1827; hsa-miR-4709-3p; hsa-miR-29b-3p; hsa-miR-4763-3p; hsa-miR-3940-3p; hsa-miR-224-5p; hsa-miR-221-3p; hsa-miR-18…
Annotations derived over miRTarBase (Gene Ontology)	positive regulation of angiogenesis GO0045766	enriched	0.0014068	2.85177	0.0014068	0.045585	278	hsa-miR-30e-3p; hsa-miR-139-3p; hsa-miR-6126; hsa-miR-99b-5p; hsa-miR-1231; hsa-miR-100-5p; hsa-miR-125a-3p; hsa-miR-1183; hsa-miR-6125; hsa-miR-1224-3p; hsa-miR-3665; hsa-miR-1260b; hsa-miR-296-3p; hsa-miR-93-5p; hsa-miR-654-5p; hsa-miR-27b-5p; hsa-miR-4455; hsa-miR-1827; hsa-miR-16-2-3p; hsa-miR-4709-3p; hsa-miR-29b-3p; hsa-miR-4763-3p; hsa-miR-1268a; hsa-miR-224-5p; hsa-miR-221-3p; hsa-miR-181…
Annotations derived over miRTarBase (Gene Ontology)	U6 snRNA binding GO0017070	enriched	0.0014091	2.85106	0.0014091	0.045585	63	hsa-miR-100-5p; hsa-miR-1303; hsa-miR-296-3p; hsa-miR-93-5p; hsa-miR-181b-5p; hsa-miR-505-3p; hsa-miR-4481; hsa-miR-3613-3p; hsa-miR-760; hsa-miR-1304-3p; hsa-miR-149-3p; hsa-miR-532-5p; hsa-miR-16-5p; hsa-miR-1307-3p; hsa-miR-361-5p; hsa-miR-24-3p; hsa-miR-454-3p; hsa-miR-6133; hsa-miR-146a-5p; hsa-miR-3689b-3p; hsa-miR-4284; hsa-miR-421; hsa-miR-4488; hsa-miR-130b-3p; hsa-miR-3178; hsa-miR-4526…
Annotations derived over miRTarBase (Gene Ontology)	efflux transmembrane transporter activity GO0015562	enriched	0.001417	2.84863	0.001417	0.045585	39	hsa-miR-16-2-3p; hsa-miR-224-5p; hsa-miR-221-3p; hsa-miR-1304-3p; hsa-miR-16-5p; hsa-miR-1307-3p; hsa-miR-7-1-3p; hsa-let-7b-3p; hsa-miR-455-3p; hsa-miR-23b-3p; hsa-miR-4284; hsa-miR-23a-3p; hsa-miR-340-5p; hsa-miR-382-5p; hsa-miR-186-5p; hsa-miR-532-3p; hsa-miR-4668-5p; hsa-miR-155-5p; hsa-miR-339-5p; hsa-miR-181a-5p; hsa-miR-192-5p; hsa-miR-648; hsa-miR-212-3p; hsa-miR-320b; hsa-miR-105-5p; hsa…
Annotations derived over miRTarBase (Gene Ontology)	peptidyl-lysine dimethylation GO0018027	enriched	0.0014383	2.84215	0.0014383	0.045585	23	hsa-miR-27b-5p; hsa-miR-4709-3p; hsa-miR-4516; hsa-miR-149-3p; hsa-miR-4487; hsa-miR-24-3p; hsa-miR-455-3p; hsa-miR-3689b-3p; hsa-miR-30a-5p; hsa-miR-151a-3p; hsa-miR-130b-3p; hsa-miR-30d-5p; hsa-miR-186-5p; hsa-miR-4668-5p; hsa-miR-30c-2-3p; hsa-miR-320b; hsa-miR-484; hsa-miR-3689a-3p; hsa-miR-3130-5p; hsa-miR-342-3p; hsa-miR-19b-3p; hsa-miR-30e-5p; hsa-miR-27a-3p
Annotations derived over miRTarBase (Gene Ontology)	regulation of vascular smooth muscle contraction GO0003056	enriched	0.0014433	2.84064	0.0014433	0.045585	12	hsa-miR-296-3p; hsa-miR-93-5p; hsa-miR-181b-5p; hsa-miR-4465; hsa-miR-2467-3p; hsa-miR-5006-3p; hsa-miR-6133; hsa-miR-532-3p; hsa-miR-339-5p; hsa-miR-181a-5p; hsa-miR-106b-5p; hsa-miR-3183
Annotations derived over miRTarBase (Gene Ontology)	antigen processing and presentation of exogenous peptide antigen via MHC class II GO0019886	enriched	0.0014461	2.8398	0.0014461	0.045585	243	hsa-miR-6126; hsa-miR-99b-5p; hsa-miR-4654; hsa-miR-100-5p; hsa-miR-125a-3p; hsa-miR-1183; hsa-miR-1224-3p; hsa-miR-3665; hsa-miR-1303; hsa-miR-1260b; hsa-miR-296-3p; hsa-miR-93-5p; hsa-miR-654-5p; hsa-miR-27b-5p; hsa-miR-550b-3p; hsa-miR-3620-5p; hsa-miR-660-5p; hsa-miR-1827; hsa-miR-4709-3p; hsa-miR-29b-3p; hsa-miR-4763-3p; hsa-miR-224-5p; hsa-miR-221-3p; hsa-miR-181b-5p; hsa-miR-505-3p; hsa-mi…
Annotations derived over miRTarBase (Gene Ontology)	U2-type post-mRNA release spliceosomal complex GO0071008	enriched	0.0014633	2.83467	0.0014633	0.045585	12	hsa-miR-221-3p; hsa-miR-2467-3p; hsa-miR-149-3p; hsa-miR-532-5p; hsa-miR-361-5p; hsa-miR-3689b-3p; hsa-miR-30c-2-3p; hsa-miR-378a-3p; hsa-miR-1225-3p; hsa-miR-484; hsa-miR-3689a-3p; hsa-miR-4494
Annotations derived over miRTarBase (Gene Ontology)	interleukin-6 biosynthetic process GO0042226	enriched	0.0014633	2.83467	0.0014633	0.045585	12	hsa-miR-100-5p; hsa-miR-4455; hsa-miR-1827; hsa-miR-149-3p; hsa-miR-455-3p; hsa-miR-3689b-3p; hsa-miR-574-5p; hsa-miR-340-5p; hsa-miR-4668-5p; hsa-miR-30c-2-3p; hsa-miR-3689a-3p; hsa-miR-298
Annotations derived over miRTarBase (Gene Ontology)	lymphotoxin A biosynthetic process GO0042109	enriched	0.0014633	2.83467	0.0014633	0.045585	12	hsa-miR-100-5p; hsa-miR-4455; hsa-miR-1827; hsa-miR-149-3p; hsa-miR-455-3p; hsa-miR-3689b-3p; hsa-miR-574-5p; hsa-miR-340-5p; hsa-miR-4668-5p; hsa-miR-30c-2-3p; hsa-miR-3689a-3p; hsa-miR-298
Annotations derived over miRTarBase (Gene Ontology)	negative regulation of mature B cell apoptotic process GO0002906	enriched	0.0014633	2.83467	0.0014633	0.045585	12	hsa-miR-100-5p; hsa-miR-4455; hsa-miR-1827; hsa-miR-149-3p; hsa-miR-455-3p; hsa-miR-3689b-3p; hsa-miR-574-5p; hsa-miR-340-5p; hsa-miR-4668-5p; hsa-miR-30c-2-3p; hsa-miR-3689a-3p; hsa-miR-298
Annotations derived over miRTarBase (Gene Ontology)	copper ion binding GO0005507	enriched	0.0014657	2.83395	0.0014657	0.045585	96	hsa-miR-30e-3p; hsa-miR-1303; hsa-miR-1260b; hsa-miR-93-5p; hsa-miR-29b-3p; hsa-miR-151a-5p; hsa-miR-4763-3p; hsa-miR-181b-5p; hsa-miR-493-5p; hsa-miR-4481; hsa-miR-4516; hsa-miR-3613-3p; hsa-miR-4507; hsa-miR-4465; hsa-miR-149-3p; hsa-miR-4306; hsa-miR-16-5p; hsa-miR-1307-3p; hsa-miR-24-3p; hsa-miR-454-3p; hsa-miR-638; hsa-miR-7-1-3p; hsa-miR-6133; hsa-miR-3149; hsa-miR-96-5p; hsa-miR-15a-5p; hs…
Annotations derived over miRTarBase (Gene Ontology)	negative regulation of centriole replication GO0046600	enriched	0.0014705	2.83253	0.0014705	0.045585	30	hsa-miR-30e-3p; hsa-miR-125a-3p; hsa-miR-93-5p; hsa-miR-181b-5p; hsa-miR-4465; hsa-miR-16-5p; hsa-miR-24-3p; hsa-miR-454-3p; hsa-miR-7-1-3p; hsa-miR-15a-5p; hsa-miR-146a-5p; hsa-miR-130b-3p; hsa-miR-186-5p; hsa-miR-149-5p; hsa-miR-4726-3p; hsa-miR-181a-5p; hsa-miR-192-5p; hsa-miR-212-3p; hsa-miR-484; hsa-miR-331-3p; hsa-miR-106b-5p; hsa-miR-301a-3p; hsa-miR-183-5p; hsa-miR-324-3p; hsa-miR-193b-3p…
Annotations derived over miRTarBase (Gene Ontology)	positive regulation of endothelial cell migration GO0010595	enriched	0.0014725	2.83194	0.0014725	0.045585	184	hsa-miR-30e-3p; hsa-miR-139-3p; hsa-miR-100-5p; hsa-miR-125a-3p; hsa-miR-3665; hsa-miR-296-3p; hsa-miR-93-5p; hsa-miR-27b-5p; hsa-miR-550b-3p; hsa-miR-4455; hsa-miR-1827; hsa-miR-29b-3p; hsa-miR-4763-3p; hsa-miR-1268a; hsa-miR-221-3p; hsa-miR-181b-5p; hsa-miR-637; hsa-miR-505-3p; hsa-miR-3126-5p; hsa-miR-5001-5p; hsa-miR-3926; hsa-miR-3621; hsa-miR-29a-5p; hsa-miR-2467-3p; hsa-miR-760; hsa-miR-13…
Annotations derived over miRTarBase (Gene Ontology)	regulated exocytosis GO0045055	enriched	0.0014729	2.83183	0.0014729	0.045585	115	hsa-miR-30e-3p; hsa-miR-139-3p; hsa-miR-4654; hsa-miR-125a-3p; hsa-miR-93-5p; hsa-miR-660-5p; hsa-miR-1827; hsa-miR-4709-3p; hsa-miR-29b-3p; hsa-miR-3940-3p; hsa-miR-4481; hsa-miR-3613-3p; hsa-miR-5001-5p; hsa-miR-2467-3p; hsa-miR-1304-3p; hsa-miR-149-3p; hsa-miR-378g; hsa-miR-15b-3p; hsa-miR-16-5p; hsa-miR-1307-3p; hsa-miR-5006-3p; hsa-miR-24-3p; hsa-miR-454-3p; hsa-miR-7-1-3p; hsa-miR-3149; hsa…
Annotations derived over miRTarBase (Gene Ontology)	transmembrane signaling receptor activity GO0004888	enriched	0.0014738	2.83156	0.0014738	0.045585	208	hsa-miR-125a-3p; hsa-miR-1224-3p; hsa-miR-3665; hsa-miR-1260b; hsa-miR-296-3p; hsa-miR-93-5p; hsa-miR-3620-5p; hsa-miR-4455; hsa-miR-1827; hsa-miR-16-2-3p; hsa-miR-4763-3p; hsa-miR-1268a; hsa-miR-221-3p; hsa-miR-4481; hsa-miR-4516; hsa-miR-3126-5p; hsa-miR-3613-3p; hsa-miR-5001-5p; hsa-miR-3926; hsa-miR-1276; hsa-miR-664b-3p; hsa-miR-6724-5p; hsa-miR-2467-3p; hsa-miR-1304-3p; hsa-miR-149-3p; hsa-…
Annotations derived over miRTarBase (Gene Ontology)	negative regulation of catalytic activity GO0043086	enriched	0.0014762	2.83085	0.0014762	0.045585	58	hsa-miR-100-5p; hsa-miR-93-5p; hsa-miR-1827; hsa-miR-29b-3p; hsa-miR-4763-3p; hsa-miR-493-5p; hsa-miR-4481; hsa-miR-2467-3p; hsa-miR-760; hsa-miR-5006-3p; hsa-miR-24-3p; hsa-miR-7-1-3p; hsa-miR-96-5p; hsa-miR-146a-5p; hsa-miR-455-3p; hsa-miR-3689b-3p; hsa-miR-30a-5p; hsa-miR-23b-3p; hsa-miR-130b-3p; hsa-miR-30a-3p; hsa-miR-148b-3p; hsa-miR-30d-5p; hsa-miR-186-5p; hsa-miR-149-5p; hsa-miR-182-5p; h…
Annotations derived over miRTarBase (Gene Ontology)	positive regulation of fat cell differentiation GO0045600	enriched	0.0014781	2.8303	0.0014781	0.045585	160	hsa-miR-30e-3p; hsa-miR-139-3p; hsa-miR-6126; hsa-miR-100-5p; hsa-miR-125a-3p; hsa-miR-1183; hsa-miR-1224-3p; hsa-miR-1260b; hsa-miR-296-3p; hsa-miR-93-5p; hsa-miR-1827; hsa-miR-4709-3p; hsa-miR-29b-3p; hsa-miR-151a-5p; hsa-miR-4763-3p; hsa-miR-221-3p; hsa-miR-181b-5p; hsa-miR-637; hsa-miR-151b; hsa-miR-505-3p; hsa-miR-4481; hsa-miR-4516; hsa-miR-3126-5p; hsa-miR-3613-3p; hsa-miR-1276; hsa-miR-66…
Annotations derived over miRTarBase (Gene Ontology)	protein kinase activator activity GO0030295	enriched	0.0014791	2.83	0.0014791	0.045585	109	hsa-miR-30e-3p; hsa-miR-100-5p; hsa-miR-1303; hsa-miR-296-3p; hsa-miR-93-5p; hsa-miR-1827; hsa-miR-637; hsa-miR-4481; hsa-miR-3926; hsa-miR-4465; hsa-miR-2467-3p; hsa-miR-149-3p; hsa-miR-452-5p; hsa-miR-4487; hsa-miR-16-5p; hsa-miR-4530; hsa-miR-24-3p; hsa-miR-454-3p; hsa-miR-7-1-3p; hsa-let-7b-3p; hsa-miR-4730; hsa-miR-15a-5p; hsa-miR-3150b-3p; hsa-miR-455-3p; hsa-miR-3689b-3p; hsa-miR-30a-5p; h…
Annotations derived over miRTarBase (Gene Ontology)	dephosphorylation GO0016311	enriched	0.0014802	2.82968	0.0014802	0.045585	91	hsa-miR-1303; hsa-miR-296-3p; hsa-miR-93-5p; hsa-miR-1827; hsa-miR-29b-3p; hsa-miR-4763-3p; hsa-miR-181b-5p; hsa-miR-637; hsa-miR-4481; hsa-miR-3926; hsa-miR-29a-5p; hsa-miR-1304-3p; hsa-miR-149-3p; hsa-miR-4487; hsa-miR-664a-3p; hsa-miR-16-5p; hsa-miR-361-5p; hsa-miR-454-3p; hsa-miR-15a-5p; hsa-miR-4265; hsa-miR-455-3p; hsa-miR-3689b-3p; hsa-miR-30a-5p; hsa-miR-23b-3p; hsa-miR-421; hsa-miR-130b-…
Annotations derived over miRTarBase (Gene Ontology)	negative regulation of tumor necrosis factor-mediated signaling pathway GO0010804	enriched	0.0014819	2.82918	0.0014819	0.045585	72	hsa-miR-1224-3p; hsa-miR-93-5p; hsa-miR-1827; hsa-miR-3613-3p; hsa-miR-3926; hsa-miR-2467-3p; hsa-miR-1304-3p; hsa-miR-149-3p; hsa-miR-3129-3p; hsa-miR-4487; hsa-miR-16-5p; hsa-miR-135b-5p; hsa-miR-4530; hsa-miR-24-3p; hsa-miR-454-3p; hsa-miR-593-3p; hsa-miR-15a-5p; hsa-miR-455-3p; hsa-miR-3689b-3p; hsa-miR-4284; hsa-miR-130b-3p; hsa-miR-1228-3p; hsa-miR-31-5p; hsa-miR-186-5p; hsa-miR-4668-5p; hs…
Annotations derived over miRTarBase (Gene Ontology)	histone acetyltransferase activity GO0004402	enriched	0.0014842	2.82851	0.0014842	0.045585	147	hsa-miR-6126; hsa-miR-100-5p; hsa-miR-125a-3p; hsa-miR-1224-3p; hsa-miR-296-3p; hsa-miR-93-5p; hsa-miR-4455; hsa-miR-1827; hsa-miR-4709-3p; hsa-miR-29b-3p; hsa-miR-224-5p; hsa-miR-181b-5p; hsa-miR-493-5p; hsa-miR-505-3p; hsa-miR-4481; hsa-miR-4516; hsa-miR-3613-3p; hsa-miR-29a-5p; hsa-miR-4465; hsa-miR-1276; hsa-miR-664b-3p; hsa-miR-2467-3p; hsa-miR-149-3p; hsa-miR-3129-3p; hsa-miR-452-5p; hsa-mi…
Annotations derived over miRTarBase (Gene Ontology)	transcriptionally active chromatin GO0035327	enriched	0.0014863	2.82789	0.0014863	0.045585	67	hsa-miR-100-5p; hsa-miR-93-5p; hsa-miR-654-5p; hsa-miR-1827; hsa-miR-4709-3p; hsa-miR-29b-3p; hsa-miR-221-3p; hsa-miR-181b-5p; hsa-miR-2467-3p; hsa-miR-1304-3p; hsa-miR-149-3p; hsa-miR-378g; hsa-miR-4487; hsa-miR-16-5p; hsa-miR-1307-3p; hsa-miR-5006-3p; hsa-miR-24-3p; hsa-miR-454-3p; hsa-miR-7-1-3p; hsa-miR-15a-5p; hsa-miR-455-3p; hsa-miR-3689b-3p; hsa-miR-30a-5p; hsa-miR-4284; hsa-miR-421; hsa-m…
Annotations derived over miRTarBase (Gene Ontology)	interleukin-7-mediated signaling pathway GO0038111	enriched	0.00149	2.82681	0.00149	0.045585	108	hsa-miR-296-3p; hsa-miR-93-5p; hsa-miR-4709-3p; hsa-miR-29b-3p; hsa-miR-221-3p; hsa-miR-181b-5p; hsa-miR-4481; hsa-miR-4516; hsa-miR-4507; hsa-miR-1276; hsa-miR-2467-3p; hsa-miR-760; hsa-miR-452-5p; hsa-miR-16-5p; hsa-miR-23c; hsa-miR-454-3p; hsa-miR-593-3p; hsa-miR-337-3p; hsa-miR-96-5p; hsa-miR-29b-1-5p; hsa-miR-15a-5p; hsa-miR-146a-5p; hsa-miR-455-3p; hsa-miR-30a-5p; hsa-miR-4639-3p; hsa-miR-3…
Annotations derived over miRTarBase (Gene Ontology)	positive regulation of endoplasmic reticulum tubular network organization GO1903373	enriched	0.0014902	2.82676	0.0014902	0.045585	34	hsa-miR-1260b; hsa-miR-93-5p; hsa-miR-4763-3p; hsa-miR-637; hsa-miR-1276; hsa-miR-149-3p; hsa-miR-452-5p; hsa-miR-135b-5p; hsa-miR-24-3p; hsa-let-7b-3p; hsa-miR-337-3p; hsa-miR-3689b-3p; hsa-miR-4284; hsa-miR-4796-3p; hsa-miR-1228-3p; hsa-miR-340-5p; hsa-miR-186-5p; hsa-miR-155-5p; hsa-miR-30c-2-3p; hsa-miR-769-5p; hsa-miR-377-3p; hsa-miR-3689a-3p; hsa-miR-1909-3p; hsa-miR-4505; hsa-miR-22-5p; hs…
Annotations derived over miRTarBase (Gene Ontology)	ATP-dependent chromatin remodeling GO0043044	enriched	0.0014907	2.82661	0.0014907	0.045585	145	hsa-miR-30e-3p; hsa-miR-139-3p; hsa-miR-99b-5p; hsa-miR-100-5p; hsa-miR-125a-3p; hsa-miR-1183; hsa-miR-1224-3p; hsa-miR-3665; hsa-miR-1303; hsa-miR-1260b; hsa-miR-296-3p; hsa-miR-93-5p; hsa-miR-4455; hsa-miR-29b-3p; hsa-miR-151a-5p; hsa-miR-224-5p; hsa-miR-221-3p; hsa-miR-181b-5p; hsa-miR-493-5p; hsa-miR-505-3p; hsa-miR-3613-3p; hsa-miR-29a-5p; hsa-miR-1276; hsa-miR-664b-3p; hsa-miR-2467-3p; hsa-…
Annotations derived over miRTarBase (Gene Ontology)	phagocytosis GO0006909	enriched	0.0014938	2.82571	0.0014938	0.045585	115	hsa-miR-139-3p; hsa-miR-6126; hsa-miR-93-5p; hsa-miR-4455; hsa-miR-1827; hsa-miR-16-2-3p; hsa-miR-4709-3p; hsa-miR-29b-3p; hsa-miR-4763-3p; hsa-miR-221-3p; hsa-miR-181b-5p; hsa-miR-4516; hsa-miR-3613-3p; hsa-miR-2467-3p; hsa-miR-1304-3p; hsa-miR-149-3p; hsa-miR-4306; hsa-miR-16-5p; hsa-miR-4456; hsa-miR-135b-5p; hsa-miR-1307-3p; hsa-miR-5006-3p; hsa-miR-24-3p; hsa-miR-454-3p; hsa-miR-593-3p; hsa-…
Annotations derived over miRTarBase (Gene Ontology)	histone exchange GO0043486	enriched	0.0014945	2.8255	0.0014945	0.045585	61	hsa-miR-1224-3p; hsa-miR-1303; hsa-miR-296-3p; hsa-miR-93-5p; hsa-miR-1827; hsa-miR-16-2-3p; hsa-miR-29b-3p; hsa-miR-664b-3p; hsa-miR-2467-3p; hsa-miR-4306; hsa-miR-16-5p; hsa-miR-23c; hsa-miR-5006-3p; hsa-miR-24-3p; hsa-miR-593-3p; hsa-miR-3150b-3p; hsa-miR-455-3p; hsa-miR-23b-3p; hsa-miR-23a-3p; hsa-miR-2113; hsa-miR-186-5p; hsa-miR-4668-5p; hsa-miR-155-5p; hsa-miR-877-5p; hsa-miR-4647; hsa-miR…
Annotations derived over miRTarBase (Gene Ontology)	regulation of stem cell proliferation GO0072091	enriched	0.0014948	2.82542	0.0014948	0.045585	74	hsa-miR-30e-3p; hsa-miR-125a-3p; hsa-miR-93-5p; hsa-miR-1827; hsa-miR-4709-3p; hsa-miR-181b-5p; hsa-miR-3613-3p; hsa-miR-1304-3p; hsa-miR-149-3p; hsa-miR-4487; hsa-miR-16-5p; hsa-miR-23c; hsa-miR-135b-5p; hsa-miR-24-3p; hsa-miR-454-3p; hsa-let-7b-3p; hsa-miR-96-5p; hsa-miR-4466; hsa-miR-15a-5p; hsa-miR-455-3p; hsa-miR-30a-5p; hsa-miR-4639-3p; hsa-miR-23b-3p; hsa-miR-4284; hsa-miR-130b-3p; hsa-miR…
Annotations derived over miRTarBase (Gene Ontology)	G protein-coupled serotonin receptor activity GO0004993	enriched	0.0014975	2.82463	0.0014975	0.045585	31	hsa-miR-1224-3p; hsa-miR-296-3p; hsa-miR-1827; hsa-miR-3940-3p; hsa-miR-3126-5p; hsa-miR-3613-3p; hsa-miR-29a-5p; hsa-miR-2467-3p; hsa-miR-5006-3p; hsa-miR-6133; hsa-miR-96-5p; hsa-miR-455-3p; hsa-miR-148b-3p; hsa-miR-532-3p; hsa-miR-22-3p; hsa-miR-4448; hsa-miR-4726-3p; hsa-miR-339-5p; hsa-miR-1976; hsa-miR-192-5p; hsa-miR-130b-5p; hsa-miR-4454; hsa-miR-4319; hsa-miR-4731-5p; hsa-miR-324-5p; hsa…
Annotations derived over miRTarBase (Gene Ontology)	SREBP signaling pathway GO0032933	enriched	0.0014975	2.82463	0.0014975	0.045585	31	hsa-miR-100-5p; hsa-miR-93-5p; hsa-miR-29b-3p; hsa-miR-181b-5p; hsa-miR-3621; hsa-miR-16-5p; hsa-miR-24-3p; hsa-miR-455-3p; hsa-miR-30a-5p; hsa-miR-574-5p; hsa-miR-30d-5p; hsa-miR-22-3p; hsa-miR-93-3p; hsa-miR-192-5p; hsa-miR-2110; hsa-miR-4725-5p; hsa-miR-484; hsa-miR-106b-5p; hsa-miR-3619-5p; hsa-miR-103a-3p; hsa-miR-183-5p; hsa-miR-342-3p; hsa-miR-324-3p; hsa-miR-761; hsa-miR-193b-3p; hsa-miR-…
Annotations derived over miRTarBase (Gene Ontology)	regulation of type I interferon production GO0032479	enriched	0.0014976	2.8246	0.0014976	0.045585	23	hsa-miR-93-5p; hsa-miR-221-3p; hsa-miR-4516; hsa-miR-452-5p; hsa-miR-16-5p; hsa-miR-24-3p; hsa-miR-454-3p; hsa-miR-146a-5p; hsa-miR-130b-3p; hsa-miR-148b-3p; hsa-miR-186-5p; hsa-miR-4668-5p; hsa-miR-155-5p; hsa-miR-192-5p; hsa-miR-2110; hsa-miR-200b-3p; hsa-miR-429; hsa-miR-106b-5p; hsa-miR-301a-3p; hsa-miR-130a-3p; hsa-miR-324-5p; hsa-miR-935; hsa-miR-615-5p
Annotations derived over miRTarBase (Gene Ontology)	platelet-derived growth factor receptor binding GO0005161	enriched	0.0015029	2.82307	0.0015029	0.045585	87	hsa-miR-30e-3p; hsa-miR-139-3p; hsa-miR-125a-3p; hsa-miR-1303; hsa-miR-93-5p; hsa-miR-27b-5p; hsa-miR-4455; hsa-miR-1827; hsa-miR-29b-3p; hsa-miR-224-5p; hsa-miR-221-3p; hsa-miR-505-3p; hsa-miR-3126-5p; hsa-miR-149-3p; hsa-miR-16-5p; hsa-miR-361-5p; hsa-miR-24-3p; hsa-miR-7-1-3p; hsa-miR-3149; hsa-miR-15a-5p; hsa-miR-4265; hsa-miR-455-3p; hsa-miR-3689b-3p; hsa-miR-30a-5p; hsa-miR-4284; hsa-miR-13…
Annotations derived over miRTarBase (Gene Ontology)	heat shock protein binding GO0031072	enriched	0.0015038	2.82281	0.0015038	0.045585	178	hsa-miR-30e-3p; hsa-miR-139-3p; hsa-miR-6126; hsa-miR-4654; hsa-miR-100-5p; hsa-miR-1303; hsa-miR-296-3p; hsa-miR-93-5p; hsa-miR-654-5p; hsa-miR-1827; hsa-miR-151a-5p; hsa-miR-4763-3p; hsa-miR-224-5p; hsa-miR-221-3p; hsa-miR-181b-5p; hsa-miR-505-3p; hsa-miR-4481; hsa-miR-4516; hsa-miR-3613-3p; hsa-miR-5001-5p; hsa-miR-3926; hsa-miR-4465; hsa-miR-1276; hsa-miR-664b-3p; hsa-miR-2467-3p; hsa-miR-760…
Annotations derived over miRTarBase (Gene Ontology)	cellular response to insulin stimulus GO0032869	enriched	0.0015174	2.8189	0.0015174	0.0458987	238	hsa-miR-30e-3p; hsa-miR-4654; hsa-miR-100-5p; hsa-miR-125a-3p; hsa-miR-1183; hsa-miR-1303; hsa-miR-1260b; hsa-miR-296-3p; hsa-miR-93-5p; hsa-miR-3620-5p; hsa-miR-4455; hsa-miR-1827; hsa-miR-4709-3p; hsa-miR-29b-3p; hsa-miR-151a-5p; hsa-miR-4763-3p; hsa-miR-1268a; hsa-miR-221-3p; hsa-miR-181b-5p; hsa-miR-493-5p; hsa-miR-637; hsa-miR-151b; hsa-miR-505-3p; hsa-miR-4481; hsa-miR-4516; hsa-miR-3126-5p…
Annotations derived over miRTarBase (Gene Ontology)	presynapse assembly GO0099054	enriched	0.0015212	2.81781	0.0015212	0.0459129	44	hsa-miR-139-3p; hsa-miR-550b-3p; hsa-miR-4516; hsa-miR-149-3p; hsa-miR-664a-3p; hsa-miR-15b-3p; hsa-miR-16-5p; hsa-miR-23c; hsa-miR-7-1-3p; hsa-miR-6133; hsa-miR-15a-5p; hsa-miR-3150b-3p; hsa-miR-30a-5p; hsa-miR-23b-3p; hsa-miR-23a-3p; hsa-miR-574-5p; hsa-miR-148b-3p; hsa-miR-31-5p; hsa-miR-186-5p; hsa-miR-155-5p; hsa-miR-339-5p; hsa-miR-181a-5p; hsa-miR-192-5p; hsa-miR-378a-3p; hsa-miR-362-3p; h…
Annotations derived over miRTarBase (Gene Ontology)	centriole-centriole cohesion GO0010457	enriched	0.001536	2.81361	0.001536	0.0460599	63	hsa-miR-30e-3p; hsa-miR-1183; hsa-miR-1224-3p; hsa-miR-1260b; hsa-miR-93-5p; hsa-miR-1827; hsa-miR-181b-5p; hsa-miR-4465; hsa-miR-2467-3p; hsa-miR-1304-3p; hsa-miR-3129-3p; hsa-miR-4326; hsa-miR-15b-3p; hsa-miR-16-5p; hsa-miR-135b-5p; hsa-miR-1307-3p; hsa-miR-361-5p; hsa-miR-24-3p; hsa-miR-4780; hsa-miR-455-3p; hsa-miR-32-3p; hsa-miR-4284; hsa-miR-130b-3p; hsa-miR-4796-3p; hsa-miR-30a-3p; hsa-miR…
Annotations derived over miRTarBase (Gene Ontology)	extracellular matrix GO0031012	enriched	0.0015371	2.8133	0.0015371	0.0460599	249	hsa-miR-30e-3p; hsa-miR-139-3p; hsa-miR-1231; hsa-miR-100-5p; hsa-miR-125a-3p; hsa-miR-6125; hsa-miR-1224-3p; hsa-miR-3665; hsa-miR-1303; hsa-miR-1260b; hsa-miR-93-5p; hsa-miR-27b-5p; hsa-miR-550b-3p; hsa-miR-3620-5p; hsa-miR-4455; hsa-miR-1827; hsa-miR-16-2-3p; hsa-miR-4709-3p; hsa-miR-29b-3p; hsa-miR-4763-3p; hsa-miR-3940-3p; hsa-miR-221-3p; hsa-miR-181b-5p; hsa-miR-493-5p; hsa-miR-637; hsa-miR…
Annotations derived over miRTarBase (Gene Ontology)	positive regulation of DNA binding GO0043388	enriched	0.0015389	2.81279	0.0015389	0.0460599	140	hsa-miR-139-3p; hsa-miR-99b-5p; hsa-miR-100-5p; hsa-miR-125a-3p; hsa-miR-1183; hsa-miR-1303; hsa-miR-296-3p; hsa-miR-93-5p; hsa-miR-550b-3p; hsa-miR-3620-5p; hsa-miR-1827; hsa-miR-29b-3p; hsa-miR-221-3p; hsa-miR-181b-5p; hsa-miR-505-3p; hsa-miR-3613-3p; hsa-miR-5001-5p; hsa-miR-1276; hsa-miR-2467-3p; hsa-miR-1304-3p; hsa-miR-149-3p; hsa-miR-452-5p; hsa-miR-4487; hsa-miR-16-5p; hsa-miR-23c; hsa-mi…
Annotations derived over miRTarBase (Gene Ontology)	negative regulation of early endosome to late endosome transport GO2000642	enriched	0.0015392	2.8127	0.0015392	0.0460599	7	hsa-miR-1276; hsa-miR-149-3p; hsa-miR-16-5p; hsa-miR-24-3p; hsa-miR-30a-5p; hsa-miR-130b-3p; hsa-miR-4430
Annotations derived over miRTarBase (Gene Ontology)	positive regulation of tyrosine phosphorylation of STAT protein GO0042531	enriched	0.0015441	2.81132	0.0015441	0.0461092	141	hsa-miR-30e-3p; hsa-miR-100-5p; hsa-miR-125a-3p; hsa-miR-1303; hsa-miR-296-3p; hsa-miR-93-5p; hsa-miR-4455; hsa-miR-1827; hsa-miR-29b-3p; hsa-miR-4763-3p; hsa-miR-224-5p; hsa-miR-221-3p; hsa-miR-505-3p; hsa-miR-4516; hsa-miR-3126-5p; hsa-miR-3926; hsa-miR-2467-3p; hsa-miR-1304-3p; hsa-miR-149-3p; hsa-miR-452-5p; hsa-miR-16-5p; hsa-miR-1307-3p; hsa-miR-361-5p; hsa-miR-24-3p; hsa-miR-454-3p; hsa-mi…
Annotations derived over miRTarBase (Gene Ontology)	nucleosome GO0000786	enriched	0.0015486	2.81006	0.0015486	0.0461348	103	hsa-miR-139-3p; hsa-miR-100-5p; hsa-miR-296-3p; hsa-miR-93-5p; hsa-miR-221-3p; hsa-miR-181b-5p; hsa-miR-505-3p; hsa-miR-4481; hsa-miR-4516; hsa-miR-4507; hsa-miR-1276; hsa-miR-760; hsa-miR-16-5p; hsa-miR-4530; hsa-miR-24-3p; hsa-miR-638; hsa-miR-6133; hsa-miR-15a-5p; hsa-miR-3150b-3p; hsa-miR-455-3p; hsa-miR-23b-3p; hsa-miR-4284; hsa-miR-421; hsa-miR-4796-3p; hsa-miR-625-5p; hsa-miR-23a-3p; hsa-m…
Annotations derived over miRTarBase (Gene Ontology)	central nervous system neuron development GO0021954	enriched	0.0015527	2.80891	0.0015527	0.0461348	19	hsa-miR-125a-3p; hsa-miR-296-3p; hsa-miR-493-5p; hsa-miR-4516; hsa-miR-3926; hsa-miR-24-3p; hsa-miR-7-1-3p; hsa-miR-455-3p; hsa-miR-4284; hsa-miR-4796-3p; hsa-miR-574-5p; hsa-miR-148b-3p; hsa-miR-22-3p; hsa-miR-4793-5p; hsa-miR-493-3p; hsa-miR-4533; hsa-miR-1915-5p; hsa-miR-4312; hsa-miR-147a
Annotations derived over miRTarBase (Gene Ontology)	ubiquitin-protein transferase regulator activity GO0055106	enriched	0.0015548	2.80833	0.0015548	0.0461348	22	hsa-miR-99b-5p; hsa-miR-100-5p; hsa-miR-1827; hsa-miR-224-5p; hsa-miR-4516; hsa-miR-24-3p; hsa-miR-96-5p; hsa-miR-3689b-3p; hsa-miR-4284; hsa-miR-584-3p; hsa-miR-31-5p; hsa-miR-4647; hsa-miR-192-5p; hsa-miR-30c-2-3p; hsa-miR-3689a-3p; hsa-miR-493-3p; hsa-miR-1306-3p; hsa-miR-106b-5p; hsa-miR-940; hsa-miR-101-3p; hsa-miR-3909; hsa-miR-4533
Annotations derived over miRTarBase (Gene Ontology)	presynaptic membrane GO0042734	enriched	0.0015655	2.80535	0.0015655	0.046159	136	hsa-miR-30e-3p; hsa-miR-125a-3p; hsa-miR-1183; hsa-miR-1224-3p; hsa-miR-1303; hsa-miR-1260b; hsa-miR-93-5p; hsa-miR-3620-5p; hsa-miR-4455; hsa-miR-1827; hsa-miR-151a-5p; hsa-miR-4763-3p; hsa-miR-224-5p; hsa-miR-221-3p; hsa-miR-181b-5p; hsa-miR-493-5p; hsa-miR-151b; hsa-miR-505-3p; hsa-miR-5001-5p; hsa-miR-1304-3p; hsa-miR-149-3p; hsa-miR-4487; hsa-miR-15b-3p; hsa-miR-4306; hsa-miR-16-5p; hsa-miR-…
Annotations derived over miRTarBase (Gene Ontology)	regulation of cellular pH GO0030641	enriched	0.0015677	2.80474	0.0015677	0.046159	15	hsa-miR-100-5p; hsa-miR-4306; hsa-miR-15a-5p; hsa-miR-455-3p; hsa-miR-3689b-3p; hsa-miR-4488; hsa-miR-4448; hsa-miR-1976; hsa-miR-30c-2-3p; hsa-miR-130b-5p; hsa-miR-3689a-3p; hsa-miR-320e; hsa-miR-3678-5p; hsa-miR-185-5p; hsa-miR-1226-5p
Annotations derived over miRTarBase (Gene Ontology)	central nervous system neuron axonogenesis GO0021955	enriched	0.0015685	2.80452	0.0015685	0.046159	85	hsa-miR-139-3p; hsa-miR-296-3p; hsa-miR-93-5p; hsa-miR-1827; hsa-miR-29b-3p; hsa-miR-224-5p; hsa-miR-221-3p; hsa-miR-181b-5p; hsa-miR-29a-5p; hsa-miR-760; hsa-miR-4306; hsa-miR-16-5p; hsa-miR-4530; hsa-miR-361-5p; hsa-miR-638; hsa-miR-7-1-3p; hsa-miR-4443; hsa-miR-455-3p; hsa-miR-30a-5p; hsa-miR-23b-3p; hsa-miR-421; hsa-miR-130b-3p; hsa-miR-155-3p; hsa-miR-23a-3p; hsa-miR-574-5p; hsa-miR-148b-3p;…
Annotations derived over miRTarBase (Gene Ontology)	chondrocyte differentiation GO0002062	enriched	0.0015688	2.80443	0.0015688	0.046159	112	hsa-miR-30e-3p; hsa-miR-100-5p; hsa-miR-93-5p; hsa-miR-654-5p; hsa-miR-29b-3p; hsa-miR-221-3p; hsa-miR-181b-5p; hsa-miR-493-5p; hsa-miR-637; hsa-miR-505-3p; hsa-miR-3613-3p; hsa-miR-760; hsa-miR-149-3p; hsa-miR-4487; hsa-miR-664a-3p; hsa-miR-4306; hsa-miR-532-5p; hsa-miR-16-5p; hsa-miR-135b-5p; hsa-miR-5006-3p; hsa-miR-4530; hsa-miR-24-3p; hsa-miR-454-3p; hsa-miR-6133; hsa-miR-3127-5p; hsa-miR-29…
Annotations derived over miRTarBase (Gene Ontology)	lamellipodium assembly GO0030032	enriched	0.0015851	2.79994	0.0015851	0.0465407	98	hsa-miR-6126; hsa-miR-100-5p; hsa-miR-3665; hsa-miR-93-5p; hsa-miR-4455; hsa-miR-1827; hsa-miR-29b-3p; hsa-miR-4763-3p; hsa-miR-224-5p; hsa-miR-221-3p; hsa-miR-3613-3p; hsa-miR-1276; hsa-miR-2467-3p; hsa-miR-1304-3p; hsa-miR-4487; hsa-miR-4306; hsa-miR-16-5p; hsa-miR-5006-3p; hsa-miR-361-5p; hsa-miR-24-3p; hsa-miR-7-1-3p; hsa-miR-6133; hsa-miR-3127-5p; hsa-miR-15a-5p; hsa-miR-146a-5p; hsa-miR-455…
Annotations derived over miRTarBase (Gene Ontology)	response to metal ion GO0010038	enriched	0.0015943	2.79743	0.0015943	0.0467085	48	hsa-miR-3665; hsa-miR-296-3p; hsa-miR-93-5p; hsa-miR-1827; hsa-miR-4763-3p; hsa-miR-493-5p; hsa-miR-505-3p; hsa-miR-2467-3p; hsa-miR-149-3p; hsa-miR-4487; hsa-miR-24-3p; hsa-miR-337-3p; hsa-miR-3150b-3p; hsa-miR-3689b-3p; hsa-miR-30a-5p; hsa-miR-4639-3p; hsa-miR-4284; hsa-miR-4488; hsa-miR-23a-3p; hsa-miR-1228-3p; hsa-miR-148b-3p; hsa-miR-2113; hsa-miR-182-5p; hsa-miR-93-3p; hsa-miR-192-5p; hsa-m…
Annotations derived over miRTarBase (Gene Ontology)	regulation of T cell tolerance induction GO0002664	depleted	0.0015996	2.79599	0.0015996	0.0467085	4	hsa-miR-3135b; hsa-miR-3194-3p; hsa-miR-4302; hsa-miR-4430
Annotations derived over miRTarBase (Gene Ontology)	bone trabecula formation GO0060346	enriched	0.0016008	2.79566	0.0016008	0.0467085	8	hsa-miR-3613-3p; hsa-miR-23c; hsa-miR-23b-3p; hsa-miR-23a-3p; hsa-miR-30d-5p; hsa-miR-149-5p; hsa-miR-4668-5p; hsa-miR-744-5p
Annotations derived over miRTarBase (Gene Ontology)	retinol dehydrogenase activity GO0004745	enriched	0.0016092	2.79339	0.0016092	0.0468571	51	hsa-miR-3665; hsa-miR-93-5p; hsa-miR-1827; hsa-miR-4763-3p; hsa-miR-505-3p; hsa-miR-4507; hsa-miR-149-3p; hsa-miR-361-5p; hsa-miR-24-3p; hsa-miR-454-3p; hsa-let-7b-3p; hsa-miR-337-3p; hsa-miR-3149; hsa-miR-4443; hsa-miR-29b-1-5p; hsa-miR-455-3p; hsa-miR-3689b-3p; hsa-miR-32-3p; hsa-miR-4284; hsa-miR-130b-3p; hsa-miR-3922-5p; hsa-miR-186-5p; hsa-miR-155-5p; hsa-miR-3187-3p; hsa-miR-1976; hsa-miR-3…
Annotations derived over miRTarBase (Gene Ontology)	neuron projection morphogenesis GO0048812	enriched	0.001617	2.79129	0.001617	0.0469879	180	hsa-miR-99b-5p; hsa-miR-4654; hsa-miR-100-5p; hsa-miR-125a-3p; hsa-miR-1224-3p; hsa-miR-296-3p; hsa-miR-93-5p; hsa-miR-3620-5p; hsa-miR-4455; hsa-miR-1827; hsa-miR-4709-3p; hsa-miR-29b-3p; hsa-miR-4763-3p; hsa-miR-221-3p; hsa-miR-181b-5p; hsa-miR-493-5p; hsa-miR-637; hsa-miR-505-3p; hsa-miR-4481; hsa-miR-3613-3p; hsa-miR-5001-5p; hsa-miR-4465; hsa-miR-1276; hsa-miR-2467-3p; hsa-miR-760; hsa-miR-1…
Annotations derived over miRTarBase (Gene Ontology)	dendrite self-avoidance GO0070593	enriched	0.0016382	2.78563	0.0016382	0.0470898	56	hsa-miR-30e-3p; hsa-miR-1183; hsa-miR-93-5p; hsa-miR-1827; hsa-miR-224-5p; hsa-miR-2467-3p; hsa-miR-149-3p; hsa-miR-16-5p; hsa-miR-361-5p; hsa-miR-24-3p; hsa-miR-7-1-3p; hsa-miR-337-3p; hsa-miR-15a-5p; hsa-miR-455-3p; hsa-miR-3689b-3p; hsa-miR-4449; hsa-miR-4639-3p; hsa-miR-4284; hsa-miR-151a-3p; hsa-miR-4796-3p; hsa-miR-30a-3p; hsa-miR-340-5p; hsa-miR-149-5p; hsa-miR-425-5p; hsa-miR-4283; hsa-mi…
Annotations derived over miRTarBase (Gene Ontology)	positive regulation of synaptic transmission GO0050806	enriched	0.0016404	2.78505	0.0016404	0.0470898	43	hsa-miR-30e-3p; hsa-miR-1303; hsa-miR-637; hsa-miR-505-3p; hsa-miR-4516; hsa-miR-3613-3p; hsa-miR-149-3p; hsa-miR-452-5p; hsa-miR-4487; hsa-miR-16-5p; hsa-miR-24-3p; hsa-miR-6133; hsa-miR-15a-5p; hsa-miR-455-3p; hsa-miR-3689b-3p; hsa-miR-421; hsa-miR-30a-3p; hsa-miR-3922-5p; hsa-miR-340-5p; hsa-miR-186-5p; hsa-miR-4668-5p; hsa-miR-1976; hsa-miR-192-5p; hsa-miR-30c-2-3p; hsa-miR-362-3p; hsa-miR-13…
Annotations derived over miRTarBase (Gene Ontology)	translational elongation GO0006414	enriched	0.0016432	2.78431	0.0016432	0.0470898	79	hsa-miR-99b-5p; hsa-miR-100-5p; hsa-miR-1260b; hsa-miR-296-3p; hsa-miR-93-5p; hsa-miR-4455; hsa-miR-1827; hsa-miR-4763-3p; hsa-miR-221-3p; hsa-miR-505-3p; hsa-miR-2467-3p; hsa-miR-1304-3p; hsa-miR-149-3p; hsa-miR-16-5p; hsa-miR-1307-3p; hsa-miR-5006-3p; hsa-miR-24-3p; hsa-miR-7-1-3p; hsa-miR-4780; hsa-miR-96-5p; hsa-miR-3150b-3p; hsa-miR-455-3p; hsa-miR-3689b-3p; hsa-miR-30a-5p; hsa-miR-4639-3p; …
Annotations derived over miRTarBase (Gene Ontology)	cellular response to lithium ion GO0071285	enriched	0.0016479	2.78307	0.0016479	0.0470898	29	hsa-miR-30e-3p; hsa-miR-1303; hsa-miR-1260b; hsa-miR-1827; hsa-miR-224-5p; hsa-miR-221-3p; hsa-miR-149-3p; hsa-miR-452-5p; hsa-miR-24-3p; hsa-let-7b-3p; hsa-miR-30a-5p; hsa-miR-421; hsa-miR-30a-3p; hsa-miR-23a-3p; hsa-miR-148b-3p; hsa-miR-182-5p; hsa-miR-155-5p; hsa-miR-877-5p; hsa-miR-181a-5p; hsa-miR-221-5p; hsa-miR-200b-3p; hsa-miR-429; hsa-miR-193b-3p; hsa-miR-138-5p; hsa-miR-1909-5p; hsa-miR…
Annotations derived over miRTarBase (Gene Ontology)	regulation of NMDA receptor activity GO2000310	enriched	0.0016509	2.78228	0.0016509	0.0470898	69	hsa-miR-125a-3p; hsa-miR-3665; hsa-miR-1260b; hsa-miR-296-3p; hsa-miR-4709-3p; hsa-miR-151a-5p; hsa-miR-181b-5p; hsa-miR-151b; hsa-miR-3613-3p; hsa-miR-3621; hsa-miR-1276; hsa-miR-664b-3p; hsa-miR-1304-3p; hsa-miR-149-3p; hsa-miR-16-5p; hsa-miR-135b-5p; hsa-miR-454-3p; hsa-miR-6133; hsa-miR-337-3p; hsa-miR-15a-5p; hsa-miR-455-3p; hsa-miR-23b-3p; hsa-miR-4488; hsa-miR-130b-3p; hsa-miR-23a-3p; hsa-…
Annotations derived over miRTarBase (Gene Ontology)	synapsis GO0007129	enriched	0.0016534	2.78162	0.0016534	0.0470898	12	hsa-miR-139-3p; hsa-miR-1827; hsa-miR-4306; hsa-miR-96-5p; hsa-miR-3150b-3p; hsa-miR-455-3p; hsa-miR-4668-5p; hsa-miR-4793-5p; hsa-miR-221-5p; hsa-miR-185-5p; hsa-miR-940; hsa-miR-25-5p
Annotations derived over miRTarBase (Gene Ontology)	cell junction GO0030054	enriched	0.0016567	2.78076	0.0016567	0.0470898	306	hsa-miR-30e-3p; hsa-miR-139-3p; hsa-miR-6126; hsa-miR-100-5p; hsa-miR-125a-3p; hsa-miR-1183; hsa-miR-6125; hsa-miR-1224-3p; hsa-miR-3665; hsa-miR-1260b; hsa-miR-296-3p; hsa-miR-93-5p; hsa-miR-654-5p; hsa-miR-27b-5p; hsa-miR-3620-5p; hsa-miR-4455; hsa-miR-1827; hsa-miR-16-2-3p; hsa-miR-29b-3p; hsa-miR-4763-3p; hsa-miR-1268a; hsa-miR-224-5p; hsa-miR-221-3p; hsa-miR-181b-5p; hsa-miR-637; hsa-miR-505…
Annotations derived over miRTarBase (Gene Ontology)	cellular response to amyloid-beta GO1904646	enriched	0.0016641	2.77882	0.0016641	0.0470898	168	hsa-miR-99b-5p; hsa-miR-1231; hsa-miR-100-5p; hsa-miR-125a-3p; hsa-miR-1224-3p; hsa-miR-3665; hsa-miR-1260b; hsa-miR-296-3p; hsa-miR-93-5p; hsa-miR-1827; hsa-miR-4709-3p; hsa-miR-29b-3p; hsa-miR-224-5p; hsa-miR-221-3p; hsa-miR-181b-5p; hsa-miR-505-3p; hsa-miR-3613-3p; hsa-miR-29a-5p; hsa-miR-4465; hsa-miR-1276; hsa-miR-664b-3p; hsa-miR-2467-3p; hsa-miR-149-3p; hsa-miR-3129-3p; hsa-miR-4487; hsa-m…
Annotations derived over miRTarBase (Gene Ontology)	protein tyrosine phosphatase activity GO0004725	enriched	0.001665	2.77859	0.001665	0.0470898	217	hsa-miR-1231; hsa-miR-4654; hsa-miR-100-5p; hsa-miR-125a-3p; hsa-miR-1224-3p; hsa-miR-1303; hsa-miR-1260b; hsa-miR-296-3p; hsa-miR-93-5p; hsa-miR-27b-5p; hsa-miR-4455; hsa-miR-1827; hsa-miR-16-2-3p; hsa-miR-29b-3p; hsa-miR-4763-3p; hsa-miR-1268a; hsa-miR-224-5p; hsa-miR-221-3p; hsa-miR-181b-5p; hsa-miR-493-5p; hsa-miR-505-3p; hsa-miR-4516; hsa-miR-29a-5p; hsa-miR-4507; hsa-miR-1276; hsa-miR-2467-…
Annotations derived over miRTarBase (Gene Ontology)	cellular protein modification process GO0006464	enriched	0.0016663	2.77825	0.0016663	0.0470898	225	hsa-miR-6126; hsa-miR-100-5p; hsa-miR-125a-3p; hsa-miR-1224-3p; hsa-miR-3665; hsa-miR-1303; hsa-miR-1260b; hsa-miR-296-3p; hsa-miR-93-5p; hsa-miR-27b-5p; hsa-miR-3620-5p; hsa-miR-1827; hsa-miR-16-2-3p; hsa-miR-4709-3p; hsa-miR-29b-3p; hsa-miR-151a-5p; hsa-miR-4763-3p; hsa-miR-1268a; hsa-miR-224-5p; hsa-miR-221-3p; hsa-miR-181b-5p; hsa-miR-637; hsa-miR-151b; hsa-miR-505-3p; hsa-miR-3126-5p; hsa-mi…
Annotations derived over miRTarBase (Gene Ontology)	collagen type III trimer GO0005586	enriched	0.0016676	2.77791	0.0016676	0.0470898	4	hsa-miR-29b-3p; hsa-miR-29a-5p; hsa-miR-29b-1-5p; hsa-miR-455-3p
Annotations derived over miRTarBase (Gene Ontology)	rRNA adenine-N6--methyltransferase activity GO0008988	enriched	0.0016676	2.77791	0.0016676	0.0470898	4	hsa-miR-1827; hsa-miR-2467-3p; hsa-miR-4487; hsa-miR-455-3p
Annotations derived over miRTarBase (Gene Ontology)	thrombopoietin receptor activity GO0038164	enriched	0.0016676	2.77791	0.0016676	0.0470898	4	hsa-miR-151a-5p; hsa-miR-4487; hsa-miR-135b-5p; hsa-miR-455-3p
Annotations derived over miRTarBase (Gene Ontology)	establishment of spindle localization GO0051293	enriched	0.0016729	2.77653	0.0016729	0.0470898	5	hsa-miR-221-3p; hsa-miR-96-5p; hsa-miR-455-3p; hsa-miR-382-5p; hsa-miR-149-5p
Annotations derived over miRTarBase (Gene Ontology)	minus-end-directed vesicle transport along microtubule GO0072382	enriched	0.0016729	2.77653	0.0016729	0.0470898	5	hsa-miR-221-3p; hsa-miR-96-5p; hsa-miR-455-3p; hsa-miR-382-5p; hsa-miR-149-5p
Annotations derived over miRTarBase (Gene Ontology)	anaphase-promoting complex binding GO0010997	enriched	0.0016742	2.77619	0.0016742	0.0470898	72	hsa-miR-100-5p; hsa-miR-1224-3p; hsa-miR-3665; hsa-miR-1303; hsa-miR-93-5p; hsa-miR-1827; hsa-miR-29b-3p; hsa-miR-221-3p; hsa-miR-181b-5p; hsa-miR-3613-3p; hsa-miR-29a-5p; hsa-miR-149-3p; hsa-miR-16-5p; hsa-miR-638; hsa-miR-6133; hsa-miR-3149; hsa-miR-4443; hsa-miR-15a-5p; hsa-miR-3150b-3p; hsa-miR-3689b-3p; hsa-miR-32-3p; hsa-miR-23b-3p; hsa-miR-151a-3p; hsa-miR-130b-3p; hsa-miR-155-3p; hsa-miR-…
Annotations derived over miRTarBase (Gene Ontology)	actin filament depolymerization GO0030042	enriched	0.0016838	2.77371	0.0016838	0.0472586	59	hsa-miR-125a-3p; hsa-miR-1303; hsa-miR-93-5p; hsa-miR-1827; hsa-miR-4763-3p; hsa-miR-3613-3p; hsa-miR-149-3p; hsa-miR-452-5p; hsa-miR-4306; hsa-miR-16-5p; hsa-miR-23c; hsa-miR-5006-3p; hsa-miR-454-3p; hsa-miR-4730; hsa-miR-4466; hsa-miR-146a-5p; hsa-miR-3150b-3p; hsa-miR-30a-5p; hsa-miR-32-3p; hsa-miR-23b-3p; hsa-miR-130b-3p; hsa-miR-23a-3p; hsa-miR-3178; hsa-miR-30d-5p; hsa-miR-149-5p; hsa-miR-4…
Annotations derived over miRTarBase (Gene Ontology)	regulation of autophagosome assembly GO2000785	enriched	0.0016948	2.77088	0.0016948	0.0472586	56	hsa-miR-100-5p; hsa-miR-93-5p; hsa-miR-3126-5p; hsa-miR-3926; hsa-miR-1304-3p; hsa-miR-149-3p; hsa-miR-4306; hsa-miR-16-5p; hsa-miR-24-3p; hsa-miR-15a-5p; hsa-miR-3689b-3p; hsa-miR-4284; hsa-miR-130b-3p; hsa-miR-4796-3p; hsa-miR-148b-3p; hsa-miR-31-5p; hsa-miR-149-5p; hsa-miR-155-5p; hsa-miR-877-5p; hsa-miR-22-3p; hsa-miR-4448; hsa-miR-181a-5p; hsa-miR-4418; hsa-miR-221-5p; hsa-miR-4514; hsa-miR-…
Annotations derived over miRTarBase (Gene Ontology)	depurination GO0045007	enriched	0.0016952	2.77078	0.0016952	0.0472586	3	hsa-miR-1260b; hsa-miR-93-5p; hsa-miR-149-3p
Annotations derived over miRTarBase (Gene Ontology)	calcium-dependent phospholipid binding GO0005544	enriched	0.0016962	2.77052	0.0016962	0.0472586	103	hsa-miR-30e-3p; hsa-miR-139-3p; hsa-miR-99b-5p; hsa-miR-296-3p; hsa-miR-4455; hsa-miR-1827; hsa-miR-4763-3p; hsa-miR-221-3p; hsa-miR-493-5p; hsa-miR-505-3p; hsa-miR-4481; hsa-miR-4516; hsa-miR-3613-3p; hsa-miR-3926; hsa-miR-3129-3p; hsa-miR-4487; hsa-miR-4306; hsa-miR-532-5p; hsa-miR-16-5p; hsa-miR-5006-3p; hsa-miR-24-3p; hsa-miR-593-3p; hsa-miR-7-1-3p; hsa-let-7b-3p; hsa-miR-6133; hsa-miR-4466; …
Annotations derived over miRTarBase (Gene Ontology)	virus receptor activity GO0001618	enriched	0.0016987	2.76988	0.0016987	0.0472586	40	hsa-miR-6126; hsa-miR-6125; hsa-miR-1260b; hsa-miR-1827; hsa-miR-29b-3p; hsa-miR-4465; hsa-miR-1276; hsa-miR-2467-3p; hsa-miR-1304-3p; hsa-miR-149-3p; hsa-miR-664a-3p; hsa-miR-532-5p; hsa-miR-16-5p; hsa-miR-337-3p; hsa-miR-455-3p; hsa-miR-148b-3p; hsa-miR-340-5p; hsa-miR-382-5p; hsa-miR-186-5p; hsa-miR-532-3p; hsa-miR-4668-5p; hsa-miR-155-5p; hsa-miR-5100; hsa-miR-320b; hsa-miR-130b-5p; hsa-miR-1…
Annotations derived over miRTarBase (Gene Ontology)	lateral element GO0000800	enriched	0.0017059	2.76805	0.0017059	0.0472586	50	hsa-miR-125a-3p; hsa-miR-1224-3p; hsa-miR-4763-3p; hsa-miR-221-3p; hsa-miR-3926; hsa-miR-4465; hsa-miR-149-3p; hsa-miR-4487; hsa-miR-16-5p; hsa-miR-24-3p; hsa-miR-3149; hsa-miR-96-5p; hsa-miR-15a-5p; hsa-miR-146a-5p; hsa-miR-455-3p; hsa-miR-3689b-3p; hsa-miR-23b-3p; hsa-miR-1228-3p; hsa-miR-186-5p; hsa-miR-155-5p; hsa-miR-4726-3p; hsa-miR-181a-5p; hsa-miR-1976; hsa-miR-192-5p; hsa-miR-212-3p; hsa…
Annotations derived over miRTarBase (Gene Ontology)	heart development GO0007507	enriched	0.0017065	2.76789	0.0017065	0.0472586	285	hsa-miR-30e-3p; hsa-miR-139-3p; hsa-miR-6126; hsa-miR-1231; hsa-miR-4654; hsa-miR-125a-3p; hsa-miR-1224-3p; hsa-miR-3665; hsa-miR-1303; hsa-miR-1260b; hsa-miR-296-3p; hsa-miR-93-5p; hsa-miR-654-5p; hsa-miR-4455; hsa-miR-1827; hsa-miR-29b-3p; hsa-miR-151a-5p; hsa-miR-4763-3p; hsa-miR-221-3p; hsa-miR-181b-5p; hsa-miR-493-5p; hsa-miR-637; hsa-miR-505-3p; hsa-miR-4481; hsa-miR-4516; hsa-miR-3126-5p; …
Annotations derived over miRTarBase (Gene Ontology)	calcium ion regulated exocytosis GO0017156	enriched	0.0017087	2.76733	0.0017087	0.0472586	68	hsa-miR-30e-3p; hsa-miR-139-3p; hsa-miR-93-5p; hsa-miR-4455; hsa-miR-1827; hsa-miR-4763-3p; hsa-miR-493-5p; hsa-miR-505-3p; hsa-miR-4481; hsa-miR-4516; hsa-miR-3926; hsa-miR-29a-5p; hsa-miR-3129-3p; hsa-miR-4487; hsa-miR-4306; hsa-miR-16-5p; hsa-miR-5006-3p; hsa-miR-593-3p; hsa-let-7b-3p; hsa-miR-15a-5p; hsa-miR-146a-5p; hsa-miR-3150b-3p; hsa-miR-455-3p; hsa-miR-30a-5p; hsa-miR-421; hsa-miR-4796-…
Annotations derived over miRTarBase (Gene Ontology)	positive regulation of histone H4-K20 methylation GO0070512	enriched	0.0017132	2.76619	0.0017132	0.0472586	14	hsa-miR-125a-3p; hsa-miR-4465; hsa-miR-16-5p; hsa-miR-24-3p; hsa-miR-15a-5p; hsa-miR-146a-5p; hsa-miR-186-5p; hsa-miR-4726-3p; hsa-miR-181a-5p; hsa-miR-192-5p; hsa-miR-212-3p; hsa-miR-484; hsa-miR-193b-3p; hsa-miR-99b-3p
Annotations derived over miRTarBase (Gene Ontology)	positive regulation of phospholipase activity GO0010518	enriched	0.001714	2.76599	0.001714	0.0472586	42	hsa-miR-100-5p; hsa-miR-1183; hsa-miR-3665; hsa-miR-296-3p; hsa-miR-93-5p; hsa-miR-181b-5p; hsa-miR-493-5p; hsa-miR-2467-3p; hsa-miR-1304-3p; hsa-miR-149-3p; hsa-miR-4487; hsa-miR-4306; hsa-miR-16-5p; hsa-miR-1307-3p; hsa-miR-4530; hsa-miR-24-3p; hsa-miR-6133; hsa-miR-4284; hsa-miR-421; hsa-miR-186-5p; hsa-miR-149-5p; hsa-miR-4668-5p; hsa-miR-425-5p; hsa-miR-4725-5p; hsa-miR-200b-3p; hsa-miR-331-…
Annotations derived over miRTarBase (Gene Ontology)	transport vesicle GO0030133	enriched	0.0017173	2.76515	0.0017173	0.0472586	226	hsa-miR-30e-3p; hsa-miR-1231; hsa-miR-100-5p; hsa-miR-125a-3p; hsa-miR-1183; hsa-miR-1224-3p; hsa-miR-3665; hsa-miR-1303; hsa-miR-1260b; hsa-miR-296-3p; hsa-miR-93-5p; hsa-miR-4455; hsa-miR-1827; hsa-miR-4709-3p; hsa-miR-4763-3p; hsa-miR-1268a; hsa-miR-3940-3p; hsa-miR-224-5p; hsa-miR-221-3p; hsa-miR-181b-5p; hsa-miR-637; hsa-miR-138-1-3p; hsa-miR-4516; hsa-miR-3126-5p; hsa-miR-3613-3p; hsa-miR-3…
Annotations derived over miRTarBase (Gene Ontology)	ATPase activity GO0016887	enriched	0.0017243	2.76339	0.0017243	0.0472777	329	hsa-miR-30e-3p; hsa-miR-139-3p; hsa-miR-6126; hsa-miR-99b-5p; hsa-miR-1231; hsa-miR-4654; hsa-miR-100-5p; hsa-miR-125a-3p; hsa-miR-1224-3p; hsa-miR-3665; hsa-miR-1303; hsa-miR-1260b; hsa-miR-296-3p; hsa-miR-93-5p; hsa-miR-27b-5p; hsa-miR-3620-5p; hsa-miR-4455; hsa-miR-1827; hsa-miR-4709-3p; hsa-miR-29b-3p; hsa-miR-151a-5p; hsa-miR-4763-3p; hsa-miR-224-5p; hsa-miR-221-3p; hsa-miR-181b-5p; hsa-miR-…
Annotations derived over miRTarBase (Gene Ontology)	early endosome membrane GO0031901	enriched	0.0017247	2.76329	0.0017247	0.0472777	233	hsa-miR-30e-3p; hsa-miR-139-3p; hsa-miR-6126; hsa-miR-1231; hsa-miR-4654; hsa-miR-100-5p; hsa-miR-1224-3p; hsa-miR-3665; hsa-miR-1303; hsa-miR-1260b; hsa-miR-296-3p; hsa-miR-93-5p; hsa-miR-27b-5p; hsa-miR-1827; hsa-miR-16-2-3p; hsa-miR-29b-3p; hsa-miR-151a-5p; hsa-miR-4763-3p; hsa-miR-1268a; hsa-miR-224-5p; hsa-miR-221-3p; hsa-miR-493-5p; hsa-miR-505-3p; hsa-miR-3126-5p; hsa-miR-3613-3p; hsa-miR-…
Annotations derived over miRTarBase (Gene Ontology)	positive regulation of protein export from nucleus GO0046827	enriched	0.0017294	2.7621	0.0017294	0.0473146	108	hsa-miR-30e-3p; hsa-miR-100-5p; hsa-miR-93-5p; hsa-miR-29b-3p; hsa-miR-151a-5p; hsa-miR-4763-3p; hsa-miR-224-5p; hsa-miR-221-3p; hsa-miR-493-5p; hsa-miR-505-3p; hsa-miR-4516; hsa-miR-3613-3p; hsa-miR-29a-5p; hsa-miR-4465; hsa-miR-664b-3p; hsa-miR-760; hsa-miR-1304-3p; hsa-miR-149-3p; hsa-miR-378g; hsa-miR-664a-3p; hsa-miR-4306; hsa-miR-16-5p; hsa-miR-5006-3p; hsa-miR-24-3p; hsa-miR-454-3p; hsa-mi…
Annotations derived over miRTarBase (Gene Ontology)	response to peptidoglycan GO0032494	enriched	0.0017356	2.76055	0.0017356	0.047326	24	hsa-miR-6126; hsa-miR-125a-3p; hsa-miR-149-3p; hsa-miR-16-5p; hsa-miR-24-3p; hsa-miR-4466; hsa-miR-146a-5p; hsa-miR-3689b-3p; hsa-miR-4284; hsa-miR-155-3p; hsa-miR-3178; hsa-miR-149-5p; hsa-miR-155-5p; hsa-miR-22-3p; hsa-miR-30c-2-3p; hsa-miR-4514; hsa-miR-3689a-3p; hsa-miR-4505; hsa-miR-4508; hsa-miR-940; hsa-miR-107; hsa-miR-4486; hsa-miR-764; hsa-miR-4673
Annotations derived over miRTarBase (Gene Ontology)	RNA polymerase II C-terminal domain binding GO0099122	enriched	0.0017372	2.76015	0.0017372	0.047326	32	hsa-miR-30e-3p; hsa-miR-4654; hsa-miR-4516; hsa-miR-3613-3p; hsa-miR-2467-3p; hsa-miR-5006-3p; hsa-let-7b-3p; hsa-miR-4265; hsa-miR-455-3p; hsa-miR-30a-5p; hsa-miR-30a-3p; hsa-miR-1228-3p; hsa-miR-584-3p; hsa-miR-2113; hsa-miR-186-5p; hsa-miR-149-5p; hsa-miR-5100; hsa-miR-2110; hsa-miR-30c-2-3p; hsa-miR-551b-5p; hsa-miR-362-3p; hsa-miR-484; hsa-miR-320e; hsa-miR-493-3p; hsa-miR-103a-3p; hsa-miR-1…
Annotations derived over miRTarBase (Gene Ontology)	brown fat cell differentiation GO0050873	enriched	0.00174	2.75945	0.00174	0.047326	29	hsa-miR-221-3p; hsa-miR-4481; hsa-miR-149-3p; hsa-miR-24-3p; hsa-miR-96-5p; hsa-miR-3689b-3p; hsa-miR-32-3p; hsa-miR-4284; hsa-miR-421; hsa-miR-130b-3p; hsa-miR-23a-3p; hsa-miR-4526; hsa-miR-186-5p; hsa-miR-4668-5p; hsa-miR-363-5p; hsa-miR-30c-2-3p; hsa-miR-663a; hsa-miR-362-3p; hsa-miR-3689a-3p; hsa-miR-3180-3p; hsa-miR-346; hsa-miR-140-3p; hsa-miR-130a-3p; hsa-miR-107; hsa-miR-4286; hsa-miR-101…
Annotations derived over miRTarBase (Gene Ontology)	GTP-dependent protein binding GO0030742	enriched	0.001744	2.75845	0.001744	0.0473452	82	hsa-miR-4654; hsa-miR-93-5p; hsa-miR-4455; hsa-miR-16-2-3p; hsa-miR-221-3p; hsa-miR-760; hsa-miR-149-3p; hsa-miR-4487; hsa-miR-4306; hsa-miR-454-3p; hsa-miR-6133; hsa-miR-96-5p; hsa-miR-4443; hsa-miR-3689b-3p; hsa-miR-30a-5p; hsa-miR-23b-3p; hsa-miR-421; hsa-miR-130b-3p; hsa-miR-4796-3p; hsa-miR-1228-3p; hsa-miR-574-5p; hsa-miR-148b-3p; hsa-miR-31-5p; hsa-miR-340-5p; hsa-miR-186-5p; hsa-miR-532-3…
Annotations derived over miRTarBase (Gene Ontology)	negative regulation of mitochondrial membrane permeability involved in apoptotic process GO1902109	enriched	0.0017584	2.75488	0.0017584	0.0476426	13	hsa-miR-1224-3p; hsa-miR-149-3p; hsa-miR-24-3p; hsa-miR-3689b-3p; hsa-miR-4284; hsa-miR-186-5p; hsa-miR-155-5p; hsa-miR-1976; hsa-miR-30c-2-3p; hsa-miR-3689a-3p; hsa-miR-1909-3p; hsa-miR-6132; hsa-miR-140-3p
Annotations derived over miRTarBase (Gene Ontology)	response to glucose GO0009749	enriched	0.001763	2.75375	0.001763	0.0476768	86	hsa-miR-30e-3p; hsa-miR-125a-3p; hsa-miR-3665; hsa-miR-93-5p; hsa-miR-1827; hsa-miR-493-5p; hsa-miR-505-3p; hsa-miR-3613-3p; hsa-miR-2467-3p; hsa-miR-760; hsa-miR-149-3p; hsa-miR-4326; hsa-miR-4306; hsa-miR-16-5p; hsa-miR-5006-3p; hsa-miR-24-3p; hsa-miR-454-3p; hsa-miR-7-1-3p; hsa-miR-3149; hsa-miR-29b-1-5p; hsa-miR-15a-5p; hsa-miR-455-3p; hsa-miR-3689b-3p; hsa-miR-30a-5p; hsa-miR-32-3p; hsa-miR-…
Annotations derived over miRTarBase (Gene Ontology)	phosphatidylglycerol acyl-chain remodeling GO0036148	enriched	0.0017822	2.74904	0.0017822	0.0477091	60	hsa-miR-99b-5p; hsa-miR-93-5p; hsa-miR-1827; hsa-miR-4763-3p; hsa-miR-181b-5p; hsa-miR-3613-3p; hsa-miR-2467-3p; hsa-miR-1304-3p; hsa-miR-149-3p; hsa-miR-23c; hsa-miR-24-3p; hsa-miR-454-3p; hsa-miR-7-1-3p; hsa-miR-15a-5p; hsa-miR-3689b-3p; hsa-miR-30a-5p; hsa-miR-23b-3p; hsa-miR-4284; hsa-miR-130b-3p; hsa-miR-23a-3p; hsa-miR-1228-3p; hsa-miR-148b-3p; hsa-miR-30d-5p; hsa-miR-340-5p; hsa-miR-186-5p…
Annotations derived over miRTarBase (Gene Ontology)	embryonic axis specification GO0000578	enriched	0.0017869	2.7479	0.0017869	0.0477091	20	hsa-miR-505-3p; hsa-miR-149-3p; hsa-miR-664a-3p; hsa-miR-24-3p; hsa-miR-7-1-3p; hsa-let-7b-3p; hsa-miR-4284; hsa-miR-23a-3p; hsa-miR-574-5p; hsa-miR-148b-3p; hsa-miR-3178; hsa-miR-149-5p; hsa-miR-22-3p; hsa-miR-192-5p; hsa-miR-362-3p; hsa-miR-200b-3p; hsa-miR-101-3p; hsa-miR-4486; hsa-miR-572; hsa-miR-497-5p
Annotations derived over miRTarBase (Gene Ontology)	negative regulation of transporter activity GO0032410	enriched	0.0017869	2.7479	0.0017869	0.0477091	20	hsa-miR-1268a; hsa-miR-221-3p; hsa-miR-637; hsa-miR-664b-3p; hsa-miR-760; hsa-miR-30a-5p; hsa-miR-23b-3p; hsa-miR-4488; hsa-miR-574-5p; hsa-miR-31-5p; hsa-miR-93-3p; hsa-miR-192-5p; hsa-miR-551b-5p; hsa-miR-378a-3p; hsa-miR-362-3p; hsa-miR-377-3p; hsa-miR-4731-5p; hsa-miR-324-5p; hsa-miR-15b-5p; hsa-miR-19b-3p
Annotations derived over miRTarBase (Gene Ontology)	non-sequence-specific DNA binding, bending GO0044378	enriched	0.0017869	2.7479	0.0017869	0.0477091	20	hsa-miR-100-5p; hsa-miR-93-5p; hsa-miR-3613-3p; hsa-miR-4487; hsa-miR-23c; hsa-miR-135b-5p; hsa-miR-24-3p; hsa-let-7b-3p; hsa-miR-23b-3p; hsa-miR-4796-3p; hsa-miR-23a-3p; hsa-miR-1228-3p; hsa-miR-155-5p; hsa-miR-181a-5p; hsa-miR-362-3p; hsa-miR-106b-5p; hsa-let-7a-2-3p; hsa-miR-3609; hsa-let-7g-3p; hsa-miR-222-3p
Annotations derived over miRTarBase (Gene Ontology)	positive regulation of megakaryocyte differentiation GO0045654	enriched	0.0017869	2.7479	0.0017869	0.0477091	20	hsa-miR-93-5p; hsa-miR-3613-3p; hsa-miR-4487; hsa-miR-23c; hsa-miR-135b-5p; hsa-miR-24-3p; hsa-miR-593-3p; hsa-let-7b-3p; hsa-miR-23b-3p; hsa-miR-4796-3p; hsa-miR-23a-3p; hsa-miR-1228-3p; hsa-miR-181a-5p; hsa-miR-2110; hsa-miR-362-3p; hsa-miR-106b-5p; hsa-let-7a-2-3p; hsa-miR-3609; hsa-let-7g-3p; hsa-miR-4734
Annotations derived over miRTarBase (Gene Ontology)	cardiac muscle fiber development GO0048739	enriched	0.0017883	2.74756	0.0017883	0.0477091	50	hsa-miR-125a-3p; hsa-miR-3665; hsa-miR-296-3p; hsa-miR-93-5p; hsa-miR-660-5p; hsa-miR-29b-3p; hsa-miR-4481; hsa-miR-3126-5p; hsa-miR-2467-3p; hsa-miR-149-3p; hsa-miR-16-5p; hsa-miR-361-5p; hsa-miR-454-3p; hsa-miR-593-3p; hsa-miR-7-1-3p; hsa-let-7b-3p; hsa-miR-15a-5p; hsa-miR-455-3p; hsa-miR-3689b-3p; hsa-miR-4488; hsa-miR-130b-3p; hsa-miR-148b-3p; hsa-miR-186-5p; hsa-miR-363-5p; hsa-miR-30c-2-3p;…
Annotations derived over miRTarBase (Gene Ontology)	protein phosphatase inhibitor activity GO0004864	enriched	0.0017896	2.74724	0.0017896	0.0477091	82	hsa-miR-30e-3p; hsa-miR-100-5p; hsa-miR-1183; hsa-miR-1224-3p; hsa-miR-1260b; hsa-miR-296-3p; hsa-miR-93-5p; hsa-miR-1827; hsa-miR-637; hsa-miR-4516; hsa-miR-1276; hsa-miR-2467-3p; hsa-miR-1304-3p; hsa-miR-149-3p; hsa-miR-16-5p; hsa-miR-23c; hsa-miR-1307-3p; hsa-miR-4530; hsa-miR-7-1-3p; hsa-miR-6133; hsa-miR-3149; hsa-miR-96-5p; hsa-miR-29b-1-5p; hsa-miR-15a-5p; hsa-miR-455-3p; hsa-miR-30a-5p; h…
Annotations derived over miRTarBase (Gene Ontology)	tau protein binding GO0048156	enriched	0.0017914	2.74681	0.0017914	0.0477091	183	hsa-miR-30e-3p; hsa-miR-99b-5p; hsa-miR-100-5p; hsa-miR-125a-3p; hsa-miR-1303; hsa-miR-296-3p; hsa-miR-93-5p; hsa-miR-27b-5p; hsa-miR-4455; hsa-miR-1827; hsa-miR-16-2-3p; hsa-miR-29b-3p; hsa-miR-4763-3p; hsa-miR-224-5p; hsa-miR-221-3p; hsa-miR-181b-5p; hsa-miR-493-5p; hsa-miR-637; hsa-miR-505-3p; hsa-miR-138-1-3p; hsa-miR-4481; hsa-miR-4516; hsa-miR-3613-3p; hsa-miR-29a-5p; hsa-miR-4465; hsa-miR-…
Annotations derived over miRTarBase (Gene Ontology)	nicotinamide riboside catabolic process GO0006738	enriched	0.0018069	2.74307	0.0018069	0.0480295	13	hsa-miR-125a-3p; hsa-miR-550b-3p; hsa-miR-16-5p; hsa-miR-23c; hsa-miR-23b-3p; hsa-miR-421; hsa-miR-23a-3p; hsa-miR-574-5p; hsa-miR-186-5p; hsa-miR-155-5p; hsa-miR-3135b; hsa-miR-147a; hsa-miR-4430
Annotations derived over miRTarBase (Gene Ontology)	positive regulation of secretion GO0051047	enriched	0.0018181	2.74038	0.0018181	0.0480603	10	hsa-miR-100-5p; hsa-miR-221-3p; hsa-miR-505-3p; hsa-miR-593-3p; hsa-miR-148b-3p; hsa-miR-340-5p; hsa-miR-2110; hsa-miR-551b-5p; hsa-miR-362-3p; hsa-miR-4734
Annotations derived over miRTarBase (Gene Ontology)	regulation of somatic stem cell population maintenance GO1904672	enriched	0.0018197	2.74	0.0018197	0.0480603	36	hsa-miR-30e-3p; hsa-miR-125a-3p; hsa-miR-93-5p; hsa-miR-1827; hsa-miR-16-2-3p; hsa-miR-29b-3p; hsa-miR-151a-5p; hsa-miR-181b-5p; hsa-miR-16-5p; hsa-miR-135b-5p; hsa-miR-24-3p; hsa-miR-455-3p; hsa-miR-30a-3p; hsa-miR-23a-3p; hsa-miR-30d-5p; hsa-miR-186-5p; hsa-miR-4668-5p; hsa-miR-155-5p; hsa-miR-4647; hsa-miR-378a-3p; hsa-miR-212-3p; hsa-miR-320b; hsa-miR-429; hsa-miR-744-5p; hsa-miR-106b-5p; hsa…
Annotations derived over miRTarBase (Gene Ontology)	ubiquitin-ubiquitin ligase activity GO0034450	enriched	0.0018221	2.73943	0.0018221	0.0480603	45	hsa-miR-4654; hsa-miR-100-5p; hsa-miR-296-3p; hsa-miR-93-5p; hsa-miR-660-5p; hsa-miR-29b-3p; hsa-miR-151a-5p; hsa-miR-224-5p; hsa-miR-637; hsa-miR-505-3p; hsa-miR-3926; hsa-miR-16-5p; hsa-miR-24-3p; hsa-miR-15a-5p; hsa-miR-4265; hsa-miR-30a-5p; hsa-miR-4639-3p; hsa-miR-32-3p; hsa-miR-155-3p; hsa-miR-31-5p; hsa-miR-340-5p; hsa-miR-186-5p; hsa-miR-4668-5p; hsa-miR-155-5p; hsa-miR-22-3p; hsa-miR-192…
Annotations derived over miRTarBase (Gene Ontology)	proximal promoter sequence-specific DNA binding GO0000987	enriched	0.0018248	2.73878	0.0018248	0.0480603	170	hsa-miR-139-3p; hsa-miR-6126; hsa-miR-99b-5p; hsa-miR-100-5p; hsa-miR-125a-3p; hsa-miR-1260b; hsa-miR-296-3p; hsa-miR-93-5p; hsa-miR-27b-5p; hsa-miR-550b-3p; hsa-miR-660-5p; hsa-miR-1827; hsa-miR-29b-3p; hsa-miR-4763-3p; hsa-miR-224-5p; hsa-miR-221-3p; hsa-miR-181b-5p; hsa-miR-138-1-3p; hsa-miR-4481; hsa-miR-3613-3p; hsa-miR-4465; hsa-miR-2467-3p; hsa-miR-1304-3p; hsa-miR-149-3p; hsa-miR-452-5p; …
Annotations derived over miRTarBase (Gene Ontology)	immunological synapse GO0001772	enriched	0.0018252	2.73869	0.0018252	0.0480603	105	hsa-miR-30e-3p; hsa-miR-6126; hsa-miR-125a-3p; hsa-miR-1183; hsa-miR-1224-3p; hsa-miR-1303; hsa-miR-1260b; hsa-miR-93-5p; hsa-miR-27b-5p; hsa-miR-1827; hsa-miR-224-5p; hsa-miR-221-3p; hsa-miR-181b-5p; hsa-miR-505-3p; hsa-miR-4481; hsa-miR-3126-5p; hsa-miR-4465; hsa-miR-2467-3p; hsa-miR-760; hsa-miR-149-3p; hsa-miR-15b-3p; hsa-miR-16-5p; hsa-miR-361-5p; hsa-miR-24-3p; hsa-miR-6133; hsa-miR-3149; h…
Annotations derived over miRTarBase (Gene Ontology)	positive regulation of MAPK cascade GO0043410	enriched	0.001833	2.73684	0.001833	0.0480883	246	hsa-miR-30e-3p; hsa-miR-99b-5p; hsa-miR-100-5p; hsa-miR-125a-3p; hsa-miR-1183; hsa-miR-1224-3p; hsa-miR-3665; hsa-miR-1303; hsa-miR-296-3p; hsa-miR-93-5p; hsa-miR-654-5p; hsa-miR-27b-5p; hsa-miR-4455; hsa-miR-1827; hsa-miR-29b-3p; hsa-miR-151a-5p; hsa-miR-4763-3p; hsa-miR-1268a; hsa-miR-224-5p; hsa-miR-221-3p; hsa-miR-181b-5p; hsa-miR-637; hsa-miR-151b; hsa-miR-505-3p; hsa-miR-3613-3p; hsa-miR-50…
Annotations derived over miRTarBase (Gene Ontology)	U2-type catalytic step 1 spliceosome GO0071006	enriched	0.0018342	2.73655	0.0018342	0.0480883	66	hsa-miR-139-3p; hsa-miR-99b-5p; hsa-miR-1224-3p; hsa-miR-296-3p; hsa-miR-93-5p; hsa-miR-550b-3p; hsa-miR-151a-5p; hsa-miR-505-3p; hsa-miR-4507; hsa-miR-1304-3p; hsa-miR-149-3p; hsa-miR-16-5p; hsa-miR-361-5p; hsa-miR-24-3p; hsa-miR-96-5p; hsa-miR-3150b-3p; hsa-miR-3689b-3p; hsa-miR-30a-5p; hsa-miR-4639-3p; hsa-miR-4284; hsa-miR-421; hsa-miR-148b-3p; hsa-miR-3178; hsa-miR-340-5p; hsa-miR-186-5p; hs…
Annotations derived over miRTarBase (Gene Ontology)	positive regulation of transcription by RNA polymerase III GO0045945	enriched	0.0018387	2.73549	0.0018387	0.0480883	47	hsa-miR-99b-5p; hsa-miR-100-5p; hsa-miR-654-5p; hsa-miR-1827; hsa-miR-16-2-3p; hsa-miR-224-5p; hsa-miR-181b-5p; hsa-miR-637; hsa-miR-3926; hsa-miR-2467-3p; hsa-miR-149-3p; hsa-miR-16-5p; hsa-miR-361-5p; hsa-miR-24-3p; hsa-miR-7-1-3p; hsa-miR-3149; hsa-miR-4443; hsa-miR-455-3p; hsa-miR-625-5p; hsa-miR-31-5p; hsa-miR-186-5p; hsa-miR-4668-5p; hsa-miR-155-5p; hsa-miR-877-5p; hsa-miR-193a-5p; hsa-miR-…
Annotations derived over miRTarBase (Gene Ontology)	symmetric, GABA-ergic, inhibitory synapse GO0098983	enriched	0.0018399	2.73521	0.0018399	0.0480883	21	hsa-miR-139-3p; hsa-miR-550b-3p; hsa-miR-4516; hsa-miR-149-3p; hsa-miR-15b-3p; hsa-miR-23c; hsa-miR-7-1-3p; hsa-miR-6133; hsa-miR-3150b-3p; hsa-miR-23b-3p; hsa-miR-23a-3p; hsa-miR-574-5p; hsa-miR-148b-3p; hsa-miR-378a-3p; hsa-miR-130b-5p; hsa-miR-200b-3p; hsa-miR-429; hsa-miR-4688; hsa-miR-615-5p; hsa-miR-501-3p; hsa-miR-502-3p
Annotations derived over miRTarBase (Gene Ontology)	regulation of proteolysis GO0030162	enriched	0.0018569	2.73121	0.0018569	0.0484416	33	hsa-miR-6125; hsa-miR-93-5p; hsa-miR-4455; hsa-miR-1827; hsa-miR-493-5p; hsa-miR-505-3p; hsa-miR-4516; hsa-miR-3621; hsa-miR-29a-5p; hsa-miR-1276; hsa-miR-16-5p; hsa-miR-5006-3p; hsa-miR-146a-5p; hsa-miR-3150b-3p; hsa-miR-4639-3p; hsa-miR-130b-3p; hsa-miR-574-5p; hsa-miR-3178; hsa-miR-155-5p; hsa-miR-362-3p; hsa-miR-1471; hsa-miR-106b-5p; hsa-miR-324-3p; hsa-miR-324-5p; hsa-miR-4286; hsa-miR-4533…
Annotations derived over miRTarBase (Gene Ontology)	Golgi cisterna membrane GO0032580	enriched	0.0018612	2.73021	0.0018612	0.0484637	38	hsa-miR-93-5p; hsa-miR-181b-5p; hsa-miR-493-5p; hsa-miR-4516; hsa-miR-149-3p; hsa-miR-16-5p; hsa-miR-638; hsa-miR-15a-5p; hsa-miR-455-3p; hsa-miR-3689b-3p; hsa-miR-30a-5p; hsa-miR-4449; hsa-miR-4639-3p; hsa-miR-30d-5p; hsa-miR-532-3p; hsa-miR-4726-3p; hsa-miR-181a-5p; hsa-miR-1976; hsa-miR-93-3p; hsa-miR-192-5p; hsa-miR-378a-3p; hsa-miR-1915-3p; hsa-miR-3689a-3p; hsa-miR-200b-3p; hsa-miR-4722-3p;…
Annotations derived over miRTarBase (Gene Ontology)	ion transmembrane transport GO0034220	enriched	0.001882	2.72538	0.001882	0.0489138	232	hsa-miR-30e-3p; hsa-miR-100-5p; hsa-miR-125a-3p; hsa-miR-1183; hsa-miR-1224-3p; hsa-miR-3665; hsa-miR-1303; hsa-miR-1260b; hsa-miR-93-5p; hsa-miR-654-5p; hsa-miR-27b-5p; hsa-miR-4455; hsa-miR-660-5p; hsa-miR-1827; hsa-miR-16-2-3p; hsa-miR-4709-3p; hsa-miR-29b-3p; hsa-miR-4763-3p; hsa-miR-221-3p; hsa-miR-181b-5p; hsa-miR-493-5p; hsa-miR-505-3p; hsa-miR-138-1-3p; hsa-miR-4481; hsa-miR-3126-5p; hsa-…
Annotations derived over miRTarBase (Gene Ontology)	cytoskeleton-dependent intracellular transport GO0030705	enriched	0.0018897	2.72361	0.0018897	0.049025	120	hsa-miR-139-3p; hsa-miR-125a-3p; hsa-miR-1224-3p; hsa-miR-1260b; hsa-miR-296-3p; hsa-miR-93-5p; hsa-miR-27b-5p; hsa-miR-4455; hsa-miR-1827; hsa-miR-29b-3p; hsa-miR-221-3p; hsa-miR-181b-5p; hsa-miR-493-5p; hsa-miR-505-3p; hsa-miR-3126-5p; hsa-miR-3613-3p; hsa-miR-3926; hsa-miR-2467-3p; hsa-miR-760; hsa-miR-1304-3p; hsa-miR-149-3p; hsa-miR-4326; hsa-miR-452-5p; hsa-miR-4487; hsa-miR-4306; hsa-miR-1…
Annotations derived over miRTarBase (Gene Ontology)	fibroblast growth factor-activated receptor activity GO0005007	enriched	0.0019005	2.72113	0.0019005	0.0492142	35	hsa-miR-100-5p; hsa-miR-3665; hsa-miR-296-3p; hsa-miR-1827; hsa-miR-181b-5p; hsa-miR-1304-3p; hsa-miR-149-3p; hsa-miR-4487; hsa-miR-4306; hsa-miR-16-5p; hsa-miR-1307-3p; hsa-miR-4530; hsa-miR-24-3p; hsa-miR-6133; hsa-miR-15a-5p; hsa-miR-4284; hsa-miR-574-5p; hsa-miR-186-5p; hsa-miR-149-5p; hsa-miR-425-5p; hsa-miR-1909-3p; hsa-miR-744-5p; hsa-miR-185-5p; hsa-miR-3619-5p; hsa-miR-103a-3p; hsa-miR-7…
Annotations derived over miRTarBase (Gene Ontology)	gamma-tubulin complex GO0000930	enriched	0.0019076	2.71951	0.0019076	0.049306	58	hsa-miR-1224-3p; hsa-miR-1260b; hsa-miR-93-5p; hsa-miR-1827; hsa-miR-4763-3p; hsa-miR-1268a; hsa-miR-181b-5p; hsa-miR-4465; hsa-miR-2467-3p; hsa-miR-149-3p; hsa-miR-16-5p; hsa-miR-24-3p; hsa-miR-7-1-3p; hsa-miR-455-3p; hsa-miR-3689b-3p; hsa-miR-23b-3p; hsa-miR-365b-5p; hsa-miR-130b-3p; hsa-miR-155-3p; hsa-miR-23a-3p; hsa-miR-148b-3p; hsa-miR-186-5p; hsa-miR-532-3p; hsa-miR-149-5p; hsa-miR-155-5p;…
Annotations derived over miRTarBase (Gene Ontology)	membrane organization GO0061024	enriched	0.0019285	2.71478	0.0019285	0.0495006	298	hsa-miR-30e-3p; hsa-miR-6126; hsa-miR-99b-5p; hsa-miR-4654; hsa-miR-100-5p; hsa-miR-125a-3p; hsa-miR-1183; hsa-miR-1224-3p; hsa-miR-3665; hsa-miR-1303; hsa-miR-1260b; hsa-miR-296-3p; hsa-miR-93-5p; hsa-miR-654-5p; hsa-miR-27b-5p; hsa-miR-3620-5p; hsa-miR-4455; hsa-miR-660-5p; hsa-miR-1827; hsa-miR-16-2-3p; hsa-miR-29b-3p; hsa-miR-151a-5p; hsa-miR-4763-3p; hsa-miR-224-5p; hsa-miR-221-3p; hsa-miR-1…
Annotations derived over miRTarBase (Gene Ontology)	lymphangiogenesis GO0001946	enriched	0.0019299	2.71447	0.0019299	0.0495006	80	hsa-miR-100-5p; hsa-miR-93-5p; hsa-miR-550b-3p; hsa-miR-1827; hsa-miR-16-2-3p; hsa-miR-4763-3p; hsa-miR-3940-3p; hsa-miR-221-3p; hsa-miR-181b-5p; hsa-miR-637; hsa-miR-4516; hsa-miR-3613-3p; hsa-miR-4507; hsa-miR-6724-5p; hsa-miR-1304-3p; hsa-miR-4326; hsa-miR-452-5p; hsa-miR-23c; hsa-miR-135b-5p; hsa-let-7b-3p; hsa-miR-3149; hsa-miR-4443; hsa-miR-29b-1-5p; hsa-miR-3150b-3p; hsa-miR-4639-3p; hsa-m…
Annotations derived over miRTarBase (Gene Ontology)	response to muramyl dipeptide GO0032495	enriched	0.0019302	2.7144	0.0019302	0.0495006	23	hsa-miR-1183; hsa-miR-16-2-3p; hsa-miR-23c; hsa-miR-24-3p; hsa-miR-454-3p; hsa-miR-4466; hsa-miR-23b-3p; hsa-miR-4284; hsa-miR-130b-3p; hsa-miR-23a-3p; hsa-miR-155-5p; hsa-miR-22-3p; hsa-miR-192-5p; hsa-miR-320b; hsa-miR-320c; hsa-miR-200b-3p; hsa-miR-429; hsa-miR-301a-3p; hsa-miR-183-5p; hsa-miR-130a-3p; hsa-miR-764; hsa-miR-200a-3p; hsa-miR-195-3p
Annotations derived over miRTarBase (Gene Ontology)	metalloendopeptidase activity GO0004222	enriched	0.0019316	2.71408	0.0019316	0.0495006	112	hsa-miR-139-3p; hsa-miR-100-5p; hsa-miR-1303; hsa-miR-296-3p; hsa-miR-93-5p; hsa-miR-27b-5p; hsa-miR-1827; hsa-miR-29b-3p; hsa-miR-221-3p; hsa-miR-181b-5p; hsa-miR-505-3p; hsa-miR-4481; hsa-miR-3126-5p; hsa-miR-3926; hsa-miR-4465; hsa-miR-2467-3p; hsa-miR-760; hsa-miR-1304-3p; hsa-miR-149-3p; hsa-miR-452-5p; hsa-miR-16-5p; hsa-miR-23c; hsa-miR-24-3p; hsa-miR-593-3p; hsa-miR-6133; hsa-miR-337-3p; …
Annotations derived over miRTarBase (Gene Ontology)	beta-catenin-TCF complex GO1990907	enriched	0.0019342	2.7135	0.0019342	0.0495006	59	hsa-miR-1260b; hsa-miR-296-3p; hsa-miR-93-5p; hsa-miR-221-3p; hsa-miR-505-3p; hsa-miR-4481; hsa-miR-4516; hsa-miR-3129-3p; hsa-miR-452-5p; hsa-miR-4306; hsa-miR-16-5p; hsa-miR-4456; hsa-miR-5006-3p; hsa-miR-6133; hsa-miR-3149; hsa-miR-15a-5p; hsa-miR-3150b-3p; hsa-miR-30a-5p; hsa-miR-130b-3p; hsa-miR-30d-5p; hsa-miR-2113; hsa-miR-186-5p; hsa-miR-532-3p; hsa-miR-4668-5p; hsa-miR-155-5p; hsa-miR-31…
Annotations derived over miRTarBase (Gene Ontology)	actin filament bundle assembly GO0051017	enriched	0.0019363	2.71303	0.0019363	0.0495006	153	hsa-miR-139-3p; hsa-miR-125a-3p; hsa-miR-296-3p; hsa-miR-93-5p; hsa-miR-654-5p; hsa-miR-1827; hsa-miR-29b-3p; hsa-miR-4763-3p; hsa-miR-221-3p; hsa-miR-181b-5p; hsa-miR-493-5p; hsa-miR-4481; hsa-miR-3613-3p; hsa-miR-5001-5p; hsa-miR-2467-3p; hsa-miR-760; hsa-miR-1304-3p; hsa-miR-149-3p; hsa-miR-15b-3p; hsa-miR-4306; hsa-miR-16-5p; hsa-miR-4456; hsa-miR-23c; hsa-miR-5006-3p; hsa-miR-4530; hsa-miR-2…
Annotations derived over miRTarBase (Gene Ontology)	protein serinethreonine kinase activity GO0004674	enriched	0.0019456	2.71095	0.0019456	0.0495493	390	hsa-miR-30e-3p; hsa-miR-139-3p; hsa-miR-6126; hsa-miR-99b-5p; hsa-miR-1231; hsa-miR-4654; hsa-miR-100-5p; hsa-miR-125a-3p; hsa-miR-1183; hsa-miR-1224-3p; hsa-miR-3665; hsa-miR-1303; hsa-miR-1260b; hsa-miR-296-3p; hsa-miR-93-5p; hsa-miR-654-5p; hsa-miR-27b-5p; hsa-miR-550b-3p; hsa-miR-4455; hsa-miR-660-5p; hsa-miR-1827; hsa-miR-16-2-3p; hsa-miR-4709-3p; hsa-miR-29b-3p; hsa-miR-151a-5p; hsa-miR-476…
Annotations derived over miRTarBase (Gene Ontology)	protein complex oligomerization GO0051259	enriched	0.0019509	2.70976	0.0019509	0.0495493	145	hsa-miR-30e-3p; hsa-miR-139-3p; hsa-miR-4654; hsa-miR-100-5p; hsa-miR-125a-3p; hsa-miR-1224-3p; hsa-miR-1303; hsa-miR-1260b; hsa-miR-93-5p; hsa-miR-27b-5p; hsa-miR-3620-5p; hsa-miR-4455; hsa-miR-1827; hsa-miR-16-2-3p; hsa-miR-29b-3p; hsa-miR-221-3p; hsa-miR-181b-5p; hsa-miR-493-5p; hsa-miR-505-3p; hsa-miR-4481; hsa-miR-3613-3p; hsa-miR-5001-5p; hsa-miR-29a-5p; hsa-miR-2467-3p; hsa-miR-760; hsa-mi…
Annotations derived over miRTarBase (Gene Ontology)	positive regulation of neuron projection development GO0010976	enriched	0.0019577	2.70825	0.0019577	0.0495493	178	hsa-miR-30e-3p; hsa-miR-125a-3p; hsa-miR-1183; hsa-miR-1224-3p; hsa-miR-3665; hsa-miR-1303; hsa-miR-1260b; hsa-miR-296-3p; hsa-miR-93-5p; hsa-miR-654-5p; hsa-miR-550b-3p; hsa-miR-1827; hsa-miR-4709-3p; hsa-miR-29b-3p; hsa-miR-4763-3p; hsa-miR-1268a; hsa-miR-224-5p; hsa-miR-221-3p; hsa-miR-181b-5p; hsa-miR-637; hsa-miR-4481; hsa-miR-4516; hsa-miR-3126-5p; hsa-miR-3613-3p; hsa-miR-5001-5p; hsa-miR-…
Annotations derived over miRTarBase (Gene Ontology)	positive regulation of wound healing GO0090303	enriched	0.0019684	2.70589	0.0019684	0.0495493	81	hsa-miR-30e-3p; hsa-miR-100-5p; hsa-miR-125a-3p; hsa-miR-654-5p; hsa-miR-27b-5p; hsa-miR-3620-5p; hsa-miR-1827; hsa-miR-29b-3p; hsa-miR-1268a; hsa-miR-221-3p; hsa-miR-4481; hsa-miR-5001-5p; hsa-miR-3926; hsa-miR-2467-3p; hsa-miR-1304-3p; hsa-miR-149-3p; hsa-miR-378g; hsa-miR-4487; hsa-miR-16-5p; hsa-miR-24-3p; hsa-miR-337-3p; hsa-miR-96-5p; hsa-miR-1587; hsa-miR-3127-5p; hsa-miR-15a-5p; hsa-miR-1…
Annotations derived over miRTarBase (Gene Ontology)	frizzled binding GO0005109	enriched	0.0019685	2.70586	0.0019685	0.0495493	118	hsa-miR-30e-3p; hsa-miR-1231; hsa-miR-4654; hsa-miR-125a-3p; hsa-miR-3665; hsa-miR-1260b; hsa-miR-93-5p; hsa-miR-4455; hsa-miR-1827; hsa-miR-29b-3p; hsa-miR-4763-3p; hsa-miR-221-3p; hsa-miR-4516; hsa-miR-3126-5p; hsa-miR-3613-3p; hsa-miR-4507; hsa-miR-2467-3p; hsa-miR-760; hsa-miR-149-3p; hsa-miR-378g; hsa-miR-4487; hsa-miR-664a-3p; hsa-miR-4306; hsa-miR-16-5p; hsa-miR-24-3p; hsa-miR-593-3p; hsa-…
Annotations derived over miRTarBase (Gene Ontology)	transferrin transport GO0033572	enriched	0.0019685	2.70586	0.0019685	0.0495493	118	hsa-miR-30e-3p; hsa-miR-139-3p; hsa-miR-125a-3p; hsa-miR-1183; hsa-miR-296-3p; hsa-miR-93-5p; hsa-miR-1827; hsa-miR-16-2-3p; hsa-miR-4709-3p; hsa-miR-3940-3p; hsa-miR-221-3p; hsa-miR-181b-5p; hsa-miR-138-1-3p; hsa-miR-3613-3p; hsa-miR-3926; hsa-miR-1276; hsa-miR-2467-3p; hsa-miR-760; hsa-miR-149-3p; hsa-miR-4326; hsa-miR-4487; hsa-miR-4306; hsa-miR-16-5p; hsa-miR-4530; hsa-miR-361-5p; hsa-miR-24-…
Annotations derived over miRTarBase (Gene Ontology)	integrin alphav-beta3 complex GO0034683	enriched	0.00197	2.70553	0.00197	0.0495493	9	hsa-miR-149-3p; hsa-miR-24-3p; hsa-miR-3689b-3p; hsa-miR-30a-5p; hsa-miR-4284; hsa-miR-192-5p; hsa-miR-30c-2-3p; hsa-miR-3689a-3p; hsa-miR-17-3p
Annotations derived over miRTarBase (Gene Ontology)	negative regulation of lipoprotein metabolic process GO0050748	enriched	0.00197	2.70553	0.00197	0.0495493	9	hsa-miR-149-3p; hsa-miR-24-3p; hsa-miR-3689b-3p; hsa-miR-30a-5p; hsa-miR-4284; hsa-miR-192-5p; hsa-miR-30c-2-3p; hsa-miR-3689a-3p; hsa-miR-17-3p
Annotations derived over miRTarBase (Gene Ontology)	regulation of serotonin uptake GO0051611	enriched	0.00197	2.70553	0.00197	0.0495493	9	hsa-miR-149-3p; hsa-miR-24-3p; hsa-miR-3689b-3p; hsa-miR-30a-5p; hsa-miR-4284; hsa-miR-192-5p; hsa-miR-30c-2-3p; hsa-miR-3689a-3p; hsa-miR-17-3p
Annotations derived over miRTarBase (Gene Ontology)	positive regulation of type I interferon-mediated signaling pathway GO0060340	enriched	0.0019816	2.70298	0.0019816	0.0495838	39	hsa-miR-1303; hsa-miR-93-5p; hsa-miR-660-5p; hsa-miR-1827; hsa-miR-3613-3p; hsa-miR-2467-3p; hsa-miR-1304-3p; hsa-miR-149-3p; hsa-miR-16-5p; hsa-miR-1307-3p; hsa-miR-24-3p; hsa-miR-454-3p; hsa-miR-146a-5p; hsa-miR-455-3p; hsa-miR-30a-5p; hsa-miR-4284; hsa-miR-130b-3p; hsa-miR-155-3p; hsa-miR-186-5p; hsa-miR-149-5p; hsa-miR-155-5p; hsa-miR-3187-3p; hsa-miR-193a-5p; hsa-miR-192-5p; hsa-miR-4514; hs…
Annotations derived over miRTarBase (Gene Ontology)	anterograde axonal transport GO0008089	enriched	0.0019822	2.70285	0.0019822	0.0495838	131	hsa-miR-100-5p; hsa-miR-1224-3p; hsa-miR-3665; hsa-miR-1260b; hsa-miR-93-5p; hsa-miR-4455; hsa-miR-1827; hsa-miR-16-2-3p; hsa-miR-29b-3p; hsa-miR-1268a; hsa-miR-3940-3p; hsa-miR-221-3p; hsa-miR-181b-5p; hsa-miR-493-5p; hsa-miR-3926; hsa-miR-4465; hsa-miR-2467-3p; hsa-miR-149-3p; hsa-miR-664a-3p; hsa-miR-16-5p; hsa-miR-361-5p; hsa-miR-24-3p; hsa-miR-454-3p; hsa-miR-638; hsa-miR-6133; hsa-miR-4780;…
Annotations derived over miRTarBase (Gene Ontology)	dynein light chain binding GO0045503	enriched	0.0019846	2.70233	0.0019846	0.0495838	40	hsa-miR-1224-3p; hsa-miR-93-5p; hsa-miR-27b-5p; hsa-miR-1827; hsa-miR-221-3p; hsa-miR-3613-3p; hsa-miR-2467-3p; hsa-miR-1304-3p; hsa-miR-149-3p; hsa-miR-3129-3p; hsa-miR-452-5p; hsa-miR-1307-3p; hsa-miR-24-3p; hsa-miR-3689b-3p; hsa-miR-4639-3p; hsa-miR-4284; hsa-miR-3178; hsa-miR-4305; hsa-miR-181a-5p; hsa-miR-192-5p; hsa-miR-212-3p; hsa-let-7d-3p; hsa-miR-3689a-3p; hsa-miR-17-3p; hsa-miR-331-3p;…
Annotations derived over miRTarBase (Gene Ontology)	spermine synthase activity GO0016768	enriched	0.0019855	2.70213	0.0019855	0.0495838	10	hsa-miR-1827; hsa-miR-3613-3p; hsa-miR-2467-3p; hsa-miR-149-3p; hsa-miR-7-1-3p; hsa-miR-455-3p; hsa-miR-3689b-3p; hsa-miR-149-5p; hsa-miR-3689a-3p; hsa-miR-324-3p
Annotations derived over miRTarBase (Gene Ontology)	organelle organization GO0006996	enriched	0.0020034	2.69823	0.0020034	0.0499173	37	hsa-miR-1224-3p; hsa-miR-1260b; hsa-miR-1827; hsa-miR-29a-5p; hsa-miR-4465; hsa-miR-2467-3p; hsa-miR-15b-3p; hsa-miR-16-5p; hsa-miR-24-3p; hsa-miR-4780; hsa-miR-455-3p; hsa-miR-32-3p; hsa-miR-4284; hsa-miR-933; hsa-miR-1228-3p; hsa-miR-574-5p; hsa-miR-382-5p; hsa-miR-155-5p; hsa-miR-877-5p; hsa-miR-4726-3p; hsa-miR-1976; hsa-miR-192-5p; hsa-miR-362-3p; hsa-miR-1915-3p; hsa-miR-4722-3p; hsa-miR-10…
Annotations derived over miRTarBase (Gene Ontology)	integrin alpha5-beta1 complex GO0034674	enriched	0.0020059	2.69769	0.0020059	0.0499173	23	hsa-miR-30e-3p; hsa-miR-6126; hsa-miR-93-5p; hsa-miR-29b-3p; hsa-miR-455-3p; hsa-miR-130b-3p; hsa-miR-4796-3p; hsa-miR-30a-3p; hsa-miR-148b-3p; hsa-miR-31-5p; hsa-miR-186-5p; hsa-miR-192-5p; hsa-miR-221-5p; hsa-miR-769-5p; hsa-miR-484; hsa-miR-17-3p; hsa-miR-106b-5p; hsa-miR-222-5p; hsa-miR-3130-5p; hsa-miR-183-5p; hsa-miR-3609; hsa-miR-205-5p; hsa-miR-3622b-5p
Annotations derived over miRTarBase (Gene Ontology)	translation elongation factor activity GO0003746	enriched	0.0020172	2.69525	0.0020172	0.0500355	90	hsa-miR-99b-5p; hsa-miR-100-5p; hsa-miR-1260b; hsa-miR-296-3p; hsa-miR-93-5p; hsa-miR-4455; hsa-miR-4763-3p; hsa-miR-1268a; hsa-miR-221-3p; hsa-miR-181b-5p; hsa-miR-505-3p; hsa-miR-4481; hsa-miR-4516; hsa-miR-760; hsa-miR-149-3p; hsa-miR-4306; hsa-miR-16-5p; hsa-miR-5006-3p; hsa-miR-24-3p; hsa-miR-7-1-3p; hsa-miR-4780; hsa-miR-96-5p; hsa-miR-3150b-3p; hsa-miR-455-3p; hsa-miR-30a-5p; hsa-miR-23b-3…
Annotations derived over miRTarBase (Gene Ontology)	protein kinase C binding GO0005080	enriched	0.0020178	2.69512	0.0020178	0.0500355	141	hsa-miR-30e-3p; hsa-miR-125a-3p; hsa-miR-1224-3p; hsa-miR-296-3p; hsa-miR-93-5p; hsa-miR-550b-3p; hsa-miR-4455; hsa-miR-1827; hsa-miR-16-2-3p; hsa-miR-29b-3p; hsa-miR-4481; hsa-miR-3613-3p; hsa-miR-5001-5p; hsa-miR-3621; hsa-miR-29a-5p; hsa-miR-1276; hsa-miR-664b-3p; hsa-miR-2467-3p; hsa-miR-760; hsa-miR-1304-3p; hsa-miR-149-3p; hsa-miR-452-5p; hsa-miR-16-5p; hsa-miR-1307-3p; hsa-miR-361-5p; hsa-…
Annotations derived over miRTarBase (Gene Ontology)	regulation of cholesterol efflux GO0010874	enriched	0.0020224	2.69413	0.0020224	0.0500568	14	hsa-miR-1183; hsa-miR-93-5p; hsa-miR-1827; hsa-miR-3613-3p; hsa-miR-2467-3p; hsa-miR-149-3p; hsa-miR-16-5p; hsa-miR-5006-3p; hsa-miR-3689b-3p; hsa-miR-425-5p; hsa-miR-30c-2-3p; hsa-miR-3689a-3p; hsa-miR-106b-5p; hsa-miR-665
Annotations derived over miRTarBase (Gene Ontology)	protein-containing complex assembly GO0065003	enriched	0.0020301	2.69248	0.0020301	0.0500568	274	hsa-miR-30e-3p; hsa-miR-6126; hsa-miR-100-5p; hsa-miR-125a-3p; hsa-miR-1224-3p; hsa-miR-3665; hsa-miR-1303; hsa-miR-1260b; hsa-miR-296-3p; hsa-miR-93-5p; hsa-miR-654-5p; hsa-miR-550b-3p; hsa-miR-4455; hsa-miR-1827; hsa-miR-4709-3p; hsa-miR-29b-3p; hsa-miR-151a-5p; hsa-miR-4763-3p; hsa-miR-224-5p; hsa-miR-221-3p; hsa-miR-181b-5p; hsa-miR-637; hsa-miR-138-1-3p; hsa-miR-4481; hsa-miR-4516; hsa-miR-3…
Annotations derived over miRTarBase (Gene Ontology)	regulation of DNA replication GO0006275	enriched	0.0020388	2.69063	0.0020388	0.0500568	108	hsa-miR-100-5p; hsa-miR-27b-5p; hsa-miR-16-2-3p; hsa-miR-4709-3p; hsa-miR-29b-3p; hsa-miR-493-5p; hsa-miR-637; hsa-miR-505-3p; hsa-miR-3613-3p; hsa-miR-3926; hsa-miR-664b-3p; hsa-miR-6724-5p; hsa-miR-149-3p; hsa-miR-3129-3p; hsa-miR-4487; hsa-miR-4306; hsa-miR-16-5p; hsa-miR-4456; hsa-miR-24-3p; hsa-miR-454-3p; hsa-miR-6133; hsa-miR-3149; hsa-miR-15a-5p; hsa-miR-146a-5p; hsa-miR-455-3p; hsa-miR-3…
Annotations derived over miRTarBase (Gene Ontology)	protein kinase activity GO0004672	enriched	0.002047	2.68888	0.002047	0.0500568	351	hsa-miR-30e-3p; hsa-miR-139-3p; hsa-miR-6126; hsa-miR-99b-5p; hsa-miR-1231; hsa-miR-4654; hsa-miR-100-5p; hsa-miR-125a-3p; hsa-miR-1183; hsa-miR-1224-3p; hsa-miR-3665; hsa-miR-1303; hsa-miR-1260b; hsa-miR-296-3p; hsa-miR-93-5p; hsa-miR-654-5p; hsa-miR-27b-5p; hsa-miR-550b-3p; hsa-miR-3620-5p; hsa-miR-4455; hsa-miR-660-5p; hsa-miR-1827; hsa-miR-16-2-3p; hsa-miR-4709-3p; hsa-miR-29b-3p; hsa-miR-151…
Annotations derived over miRTarBase (Gene Ontology)	protein localization to nuclear envelope GO0090435	enriched	0.0020487	2.68852	0.0020487	0.0500568	34	hsa-miR-100-5p; hsa-miR-6125; hsa-miR-1224-3p; hsa-miR-3665; hsa-miR-1827; hsa-miR-3926; hsa-miR-2467-3p; hsa-miR-149-3p; hsa-miR-16-5p; hsa-miR-24-3p; hsa-let-7b-3p; hsa-miR-3150b-3p; hsa-miR-455-3p; hsa-miR-3689b-3p; hsa-miR-4284; hsa-miR-4668-5p; hsa-miR-340-3p; hsa-miR-155-5p; hsa-miR-877-5p; hsa-miR-22-3p; hsa-miR-30c-2-3p; hsa-miR-648; hsa-miR-3689a-3p; hsa-miR-105-5p; hsa-miR-940; hsa-miR-…
Annotations derived over miRTarBase (Gene Ontology)	positive regulation of nuclear-transcribed mRNA polyA tail shortening GO0060213	enriched	0.0020541	2.68738	0.0020541	0.0500568	152	hsa-miR-6126; hsa-miR-125a-3p; hsa-miR-6125; hsa-miR-3665; hsa-miR-1260b; hsa-miR-93-5p; hsa-miR-654-5p; hsa-miR-1827; hsa-miR-16-2-3p; hsa-miR-29b-3p; hsa-miR-4763-3p; hsa-miR-224-5p; hsa-miR-221-3p; hsa-miR-181b-5p; hsa-miR-505-3p; hsa-miR-4481; hsa-miR-3613-3p; hsa-miR-3926; hsa-miR-4507; hsa-miR-4465; hsa-miR-2467-3p; hsa-miR-149-3p; hsa-miR-4487; hsa-miR-4306; hsa-miR-16-5p; hsa-miR-23c; hsa…
Annotations derived over miRTarBase (Gene Ontology)	chaperone-mediated protein complex assembly GO0051131	enriched	0.0020558	2.68702	0.0020558	0.0500568	89	hsa-miR-125a-3p; hsa-miR-296-3p; hsa-miR-93-5p; hsa-miR-1827; hsa-miR-224-5p; hsa-miR-221-3p; hsa-miR-3613-3p; hsa-miR-3926; hsa-miR-4465; hsa-miR-2467-3p; hsa-miR-760; hsa-miR-16-5p; hsa-miR-4530; hsa-miR-361-5p; hsa-miR-7-1-3p; hsa-miR-337-3p; hsa-miR-3149; hsa-miR-4443; hsa-miR-15a-5p; hsa-miR-146a-5p; hsa-miR-455-3p; hsa-miR-4639-3p; hsa-miR-32-3p; hsa-miR-23b-3p; hsa-miR-421; hsa-miR-4488; h…
Annotations derived over miRTarBase (Gene Ontology)	negative regulation of histone deacetylase activity GO1901726	enriched	0.0020587	2.68641	0.0020587	0.0500568	12	hsa-miR-181b-5p; hsa-miR-1304-3p; hsa-miR-1307-3p; hsa-miR-96-5p; hsa-miR-4284; hsa-miR-149-5p; hsa-miR-182-5p; hsa-miR-181a-5p; hsa-miR-130b-5p; hsa-miR-4634; hsa-miR-517-5p; hsa-miR-1271-5p
Annotations derived over miRTarBase (Gene Ontology)	positive regulation of vascular endothelial growth factor production GO0010575	enriched	0.0020597	2.6862	0.0020597	0.0500568	123	hsa-miR-125a-3p; hsa-miR-1303; hsa-miR-93-5p; hsa-miR-550b-3p; hsa-miR-1827; hsa-miR-29b-3p; hsa-miR-3940-3p; hsa-miR-221-3p; hsa-miR-181b-5p; hsa-miR-138-1-3p; hsa-miR-3613-3p; hsa-miR-4465; hsa-miR-1304-3p; hsa-miR-149-3p; hsa-miR-4326; hsa-miR-4487; hsa-miR-16-5p; hsa-miR-1307-3p; hsa-miR-24-3p; hsa-let-7b-3p; hsa-miR-4443; hsa-miR-29b-1-5p; hsa-miR-15a-5p; hsa-miR-146a-5p; hsa-miR-455-3p; hsa…
Annotations derived over miRTarBase (Gene Ontology)	positive regulation of vascular endothelial growth factor receptor signaling pathway GO0030949	enriched	0.0020619	2.68573	0.0020619	0.0500568	86	hsa-miR-30e-3p; hsa-miR-100-5p; hsa-miR-125a-3p; hsa-miR-93-5p; hsa-miR-550b-3p; hsa-miR-4455; hsa-miR-29b-3p; hsa-miR-221-3p; hsa-miR-138-1-3p; hsa-miR-3126-5p; hsa-miR-3613-3p; hsa-miR-1304-3p; hsa-miR-149-3p; hsa-miR-4487; hsa-miR-16-5p; hsa-miR-361-5p; hsa-miR-24-3p; hsa-miR-454-3p; hsa-miR-7-1-3p; hsa-miR-3149; hsa-miR-15a-5p; hsa-miR-3689b-3p; hsa-miR-30a-5p; hsa-miR-4639-3p; hsa-miR-4284; …
Annotations derived over miRTarBase (Gene Ontology)	Notch receptor processing GO0007220	enriched	0.002069	2.68424	0.002069	0.0500568	27	hsa-miR-654-5p; hsa-miR-181b-5p; hsa-miR-4465; hsa-miR-2467-3p; hsa-miR-16-5p; hsa-miR-23c; hsa-miR-24-3p; hsa-miR-23b-3p; hsa-miR-4284; hsa-miR-23a-3p; hsa-miR-186-5p; hsa-miR-149-5p; hsa-miR-155-5p; hsa-miR-4726-3p; hsa-miR-339-5p; hsa-miR-181a-5p; hsa-miR-93-3p; hsa-miR-30c-2-3p; hsa-miR-769-5p; hsa-miR-4505; hsa-miR-183-5p; hsa-miR-6132; hsa-miR-1321; hsa-miR-935; hsa-miR-3064-5p; hsa-miR-939…
Annotations derived over miRTarBase (Gene Ontology)	positive regulation of protein exit from endoplasmic reticulum GO0070863	enriched	0.0020693	2.68418	0.0020693	0.0500568	76	hsa-miR-6126; hsa-miR-99b-5p; hsa-miR-100-5p; hsa-miR-125a-3p; hsa-miR-3665; hsa-miR-1260b; hsa-miR-93-5p; hsa-miR-27b-5p; hsa-miR-151a-5p; hsa-miR-4763-3p; hsa-miR-181b-5p; hsa-miR-151b; hsa-miR-3126-5p; hsa-miR-149-3p; hsa-miR-4306; hsa-miR-4456; hsa-miR-454-3p; hsa-miR-593-3p; hsa-miR-6133; hsa-miR-3127-5p; hsa-miR-3150b-3p; hsa-miR-455-3p; hsa-miR-3689b-3p; hsa-miR-32-3p; hsa-miR-365b-5p; hsa…
Annotations derived over miRTarBase (Gene Ontology)	positive regulation of dendritic cell antigen processing and presentation GO0002606	enriched	0.0020717	2.68367	0.0020717	0.0500568	8	hsa-miR-5006-3p; hsa-miR-6133; hsa-miR-148b-3p; hsa-miR-182-5p; hsa-miR-339-5p; hsa-miR-192-5p; hsa-miR-320b; hsa-miR-320c
Annotations derived over miRTarBase (Gene Ontology)	spermatid development GO0007286	enriched	0.0020735	2.6833	0.0020735	0.0500568	63	hsa-miR-1224-3p; hsa-miR-1303; hsa-miR-93-5p; hsa-miR-151a-5p; hsa-miR-221-3p; hsa-miR-181b-5p; hsa-miR-151b; hsa-miR-505-3p; hsa-miR-1304-3p; hsa-miR-149-3p; hsa-miR-16-5p; hsa-miR-96-5p; hsa-miR-4443; hsa-miR-3689b-3p; hsa-miR-4639-3p; hsa-miR-421; hsa-miR-1228-3p; hsa-miR-148b-3p; hsa-miR-4526; hsa-miR-382-5p; hsa-miR-532-3p; hsa-miR-149-5p; hsa-miR-301a-5p; hsa-miR-877-5p; hsa-miR-4726-3p; hs…
Annotations derived over miRTarBase (Gene Ontology)	cholesterol biosynthetic process GO0006695	enriched	0.0020736	2.68328	0.0020736	0.0500568	129	hsa-miR-6125; hsa-miR-1224-3p; hsa-miR-1260b; hsa-miR-93-5p; hsa-miR-654-5p; hsa-miR-1827; hsa-miR-4709-3p; hsa-miR-29b-3p; hsa-miR-1268a; hsa-miR-181b-5p; hsa-miR-3126-5p; hsa-miR-3926; hsa-miR-664b-3p; hsa-miR-2467-3p; hsa-miR-760; hsa-miR-1304-3p; hsa-miR-149-3p; hsa-miR-452-5p; hsa-miR-4487; hsa-miR-23c; hsa-miR-135b-5p; hsa-miR-4530; hsa-miR-361-5p; hsa-miR-24-3p; hsa-miR-454-3p; hsa-miR-7-1…
Annotations derived over miRTarBase (Gene Ontology)	L-amino acid transmembrane transporter activity GO0015179	enriched	0.0020758	2.68281	0.0020758	0.0500568	108	hsa-miR-139-3p; hsa-miR-1224-3p; hsa-miR-1260b; hsa-miR-296-3p; hsa-miR-93-5p; hsa-miR-654-5p; hsa-miR-29b-3p; hsa-miR-4481; hsa-miR-4516; hsa-miR-3126-5p; hsa-miR-29a-5p; hsa-miR-6724-5p; hsa-miR-1304-3p; hsa-miR-149-3p; hsa-miR-4306; hsa-miR-16-5p; hsa-miR-1307-3p; hsa-miR-5006-3p; hsa-miR-4530; hsa-miR-6133; hsa-miR-4443; hsa-miR-15a-5p; hsa-miR-3689b-3p; hsa-miR-30a-5p; hsa-miR-4639-3p; hsa-m…
Annotations derived over miRTarBase (Gene Ontology)	90S preribosome GO0030686	enriched	0.0020793	2.68208	0.0020793	0.0500568	58	hsa-miR-30e-3p; hsa-miR-4654; hsa-miR-100-5p; hsa-miR-1224-3p; hsa-miR-1303; hsa-miR-1260b; hsa-miR-654-5p; hsa-miR-1827; hsa-miR-181b-5p; hsa-miR-505-3p; hsa-miR-3613-3p; hsa-miR-4465; hsa-miR-1276; hsa-miR-1304-3p; hsa-miR-16-5p; hsa-miR-5006-3p; hsa-miR-24-3p; hsa-miR-7-1-3p; hsa-miR-3149; hsa-miR-4443; hsa-miR-455-3p; hsa-miR-30a-5p; hsa-miR-4284; hsa-miR-365b-5p; hsa-miR-4796-3p; hsa-miR-30a…
Annotations derived over miRTarBase (Gene Ontology)	generation of precursor metabolites and energy GO0006091	enriched	0.0021051	2.67673	0.0021051	0.0505904	129	hsa-miR-30e-3p; hsa-miR-139-3p; hsa-miR-6126; hsa-miR-125a-3p; hsa-miR-1303; hsa-miR-93-5p; hsa-miR-27b-5p; hsa-miR-550b-3p; hsa-miR-1827; hsa-miR-29b-3p; hsa-miR-151a-5p; hsa-miR-4763-3p; hsa-miR-221-3p; hsa-miR-151b; hsa-miR-3613-3p; hsa-miR-3926; hsa-miR-4465; hsa-miR-1276; hsa-miR-664b-3p; hsa-miR-2467-3p; hsa-miR-1304-3p; hsa-miR-149-3p; hsa-miR-4326; hsa-miR-4487; hsa-miR-16-5p; hsa-miR-361…
Annotations derived over miRTarBase (Gene Ontology)	extracellular transport GO0006858	enriched	0.0021109	2.67553	0.0021109	0.0505904	11	hsa-miR-93-5p; hsa-miR-1268a; hsa-miR-181b-5p; hsa-miR-637; hsa-miR-23b-3p; hsa-miR-4488; hsa-miR-130b-3p; hsa-miR-181a-5p; hsa-miR-331-3p; hsa-miR-106b-5p; hsa-miR-4731-5p
Annotations derived over miRTarBase (Gene Ontology)	R-SMAD binding GO0070412	enriched	0.002115	2.67469	0.002115	0.0505904	116	hsa-miR-1260b; hsa-miR-93-5p; hsa-miR-16-2-3p; hsa-miR-29b-3p; hsa-miR-224-5p; hsa-miR-221-3p; hsa-miR-181b-5p; hsa-miR-493-5p; hsa-miR-505-3p; hsa-miR-3126-5p; hsa-miR-3613-3p; hsa-miR-1276; hsa-miR-760; hsa-miR-149-3p; hsa-miR-452-5p; hsa-miR-664a-3p; hsa-miR-16-5p; hsa-miR-4530; hsa-miR-361-5p; hsa-miR-24-3p; hsa-miR-454-3p; hsa-let-7b-3p; hsa-miR-29b-1-5p; hsa-miR-15a-5p; hsa-miR-146a-5p; hsa…
Annotations derived over miRTarBase (Gene Ontology)	bile acid metabolic process GO0008206	enriched	0.0021184	2.67399	0.0021184	0.0505904	12	hsa-miR-125a-3p; hsa-miR-1183; hsa-miR-296-3p; hsa-miR-24-3p; hsa-miR-455-3p; hsa-miR-32-3p; hsa-miR-4284; hsa-miR-340-5p; hsa-miR-186-5p; hsa-miR-193b-3p; hsa-miR-4533; hsa-miR-1208
Annotations derived over miRTarBase (Gene Ontology)	ATP-binding cassette ABC transporter complex GO0043190	enriched	0.0021197	2.67373	0.0021197	0.0505904	36	hsa-miR-93-5p; hsa-miR-3620-5p; hsa-miR-1827; hsa-miR-4763-3p; hsa-miR-5001-5p; hsa-miR-2467-3p; hsa-miR-149-3p; hsa-miR-4326; hsa-miR-4530; hsa-miR-454-3p; hsa-miR-1587; hsa-miR-455-3p; hsa-miR-3689b-3p; hsa-miR-130b-3p; hsa-miR-4783-5p; hsa-miR-1976; hsa-miR-320b; hsa-miR-130b-5p; hsa-miR-484; hsa-miR-320c; hsa-miR-3689a-3p; hsa-miR-4722-3p; hsa-miR-320e; hsa-miR-320d; hsa-miR-106b-5p; hsa-miR-…
Annotations derived over miRTarBase (Gene Ontology)	export across plasma membrane GO0140115	enriched	0.0021252	2.6726	0.0021252	0.0505904	28	hsa-miR-16-2-3p; hsa-miR-224-5p; hsa-miR-221-3p; hsa-miR-16-5p; hsa-miR-7-1-3p; hsa-let-7b-3p; hsa-miR-23b-3p; hsa-miR-23a-3p; hsa-miR-340-5p; hsa-miR-186-5p; hsa-miR-4668-5p; hsa-miR-155-5p; hsa-miR-339-5p; hsa-miR-181a-5p; hsa-miR-192-5p; hsa-miR-648; hsa-miR-212-3p; hsa-miR-105-5p; hsa-miR-181a-2-3p; hsa-miR-345-5p; hsa-miR-342-3p; hsa-miR-130a-3p; hsa-miR-324-5p; hsa-miR-23a-5p; hsa-miR-508-5…
Annotations derived over miRTarBase (Gene Ontology)	chemokine activity GO0008009	enriched	0.0021292	2.67178	0.0021292	0.0505904	68	hsa-miR-1231; hsa-miR-93-5p; hsa-miR-27b-5p; hsa-miR-221-3p; hsa-miR-181b-5p; hsa-miR-4516; hsa-miR-3126-5p; hsa-miR-149-3p; hsa-miR-532-5p; hsa-miR-24-3p; hsa-miR-454-3p; hsa-miR-593-3p; hsa-miR-96-5p; hsa-miR-15a-5p; hsa-miR-146a-5p; hsa-miR-3150b-3p; hsa-miR-455-3p; hsa-miR-3689b-3p; hsa-miR-30a-5p; hsa-miR-4284; hsa-miR-625-5p; hsa-miR-155-3p; hsa-miR-23a-3p; hsa-miR-1228-3p; hsa-miR-148b-3p;…
Annotations derived over miRTarBase (Gene Ontology)	DNA replication-independent nucleosome assembly GO0006336	enriched	0.0021328	2.67105	0.0021328	0.0505904	81	hsa-miR-100-5p; hsa-miR-1183; hsa-miR-93-5p; hsa-miR-29b-3p; hsa-miR-181b-5p; hsa-miR-493-5p; hsa-miR-505-3p; hsa-miR-3613-3p; hsa-miR-664b-3p; hsa-miR-16-5p; hsa-miR-24-3p; hsa-miR-638; hsa-let-7b-3p; hsa-miR-15a-5p; hsa-miR-3150b-3p; hsa-miR-455-3p; hsa-miR-3689b-3p; hsa-miR-30a-5p; hsa-miR-23b-3p; hsa-miR-4284; hsa-miR-421; hsa-miR-151a-3p; hsa-miR-130b-3p; hsa-miR-4796-3p; hsa-miR-1228-3p; hs…
Annotations derived over miRTarBase (Gene Ontology)	negative regulation of focal adhesion assembly GO0051895	enriched	0.0021362	2.67036	0.0021362	0.0505904	110	hsa-miR-125a-3p; hsa-miR-3665; hsa-miR-93-5p; hsa-miR-1827; hsa-miR-4709-3p; hsa-miR-29b-3p; hsa-miR-221-3p; hsa-miR-181b-5p; hsa-miR-637; hsa-miR-29a-5p; hsa-miR-4507; hsa-miR-664b-3p; hsa-miR-6724-5p; hsa-miR-2467-3p; hsa-miR-378g; hsa-miR-16-5p; hsa-miR-5006-3p; hsa-miR-4530; hsa-miR-454-3p; hsa-miR-638; hsa-miR-7-1-3p; hsa-miR-3149; hsa-miR-3127-5p; hsa-miR-455-3p; hsa-miR-30a-5p; hsa-miR-23b…
Annotations derived over miRTarBase (Gene Ontology)	miRNA mediated inhibition of translation GO0035278	enriched	0.0021375	2.67009	0.0021375	0.0505904	161	hsa-miR-6126; hsa-miR-125a-3p; hsa-miR-6125; hsa-miR-93-5p; hsa-miR-654-5p; hsa-miR-1827; hsa-miR-16-2-3p; hsa-miR-29b-3p; hsa-miR-151a-5p; hsa-miR-4763-3p; hsa-miR-224-5p; hsa-miR-221-3p; hsa-miR-637; hsa-miR-505-3p; hsa-miR-4481; hsa-miR-4516; hsa-miR-3613-3p; hsa-miR-4507; hsa-miR-4465; hsa-miR-1276; hsa-miR-2467-3p; hsa-miR-1304-3p; hsa-miR-149-3p; hsa-miR-4306; hsa-miR-16-5p; hsa-miR-23c; hs…
Annotations derived over miRTarBase (Gene Ontology)	BMP signaling pathway GO0030509	enriched	0.0021432	2.66894	0.0021432	0.0506387	228	hsa-miR-139-3p; hsa-miR-6126; hsa-miR-100-5p; hsa-miR-125a-3p; hsa-miR-1224-3p; hsa-miR-3665; hsa-miR-1260b; hsa-miR-93-5p; hsa-miR-550b-3p; hsa-miR-3620-5p; hsa-miR-1827; hsa-miR-16-2-3p; hsa-miR-29b-3p; hsa-miR-4763-3p; hsa-miR-224-5p; hsa-miR-221-3p; hsa-miR-181b-5p; hsa-miR-637; hsa-miR-505-3p; hsa-miR-3613-3p; hsa-miR-5001-5p; hsa-miR-3926; hsa-miR-29a-5p; hsa-miR-4465; hsa-miR-1276; hsa-miR…
Annotations derived over miRTarBase (Gene Ontology)	positive regulation of vesicle fusion GO0031340	enriched	0.0021483	2.66791	0.0021483	0.0506758	15	hsa-miR-29b-3p; hsa-miR-151a-5p; hsa-miR-221-3p; hsa-miR-151b; hsa-miR-30a-5p; hsa-miR-31-5p; hsa-miR-186-5p; hsa-miR-149-5p; hsa-miR-155-5p; hsa-miR-126-3p; hsa-miR-92b-5p; hsa-miR-744-5p; hsa-miR-3678-5p; hsa-miR-132-3p; hsa-miR-708-5p
Annotations derived over miRTarBase (Gene Ontology)	positive regulation of superoxide anion generation GO0032930	enriched	0.0021539	2.66677	0.0021539	0.0507226	58	hsa-miR-125a-3p; hsa-miR-1224-3p; hsa-miR-93-5p; hsa-miR-29b-3p; hsa-miR-181b-5p; hsa-miR-3926; hsa-miR-1304-3p; hsa-miR-149-3p; hsa-miR-4487; hsa-miR-532-5p; hsa-miR-16-5p; hsa-miR-24-3p; hsa-miR-454-3p; hsa-miR-29b-1-5p; hsa-miR-15a-5p; hsa-miR-146a-5p; hsa-miR-3689b-3p; hsa-miR-4284; hsa-miR-365b-5p; hsa-miR-130b-3p; hsa-miR-4796-3p; hsa-miR-4448; hsa-miR-181a-5p; hsa-miR-1976; hsa-miR-4793-5p…
Annotations derived over miRTarBase (Gene Ontology)	regulation of cell migration GO0030334	enriched	0.0021579	2.66597	0.0021579	0.0507301	244	hsa-miR-30e-3p; hsa-miR-139-3p; hsa-miR-99b-5p; hsa-miR-100-5p; hsa-miR-125a-3p; hsa-miR-3665; hsa-miR-296-3p; hsa-miR-93-5p; hsa-miR-654-5p; hsa-miR-550b-3p; hsa-miR-3620-5p; hsa-miR-1827; hsa-miR-16-2-3p; hsa-miR-4709-3p; hsa-miR-29b-3p; hsa-miR-151a-5p; hsa-miR-4763-3p; hsa-miR-224-5p; hsa-miR-221-3p; hsa-miR-181b-5p; hsa-miR-493-5p; hsa-miR-637; hsa-miR-151b; hsa-miR-4481; hsa-miR-4516; hsa-m…
Annotations derived over miRTarBase (Gene Ontology)	positive regulation of response to cytokine stimulus GO0060760	enriched	0.0021635	2.66484	0.0021635	0.0507392	31	hsa-miR-1303; hsa-miR-93-5p; hsa-miR-29b-3p; hsa-miR-505-3p; hsa-miR-3613-3p; hsa-miR-1304-3p; hsa-miR-149-3p; hsa-miR-16-5p; hsa-miR-1307-3p; hsa-miR-454-3p; hsa-miR-30a-5p; hsa-miR-4284; hsa-miR-421; hsa-miR-130b-3p; hsa-miR-186-5p; hsa-miR-149-5p; hsa-miR-155-5p; hsa-miR-3187-3p; hsa-miR-193a-5p; hsa-miR-93-3p; hsa-miR-106b-5p; hsa-miR-301a-3p; hsa-miR-130a-3p; hsa-miR-4435; hsa-miR-3135b; hsa…
Annotations derived over miRTarBase (Gene Ontology)	negative regulation of protein complex disassembly GO0043242	enriched	0.0021655	2.66444	0.0021655	0.0507392	21	hsa-miR-6126; hsa-miR-149-3p; hsa-miR-452-5p; hsa-miR-16-5p; hsa-miR-24-3p; hsa-miR-3689b-3p; hsa-miR-4284; hsa-miR-155-3p; hsa-miR-3178; hsa-miR-22-3p; hsa-miR-181a-5p; hsa-miR-30c-2-3p; hsa-miR-4514; hsa-miR-3689a-3p; hsa-miR-4505; hsa-miR-4508; hsa-miR-940; hsa-miR-130a-3p; hsa-miR-4486; hsa-miR-187-3p; hsa-miR-4673
Annotations derived over miRTarBase (Gene Ontology)	post-mRNA release spliceosomal complex GO0071014	enriched	0.0021972	2.65813	0.0021972	0.0511714	36	hsa-miR-125a-3p; hsa-miR-93-5p; hsa-miR-151a-5p; hsa-miR-3613-3p; hsa-miR-3926; hsa-miR-4507; hsa-miR-1304-3p; hsa-miR-16-5p; hsa-miR-7-1-3p; hsa-let-7b-3p; hsa-miR-30a-5p; hsa-miR-4639-3p; hsa-miR-421; hsa-miR-1228-3p; hsa-miR-186-5p; hsa-miR-149-5p; hsa-miR-4668-5p; hsa-miR-425-5p; hsa-miR-3187-3p; hsa-miR-551b-5p; hsa-miR-3663-5p; hsa-miR-769-5p; hsa-miR-484; hsa-miR-3194-5p; hsa-miR-331-3p; h…
Annotations derived over miRTarBase (Gene Ontology)	Wnt signaling pathway involved in midbrain dopaminergic neuron differentiation GO1904953	enriched	0.0021986	2.65785	0.0021986	0.0511714	26	hsa-miR-29b-3p; hsa-miR-221-3p; hsa-miR-149-3p; hsa-miR-16-5p; hsa-miR-15a-5p; hsa-miR-30a-5p; hsa-miR-148b-3p; hsa-miR-31-5p; hsa-miR-186-5p; hsa-miR-155-5p; hsa-miR-22-3p; hsa-miR-3187-3p; hsa-miR-181a-5p; hsa-miR-192-5p; hsa-miR-130b-5p; hsa-miR-126-3p; hsa-miR-224-3p; hsa-miR-200b-3p; hsa-miR-105-5p; hsa-miR-940; hsa-miR-103a-3p; hsa-miR-183-5p; hsa-miR-132-3p; hsa-miR-16-1-3p; hsa-miR-4435; …
Annotations derived over miRTarBase (Gene Ontology)	insulin receptor signaling pathway GO0008286	enriched	0.0022011	2.65736	0.0022011	0.0511714	234	hsa-miR-30e-3p; hsa-miR-139-3p; hsa-miR-99b-5p; hsa-miR-100-5p; hsa-miR-125a-3p; hsa-miR-1183; hsa-miR-1224-3p; hsa-miR-296-3p; hsa-miR-93-5p; hsa-miR-1827; hsa-miR-16-2-3p; hsa-miR-4709-3p; hsa-miR-29b-3p; hsa-miR-151a-5p; hsa-miR-224-5p; hsa-miR-221-3p; hsa-miR-181b-5p; hsa-miR-637; hsa-miR-151b; hsa-miR-505-3p; hsa-miR-138-1-3p; hsa-miR-4516; hsa-miR-3126-5p; hsa-miR-3613-3p; hsa-miR-3926; hsa…
Annotations derived over miRTarBase (Gene Ontology)	leptin-mediated signaling pathway GO0033210	enriched	0.0022107	2.65547	0.0022107	0.0511714	35	hsa-miR-93-5p; hsa-miR-660-5p; hsa-miR-29b-3p; hsa-miR-181b-5p; hsa-miR-4516; hsa-miR-2467-3p; hsa-miR-24-3p; hsa-miR-337-3p; hsa-miR-29b-1-5p; hsa-miR-23b-3p; hsa-miR-4284; hsa-miR-365b-5p; hsa-miR-130b-3p; hsa-miR-4796-3p; hsa-miR-155-3p; hsa-miR-23a-3p; hsa-miR-340-5p; hsa-miR-155-5p; hsa-miR-877-5p; hsa-miR-22-3p; hsa-miR-181a-5p; hsa-miR-192-5p; hsa-miR-126-3p; hsa-miR-331-3p; hsa-miR-106b-5…
Annotations derived over miRTarBase (Gene Ontology)	glycolytic process GO0006096	enriched	0.0022108	2.65545	0.0022108	0.0511714	152	hsa-miR-99b-5p; hsa-miR-4654; hsa-miR-125a-3p; hsa-miR-3665; hsa-miR-1260b; hsa-miR-296-3p; hsa-miR-93-5p; hsa-miR-27b-5p; hsa-miR-3620-5p; hsa-miR-151a-5p; hsa-miR-4763-3p; hsa-miR-221-3p; hsa-miR-181b-5p; hsa-miR-637; hsa-miR-151b; hsa-miR-4481; hsa-miR-3126-5p; hsa-miR-5001-5p; hsa-miR-2467-3p; hsa-miR-760; hsa-miR-1304-3p; hsa-miR-149-3p; hsa-miR-378g; hsa-miR-4306; hsa-miR-16-5p; hsa-miR-135…
Annotations derived over miRTarBase (Gene Ontology)	sister chromatid cohesion GO0007062	enriched	0.0022118	2.65525	0.0022118	0.0511714	109	hsa-miR-100-5p; hsa-miR-1183; hsa-miR-1224-3p; hsa-miR-3665; hsa-miR-1303; hsa-miR-296-3p; hsa-miR-93-5p; hsa-miR-654-5p; hsa-miR-27b-5p; hsa-miR-1827; hsa-miR-16-2-3p; hsa-miR-181b-5p; hsa-miR-493-5p; hsa-miR-4481; hsa-miR-3126-5p; hsa-miR-3613-3p; hsa-miR-3926; hsa-miR-664b-3p; hsa-miR-149-3p; hsa-miR-15b-3p; hsa-miR-4306; hsa-miR-16-5p; hsa-miR-5006-3p; hsa-miR-24-3p; hsa-miR-6133; hsa-miR-15a…
Annotations derived over miRTarBase (Gene Ontology)	positive regulation of nitric oxide biosynthetic process GO0045429	enriched	0.0022135	2.65492	0.0022135	0.0511714	144	hsa-miR-100-5p; hsa-miR-3665; hsa-miR-296-3p; hsa-miR-93-5p; hsa-miR-1827; hsa-miR-29b-3p; hsa-miR-224-5p; hsa-miR-221-3p; hsa-miR-637; hsa-miR-3926; hsa-miR-664b-3p; hsa-miR-2467-3p; hsa-miR-760; hsa-miR-149-3p; hsa-miR-452-5p; hsa-miR-4487; hsa-miR-664a-3p; hsa-miR-16-5p; hsa-miR-23c; hsa-miR-135b-5p; hsa-miR-4530; hsa-miR-361-5p; hsa-miR-24-3p; hsa-miR-454-3p; hsa-miR-593-3p; hsa-miR-7-1-3p; h…
Annotations derived over miRTarBase (Gene Ontology)	gamma-glutamyl carboxylase activity GO0008488	enriched	0.002215	2.65463	0.002215	0.0511714	24	hsa-miR-3665; hsa-miR-1827; hsa-miR-505-3p; hsa-miR-3613-3p; hsa-miR-3926; hsa-miR-3621; hsa-miR-2467-3p; hsa-miR-149-3p; hsa-miR-24-3p; hsa-miR-3149; hsa-miR-455-3p; hsa-miR-3689b-3p; hsa-miR-4284; hsa-miR-1228-3p; hsa-miR-30c-2-3p; hsa-miR-769-5p; hsa-miR-3689a-3p; hsa-miR-940; hsa-miR-342-3p; hsa-miR-3190-5p; hsa-miR-21-3p; hsa-miR-652-3p; hsa-miR-19b-1-5p; hsa-miR-665
Annotations derived over miRTarBase (Gene Ontology)	regulation of signal transduction by p53 class mediator GO1901796	enriched	0.0022168	2.65427	0.0022168	0.0511714	311	hsa-miR-30e-3p; hsa-miR-139-3p; hsa-miR-6126; hsa-miR-99b-5p; hsa-miR-4654; hsa-miR-100-5p; hsa-miR-125a-3p; hsa-miR-1183; hsa-miR-1224-3p; hsa-miR-1303; hsa-miR-1260b; hsa-miR-296-3p; hsa-miR-93-5p; hsa-miR-654-5p; hsa-miR-27b-5p; hsa-miR-4455; hsa-miR-660-5p; hsa-miR-1827; hsa-miR-16-2-3p; hsa-miR-4709-3p; hsa-miR-29b-3p; hsa-miR-151a-5p; hsa-miR-4763-3p; hsa-miR-224-5p; hsa-miR-221-3p; hsa-miR…
Annotations derived over miRTarBase (Gene Ontology)	SCF ubiquitin ligase complex GO0019005	enriched	0.0022207	2.65351	0.0022207	0.051178	170	hsa-miR-100-5p; hsa-miR-125a-3p; hsa-miR-1303; hsa-miR-296-3p; hsa-miR-93-5p; hsa-miR-3620-5p; hsa-miR-4709-3p; hsa-miR-151a-5p; hsa-miR-221-3p; hsa-miR-181b-5p; hsa-miR-493-5p; hsa-miR-637; hsa-miR-505-3p; hsa-miR-4516; hsa-miR-3613-3p; hsa-miR-5001-5p; hsa-miR-3926; hsa-miR-4465; hsa-miR-664b-3p; hsa-miR-2467-3p; hsa-miR-760; hsa-miR-1304-3p; hsa-miR-149-3p; hsa-miR-378g; hsa-miR-4326; hsa-miR-…
Annotations derived over miRTarBase (Gene Ontology)	androgen receptor signaling pathway GO0030521	enriched	0.0022317	2.65136	0.0022317	0.0512841	166	hsa-miR-6126; hsa-miR-100-5p; hsa-miR-125a-3p; hsa-miR-1183; hsa-miR-1303; hsa-miR-1260b; hsa-miR-296-3p; hsa-miR-93-5p; hsa-miR-3620-5p; hsa-miR-4455; hsa-miR-1827; hsa-miR-16-2-3p; hsa-miR-29b-3p; hsa-miR-224-5p; hsa-miR-221-3p; hsa-miR-181b-5p; hsa-miR-493-5p; hsa-miR-637; hsa-miR-3126-5p; hsa-miR-3613-3p; hsa-miR-5001-5p; hsa-miR-3926; hsa-miR-29a-5p; hsa-miR-4465; hsa-miR-1276; hsa-miR-664b-…
Annotations derived over miRTarBase (Gene Ontology)	positive regulation of nuclease activity GO0032075	enriched	0.0022381	2.65012	0.0022381	0.0512841	17	hsa-miR-93-5p; hsa-miR-3613-3p; hsa-miR-4487; hsa-miR-23c; hsa-miR-135b-5p; hsa-miR-24-3p; hsa-let-7b-3p; hsa-miR-23b-3p; hsa-miR-4796-3p; hsa-miR-23a-3p; hsa-miR-1228-3p; hsa-miR-181a-5p; hsa-miR-362-3p; hsa-miR-106b-5p; hsa-let-7a-2-3p; hsa-miR-3609; hsa-let-7g-3p
Annotations derived over miRTarBase (Gene Ontology)	signal transduction GO0007165	enriched	0.0022393	2.64989	0.0022393	0.0512841	420	hsa-miR-30e-3p; hsa-miR-139-3p; hsa-miR-6126; hsa-miR-99b-5p; hsa-miR-1231; hsa-miR-4654; hsa-miR-100-5p; hsa-miR-125a-3p; hsa-miR-1183; hsa-miR-6125; hsa-miR-1224-3p; hsa-miR-3665; hsa-miR-1303; hsa-miR-1260b; hsa-miR-296-3p; hsa-miR-93-5p; hsa-miR-654-5p; hsa-miR-27b-5p; hsa-miR-550b-3p; hsa-miR-4455; hsa-miR-660-5p; hsa-miR-1827; hsa-miR-16-2-3p; hsa-miR-4709-3p; hsa-miR-29b-3p; hsa-miR-151a-5…
Annotations derived over miRTarBase (Gene Ontology)	antigen processing and presentation GO0019882	enriched	0.0022399	2.64977	0.0022399	0.0512841	113	hsa-miR-4654; hsa-miR-93-5p; hsa-miR-4455; hsa-miR-1827; hsa-miR-4763-3p; hsa-miR-3926; hsa-miR-760; hsa-miR-1304-3p; hsa-miR-149-3p; hsa-miR-452-5p; hsa-miR-4306; hsa-miR-532-5p; hsa-miR-1307-3p; hsa-miR-5006-3p; hsa-miR-361-5p; hsa-miR-454-3p; hsa-miR-7-1-3p; hsa-miR-6133; hsa-miR-4780; hsa-miR-3149; hsa-miR-96-5p; hsa-miR-4443; hsa-miR-3689b-3p; hsa-miR-30a-5p; hsa-miR-23b-3p; hsa-miR-4284; hs…
Annotations derived over miRTarBase (Gene Ontology)	nucleoside triphosphate adenylate kinase activity GO0046899	depleted	0.0022568	2.64651	0.0022568	0.0515859	14	hsa-miR-3613-3p; hsa-miR-24-3p; hsa-miR-4668-5p; hsa-miR-342-3p; hsa-miR-324-5p; hsa-miR-3135b; hsa-miR-4519; hsa-miR-4280; hsa-miR-4695-3p; hsa-miR-4458; hsa-miR-4430; hsa-let-7i-5p; hsa-miR-197-3p; hsa-miR-665
Annotations derived over miRTarBase (Gene Ontology)	enzyme regulator activity GO0030234	enriched	0.002263	2.64532	0.002263	0.0516383	43	hsa-miR-125a-3p; hsa-miR-27b-5p; hsa-miR-1827; hsa-miR-4763-3p; hsa-miR-3613-3p; hsa-miR-3926; hsa-miR-664b-3p; hsa-miR-149-3p; hsa-miR-135b-5p; hsa-miR-24-3p; hsa-miR-454-3p; hsa-miR-593-3p; hsa-miR-15a-5p; hsa-miR-3689b-3p; hsa-miR-574-5p; hsa-miR-31-5p; hsa-miR-186-5p; hsa-miR-4668-5p; hsa-miR-4283; hsa-miR-155-5p; hsa-miR-339-5p; hsa-miR-30c-2-3p; hsa-miR-3663-5p; hsa-miR-769-5p; hsa-miR-4514…
Annotations derived over miRTarBase (Gene Ontology)	protein kinase inhibitor activity GO0004860	enriched	0.0022664	2.64466	0.0022664	0.0516383	159	hsa-miR-30e-3p; hsa-miR-99b-5p; hsa-miR-4654; hsa-miR-100-5p; hsa-miR-1224-3p; hsa-miR-3665; hsa-miR-1303; hsa-miR-1260b; hsa-miR-296-3p; hsa-miR-93-5p; hsa-miR-4455; hsa-miR-1827; hsa-miR-16-2-3p; hsa-miR-4709-3p; hsa-miR-4763-3p; hsa-miR-224-5p; hsa-miR-221-3p; hsa-miR-181b-5p; hsa-miR-493-5p; hsa-miR-637; hsa-miR-4516; hsa-miR-3126-5p; hsa-miR-664b-3p; hsa-miR-2467-3p; hsa-miR-149-3p; hsa-miR-…
Annotations derived over miRTarBase (Gene Ontology)	regulation of circadian rhythm GO0042752	enriched	0.0022709	2.6438	0.0022709	0.0516563	217	hsa-miR-6126; hsa-miR-99b-5p; hsa-miR-100-5p; hsa-miR-125a-3p; hsa-miR-1224-3p; hsa-miR-1303; hsa-miR-1260b; hsa-miR-296-3p; hsa-miR-93-5p; hsa-miR-27b-5p; hsa-miR-4455; hsa-miR-1827; hsa-miR-16-2-3p; hsa-miR-29b-3p; hsa-miR-4763-3p; hsa-miR-3940-3p; hsa-miR-224-5p; hsa-miR-221-3p; hsa-miR-181b-5p; hsa-miR-493-5p; hsa-miR-505-3p; hsa-miR-3613-3p; hsa-miR-3926; hsa-miR-29a-5p; hsa-miR-4507; hsa-mi…
Annotations derived over miRTarBase (Gene Ontology)	MHC protein binding GO0042287	enriched	0.002277	2.64264	0.002277	0.0517119	8	hsa-miR-149-3p; hsa-miR-5006-3p; hsa-miR-24-3p; hsa-miR-337-3p; hsa-miR-3689b-3p; hsa-miR-4284; hsa-miR-30c-2-3p; hsa-miR-3689a-3p
Annotations derived over miRTarBase (Gene Ontology)	thyroid hormone receptor binding GO0046966	enriched	0.0022817	2.64174	0.0022817	0.0517303	130	hsa-miR-100-5p; hsa-miR-125a-3p; hsa-miR-1224-3p; hsa-miR-1303; hsa-miR-93-5p; hsa-miR-27b-5p; hsa-miR-4455; hsa-miR-1827; hsa-miR-29b-3p; hsa-miR-224-5p; hsa-miR-181b-5p; hsa-miR-493-5p; hsa-miR-4481; hsa-miR-4516; hsa-miR-3126-5p; hsa-miR-3926; hsa-miR-2467-3p; hsa-miR-760; hsa-miR-149-3p; hsa-miR-452-5p; hsa-miR-4487; hsa-miR-16-5p; hsa-miR-23c; hsa-miR-5006-3p; hsa-miR-361-5p; hsa-miR-24-3p; …
Annotations derived over miRTarBase (Gene Ontology)	secretory granule GO0030141	enriched	0.0022852	2.64108	0.0022852	0.0517303	120	hsa-miR-125a-3p; hsa-miR-1224-3p; hsa-miR-3665; hsa-miR-296-3p; hsa-miR-93-5p; hsa-miR-4455; hsa-miR-1827; hsa-miR-16-2-3p; hsa-miR-4709-3p; hsa-miR-29b-3p; hsa-miR-224-5p; hsa-miR-493-5p; hsa-miR-637; hsa-miR-3126-5p; hsa-miR-5001-5p; hsa-miR-29a-5p; hsa-miR-4465; hsa-miR-2467-3p; hsa-miR-1304-3p; hsa-miR-378g; hsa-miR-15b-3p; hsa-miR-16-5p; hsa-miR-1307-3p; hsa-miR-361-5p; hsa-miR-24-3p; hsa-mi…
Annotations derived over miRTarBase (Gene Ontology)	toll-like receptor 9 signaling pathway GO0034162	enriched	0.0022928	2.63963	0.0022928	0.051791	58	hsa-miR-93-5p; hsa-miR-1827; hsa-miR-4709-3p; hsa-miR-151a-5p; hsa-miR-4763-3p; hsa-miR-3940-3p; hsa-miR-151b; hsa-miR-4516; hsa-miR-1304-3p; hsa-miR-149-3p; hsa-miR-135b-5p; hsa-miR-24-3p; hsa-miR-6133; hsa-miR-146a-5p; hsa-miR-455-3p; hsa-miR-3689b-3p; hsa-miR-30a-5p; hsa-miR-4284; hsa-miR-155-3p; hsa-miR-1228-3p; hsa-miR-3178; hsa-miR-30d-5p; hsa-miR-340-5p; hsa-miR-149-5p; hsa-miR-363-5p; hsa…
Annotations derived over miRTarBase (Gene Ontology)	positive regulation of keratinocyte migration GO0051549	enriched	0.0022953	2.63916	0.0022953	0.051791	50	hsa-miR-30e-3p; hsa-miR-99b-5p; hsa-miR-100-5p; hsa-miR-1183; hsa-miR-93-5p; hsa-miR-29b-3p; hsa-miR-224-5p; hsa-miR-181b-5p; hsa-miR-4507; hsa-miR-664a-3p; hsa-miR-16-5p; hsa-miR-7-1-3p; hsa-miR-29b-1-5p; hsa-miR-15a-5p; hsa-miR-455-3p; hsa-miR-30a-5p; hsa-miR-30a-3p; hsa-miR-23a-3p; hsa-miR-1228-3p; hsa-miR-30d-5p; hsa-miR-31-5p; hsa-miR-4668-5p; hsa-miR-155-5p; hsa-miR-5100; hsa-miR-193a-5p; h…
Annotations derived over miRTarBase (Gene Ontology)	mammary gland epithelium development GO0061180	enriched	0.0023072	2.63691	0.0023072	0.0519759	33	hsa-miR-30e-3p; hsa-miR-125a-3p; hsa-miR-3665; hsa-miR-4455; hsa-miR-4763-3p; hsa-miR-3126-5p; hsa-miR-149-3p; hsa-miR-4487; hsa-miR-16-5p; hsa-miR-24-3p; hsa-miR-6133; hsa-miR-3150b-3p; hsa-miR-3689b-3p; hsa-miR-30a-3p; hsa-miR-155-3p; hsa-miR-1228-3p; hsa-miR-574-5p; hsa-miR-532-3p; hsa-miR-4632-3p; hsa-miR-181a-5p; hsa-miR-192-5p; hsa-miR-3689a-3p; hsa-miR-940; hsa-miR-4731-5p; hsa-miR-23a-5p;…
Annotations derived over miRTarBase (Gene Ontology)	osteoblast differentiation GO0001649	enriched	0.0023196	2.63459	0.0023196	0.0521316	171	hsa-miR-30e-3p; hsa-miR-139-3p; hsa-miR-4654; hsa-miR-100-5p; hsa-miR-1224-3p; hsa-miR-1303; hsa-miR-1260b; hsa-miR-93-5p; hsa-miR-660-5p; hsa-miR-1827; hsa-miR-151a-5p; hsa-miR-1268a; hsa-miR-224-5p; hsa-miR-181b-5p; hsa-miR-637; hsa-miR-505-3p; hsa-miR-4516; hsa-miR-3613-3p; hsa-miR-3926; hsa-miR-1276; hsa-miR-664b-3p; hsa-miR-2467-3p; hsa-miR-149-3p; hsa-miR-4326; hsa-miR-452-5p; hsa-miR-15b-3…
Annotations derived over miRTarBase (Gene Ontology)	fibroblast growth factor binding GO0017134	enriched	0.0023215	2.63423	0.0023215	0.0521316	106	hsa-miR-30e-3p; hsa-miR-99b-5p; hsa-miR-100-5p; hsa-miR-125a-3p; hsa-miR-1224-3p; hsa-miR-3665; hsa-miR-1303; hsa-miR-296-3p; hsa-miR-93-5p; hsa-miR-1827; hsa-miR-4763-3p; hsa-miR-224-5p; hsa-miR-181b-5p; hsa-miR-2467-3p; hsa-miR-760; hsa-miR-1304-3p; hsa-miR-149-3p; hsa-miR-4487; hsa-miR-4306; hsa-miR-16-5p; hsa-miR-1307-3p; hsa-miR-4530; hsa-miR-361-5p; hsa-miR-24-3p; hsa-miR-7-1-3p; hsa-miR-61…
Annotations derived over miRTarBase (Gene Ontology)	beta-tubulin binding GO0048487	enriched	0.0023332	2.63205	0.0023332	0.0523118	151	hsa-miR-139-3p; hsa-miR-1231; hsa-miR-125a-3p; hsa-miR-1183; hsa-miR-1303; hsa-miR-296-3p; hsa-miR-93-5p; hsa-miR-654-5p; hsa-miR-27b-5p; hsa-miR-3620-5p; hsa-miR-4455; hsa-miR-1827; hsa-miR-151a-5p; hsa-miR-221-3p; hsa-miR-493-5p; hsa-miR-637; hsa-miR-505-3p; hsa-miR-138-1-3p; hsa-miR-4481; hsa-miR-3613-3p; hsa-miR-5001-5p; hsa-miR-664b-3p; hsa-miR-1304-3p; hsa-miR-149-3p; hsa-miR-378g; hsa-miR-…
Annotations derived over miRTarBase (Gene Ontology)	negative regulation of intrinsic apoptotic signaling pathway in response to DNA damage by p53 class mediator GO1902166	enriched	0.0023412	2.63056	0.0023412	0.0523182	70	hsa-miR-93-5p; hsa-miR-29b-3p; hsa-miR-224-5p; hsa-miR-181b-5p; hsa-miR-637; hsa-miR-505-3p; hsa-miR-3126-5p; hsa-miR-664b-3p; hsa-miR-149-3p; hsa-miR-4306; hsa-miR-16-5p; hsa-miR-1307-3p; hsa-miR-6133; hsa-miR-96-5p; hsa-miR-15a-5p; hsa-miR-146a-5p; hsa-miR-455-3p; hsa-miR-30a-5p; hsa-miR-23b-3p; hsa-miR-421; hsa-miR-4488; hsa-miR-155-3p; hsa-miR-186-5p; hsa-miR-149-5p; hsa-miR-182-5p; hsa-miR-1…
Annotations derived over miRTarBase (Gene Ontology)	Ras protein signal transduction GO0007265	enriched	0.0023476	2.62938	0.0023476	0.0523182	263	hsa-miR-30e-3p; hsa-miR-6126; hsa-miR-4654; hsa-miR-100-5p; hsa-miR-125a-3p; hsa-miR-1183; hsa-miR-6125; hsa-miR-3665; hsa-miR-1303; hsa-miR-1260b; hsa-miR-296-3p; hsa-miR-93-5p; hsa-miR-654-5p; hsa-miR-27b-5p; hsa-miR-550b-3p; hsa-miR-3620-5p; hsa-miR-4455; hsa-miR-660-5p; hsa-miR-1827; hsa-miR-29b-3p; hsa-miR-151a-5p; hsa-miR-4763-3p; hsa-miR-1268a; hsa-miR-224-5p; hsa-miR-221-3p; hsa-miR-181b-…
Annotations derived over miRTarBase (Gene Ontology)	positive regulation of glucose import GO0046326	enriched	0.0023568	2.62768	0.0023568	0.0523182	125	hsa-miR-30e-3p; hsa-miR-100-5p; hsa-miR-1183; hsa-miR-3665; hsa-miR-93-5p; hsa-miR-654-5p; hsa-miR-3620-5p; hsa-miR-1827; hsa-miR-29b-3p; hsa-miR-151a-5p; hsa-miR-221-3p; hsa-miR-181b-5p; hsa-miR-637; hsa-miR-151b; hsa-miR-505-3p; hsa-miR-3613-3p; hsa-miR-5001-5p; hsa-miR-29a-5p; hsa-miR-4465; hsa-miR-664b-3p; hsa-miR-2467-3p; hsa-miR-149-3p; hsa-miR-452-5p; hsa-miR-16-5p; hsa-miR-4456; hsa-miR-2…
Annotations derived over miRTarBase (Gene Ontology)	protein stabilization GO0050821	enriched	0.002362	2.62672	0.002362	0.0523182	339	hsa-miR-30e-3p; hsa-miR-139-3p; hsa-miR-6126; hsa-miR-1231; hsa-miR-4654; hsa-miR-100-5p; hsa-miR-125a-3p; hsa-miR-1183; hsa-miR-1224-3p; hsa-miR-3665; hsa-miR-1303; hsa-miR-1260b; hsa-miR-296-3p; hsa-miR-93-5p; hsa-miR-654-5p; hsa-miR-27b-5p; hsa-miR-4455; hsa-miR-1827; hsa-miR-16-2-3p; hsa-miR-4709-3p; hsa-miR-29b-3p; hsa-miR-151a-5p; hsa-miR-4763-3p; hsa-miR-1268a; hsa-miR-224-5p; hsa-miR-221-…
Annotations derived over miRTarBase (Gene Ontology)	positive regulation of exosomal secretion GO1903543	enriched	0.0023656	2.62606	0.0023656	0.0523182	58	hsa-miR-125a-3p; hsa-miR-1224-3p; hsa-miR-1303; hsa-miR-1260b; hsa-miR-93-5p; hsa-miR-1827; hsa-miR-29b-3p; hsa-miR-181b-5p; hsa-miR-4507; hsa-miR-760; hsa-miR-149-3p; hsa-miR-16-5p; hsa-miR-24-3p; hsa-miR-6133; hsa-miR-15a-5p; hsa-miR-455-3p; hsa-miR-30a-5p; hsa-miR-32-3p; hsa-miR-23b-3p; hsa-miR-130b-3p; hsa-miR-23a-3p; hsa-miR-31-5p; hsa-miR-186-5p; hsa-miR-532-3p; hsa-miR-149-5p; hsa-miR-4668…
Annotations derived over miRTarBase (Gene Ontology)	positive regulation of interleukin-2 biosynthetic process GO0045086	enriched	0.0023673	2.62575	0.0023673	0.0523182	33	hsa-miR-125a-3p; hsa-miR-93-5p; hsa-miR-181b-5p; hsa-miR-149-3p; hsa-miR-16-5p; hsa-miR-24-3p; hsa-miR-638; hsa-miR-15a-5p; hsa-miR-146a-5p; hsa-miR-3689b-3p; hsa-miR-30a-5p; hsa-miR-4284; hsa-miR-151a-3p; hsa-miR-574-5p; hsa-miR-30d-5p; hsa-miR-877-5p; hsa-miR-181a-5p; hsa-miR-30c-2-3p; hsa-miR-130b-5p; hsa-miR-1225-3p; hsa-miR-320c; hsa-miR-3689a-3p; hsa-miR-4505; hsa-miR-106b-5p; hsa-miR-4319;…
Annotations derived over miRTarBase (Gene Ontology)	development of primary female sexual characteristics GO0046545	enriched	0.0023678	2.62565	0.0023678	0.0523182	14	hsa-miR-1224-3p; hsa-miR-1260b; hsa-miR-93-5p; hsa-miR-224-5p; hsa-miR-221-3p; hsa-miR-4780; hsa-miR-30a-5p; hsa-miR-1228-3p; hsa-miR-30d-5p; hsa-miR-532-3p; hsa-miR-758-3p; hsa-miR-125b-2-3p; hsa-miR-943; hsa-miR-30e-5p
Annotations derived over miRTarBase (Gene Ontology)	development of primary male sexual characteristics GO0046546	enriched	0.0023678	2.62565	0.0023678	0.0523182	14	hsa-miR-1224-3p; hsa-miR-1260b; hsa-miR-93-5p; hsa-miR-224-5p; hsa-miR-221-3p; hsa-miR-4780; hsa-miR-30a-5p; hsa-miR-1228-3p; hsa-miR-30d-5p; hsa-miR-532-3p; hsa-miR-758-3p; hsa-miR-125b-2-3p; hsa-miR-943; hsa-miR-30e-5p
Annotations derived over miRTarBase (Gene Ontology)	positive regulation of fertilization GO1905516	enriched	0.0023678	2.62565	0.0023678	0.0523182	14	hsa-miR-1224-3p; hsa-miR-1260b; hsa-miR-93-5p; hsa-miR-224-5p; hsa-miR-221-3p; hsa-miR-4780; hsa-miR-30a-5p; hsa-miR-1228-3p; hsa-miR-30d-5p; hsa-miR-532-3p; hsa-miR-758-3p; hsa-miR-125b-2-3p; hsa-miR-943; hsa-miR-30e-5p
Annotations derived over miRTarBase (Gene Ontology)	cellular response to chemokine GO1990869	enriched	0.0023712	2.62503	0.0023712	0.0523182	87	hsa-miR-139-3p; hsa-miR-125a-3p; hsa-miR-1224-3p; hsa-miR-1260b; hsa-miR-93-5p; hsa-miR-654-5p; hsa-miR-3940-3p; hsa-miR-221-3p; hsa-miR-3613-3p; hsa-miR-4465; hsa-miR-2467-3p; hsa-miR-1304-3p; hsa-miR-378g; hsa-miR-452-5p; hsa-miR-16-5p; hsa-miR-4456; hsa-miR-5006-3p; hsa-miR-24-3p; hsa-miR-454-3p; hsa-miR-7-1-3p; hsa-let-7b-3p; hsa-miR-146a-5p; hsa-miR-30a-5p; hsa-miR-32-3p; hsa-miR-4796-3p; hs…
Annotations derived over miRTarBase (Gene Ontology)	RNA splicing GO0008380	enriched	0.0023745	2.62443	0.0023745	0.0523182	244	hsa-miR-30e-3p; hsa-miR-139-3p; hsa-miR-100-5p; hsa-miR-3665; hsa-miR-1303; hsa-miR-1260b; hsa-miR-296-3p; hsa-miR-93-5p; hsa-miR-654-5p; hsa-miR-4455; hsa-miR-1827; hsa-miR-29b-3p; hsa-miR-224-5p; hsa-miR-221-3p; hsa-miR-181b-5p; hsa-miR-493-5p; hsa-miR-637; hsa-miR-505-3p; hsa-miR-4481; hsa-miR-4516; hsa-miR-3613-3p; hsa-miR-3926; hsa-miR-4465; hsa-miR-1276; hsa-miR-664b-3p; hsa-miR-2467-3p; hs…
Annotations derived over miRTarBase (Gene Ontology)	regulation of glycogen catabolic process GO0005981	enriched	0.0023806	2.62331	0.0023806	0.0523695	10	hsa-miR-93-5p; hsa-miR-151a-5p; hsa-miR-151b; hsa-miR-3150b-3p; hsa-miR-1228-3p; hsa-miR-1976; hsa-miR-551b-5p; hsa-miR-105-5p; hsa-miR-493-3p; hsa-miR-106b-5p
Annotations derived over miRTarBase (Gene Ontology)	natural killer cell mediated cytotoxicity GO0042267	enriched	0.0023992	2.61993	0.0023992	0.052458	82	hsa-miR-93-5p; hsa-miR-550b-3p; hsa-miR-1827; hsa-miR-29b-3p; hsa-miR-1268a; hsa-miR-181b-5p; hsa-miR-505-3p; hsa-miR-3126-5p; hsa-miR-3613-3p; hsa-miR-4465; hsa-miR-1276; hsa-miR-1304-3p; hsa-miR-149-3p; hsa-miR-16-5p; hsa-miR-5006-3p; hsa-miR-361-5p; hsa-miR-24-3p; hsa-miR-6133; hsa-miR-4780; hsa-miR-4443; hsa-miR-15a-5p; hsa-miR-455-3p; hsa-miR-3689b-3p; hsa-miR-30a-5p; hsa-miR-4284; hsa-miR-4…
Annotations derived over miRTarBase (Gene Ontology)	regulation of mRNA processing GO0050684	enriched	0.0024014	2.61954	0.0024014	0.052458	29	hsa-miR-93-5p; hsa-miR-1827; hsa-miR-505-3p; hsa-miR-4516; hsa-miR-3613-3p; hsa-miR-3926; hsa-miR-4487; hsa-miR-16-5p; hsa-miR-15a-5p; hsa-miR-455-3p; hsa-miR-3922-5p; hsa-miR-186-5p; hsa-miR-149-5p; hsa-miR-155-5p; hsa-miR-22-3p; hsa-miR-181a-5p; hsa-miR-1976; hsa-miR-93-3p; hsa-miR-192-5p; hsa-miR-193b-3p; hsa-miR-99b-3p; hsa-miR-3190-5p; hsa-miR-652-3p; hsa-miR-4533; hsa-miR-298; hsa-miR-557; …
Annotations derived over miRTarBase (Gene Ontology)	RNA polymerase II proximal promoter sequence-specific DNA binding GO0000978	enriched	0.0024017	2.61948	0.0024017	0.052458	417	hsa-miR-30e-3p; hsa-miR-139-3p; hsa-miR-6126; hsa-miR-99b-5p; hsa-miR-1231; hsa-miR-4654; hsa-miR-100-5p; hsa-miR-125a-3p; hsa-miR-1183; hsa-miR-1224-3p; hsa-miR-3665; hsa-miR-1303; hsa-miR-1260b; hsa-miR-296-3p; hsa-miR-93-5p; hsa-miR-654-5p; hsa-miR-27b-5p; hsa-miR-550b-3p; hsa-miR-3620-5p; hsa-miR-4455; hsa-miR-660-5p; hsa-miR-1827; hsa-miR-16-2-3p; hsa-miR-4709-3p; hsa-miR-29b-3p; hsa-miR-151…
Annotations derived over miRTarBase (Gene Ontology)	metal ion transport GO0030001	enriched	0.0024022	2.61939	0.0024022	0.052458	12	hsa-miR-221-3p; hsa-miR-664b-3p; hsa-miR-760; hsa-miR-146a-5p; hsa-miR-30a-5p; hsa-miR-574-5p; hsa-miR-31-5p; hsa-miR-192-5p; hsa-miR-551b-5p; hsa-miR-378a-3p; hsa-miR-15b-5p; hsa-miR-19b-3p
Annotations derived over miRTarBase (Gene Ontology)	transmembrane transport GO0055085	enriched	0.0024087	2.61822	0.0024087	0.052458	263	hsa-miR-30e-3p; hsa-miR-139-3p; hsa-miR-6126; hsa-miR-100-5p; hsa-miR-1183; hsa-miR-1224-3p; hsa-miR-1303; hsa-miR-296-3p; hsa-miR-93-5p; hsa-miR-654-5p; hsa-miR-27b-5p; hsa-miR-550b-3p; hsa-miR-3620-5p; hsa-miR-660-5p; hsa-miR-1827; hsa-miR-16-2-3p; hsa-miR-4709-3p; hsa-miR-4763-3p; hsa-miR-224-5p; hsa-miR-221-3p; hsa-miR-181b-5p; hsa-miR-493-5p; hsa-miR-637; hsa-miR-505-3p; hsa-miR-4481; hsa-mi…
Annotations derived over miRTarBase (Gene Ontology)	platelet alpha granule GO0031091	enriched	0.0024089	2.61818	0.0024089	0.052458	51	hsa-miR-30e-3p; hsa-miR-125a-3p; hsa-miR-3665; hsa-miR-93-5p; hsa-miR-1827; hsa-miR-29b-3p; hsa-miR-29a-5p; hsa-miR-2467-3p; hsa-miR-4326; hsa-miR-16-5p; hsa-miR-135b-5p; hsa-miR-1307-3p; hsa-miR-593-3p; hsa-miR-7-1-3p; hsa-miR-4780; hsa-miR-3149; hsa-miR-15a-5p; hsa-miR-455-3p; hsa-miR-30a-5p; hsa-miR-30a-3p; hsa-miR-3922-5p; hsa-miR-1228-3p; hsa-miR-182-5p; hsa-miR-155-5p; hsa-miR-192-5p; hsa-m…
Annotations derived over miRTarBase (Gene Ontology)	DNA-binding transcription repressor activity, RNA polymerase II-specific GO0001227	enriched	0.0024108	2.61784	0.0024108	0.052458	343	hsa-miR-30e-3p; hsa-miR-139-3p; hsa-miR-6126; hsa-miR-99b-5p; hsa-miR-4654; hsa-miR-100-5p; hsa-miR-125a-3p; hsa-miR-6125; hsa-miR-1224-3p; hsa-miR-3665; hsa-miR-1303; hsa-miR-1260b; hsa-miR-296-3p; hsa-miR-93-5p; hsa-miR-654-5p; hsa-miR-27b-5p; hsa-miR-550b-3p; hsa-miR-4455; hsa-miR-1827; hsa-miR-16-2-3p; hsa-miR-4709-3p; hsa-miR-29b-3p; hsa-miR-151a-5p; hsa-miR-4763-3p; hsa-miR-1268a; hsa-miR-3…
Annotations derived over miRTarBase (Gene Ontology)	mitochondrial electron transport, ubiquinol to cytochrome c GO0006122	enriched	0.0024353	2.61345	0.0024353	0.0528524	85	hsa-miR-6126; hsa-miR-100-5p; hsa-miR-93-5p; hsa-miR-1827; hsa-miR-151a-5p; hsa-miR-4763-3p; hsa-miR-221-3p; hsa-miR-505-3p; hsa-miR-3926; hsa-miR-4465; hsa-miR-664b-3p; hsa-miR-2467-3p; hsa-miR-1304-3p; hsa-miR-149-3p; hsa-miR-664a-3p; hsa-miR-16-5p; hsa-miR-4456; hsa-miR-23c; hsa-miR-361-5p; hsa-miR-454-3p; hsa-miR-455-3p; hsa-miR-3689b-3p; hsa-miR-23b-3p; hsa-miR-4284; hsa-miR-421; hsa-miR-130…
Annotations derived over miRTarBase (Gene Ontology)	activation of MAPK activity GO0000187	enriched	0.0024377	2.61302	0.0024377	0.0528524	262	hsa-miR-30e-3p; hsa-miR-6126; hsa-miR-1231; hsa-miR-100-5p; hsa-miR-125a-3p; hsa-miR-1183; hsa-miR-1224-3p; hsa-miR-3665; hsa-miR-1303; hsa-miR-1260b; hsa-miR-296-3p; hsa-miR-93-5p; hsa-miR-654-5p; hsa-miR-27b-5p; hsa-miR-4455; hsa-miR-1827; hsa-miR-16-2-3p; hsa-miR-4709-3p; hsa-miR-29b-3p; hsa-miR-4763-3p; hsa-miR-1268a; hsa-miR-3940-3p; hsa-miR-224-5p; hsa-miR-221-3p; hsa-miR-181b-5p; hsa-miR-6…
Annotations derived over miRTarBase (Gene Ontology)	catabolic process GO0009056	enriched	0.0024402	2.61257	0.0024402	0.0528524	30	hsa-miR-3665; hsa-miR-4763-3p; hsa-miR-637; hsa-miR-4516; hsa-miR-4465; hsa-miR-149-3p; hsa-miR-361-5p; hsa-miR-3689b-3p; hsa-miR-30a-5p; hsa-miR-574-5p; hsa-miR-4668-5p; hsa-miR-4283; hsa-miR-4726-3p; hsa-miR-1976; hsa-miR-192-5p; hsa-miR-2110; hsa-miR-1915-3p; hsa-miR-3689a-3p; hsa-miR-4722-3p; hsa-miR-493-3p; hsa-miR-744-5p; hsa-miR-106b-5p; hsa-miR-185-5p; hsa-miR-940; hsa-miR-423-5p; hsa-miR…
Annotations derived over miRTarBase (Gene Ontology)	acetylcholine binding GO0042166	enriched	0.0024505	2.61075	0.0024505	0.0528956	24	hsa-miR-1303; hsa-miR-296-3p; hsa-miR-2467-3p; hsa-miR-1304-3p; hsa-miR-5006-3p; hsa-miR-6133; hsa-miR-3149; hsa-miR-4639-3p; hsa-miR-1228-3p; hsa-miR-148b-3p; hsa-miR-339-5p; hsa-miR-181a-5p; hsa-miR-30c-2-3p; hsa-miR-648; hsa-miR-3663-5p; hsa-miR-212-3p; hsa-miR-362-3p; hsa-miR-4649-5p; hsa-miR-132-3p; hsa-miR-4486; hsa-miR-508-5p; hsa-miR-939-3p; hsa-miR-661; hsa-miR-6512-3p
Annotations derived over miRTarBase (Gene Ontology)	positive regulation of endothelial cell proliferation GO0001938	enriched	0.0024522	2.61044	0.0024522	0.0528956	182	hsa-miR-6126; hsa-miR-100-5p; hsa-miR-125a-3p; hsa-miR-1303; hsa-miR-296-3p; hsa-miR-93-5p; hsa-miR-27b-5p; hsa-miR-550b-3p; hsa-miR-4455; hsa-miR-4709-3p; hsa-miR-29b-3p; hsa-miR-4763-3p; hsa-miR-1268a; hsa-miR-224-5p; hsa-miR-221-3p; hsa-miR-181b-5p; hsa-miR-637; hsa-miR-505-3p; hsa-miR-138-1-3p; hsa-miR-4481; hsa-miR-3126-5p; hsa-miR-3613-3p; hsa-miR-3926; hsa-miR-3621; hsa-miR-1276; hsa-miR-2…
Annotations derived over miRTarBase (Gene Ontology)	histone mRNA catabolic process GO0071044	enriched	0.0024535	2.61021	0.0024535	0.0528956	76	hsa-miR-100-5p; hsa-miR-93-5p; hsa-miR-1827; hsa-miR-16-2-3p; hsa-miR-181b-5p; hsa-miR-3613-3p; hsa-miR-664b-3p; hsa-miR-2467-3p; hsa-miR-1304-3p; hsa-miR-4487; hsa-miR-23c; hsa-miR-1307-3p; hsa-miR-5006-3p; hsa-miR-361-5p; hsa-miR-24-3p; hsa-miR-454-3p; hsa-miR-337-3p; hsa-miR-96-5p; hsa-miR-455-3p; hsa-miR-30a-5p; hsa-miR-23b-3p; hsa-miR-4284; hsa-miR-421; hsa-miR-130b-3p; hsa-miR-4796-3p; hsa-…
Annotations derived over miRTarBase (Gene Ontology)	mitotic spindle pole GO0097431	enriched	0.0024665	2.60792	0.0024665	0.0530932	98	hsa-miR-30e-3p; hsa-miR-6126; hsa-miR-100-5p; hsa-miR-1183; hsa-miR-3665; hsa-miR-93-5p; hsa-miR-27b-5p; hsa-miR-550b-3p; hsa-miR-1827; hsa-miR-29b-3p; hsa-miR-221-3p; hsa-miR-181b-5p; hsa-miR-493-5p; hsa-miR-3126-5p; hsa-miR-4507; hsa-miR-2467-3p; hsa-miR-760; hsa-miR-1304-3p; hsa-miR-4326; hsa-miR-16-5p; hsa-miR-361-5p; hsa-miR-24-3p; hsa-miR-4466; hsa-miR-3127-5p; hsa-miR-3689b-3p; hsa-miR-463…
Annotations derived over miRTarBase (Gene Ontology)	astrocyte differentiation GO0048708	enriched	0.0024767	2.60613	0.0024767	0.0532328	23	hsa-miR-93-5p; hsa-miR-29b-3p; hsa-miR-4516; hsa-miR-760; hsa-miR-4326; hsa-miR-16-5p; hsa-miR-337-3p; hsa-miR-29b-1-5p; hsa-miR-365b-5p; hsa-miR-130b-3p; hsa-miR-23a-3p; hsa-miR-340-5p; hsa-miR-155-5p; hsa-miR-4726-3p; hsa-miR-181a-5p; hsa-miR-320b; hsa-miR-320c; hsa-miR-320d; hsa-miR-106b-5p; hsa-miR-200a-3p; hsa-miR-21-3p; hsa-miR-1203; hsa-miR-125a-5p
Annotations derived over miRTarBase (Gene Ontology)	regulation of endocytosis GO0030100	enriched	0.0024871	2.60431	0.0024871	0.0533141	126	hsa-miR-1231; hsa-miR-1303; hsa-miR-296-3p; hsa-miR-93-5p; hsa-miR-493-5p; hsa-miR-5001-5p; hsa-miR-3621; hsa-miR-760; hsa-miR-1304-3p; hsa-miR-149-3p; hsa-miR-4306; hsa-miR-16-5p; hsa-miR-5006-3p; hsa-miR-24-3p; hsa-miR-454-3p; hsa-let-7b-3p; hsa-miR-6133; hsa-miR-4780; hsa-miR-3149; hsa-miR-96-5p; hsa-miR-4443; hsa-miR-29b-1-5p; hsa-miR-15a-5p; hsa-miR-146a-5p; hsa-miR-3150b-3p; hsa-miR-455-3p;…
Annotations derived over miRTarBase (Gene Ontology)	negative regulation of smooth muscle cell proliferation GO0048662	enriched	0.0024881	2.60413	0.0024881	0.0533141	84	hsa-miR-99b-5p; hsa-miR-100-5p; hsa-miR-125a-3p; hsa-miR-1260b; hsa-miR-93-5p; hsa-miR-16-2-3p; hsa-miR-4709-3p; hsa-miR-29b-3p; hsa-miR-224-5p; hsa-miR-221-3p; hsa-miR-505-3p; hsa-miR-4481; hsa-miR-4516; hsa-miR-3126-5p; hsa-miR-3613-3p; hsa-miR-5001-5p; hsa-miR-4306; hsa-miR-532-5p; hsa-miR-16-5p; hsa-miR-23c; hsa-miR-5006-3p; hsa-miR-24-3p; hsa-miR-454-3p; hsa-miR-4443; hsa-miR-15a-5p; hsa-miR…
Annotations derived over miRTarBase (Gene Ontology)	mitotic spindle microtubule depolymerization GO1990755	enriched	0.0025048	2.60123	0.0025048	0.0535693	6	hsa-miR-654-5p; hsa-miR-29b-3p; hsa-miR-221-3p; hsa-miR-340-5p; hsa-miR-186-5p; hsa-miR-192-5p
Annotations derived over miRTarBase (Gene Ontology)	ubiquitin binding GO0043130	enriched	0.0025077	2.60072	0.0025077	0.0535693	227	hsa-miR-30e-3p; hsa-miR-6126; hsa-miR-99b-5p; hsa-miR-100-5p; hsa-miR-125a-3p; hsa-miR-1224-3p; hsa-miR-3665; hsa-miR-1303; hsa-miR-1260b; hsa-miR-296-3p; hsa-miR-93-5p; hsa-miR-654-5p; hsa-miR-27b-5p; hsa-miR-4455; hsa-miR-4709-3p; hsa-miR-29b-3p; hsa-miR-224-5p; hsa-miR-221-3p; hsa-miR-181b-5p; hsa-miR-493-5p; hsa-miR-505-3p; hsa-miR-4481; hsa-miR-4516; hsa-miR-3126-5p; hsa-miR-3613-3p; hsa-miR…
Annotations derived over miRTarBase (Gene Ontology)	positive regulation of interleukin-17 production GO0032740	enriched	0.0025215	2.59834	0.0025215	0.0536472	32	hsa-miR-125a-3p; hsa-miR-93-5p; hsa-miR-29b-3p; hsa-miR-16-5p; hsa-miR-24-3p; hsa-miR-454-3p; hsa-miR-7-1-3p; hsa-miR-29b-1-5p; hsa-miR-146a-5p; hsa-miR-4284; hsa-miR-130b-3p; hsa-miR-155-3p; hsa-miR-148b-3p; hsa-miR-149-5p; hsa-miR-155-5p; hsa-miR-192-5p; hsa-miR-663a; hsa-miR-320b; hsa-miR-484; hsa-miR-320c; hsa-miR-590-5p; hsa-miR-744-5p; hsa-miR-301a-3p; hsa-miR-185-5p; hsa-miR-5690; hsa-miR-…
Annotations derived over miRTarBase (Gene Ontology)	phosphatidylethanolamine acyl-chain remodeling GO0036152	enriched	0.0025242	2.59788	0.0025242	0.0536472	64	hsa-miR-30e-3p; hsa-miR-99b-5p; hsa-miR-1303; hsa-miR-1827; hsa-miR-4763-3p; hsa-miR-3613-3p; hsa-miR-3926; hsa-miR-2467-3p; hsa-miR-1304-3p; hsa-miR-4306; hsa-miR-24-3p; hsa-miR-454-3p; hsa-miR-3149; hsa-miR-15a-5p; hsa-miR-455-3p; hsa-miR-3689b-3p; hsa-miR-30a-5p; hsa-miR-4639-3p; hsa-miR-4284; hsa-miR-130b-3p; hsa-miR-625-5p; hsa-miR-30a-3p; hsa-miR-1228-3p; hsa-miR-574-5p; hsa-miR-148b-3p; hs…
Annotations derived over miRTarBase (Gene Ontology)	sulfotransferase activity GO0008146	enriched	0.0025246	2.59781	0.0025246	0.0536472	74	hsa-miR-30e-3p; hsa-miR-6126; hsa-miR-100-5p; hsa-miR-6125; hsa-miR-93-5p; hsa-miR-654-5p; hsa-miR-3620-5p; hsa-miR-1827; hsa-miR-16-2-3p; hsa-miR-493-5p; hsa-miR-637; hsa-miR-4516; hsa-miR-3126-5p; hsa-miR-2467-3p; hsa-miR-149-3p; hsa-miR-4487; hsa-miR-4306; hsa-miR-23c; hsa-miR-1307-3p; hsa-miR-24-3p; hsa-miR-638; hsa-miR-7-1-3p; hsa-miR-6133; hsa-miR-1587; hsa-miR-455-3p; hsa-miR-3689b-3p; hsa…
Annotations derived over miRTarBase (Gene Ontology)	regulation of telomerase RNA localization to Cajal body GO1904872	enriched	0.0025266	2.59746	0.0025266	0.0536472	22	hsa-miR-3613-3p; hsa-miR-664b-3p; hsa-miR-1304-3p; hsa-miR-16-5p; hsa-miR-23c; hsa-miR-1307-3p; hsa-miR-24-3p; hsa-miR-30a-5p; hsa-miR-23b-3p; hsa-miR-4284; hsa-miR-23a-3p; hsa-miR-148b-3p; hsa-miR-192-5p; hsa-miR-362-3p; hsa-miR-484; hsa-miR-4727-5p; hsa-miR-377-3p; hsa-miR-193b-3p; hsa-miR-935; hsa-miR-557; hsa-miR-222-3p; hsa-miR-19b-3p
Annotations derived over miRTarBase (Gene Ontology)	regulation of megakaryocyte differentiation GO0045652	enriched	0.0025344	2.59612	0.0025344	0.0537324	217	hsa-miR-30e-3p; hsa-miR-100-5p; hsa-miR-125a-3p; hsa-miR-1224-3p; hsa-miR-3665; hsa-miR-296-3p; hsa-miR-93-5p; hsa-miR-654-5p; hsa-miR-1827; hsa-miR-29b-3p; hsa-miR-151a-5p; hsa-miR-224-5p; hsa-miR-221-3p; hsa-miR-181b-5p; hsa-miR-505-3p; hsa-miR-4481; hsa-miR-3126-5p; hsa-miR-3613-3p; hsa-miR-3926; hsa-miR-4507; hsa-miR-4465; hsa-miR-1276; hsa-miR-2467-3p; hsa-miR-760; hsa-miR-1304-3p; hsa-miR-1…
Annotations derived over miRTarBase (Gene Ontology)	ATPase activity, coupled GO0042623	enriched	0.0025454	2.59424	0.0025454	0.05388	118	hsa-miR-30e-3p; hsa-miR-100-5p; hsa-miR-1224-3p; hsa-miR-1260b; hsa-miR-296-3p; hsa-miR-93-5p; hsa-miR-1827; hsa-miR-151a-5p; hsa-miR-224-5p; hsa-miR-221-3p; hsa-miR-181b-5p; hsa-miR-505-3p; hsa-miR-3613-3p; hsa-miR-4465; hsa-miR-1276; hsa-miR-664b-3p; hsa-miR-2467-3p; hsa-miR-760; hsa-miR-664a-3p; hsa-miR-532-5p; hsa-miR-16-5p; hsa-miR-4530; hsa-miR-361-5p; hsa-miR-454-3p; hsa-miR-7-1-3p; hsa-mi…
Annotations derived over miRTarBase (Gene Ontology)	positive regulation of gene expression GO0010628	enriched	0.0025503	2.59341	0.0025503	0.05388	378	hsa-miR-30e-3p; hsa-miR-139-3p; hsa-miR-6126; hsa-miR-99b-5p; hsa-miR-100-5p; hsa-miR-125a-3p; hsa-miR-1183; hsa-miR-6125; hsa-miR-1224-3p; hsa-miR-3665; hsa-miR-1303; hsa-miR-1260b; hsa-miR-296-3p; hsa-miR-93-5p; hsa-miR-654-5p; hsa-miR-27b-5p; hsa-miR-3620-5p; hsa-miR-4455; hsa-miR-1827; hsa-miR-16-2-3p; hsa-miR-4709-3p; hsa-miR-29b-3p; hsa-miR-151a-5p; hsa-miR-4763-3p; hsa-miR-1268a; hsa-miR-3…
Annotations derived over miRTarBase (Gene Ontology)	spindle microtubule GO0005876	enriched	0.0025529	2.59297	0.0025529	0.05388	159	hsa-miR-4654; hsa-miR-100-5p; hsa-miR-1224-3p; hsa-miR-3665; hsa-miR-1260b; hsa-miR-93-5p; hsa-miR-654-5p; hsa-miR-1827; hsa-miR-4709-3p; hsa-miR-29b-3p; hsa-miR-4763-3p; hsa-miR-3940-3p; hsa-miR-221-3p; hsa-miR-181b-5p; hsa-miR-493-5p; hsa-miR-637; hsa-miR-505-3p; hsa-miR-3613-3p; hsa-miR-4465; hsa-miR-1276; hsa-miR-664b-3p; hsa-miR-2467-3p; hsa-miR-760; hsa-miR-4326; hsa-miR-452-5p; hsa-miR-664…
Annotations derived over miRTarBase (Gene Ontology)	motile cilium GO0031514	enriched	0.0025598	2.59179	0.0025598	0.0539049	123	hsa-miR-30e-3p; hsa-miR-100-5p; hsa-miR-125a-3p; hsa-miR-6125; hsa-miR-1224-3p; hsa-miR-93-5p; hsa-miR-3620-5p; hsa-miR-1827; hsa-miR-4763-3p; hsa-miR-221-3p; hsa-miR-181b-5p; hsa-miR-505-3p; hsa-miR-4481; hsa-miR-3613-3p; hsa-miR-3926; hsa-miR-2467-3p; hsa-miR-1304-3p; hsa-miR-149-3p; hsa-miR-4306; hsa-miR-16-5p; hsa-miR-23c; hsa-miR-24-3p; hsa-miR-3149; hsa-miR-1587; hsa-miR-15a-5p; hsa-miR-455…
Annotations derived over miRTarBase (Gene Ontology)	negative regulation of interleukin-1 beta secretion GO0050713	enriched	0.0025618	2.59145	0.0025618	0.0539049	42	hsa-miR-100-5p; hsa-miR-1827; hsa-miR-4709-3p; hsa-miR-29b-3p; hsa-miR-505-3p; hsa-miR-3613-3p; hsa-miR-3926; hsa-miR-2467-3p; hsa-miR-4487; hsa-miR-16-5p; hsa-miR-23c; hsa-miR-135b-5p; hsa-miR-24-3p; hsa-miR-593-3p; hsa-miR-15a-5p; hsa-miR-455-3p; hsa-miR-23b-3p; hsa-miR-23a-3p; hsa-miR-3922-5p; hsa-miR-4668-5p; hsa-miR-363-5p; hsa-miR-339-5p; hsa-miR-4793-5p; hsa-miR-4725-5p; hsa-miR-221-5p; hs…
Annotations derived over miRTarBase (Gene Ontology)	ferroxidase activity GO0004322	enriched	0.0025749	2.58924	0.0025749	0.0540784	30	hsa-miR-30e-3p; hsa-miR-6126; hsa-miR-100-5p; hsa-miR-125a-3p; hsa-miR-1224-3p; hsa-miR-3665; hsa-miR-1827; hsa-miR-181b-5p; hsa-miR-3613-3p; hsa-miR-1304-3p; hsa-miR-16-5p; hsa-miR-1307-3p; hsa-miR-4284; hsa-miR-30a-3p; hsa-miR-2113; hsa-miR-4726-3p; hsa-miR-181a-5p; hsa-miR-551b-5p; hsa-miR-3663-5p; hsa-miR-663a; hsa-miR-940; hsa-miR-222-5p; hsa-miR-589-5p; hsa-miR-212-5p; hsa-miR-941; hsa-miR-…
Annotations derived over miRTarBase (Gene Ontology)	carboxypeptidase activity GO0004180	enriched	0.0025777	2.58877	0.0025777	0.0540784	52	hsa-miR-4455; hsa-miR-1827; hsa-miR-4763-3p; hsa-miR-505-3p; hsa-miR-3613-3p; hsa-miR-3926; hsa-miR-2467-3p; hsa-miR-760; hsa-miR-149-3p; hsa-miR-361-5p; hsa-miR-24-3p; hsa-miR-4780; hsa-miR-96-5p; hsa-miR-146a-5p; hsa-miR-3150b-3p; hsa-miR-455-3p; hsa-miR-3689b-3p; hsa-miR-4284; hsa-miR-365b-5p; hsa-miR-186-5p; hsa-miR-182-5p; hsa-miR-4668-5p; hsa-miR-340-3p; hsa-miR-155-5p; hsa-miR-4726-3p; hsa…
Annotations derived over miRTarBase (Gene Ontology)	chemokine C-X-C motif ligand 12 signaling pathway GO0038146	enriched	0.0025892	2.58683	0.0025892	0.0541156	13	hsa-miR-221-3p; hsa-miR-24-3p; hsa-miR-454-3p; hsa-miR-146a-5p; hsa-miR-23a-3p; hsa-miR-1228-3p; hsa-miR-31-5p; hsa-miR-378a-3p; hsa-miR-362-3p; hsa-miR-130b-5p; hsa-miR-126-3p; hsa-miR-508-5p; hsa-miR-3183
Annotations derived over miRTarBase (Gene Ontology)	long-chain fatty-acyl-CoA biosynthetic process GO0035338	enriched	0.0025892	2.58683	0.0025892	0.0541156	90	hsa-miR-30e-3p; hsa-miR-100-5p; hsa-miR-93-5p; hsa-miR-1827; hsa-miR-221-3p; hsa-miR-4516; hsa-miR-3926; hsa-miR-29a-5p; hsa-miR-2467-3p; hsa-miR-1304-3p; hsa-miR-149-3p; hsa-miR-4487; hsa-miR-4306; hsa-miR-16-5p; hsa-miR-1307-3p; hsa-miR-5006-3p; hsa-miR-24-3p; hsa-miR-454-3p; hsa-miR-593-3p; hsa-miR-4466; hsa-miR-455-3p; hsa-miR-3689b-3p; hsa-miR-30a-5p; hsa-miR-4284; hsa-miR-130b-3p; hsa-miR-6…
Annotations derived over miRTarBase (Gene Ontology)	perikaryon GO0043204	enriched	0.0025911	2.58652	0.0025911	0.0541156	76	hsa-miR-99b-5p; hsa-miR-93-5p; hsa-miR-660-5p; hsa-miR-221-3p; hsa-miR-493-5p; hsa-miR-637; hsa-miR-505-3p; hsa-miR-3613-3p; hsa-miR-1304-3p; hsa-miR-4306; hsa-miR-532-5p; hsa-miR-16-5p; hsa-miR-454-3p; hsa-miR-7-1-3p; hsa-miR-15a-5p; hsa-miR-146a-5p; hsa-miR-455-3p; hsa-miR-30a-5p; hsa-miR-151a-3p; hsa-miR-365b-5p; hsa-miR-130b-3p; hsa-miR-4796-3p; hsa-miR-1228-3p; hsa-miR-574-5p; hsa-miR-30d-5p…
Annotations derived over miRTarBase (Gene Ontology)	ADP binding GO0043531	enriched	0.0025956	2.58576	0.0025956	0.0541301	116	hsa-miR-139-3p; hsa-miR-6126; hsa-miR-1231; hsa-miR-4654; hsa-miR-100-5p; hsa-miR-125a-3p; hsa-miR-296-3p; hsa-miR-93-5p; hsa-miR-27b-5p; hsa-miR-1827; hsa-miR-4709-3p; hsa-miR-505-3p; hsa-miR-4481; hsa-miR-3126-5p; hsa-miR-3613-3p; hsa-miR-664b-3p; hsa-miR-2467-3p; hsa-miR-1304-3p; hsa-miR-149-3p; hsa-miR-15b-3p; hsa-miR-4306; hsa-miR-16-5p; hsa-miR-5006-3p; hsa-miR-24-3p; hsa-miR-7-1-3p; hsa-le…
Annotations derived over miRTarBase (Gene Ontology)	posttranscriptional gene silencing GO0016441	enriched	0.0026125	2.58294	0.0026125	0.0542463	16	hsa-miR-296-3p; hsa-miR-505-3p; hsa-miR-29a-5p; hsa-miR-760; hsa-miR-16-5p; hsa-miR-3149; hsa-miR-455-3p; hsa-miR-151a-3p; hsa-miR-340-5p; hsa-miR-186-5p; hsa-miR-4283; hsa-miR-181a-5p; hsa-miR-324-3p; hsa-miR-324-5p; hsa-miR-99b-3p; hsa-miR-125b-2-3p
Annotations derived over miRTarBase (Gene Ontology)	regulation of feeding behavior GO0060259	enriched	0.0026125	2.58294	0.0026125	0.0542463	16	hsa-miR-93-5p; hsa-miR-29b-3p; hsa-miR-4516; hsa-miR-337-3p; hsa-miR-29b-1-5p; hsa-miR-365b-5p; hsa-miR-130b-3p; hsa-miR-23a-3p; hsa-miR-340-5p; hsa-miR-155-5p; hsa-miR-877-5p; hsa-miR-181a-5p; hsa-miR-106b-5p; hsa-miR-200a-3p; hsa-miR-21-3p; hsa-miR-125a-5p
Annotations derived over miRTarBase (Gene Ontology)	Golgi reassembly GO0090168	enriched	0.0026168	2.58223	0.0026168	0.0542463	63	hsa-miR-30e-3p; hsa-miR-4654; hsa-miR-1260b; hsa-miR-93-5p; hsa-miR-654-5p; hsa-miR-27b-5p; hsa-miR-1827; hsa-miR-181b-5p; hsa-miR-4516; hsa-miR-3126-5p; hsa-miR-4465; hsa-miR-1276; hsa-miR-149-3p; hsa-miR-361-5p; hsa-miR-24-3p; hsa-miR-6133; hsa-miR-4466; hsa-miR-3127-5p; hsa-miR-3150b-3p; hsa-miR-455-3p; hsa-miR-3689b-3p; hsa-miR-30a-5p; hsa-miR-4284; hsa-miR-4796-3p; hsa-miR-30a-3p; hsa-miR-57…
Annotations derived over miRTarBase (Gene Ontology)	embryonic skeletal system morphogenesis GO0048704	enriched	0.0026187	2.58191	0.0026187	0.0542463	70	hsa-miR-139-3p; hsa-miR-99b-5p; hsa-miR-1827; hsa-miR-29b-3p; hsa-miR-151a-5p; hsa-miR-4763-3p; hsa-miR-224-5p; hsa-miR-221-3p; hsa-miR-151b; hsa-miR-505-3p; hsa-miR-4516; hsa-miR-3613-3p; hsa-miR-4507; hsa-miR-149-3p; hsa-miR-4326; hsa-miR-16-5p; hsa-miR-5006-3p; hsa-miR-454-3p; hsa-miR-6133; hsa-miR-15a-5p; hsa-miR-455-3p; hsa-miR-3689b-3p; hsa-miR-130b-3p; hsa-miR-23a-3p; hsa-miR-148b-3p; hsa-…
Annotations derived over miRTarBase (Gene Ontology)	negative regulation of hydrogen peroxide-induced neuron intrinsic apoptotic signaling pathway GO1903384	depleted	0.0026205	2.58162	0.0026205	0.0542463	2	hsa-miR-222-3p; hsa-miR-27a-3p
Annotations derived over miRTarBase (Gene Ontology)	regulation of proteasomal protein catabolic process GO0061136	enriched	0.0026273	2.58049	0.0026273	0.0543061	62	hsa-miR-100-5p; hsa-miR-3665; hsa-miR-3620-5p; hsa-miR-4763-3p; hsa-miR-181b-5p; hsa-miR-3613-3p; hsa-miR-1276; hsa-miR-2467-3p; hsa-miR-760; hsa-miR-1304-3p; hsa-miR-4306; hsa-miR-16-5p; hsa-miR-5006-3p; hsa-miR-24-3p; hsa-miR-454-3p; hsa-miR-6133; hsa-miR-3149; hsa-miR-1587; hsa-miR-3689b-3p; hsa-miR-32-3p; hsa-miR-23b-3p; hsa-miR-421; hsa-miR-130b-3p; hsa-miR-382-5p; hsa-miR-186-5p; hsa-miR-47…
Annotations derived over miRTarBase (Gene Ontology)	regulation of protein export from nucleus GO0046825	enriched	0.0026438	2.57777	0.0026438	0.0545022	65	hsa-miR-30e-3p; hsa-miR-1827; hsa-miR-16-2-3p; hsa-miR-4763-3p; hsa-miR-224-5p; hsa-miR-4516; hsa-miR-4507; hsa-miR-664b-3p; hsa-miR-1304-3p; hsa-miR-378g; hsa-miR-664a-3p; hsa-miR-16-5p; hsa-miR-23c; hsa-miR-3149; hsa-miR-4443; hsa-miR-146a-5p; hsa-miR-3150b-3p; hsa-miR-30a-5p; hsa-miR-4639-3p; hsa-miR-32-3p; hsa-miR-23b-3p; hsa-miR-151a-3p; hsa-miR-30a-3p; hsa-miR-23a-3p; hsa-miR-148b-3p; hsa-m…
Annotations derived over miRTarBase (Gene Ontology)	positive regulation of cell differentiation GO0045597	enriched	0.0026473	2.5772	0.0026473	0.0545022	130	hsa-miR-30e-3p; hsa-miR-4654; hsa-miR-3665; hsa-miR-1303; hsa-miR-296-3p; hsa-miR-93-5p; hsa-miR-1827; hsa-miR-16-2-3p; hsa-miR-29b-3p; hsa-miR-224-5p; hsa-miR-181b-5p; hsa-miR-493-5p; hsa-miR-637; hsa-miR-3126-5p; hsa-miR-3926; hsa-miR-2467-3p; hsa-miR-1304-3p; hsa-miR-149-3p; hsa-miR-3129-3p; hsa-miR-4487; hsa-miR-4306; hsa-miR-532-5p; hsa-miR-16-5p; hsa-miR-23c; hsa-miR-1307-3p; hsa-miR-4530; …
Annotations derived over miRTarBase (Gene Ontology)	histone methyltransferase activity H3-K9 specific GO0046974	enriched	0.0026506	2.57666	0.0026506	0.0545022	61	hsa-miR-139-3p; hsa-miR-3665; hsa-miR-1260b; hsa-miR-296-3p; hsa-miR-4455; hsa-miR-1827; hsa-miR-221-3p; hsa-miR-181b-5p; hsa-miR-4516; hsa-miR-664b-3p; hsa-miR-16-5p; hsa-miR-361-5p; hsa-miR-24-3p; hsa-miR-96-5p; hsa-miR-4443; hsa-miR-15a-5p; hsa-miR-30a-5p; hsa-miR-625-5p; hsa-miR-574-5p; hsa-miR-584-3p; hsa-miR-30d-5p; hsa-miR-363-5p; hsa-miR-22-3p; hsa-miR-4436b-5p; hsa-miR-181a-5p; hsa-miR-3…
Annotations derived over miRTarBase (Gene Ontology)	intracellular receptor signaling pathway GO0030522	enriched	0.0026523	2.57638	0.0026523	0.0545022	55	hsa-miR-93-5p; hsa-miR-660-5p; hsa-miR-16-2-3p; hsa-miR-29b-3p; hsa-miR-181b-5p; hsa-miR-637; hsa-miR-4516; hsa-miR-3926; hsa-miR-2467-3p; hsa-miR-361-5p; hsa-miR-454-3p; hsa-let-7b-3p; hsa-miR-337-3p; hsa-miR-3149; hsa-miR-4443; hsa-miR-29b-1-5p; hsa-miR-32-3p; hsa-miR-365b-5p; hsa-miR-130b-3p; hsa-miR-625-5p; hsa-miR-23a-3p; hsa-miR-31-5p; hsa-miR-340-5p; hsa-miR-2113; hsa-miR-186-5p; hsa-miR-4…
Annotations derived over miRTarBase (Gene Ontology)	telomere maintenance via telomere lengthening GO0010833	enriched	0.0026647	2.57435	0.0026647	0.0545163	73	hsa-miR-100-5p; hsa-miR-1224-3p; hsa-miR-93-5p; hsa-miR-29b-3p; hsa-miR-4763-3p; hsa-miR-221-3p; hsa-miR-493-5p; hsa-miR-3613-3p; hsa-miR-3926; hsa-miR-149-3p; hsa-miR-4487; hsa-miR-16-5p; hsa-miR-7-1-3p; hsa-miR-3149; hsa-miR-96-5p; hsa-miR-455-3p; hsa-miR-3689b-3p; hsa-miR-4639-3p; hsa-miR-23b-3p; hsa-miR-421; hsa-miR-933; hsa-miR-1228-3p; hsa-miR-574-5p; hsa-miR-4305; hsa-miR-186-5p; hsa-miR-1…
Annotations derived over miRTarBase (Gene Ontology)	tubulin binding GO0015631	enriched	0.002665	2.5743	0.002665	0.0545163	177	hsa-miR-30e-3p; hsa-miR-125a-3p; hsa-miR-1303; hsa-miR-1260b; hsa-miR-296-3p; hsa-miR-93-5p; hsa-miR-3620-5p; hsa-miR-1827; hsa-miR-151a-5p; hsa-miR-224-5p; hsa-miR-221-3p; hsa-miR-493-5p; hsa-miR-637; hsa-miR-151b; hsa-miR-505-3p; hsa-miR-4481; hsa-miR-5001-5p; hsa-miR-4465; hsa-miR-664b-3p; hsa-miR-2467-3p; hsa-miR-760; hsa-miR-1304-3p; hsa-miR-149-3p; hsa-miR-378g; hsa-miR-664a-3p; hsa-miR-16-…
Annotations derived over miRTarBase (Gene Ontology)	NACHT domain binding GO0032089	enriched	0.0026668	2.57401	0.0026668	0.0545163	24	hsa-miR-1827; hsa-miR-3613-3p; hsa-miR-3926; hsa-miR-2467-3p; hsa-miR-4487; hsa-miR-16-5p; hsa-miR-593-3p; hsa-miR-15a-5p; hsa-miR-455-3p; hsa-miR-4668-5p; hsa-miR-363-5p; hsa-miR-339-5p; hsa-miR-4793-5p; hsa-miR-4725-5p; hsa-miR-221-5p; hsa-miR-769-5p; hsa-miR-629-5p; hsa-miR-224-3p; hsa-miR-3190-5p; hsa-miR-4533; hsa-miR-194-5p; hsa-miR-661; hsa-miR-555; hsa-miR-665
Annotations derived over miRTarBase (Gene Ontology)	canonical glycolysis GO0061621	enriched	0.0026685	2.57373	0.0026685	0.0545163	176	hsa-miR-99b-5p; hsa-miR-125a-3p; hsa-miR-3665; hsa-miR-1260b; hsa-miR-296-3p; hsa-miR-93-5p; hsa-miR-27b-5p; hsa-miR-3620-5p; hsa-miR-4455; hsa-miR-151a-5p; hsa-miR-4763-3p; hsa-miR-221-3p; hsa-miR-181b-5p; hsa-miR-637; hsa-miR-151b; hsa-miR-4481; hsa-miR-4516; hsa-miR-3126-5p; hsa-miR-3613-3p; hsa-miR-5001-5p; hsa-miR-6724-5p; hsa-miR-2467-3p; hsa-miR-760; hsa-miR-1304-3p; hsa-miR-149-3p; hsa-mi…
Annotations derived over miRTarBase (Gene Ontology)	fibroblast apoptotic process GO0044346	enriched	0.0026906	2.57015	0.0026906	0.0548082	35	hsa-miR-30e-3p; hsa-miR-125a-3p; hsa-miR-93-5p; hsa-miR-1827; hsa-miR-16-2-3p; hsa-miR-29b-3p; hsa-miR-151a-5p; hsa-miR-16-5p; hsa-miR-135b-5p; hsa-miR-24-3p; hsa-miR-455-3p; hsa-miR-30a-3p; hsa-miR-23a-3p; hsa-miR-30d-5p; hsa-miR-186-5p; hsa-miR-4668-5p; hsa-miR-155-5p; hsa-miR-4647; hsa-miR-378a-3p; hsa-miR-212-3p; hsa-miR-320b; hsa-miR-429; hsa-miR-744-5p; hsa-miR-106b-5p; hsa-miR-185-5p; hsa-…
Annotations derived over miRTarBase (Gene Ontology)	positive regulation of metanephric cap mesenchymal cell proliferation GO0090096	enriched	0.0026906	2.57015	0.0026906	0.0548082	35	hsa-miR-30e-3p; hsa-miR-125a-3p; hsa-miR-93-5p; hsa-miR-1827; hsa-miR-16-2-3p; hsa-miR-29b-3p; hsa-miR-151a-5p; hsa-miR-16-5p; hsa-miR-135b-5p; hsa-miR-24-3p; hsa-miR-455-3p; hsa-miR-30a-3p; hsa-miR-23a-3p; hsa-miR-30d-5p; hsa-miR-186-5p; hsa-miR-4668-5p; hsa-miR-155-5p; hsa-miR-4647; hsa-miR-378a-3p; hsa-miR-212-3p; hsa-miR-320b; hsa-miR-429; hsa-miR-744-5p; hsa-miR-106b-5p; hsa-miR-185-5p; hsa-…
Annotations derived over miRTarBase (Gene Ontology)	nervous system development GO0007399	enriched	0.0027072	2.56748	0.0027072	0.0550121	350	hsa-miR-30e-3p; hsa-miR-139-3p; hsa-miR-99b-5p; hsa-miR-1231; hsa-miR-4654; hsa-miR-100-5p; hsa-miR-125a-3p; hsa-miR-1224-3p; hsa-miR-3665; hsa-miR-1303; hsa-miR-1260b; hsa-miR-296-3p; hsa-miR-93-5p; hsa-miR-654-5p; hsa-miR-27b-5p; hsa-miR-550b-3p; hsa-miR-3620-5p; hsa-miR-4455; hsa-miR-1827; hsa-miR-4709-3p; hsa-miR-29b-3p; hsa-miR-151a-5p; hsa-miR-4763-3p; hsa-miR-3940-3p; hsa-miR-224-5p; hsa-m…
Annotations derived over miRTarBase (Gene Ontology)	hematopoietic progenitor cell differentiation GO0002244	enriched	0.0027092	2.56716	0.0027092	0.0550121	97	hsa-miR-139-3p; hsa-miR-100-5p; hsa-miR-1260b; hsa-miR-93-5p; hsa-miR-1827; hsa-miR-29b-3p; hsa-miR-151a-5p; hsa-miR-4763-3p; hsa-miR-224-5p; hsa-miR-221-3p; hsa-miR-181b-5p; hsa-miR-493-5p; hsa-miR-4516; hsa-miR-664b-3p; hsa-miR-1304-3p; hsa-miR-149-3p; hsa-miR-378g; hsa-miR-4306; hsa-miR-16-5p; hsa-miR-24-3p; hsa-miR-454-3p; hsa-miR-638; hsa-miR-6133; hsa-miR-4780; hsa-miR-29b-1-5p; hsa-miR-15a…
Annotations derived over miRTarBase (Gene Ontology)	stearoyl-CoA 9-desaturase activity GO0004768	enriched	0.0027124	2.56665	0.0027124	0.0550121	50	hsa-miR-1224-3p; hsa-miR-1260b; hsa-miR-93-5p; hsa-miR-181b-5p; hsa-miR-493-5p; hsa-miR-505-3p; hsa-miR-149-3p; hsa-miR-4487; hsa-miR-4306; hsa-miR-24-3p; hsa-miR-4466; hsa-miR-455-3p; hsa-miR-3689b-3p; hsa-miR-30a-5p; hsa-miR-4284; hsa-miR-421; hsa-miR-4796-3p; hsa-miR-574-5p; hsa-miR-149-5p; hsa-miR-4668-5p; hsa-miR-155-5p; hsa-miR-22-3p; hsa-miR-4647; hsa-miR-181a-5p; hsa-miR-192-5p; hsa-miR-3…
Annotations derived over miRTarBase (Gene Ontology)	somatic stem cell population maintenance GO0035019	enriched	0.0027199	2.56545	0.0027199	0.055049	187	hsa-miR-30e-3p; hsa-miR-100-5p; hsa-miR-125a-3p; hsa-miR-3665; hsa-miR-1260b; hsa-miR-93-5p; hsa-miR-654-5p; hsa-miR-27b-5p; hsa-miR-3620-5p; hsa-miR-4455; hsa-miR-1827; hsa-miR-29b-3p; hsa-miR-4763-3p; hsa-miR-1268a; hsa-miR-224-5p; hsa-miR-221-3p; hsa-miR-181b-5p; hsa-miR-505-3p; hsa-miR-4516; hsa-miR-3613-3p; hsa-miR-5001-5p; hsa-miR-3926; hsa-miR-4465; hsa-miR-1276; hsa-miR-2467-3p; hsa-miR-1…
Annotations derived over miRTarBase (Gene Ontology)	positive regulation of histone phosphorylation GO0033129	enriched	0.0027277	2.5642	0.0027277	0.055049	49	hsa-miR-1231; hsa-miR-93-5p; hsa-miR-550b-3p; hsa-miR-16-2-3p; hsa-miR-221-3p; hsa-miR-4481; hsa-miR-3126-5p; hsa-miR-3613-3p; hsa-miR-4465; hsa-miR-1304-3p; hsa-miR-149-3p; hsa-miR-664a-3p; hsa-miR-16-5p; hsa-miR-24-3p; hsa-miR-454-3p; hsa-miR-6133; hsa-miR-4780; hsa-miR-455-3p; hsa-miR-130b-3p; hsa-miR-4796-3p; hsa-miR-625-5p; hsa-miR-148b-3p; hsa-miR-340-5p; hsa-miR-135a-3p; hsa-miR-4283; hsa-…
Annotations derived over miRTarBase (Gene Ontology)	ER to Golgi vesicle-mediated transport GO0006888	enriched	0.0027284	2.56409	0.0027284	0.055049	328	hsa-miR-30e-3p; hsa-miR-99b-5p; hsa-miR-1231; hsa-miR-4654; hsa-miR-100-5p; hsa-miR-125a-3p; hsa-miR-1183; hsa-miR-1224-3p; hsa-miR-3665; hsa-miR-1260b; hsa-miR-296-3p; hsa-miR-93-5p; hsa-miR-654-5p; hsa-miR-27b-5p; hsa-miR-550b-3p; hsa-miR-3620-5p; hsa-miR-4455; hsa-miR-660-5p; hsa-miR-1827; hsa-miR-16-2-3p; hsa-miR-4709-3p; hsa-miR-29b-3p; hsa-miR-151a-5p; hsa-miR-4763-3p; hsa-miR-224-5p; hsa-m…
Annotations derived over miRTarBase (Gene Ontology)	extrinsic component of membrane GO0019898	enriched	0.0027319	2.56354	0.0027319	0.055049	154	hsa-miR-30e-3p; hsa-miR-139-3p; hsa-miR-100-5p; hsa-miR-125a-3p; hsa-miR-1303; hsa-miR-1260b; hsa-miR-296-3p; hsa-miR-93-5p; hsa-miR-4455; hsa-miR-224-5p; hsa-miR-221-3p; hsa-miR-181b-5p; hsa-miR-493-5p; hsa-miR-637; hsa-miR-505-3p; hsa-miR-3126-5p; hsa-miR-5001-5p; hsa-miR-1276; hsa-miR-664b-3p; hsa-miR-149-3p; hsa-miR-378g; hsa-miR-4326; hsa-miR-452-5p; hsa-miR-664a-3p; hsa-miR-16-5p; hsa-miR-5…
Annotations derived over miRTarBase (Gene Ontology)	regulation of bone remodeling GO0046850	enriched	0.0027356	2.56295	0.0027356	0.055049	32	hsa-miR-139-3p; hsa-miR-93-5p; hsa-miR-654-5p; hsa-miR-4763-3p; hsa-miR-4516; hsa-miR-3126-5p; hsa-miR-5001-5p; hsa-miR-4306; hsa-miR-4456; hsa-miR-3150b-3p; hsa-miR-455-3p; hsa-miR-4283; hsa-miR-877-5p; hsa-miR-5100; hsa-miR-320b; hsa-miR-4514; hsa-miR-484; hsa-miR-320c; hsa-miR-320d; hsa-miR-4505; hsa-miR-106b-5p; hsa-miR-185-5p; hsa-miR-940; hsa-miR-4731-5p; hsa-miR-183-5p; hsa-miR-6132; hsa-m…
Annotations derived over miRTarBase (Gene Ontology)	positive regulation of mRNA catabolic process GO0061014	enriched	0.0027377	2.56261	0.0027377	0.055049	61	hsa-miR-100-5p; hsa-miR-93-5p; hsa-miR-27b-5p; hsa-miR-550b-3p; hsa-miR-221-3p; hsa-miR-1304-3p; hsa-miR-149-3p; hsa-miR-4306; hsa-miR-16-5p; hsa-miR-1307-3p; hsa-miR-24-3p; hsa-miR-454-3p; hsa-miR-6133; hsa-miR-3689b-3p; hsa-miR-4284; hsa-miR-421; hsa-miR-130b-3p; hsa-miR-23a-3p; hsa-miR-3922-5p; hsa-miR-186-5p; hsa-miR-149-5p; hsa-miR-4668-5p; hsa-miR-155-5p; hsa-miR-877-5p; hsa-miR-4726-3p; hs…
Annotations derived over miRTarBase (Gene Ontology)	regulation of striated muscle tissue development GO0016202	enriched	0.0027574	2.5595	0.0027574	0.055346	31	hsa-miR-93-5p; hsa-miR-29b-3p; hsa-miR-29a-5p; hsa-miR-16-5p; hsa-miR-24-3p; hsa-miR-454-3p; hsa-miR-29b-1-5p; hsa-miR-146a-5p; hsa-miR-130b-3p; hsa-miR-1228-3p; hsa-miR-382-5p; hsa-miR-877-5p; hsa-miR-93-3p; hsa-miR-192-5p; hsa-miR-663a; hsa-miR-362-3p; hsa-miR-130b-5p; hsa-miR-590-5p; hsa-miR-331-3p; hsa-miR-744-5p; hsa-miR-301a-3p; hsa-miR-185-5p; hsa-miR-5690; hsa-miR-500a-3p; hsa-miR-324-3p;…
Annotations derived over miRTarBase (Gene Ontology)	positive regulation of peroxisome proliferator activated receptor signaling pathway GO0035360	enriched	0.0027604	2.55903	0.0027604	0.055346	32	hsa-miR-6126; hsa-miR-1224-3p; hsa-miR-93-5p; hsa-miR-29b-3p; hsa-miR-221-3p; hsa-miR-493-5p; hsa-miR-16-5p; hsa-miR-24-3p; hsa-miR-15a-5p; hsa-miR-3689b-3p; hsa-miR-4284; hsa-miR-4796-3p; hsa-miR-1228-3p; hsa-miR-3178; hsa-miR-182-5p; hsa-miR-340-3p; hsa-miR-2110; hsa-miR-30c-2-3p; hsa-miR-3689a-3p; hsa-miR-493-3p; hsa-miR-4505; hsa-miR-106b-5p; hsa-miR-4508; hsa-miR-4731-5p; hsa-miR-103a-3p; hs…
Annotations derived over miRTarBase (Gene Ontology)	negative regulation of cell aging GO0090344	enriched	0.002768	2.55783	0.002768	0.0554192	13	hsa-miR-149-3p; hsa-miR-146a-5p; hsa-miR-30a-5p; hsa-miR-23a-3p; hsa-miR-148b-3p; hsa-miR-186-5p; hsa-miR-149-5p; hsa-miR-22-3p; hsa-miR-362-3p; hsa-miR-769-5p; hsa-miR-200b-3p; hsa-miR-744-5p; hsa-miR-194-5p
Annotations derived over miRTarBase (Gene Ontology)	negative regulation of transcription elongation from RNA polymerase II promoter GO0034244	enriched	0.002773	2.55705	0.002773	0.0554398	37	hsa-miR-30e-3p; hsa-miR-4654; hsa-miR-1303; hsa-miR-93-5p; hsa-miR-4516; hsa-miR-3613-3p; hsa-miR-2467-3p; hsa-miR-16-5p; hsa-miR-361-5p; hsa-let-7b-3p; hsa-miR-15a-5p; hsa-miR-4265; hsa-miR-30a-3p; hsa-miR-1228-3p; hsa-miR-584-3p; hsa-miR-2113; hsa-miR-186-5p; hsa-miR-149-5p; hsa-miR-425-5p; hsa-miR-877-5p; hsa-miR-5100; hsa-miR-30c-2-3p; hsa-miR-551b-5p; hsa-miR-320e; hsa-miR-493-3p; hsa-miR-10…
Annotations derived over miRTarBase (Gene Ontology)	positive regulation of T-helper 1 type immune response GO0002827	enriched	0.0027797	2.556	0.0027797	0.0554945	16	hsa-miR-125a-3p; hsa-miR-532-5p; hsa-miR-16-5p; hsa-miR-5006-3p; hsa-miR-454-3p; hsa-miR-6133; hsa-miR-4284; hsa-miR-130b-3p; hsa-miR-148b-3p; hsa-miR-182-5p; hsa-miR-339-5p; hsa-miR-1976; hsa-miR-4722-3p; hsa-miR-301a-3p; hsa-miR-130a-3p; hsa-miR-764
Annotations derived over miRTarBase (Gene Ontology)	myelin maintenance GO0043217	enriched	0.0027877	2.55475	0.0027877	0.0555754	29	hsa-miR-125a-3p; hsa-miR-1224-3p; hsa-miR-93-5p; hsa-miR-224-5p; hsa-miR-4465; hsa-miR-15b-3p; hsa-miR-454-3p; hsa-miR-96-5p; hsa-miR-146a-5p; hsa-miR-130b-3p; hsa-miR-23a-3p; hsa-miR-340-5p; hsa-miR-155-5p; hsa-miR-3187-3p; hsa-miR-192-5p; hsa-miR-551b-5p; hsa-miR-3663-5p; hsa-miR-663a; hsa-miR-126-3p; hsa-miR-4267; hsa-miR-4722-3p; hsa-miR-106b-5p; hsa-miR-301a-3p; hsa-miR-130a-3p; hsa-miR-212-…
Annotations derived over miRTarBase (Gene Ontology)	brain morphogenesis GO0048854	enriched	0.0027961	2.55345	0.0027961	0.055664	67	hsa-miR-100-5p; hsa-miR-125a-3p; hsa-miR-93-5p; hsa-miR-29b-3p; hsa-miR-4763-3p; hsa-miR-221-3p; hsa-miR-181b-5p; hsa-miR-29a-5p; hsa-miR-2467-3p; hsa-miR-16-5p; hsa-miR-1307-3p; hsa-miR-24-3p; hsa-miR-638; hsa-miR-15a-5p; hsa-miR-4639-3p; hsa-miR-23b-3p; hsa-miR-4488; hsa-miR-130b-3p; hsa-miR-155-3p; hsa-miR-23a-3p; hsa-miR-574-5p; hsa-miR-382-5p; hsa-miR-532-3p; hsa-miR-182-5p; hsa-miR-425-5p; …
Annotations derived over miRTarBase (Gene Ontology)	protein kinase regulator activity GO0019887	enriched	0.0028113	2.55109	0.0028113	0.0557885	16	hsa-miR-3126-5p; hsa-miR-16-5p; hsa-miR-135b-5p; hsa-miR-24-3p; hsa-miR-4443; hsa-miR-146a-5p; hsa-miR-30a-5p; hsa-miR-186-5p; hsa-miR-301a-5p; hsa-miR-155-5p; hsa-miR-192-5p; hsa-miR-663a; hsa-miR-484; hsa-miR-106b-5p; hsa-miR-193b-3p; hsa-miR-27a-3p
Annotations derived over miRTarBase (Gene Ontology)	Wnt signaling pathway, planar cell polarity pathway GO0060071	enriched	0.0028134	2.55077	0.0028134	0.0557885	216	hsa-miR-30e-3p; hsa-miR-6126; hsa-miR-4654; hsa-miR-100-5p; hsa-miR-125a-3p; hsa-miR-1183; hsa-miR-1224-3p; hsa-miR-3665; hsa-miR-1303; hsa-miR-93-5p; hsa-miR-654-5p; hsa-miR-550b-3p; hsa-miR-4455; hsa-miR-1827; hsa-miR-4709-3p; hsa-miR-29b-3p; hsa-miR-4763-3p; hsa-miR-224-5p; hsa-miR-221-3p; hsa-miR-181b-5p; hsa-miR-505-3p; hsa-miR-4481; hsa-miR-4516; hsa-miR-3613-3p; hsa-miR-1276; hsa-miR-664b-…
Annotations derived over miRTarBase (Gene Ontology)	interleukin-12-mediated signaling pathway GO0035722	enriched	0.0028143	2.55063	0.0028143	0.0557885	188	hsa-miR-30e-3p; hsa-miR-100-5p; hsa-miR-125a-3p; hsa-miR-1224-3p; hsa-miR-1260b; hsa-miR-296-3p; hsa-miR-93-5p; hsa-miR-550b-3p; hsa-miR-4709-3p; hsa-miR-29b-3p; hsa-miR-4763-3p; hsa-miR-1268a; hsa-miR-224-5p; hsa-miR-221-3p; hsa-miR-181b-5p; hsa-miR-493-5p; hsa-miR-505-3p; hsa-miR-4481; hsa-miR-4516; hsa-miR-3126-5p; hsa-miR-3613-3p; hsa-miR-4507; hsa-miR-4465; hsa-miR-2467-3p; hsa-miR-760; hsa-…
Annotations derived over miRTarBase (Gene Ontology)	exocytosis GO0006887	enriched	0.0028432	2.54619	0.0028432	0.0562303	139	hsa-miR-139-3p; hsa-miR-100-5p; hsa-miR-125a-3p; hsa-miR-1224-3p; hsa-miR-93-5p; hsa-miR-27b-5p; hsa-miR-1827; hsa-miR-4709-3p; hsa-miR-4763-3p; hsa-miR-3940-3p; hsa-miR-181b-5p; hsa-miR-505-3p; hsa-miR-3613-3p; hsa-miR-29a-5p; hsa-miR-1304-3p; hsa-miR-149-3p; hsa-miR-4487; hsa-miR-15b-3p; hsa-miR-16-5p; hsa-miR-1307-3p; hsa-miR-5006-3p; hsa-miR-24-3p; hsa-miR-6133; hsa-miR-4466; hsa-miR-29b-1-5p…
Annotations derived over miRTarBase (Gene Ontology)	cyclin K-CDK13 complex GO0002945	enriched	0.0028446	2.54598	0.0028446	0.0562303	11	hsa-miR-30e-3p; hsa-miR-296-3p; hsa-miR-181b-5p; hsa-miR-664b-3p; hsa-miR-664a-3p; hsa-miR-30a-3p; hsa-miR-4647; hsa-miR-181a-5p; hsa-miR-484; hsa-miR-377-3p; hsa-miR-27a-3p
Annotations derived over miRTarBase (Gene Ontology)	Rho protein signal transduction GO0007266	enriched	0.0028703	2.54207	0.0028703	0.0566599	202	hsa-miR-139-3p; hsa-miR-100-5p; hsa-miR-125a-3p; hsa-miR-1224-3p; hsa-miR-3665; hsa-miR-1303; hsa-miR-93-5p; hsa-miR-654-5p; hsa-miR-4455; hsa-miR-1827; hsa-miR-29b-3p; hsa-miR-151a-5p; hsa-miR-4763-3p; hsa-miR-224-5p; hsa-miR-221-3p; hsa-miR-181b-5p; hsa-miR-493-5p; hsa-miR-637; hsa-miR-151b; hsa-miR-505-3p; hsa-miR-138-1-3p; hsa-miR-4516; hsa-miR-3613-3p; hsa-miR-3926; hsa-miR-4465; hsa-miR-127…
Annotations derived over miRTarBase (Gene Ontology)	extrinsic apoptotic signaling pathway in absence of ligand GO0097192	enriched	0.0028769	2.54108	0.0028769	0.0566815	128	hsa-miR-3665; hsa-miR-93-5p; hsa-miR-4709-3p; hsa-miR-29b-3p; hsa-miR-4763-3p; hsa-miR-3940-3p; hsa-miR-224-5p; hsa-miR-221-3p; hsa-miR-181b-5p; hsa-miR-29a-5p; hsa-miR-4507; hsa-miR-4465; hsa-miR-1276; hsa-miR-664b-3p; hsa-miR-2467-3p; hsa-miR-149-3p; hsa-miR-16-5p; hsa-miR-24-3p; hsa-let-7b-3p; hsa-miR-6133; hsa-miR-96-5p; hsa-miR-3127-5p; hsa-miR-15a-5p; hsa-miR-146a-5p; hsa-miR-3150b-3p; hsa-…
Annotations derived over miRTarBase (Gene Ontology)	zonula adherens GO0005915	enriched	0.0028795	2.54068	0.0028795	0.0566815	5	hsa-miR-99b-5p; hsa-miR-16-5p; hsa-miR-30a-5p; hsa-miR-186-5p; hsa-miR-155-5p
Annotations derived over miRTarBase (Gene Ontology)	phosphatidylinositol 3-kinase signaling GO0014065	enriched	0.0028853	2.53981	0.0028853	0.0567152	171	hsa-miR-30e-3p; hsa-miR-99b-5p; hsa-miR-100-5p; hsa-miR-125a-3p; hsa-miR-1183; hsa-miR-1224-3p; hsa-miR-296-3p; hsa-miR-93-5p; hsa-miR-4455; hsa-miR-1827; hsa-miR-4709-3p; hsa-miR-29b-3p; hsa-miR-224-5p; hsa-miR-221-3p; hsa-miR-181b-5p; hsa-miR-637; hsa-miR-505-3p; hsa-miR-3613-3p; hsa-miR-1276; hsa-miR-2467-3p; hsa-miR-1304-3p; hsa-miR-149-3p; hsa-miR-4326; hsa-miR-452-5p; hsa-miR-664a-3p; hsa-m…
Annotations derived over miRTarBase (Gene Ontology)	SNARE binding GO0000149	enriched	0.0028905	2.53903	0.0028905	0.0567387	145	hsa-miR-30e-3p; hsa-miR-139-3p; hsa-miR-4654; hsa-miR-100-5p; hsa-miR-93-5p; hsa-miR-4455; hsa-miR-1827; hsa-miR-4763-3p; hsa-miR-181b-5p; hsa-miR-493-5p; hsa-miR-505-3p; hsa-miR-4481; hsa-miR-4516; hsa-miR-3613-3p; hsa-miR-3926; hsa-miR-6724-5p; hsa-miR-149-3p; hsa-miR-378g; hsa-miR-3129-3p; hsa-miR-4487; hsa-miR-15b-3p; hsa-miR-4306; hsa-miR-532-5p; hsa-miR-16-5p; hsa-miR-5006-3p; hsa-miR-4530;…
Annotations derived over miRTarBase (Gene Ontology)	dendritic spine maintenance GO0097062	enriched	0.002907	2.53655	0.002907	0.0569821	79	hsa-miR-99b-5p; hsa-miR-100-5p; hsa-miR-125a-3p; hsa-miR-1260b; hsa-miR-93-5p; hsa-miR-1827; hsa-miR-224-5p; hsa-miR-181b-5p; hsa-miR-3613-3p; hsa-miR-2467-3p; hsa-miR-149-3p; hsa-miR-15b-3p; hsa-miR-16-5p; hsa-miR-4456; hsa-miR-454-3p; hsa-miR-7-1-3p; hsa-let-7b-3p; hsa-miR-96-5p; hsa-miR-3689b-3p; hsa-miR-30a-5p; hsa-miR-4639-3p; hsa-miR-130b-3p; hsa-miR-625-5p; hsa-miR-148b-3p; hsa-miR-340-5p;…
Annotations derived over miRTarBase (Gene Ontology)	Golgi to endosome transport GO0006895	enriched	0.0029118	2.53584	0.0029118	0.056997	47	hsa-miR-93-5p; hsa-miR-27b-5p; hsa-miR-4709-3p; hsa-miR-151a-5p; hsa-miR-221-3p; hsa-miR-181b-5p; hsa-miR-4326; hsa-miR-16-5p; hsa-miR-5006-3p; hsa-miR-454-3p; hsa-miR-30a-5p; hsa-miR-130b-3p; hsa-miR-148b-3p; hsa-miR-186-5p; hsa-miR-340-3p; hsa-miR-155-5p; hsa-miR-3187-3p; hsa-miR-4647; hsa-miR-181a-5p; hsa-miR-192-5p; hsa-miR-378a-3p; hsa-miR-3663-5p; hsa-miR-224-3p; hsa-miR-377-3p; hsa-miR-200…
Annotations derived over miRTarBase (Gene Ontology)	polyC RNA binding GO0017130	enriched	0.0029231	2.53416	0.0029231	0.0570742	25	hsa-miR-30e-3p; hsa-miR-4654; hsa-miR-4516; hsa-miR-3613-3p; hsa-miR-2467-3p; hsa-miR-16-5p; hsa-let-7b-3p; hsa-miR-4265; hsa-miR-30a-3p; hsa-miR-584-3p; hsa-miR-2113; hsa-miR-186-5p; hsa-miR-149-5p; hsa-miR-5100; hsa-miR-192-5p; hsa-miR-30c-2-3p; hsa-miR-551b-5p; hsa-miR-320e; hsa-miR-493-3p; hsa-miR-101-3p; hsa-miR-16-1-3p; hsa-miR-4648; hsa-miR-4322; hsa-miR-4296; hsa-miR-19b-3p
Annotations derived over miRTarBase (Gene Ontology)	postsynapse GO0098794	enriched	0.0029326	2.53275	0.0029326	0.0570742	136	hsa-miR-30e-3p; hsa-miR-125a-3p; hsa-miR-3665; hsa-miR-1260b; hsa-miR-296-3p; hsa-miR-93-5p; hsa-miR-654-5p; hsa-miR-660-5p; hsa-miR-1827; hsa-miR-4763-3p; hsa-miR-224-5p; hsa-miR-221-3p; hsa-miR-181b-5p; hsa-miR-505-3p; hsa-miR-3613-3p; hsa-miR-5001-5p; hsa-miR-3621; hsa-miR-1276; hsa-miR-2467-3p; hsa-miR-760; hsa-miR-1304-3p; hsa-miR-149-3p; hsa-miR-664a-3p; hsa-miR-16-5p; hsa-miR-4456; hsa-miR…
Annotations derived over miRTarBase (Gene Ontology)	iron ion binding GO0005506	enriched	0.0029337	2.53258	0.0029337	0.0570742	131	hsa-miR-139-3p; hsa-miR-6126; hsa-miR-125a-3p; hsa-miR-1224-3p; hsa-miR-1260b; hsa-miR-296-3p; hsa-miR-93-5p; hsa-miR-1827; hsa-miR-29b-3p; hsa-miR-3940-3p; hsa-miR-181b-5p; hsa-miR-493-5p; hsa-miR-637; hsa-miR-505-3p; hsa-miR-3613-3p; hsa-miR-5001-5p; hsa-miR-4465; hsa-miR-1304-3p; hsa-miR-149-3p; hsa-miR-4487; hsa-miR-4306; hsa-miR-16-5p; hsa-miR-24-3p; hsa-miR-454-3p; hsa-miR-638; hsa-let-7b-3…
Annotations derived over miRTarBase (Gene Ontology)	cleavage furrow GO0032154	enriched	0.0029338	2.53257	0.0029338	0.0570742	154	hsa-miR-100-5p; hsa-miR-125a-3p; hsa-miR-1183; hsa-miR-93-5p; hsa-miR-654-5p; hsa-miR-27b-5p; hsa-miR-1827; hsa-miR-29b-3p; hsa-miR-151a-5p; hsa-miR-221-3p; hsa-miR-181b-5p; hsa-miR-493-5p; hsa-miR-505-3p; hsa-miR-4481; hsa-miR-3613-3p; hsa-miR-2467-3p; hsa-miR-1304-3p; hsa-miR-149-3p; hsa-miR-4326; hsa-miR-4487; hsa-miR-664a-3p; hsa-miR-15b-3p; hsa-miR-16-5p; hsa-miR-4456; hsa-miR-5006-3p; hsa-m…
Annotations derived over miRTarBase (Gene Ontology)	embryonic digestive tract morphogenesis GO0048557	enriched	0.0029361	2.53223	0.0029361	0.0570742	40	hsa-miR-139-3p; hsa-miR-1827; hsa-miR-29b-3p; hsa-miR-4763-3p; hsa-miR-221-3p; hsa-miR-181b-5p; hsa-miR-505-3p; hsa-miR-2467-3p; hsa-miR-149-3p; hsa-miR-664a-3p; hsa-miR-455-3p; hsa-miR-3689b-3p; hsa-miR-23b-3p; hsa-miR-421; hsa-miR-130b-3p; hsa-miR-148b-3p; hsa-miR-186-5p; hsa-miR-4668-5p; hsa-miR-339-5p; hsa-miR-181a-5p; hsa-miR-192-5p; hsa-miR-378a-3p; hsa-miR-212-3p; hsa-miR-4418; hsa-miR-368…
Annotations derived over miRTarBase (Gene Ontology)	transcription, DNA-templated GO0006351	enriched	0.0029476	2.53053	0.0029476	0.0572201	232	hsa-miR-139-3p; hsa-miR-100-5p; hsa-miR-125a-3p; hsa-miR-1224-3p; hsa-miR-3665; hsa-miR-1303; hsa-miR-1260b; hsa-miR-296-3p; hsa-miR-93-5p; hsa-miR-654-5p; hsa-miR-550b-3p; hsa-miR-1827; hsa-miR-16-2-3p; hsa-miR-4709-3p; hsa-miR-29b-3p; hsa-miR-4763-3p; hsa-miR-1268a; hsa-miR-221-3p; hsa-miR-181b-5p; hsa-miR-637; hsa-miR-505-3p; hsa-miR-4481; hsa-miR-4516; hsa-miR-3613-3p; hsa-miR-3926; hsa-miR-3…
Annotations derived over miRTarBase (Gene Ontology)	SH2 domain binding GO0042169	enriched	0.0029698	2.52727	0.0029698	0.057571	152	hsa-miR-30e-3p; hsa-miR-125a-3p; hsa-miR-1303; hsa-miR-1260b; hsa-miR-296-3p; hsa-miR-93-5p; hsa-miR-3620-5p; hsa-miR-29b-3p; hsa-miR-181b-5p; hsa-miR-493-5p; hsa-miR-138-1-3p; hsa-miR-4481; hsa-miR-5001-5p; hsa-miR-3926; hsa-miR-3621; hsa-miR-4507; hsa-miR-664b-3p; hsa-miR-1304-3p; hsa-miR-149-3p; hsa-miR-452-5p; hsa-miR-4487; hsa-miR-664a-3p; hsa-miR-4306; hsa-miR-16-5p; hsa-miR-135b-5p; hsa-mi…
Annotations derived over miRTarBase (Gene Ontology)	histone deacetylase complex GO0000118	enriched	0.0029917	2.52408	0.0029917	0.057915	110	hsa-miR-100-5p; hsa-miR-1224-3p; hsa-miR-93-5p; hsa-miR-654-5p; hsa-miR-1827; hsa-miR-29b-3p; hsa-miR-4763-3p; hsa-miR-221-3p; hsa-miR-181b-5p; hsa-miR-505-3p; hsa-miR-4516; hsa-miR-3613-3p; hsa-miR-29a-5p; hsa-miR-1276; hsa-miR-2467-3p; hsa-miR-760; hsa-miR-149-3p; hsa-miR-16-5p; hsa-miR-4530; hsa-miR-24-3p; hsa-miR-6133; hsa-miR-4780; hsa-miR-3149; hsa-miR-4443; hsa-miR-15a-5p; hsa-miR-146a-5p;…
Annotations derived over miRTarBase (Gene Ontology)	outflow tract morphogenesis GO0003151	enriched	0.0030004	2.52282	0.0030004	0.0579297	149	hsa-miR-139-3p; hsa-miR-6126; hsa-miR-100-5p; hsa-miR-125a-3p; hsa-miR-296-3p; hsa-miR-93-5p; hsa-miR-550b-3p; hsa-miR-1827; hsa-miR-29b-3p; hsa-miR-151a-5p; hsa-miR-4763-3p; hsa-miR-221-3p; hsa-miR-181b-5p; hsa-miR-493-5p; hsa-miR-505-3p; hsa-miR-3126-5p; hsa-miR-29a-5p; hsa-miR-4465; hsa-miR-1276; hsa-miR-2467-3p; hsa-miR-1304-3p; hsa-miR-4326; hsa-miR-452-5p; hsa-miR-664a-3p; hsa-miR-532-5p; h…
Annotations derived over miRTarBase (Gene Ontology)	regulation of protein stability GO0031647	enriched	0.003004	2.5223	0.003004	0.0579297	252	hsa-miR-30e-3p; hsa-miR-139-3p; hsa-miR-6126; hsa-miR-125a-3p; hsa-miR-1224-3p; hsa-miR-1303; hsa-miR-1260b; hsa-miR-296-3p; hsa-miR-93-5p; hsa-miR-1827; hsa-miR-16-2-3p; hsa-miR-29b-3p; hsa-miR-151a-5p; hsa-miR-4763-3p; hsa-miR-1268a; hsa-miR-224-5p; hsa-miR-221-3p; hsa-miR-181b-5p; hsa-miR-493-5p; hsa-miR-505-3p; hsa-miR-4516; hsa-miR-3126-5p; hsa-miR-3613-3p; hsa-miR-3926; hsa-miR-3621; hsa-mi…
Annotations derived over miRTarBase (Gene Ontology)	positive regulation of intracellular protein transport GO0090316	enriched	0.0030048	2.52218	0.0030048	0.0579297	37	hsa-miR-30e-3p; hsa-miR-27b-5p; hsa-miR-224-5p; hsa-miR-181b-5p; hsa-miR-505-3p; hsa-miR-4465; hsa-miR-664b-3p; hsa-miR-378g; hsa-miR-664a-3p; hsa-miR-7-1-3p; hsa-miR-96-5p; hsa-miR-30a-5p; hsa-miR-30a-3p; hsa-miR-155-3p; hsa-miR-1228-3p; hsa-miR-30d-5p; hsa-miR-186-5p; hsa-miR-182-5p; hsa-miR-4668-5p; hsa-miR-425-5p; hsa-miR-155-5p; hsa-miR-192-5p; hsa-miR-362-3p; hsa-miR-484; hsa-miR-103a-2-5p;…
Annotations derived over miRTarBase (Gene Ontology)	ELL-EAF complex GO0032783	enriched	0.0030208	2.51988	0.0030208	0.058158	36	hsa-miR-93-5p; hsa-miR-181b-5p; hsa-miR-4306; hsa-miR-16-5p; hsa-miR-5006-3p; hsa-miR-361-5p; hsa-miR-15a-5p; hsa-miR-3150b-3p; hsa-miR-30a-5p; hsa-miR-421; hsa-miR-933; hsa-miR-1228-3p; hsa-miR-574-5p; hsa-miR-30d-5p; hsa-miR-31-5p; hsa-miR-2113; hsa-miR-532-3p; hsa-miR-425-5p; hsa-miR-877-5p; hsa-miR-4783-5p; hsa-miR-181a-5p; hsa-miR-1976; hsa-miR-362-3p; hsa-miR-22-5p; hsa-miR-106b-5p; hsa-miR…
Annotations derived over miRTarBase (Gene Ontology)	negative regulation of histone H3-K9 methylation GO0051573	enriched	0.003028	2.51884	0.003028	0.0582162	35	hsa-miR-100-5p; hsa-miR-125a-3p; hsa-miR-1260b; hsa-miR-93-5p; hsa-miR-29b-3p; hsa-miR-4465; hsa-miR-16-5p; hsa-miR-24-3p; hsa-miR-15a-5p; hsa-miR-146a-5p; hsa-miR-30a-5p; hsa-miR-23b-3p; hsa-miR-148b-3p; hsa-miR-186-5p; hsa-miR-149-5p; hsa-miR-155-5p; hsa-miR-4726-3p; hsa-miR-181a-5p; hsa-miR-192-5p; hsa-miR-212-3p; hsa-miR-126-3p; hsa-miR-484; hsa-miR-377-3p; hsa-miR-200b-3p; hsa-miR-429; hsa-m…
Annotations derived over miRTarBase (Gene Ontology)	positive regulation of T cell mediated cytotoxicity GO0001916	enriched	0.0030373	2.51751	0.0030373	0.0583163	64	hsa-miR-6126; hsa-miR-125a-3p; hsa-miR-296-3p; hsa-miR-93-5p; hsa-miR-1827; hsa-miR-3613-3p; hsa-miR-4465; hsa-miR-2467-3p; hsa-miR-760; hsa-miR-1304-3p; hsa-miR-149-3p; hsa-miR-4487; hsa-miR-16-5p; hsa-miR-5006-3p; hsa-miR-454-3p; hsa-miR-4780; hsa-miR-146a-5p; hsa-miR-455-3p; hsa-miR-3689b-3p; hsa-miR-30a-5p; hsa-miR-4284; hsa-miR-130b-3p; hsa-miR-1228-3p; hsa-miR-148b-3p; hsa-miR-4526; hsa-miR…
Annotations derived over miRTarBase (Gene Ontology)	glucose metabolic process GO0006006	enriched	0.00306	2.51428	0.00306	0.0586701	68	hsa-miR-30e-3p; hsa-miR-296-3p; hsa-miR-29b-3p; hsa-miR-4763-3p; hsa-miR-3126-5p; hsa-miR-4465; hsa-miR-149-3p; hsa-miR-16-5p; hsa-miR-24-3p; hsa-miR-6133; hsa-miR-4443; hsa-miR-15a-5p; hsa-miR-455-3p; hsa-miR-3689b-3p; hsa-miR-30a-5p; hsa-miR-4284; hsa-miR-365b-5p; hsa-miR-30a-3p; hsa-miR-148b-3p; hsa-miR-4526; hsa-miR-2113; hsa-miR-186-5p; hsa-miR-149-5p; hsa-miR-301a-5p; hsa-miR-363-5p; hsa-mi…
Annotations derived over miRTarBase (Gene Ontology)	regulation of potassium ion transmembrane transporter activity GO1901016	enriched	0.0030677	2.51319	0.0030677	0.0587379	30	hsa-miR-30e-3p; hsa-miR-100-5p; hsa-miR-1827; hsa-miR-1268a; hsa-miR-221-3p; hsa-miR-637; hsa-miR-2467-3p; hsa-miR-4487; hsa-miR-24-3p; hsa-miR-30a-5p; hsa-miR-32-3p; hsa-miR-23b-3p; hsa-miR-4488; hsa-miR-30a-3p; hsa-miR-31-5p; hsa-miR-186-5p; hsa-miR-149-5p; hsa-miR-93-3p; hsa-miR-30c-2-3p; hsa-miR-769-5p; hsa-miR-484; hsa-miR-4731-5p; hsa-miR-423-5p; hsa-miR-409-3p; hsa-miR-1914-3p; hsa-miR-478…
Annotations derived over miRTarBase (Gene Ontology)	positive regulation of attachment of mitotic spindle microtubules to kinetochore GO1902425	enriched	0.0030719	2.51259	0.0030719	0.0587384	29	hsa-miR-30e-3p; hsa-miR-4654; hsa-miR-100-5p; hsa-miR-221-3p; hsa-miR-4516; hsa-miR-3613-3p; hsa-miR-2467-3p; hsa-let-7b-3p; hsa-miR-4265; hsa-miR-30a-5p; hsa-miR-30a-3p; hsa-miR-584-3p; hsa-miR-30d-5p; hsa-miR-2113; hsa-miR-186-5p; hsa-miR-149-5p; hsa-miR-5100; hsa-miR-30c-2-3p; hsa-miR-551b-5p; hsa-miR-320e; hsa-miR-493-3p; hsa-miR-101-3p; hsa-miR-935; hsa-miR-16-1-3p; hsa-miR-4648; hsa-miR-432…
Annotations derived over miRTarBase (Gene Ontology)	protein folding GO0006457	enriched	0.0030905	2.50997	0.0030905	0.0590133	277	hsa-miR-30e-3p; hsa-miR-139-3p; hsa-miR-6126; hsa-miR-1231; hsa-miR-4654; hsa-miR-100-5p; hsa-miR-125a-3p; hsa-miR-1183; hsa-miR-6125; hsa-miR-3665; hsa-miR-1260b; hsa-miR-296-3p; hsa-miR-93-5p; hsa-miR-27b-5p; hsa-miR-1827; hsa-miR-16-2-3p; hsa-miR-29b-3p; hsa-miR-151a-5p; hsa-miR-4763-3p; hsa-miR-1268a; hsa-miR-224-5p; hsa-miR-221-3p; hsa-miR-181b-5p; hsa-miR-493-5p; hsa-miR-637; hsa-miR-151b; …
Annotations derived over miRTarBase (Gene Ontology)	anaphase-promoting complex-dependent catabolic process GO0031145	enriched	0.0031029	2.50823	0.0031029	0.0590202	198	hsa-miR-6126; hsa-miR-100-5p; hsa-miR-1183; hsa-miR-1224-3p; hsa-miR-3665; hsa-miR-1303; hsa-miR-296-3p; hsa-miR-93-5p; hsa-miR-654-5p; hsa-miR-550b-3p; hsa-miR-660-5p; hsa-miR-1827; hsa-miR-4709-3p; hsa-miR-29b-3p; hsa-miR-4763-3p; hsa-miR-224-5p; hsa-miR-221-3p; hsa-miR-181b-5p; hsa-miR-505-3p; hsa-miR-4481; hsa-miR-4516; hsa-miR-3613-3p; hsa-miR-5001-5p; hsa-miR-3926; hsa-miR-4465; hsa-miR-127…
Annotations derived over miRTarBase (Gene Ontology)	negative regulation of cyclin-dependent protein serinethreonine kinase activity GO0045736	enriched	0.0031034	2.50816	0.0031034	0.0590202	122	hsa-miR-30e-3p; hsa-miR-100-5p; hsa-miR-1224-3p; hsa-miR-3665; hsa-miR-1303; hsa-miR-1260b; hsa-miR-296-3p; hsa-miR-93-5p; hsa-miR-660-5p; hsa-miR-1827; hsa-miR-16-2-3p; hsa-miR-29b-3p; hsa-miR-221-3p; hsa-miR-181b-5p; hsa-miR-637; hsa-miR-3613-3p; hsa-miR-5001-5p; hsa-miR-29a-5p; hsa-miR-664b-3p; hsa-miR-2467-3p; hsa-miR-149-3p; hsa-miR-452-5p; hsa-miR-16-5p; hsa-miR-135b-5p; hsa-miR-5006-3p; hs…
Annotations derived over miRTarBase (Gene Ontology)	protein secretion GO0009306	enriched	0.0031034	2.50816	0.0031034	0.0590202	151	hsa-miR-6126; hsa-miR-4654; hsa-miR-125a-3p; hsa-miR-3665; hsa-miR-1303; hsa-miR-1260b; hsa-miR-296-3p; hsa-miR-93-5p; hsa-miR-4455; hsa-miR-1827; hsa-miR-29b-3p; hsa-miR-4763-3p; hsa-miR-3940-3p; hsa-miR-224-5p; hsa-miR-505-3p; hsa-miR-4516; hsa-miR-3126-5p; hsa-miR-3613-3p; hsa-miR-3926; hsa-miR-760; hsa-miR-1304-3p; hsa-miR-149-3p; hsa-miR-452-5p; hsa-miR-4487; hsa-miR-532-5p; hsa-miR-16-5p; h…
Annotations derived over miRTarBase (Gene Ontology)	apical protein localization GO0045176	enriched	0.003109	2.50738	0.003109	0.059045	16	hsa-miR-296-3p; hsa-miR-4465; hsa-miR-1276; hsa-miR-5006-3p; hsa-miR-4530; hsa-miR-24-3p; hsa-miR-30a-5p; hsa-miR-4284; hsa-miR-130b-3p; hsa-miR-30d-5p; hsa-miR-4668-5p; hsa-miR-940; hsa-miR-103a-3p; hsa-miR-500a-5p; hsa-miR-1972; hsa-miR-30e-5p
Annotations derived over miRTarBase (Gene Ontology)	histone phosphorylation GO0016572	enriched	0.0031139	2.5067	0.0031139	0.0590587	73	hsa-miR-1231; hsa-miR-100-5p; hsa-miR-93-5p; hsa-miR-660-5p; hsa-miR-16-2-3p; hsa-miR-29b-3p; hsa-miR-181b-5p; hsa-miR-4481; hsa-miR-3126-5p; hsa-miR-5001-5p; hsa-miR-149-3p; hsa-miR-664a-3p; hsa-miR-16-5p; hsa-miR-361-5p; hsa-miR-24-3p; hsa-miR-454-3p; hsa-miR-638; hsa-miR-6133; hsa-miR-4780; hsa-miR-15a-5p; hsa-miR-146a-5p; hsa-miR-3150b-3p; hsa-miR-30a-5p; hsa-miR-32-3p; hsa-miR-23b-3p; hsa-mi…
Annotations derived over miRTarBase (Gene Ontology)	peptidyl-threonine phosphorylation GO0018107	enriched	0.0031247	2.50519	0.0031247	0.0591832	244	hsa-miR-30e-3p; hsa-miR-139-3p; hsa-miR-99b-5p; hsa-miR-100-5p; hsa-miR-1183; hsa-miR-1260b; hsa-miR-296-3p; hsa-miR-93-5p; hsa-miR-4455; hsa-miR-1827; hsa-miR-16-2-3p; hsa-miR-4709-3p; hsa-miR-29b-3p; hsa-miR-1268a; hsa-miR-224-5p; hsa-miR-221-3p; hsa-miR-181b-5p; hsa-miR-493-5p; hsa-miR-637; hsa-miR-505-3p; hsa-miR-138-1-3p; hsa-miR-3613-3p; hsa-miR-3926; hsa-miR-29a-5p; hsa-miR-4465; hsa-miR-1…
Annotations derived over miRTarBase (Gene Ontology)	positive regulation of protein phosphorylation GO0001934	enriched	0.0031384	2.50329	0.0031384	0.0593639	297	hsa-miR-30e-3p; hsa-miR-6126; hsa-miR-99b-5p; hsa-miR-4654; hsa-miR-100-5p; hsa-miR-125a-3p; hsa-miR-1183; hsa-miR-1224-3p; hsa-miR-3665; hsa-miR-1303; hsa-miR-1260b; hsa-miR-296-3p; hsa-miR-93-5p; hsa-miR-654-5p; hsa-miR-3620-5p; hsa-miR-4455; hsa-miR-1827; hsa-miR-16-2-3p; hsa-miR-4709-3p; hsa-miR-29b-3p; hsa-miR-151a-5p; hsa-miR-4763-3p; hsa-miR-1268a; hsa-miR-224-5p; hsa-miR-221-3p; hsa-miR-1…
Annotations derived over miRTarBase (Gene Ontology)	azurophil granule membrane GO0035577	enriched	0.003148	2.50197	0.003148	0.0594644	199	hsa-miR-99b-5p; hsa-miR-100-5p; hsa-miR-125a-3p; hsa-miR-1183; hsa-miR-1224-3p; hsa-miR-3665; hsa-miR-1260b; hsa-miR-93-5p; hsa-miR-654-5p; hsa-miR-4455; hsa-miR-1827; hsa-miR-16-2-3p; hsa-miR-4763-3p; hsa-miR-221-3p; hsa-miR-181b-5p; hsa-miR-493-5p; hsa-miR-637; hsa-miR-505-3p; hsa-miR-4481; hsa-miR-3126-5p; hsa-miR-3613-3p; hsa-miR-3926; hsa-miR-4507; hsa-miR-4465; hsa-miR-1276; hsa-miR-6724-5p…
Annotations derived over miRTarBase (Gene Ontology)	synaptic membrane GO0097060	enriched	0.0031577	2.50063	0.0031577	0.0595678	53	hsa-miR-125a-3p; hsa-miR-3665; hsa-miR-493-5p; hsa-miR-505-3p; hsa-miR-3613-3p; hsa-miR-29a-5p; hsa-miR-1276; hsa-miR-1304-3p; hsa-miR-149-3p; hsa-miR-16-5p; hsa-miR-5006-3p; hsa-let-7b-3p; hsa-miR-337-3p; hsa-miR-3689b-3p; hsa-miR-421; hsa-miR-1228-3p; hsa-miR-148b-3p; hsa-miR-3178; hsa-miR-31-5p; hsa-miR-340-5p; hsa-miR-186-5p; hsa-miR-532-3p; hsa-miR-4668-5p; hsa-miR-155-5p; hsa-miR-1976; hsa-…
Annotations derived over miRTarBase (Gene Ontology)	tRNA wobble position uridine thiolation GO0002143	enriched	0.0031667	2.49939	0.0031667	0.0596576	14	hsa-miR-4455; hsa-miR-6724-5p; hsa-miR-149-3p; hsa-miR-4487; hsa-miR-24-3p; hsa-miR-593-3p; hsa-miR-455-3p; hsa-miR-3689b-3p; hsa-miR-4284; hsa-miR-4668-5p; hsa-miR-3689a-3p; hsa-miR-25-5p; hsa-miR-218-2-3p; hsa-miR-1914-3p
Annotations derived over miRTarBase (Gene Ontology)	SREBP-SCAP-Insig complex GO0032937	enriched	0.003184	2.49703	0.003184	0.0598656	30	hsa-miR-100-5p; hsa-miR-29b-3p; hsa-miR-4763-3p; hsa-miR-3621; hsa-miR-149-3p; hsa-miR-4306; hsa-miR-24-3p; hsa-miR-455-3p; hsa-miR-574-5p; hsa-miR-877-5p; hsa-miR-22-3p; hsa-miR-192-5p; hsa-miR-2110; hsa-miR-4725-5p; hsa-miR-331-3p; hsa-miR-106b-5p; hsa-miR-185-5p; hsa-miR-3619-5p; hsa-miR-103a-3p; hsa-miR-183-5p; hsa-miR-342-3p; hsa-miR-324-3p; hsa-miR-761; hsa-miR-193b-3p; hsa-miR-107; hsa-miR…
Annotations derived over miRTarBase (Gene Ontology)	clathrin-coated vesicle membrane GO0030665	enriched	0.0031907	2.49611	0.0031907	0.0598656	143	hsa-miR-30e-3p; hsa-miR-93-5p; hsa-miR-3620-5p; hsa-miR-4455; hsa-miR-1827; hsa-miR-29b-3p; hsa-miR-181b-5p; hsa-miR-637; hsa-miR-505-3p; hsa-miR-4481; hsa-miR-4516; hsa-miR-5001-5p; hsa-miR-3926; hsa-miR-29a-5p; hsa-miR-664b-3p; hsa-miR-6724-5p; hsa-miR-2467-3p; hsa-miR-760; hsa-miR-149-3p; hsa-miR-4487; hsa-miR-4306; hsa-miR-532-5p; hsa-miR-16-5p; hsa-miR-5006-3p; hsa-miR-4530; hsa-miR-361-5p; …
Annotations derived over miRTarBase (Gene Ontology)	phosphotyrosine residue binding GO0001784	enriched	0.0031942	2.49564	0.0031942	0.0598656	173	hsa-miR-30e-3p; hsa-miR-100-5p; hsa-miR-125a-3p; hsa-miR-1224-3p; hsa-miR-1260b; hsa-miR-296-3p; hsa-miR-93-5p; hsa-miR-1827; hsa-miR-29b-3p; hsa-miR-224-5p; hsa-miR-221-3p; hsa-miR-505-3p; hsa-miR-3126-5p; hsa-miR-3613-3p; hsa-miR-5001-5p; hsa-miR-3621; hsa-miR-2467-3p; hsa-miR-760; hsa-miR-1304-3p; hsa-miR-149-3p; hsa-miR-452-5p; hsa-miR-4487; hsa-miR-532-5p; hsa-miR-16-5p; hsa-miR-5006-3p; hsa…
Annotations derived over miRTarBase (Gene Ontology)	lens development in camera-type eye GO0002088	enriched	0.0031948	2.49556	0.0031948	0.0598656	42	hsa-miR-93-5p; hsa-miR-4481; hsa-miR-3613-3p; hsa-miR-16-5p; hsa-miR-135b-5p; hsa-miR-24-3p; hsa-miR-7-1-3p; hsa-miR-6133; hsa-miR-96-5p; hsa-miR-30a-5p; hsa-miR-32-3p; hsa-miR-4284; hsa-miR-365b-5p; hsa-miR-625-5p; hsa-miR-574-5p; hsa-miR-148b-3p; hsa-miR-382-5p; hsa-miR-186-5p; hsa-miR-4668-5p; hsa-miR-155-5p; hsa-miR-877-5p; hsa-miR-339-5p; hsa-miR-181a-5p; hsa-miR-1976; hsa-miR-192-5p; hsa-mi…
Annotations derived over miRTarBase (Gene Ontology)	pancreas development GO0031016	enriched	0.0032112	2.49333	0.0032112	0.0600923	41	hsa-miR-30e-3p; hsa-miR-1303; hsa-miR-93-5p; hsa-miR-505-3p; hsa-miR-3613-3p; hsa-miR-5006-3p; hsa-miR-454-3p; hsa-miR-30a-5p; hsa-miR-32-3p; hsa-miR-23b-3p; hsa-miR-421; hsa-miR-130b-3p; hsa-miR-30a-3p; hsa-miR-155-3p; hsa-miR-574-5p; hsa-miR-148b-3p; hsa-miR-31-5p; hsa-miR-340-5p; hsa-miR-425-5p; hsa-miR-155-5p; hsa-miR-877-5p; hsa-miR-181a-5p; hsa-miR-4418; hsa-miR-377-3p; hsa-miR-200b-3p; hsa…
Annotations derived over miRTarBase (Gene Ontology)	neuronal action potential GO0019228	enriched	0.0032178	2.49244	0.0032178	0.060135	36	hsa-miR-151a-5p; hsa-miR-1268a; hsa-miR-181b-5p; hsa-miR-151b; hsa-miR-505-3p; hsa-miR-3613-3p; hsa-miR-2467-3p; hsa-miR-149-3p; hsa-miR-4306; hsa-miR-5006-3p; hsa-miR-6133; hsa-miR-3127-5p; hsa-miR-421; hsa-miR-625-5p; hsa-miR-933; hsa-miR-574-5p; hsa-miR-532-3p; hsa-miR-363-5p; hsa-miR-4783-5p; hsa-miR-181a-5p; hsa-miR-93-3p; hsa-miR-192-5p; hsa-miR-362-3p; hsa-miR-377-3p; hsa-miR-185-5p; hsa-m…
Annotations derived over miRTarBase (Gene Ontology)	Swr1 complex GO0000812	enriched	0.0032531	2.4877	0.0032531	0.0606892	54	hsa-miR-1224-3p; hsa-miR-296-3p; hsa-miR-93-5p; hsa-miR-1827; hsa-miR-16-2-3p; hsa-miR-181b-5p; hsa-miR-2467-3p; hsa-miR-760; hsa-miR-4306; hsa-miR-16-5p; hsa-miR-5006-3p; hsa-miR-24-3p; hsa-miR-593-3p; hsa-let-7b-3p; hsa-miR-3150b-3p; hsa-miR-30a-5p; hsa-miR-23a-3p; hsa-miR-31-5p; hsa-miR-2113; hsa-miR-4668-5p; hsa-miR-340-3p; hsa-miR-4647; hsa-miR-339-5p; hsa-miR-93-3p; hsa-miR-2110; hsa-miR-36…
Annotations derived over miRTarBase (Gene Ontology)	oligosaccharide biosynthetic process GO0009312	enriched	0.0032613	2.48661	0.0032613	0.0606892	60	hsa-miR-125a-3p; hsa-miR-4763-3p; hsa-miR-224-5p; hsa-miR-4465; hsa-miR-6724-5p; hsa-miR-2467-3p; hsa-miR-760; hsa-miR-1304-3p; hsa-miR-149-3p; hsa-miR-4306; hsa-miR-16-5p; hsa-miR-1307-3p; hsa-miR-593-3p; hsa-miR-7-1-3p; hsa-miR-15a-5p; hsa-miR-455-3p; hsa-miR-3689b-3p; hsa-miR-30a-5p; hsa-miR-4639-3p; hsa-miR-4284; hsa-miR-1228-3p; hsa-miR-574-5p; hsa-miR-148b-3p; hsa-miR-30d-5p; hsa-miR-4668-5…
Annotations derived over miRTarBase (Gene Ontology)	sterol transport GO0015918	enriched	0.0032626	2.48644	0.0032626	0.0606892	32	hsa-miR-93-5p; hsa-miR-3620-5p; hsa-miR-1827; hsa-miR-4763-3p; hsa-miR-505-3p; hsa-miR-5001-5p; hsa-miR-2467-3p; hsa-miR-149-3p; hsa-miR-4326; hsa-miR-4530; hsa-miR-454-3p; hsa-miR-6133; hsa-miR-1587; hsa-miR-455-3p; hsa-miR-3689b-3p; hsa-miR-130b-3p; hsa-miR-4783-5p; hsa-miR-1976; hsa-miR-130b-5p; hsa-miR-3689a-3p; hsa-miR-4722-3p; hsa-miR-106b-5p; hsa-miR-301a-3p; hsa-miR-940; hsa-miR-4731-5p; …
Annotations derived over miRTarBase (Gene Ontology)	regulation of alternative mRNA splicing, via spliceosome GO0000381	enriched	0.0032647	2.48616	0.0032647	0.0606892	242	hsa-miR-30e-3p; hsa-miR-139-3p; hsa-miR-4654; hsa-miR-100-5p; hsa-miR-125a-3p; hsa-miR-1183; hsa-miR-3665; hsa-miR-1303; hsa-miR-1260b; hsa-miR-296-3p; hsa-miR-93-5p; hsa-miR-654-5p; hsa-miR-27b-5p; hsa-miR-550b-3p; hsa-miR-4455; hsa-miR-660-5p; hsa-miR-1827; hsa-miR-4709-3p; hsa-miR-29b-3p; hsa-miR-4763-3p; hsa-miR-221-3p; hsa-miR-181b-5p; hsa-miR-493-5p; hsa-miR-637; hsa-miR-505-3p; hsa-miR-451…
Annotations derived over miRTarBase (Gene Ontology)	lateral plasma membrane GO0016328	enriched	0.0032741	2.48491	0.0032741	0.0606968	89	hsa-miR-296-3p; hsa-miR-93-5p; hsa-miR-4455; hsa-miR-1827; hsa-miR-224-5p; hsa-miR-221-3p; hsa-miR-181b-5p; hsa-miR-3613-3p; hsa-miR-4465; hsa-miR-1276; hsa-miR-149-3p; hsa-miR-16-5p; hsa-miR-135b-5p; hsa-miR-5006-3p; hsa-miR-24-3p; hsa-miR-6133; hsa-miR-4780; hsa-miR-3149; hsa-miR-3150b-3p; hsa-miR-455-3p; hsa-miR-3689b-3p; hsa-miR-30a-5p; hsa-miR-4284; hsa-miR-421; hsa-miR-130b-3p; hsa-miR-155-…
Annotations derived over miRTarBase (Gene Ontology)	negative regulation of cell migration GO0030336	enriched	0.0032802	2.4841	0.0032802	0.0606968	262	hsa-miR-139-3p; hsa-miR-6126; hsa-miR-100-5p; hsa-miR-125a-3p; hsa-miR-1224-3p; hsa-miR-1303; hsa-miR-1260b; hsa-miR-296-3p; hsa-miR-93-5p; hsa-miR-27b-5p; hsa-miR-4455; hsa-miR-1827; hsa-miR-16-2-3p; hsa-miR-29b-3p; hsa-miR-4763-3p; hsa-miR-224-5p; hsa-miR-221-3p; hsa-miR-181b-5p; hsa-miR-493-5p; hsa-miR-637; hsa-miR-505-3p; hsa-miR-4516; hsa-miR-3613-3p; hsa-miR-5001-5p; hsa-miR-29a-5p; hsa-miR…
Annotations derived over miRTarBase (Gene Ontology)	histone deacetylase binding GO0042826	enriched	0.0032811	2.48398	0.0032811	0.0606968	275	hsa-miR-30e-3p; hsa-miR-6126; hsa-miR-99b-5p; hsa-miR-4654; hsa-miR-100-5p; hsa-miR-125a-3p; hsa-miR-1183; hsa-miR-1224-3p; hsa-miR-3665; hsa-miR-1303; hsa-miR-1260b; hsa-miR-296-3p; hsa-miR-93-5p; hsa-miR-654-5p; hsa-miR-4455; hsa-miR-1827; hsa-miR-16-2-3p; hsa-miR-4709-3p; hsa-miR-29b-3p; hsa-miR-151a-5p; hsa-miR-4763-3p; hsa-miR-3940-3p; hsa-miR-224-5p; hsa-miR-221-3p; hsa-miR-181b-5p; hsa-miR…
Annotations derived over miRTarBase (Gene Ontology)	positive regulation by host of viral process GO0044794	enriched	0.0032824	2.48381	0.0032824	0.0606968	40	hsa-miR-93-5p; hsa-miR-550b-3p; hsa-miR-1827; hsa-miR-4763-3p; hsa-miR-4481; hsa-miR-760; hsa-miR-149-3p; hsa-miR-16-5p; hsa-miR-24-3p; hsa-miR-454-3p; hsa-miR-455-3p; hsa-miR-4284; hsa-miR-365b-5p; hsa-miR-130b-3p; hsa-miR-4668-5p; hsa-miR-155-5p; hsa-miR-4726-3p; hsa-miR-1976; hsa-miR-2110; hsa-miR-551b-5p; hsa-miR-3972; hsa-miR-484; hsa-miR-1915-3p; hsa-miR-377-3p; hsa-miR-4722-3p; hsa-miR-319…
Annotations derived over miRTarBase (Gene Ontology)	cellular response to indole-3-methanol GO0071681	enriched	0.0032884	2.48302	0.0032884	0.0607265	31	hsa-miR-125a-3p; hsa-miR-296-3p; hsa-miR-224-5p; hsa-miR-221-3p; hsa-miR-4465; hsa-miR-16-5p; hsa-miR-24-3p; hsa-miR-15a-5p; hsa-miR-146a-5p; hsa-miR-30a-5p; hsa-miR-421; hsa-miR-23a-3p; hsa-miR-2113; hsa-miR-186-5p; hsa-miR-532-3p; hsa-miR-155-5p; hsa-miR-4726-3p; hsa-miR-181a-5p; hsa-miR-192-5p; hsa-miR-212-3p; hsa-miR-484; hsa-miR-331-3p; hsa-miR-744-5p; hsa-miR-885-5p; hsa-miR-193b-3p; hsa-mi…
Annotations derived over miRTarBase (Gene Ontology)	embryonic skeletal joint morphogenesis GO0060272	enriched	0.0033019	2.48124	0.0033019	0.060799	2	hsa-miR-93-5p; hsa-miR-29b-3p
Annotations derived over miRTarBase (Gene Ontology)	positive regulation of protein ubiquitination GO0031398	enriched	0.003302	2.48122	0.003302	0.060799	174	hsa-miR-4654; hsa-miR-100-5p; hsa-miR-125a-3p; hsa-miR-1303; hsa-miR-296-3p; hsa-miR-93-5p; hsa-miR-4455; hsa-miR-660-5p; hsa-miR-1827; hsa-miR-29b-3p; hsa-miR-151a-5p; hsa-miR-3940-3p; hsa-miR-221-3p; hsa-miR-181b-5p; hsa-miR-151b; hsa-miR-505-3p; hsa-miR-4481; hsa-miR-4516; hsa-miR-3613-3p; hsa-miR-3621; hsa-miR-29a-5p; hsa-miR-4465; hsa-miR-664b-3p; hsa-miR-2467-3p; hsa-miR-760; hsa-miR-149-3p…
Annotations derived over miRTarBase (Gene Ontology)	CIA complex GO0097361	enriched	0.0033053	2.48079	0.0033053	0.060799	20	hsa-miR-4763-3p; hsa-miR-181b-5p; hsa-miR-1304-3p; hsa-miR-16-5p; hsa-miR-1307-3p; hsa-miR-24-3p; hsa-miR-30a-5p; hsa-miR-4284; hsa-miR-365b-5p; hsa-miR-1228-3p; hsa-miR-155-5p; hsa-miR-4726-3p; hsa-miR-193a-5p; hsa-miR-181a-5p; hsa-miR-1915-3p; hsa-miR-193b-3p; hsa-miR-935; hsa-miR-3198; hsa-miR-4294; hsa-miR-4695-3p
Annotations derived over miRTarBase (Gene Ontology)	inhibition of cysteine-type endopeptidase activity GO0097340	enriched	0.0033145	2.47958	0.0033145	0.0608893	26	hsa-miR-1827; hsa-miR-3613-3p; hsa-miR-3926; hsa-miR-2467-3p; hsa-miR-4487; hsa-miR-16-5p; hsa-miR-593-3p; hsa-miR-15a-5p; hsa-miR-455-3p; hsa-miR-30a-5p; hsa-miR-4668-5p; hsa-miR-363-5p; hsa-miR-339-5p; hsa-miR-4793-5p; hsa-miR-4725-5p; hsa-miR-221-5p; hsa-miR-769-5p; hsa-miR-629-5p; hsa-miR-224-3p; hsa-miR-3190-5p; hsa-miR-4533; hsa-miR-194-5p; hsa-miR-661; hsa-miR-555; hsa-miR-222-3p; hsa-miR-…
Annotations derived over miRTarBase (Gene Ontology)	negative regulation of stem cell differentiation GO2000737	enriched	0.0033254	2.47816	0.0033254	0.0609768	48	hsa-miR-30e-3p; hsa-miR-4654; hsa-miR-296-3p; hsa-miR-181b-5p; hsa-miR-4516; hsa-miR-3613-3p; hsa-miR-2467-3p; hsa-miR-4487; hsa-miR-5006-3p; hsa-miR-24-3p; hsa-let-7b-3p; hsa-miR-146a-5p; hsa-miR-4265; hsa-miR-30a-5p; hsa-miR-23b-3p; hsa-miR-421; hsa-miR-30a-3p; hsa-miR-23a-3p; hsa-miR-584-3p; hsa-miR-30d-5p; hsa-miR-2113; hsa-miR-186-5p; hsa-miR-149-5p; hsa-miR-5100; hsa-miR-181a-5p; hsa-miR-47…
Annotations derived over miRTarBase (Gene Ontology)	chorio-allantoic fusion GO0060710	enriched	0.0033302	2.47753	0.0033302	0.0609768	22	hsa-miR-125a-3p; hsa-miR-4763-3p; hsa-miR-637; hsa-miR-1304-3p; hsa-miR-149-3p; hsa-miR-452-5p; hsa-miR-24-3p; hsa-miR-3150b-3p; hsa-miR-3689b-3p; hsa-miR-4284; hsa-miR-1228-3p; hsa-miR-532-3p; hsa-miR-22-3p; hsa-miR-4632-3p; hsa-miR-3689a-3p; hsa-miR-940; hsa-miR-342-3p; hsa-miR-193b-3p; hsa-miR-23a-5p; hsa-miR-23b-5p; hsa-miR-764; hsa-miR-19b-3p
Annotations derived over miRTarBase (Gene Ontology)	lysine N-acetyltransferase activity, acting on acetyl phosphate as donor GO0004468	enriched	0.0033365	2.47671	0.0033365	0.0609768	28	hsa-miR-100-5p; hsa-miR-296-3p; hsa-miR-93-5p; hsa-miR-181b-5p; hsa-miR-4481; hsa-miR-4465; hsa-miR-4530; hsa-miR-23b-3p; hsa-miR-30a-3p; hsa-miR-23a-3p; hsa-miR-574-5p; hsa-miR-149-5p; hsa-miR-182-5p; hsa-miR-1238-5p; hsa-miR-4668-5p; hsa-miR-181a-5p; hsa-miR-192-5p; hsa-miR-130b-5p; hsa-miR-200b-3p; hsa-miR-4649-5p; hsa-miR-429; hsa-miR-106b-5p; hsa-miR-193b-3p; hsa-miR-140-5p; hsa-miR-508-5p; …
[truncated: 6,359 more rows]

## Sheet: GO-Down-miRNA
Category	Subcategory	Enrichment	P-value	EC	P-adjusted	Q-value	Observed	miRNAs/precursors
[truncated: 11,876 more rows]

## Sheet: GO-DE-miRNA
Category	Subcategory	Enrichment	P-value	ES	P-adjusted	Q-value	Observed	miRNAs/precursors
[truncated: 9,020 more rows]

## Sheet: Biologicla Mich_Down miRNA
	Category	Subcategory	Enrichment	P-value	ES	P-adjusted	Q-value	Observed	miRNAs/precursors
[truncated: 1,062 more rows]

## Sheet: Biologicla Mich_Up  miRNA
		Category	Subcategory	Enrichment	P-value	ES	P-adjusted	Q-value	Observed	miRNAs/precursors
[truncated: 1,062 more rows]
