# Supplementary material for: The Oncogenic and Tumor Suppressive Long Non-Coding RNA–microRNA–Messenger RNA Regulatory Axes Identified by Analyzing Multiple Platform Omics Data from Cr(VI)-Transformed Cells and Their Implications in Lung Cancer
Source: Biomedicines. 2022 Sep 20;10(10):2334. doi: 10.3390/biomedicines10102334 (PMC9598927; doi:10.3390/biomedicines10102334)
Supplement: Supplementary file 1 [file biomedicines-10-02334-s001.zip › supplementary Excel file (6) Biological Mech__mRNA.xlsx]

## Sheet: DE_ mRNA
source	term_name	term_id	adjusted_p_value	negative_log10_of_adjusted_p_value	term_size	query_size	intersection_size	effective_domain_size	intersections
GO:MF	ceramide 1-phosphate binding	GO:1902387	0.0180084	1.74452	7	4294	5	60605	ENSG00000106086,ENSG00000113163,ENSG00000116095,ENSG00000116711,ENSG00000224051
GO:MF	K48-linked polyubiquitin modification-dependent protein binding	GO:0036435	0.0452002	1.34486	8	4294	5	60605	ENSG00000070010,ENSG00000128923,ENSG00000143409,ENSG00000162191,ENSG00000263528
GO:MF	ubiquitin-protein transferase inhibitor activity	GO:0055105	0.011211	1.95035	10	4294	6	60605	ENSG00000142676,ENSG00000008988,ENSG00000112029,ENSG00000147889,ENSG00000171863,ENSG00000174842
GO:MF	enoyl-CoA hydratase activity	GO:0004300	0.011211	1.95035	10	4294	6	60605	ENSG00000084754,ENSG00000121310,ENSG00000133835,ENSG00000138029,ENSG00000148090,ENSG00000167969
GO:MF	oxidized DNA binding	GO:0032356	0.011211	1.95035	10	4294	6	60605	ENSG00000073050,ENSG00000095002,ENSG00000116062,ENSG00000128513,ENSG00000132781,ENSG00000165392
GO:MF	BH domain binding	GO:0051400	0.0231764	1.63495	11	4294	6	60605	ENSG00000030110,ENSG00000087088,ENSG00000087470,ENSG00000176720,ENSG00000204628,ENSG00000237693
GO:MF	vinculin binding	GO:0017166	0.0435606	1.36091	12	4294	6	60605	ENSG00000044115,ENSG00000072110,ENSG00000100220,ENSG00000152818,ENSG00000198947,ENSG00000173402
GO:MF	adenosine deaminase activity	GO:0004000	0.0435606	1.36091	12	4294	6	60605	ENSG00000065457,ENSG00000168803,ENSG00000196839,ENSG00000093072,ENSG00000160710,ENSG00000164113
GO:MF	mismatch repair complex binding	GO:0032404	0.00123985	2.90663	11	4294	7	60605	ENSG00000095002,ENSG00000111877,ENSG00000116062,ENSG00000125885,ENSG00000132781,ENSG00000165392,ENSG00000175054
GO:MF	single-stranded telomeric DNA binding	GO:0043047	0.00279221	2.55405	12	4294	7	60605	ENSG00000107960,ENSG00000113522,ENSG00000122566,ENSG00000128513,ENSG00000132383,ENSG00000178971,ENSG00000147601
GO:MF	AMP binding	GO:0016208	0.0106562	1.9724	14	4294	7	60605	ENSG00000067057,ENSG00000100504,ENSG00000115592,ENSG00000131069,ENSG00000152556,ENSG00000154930,ENSG00000168298
GO:MF	C2H2 zinc finger domain binding	GO:0070742	0.0187528	1.72693	15	4294	7	60605	ENSG00000070476,ENSG00000134046,ENSG00000204371,ENSG00000273841,ENSG00000063244,ENSG00000184937,ENSG00000198205
GO:MF	insulin-like growth factor receptor binding	GO:0005159	0.0312923	1.50456	16	4294	7	60605	ENSG00000087460,ENSG00000120211,ENSG00000120833,ENSG00000128245,ENSG00000167193,ENSG00000169047,ENSG00000171105
GO:MF	tropomyosin binding	GO:0005523	0.0312923	1.50456	16	4294	7	60605	ENSG00000103490,ENSG00000105048,ENSG00000118194,ENSG00000122786,ENSG00000138594,ENSG00000197956,ENSG00000214872
GO:MF	transmembrane receptor protein tyrosine phosphatase activity	GO:0005001	0.049936	1.30159	17	4294	7	60605	ENSG00000127329,ENSG00000132670,ENSG00000144724,ENSG00000152894,ENSG00000153233,ENSG00000173482,ENSG00000060656
GO:MF	sphingolipid transporter activity	GO:0046624	0.049936	1.30159	17	4294	7	60605	ENSG00000106086,ENSG00000113163,ENSG00000116095,ENSG00000145246,ENSG00000165029,ENSG00000206190,ENSG00000224051
GO:MF	transmembrane receptor protein phosphatase activity	GO:0019198	0.049936	1.30159	17	4294	7	60605	ENSG00000127329,ENSG00000132670,ENSG00000144724,ENSG00000152894,ENSG00000153233,ENSG00000173482,ENSG00000060656
GO:MF	lipid phosphatase activity	GO:0042577	0.049936	1.30159	17	4294	7	60605	ENSG00000067113,ENSG00000120915,ENSG00000132376,ENSG00000141934,ENSG00000205808,ENSG00000105520,ENSG00000117598
GO:MF	isopeptidase activity	GO:0070122	0.049936	1.30159	17	4294	7	60605	ENSG00000008382,ENSG00000115233,ENSG00000124356,ENSG00000168090,ENSG00000174231,ENSG00000185515,ENSG00000121022
GO:MF	sequence-specific single stranded DNA binding	GO:0098847	0.00140293	2.85296	15	4294	8	60605	ENSG00000107960,ENSG00000113522,ENSG00000122566,ENSG00000128513,ENSG00000132383,ENSG00000169564,ENSG00000178971,ENSG00000147601
GO:MF	mismatched DNA binding	GO:0030983	0.00140293	2.85296	15	4294	8	60605	ENSG00000064933,ENSG00000095002,ENSG00000116062,ENSG00000119684,ENSG00000132781,ENSG00000137074,ENSG00000154767,ENSG00000204410
GO:MF	cysteine-type endopeptidase activity involved in apoptotic process	GO:0097153	0.00140293	2.85296	15	4294	8	60605	ENSG00000003402,ENSG00000103490,ENSG00000105141,ENSG00000137752,ENSG00000137757,ENSG00000138794,ENSG00000196954,ENSG00000204403
GO:MF	proton-transporting ATP synthase activity, rotational mechanism	GO:0046933	0.00465849	2.33176	17	4294	8	60605	ENSG00000110955,ENSG00000116459,ENSG00000124172,ENSG00000154723,ENSG00000167863,ENSG00000185883,ENSG00000241468,ENSG00000241837
GO:MF	DNA polymerase binding	GO:0070182	0.00786217	2.10446	18	4294	8	60605	ENSG00000080824,ENSG00000102977,ENSG00000111328,ENSG00000140525,ENSG00000196365,ENSG00000256525,ENSG00000110958,ENSG00000144554
GO:MF	5'-3' exonuclease activity	GO:0008409	0.0127337	1.89505	19	4294	8	60605	ENSG00000020922,ENSG00000088930,ENSG00000119203,ENSG00000137074,ENSG00000152457,ENSG00000164002,ENSG00000168496,ENSG00000198690
GO:MF	RNA cap binding	GO:0000339	0.0127337	1.89505	19	4294	8	60605	ENSG00000074356,ENSG00000075151,ENSG00000100353,ENSG00000110063,ENSG00000114503,ENSG00000170935,ENSG00000175766,ENSG00000273749
GO:MF	adrenergic receptor binding	GO:0031690	0.0199013	1.70112	20	4294	8	60605	ENSG00000087460,ENSG00000105290,ENSG00000108561,ENSG00000109062,ENSG00000113369,ENSG00000132535,ENSG00000150594,ENSG00000154277
GO:MF	phosphatidic acid binding	GO:0070300	0.0301483	1.52074	21	4294	8	60605	ENSG00000023171,ENSG00000100266,ENSG00000110697,ENSG00000149596,ENSG00000154217,ENSG00000187091,ENSG00000198836,ENSG00000204922
GO:MF	SUMO transferase activity	GO:0019789	0.0301483	1.52074	21	4294	8	60605	ENSG00000153201,ENSG00000188612,ENSG00000215277,ENSG00000033800,ENSG00000130726,ENSG00000131788,ENSG00000147889,ENSG00000214717
GO:MF	K63-linked polyubiquitin modification-dependent protein binding	GO:0070530	0.0444314	1.35231	22	4294	8	60605	ENSG00000055208,ENSG00000087206,ENSG00000118503,ENSG00000123240,ENSG00000126804,ENSG00000128923,ENSG00000157625,ENSG00000174231
GO:MF	telomerase RNA binding	GO:0070034	0.0444314	1.35231	22	4294	8	60605	ENSG00000092199,ENSG00000109534,ENSG00000121274,ENSG00000125835,ENSG00000129566,ENSG00000140694,ENSG00000141499,ENSG00000182117
GO:MF	ribosomal small subunit binding	GO:0043024	0.00034903	3.45714	17	4294	9	60605	ENSG00000063046,ENSG00000067248,ENSG00000076248,ENSG00000085760,ENSG00000132300,ENSG00000137193,ENSG00000114784,ENSG00000122033,ENSG00000181163
GO:MF	protein disulfide isomerase activity	GO:0003756	0.0011638	2.93412	19	4294	9	60605	ENSG00000065485,ENSG00000143870,ENSG00000155660,ENSG00000166479,ENSG00000167004,ENSG00000184164,ENSG00000197930,ENSG00000239264,ENSG00000023318
GO:MF	intramolecular oxidoreductase activity, transposing S-S bonds	GO:0016864	0.0011638	2.93412	19	4294	9	60605	ENSG00000065485,ENSG00000143870,ENSG00000155660,ENSG00000166479,ENSG00000167004,ENSG00000184164,ENSG00000197930,ENSG00000239264,ENSG00000023318
GO:MF	phospholipase binding	GO:0043274	0.00515286	2.28795	22	4294	9	60605	ENSG00000007168,ENSG00000010671,ENSG00000067606,ENSG00000113368,ENSG00000145335,ENSG00000047648,ENSG00000140992,ENSG00000165025,ENSG00000234906
GO:MF	fibroblast growth factor binding	GO:0017134	0.00793166	2.10064	23	4294	9	60605	ENSG00000063660,ENSG00000066468,ENSG00000166037,ENSG00000172500,ENSG00000077782,ENSG00000105372,ENSG00000134962,ENSG00000140988,ENSG00000189171
GO:MF	exodeoxyribonuclease activity, producing 5'-phosphomonoesters	GO:0016895	0.00793166	2.10064	23	4294	9	60605	ENSG00000020922,ENSG00000062822,ENSG00000100823,ENSG00000125871,ENSG00000137074,ENSG00000152457,ENSG00000164002,ENSG00000168496,ENSG00000162039
GO:MF	exodeoxyribonuclease activity	GO:0004529	0.00793166	2.10064	23	4294	9	60605	ENSG00000020922,ENSG00000062822,ENSG00000100823,ENSG00000125871,ENSG00000137074,ENSG00000152457,ENSG00000164002,ENSG00000168496,ENSG00000162039
GO:MF	dynein complex binding	GO:0070840	0.0118911	1.92478	24	4294	9	60605	ENSG00000007168,ENSG00000047410,ENSG00000117280,ENSG00000117724,ENSG00000134982,ENSG00000137497,ENSG00000145335,ENSG00000108055,ENSG00000178125
GO:MF	retinoic acid receptor binding	GO:0042974	0.0249524	1.60289	26	4294	9	60605	ENSG00000084676,ENSG00000100603,ENSG00000104973,ENSG00000125107,ENSG00000131910,ENSG00000185686,ENSG00000198646,ENSG00000077092,ENSG00000132170
GO:MF	NAD+ ADP-ribosyltransferase activity	GO:0003950	0.0350761	1.45499	27	4294	9	60605	ENSG00000111339,ENSG00000129484,ENSG00000138496,ENSG00000142082,ENSG00000143799,ENSG00000149743,ENSG00000151883,ENSG00000173193,ENSG00000163659
GO:MF	microfilament motor activity	GO:0000146	0.0484449	1.31475	28	4294	9	60605	ENSG00000099331,ENSG00000109063,ENSG00000128641,ENSG00000128833,ENSG00000133026,ENSG00000157483,ENSG00000278259,ENSG00000197535,ENSG00000197616
GO:MF	androgen receptor binding	GO:0050681	0.0484449	1.31475	28	4294	9	60605	ENSG00000012817,ENSG00000070540,ENSG00000100603,ENSG00000115548,ENSG00000127870,ENSG00000166501,ENSG00000204209,ENSG00000114861,ENSG00000116288
GO:MF	proton channel activity	GO:0015252	0.000830287	3.08077	23	4294	10	60605	ENSG00000088836,ENSG00000110955,ENSG00000116459,ENSG00000124172,ENSG00000154723,ENSG00000167863,ENSG00000183034,ENSG00000185883,ENSG00000241468,ENSG00000241837
GO:MF	low-density lipoprotein particle receptor binding	GO:0050750	0.000830287	3.08077	23	4294	10	60605	ENSG00000073921,ENSG00000113108,ENSG00000115234,ENSG00000117899,ENSG00000120885,ENSG00000130203,ENSG00000163956,ENSG00000166598,ENSG00000142798,ENSG00000157978
GO:MF	ferrous iron binding	GO:0008198	0.00316379	2.49979	26	4294	10	60605	ENSG00000066926,ENSG00000136003,ENSG00000140718,ENSG00000145335,ENSG00000162882,ENSG00000166199,ENSG00000167996,ENSG00000189046,ENSG00000129521,ENSG00000181867
GO:MF	mRNA 5'-UTR binding	GO:0048027	0.00470499	2.32744	27	4294	10	60605	ENSG00000115053,ENSG00000133026,ENSG00000163938,ENSG00000164587,ENSG00000171490,ENSG00000176974,ENSG00000136231,ENSG00000147679,ENSG00000171863,ENSG00000229117
GO:MF	calmodulin-dependent protein kinase activity	GO:0004683	0.00470499	2.32744	27	4294	10	60605	ENSG00000044446,ENSG00000067177,ENSG00000089022,ENSG00000103319,ENSG00000130822,ENSG00000152495,ENSG00000004660,ENSG00000137825,ENSG00000140795,ENSG00000196730
GO:MF	gamma-tubulin binding	GO:0043015	0.0190223	1.72074	31	4294	10	60605	ENSG00000046651,ENSG00000128159,ENSG00000135631,ENSG00000136861,ENSG00000137822,ENSG00000149557,ENSG00000166037,ENSG00000184588,ENSG00000007047,ENSG00000139618
GO:MF	tumor necrosis factor receptor binding	GO:0005164	0.0259135	1.58647	32	4294	10	60605	ENSG00000056558,ENSG00000108395,ENSG00000115415,ENSG00000117560,ENSG00000121858,ENSG00000125735,ENSG00000131323,ENSG00000158019,ENSG00000226979,ENSG00000102245
GO:MF	carboxy-lyase activity	GO:0016831	0.0348231	1.45813	33	4294	10	60605	ENSG00000082212,ENSG00000100889,ENSG00000115652,ENSG00000128683,ENSG00000139631,ENSG00000151376,ENSG00000180185,ENSG00000099977,ENSG00000115486,ENSG00000123505
GO:MF	protein phosphatase 2A binding	GO:0051721	0.0348231	1.45813	33	4294	10	60605	ENSG00000113161,ENSG00000115415,ENSG00000128989,ENSG00000143420,ENSG00000145919,ENSG00000147324,ENSG00000176915,ENSG00000150907,ENSG00000186868,ENSG00000196396
GO:MF	phosphatidylinositol phosphate phosphatase activity	GO:0052866	0.0348231	1.45813	33	4294	10	60605	ENSG00000040933,ENSG00000063601,ENSG00000087053,ENSG00000108389,ENSG00000109452,ENSG00000110536,ENSG00000132376,ENSG00000274391,ENSG00000014914,ENSG00000139505
GO:MF	nucleosome-dependent ATPase activity	GO:0070615	0.0462075	1.33529	34	4294	10	60605	ENSG00000071794,ENSG00000080503,ENSG00000102038,ENSG00000111642,ENSG00000124177,ENSG00000131778,ENSG00000153922,ENSG00000186871,ENSG00000177200,ENSG00000197275
GO:MF	DNA-directed DNA polymerase activity	GO:0003887	0.000212335	3.67298	25	4294	11	60605	ENSG00000062822,ENSG00000101751,ENSG00000101868,ENSG00000115350,ENSG00000121274,ENSG00000122008,ENSG00000122678,ENSG00000166169,ENSG00000175482,ENSG00000256525,ENSG00000070501
GO:MF	lipoprotein particle receptor binding	GO:0070325	0.000838027	3.07674	28	4294	11	60605	ENSG00000073921,ENSG00000113108,ENSG00000115234,ENSG00000117899,ENSG00000120885,ENSG00000130203,ENSG00000163956,ENSG00000166598,ENSG00000118137,ENSG00000142798,ENSG00000157978
GO:MF	laminin binding	GO:0043236	0.000838027	3.07674	28	4294	11	60605	ENSG00000063660,ENSG00000091409,ENSG00000142910,ENSG00000145147,ENSG00000163131,ENSG00000164690,ENSG00000074527,ENSG00000100097,ENSG00000112414,ENSG00000143369,ENSG00000173402
GO:MF	phosphatidylinositol-4-phosphate binding	GO:0070273	0.00186681	2.7289	30	4294	11	60605	ENSG00000052126,ENSG00000064652,ENSG00000089006,ENSG00000106086,ENSG00000113163,ENSG00000116095,ENSG00000149596,ENSG00000164576,ENSG00000167914,ENSG00000102445,ENSG00000116711
GO:MF	mitogen-activated protein kinase binding	GO:0051019	0.00386171	2.41322	32	4294	11	60605	ENSG00000047410,ENSG00000089022,ENSG00000096717,ENSG00000108465,ENSG00000138166,ENSG00000145901,ENSG00000188554,ENSG00000100324,ENSG00000111266,ENSG00000126457,ENSG00000164086
GO:MF	deaminase activity	GO:0019239	0.00386171	2.41322	32	4294	11	60605	ENSG00000065457,ENSG00000113552,ENSG00000128394,ENSG00000133805,ENSG00000168803,ENSG00000196839,ENSG00000239713,ENSG00000093072,ENSG00000132541,ENSG00000160710,ENSG00000164113
GO:MF	tRNA methyltransferase activity	GO:0008175	0.00750078	2.12489	34	4294	11	60605	ENSG00000059588,ENSG00000104907,ENSG00000123600,ENSG00000126814,ENSG00000138050,ENSG00000160193,ENSG00000162623,ENSG00000171103,ENSG00000183665,ENSG00000186666,ENSG00000250305
GO:MF	disordered domain specific binding	GO:0097718	0.00750078	2.12489	34	4294	11	60605	ENSG00000080824,ENSG00000124151,ENSG00000137497,ENSG00000167325,ENSG00000175387,ENSG00000105701,ENSG00000111640,ENSG00000147889,ENSG00000168036,ENSG00000204389,ENSG00000214872
GO:MF	sterol transporter activity	GO:0015248	0.00750078	2.12489	34	4294	11	60605	ENSG00000006025,ENSG00000023171,ENSG00000079156,ENSG00000117859,ENSG00000130203,ENSG00000141458,ENSG00000144645,ENSG00000160179,ENSG00000165029,ENSG00000172345,ENSG00000118137
GO:MF	hormone receptor binding	GO:0051427	0.0102384	1.98977	35	4294	11	60605	ENSG00000087191,ENSG00000087460,ENSG00000087494,ENSG00000120833,ENSG00000120937,ENSG00000145040,ENSG00000162434,ENSG00000198646,ENSG00000125787,ENSG00000136488,ENSG00000213218
GO:MF	3'-5'-exoribonuclease activity	GO:0000175	0.0102384	1.98977	35	4294	11	60605	ENSG00000076043,ENSG00000088930,ENSG00000111596,ENSG00000125107,ENSG00000130713,ENSG00000132773,ENSG00000135473,ENSG00000140694,ENSG00000155508,ENSG00000166938,ENSG00000107371
GO:MF	exoribonuclease activity, producing 5'-phosphomonoesters	GO:0016896	0.0183828	1.73559	37	4294	11	60605	ENSG00000076043,ENSG00000088930,ENSG00000111596,ENSG00000125107,ENSG00000130713,ENSG00000132773,ENSG00000135473,ENSG00000140694,ENSG00000155508,ENSG00000166938,ENSG00000107371
GO:MF	exoribonuclease activity	GO:0004532	0.0242188	1.61585	38	4294	11	60605	ENSG00000076043,ENSG00000088930,ENSG00000111596,ENSG00000125107,ENSG00000130713,ENSG00000132773,ENSG00000135473,ENSG00000140694,ENSG00000155508,ENSG00000166938,ENSG00000107371
GO:MF	SNAP receptor activity	GO:0005484	0.031579	1.5006	39	4294	11	60605	ENSG00000099365,ENSG00000099940,ENSG00000100568,ENSG00000103496,ENSG00000106089,ENSG00000118640,ENSG00000166900,ENSG00000170310,ENSG00000105829,ENSG00000220205,ENSG00000265808
GO:MF	phosphotransferase activity, phosphate group as acceptor	GO:0016776	0.031579	1.5006	39	4294	11	60605	ENSG00000068745,ENSG00000119139,ENSG00000130830,ENSG00000145725,ENSG00000165695,ENSG00000086544,ENSG00000137825,ENSG00000143156,ENSG00000143774,ENSG00000155530,ENSG00000243678
GO:MF	cytoskeletal anchor activity	GO:0008093	2.828e-06	5.54852	22	4294	12	60605	ENSG00000071051,ENSG00000082397,ENSG00000138443,ENSG00000166963,ENSG00000173801,ENSG00000188487,ENSG00000270765,ENSG00000029534,ENSG00000139354,ENSG00000148935,ENSG00000158092,ENSG00000160460
GO:MF	translation elongation factor activity	GO:0003746	5.43554e-05	4.26476	27	4294	12	60605	ENSG00000114942,ENSG00000123297,ENSG00000140598,ENSG00000178952,ENSG00000254772,ENSG00000103363,ENSG00000112339,ENSG00000132394,ENSG00000132507,ENSG00000154582,ENSG00000164347,ENSG00000187735
GO:MF	NF-kappaB binding	GO:0051059	0.000337567	3.47164	31	4294	12	60605	ENSG00000100823,ENSG00000108465,ENSG00000137494,ENSG00000142867,ENSG00000149600,ENSG00000163481,ENSG00000185104,ENSG00000196975,ENSG00000049768,ENSG00000147889,ENSG00000181163,ENSG00000188243
GO:MF	hydrolase activity, acting on carbon-nitrogen (but not peptide) bonds, in cyclic amidines	GO:0016814	0.00152782	2.81593	35	4294	12	60605	ENSG00000065457,ENSG00000065911,ENSG00000100714,ENSG00000128394,ENSG00000133805,ENSG00000138363,ENSG00000168803,ENSG00000196839,ENSG00000239713,ENSG00000093072,ENSG00000160710,ENSG00000164113
GO:MF	ADP binding	GO:0043531	0.00405805	2.39168	38	4294	12	60605	ENSG00000095002,ENSG00000099331,ENSG00000102144,ENSG00000116062,ENSG00000133026,ENSG00000160179,ENSG00000175792,ENSG00000196365,ENSG00000011485,ENSG00000100335,ENSG00000120868,ENSG00000168298
GO:MF	endodeoxyribonuclease activity	GO:0004520	0.00969445	2.01348	41	4294	12	60605	ENSG00000020922,ENSG00000073050,ENSG00000100823,ENSG00000113522,ENSG00000152457,ENSG00000168496,ENSG00000169621,ENSG00000178295,ENSG00000188827,ENSG00000198690,ENSG00000163687,ENSG00000181625
GO:MF	peptidase activator activity	GO:0016504	0.00969445	2.01348	41	4294	12	60605	ENSG00000068878,ENSG00000092010,ENSG00000100911,ENSG00000103490,ENSG00000105974,ENSG00000115233,ENSG00000117362,ENSG00000137752,ENSG00000142192,ENSG00000163710,ENSG00000204628,ENSG00000120868
GO:MF	estrogen receptor binding	GO:0030331	0.021204	1.67358	44	4294	12	60605	ENSG00000070540,ENSG00000084676,ENSG00000103671,ENSG00000125107,ENSG00000143799,ENSG00000145041,ENSG00000171497,ENSG00000198646,ENSG00000109819,ENSG00000130783,ENSG00000132170,ENSG00000168036
GO:MF	phosphatidylinositol-3-phosphate binding	GO:0032266	0.0270563	1.56773	45	4294	12	60605	ENSG00000052126,ENSG00000064652,ENSG00000066739,ENSG00000070540,ENSG00000072121,ENSG00000110046,ENSG00000127946,ENSG00000149596,ENSG00000164576,ENSG00000165861,ENSG00000102445,ENSG00000116711
GO:MF	general transcription initiation factor binding	GO:0140296	0.0342542	1.46529	46	4294	12	60605	ENSG00000087191,ENSG00000115750,ENSG00000125651,ENSG00000145734,ENSG00000166197,ENSG00000169813,ENSG00000175792,ENSG00000196628,ENSG00000198793,ENSG00000117505,ENSG00000140307,ENSG00000197780
GO:MF	drug binding	GO:0008144	0.0342542	1.46529	46	4294	12	60605	ENSG00000110721,ENSG00000113593,ENSG00000114857,ENSG00000119782,ENSG00000171497,ENSG00000173486,ENSG00000228716,ENSG00000138398,ENSG00000163631,ENSG00000166794,ENSG00000236334,ENSG00000263353
GO:MF	oxidoreductase activity, acting on the aldehyde or oxo group of donors	GO:0016903	0.0342542	1.46529	46	4294	12	60605	ENSG00000059573,ENSG00000119711,ENSG00000131828,ENSG00000137124,ENSG00000138356,ENSG00000149084,ENSG00000150768,ENSG00000164904,ENSG00000197444,ENSG00000197894,ENSG00000111640,ENSG00000165092
GO:MF	cyclin-dependent protein serine/threonine kinase regulator activity	GO:0016538	0.0430455	1.36607	47	4294	12	60605	ENSG00000105173,ENSG00000115649,ENSG00000135083,ENSG00000138764,ENSG00000163249,ENSG00000205089,ENSG00000123080,ENSG00000123975,ENSG00000129315,ENSG00000129757,ENSG00000147889,ENSG00000173207
GO:MF	cytochrome-c oxidase activity	GO:0004129	4.71134e-06	5.32686	27	4294	13	60605	ENSG00000115944,ENSG00000127184,ENSG00000135940,ENSG00000148290,ENSG00000166347,ENSG00000126267,ENSG00000131143,ENSG00000164919,ENSG00000166920,ENSG00000178741,ENSG00000189043,ENSG00000198804,ENSG00000198938
GO:MF	oxidoreductase activity, acting on a heme group of donors	GO:0016675	8.22047e-06	5.0851	28	4294	13	60605	ENSG00000115944,ENSG00000127184,ENSG00000135940,ENSG00000148290,ENSG00000166347,ENSG00000126267,ENSG00000131143,ENSG00000164919,ENSG00000166920,ENSG00000178741,ENSG00000189043,ENSG00000198804,ENSG00000198938
GO:MF	G protein activity	GO:0003925	5.82363e-05	4.23481	32	4294	13	60605	ENSG00000041353,ENSG00000084733,ENSG00000103710,ENSG00000127314,ENSG00000128045,ENSG00000144118,ENSG00000181467,ENSG00000067560,ENSG00000070831,ENSG00000125249,ENSG00000136238,ENSG00000158186,ENSG00000169750
GO:MF	ubiquitin conjugating enzyme activity	GO:0061631	0.00013597	3.86656	34	4294	13	60605	ENSG00000072401,ENSG00000078967,ENSG00000109332,ENSG00000115760,ENSG00000119048,ENSG00000131508,ENSG00000140367,ENSG00000156587,ENSG00000166971,ENSG00000170142,ENSG00000175931,ENSG00000186591,ENSG00000077152
GO:MF	ubiquitin-like protein conjugating enzyme activity	GO:0061650	0.000426581	3.37	37	4294	13	60605	ENSG00000072401,ENSG00000078967,ENSG00000109332,ENSG00000115760,ENSG00000119048,ENSG00000131508,ENSG00000140367,ENSG00000156587,ENSG00000166971,ENSG00000170142,ENSG00000175931,ENSG00000186591,ENSG00000077152
GO:MF	nucleosomal DNA binding	GO:0031492	0.00085029	3.07043	39	4294	13	60605	ENSG00000073584,ENSG00000092199,ENSG00000111642,ENSG00000113648,ENSG00000134046,ENSG00000173473,ENSG00000188375,ENSG00000132475,ENSG00000143614,ENSG00000162521,ENSG00000168298,ENSG00000182952,ENSG00000198830
GO:MF	demethylase activity	GO:0032451	0.00117787	2.9289	40	4294	13	60605	ENSG00000001630,ENSG00000012817,ENSG00000073614,ENSG00000115548,ENSG00000120733,ENSG00000140718,ENSG00000166199,ENSG00000170854,ENSG00000186280,ENSG00000189046,ENSG00000006459,ENSG00000117139,ENSG00000183878
GO:MF	DNA-directed 5'-3' RNA polymerase activity	GO:0003899	0.00292756	2.53349	43	4294	13	60605	ENSG00000058600,ENSG00000068654,ENSG00000125630,ENSG00000171453,ENSG00000005075,ENSG00000147669,ENSG00000161980,ENSG00000177700,ENSG00000181222,ENSG00000241258,ENSG00000249319,ENSG00000270249,ENSG00000285437
GO:MF	RNA polymerase activity	GO:0097747	0.00511033	2.29155	45	4294	13	60605	ENSG00000058600,ENSG00000068654,ENSG00000125630,ENSG00000171453,ENSG00000005075,ENSG00000147669,ENSG00000161980,ENSG00000177700,ENSG00000181222,ENSG00000241258,ENSG00000249319,ENSG00000270249,ENSG00000285437
GO:MF	4 iron, 4 sulfur cluster binding	GO:0051539	0.00511033	2.29155	45	4294	13	60605	ENSG00000023228,ENSG00000062822,ENSG00000101868,ENSG00000104884,ENSG00000132781,ENSG00000136003,ENSG00000136444,ENSG00000136492,ENSG00000158864,ENSG00000164002,ENSG00000165898,ENSG00000198874,ENSG00000136381
GO:MF	5'-3' RNA polymerase activity	GO:0034062	0.00511033	2.29155	45	4294	13	60605	ENSG00000058600,ENSG00000068654,ENSG00000125630,ENSG00000171453,ENSG00000005075,ENSG00000147669,ENSG00000161980,ENSG00000177700,ENSG00000181222,ENSG00000241258,ENSG00000249319,ENSG00000270249,ENSG00000285437
GO:MF	peptidyl-prolyl cis-trans isomerase activity	GO:0003755	0.00511033	2.29155	45	4294	13	60605	ENSG00000113593,ENSG00000114857,ENSG00000119321,ENSG00000119782,ENSG00000153015,ENSG00000153201,ENSG00000171497,ENSG00000173486,ENSG00000105701,ENSG00000138398,ENSG00000166794,ENSG00000236334,ENSG00000263353
GO:MF	cis-trans isomerase activity	GO:0016859	0.0110477	1.95673	48	4294	13	60605	ENSG00000113593,ENSG00000114857,ENSG00000119321,ENSG00000119782,ENSG00000153015,ENSG00000153201,ENSG00000171497,ENSG00000173486,ENSG00000105701,ENSG00000138398,ENSG00000166794,ENSG00000236334,ENSG00000263353
GO:MF	phospholipid transporter activity	GO:0005548	0.034499	1.46219	53	4294	13	60605	ENSG00000091622,ENSG00000106086,ENSG00000110697,ENSG00000113163,ENSG00000116095,ENSG00000141179,ENSG00000154217,ENSG00000160179,ENSG00000165029,ENSG00000185101,ENSG00000170855,ENSG00000206190,ENSG00000224051
GO:MF	DNA polymerase activity	GO:0034061	3.57175e-06	5.44712	31	4294	14	60605	ENSG00000062822,ENSG00000101751,ENSG00000101868,ENSG00000115350,ENSG00000121274,ENSG00000122008,ENSG00000122678,ENSG00000129566,ENSG00000166169,ENSG00000175482,ENSG00000256525,ENSG00000070501,ENSG00000110958,ENSG00000147601
GO:MF	snoRNA binding	GO:0030515	5.93343e-06	5.22669	32	4294	14	60605	ENSG00000079246,ENSG00000108651,ENSG00000109534,ENSG00000112578,ENSG00000117597,ENSG00000119285,ENSG00000136718,ENSG00000165732,ENSG00000165733,ENSG00000166197,ENSG00000167721,ENSG00000173598,ENSG00000177971,ENSG00000182117
GO:MF	ion channel inhibitor activity	GO:0008200	0.00011818	3.92746	39	4294	14	60605	ENSG00000005059,ENSG00000049759,ENSG00000100568,ENSG00000105974,ENSG00000106089,ENSG00000118640,ENSG00000119782,ENSG00000143420,ENSG00000145715,ENSG00000150995,ENSG00000170310,ENSG00000172367,ENSG00000197584,ENSG00000204628
GO:MF	channel inhibitor activity	GO:0016248	0.000169928	3.76974	40	4294	14	60605	ENSG00000005059,ENSG00000049759,ENSG00000100568,ENSG00000105974,ENSG00000106089,ENSG00000118640,ENSG00000119782,ENSG00000143420,ENSG00000145715,ENSG00000150995,ENSG00000170310,ENSG00000172367,ENSG00000197584,ENSG00000204628
GO:MF	Hsp90 protein binding	GO:0051879	0.000468616	3.32918	43	4294	14	60605	ENSG00000100591,ENSG00000100726,ENSG00000108424,ENSG00000113580,ENSG00000117228,ENSG00000147099,ENSG00000164885,ENSG00000171497,ENSG00000011485,ENSG00000105401,ENSG00000110958,ENSG00000156194,ENSG00000168439,ENSG00000186868
GO:MF	NADH dehydrogenase (ubiquinone) activity	GO:0008137	0.000871707	3.05963	45	4294	14	60605	ENSG00000023228,ENSG00000130414,ENSG00000158864,ENSG00000164182,ENSG00000213619,ENSG00000125356,ENSG00000147684,ENSG00000168653,ENSG00000170906,ENSG00000186010,ENSG00000189043,ENSG00000198840,ENSG00000212907,ENSG00000267855
GO:MF	NADH dehydrogenase (quinone) activity	GO:0050136	0.00117134	2.93132	46	4294	14	60605	ENSG00000023228,ENSG00000130414,ENSG00000158864,ENSG00000164182,ENSG00000213619,ENSG00000125356,ENSG00000147684,ENSG00000168653,ENSG00000170906,ENSG00000186010,ENSG00000189043,ENSG00000198840,ENSG00000212907,ENSG00000267855
GO:MF	NAD(P)H dehydrogenase (quinone) activity	GO:0003955	0.00269363	2.56966	49	4294	14	60605	ENSG00000023228,ENSG00000130414,ENSG00000158864,ENSG00000164182,ENSG00000213619,ENSG00000125356,ENSG00000147684,ENSG00000168653,ENSG00000170906,ENSG00000186010,ENSG00000189043,ENSG00000198840,ENSG00000212907,ENSG00000267855
GO:MF	signal sequence binding	GO:0005048	0.00269363	2.56966	49	4294	14	60605	ENSG00000108424,ENSG00000114757,ENSG00000121691,ENSG00000158019,ENSG00000166197,ENSG00000167881,ENSG00000182481,ENSG00000100196,ENSG00000102753,ENSG00000103888,ENSG00000105438,ENSG00000124789,ENSG00000140319,ENSG00000158882
GO:MF	tumor necrosis factor receptor superfamily binding	GO:0032813	0.00269363	2.56966	49	4294	14	60605	ENSG00000003402,ENSG00000056558,ENSG00000108395,ENSG00000115415,ENSG00000117560,ENSG00000121858,ENSG00000125735,ENSG00000131323,ENSG00000135926,ENSG00000158019,ENSG00000226979,ENSG00000102245,ENSG00000166681,ENSG00000225950
GO:MF	RNA polymerase II complex binding	GO:0000993	0.00349749	2.45624	50	4294	14	60605	ENSG00000006712,ENSG00000087302,ENSG00000095787,ENSG00000100982,ENSG00000105176,ENSG00000124151,ENSG00000135829,ENSG00000141425,ENSG00000143499,ENSG00000156304,ENSG00000185420,ENSG00000198730,ENSG00000092847,ENSG00000141867
GO:MF	cholesterol binding	GO:0015485	0.00349749	2.45624	50	4294	14	60605	ENSG00000006025,ENSG00000023171,ENSG00000079156,ENSG00000105974,ENSG00000107566,ENSG00000141458,ENSG00000144645,ENSG00000160179,ENSG00000165029,ENSG00000172345,ENSG00000189058,ENSG00000100300,ENSG00000110651,ENSG00000118137
GO:MF	carbon-carbon lyase activity	GO:0016830	0.00349749	2.45624	50	4294	14	60605	ENSG00000082212,ENSG00000100889,ENSG00000115652,ENSG00000128683,ENSG00000131373,ENSG00000139631,ENSG00000151376,ENSG00000176974,ENSG00000180185,ENSG00000198874,ENSG00000241935,ENSG00000099977,ENSG00000115486,ENSG00000123505
GO:MF	cysteine-type endopeptidase inhibitor activity	GO:0004869	0.00576613	2.23912	52	4294	14	60605	ENSG00000015413,ENSG00000023445,ENSG00000101435,ENSG00000101443,ENSG00000115760,ENSG00000125735,ENSG00000126432,ENSG00000145335,ENSG00000153113,ENSG00000170542,ENSG00000175931,ENSG00000255501,ENSG00000135222,ENSG00000160213
GO:MF	peptide N-acetyltransferase activity	GO:0034212	0.0115988	1.93559	55	4294	14	60605	ENSG00000084676,ENSG00000106443,ENSG00000111300,ENSG00000119760,ENSG00000123600,ENSG00000124151,ENSG00000135999,ENSG00000139977,ENSG00000149474,ENSG00000273841,ENSG00000083168,ENSG00000139618,ENSG00000141446,ENSG00000173418
GO:MF	protein self-association	GO:0043621	0.0144603	1.83982	56	4294	14	60605	ENSG00000038002,ENSG00000109062,ENSG00000118503,ENSG00000119401,ENSG00000135723,ENSG00000142867,ENSG00000151651,ENSG00000167193,ENSG00000198168,ENSG00000114861,ENSG00000132170,ENSG00000146701,ENSG00000214872,ENSG00000220205
GO:MF	sulfotransferase activity	GO:0008146	0.0144603	1.83982	56	4294	14	60605	ENSG00000153936,ENSG00000153976,ENSG00000171004,ENSG00000171451,ENSG00000175229,ENSG00000196228,ENSG00000197093,ENSG00000261052,ENSG00000105398,ENSG00000122863,ENSG00000136213,ENSG00000154252,ENSG00000173597,ENSG00000175264
GO:MF	histone methyltransferase activity	GO:0042054	0.0220928	1.65575	58	4294	14	60605	ENSG00000074266,ENSG00000085276,ENSG00000109685,ENSG00000110066,ENSG00000126856,ENSG00000132600,ENSG00000142611,ENSG00000143499,ENSG00000183576,ENSG00000185420,ENSG00000204371,ENSG00000126457,ENSG00000148335,ENSG00000183955
GO:MF	copper ion binding	GO:0005507	0.0401009	1.39685	61	4294	14	60605	ENSG00000063660,ENSG00000105697,ENSG00000113083,ENSG00000145335,ENSG00000166260,ENSG00000171867,ENSG00000173992,ENSG00000214274,ENSG00000112514,ENSG00000116288,ENSG00000138495,ENSG00000163631,ENSG00000181333,ENSG00000189171
GO:MF	lysine N-methyltransferase activity	GO:0016278	0.0484408	1.31479	62	4294	14	60605	ENSG00000074266,ENSG00000085276,ENSG00000109685,ENSG00000110066,ENSG00000126856,ENSG00000142611,ENSG00000143499,ENSG00000144401,ENSG00000183576,ENSG00000185420,ENSG00000204371,ENSG00000103254,ENSG00000150456,ENSG00000183955
GO:MF	protein-lysine N-methyltransferase activity	GO:0016279	0.0484408	1.31479	62	4294	14	60605	ENSG00000074266,ENSG00000085276,ENSG00000109685,ENSG00000110066,ENSG00000126856,ENSG00000142611,ENSG00000143499,ENSG00000144401,ENSG00000183576,ENSG00000185420,ENSG00000204371,ENSG00000103254,ENSG00000150456,ENSG00000183955
GO:MF	core promoter sequence-specific DNA binding	GO:0001046	6.78249e-05	4.16861	43	4294	15	60605	ENSG00000007372,ENSG00000113580,ENSG00000113648,ENSG00000115415,ENSG00000115750,ENSG00000136997,ENSG00000155090,ENSG00000076108,ENSG00000092847,ENSG00000114861,ENSG00000117505,ENSG00000132475,ENSG00000181163,ENSG00000181222,ENSG00000262406
GO:MF	tau protein binding	GO:0048156	0.000134757	3.87045	45	4294	15	60605	ENSG00000072518,ENSG00000073921,ENSG00000080824,ENSG00000100600,ENSG00000113575,ENSG00000120885,ENSG00000130203,ENSG00000145335,ENSG00000160551,ENSG00000164885,ENSG00000166963,ENSG00000175387,ENSG00000275700,ENSG00000007047,ENSG00000011485
GO:MF	lipid transfer activity	GO:0120013	0.00018684	3.72853	46	4294	15	60605	ENSG00000023171,ENSG00000066739,ENSG00000106086,ENSG00000110697,ENSG00000113163,ENSG00000116095,ENSG00000130203,ENSG00000137561,ENSG00000154217,ENSG00000160179,ENSG00000165029,ENSG00000172345,ENSG00000118137,ENSG00000170855,ENSG00000224051
GO:MF	snRNA binding	GO:0017069	0.000256419	3.59105	47	4294	15	60605	ENSG00000075856,ENSG00000086589,ENSG00000114503,ENSG00000132773,ENSG00000149016,ENSG00000155858,ENSG00000165732,ENSG00000174231,ENSG00000076053,ENSG00000121058,ENSG00000125870,ENSG00000129315,ENSG00000130332,ENSG00000132507,ENSG00000184209
GO:MF	NADH dehydrogenase activity	GO:0003954	0.000256419	3.59105	47	4294	15	60605	ENSG00000023228,ENSG00000130414,ENSG00000156709,ENSG00000158864,ENSG00000164182,ENSG00000213619,ENSG00000125356,ENSG00000147684,ENSG00000168653,ENSG00000170906,ENSG00000186010,ENSG00000189043,ENSG00000198840,ENSG00000212907,ENSG00000267855
GO:MF	ligase activity, forming carbon-nitrogen bonds	GO:0016879	0.000829469	3.0812	51	4294	15	60605	ENSG00000047230,ENSG00000070669,ENSG00000084774,ENSG00000100714,ENSG00000119685,ENSG00000120254,ENSG00000135821,ENSG00000159131,ENSG00000163655,ENSG00000170703,ENSG00000171793,ENSG00000172890,ENSG00000178921,ENSG00000213471,ENSG00000147813
GO:MF	RNA polymerase core enzyme binding	GO:0043175	0.0023612	2.62687	55	4294	15	60605	ENSG00000006712,ENSG00000087302,ENSG00000095787,ENSG00000100982,ENSG00000105176,ENSG00000124151,ENSG00000135829,ENSG00000141425,ENSG00000143499,ENSG00000156304,ENSG00000185420,ENSG00000198730,ENSG00000092847,ENSG00000141867,ENSG00000179632
GO:MF	pentosyltransferase activity	GO:0016763	0.00301417	2.52083	56	4294	15	60605	ENSG00000025708,ENSG00000103489,ENSG00000111339,ENSG00000129484,ENSG00000138496,ENSG00000142082,ENSG00000143799,ENSG00000149743,ENSG00000151883,ENSG00000173193,ENSG00000198805,ENSG00000213339,ENSG00000105835,ENSG00000147813,ENSG00000163659
GO:MF	phosphatidylserine binding	GO:0001786	0.00604097	2.21889	59	4294	15	60605	ENSG00000023171,ENSG00000137501,ENSG00000144645,ENSG00000149596,ENSG00000153317,ENSG00000157107,ENSG00000167914,ENSG00000168497,ENSG00000170743,ENSG00000187091,ENSG00000196549,ENSG00000103528,ENSG00000132872,ENSG00000149043,ENSG00000182718
GO:MF	telomeric DNA binding	GO:0042162	3.96e-07	6.40252	36	4294	16	60605	ENSG00000079246,ENSG00000092330,ENSG00000100726,ENSG00000100823,ENSG00000102977,ENSG00000107960,ENSG00000113522,ENSG00000115053,ENSG00000122566,ENSG00000128513,ENSG00000132383,ENSG00000165392,ENSG00000178971,ENSG00000196419,ENSG00000147601,ENSG00000151461
GO:MF	cell-cell adhesion mediator activity	GO:0098632	7.4633e-05	4.12707	49	4294	16	60605	ENSG00000046604,ENSG00000084733,ENSG00000091972,ENSG00000111057,ENSG00000149564,ENSG00000154639,ENSG00000156642,ENSG00000162631,ENSG00000168952,ENSG00000170571,ENSG00000173801,ENSG00000198053,ENSG00000006453,ENSG00000138594,ENSG00000172531,ENSG00000182718
GO:MF	calcium-dependent phospholipid binding	GO:0005544	0.000251982	3.59863	53	4294	16	60605	ENSG00000105499,ENSG00000109511,ENSG00000111731,ENSG00000117868,ENSG00000135636,ENSG00000138772,ENSG00000139117,ENSG00000170743,ENSG00000196975,ENSG00000103528,ENSG00000116711,ENSG00000124772,ENSG00000132872,ENSG00000149043,ENSG00000182718,ENSG00000196353
GO:MF	protein kinase C binding	GO:0005080	0.000440727	3.35583	55	4294	16	60605	ENSG00000077097,ENSG00000106211,ENSG00000108561,ENSG00000108840,ENSG00000129467,ENSG00000149557,ENSG00000161547,ENSG00000166501,ENSG00000168497,ENSG00000169047,ENSG00000198049,ENSG00000198873,ENSG00000204628,ENSG00000164488,ENSG00000165617,ENSG00000242515
GO:MF	molecular carrier activity	GO:0140104	0.0160187	1.79537	71	4294	16	60605	ENSG00000086200,ENSG00000108424,ENSG00000113119,ENSG00000127463,ENSG00000132341,ENSG00000182481,ENSG00000198700,ENSG00000204764,ENSG00000206172,ENSG00000213934,ENSG00000004779,ENSG00000102753,ENSG00000116288,ENSG00000138495,ENSG00000163626,ENSG00000167118
GO:MF	receptor tyrosine kinase binding	GO:0030971	0.0192485	1.7156	72	4294	16	60605	ENSG00000033327,ENSG00000062598,ENSG00000091622,ENSG00000107581,ENSG00000109917,ENSG00000110697,ENSG00000114423,ENSG00000124181,ENSG00000169047,ENSG00000204628,ENSG00000105767,ENSG00000125650,ENSG00000141232,ENSG00000142513,ENSG00000158092,ENSG00000196396
GO:MF	phosphatase regulator activity	GO:0019208	0.0326436	1.4862	75	4294	16	60605	ENSG00000088992,ENSG00000105176,ENSG00000128989,ENSG00000133812,ENSG00000143420,ENSG00000145919,ENSG00000167641,ENSG00000173457,ENSG00000196422,ENSG00000198252,ENSG00000204569,ENSG00000058272,ENSG00000104936,ENSG00000112419,ENSG00000138756,ENSG00000186260
GO:MF	protein serine/threonine/tyrosine kinase activity	GO:0004712	1.6154e-06	5.79172	44	4294	17	60605	ENSG00000010219,ENSG00000013441,ENSG00000050748,ENSG00000061938,ENSG00000089022,ENSG00000108443,ENSG00000118515,ENSG00000127334,ENSG00000169032,ENSG00000176444,ENSG00000188906,ENSG00000065559,ENSG00000105204,ENSG00000126934,ENSG00000133059,ENSG00000162409,ENSG00000168078
GO:MF	NADP binding	GO:0050661	2.98607e-05	4.5249	52	4294	17	60605	ENSG00000007171,ENSG00000106049,ENSG00000113161,ENSG00000115129,ENSG00000121691,ENSG00000138413,ENSG00000151376,ENSG00000164867,ENSG00000228716,ENSG00000010932,ENSG00000108786,ENSG00000111640,ENSG00000112699,ENSG00000140632,ENSG00000143815,ENSG00000167264,ENSG00000204653
GO:MF	sterol binding	GO:0032934	0.000304973	3.51574	60	4294	17	60605	ENSG00000006025,ENSG00000023171,ENSG00000079156,ENSG00000105974,ENSG00000107566,ENSG00000114650,ENSG00000117859,ENSG00000125629,ENSG00000141458,ENSG00000144645,ENSG00000160179,ENSG00000165029,ENSG00000172345,ENSG00000189058,ENSG00000100300,ENSG00000110651,ENSG00000118137
GO:MF	deoxyribonuclease activity	GO:0004536	0.000304973	3.51574	60	4294	17	60605	ENSG00000020922,ENSG00000062822,ENSG00000073050,ENSG00000100823,ENSG00000113522,ENSG00000125871,ENSG00000137074,ENSG00000152457,ENSG00000164002,ENSG00000168496,ENSG00000169621,ENSG00000178295,ENSG00000188827,ENSG00000198690,ENSG00000162039,ENSG00000163687,ENSG00000181625
GO:MF	oxidoreductase activity, acting on NAD(P)H, quinone or similar compound as acceptor	GO:0016655	0.000394907	3.4035	61	4294	17	60605	ENSG00000023228,ENSG00000115129,ENSG00000130414,ENSG00000157326,ENSG00000158864,ENSG00000164182,ENSG00000213619,ENSG00000125356,ENSG00000147684,ENSG00000168653,ENSG00000169738,ENSG00000170906,ENSG00000186010,ENSG00000189043,ENSG00000198840,ENSG00000212907,ENSG00000267855
GO:MF	scaffold protein binding	GO:0097110	0.000394907	3.4035	61	4294	17	60605	ENSG00000070814,ENSG00000071051,ENSG00000080824,ENSG00000105971,ENSG00000110218,ENSG00000111057,ENSG00000167193,ENSG00000169032,ENSG00000171346,ENSG00000213341,ENSG00000006283,ENSG00000105401,ENSG00000116288,ENSG00000126934,ENSG00000132535,ENSG00000156531,ENSG00000165025
GO:MF	hydrolase activity, acting on carbon-nitrogen (but not peptide) bonds, in linear amides	GO:0016811	0.00313826	2.50331	70	4294	17	60605	ENSG00000038002,ENSG00000096717,ENSG00000100024,ENSG00000108840,ENSG00000112299,ENSG00000115866,ENSG00000121691,ENSG00000135423,ENSG00000138744,ENSG00000142082,ENSG00000147099,ENSG00000165591,ENSG00000172890,ENSG00000111707,ENSG00000117480,ENSG00000151092,ENSG00000162877
GO:MF	clathrin binding	GO:0030276	0.00313826	2.50331	70	4294	17	60605	ENSG00000073921,ENSG00000087470,ENSG00000113282,ENSG00000119844,ENSG00000127946,ENSG00000129354,ENSG00000141198,ENSG00000170743,ENSG00000188906,ENSG00000213983,ENSG00000042753,ENSG00000103528,ENSG00000103888,ENSG00000130643,ENSG00000132872,ENSG00000149043,ENSG00000157978
GO:MF	protein threonine phosphatase activity	GO:0106307	0.0204937	1.68838	80	4294	17	60605	ENSG00000079335,ENSG00000110536,ENSG00000113575,ENSG00000132323,ENSG00000133878,ENSG00000138032,ENSG00000138166,ENSG00000172830,ENSG00000175175,ENSG00000011485,ENSG00000104313,ENSG00000111266,ENSG00000144579,ENSG00000156194,ENSG00000160075,ENSG00000164086,ENSG00000172531
GO:MF	protein serine phosphatase activity	GO:0106306	0.0204937	1.68838	80	4294	17	60605	ENSG00000079335,ENSG00000110536,ENSG00000113575,ENSG00000132323,ENSG00000133878,ENSG00000138032,ENSG00000138166,ENSG00000172830,ENSG00000175175,ENSG00000011485,ENSG00000104313,ENSG00000111266,ENSG00000144579,ENSG00000156194,ENSG00000160075,ENSG00000164086,ENSG00000172531
GO:MF	extracellular matrix binding	GO:0050840	1.6462e-05	4.78352	56	4294	18	60605	ENSG00000049540,ENSG00000063660,ENSG00000091409,ENSG00000112715,ENSG00000120708,ENSG00000142871,ENSG00000142910,ENSG00000145147,ENSG00000163131,ENSG00000164690,ENSG00000074527,ENSG00000100097,ENSG00000112414,ENSG00000143369,ENSG00000152592,ENSG00000173402,ENSG00000182718,ENSG00000187908
GO:MF	nuclear receptor coactivator activity	GO:0030374	2.2464e-05	4.64851	57	4294	18	60605	ENSG00000072110,ENSG00000084676,ENSG00000112983,ENSG00000124151,ENSG00000131470,ENSG00000141380,ENSG00000148840,ENSG00000166501,ENSG00000198646,ENSG00000060339,ENSG00000108510,ENSG00000109819,ENSG00000116455,ENSG00000120533,ENSG00000122515,ENSG00000130783,ENSG00000138685,ENSG00000164758
GO:MF	RNA methyltransferase activity	GO:0008173	0.000341617	3.46646	67	4294	18	60605	ENSG00000059588,ENSG00000100982,ENSG00000104907,ENSG00000108592,ENSG00000111641,ENSG00000123600,ENSG00000126814,ENSG00000138050,ENSG00000145388,ENSG00000160193,ENSG00000162623,ENSG00000171103,ENSG00000171861,ENSG00000183665,ENSG00000255561,ENSG00000137574,ENSG00000186666,ENSG00000250305
GO:MF	basal RNA polymerase II transcription machinery binding	GO:0001099	0.000689156	3.16168	70	4294	18	60605	ENSG00000006712,ENSG00000087302,ENSG00000095787,ENSG00000100982,ENSG00000105176,ENSG00000124151,ENSG00000125651,ENSG00000135829,ENSG00000141425,ENSG00000143499,ENSG00000156304,ENSG00000166197,ENSG00000175792,ENSG00000185420,ENSG00000196628,ENSG00000198730,ENSG00000092847,ENSG00000141867
GO:MF	basal transcription machinery binding	GO:0001098	0.000689156	3.16168	70	4294	18	60605	ENSG00000006712,ENSG00000087302,ENSG00000095787,ENSG00000100982,ENSG00000105176,ENSG00000124151,ENSG00000125651,ENSG00000135829,ENSG00000141425,ENSG00000143499,ENSG00000156304,ENSG00000166197,ENSG00000175792,ENSG00000185420,ENSG00000196628,ENSG00000198730,ENSG00000092847,ENSG00000141867
GO:MF	collagen binding	GO:0005518	0.000689156	3.16168	70	4294	18	60605	ENSG00000100399,ENSG00000110799,ENSG00000113083,ENSG00000120708,ENSG00000149084,ENSG00000152591,ENSG00000163131,ENSG00000163710,ENSG00000164733,ENSG00000183287,ENSG00000213949,ENSG00000087303,ENSG00000112414,ENSG00000137809,ENSG00000143127,ENSG00000162733,ENSG00000166794,ENSG00000262406
GO:MF	iron-sulfur cluster binding	GO:0051536	0.000862193	3.0644	71	4294	18	60605	ENSG00000023228,ENSG00000062822,ENSG00000066926,ENSG00000101868,ENSG00000104884,ENSG00000132781,ENSG00000135070,ENSG00000136003,ENSG00000136444,ENSG00000136492,ENSG00000138356,ENSG00000158864,ENSG00000164002,ENSG00000165898,ENSG00000198874,ENSG00000226650,ENSG00000244005,ENSG00000136381
GO:MF	monosaccharide binding	GO:0048029	0.000862193	3.0644	71	4294	18	60605	ENSG00000067057,ENSG00000072682,ENSG00000073331,ENSG00000100504,ENSG00000108479,ENSG00000109323,ENSG00000114988,ENSG00000152556,ENSG00000153574,ENSG00000160883,ENSG00000166199,ENSG00000169223,ENSG00000169764,ENSG00000181396,ENSG00000187912,ENSG00000059804,ENSG00000129521,ENSG00000260314
GO:MF	metal cluster binding	GO:0051540	0.000862193	3.0644	71	4294	18	60605	ENSG00000023228,ENSG00000062822,ENSG00000066926,ENSG00000101868,ENSG00000104884,ENSG00000132781,ENSG00000135070,ENSG00000136003,ENSG00000136444,ENSG00000136492,ENSG00000138356,ENSG00000158864,ENSG00000164002,ENSG00000165898,ENSG00000198874,ENSG00000226650,ENSG00000244005,ENSG00000136381
GO:MF	N-acetyltransferase activity	GO:0008080	0.00133088	2.87586	73	4294	18	60605	ENSG00000073584,ENSG00000084676,ENSG00000106443,ENSG00000111300,ENSG00000119760,ENSG00000123600,ENSG00000124151,ENSG00000135999,ENSG00000139977,ENSG00000149474,ENSG00000273841,ENSG00000083168,ENSG00000139618,ENSG00000141446,ENSG00000156006,ENSG00000171320,ENSG00000171428,ENSG00000173418
GO:MF	syntaxin binding	GO:0019905	0.00301137	2.52124	77	4294	18	60605	ENSG00000073969,ENSG00000086712,ENSG00000099940,ENSG00000118640,ENSG00000126107,ENSG00000143952,ENSG00000165029,ENSG00000170310,ENSG00000170743,ENSG00000188906,ENSG00000008282,ENSG00000103528,ENSG00000103769,ENSG00000132872,ENSG00000149043,ENSG00000196730,ENSG00000220205,ENSG00000265808
GO:MF	calcium-dependent protein binding	GO:0048306	0.00914043	2.03903	83	4294	18	60605	ENSG00000086589,ENSG00000104435,ENSG00000106089,ENSG00000127241,ENSG00000138772,ENSG00000167987,ENSG00000196754,ENSG00000196975,ENSG00000149043,ENSG00000163993,ENSG00000169750,ENSG00000182718,ENSG00000187908,ENSG00000189171,ENSG00000196154,ENSG00000197747,ENSG00000197956,ENSG00000220205
GO:MF	polyubiquitin modification-dependent protein binding	GO:0031593	8.51e-07	6.06997	53	4294	19	60605	ENSG00000055208,ENSG00000070010,ENSG00000087206,ENSG00000118503,ENSG00000119318,ENSG00000123240,ENSG00000126804,ENSG00000128923,ENSG00000143409,ENSG00000145901,ENSG00000157625,ENSG00000158019,ENSG00000162191,ENSG00000174231,ENSG00000185515,ENSG00000263528,ENSG00000086666,ENSG00000135018,ENSG00000179262
GO:MF	intramolecular oxidoreductase activity	GO:0016860	1.2258e-06	5.91158	54	4294	19	60605	ENSG00000065485,ENSG00000111669,ENSG00000113552,ENSG00000123179,ENSG00000143870,ENSG00000148334,ENSG00000153574,ENSG00000155660,ENSG00000166479,ENSG00000167004,ENSG00000167969,ENSG00000184164,ENSG00000197930,ENSG00000239264,ENSG00000023318,ENSG00000099977,ENSG00000110958,ENSG00000240972,ENSG00000243955
GO:MF	cell adhesion mediator activity	GO:0098631	4.79992e-06	5.31877	58	4294	19	60605	ENSG00000046604,ENSG00000084733,ENSG00000091972,ENSG00000111057,ENSG00000149564,ENSG00000154639,ENSG00000156642,ENSG00000162631,ENSG00000168952,ENSG00000170571,ENSG00000173801,ENSG00000198053,ENSG00000213949,ENSG00000006453,ENSG00000137809,ENSG00000138594,ENSG00000143127,ENSG00000172531,ENSG00000182718
GO:MF	GDP binding	GO:0019003	0.000287613	3.54119	73	4294	19	60605	ENSG00000041353,ENSG00000084733,ENSG00000103710,ENSG00000113595,ENSG00000117228,ENSG00000117280,ENSG00000127314,ENSG00000132341,ENSG00000144118,ENSG00000164949,ENSG00000168461,ENSG00000181467,ENSG00000213465,ENSG00000067560,ENSG00000080371,ENSG00000100335,ENSG00000125249,ENSG00000158186,ENSG00000243678
GO:MF	transferase activity, transferring sulphur-containing groups	GO:0016782	0.00036131	3.44212	74	4294	19	60605	ENSG00000075643,ENSG00000083720,ENSG00000153936,ENSG00000153976,ENSG00000171004,ENSG00000171451,ENSG00000175229,ENSG00000196228,ENSG00000197093,ENSG00000215845,ENSG00000244005,ENSG00000261052,ENSG00000105398,ENSG00000122863,ENSG00000128311,ENSG00000136213,ENSG00000154252,ENSG00000173597,ENSG00000175264
GO:MF	ATPase binding	GO:0051117	0.00576298	2.23935	88	4294	19	60605	ENSG00000070010,ENSG00000080815,ENSG00000088833,ENSG00000105974,ENSG00000106460,ENSG00000110719,ENSG00000144118,ENSG00000144401,ENSG00000162191,ENSG00000162298,ENSG00000165029,ENSG00000175792,ENSG00000198168,ENSG00000215193,ENSG00000273841,ENSG00000029534,ENSG00000131871,ENSG00000136238,ENSG00000151229
GO:MF	aminoacyl-tRNA ligase activity	GO:0004812	1.03e-09	8.98659	43	4294	20	60605	ENSG00000031698,ENSG00000065427,ENSG00000067704,ENSG00000090861,ENSG00000110619,ENSG00000112855,ENSG00000113407,ENSG00000115866,ENSG00000133706,ENSG00000134440,ENSG00000134905,ENSG00000140105,ENSG00000145982,ENSG00000166986,ENSG00000170445,ENSG00000172053,ENSG00000196305,ENSG00000104835,ENSG00000136628,ENSG00000137513
GO:MF	ligase activity, forming carbon-oxygen bonds	GO:0016875	1.03e-09	8.98659	43	4294	20	60605	ENSG00000031698,ENSG00000065427,ENSG00000067704,ENSG00000090861,ENSG00000110619,ENSG00000112855,ENSG00000113407,ENSG00000115866,ENSG00000133706,ENSG00000134440,ENSG00000134905,ENSG00000140105,ENSG00000145982,ENSG00000166986,ENSG00000170445,ENSG00000172053,ENSG00000196305,ENSG00000104835,ENSG00000136628,ENSG00000137513
GO:MF	exonuclease activity, active with either ribo- or deoxyribonucleic acids and producing 5'-phosphomonoesters	GO:0016796	7.02e-07	6.15336	58	4294	20	60605	ENSG00000020922,ENSG00000062822,ENSG00000076043,ENSG00000088930,ENSG00000100823,ENSG00000111596,ENSG00000125107,ENSG00000125871,ENSG00000130713,ENSG00000132773,ENSG00000135473,ENSG00000137074,ENSG00000140694,ENSG00000152457,ENSG00000155508,ENSG00000164002,ENSG00000166938,ENSG00000168496,ENSG00000107371,ENSG00000162039
GO:MF	translation initiation factor activity	GO:0003743	7.02e-07	6.15336	58	4294	20	60605	ENSG00000063046,ENSG00000067248,ENSG00000075151,ENSG00000085760,ENSG00000086232,ENSG00000100353,ENSG00000107581,ENSG00000111361,ENSG00000115211,ENSG00000119718,ENSG00000134001,ENSG00000145191,ENSG00000158417,ENSG00000175766,ENSG00000205609,ENSG00000104131,ENSG00000114784,ENSG00000121022,ENSG00000122033,ENSG00000130741
GO:MF	protein kinase inhibitor activity	GO:0004860	2.05811e-05	4.68653	69	4294	20	60605	ENSG00000088992,ENSG00000106211,ENSG00000113648,ENSG00000131370,ENSG00000135090,ENSG00000145335,ENSG00000168734,ENSG00000171033,ENSG00000172053,ENSG00000184557,ENSG00000204628,ENSG00000005249,ENSG00000102580,ENSG00000123080,ENSG00000129757,ENSG00000135549,ENSG00000147889,ENSG00000158092,ENSG00000167264,ENSG00000181163
GO:MF	signaling adaptor activity	GO:0035591	2.68942e-05	4.57034	70	4294	20	60605	ENSG00000008735,ENSG00000033327,ENSG00000071051,ENSG00000100065,ENSG00000103126,ENSG00000120833,ENSG00000138443,ENSG00000138834,ENSG00000167193,ENSG00000169032,ENSG00000169047,ENSG00000169129,ENSG00000178078,ENSG00000188906,ENSG00000204628,ENSG00000126934,ENSG00000152413,ENSG00000154447,ENSG00000157978,ENSG00000158092
GO:MF	antioxidant activity	GO:0016209	0.00122547	2.9117	87	4294	20	60605	ENSG00000008394,ENSG00000120733,ENSG00000121691,ENSG00000126432,ENSG00000130203,ENSG00000173992,ENSG00000206172,ENSG00000213934,ENSG00000085871,ENSG00000104237,ENSG00000116288,ENSG00000117450,ENSG00000131871,ENSG00000163631,ENSG00000167815,ENSG00000178980,ENSG00000204444,ENSG00000213366,ENSG00000233276,ENSG00000243955
GO:MF	protein methyltransferase activity	GO:0008276	0.00214065	2.66946	90	4294	20	60605	ENSG00000074266,ENSG00000085276,ENSG00000109685,ENSG00000110066,ENSG00000119812,ENSG00000126856,ENSG00000132600,ENSG00000138081,ENSG00000142611,ENSG00000143499,ENSG00000144401,ENSG00000183576,ENSG00000185238,ENSG00000185420,ENSG00000204371,ENSG00000103254,ENSG00000126457,ENSG00000148335,ENSG00000150456,ENSG00000183955
GO:MF	protein phosphatase regulator activity	GO:0019888	0.00256175	2.59146	91	4294	20	60605	ENSG00000055332,ENSG00000105176,ENSG00000115685,ENSG00000128989,ENSG00000137713,ENSG00000143420,ENSG00000145919,ENSG00000154845,ENSG00000167641,ENSG00000172348,ENSG00000173457,ENSG00000176915,ENSG00000196422,ENSG00000204569,ENSG00000104936,ENSG00000105063,ENSG00000112419,ENSG00000119698,ENSG00000156475,ENSG00000186260
GO:MF	cytokine receptor activity	GO:0004896	0.00971715	2.01246	99	4294	20	60605	ENSG00000117400,ENSG00000117525,ENSG00000119535,ENSG00000121797,ENSG00000124334,ENSG00000147168,ENSG00000151892,ENSG00000163701,ENSG00000164509,ENSG00000189108,ENSG00000198223,ENSG00000016402,ENSG00000100385,ENSG00000113594,ENSG00000116678,ENSG00000119737,ENSG00000146013,ENSG00000159128,ENSG00000160712,ENSG00000163702
GO:MF	NAD binding	GO:0051287	4.42e-08	7.35461	56	4294	21	60605	ENSG00000082212,ENSG00000084754,ENSG00000096717,ENSG00000101365,ENSG00000101444,ENSG00000106049,ENSG00000115652,ENSG00000134333,ENSG00000137124,ENSG00000138356,ENSG00000138413,ENSG00000138796,ENSG00000142082,ENSG00000143799,ENSG00000151376,ENSG00000158864,ENSG00000166411,ENSG00000176387,ENSG00000111640,ENSG00000140632,ENSG00000165092
GO:MF	3'-5' exonuclease activity	GO:0008408	6.53e-08	7.18514	57	4294	21	60605	ENSG00000020922,ENSG00000062822,ENSG00000076043,ENSG00000088930,ENSG00000100823,ENSG00000111596,ENSG00000113522,ENSG00000125107,ENSG00000130713,ENSG00000132773,ENSG00000135473,ENSG00000140694,ENSG00000148300,ENSG00000155508,ENSG00000164002,ENSG00000165392,ENSG00000166938,ENSG00000169621,ENSG00000107371,ENSG00000162039,ENSG00000178997
GO:MF	ribosome binding	GO:0043022	2.68312e-06	5.57136	68	4294	21	60605	ENSG00000050426,ENSG00000089154,ENSG00000108561,ENSG00000113742,ENSG00000120705,ENSG00000134001,ENSG00000136463,ENSG00000138430,ENSG00000140598,ENSG00000162972,ENSG00000167881,ENSG00000185238,ENSG00000198793,ENSG00000204628,ENSG00000214575,ENSG00000114902,ENSG00000122033,ENSG00000126524,ENSG00000132507,ENSG00000142864,ENSG00000204574
GO:MF	RNA polymerase binding	GO:0070063	8.3768e-06	5.07692	72	4294	21	60605	ENSG00000006712,ENSG00000012048,ENSG00000047188,ENSG00000065243,ENSG00000087302,ENSG00000095787,ENSG00000100982,ENSG00000105176,ENSG00000124151,ENSG00000135829,ENSG00000136938,ENSG00000141425,ENSG00000143499,ENSG00000156304,ENSG00000185420,ENSG00000198730,ENSG00000092847,ENSG00000129315,ENSG00000141867,ENSG00000166794,ENSG00000179632
GO:MF	myosin binding	GO:0017022	1.09744e-05	4.95962	73	4294	21	60605	ENSG00000041353,ENSG00000066777,ENSG00000084733,ENSG00000100106,ENSG00000103490,ENSG00000106089,ENSG00000109062,ENSG00000115648,ENSG00000119401,ENSG00000122786,ENSG00000148180,ENSG00000161270,ENSG00000174500,ENSG00000198947,ENSG00000278259,ENSG00000067560,ENSG00000073350,ENSG00000103769,ENSG00000154917,ENSG00000182606,ENSG00000220205
GO:MF	kinase inhibitor activity	GO:0019210	1.09744e-05	4.95962	73	4294	21	60605	ENSG00000088992,ENSG00000106211,ENSG00000113648,ENSG00000131370,ENSG00000135090,ENSG00000140105,ENSG00000145335,ENSG00000168734,ENSG00000171033,ENSG00000172053,ENSG00000184557,ENSG00000204628,ENSG00000005249,ENSG00000102580,ENSG00000123080,ENSG00000129757,ENSG00000135549,ENSG00000147889,ENSG00000158092,ENSG00000167264,ENSG00000181163
GO:MF	double-stranded RNA binding	GO:0003725	3.9173e-05	4.40701	78	4294	21	60605	ENSG00000055332,ENSG00000063046,ENSG00000072110,ENSG00000072274,ENSG00000079785,ENSG00000114416,ENSG00000115267,ENSG00000134698,ENSG00000135829,ENSG00000137074,ENSG00000137628,ENSG00000156502,ENSG00000165209,ENSG00000165732,ENSG00000180228,ENSG00000092847,ENSG00000108771,ENSG00000124214,ENSG00000160710,ENSG00000164113,ENSG00000167264
GO:MF	phosphatidylinositol-4,5-bisphosphate binding	GO:0005546	7.94029e-05	4.10016	81	4294	21	60605	ENSG00000073921,ENSG00000105928,ENSG00000128641,ENSG00000137501,ENSG00000137561,ENSG00000148180,ENSG00000149596,ENSG00000153317,ENSG00000157107,ENSG00000165566,ENSG00000167914,ENSG00000168952,ENSG00000170743,ENSG00000177731,ENSG00000178996,ENSG00000187091,ENSG00000042493,ENSG00000078246,ENSG00000132613,ENSG00000157978,ENSG00000182718
GO:MF	protein kinase activator activity	GO:0030295	0.000192033	3.71662	85	4294	21	60605	ENSG00000003393,ENSG00000072518,ENSG00000088325,ENSG00000135932,ENSG00000141198,ENSG00000160551,ENSG00000167191,ENSG00000169032,ENSG00000169129,ENSG00000204209,ENSG00000237693,ENSG00000272398,ENSG00000013588,ENSG00000102760,ENSG00000104375,ENSG00000123975,ENSG00000126934,ENSG00000129315,ENSG00000130427,ENSG00000173207,ENSG00000184349
GO:MF	beta-catenin binding	GO:0008013	0.00029179	3.53493	87	4294	21	60605	ENSG00000044115,ENSG00000080815,ENSG00000099834,ENSG00000103126,ENSG00000109062,ENSG00000113558,ENSG00000118689,ENSG00000134982,ENSG00000152894,ENSG00000154639,ENSG00000165566,ENSG00000170558,ENSG00000196628,ENSG00000060656,ENSG00000150907,ENSG00000161202,ENSG00000164488,ENSG00000165617,ENSG00000168036,ENSG00000177565,ENSG00000183230
GO:MF	alcohol binding	GO:0043178	0.00035773	3.44644	88	4294	21	60605	ENSG00000006025,ENSG00000023171,ENSG00000079156,ENSG00000096433,ENSG00000105974,ENSG00000107566,ENSG00000141458,ENSG00000144645,ENSG00000148219,ENSG00000150995,ENSG00000160179,ENSG00000165029,ENSG00000172345,ENSG00000186684,ENSG00000189058,ENSG00000100300,ENSG00000110651,ENSG00000118137,ENSG00000138207,ENSG00000138741,ENSG00000140522
GO:MF	p53 binding	GO:0002039	5.89e-07	6.22976	69	4294	22	60605	ENSG00000078900,ENSG00000089022,ENSG00000096717,ENSG00000105373,ENSG00000129566,ENSG00000133878,ENSG00000140538,ENSG00000143499,ENSG00000155827,ENSG00000164885,ENSG00000166164,ENSG00000170633,ENSG00000183255,ENSG00000187555,ENSG00000204209,ENSG00000204371,ENSG00000273841,ENSG00000092871,ENSG00000141867,ENSG00000147889,ENSG00000170855,ENSG00000183955
GO:MF	nucleosome binding	GO:0031491	8.02e-07	6.09602	70	4294	22	60605	ENSG00000073584,ENSG00000074266,ENSG00000092199,ENSG00000100749,ENSG00000101457,ENSG00000102038,ENSG00000111642,ENSG00000113648,ENSG00000129484,ENSG00000134046,ENSG00000164576,ENSG00000173473,ENSG00000188375,ENSG00000049618,ENSG00000075089,ENSG00000132475,ENSG00000140632,ENSG00000143614,ENSG00000162521,ENSG00000168298,ENSG00000182952,ENSG00000198830
GO:MF	ubiquitin binding	GO:0043130	3.31787e-05	4.47914	84	4294	22	60605	ENSG00000055208,ENSG00000088833,ENSG00000100225,ENSG00000106211,ENSG00000107874,ENSG00000115307,ENSG00000118503,ENSG00000119318,ENSG00000119401,ENSG00000136536,ENSG00000141198,ENSG00000156587,ENSG00000157625,ENSG00000162191,ENSG00000185104,ENSG00000188554,ENSG00000007047,ENSG00000118939,ENSG00000123975,ENSG00000154277,ENSG00000173207,ENSG00000179262
GO:MF	oxidoreductase activity, acting on NAD(P)H	GO:0016651	0.000188187	3.72541	92	4294	22	60605	ENSG00000023228,ENSG00000100253,ENSG00000100938,ENSG00000115129,ENSG00000130414,ENSG00000135596,ENSG00000156709,ENSG00000157326,ENSG00000158864,ENSG00000164182,ENSG00000213619,ENSG00000125356,ENSG00000147684,ENSG00000159348,ENSG00000168653,ENSG00000169738,ENSG00000170906,ENSG00000186010,ENSG00000189043,ENSG00000198840,ENSG00000212907,ENSG00000267855
GO:MF	N-methyltransferase activity	GO:0008170	0.000497582	3.30314	97	4294	22	60605	ENSG00000074266,ENSG00000085276,ENSG00000104907,ENSG00000109685,ENSG00000110066,ENSG00000126856,ENSG00000132600,ENSG00000133027,ENSG00000138081,ENSG00000142611,ENSG00000143499,ENSG00000144401,ENSG00000166741,ENSG00000183576,ENSG00000185238,ENSG00000185420,ENSG00000204371,ENSG00000255561,ENSG00000103254,ENSG00000126457,ENSG00000150456,ENSG00000183955
GO:MF	serine-type endopeptidase inhibitor activity	GO:0004867	0.000598848	3.22268	98	4294	22	60605	ENSG00000003436,ENSG00000055955,ENSG00000084234,ENSG00000101443,ENSG00000106366,ENSG00000114270,ENSG00000122711,ENSG00000124570,ENSG00000142192,ENSG00000166396,ENSG00000166401,ENSG00000168703,ENSG00000170542,ENSG00000182931,ENSG00000196136,ENSG00000197632,ENSG00000206073,ENSG00000021355,ENSG00000105825,ENSG00000175121,ENSG00000182718,ENSG00000229453
GO:MF	structural constituent of cytoskeleton	GO:0005200	0.00171598	2.76549	104	4294	22	60605	ENSG00000082397,ENSG00000112851,ENSG00000115091,ENSG00000127946,ENSG00000130429,ENSG00000131095,ENSG00000137285,ENSG00000137822,ENSG00000148798,ENSG00000163554,ENSG00000171346,ENSG00000171403,ENSG00000176014,ENSG00000198033,ENSG00000198947,ENSG00000258947,ENSG00000029534,ENSG00000094796,ENSG00000155833,ENSG00000160460,ENSG00000173213,ENSG00000196230
GO:MF	metalloendopeptidase activity	GO:0004222	0.00238684	2.62218	106	4294	22	60605	ENSG00000008277,ENSG00000049192,ENSG00000123213,ENSG00000140873,ENSG00000148848,ENSG00000151651,ENSG00000151694,ENSG00000154734,ENSG00000156218,ENSG00000186854,ENSG00000196549,ENSG00000008516,ENSG00000121022,ENSG00000123342,ENSG00000136378,ENSG00000136758,ENSG00000145808,ENSG00000162600,ENSG00000167346,ENSG00000178031,ENSG00000182362,ENSG00000262406
GO:MF	hydro-lyase activity	GO:0016836	1.56e-08	7.8065	64	4294	23	60605	ENSG00000084754,ENSG00000107159,ENSG00000111674,ENSG00000121310,ENSG00000126790,ENSG00000132199,ENSG00000132570,ENSG00000133835,ENSG00000133943,ENSG00000138029,ENSG00000138061,ENSG00000148090,ENSG00000159650,ENSG00000164879,ENSG00000166228,ENSG00000167969,ENSG00000169239,ENSG00000188690,ENSG00000074696,ENSG00000112699,ENSG00000116288,ENSG00000136381,ENSG00000165996
GO:MF	tRNA binding	GO:0000049	4.38e-07	6.35857	74	4294	23	60605	ENSG00000031698,ENSG00000065427,ENSG00000067704,ENSG00000070061,ENSG00000090861,ENSG00000104907,ENSG00000110619,ENSG00000113407,ENSG00000125821,ENSG00000128829,ENSG00000145982,ENSG00000165526,ENSG00000166986,ENSG00000170291,ENSG00000172716,ENSG00000184575,ENSG00000196305,ENSG00000104835,ENSG00000130741,ENSG00000132394,ENSG00000167264,ENSG00000182899,ENSG00000250305
GO:MF	phosphoprotein binding	GO:0051219	1.74799e-05	4.75746	88	4294	23	60605	ENSG00000007168,ENSG00000071051,ENSG00000080561,ENSG00000100982,ENSG00000101871,ENSG00000105176,ENSG00000114423,ENSG00000120256,ENSG00000137074,ENSG00000137936,ENSG00000145335,ENSG00000145715,ENSG00000156304,ENSG00000160293,ENSG00000167193,ENSG00000169047,ENSG00000183735,ENSG00000184557,ENSG00000198793,ENSG00000107338,ENSG00000156531,ENSG00000157978,ENSG00000165025
GO:MF	single-stranded RNA binding	GO:0003727	3.44186e-05	4.46321	91	4294	23	60605	ENSG00000063046,ENSG00000079785,ENSG00000092199,ENSG00000100722,ENSG00000114416,ENSG00000115267,ENSG00000116001,ENSG00000134698,ENSG00000135829,ENSG00000137628,ENSG00000153250,ENSG00000162374,ENSG00000165209,ENSG00000166889,ENSG00000169813,ENSG00000196365,ENSG00000213516,ENSG00000063244,ENSG00000076053,ENSG00000092847,ENSG00000108771,ENSG00000147592,ENSG00000187969
GO:MF	N-acyltransferase activity	GO:0016410	0.000179603	3.74569	99	4294	23	60605	ENSG00000073584,ENSG00000084676,ENSG00000096717,ENSG00000106443,ENSG00000111300,ENSG00000119760,ENSG00000123600,ENSG00000124151,ENSG00000133321,ENSG00000135999,ENSG00000136448,ENSG00000139977,ENSG00000149474,ENSG00000166840,ENSG00000273841,ENSG00000083168,ENSG00000090661,ENSG00000139618,ENSG00000141446,ENSG00000156006,ENSG00000171320,ENSG00000171428,ENSG00000173418
GO:MF	kinase activator activity	GO:0019209	7.30077e-06	5.13663	91	4294	24	60605	ENSG00000003393,ENSG00000072518,ENSG00000088325,ENSG00000135932,ENSG00000141198,ENSG00000142867,ENSG00000160551,ENSG00000167191,ENSG00000169032,ENSG00000169129,ENSG00000204209,ENSG00000237693,ENSG00000272398,ENSG00000013588,ENSG00000100324,ENSG00000102760,ENSG00000104375,ENSG00000123975,ENSG00000126934,ENSG00000129315,ENSG00000130427,ENSG00000173207,ENSG00000173542,ENSG00000184349
GO:MF	acetyltransferase activity	GO:0016407	2.2539e-05	4.64707	96	4294	24	60605	ENSG00000073584,ENSG00000075239,ENSG00000084676,ENSG00000084754,ENSG00000106443,ENSG00000111300,ENSG00000119760,ENSG00000123600,ENSG00000124151,ENSG00000135999,ENSG00000139977,ENSG00000149474,ENSG00000150768,ENSG00000153395,ENSG00000273841,ENSG00000083168,ENSG00000127995,ENSG00000139618,ENSG00000141446,ENSG00000156006,ENSG00000167315,ENSG00000171320,ENSG00000171428,ENSG00000173418
GO:MF	hydrolase activity, hydrolyzing O-glycosyl compounds	GO:0004553	3.45223e-05	4.4619	98	4294	24	60605	ENSG00000049860,ENSG00000088298,ENSG00000103174,ENSG00000109323,ENSG00000112893,ENSG00000114480,ENSG00000115275,ENSG00000164976,ENSG00000167280,ENSG00000169660,ENSG00000169919,ENSG00000173083,ENSG00000179163,ENSG00000185674,ENSG00000213614,ENSG00000237763,ENSG00000257335,ENSG00000103888,ENSG00000106304,ENSG00000127415,ENSG00000134962,ENSG00000166105,ENSG00000177239,ENSG00000198162
GO:MF	exopeptidase activity	GO:0008238	9.47981e-05	4.0232	103	4294	24	60605	ENSG00000015413,ENSG00000072274,ENSG00000104324,ENSG00000108578,ENSG00000111142,ENSG00000121064,ENSG00000123992,ENSG00000128510,ENSG00000128923,ENSG00000133313,ENSG00000134900,ENSG00000141295,ENSG00000143409,ENSG00000164024,ENSG00000164307,ENSG00000164308,ENSG00000166825,ENSG00000176393,ENSG00000196549,ENSG00000197635,ENSG00000011478,ENSG00000077616,ENSG00000106327,ENSG00000177694
GO:MF	protein serine/threonine phosphatase activity	GO:0004722	0.000139072	3.85676	105	4294	24	60605	ENSG00000079335,ENSG00000108389,ENSG00000110536,ENSG00000113575,ENSG00000132323,ENSG00000133878,ENSG00000137713,ENSG00000138032,ENSG00000138166,ENSG00000154845,ENSG00000164951,ENSG00000172830,ENSG00000175175,ENSG00000188906,ENSG00000011485,ENSG00000100324,ENSG00000104313,ENSG00000111266,ENSG00000139505,ENSG00000144579,ENSG00000156194,ENSG00000160075,ENSG00000164086,ENSG00000172531
GO:MF	symporter activity	GO:0015293	0.0418715	1.37808	144	4294	24	60605	ENSG00000036565,ENSG00000088836,ENSG00000091664,ENSG00000111371,ENSG00000113073,ENSG00000120519,ENSG00000138074,ENSG00000138821,ENSG00000144136,ENSG00000164707,ENSG00000168575,ENSG00000168679,ENSG00000197208,ENSG00000221955,ENSG00000011083,ENSG00000033867,ENSG00000108932,ENSG00000131183,ENSG00000140675,ENSG00000146477,ENSG00000151229,ENSG00000165449,ENSG00000198743,ENSG00000253598
GO:MF	PDZ domain binding	GO:0030165	5.22e-07	6.28198	87	4294	25	60605	ENSG00000073969,ENSG00000080815,ENSG00000082458,ENSG00000109062,ENSG00000131558,ENSG00000134313,ENSG00000148943,ENSG00000151694,ENSG00000154639,ENSG00000161647,ENSG00000167720,ENSG00000168135,ENSG00000180616,ENSG00000197208,ENSG00000198947,ENSG00000073350,ENSG00000118193,ENSG00000126934,ENSG00000131183,ENSG00000132535,ENSG00000157240,ENSG00000172164,ENSG00000174021,ENSG00000180340,ENSG00000198121
GO:MF	modified amino acid binding	GO:0072341	1.14012e-06	5.94305	90	4294	25	60605	ENSG00000008394,ENSG00000015413,ENSG00000023171,ENSG00000137501,ENSG00000144645,ENSG00000148334,ENSG00000149596,ENSG00000153317,ENSG00000157107,ENSG00000167914,ENSG00000168497,ENSG00000170743,ENSG00000176890,ENSG00000187091,ENSG00000188690,ENSG00000196549,ENSG00000228716,ENSG00000085871,ENSG00000103528,ENSG00000132872,ENSG00000134202,ENSG00000149043,ENSG00000173638,ENSG00000182718,ENSG00000213366
GO:MF	protein tyrosine kinase binding	GO:1990782	1.18719e-05	4.92548	100	4294	25	60605	ENSG00000033327,ENSG00000062598,ENSG00000080824,ENSG00000091622,ENSG00000107581,ENSG00000109917,ENSG00000110697,ENSG00000114423,ENSG00000115170,ENSG00000119139,ENSG00000124181,ENSG00000163539,ENSG00000167193,ENSG00000169047,ENSG00000198053,ENSG00000204628,ENSG00000079385,ENSG00000105767,ENSG00000116106,ENSG00000121236,ENSG00000125650,ENSG00000141232,ENSG00000142513,ENSG00000158092,ENSG00000196396
GO:MF	steroid binding	GO:0005496	1.18719e-05	4.92548	100	4294	25	60605	ENSG00000006025,ENSG00000023171,ENSG00000079156,ENSG00000105974,ENSG00000107566,ENSG00000113580,ENSG00000114650,ENSG00000117859,ENSG00000125629,ENSG00000141458,ENSG00000144645,ENSG00000160179,ENSG00000164040,ENSG00000164850,ENSG00000165029,ENSG00000172345,ENSG00000176387,ENSG00000182749,ENSG00000189058,ENSG00000012504,ENSG00000100300,ENSG00000108786,ENSG00000110651,ENSG00000118137,ENSG00000188582
GO:MF	protein tyrosine phosphatase activity	GO:0004725	2.75121e-05	4.56048	104	4294	25	60605	ENSG00000063601,ENSG00000079335,ENSG00000087053,ENSG00000108389,ENSG00000110536,ENSG00000127329,ENSG00000132670,ENSG00000133878,ENSG00000138166,ENSG00000144724,ENSG00000152894,ENSG00000153233,ENSG00000158402,ENSG00000172830,ENSG00000173482,ENSG00000274391,ENSG00000060656,ENSG00000104313,ENSG00000111266,ENSG00000139505,ENSG00000142513,ENSG00000164086,ENSG00000169410,ENSG00000184007,ENSG00000196396
GO:MF	chaperone binding	GO:0051087	4.11237e-05	4.38591	106	4294	25	60605	ENSG00000030110,ENSG00000030582,ENSG00000052795,ENSG00000069966,ENSG00000087088,ENSG00000100209,ENSG00000100591,ENSG00000107262,ENSG00000110799,ENSG00000120885,ENSG00000124659,ENSG00000140403,ENSG00000141499,ENSG00000141556,ENSG00000162298,ENSG00000162493,ENSG00000171867,ENSG00000101132,ENSG00000102580,ENSG00000105401,ENSG00000105993,ENSG00000110958,ENSG00000163631,ENSG00000168439,ENSG00000186868
GO:MF	histone deacetylase binding	GO:0042826	0.000219215	3.65913	115	4294	25	60605	ENSG00000057935,ENSG00000064490,ENSG00000065243,ENSG00000077097,ENSG00000080824,ENSG00000090447,ENSG00000100916,ENSG00000108840,ENSG00000111642,ENSG00000137270,ENSG00000138433,ENSG00000141027,ENSG00000143799,ENSG00000177374,ENSG00000182481,ENSG00000049768,ENSG00000111707,ENSG00000117399,ENSG00000123095,ENSG00000136238,ENSG00000156531,ENSG00000162521,ENSG00000165617,ENSG00000167005,ENSG00000204389
GO:MF	channel regulator activity	GO:0016247	0.000509785	3.29261	120	4294	25	60605	ENSG00000005059,ENSG00000049759,ENSG00000067606,ENSG00000100568,ENSG00000105974,ENSG00000106089,ENSG00000109062,ENSG00000118515,ENSG00000118640,ENSG00000119782,ENSG00000128245,ENSG00000128989,ENSG00000143420,ENSG00000145715,ENSG00000150201,ENSG00000150995,ENSG00000160183,ENSG00000169252,ENSG00000170310,ENSG00000172367,ENSG00000197584,ENSG00000204628,ENSG00000075429,ENSG00000131788,ENSG00000198743
GO:MF	SH3 domain binding	GO:0017124	0.00203866	2.69066	129	4294	25	60605	ENSG00000031081,ENSG00000062598,ENSG00000100842,ENSG00000107263,ENSG00000114423,ENSG00000131171,ENSG00000131370,ENSG00000135596,ENSG00000138443,ENSG00000138592,ENSG00000141198,ENSG00000147010,ENSG00000147166,ENSG00000148848,ENSG00000150760,ENSG00000151694,ENSG00000157510,ENSG00000159314,ENSG00000167193,ENSG00000169129,ENSG00000176783,ENSG00000198053,ENSG00000047648,ENSG00000186868,ENSG00000233276
GO:MF	UDP-glycosyltransferase activity	GO:0008194	0.0212896	1.67183	147	4294	25	60605	ENSG00000049860,ENSG00000100564,ENSG00000103489,ENSG00000109586,ENSG00000119514,ENSG00000136731,ENSG00000139629,ENSG00000147162,ENSG00000162885,ENSG00000165195,ENSG00000169255,ENSG00000169826,ENSG00000170340,ENSG00000174684,ENSG00000182197,ENSG00000198756,ENSG00000213614,ENSG00000120697,ENSG00000135226,ENSG00000135845,ENSG00000171234,ENSG00000176022,ENSG00000179913,ENSG00000185808,ENSG00000242515
GO:MF	rRNA binding	GO:0019843	1.5e-10	9.82407	68	4294	26	60605	ENSG00000099622,ENSG00000105373,ENSG00000117133,ENSG00000117597,ENSG00000125445,ENSG00000132300,ENSG00000136463,ENSG00000136718,ENSG00000142676,ENSG00000164587,ENSG00000165526,ENSG00000165732,ENSG00000170889,ENSG00000214274,ENSG00000215251,ENSG00000243207,ENSG00000273899,ENSG00000083845,ENSG00000126524,ENSG00000128311,ENSG00000129824,ENSG00000147679,ENSG00000177971,ENSG00000181163,ENSG00000231500…
GO:MF	amyloid-beta binding	GO:0001540	2.9e-08	7.5379	83	4294	26	60605	ENSG00000008735,ENSG00000011132,ENSG00000019169,ENSG00000073921,ENSG00000078596,ENSG00000113108,ENSG00000114200,ENSG00000116661,ENSG00000120885,ENSG00000130203,ENSG00000137462,ENSG00000137642,ENSG00000158301,ENSG00000163956,ENSG00000169252,ENSG00000169896,ENSG00000171105,ENSG00000171867,ENSG00000183454,ENSG00000101132,ENSG00000109846,ENSG00000116106,ENSG00000118137,ENSG00000136156,ENSG00000142798…
GO:MF	dioxygenase activity	GO:0051213	7.78e-07	6.1092	95	4294	26	60605	ENSG00000012817,ENSG00000072682,ENSG00000073614,ENSG00000113924,ENSG00000115548,ENSG00000120733,ENSG00000140718,ENSG00000158104,ENSG00000162882,ENSG00000166199,ENSG00000169087,ENSG00000170854,ENSG00000181396,ENSG00000182551,ENSG00000185973,ENSG00000186280,ENSG00000187257,ENSG00000189046,ENSG00000006459,ENSG00000117139,ENSG00000129521,ENSG00000138336,ENSG00000168970,ENSG00000181915,ENSG00000183878…
GO:MF	ubiquitin-like protein binding	GO:0032182	3.22159e-06	5.49193	101	4294	26	60605	ENSG00000055208,ENSG00000088833,ENSG00000100225,ENSG00000106211,ENSG00000107874,ENSG00000115307,ENSG00000118503,ENSG00000119318,ENSG00000119401,ENSG00000136536,ENSG00000140464,ENSG00000141198,ENSG00000150401,ENSG00000156587,ENSG00000157625,ENSG00000162191,ENSG00000170085,ENSG00000185104,ENSG00000188554,ENSG00000007047,ENSG00000118939,ENSG00000123975,ENSG00000142864,ENSG00000154277,ENSG00000173207…
GO:MF	ribonuclease activity	GO:0004540	2.6447e-05	4.57762	111	4294	26	60605	ENSG00000006744,ENSG00000026297,ENSG00000076043,ENSG00000088930,ENSG00000100823,ENSG00000100890,ENSG00000111596,ENSG00000116918,ENSG00000119203,ENSG00000125107,ENSG00000130713,ENSG00000132773,ENSG00000135473,ENSG00000140694,ENSG00000155508,ENSG00000166938,ENSG00000168496,ENSG00000171865,ENSG00000173431,ENSG00000214274,ENSG00000107371,ENSG00000132541,ENSG00000147592,ENSG00000163684,ENSG00000182362…
GO:MF	motor activity	GO:0003774	6.81641e-05	4.16644	116	4294	26	60605	ENSG00000062725,ENSG00000066933,ENSG00000068796,ENSG00000084731,ENSG00000099331,ENSG00000109063,ENSG00000121621,ENSG00000128641,ENSG00000128833,ENSG00000133026,ENSG00000139116,ENSG00000155980,ENSG00000157483,ENSG00000158560,ENSG00000163808,ENSG00000183914,ENSG00000196465,ENSG00000226650,ENSG00000278259,ENSG00000108055,ENSG00000115423,ENSG00000118193,ENSG00000122735,ENSG00000170759,ENSG00000197535…
GO:MF	inorganic anion transmembrane transporter activity	GO:0015103	0.00341699	2.46636	141	4294	26	60605	ENSG00000004939,ENSG00000036565,ENSG00000073464,ENSG00000078668,ENSG00000086159,ENSG00000088836,ENSG00000108528,ENSG00000113073,ENSG00000134955,ENSG00000136295,ENSG00000138821,ENSG00000145451,ENSG00000164707,ENSG00000171492,ENSG00000185101,ENSG00000221955,ENSG00000011677,ENSG00000016602,ENSG00000033867,ENSG00000091262,ENSG00000112053,ENSG00000117262,ENSG00000127325,ENSG00000146477,ENSG00000171365…
GO:MF	heme binding	GO:0020037	0.00506881	2.29509	144	4294	26	60605	ENSG00000001630,ENSG00000004961,ENSG00000007171,ENSG00000086232,ENSG00000103018,ENSG00000103415,ENSG00000113739,ENSG00000121691,ENSG00000136444,ENSG00000138061,ENSG00000140459,ENSG00000148334,ENSG00000164040,ENSG00000164867,ENSG00000166347,ENSG00000176946,ENSG00000186684,ENSG00000206172,ENSG00000213934,ENSG00000104237,ENSG00000114395,ENSG00000118492,ENSG00000167910,ENSG00000172817,ENSG00000186115…
GO:MF	sodium ion transmembrane transporter activity	GO:0015081	0.00654326	2.18421	146	4294	26	60605	ENSG00000007314,ENSG00000036565,ENSG00000072182,ENSG00000088836,ENSG00000111371,ENSG00000113073,ENSG00000135750,ENSG00000138074,ENSG00000138622,ENSG00000144136,ENSG00000149403,ENSG00000164707,ENSG00000168356,ENSG00000168575,ENSG00000186815,ENSG00000196876,ENSG00000197818,ENSG00000006283,ENSG00000033867,ENSG00000075673,ENSG00000131183,ENSG00000136546,ENSG00000140675,ENSG00000146477,ENSG00000198743…
GO:MF	chromatin DNA binding	GO:0031490	1.07512e-06	5.96854	103	4294	27	60605	ENSG00000064932,ENSG00000073584,ENSG00000092199,ENSG00000100823,ENSG00000102974,ENSG00000111642,ENSG00000113648,ENSG00000115548,ENSG00000118689,ENSG00000120733,ENSG00000122859,ENSG00000134046,ENSG00000134317,ENSG00000135829,ENSG00000147596,ENSG00000151090,ENSG00000173473,ENSG00000186280,ENSG00000188375,ENSG00000109819,ENSG00000132475,ENSG00000143614,ENSG00000162521,ENSG00000168298,ENSG00000182952…
GO:MF	organic acid binding	GO:0043177	0.000520864	3.28328	136	4294	27	60605	ENSG00000007171,ENSG00000065427,ENSG00000072682,ENSG00000084774,ENSG00000090861,ENSG00000112972,ENSG00000128683,ENSG00000135821,ENSG00000145451,ENSG00000164687,ENSG00000164867,ENSG00000166199,ENSG00000166900,ENSG00000167720,ENSG00000176890,ENSG00000176974,ENSG00000181396,ENSG00000186684,ENSG00000188690,ENSG00000206172,ENSG00000213934,ENSG00000228716,ENSG00000012504,ENSG00000117318,ENSG00000129521…
GO:MF	cytokine binding	GO:0019955	0.000939251	3.02722	140	4294	27	60605	ENSG00000076321,ENSG00000090539,ENSG00000115170,ENSG00000117228,ENSG00000119535,ENSG00000119699,ENSG00000121797,ENSG00000128791,ENSG00000147168,ENSG00000162493,ENSG00000164509,ENSG00000168811,ENSG00000180875,ENSG00000183691,ENSG00000198223,ENSG00000016402,ENSG00000100385,ENSG00000102007,ENSG00000113594,ENSG00000116288,ENSG00000116678,ENSG00000121022,ENSG00000137496,ENSG00000138685,ENSG00000160712…
GO:MF	tetrapyrrole binding	GO:0046906	0.00604571	2.21855	154	4294	27	60605	ENSG00000001630,ENSG00000004961,ENSG00000007171,ENSG00000086232,ENSG00000103018,ENSG00000103415,ENSG00000113739,ENSG00000121691,ENSG00000136444,ENSG00000138061,ENSG00000140459,ENSG00000148334,ENSG00000164040,ENSG00000164867,ENSG00000166347,ENSG00000176946,ENSG00000186684,ENSG00000206172,ENSG00000213934,ENSG00000104237,ENSG00000114395,ENSG00000118492,ENSG00000167910,ENSG00000172817,ENSG00000185339…
GO:MF	damaged DNA binding	GO:0003684	3.04e-12	11.5176	69	4294	28	60605	ENSG00000012048,ENSG00000062822,ENSG00000073050,ENSG00000076248,ENSG00000079246,ENSG00000095002,ENSG00000100823,ENSG00000101751,ENSG00000104884,ENSG00000116062,ENSG00000119318,ENSG00000122008,ENSG00000128513,ENSG00000132383,ENSG00000132781,ENSG00000137074,ENSG00000152457,ENSG00000154767,ENSG00000163029,ENSG00000163161,ENSG00000165392,ENSG00000168496,ENSG00000186280,ENSG00000196419,ENSG00000221829…
GO:MF	carbon-oxygen lyase activity	GO:0016835	2.43e-10	9.61354	80	4294	28	60605	ENSG00000079246,ENSG00000084754,ENSG00000107159,ENSG00000111669,ENSG00000111674,ENSG00000121310,ENSG00000126790,ENSG00000132199,ENSG00000132570,ENSG00000133835,ENSG00000133943,ENSG00000138029,ENSG00000138061,ENSG00000148090,ENSG00000159650,ENSG00000164879,ENSG00000166169,ENSG00000166228,ENSG00000167969,ENSG00000169239,ENSG00000188690,ENSG00000196419,ENSG00000074696,ENSG00000112699,ENSG00000116288…
GO:MF	unfolded protein binding	GO:0051082	2.15829e-06	5.66589	113	4294	28	60605	ENSG00000080824,ENSG00000090273,ENSG00000110011,ENSG00000112159,ENSG00000113013,ENSG00000113312,ENSG00000114650,ENSG00000120438,ENSG00000120885,ENSG00000135624,ENSG00000136710,ENSG00000136731,ENSG00000140403,ENSG00000162298,ENSG00000166598,ENSG00000188529,ENSG00000196531,ENSG00000253506,ENSG00000101132,ENSG00000105401,ENSG00000105993,ENSG00000109846,ENSG00000110958,ENSG00000125863,ENSG00000153132…
GO:MF	SNARE binding	GO:0000149	2.15829e-06	5.66589	113	4294	28	60605	ENSG00000073921,ENSG00000073969,ENSG00000086712,ENSG00000099365,ENSG00000099940,ENSG00000100568,ENSG00000103496,ENSG00000105186,ENSG00000106089,ENSG00000118640,ENSG00000126107,ENSG00000143952,ENSG00000145335,ENSG00000151779,ENSG00000165029,ENSG00000166900,ENSG00000170310,ENSG00000170743,ENSG00000188906,ENSG00000008282,ENSG00000103528,ENSG00000103769,ENSG00000132872,ENSG00000149043,ENSG00000150961…
GO:MF	lipase activity	GO:0016298	7.85948e-05	4.10461	132	4294	28	60605	ENSG00000075651,ENSG00000091622,ENSG00000100341,ENSG00000100439,ENSG00000101333,ENSG00000105499,ENSG00000107651,ENSG00000118961,ENSG00000123739,ENSG00000124181,ENSG00000127472,ENSG00000133321,ENSG00000135587,ENSG00000136960,ENSG00000158201,ENSG00000167004,ENSG00000170835,ENSG00000172828,ENSG00000172831,ENSG00000175535,ENSG00000180316,ENSG00000187091,ENSG00000006757,ENSG00000069764,ENSG00000116711…
GO:MF	ion channel binding	GO:0044325	0.000207584	3.68281	138	4294	28	60605	ENSG00000030110,ENSG00000049759,ENSG00000072110,ENSG00000075142,ENSG00000101098,ENSG00000103490,ENSG00000105974,ENSG00000106089,ENSG00000110218,ENSG00000119782,ENSG00000128245,ENSG00000134308,ENSG00000156642,ENSG00000171867,ENSG00000184588,ENSG00000188906,ENSG00000196459,ENSG00000029534,ENSG00000099625,ENSG00000100300,ENSG00000152413,ENSG00000158445,ENSG00000164924,ENSG00000168036,ENSG00000178719…
GO:MF	oxidoreductase activity, acting on paired donors, with incorporation or reduction of molecular oxygen	GO:0016705	0.00789912	2.10242	165	4294	28	60605	ENSG00000001630,ENSG00000007171,ENSG00000072682,ENSG00000103415,ENSG00000132570,ENSG00000135596,ENSG00000138061,ENSG00000140459,ENSG00000140718,ENSG00000149485,ENSG00000164867,ENSG00000166199,ENSG00000166228,ENSG00000169087,ENSG00000170854,ENSG00000181396,ENSG00000185973,ENSG00000186684,ENSG00000189046,ENSG00000006459,ENSG00000010932,ENSG00000107165,ENSG00000129521,ENSG00000138336,ENSG00000167910…
GO:MF	RNA helicase activity	GO:0003724	6.87e-12	11.1629	76	4294	29	60605	ENSG00000039123,ENSG00000047188,ENSG00000067248,ENSG00000067596,ENSG00000079785,ENSG00000101452,ENSG00000107625,ENSG00000108406,ENSG00000111364,ENSG00000115267,ENSG00000123136,ENSG00000124228,ENSG00000135829,ENSG00000136492,ENSG00000137628,ENSG00000144028,ENSG00000145833,ENSG00000156502,ENSG00000163214,ENSG00000165732,ENSG00000178105,ENSG00000198231,ENSG00000204351,ENSG00000278053,ENSG00000067048…
GO:MF	DNA helicase activity	GO:0003678	6.87e-12	11.1629	76	4294	29	60605	ENSG00000004700,ENSG00000020922,ENSG00000079246,ENSG00000104884,ENSG00000107290,ENSG00000111445,ENSG00000111642,ENSG00000111877,ENSG00000112249,ENSG00000113522,ENSG00000124177,ENSG00000124535,ENSG00000125885,ENSG00000131778,ENSG00000135829,ENSG00000136492,ENSG00000153922,ENSG00000156502,ENSG00000163029,ENSG00000163161,ENSG00000165392,ENSG00000175792,ENSG00000186871,ENSG00000196419,ENSG00000113387…
GO:MF	phosphatidylinositol bisphosphate binding	GO:1902936	7.07e-08	7.1505	105	4294	29	60605	ENSG00000052126,ENSG00000070540,ENSG00000073921,ENSG00000089006,ENSG00000105928,ENSG00000127946,ENSG00000128641,ENSG00000135317,ENSG00000137501,ENSG00000137561,ENSG00000148180,ENSG00000149596,ENSG00000153317,ENSG00000157107,ENSG00000165566,ENSG00000167914,ENSG00000168952,ENSG00000170743,ENSG00000177731,ENSG00000178996,ENSG00000186815,ENSG00000187091,ENSG00000042493,ENSG00000078246,ENSG00000132613…
GO:MF	ion channel regulator activity	GO:0099106	0.000112177	3.95009	142	4294	29	60605	ENSG00000005059,ENSG00000049759,ENSG00000067606,ENSG00000075142,ENSG00000100568,ENSG00000105974,ENSG00000106089,ENSG00000109062,ENSG00000118515,ENSG00000118640,ENSG00000119782,ENSG00000128245,ENSG00000128989,ENSG00000143420,ENSG00000145715,ENSG00000150201,ENSG00000150995,ENSG00000160183,ENSG00000164949,ENSG00000166501,ENSG00000169252,ENSG00000170310,ENSG00000172367,ENSG00000197584,ENSG00000204628…
GO:MF	growth factor activity	GO:0008083	0.00245208	2.61047	164	4294	29	60605	ENSG00000025708,ENSG00000029725,ENSG00000030582,ENSG00000101144,ENSG00000104432,ENSG00000112715,ENSG00000112761,ENSG00000119699,ENSG00000128564,ENSG00000143125,ENSG00000145050,ENSG00000150630,ENSG00000158815,ENSG00000164400,ENSG00000166503,ENSG00000168811,ENSG00000093072,ENSG00000102265,ENSG00000102678,ENSG00000113296,ENSG00000125378,ENSG00000125650,ENSG00000136488,ENSG00000138685,ENSG00000163736…
GO:MF	exonuclease activity	GO:0004527	1.33e-11	10.8747	83	4294	30	60605	ENSG00000020922,ENSG00000062822,ENSG00000076043,ENSG00000079785,ENSG00000088930,ENSG00000100823,ENSG00000111596,ENSG00000113522,ENSG00000119203,ENSG00000125107,ENSG00000125871,ENSG00000130713,ENSG00000132773,ENSG00000135473,ENSG00000136960,ENSG00000137074,ENSG00000140694,ENSG00000148300,ENSG00000152457,ENSG00000155508,ENSG00000164002,ENSG00000165392,ENSG00000166938,ENSG00000168496,ENSG00000169621…
GO:MF	transmembrane receptor protein tyrosine kinase activity	GO:0004714	1.6939e-06	5.77111	126	4294	30	60605	ENSG00000010219,ENSG00000010671,ENSG00000013441,ENSG00000055332,ENSG00000061938,ENSG00000066468,ENSG00000070886,ENSG00000108947,ENSG00000127334,ENSG00000140538,ENSG00000145242,ENSG00000151422,ENSG00000162434,ENSG00000169032,ENSG00000169071,ENSG00000171105,ENSG00000176444,ENSG00000196411,ENSG00000009954,ENSG00000065559,ENSG00000077782,ENSG00000104213,ENSG00000105204,ENSG00000116106,ENSG00000126934…
GO:MF	hydrolase activity, acting on glycosyl bonds	GO:0016798	1.59744e-05	4.79658	138	4294	30	60605	ENSG00000049860,ENSG00000076248,ENSG00000088298,ENSG00000100823,ENSG00000103174,ENSG00000109323,ENSG00000112893,ENSG00000114480,ENSG00000115275,ENSG00000132781,ENSG00000137462,ENSG00000153531,ENSG00000164976,ENSG00000167280,ENSG00000169660,ENSG00000169919,ENSG00000173083,ENSG00000179163,ENSG00000185674,ENSG00000189108,ENSG00000213614,ENSG00000237763,ENSG00000257335,ENSG00000103888,ENSG00000106304…
GO:MF	carboxylic ester hydrolase activity	GO:0052689	5.16028e-05	4.28733	145	4294	30	60605	ENSG00000067704,ENSG00000090861,ENSG00000100341,ENSG00000100439,ENSG00000101474,ENSG00000105499,ENSG00000110721,ENSG00000114200,ENSG00000123739,ENSG00000125821,ENSG00000127472,ENSG00000133321,ENSG00000133706,ENSG00000136960,ENSG00000141378,ENSG00000158201,ENSG00000170835,ENSG00000172828,ENSG00000172831,ENSG00000175535,ENSG00000180316,ENSG00000187024,ENSG00000196305,ENSG00000205669,ENSG00000006757…
GO:MF	iron ion binding	GO:0005506	0.000274106	3.56208	156	4294	30	60605	ENSG00000001630,ENSG00000066926,ENSG00000072682,ENSG00000100253,ENSG00000115548,ENSG00000136003,ENSG00000138061,ENSG00000138356,ENSG00000140459,ENSG00000140718,ENSG00000145335,ENSG00000162882,ENSG00000165898,ENSG00000166199,ENSG00000167996,ENSG00000170854,ENSG00000181396,ENSG00000182551,ENSG00000185973,ENSG00000186684,ENSG00000189046,ENSG00000206172,ENSG00000006459,ENSG00000129521,ENSG00000138336…
GO:MF	mRNA 3'-UTR binding	GO:0003730	0.0205269	1.68768	192	4294	30	60605	ENSG00000060138,ENSG00000092199,ENSG00000099622,ENSG00000107105,ENSG00000113742,ENSG00000114416,ENSG00000116001,ENSG00000122566,ENSG00000125944,ENSG00000134644,ENSG00000140694,ENSG00000148090,ENSG00000149016,ENSG00000152518,ENSG00000153250,ENSG00000155827,ENSG00000162374,ENSG00000171490,ENSG00000187742,ENSG00000214575,ENSG00000090097,ENSG00000129245,ENSG00000136231,ENSG00000142864,ENSG00000147679…
GO:MF	endonuclease activity	GO:0004519	3.18e-07	6.49776	125	4294	31	60605	ENSG00000001497,ENSG00000006744,ENSG00000020922,ENSG00000026297,ENSG00000073050,ENSG00000100823,ENSG00000100890,ENSG00000113522,ENSG00000116918,ENSG00000119203,ENSG00000148300,ENSG00000152457,ENSG00000152684,ENSG00000154920,ENSG00000168496,ENSG00000169621,ENSG00000171865,ENSG00000173431,ENSG00000178295,ENSG00000188827,ENSG00000198690,ENSG00000214274,ENSG00000132541,ENSG00000145907,ENSG00000147592…
GO:MF	growth factor binding	GO:0019838	7.15197e-06	5.14557	141	4294	31	60605	ENSG00000063660,ENSG00000066468,ENSG00000070886,ENSG00000091409,ENSG00000102359,ENSG00000112761,ENSG00000115170,ENSG00000119699,ENSG00000128791,ENSG00000134243,ENSG00000140538,ENSG00000142871,ENSG00000147168,ENSG00000166033,ENSG00000166037,ENSG00000168542,ENSG00000171105,ENSG00000172500,ENSG00000077782,ENSG00000100385,ENSG00000105372,ENSG00000113594,ENSG00000115457,ENSG00000134962,ENSG00000140443…
GO:MF	growth factor receptor binding	GO:0070851	8.53083e-06	5.06901	142	4294	31	60605	ENSG00000061938,ENSG00000080815,ENSG00000103490,ENSG00000104432,ENSG00000109062,ENSG00000112715,ENSG00000115539,ENSG00000125538,ENSG00000127946,ENSG00000142192,ENSG00000150630,ENSG00000151422,ENSG00000151694,ENSG00000156642,ENSG00000156738,ENSG00000158815,ENSG00000160293,ENSG00000164307,ENSG00000164400,ENSG00000168811,ENSG00000185070,ENSG00000205302,ENSG00000102678,ENSG00000105767,ENSG00000125650…
GO:MF	protein tyrosine kinase activity	GO:0004713	1.20671e-05	4.9184	144	4294	31	60605	ENSG00000010219,ENSG00000010671,ENSG00000013441,ENSG00000055332,ENSG00000061938,ENSG00000066468,ENSG00000070886,ENSG00000108947,ENSG00000127334,ENSG00000140538,ENSG00000145242,ENSG00000151422,ENSG00000162434,ENSG00000169032,ENSG00000169071,ENSG00000171105,ENSG00000176444,ENSG00000196411,ENSG00000009954,ENSG00000065559,ENSG00000077782,ENSG00000104213,ENSG00000105204,ENSG00000116106,ENSG00000126934…
GO:MF	transmembrane receptor protein kinase activity	GO:0019199	1.43112e-05	4.84432	145	4294	31	60605	ENSG00000010219,ENSG00000010671,ENSG00000013441,ENSG00000055332,ENSG00000061938,ENSG00000066468,ENSG00000070886,ENSG00000108947,ENSG00000115170,ENSG00000127334,ENSG00000140538,ENSG00000145242,ENSG00000151422,ENSG00000162434,ENSG00000169032,ENSG00000169071,ENSG00000171105,ENSG00000176444,ENSG00000196411,ENSG00000009954,ENSG00000065559,ENSG00000077782,ENSG00000104213,ENSG00000105204,ENSG00000116106…
GO:MF	integrin binding	GO:0005178	1.69413e-05	4.77105	146	4294	31	60605	ENSG00000008277,ENSG00000053747,ENSG00000072110,ENSG00000101311,ENSG00000110799,ENSG00000112761,ENSG00000120708,ENSG00000125538,ENSG00000131095,ENSG00000136167,ENSG00000142871,ENSG00000147166,ENSG00000151694,ENSG00000152818,ENSG00000154639,ENSG00000166147,ENSG00000168542,ENSG00000169896,ENSG00000198542,ENSG00000198947,ENSG00000102245,ENSG00000105855,ENSG00000108622,ENSG00000110651,ENSG00000113296…
GO:MF	protein N-terminus binding	GO:0047485	2.96e-09	8.52898	112	4294	32	60605	ENSG00000070367,ENSG00000073584,ENSG00000084676,ENSG00000101040,ENSG00000104884,ENSG00000106089,ENSG00000109062,ENSG00000110799,ENSG00000116717,ENSG00000122952,ENSG00000124151,ENSG00000128683,ENSG00000131558,ENSG00000132912,ENSG00000134308,ENSG00000137074,ENSG00000143799,ENSG00000145335,ENSG00000149311,ENSG00000149557,ENSG00000163161,ENSG00000169032,ENSG00000173473,ENSG00000204209,ENSG00000068028…
GO:MF	thiol-dependent deubiquitinase	GO:0004843	4.45e-08	7.3519	123	4294	32	60605	ENSG00000008382,ENSG00000070010,ENSG00000083799,ENSG00000090686,ENSG00000101557,ENSG00000115233,ENSG00000115464,ENSG00000118503,ENSG00000124356,ENSG00000124486,ENSG00000128923,ENSG00000135093,ENSG00000138592,ENSG00000143409,ENSG00000166348,ENSG00000168883,ENSG00000170185,ENSG00000170832,ENSG00000176974,ENSG00000185515,ENSG00000187555,ENSG00000223569,ENSG00000232399,ENSG00000114316,ENSG00000118939…
GO:MF	deubiquitinase activity	GO:0101005	5.59e-08	7.25277	124	4294	32	60605	ENSG00000008382,ENSG00000070010,ENSG00000083799,ENSG00000090686,ENSG00000101557,ENSG00000115233,ENSG00000115464,ENSG00000118503,ENSG00000124356,ENSG00000124486,ENSG00000128923,ENSG00000135093,ENSG00000138592,ENSG00000143409,ENSG00000166348,ENSG00000168883,ENSG00000170185,ENSG00000170832,ENSG00000176974,ENSG00000185515,ENSG00000187555,ENSG00000223569,ENSG00000232399,ENSG00000114316,ENSG00000118939…
GO:MF	serine-type endopeptidase activity	GO:0004252	0.000126694	3.89724	167	4294	32	60605	ENSG00000117525,ENSG00000122861,ENSG00000127241,ENSG00000134900,ENSG00000137747,ENSG00000138078,ENSG00000140943,ENSG00000141314,ENSG00000150687,ENSG00000158315,ENSG00000160183,ENSG00000160613,ENSG00000162438,ENSG00000166033,ENSG00000166682,ENSG00000167751,ENSG00000182326,ENSG00000184903,ENSG00000185888,ENSG00000186474,ENSG00000196365,ENSG00000197253,ENSG00000197635,ENSG00000243649,ENSG00000092009…
GO:MF	extracellular matrix structural constituent	GO:0005201	0.000289959	3.53766	173	4294	32	60605	ENSG00000041982,ENSG00000049540,ENSG00000053747,ENSG00000100399,ENSG00000102359,ENSG00000110799,ENSG00000111799,ENSG00000114270,ENSG00000116996,ENSG00000120708,ENSG00000132031,ENSG00000135862,ENSG00000142871,ENSG00000142910,ENSG00000152591,ENSG00000166147,ENSG00000168542,ENSG00000188153,ENSG00000196878,ENSG00000197565,ENSG00000197614,ENSG00000206561,ENSG00000038427,ENSG00000087303,ENSG00000105825…
GO:MF	carboxylic acid binding	GO:0031406	0.000490574	3.3093	177	4294	32	60605	ENSG00000007171,ENSG00000072682,ENSG00000084774,ENSG00000100504,ENSG00000128683,ENSG00000135821,ENSG00000145451,ENSG00000164687,ENSG00000164867,ENSG00000166199,ENSG00000166900,ENSG00000167720,ENSG00000172345,ENSG00000176890,ENSG00000176974,ENSG00000181396,ENSG00000186684,ENSG00000188690,ENSG00000197746,ENSG00000197894,ENSG00000228716,ENSG00000254521,ENSG00000004779,ENSG00000012504,ENSG00000129521…
GO:MF	oxidoreductase activity, acting on the CH-OH group of donors, NAD or NADP as acceptor	GO:0016616	2.96e-08	7.52925	128	4294	33	60605	ENSG00000072042,ENSG00000082212,ENSG00000084754,ENSG00000086696,ENSG00000100253,ENSG00000100938,ENSG00000101365,ENSG00000106049,ENSG00000111716,ENSG00000113161,ENSG00000119537,ENSG00000133835,ENSG00000134333,ENSG00000138029,ENSG00000138413,ENSG00000138796,ENSG00000149084,ENSG00000151376,ENSG00000157326,ENSG00000160439,ENSG00000166411,ENSG00000166796,ENSG00000166800,ENSG00000167536,ENSG00000176387…
GO:MF	vitamin binding	GO:0019842	2.03424e-06	5.6916	149	4294	33	60605	ENSG00000072682,ENSG00000075643,ENSG00000100003,ENSG00000100504,ENSG00000105135,ENSG00000109576,ENSG00000120137,ENSG00000128683,ENSG00000131373,ENSG00000137561,ENSG00000139631,ENSG00000166123,ENSG00000166199,ENSG00000167720,ENSG00000172296,ENSG00000175309,ENSG00000176890,ENSG00000176974,ENSG00000181396,ENSG00000186684,ENSG00000188690,ENSG00000196511,ENSG00000197444,ENSG00000228716,ENSG00000244005…
GO:MF	hexosyltransferase activity	GO:0016758	0.0037113	2.43047	203	4294	33	60605	ENSG00000025708,ENSG00000049860,ENSG00000086848,ENSG00000100504,ENSG00000100564,ENSG00000109586,ENSG00000114480,ENSG00000119514,ENSG00000133687,ENSG00000136731,ENSG00000139629,ENSG00000147162,ENSG00000162885,ENSG00000165195,ENSG00000169255,ENSG00000169826,ENSG00000170340,ENSG00000174684,ENSG00000177990,ENSG00000182197,ENSG00000198756,ENSG00000213614,ENSG00000120697,ENSG00000135226,ENSG00000135845…
GO:MF	cysteine-type endopeptidase activity	GO:0004197	1.1e-09	8.95918	121	4294	34	60605	ENSG00000003402,ENSG00000090686,ENSG00000100600,ENSG00000101557,ENSG00000103490,ENSG00000105141,ENSG00000108578,ENSG00000115464,ENSG00000124486,ENSG00000125703,ENSG00000135093,ENSG00000135476,ENSG00000137752,ENSG00000137757,ENSG00000138592,ENSG00000138794,ENSG00000162909,ENSG00000163131,ENSG00000163904,ENSG00000164733,ENSG00000167004,ENSG00000170185,ENSG00000174080,ENSG00000182472,ENSG00000187555…
GO:MF	ubiquitin-like protein-specific protease activity	GO:0019783	1.96e-08	7.70795	133	4294	34	60605	ENSG00000008382,ENSG00000070010,ENSG00000083799,ENSG00000090686,ENSG00000101557,ENSG00000109775,ENSG00000115233,ENSG00000115464,ENSG00000118503,ENSG00000124356,ENSG00000124486,ENSG00000128923,ENSG00000135093,ENSG00000138592,ENSG00000143409,ENSG00000163904,ENSG00000166348,ENSG00000168883,ENSG00000170185,ENSG00000170832,ENSG00000176974,ENSG00000185515,ENSG00000187555,ENSG00000223569,ENSG00000232399…
GO:MF	nucleotidyltransferase activity	GO:0016779	2.45e-08	7.6114	134	4294	34	60605	ENSG00000058600,ENSG00000062822,ENSG00000065427,ENSG00000068654,ENSG00000083223,ENSG00000101751,ENSG00000101868,ENSG00000111726,ENSG00000112773,ENSG00000115350,ENSG00000121274,ENSG00000122008,ENSG00000122678,ENSG00000125630,ENSG00000129566,ENSG00000138801,ENSG00000149016,ENSG00000166169,ENSG00000169764,ENSG00000171453,ENSG00000175482,ENSG00000256525,ENSG00000005075,ENSG00000070501,ENSG00000110958…
GO:MF	serine-type peptidase activity	GO:0008236	0.000152675	3.81623	185	4294	34	60605	ENSG00000117525,ENSG00000121064,ENSG00000122861,ENSG00000127241,ENSG00000134900,ENSG00000137747,ENSG00000138078,ENSG00000140943,ENSG00000141314,ENSG00000150687,ENSG00000158315,ENSG00000160183,ENSG00000160613,ENSG00000162438,ENSG00000166033,ENSG00000166682,ENSG00000167751,ENSG00000182326,ENSG00000184903,ENSG00000185888,ENSG00000186474,ENSG00000196365,ENSG00000197253,ENSG00000197635,ENSG00000243649…
GO:MF	serine hydrolase activity	GO:0017171	0.000256888	3.59026	189	4294	34	60605	ENSG00000117525,ENSG00000121064,ENSG00000122861,ENSG00000127241,ENSG00000134900,ENSG00000137747,ENSG00000138078,ENSG00000140943,ENSG00000141314,ENSG00000150687,ENSG00000158315,ENSG00000160183,ENSG00000160613,ENSG00000162438,ENSG00000166033,ENSG00000166682,ENSG00000167751,ENSG00000182326,ENSG00000184903,ENSG00000185888,ENSG00000186474,ENSG00000196365,ENSG00000197253,ENSG00000197635,ENSG00000243649…
GO:MF	heat shock protein binding	GO:0031072	9.74e-10	9.01142	127	4294	35	60605	ENSG00000030110,ENSG00000047410,ENSG00000087088,ENSG00000100591,ENSG00000100726,ENSG00000107262,ENSG00000108424,ENSG00000113013,ENSG00000113580,ENSG00000117228,ENSG00000118260,ENSG00000140403,ENSG00000144401,ENSG00000145335,ENSG00000147099,ENSG00000164885,ENSG00000168259,ENSG00000169223,ENSG00000169896,ENSG00000170464,ENSG00000171497,ENSG00000185104,ENSG00000204209,ENSG00000213551,ENSG00000011485…
GO:MF	omega peptidase activity	GO:0008242	8.28e-09	8.08188	136	4294	35	60605	ENSG00000008382,ENSG00000070010,ENSG00000083799,ENSG00000090686,ENSG00000101557,ENSG00000115233,ENSG00000115464,ENSG00000118503,ENSG00000124356,ENSG00000124486,ENSG00000128923,ENSG00000131067,ENSG00000135093,ENSG00000138592,ENSG00000143409,ENSG00000149435,ENSG00000166348,ENSG00000168883,ENSG00000170185,ENSG00000170832,ENSG00000176974,ENSG00000183571,ENSG00000185515,ENSG00000187555,ENSG00000223569…
GO:MF	lipid transporter activity	GO:0005319	1.89e-07	6.72411	151	4294	35	60605	ENSG00000006025,ENSG00000023171,ENSG00000054793,ENSG00000066739,ENSG00000079156,ENSG00000091622,ENSG00000106086,ENSG00000110697,ENSG00000113163,ENSG00000116095,ENSG00000117859,ENSG00000119688,ENSG00000120519,ENSG00000130203,ENSG00000137561,ENSG00000140284,ENSG00000141179,ENSG00000141458,ENSG00000144645,ENSG00000145246,ENSG00000154217,ENSG00000160179,ENSG00000164687,ENSG00000165029,ENSG00000172345…
GO:MF	single-stranded DNA binding	GO:0003697	3.68e-11	10.4341	121	4294	36	60605	ENSG00000095002,ENSG00000101868,ENSG00000106028,ENSG00000107164,ENSG00000107960,ENSG00000111877,ENSG00000113522,ENSG00000116918,ENSG00000119318,ENSG00000122566,ENSG00000125885,ENSG00000128513,ENSG00000132383,ENSG00000135829,ENSG00000136824,ENSG00000137074,ENSG00000148300,ENSG00000153250,ENSG00000154767,ENSG00000162613,ENSG00000163002,ENSG00000163029,ENSG00000169564,ENSG00000173559,ENSG00000178971…
GO:MF	hydrolase activity, acting on carbon-nitrogen (but not peptide) bonds	GO:0016810	3.13e-10	9.50409	129	4294	36	60605	ENSG00000015413,ENSG00000038002,ENSG00000065457,ENSG00000065911,ENSG00000081181,ENSG00000084774,ENSG00000096717,ENSG00000100024,ENSG00000100714,ENSG00000108840,ENSG00000112299,ENSG00000115866,ENSG00000121691,ENSG00000128394,ENSG00000133805,ENSG00000135423,ENSG00000138363,ENSG00000138744,ENSG00000142082,ENSG00000142623,ENSG00000147099,ENSG00000165591,ENSG00000168803,ENSG00000172890,ENSG00000196839…
GO:MF	S-adenosylmethionine-dependent methyltransferase activity	GO:0008757	1.77e-07	6.75151	158	4294	36	60605	ENSG00000059588,ENSG00000074266,ENSG00000085276,ENSG00000100982,ENSG00000104907,ENSG00000108592,ENSG00000109685,ENSG00000110066,ENSG00000111641,ENSG00000123600,ENSG00000126814,ENSG00000126856,ENSG00000132423,ENSG00000132600,ENSG00000133027,ENSG00000138050,ENSG00000138081,ENSG00000142611,ENSG00000143499,ENSG00000144401,ENSG00000145388,ENSG00000160193,ENSG00000166741,ENSG00000171103,ENSG00000171861…
GO:MF	calmodulin binding	GO:0005516	0.000172962	3.76205	203	4294	36	60605	ENSG00000007171,ENSG00000044446,ENSG00000065534,ENSG00000067177,ENSG00000075043,ENSG00000089022,ENSG00000099331,ENSG00000102189,ENSG00000103319,ENSG00000109063,ENSG00000122786,ENSG00000123360,ENSG00000128641,ENSG00000128833,ENSG00000130176,ENSG00000130822,ENSG00000131016,ENSG00000133026,ENSG00000136861,ENSG00000152495,ENSG00000157483,ENSG00000164867,ENSG00000164949,ENSG00000180834,ENSG00000182944…
GO:MF	proton transmembrane transporter activity	GO:0015078	5.91e-11	10.2282	129	4294	37	60605	ENSG00000017260,ENSG00000064270,ENSG00000073464,ENSG00000088836,ENSG00000100554,ENSG00000110719,ENSG00000110955,ENSG00000115944,ENSG00000116039,ENSG00000127184,ENSG00000135940,ENSG00000138821,ENSG00000148290,ENSG00000154518,ENSG00000166347,ENSG00000197818,ENSG00000075673,ENSG00000116459,ENSG00000124172,ENSG00000126267,ENSG00000131143,ENSG00000151229,ENSG00000154723,ENSG00000159199,ENSG00000164919…
GO:MF	oxidoreductase activity, acting on CH-OH group of donors	GO:0016614	7.3e-10	9.13656	139	4294	37	60605	ENSG00000072042,ENSG00000082212,ENSG00000084754,ENSG00000086696,ENSG00000087299,ENSG00000100253,ENSG00000100938,ENSG00000101365,ENSG00000106049,ENSG00000111716,ENSG00000113161,ENSG00000115159,ENSG00000119537,ENSG00000133835,ENSG00000134333,ENSG00000138029,ENSG00000138413,ENSG00000138796,ENSG00000149084,ENSG00000151376,ENSG00000157326,ENSG00000160439,ENSG00000166411,ENSG00000166796,ENSG00000166800…
GO:MF	heparin binding	GO:0008201	2.82e-07	6.54978	168	4294	37	60605	ENSG00000007168,ENSG00000010244,ENSG00000066468,ENSG00000084234,ENSG00000101144,ENSG00000105185,ENSG00000105290,ENSG00000112715,ENSG00000112761,ENSG00000127837,ENSG00000130203,ENSG00000142192,ENSG00000142871,ENSG00000145147,ENSG00000149084,ENSG00000154734,ENSG00000163710,ENSG00000163956,ENSG00000166147,ENSG00000166979,ENSG00000167635,ENSG00000170835,ENSG00000180875,ENSG00000184347,ENSG00000185924…
GO:MF	protease binding	GO:0002020	1.86e-11	10.7308	131	4294	38	60605	ENSG00000003402,ENSG00000054793,ENSG00000075142,ENSG00000075856,ENSG00000101782,ENSG00000103490,ENSG00000103671,ENSG00000106366,ENSG00000110218,ENSG00000110799,ENSG00000117525,ENSG00000118503,ENSG00000124570,ENSG00000142867,ENSG00000162298,ENSG00000168542,ENSG00000170542,ENSG00000171867,ENSG00000172367,ENSG00000183287,ENSG00000197635,ENSG00000197746,ENSG00000197971,ENSG00000206073,ENSG00000255501…
GO:MF	nuclear receptor binding	GO:0016922	3.17e-11	10.4986	133	4294	38	60605	ENSG00000012817,ENSG00000070540,ENSG00000073584,ENSG00000084676,ENSG00000100603,ENSG00000103671,ENSG00000104973,ENSG00000112983,ENSG00000115548,ENSG00000124151,ENSG00000125107,ENSG00000127870,ENSG00000128245,ENSG00000131910,ENSG00000141027,ENSG00000143799,ENSG00000144744,ENSG00000145041,ENSG00000153827,ENSG00000166501,ENSG00000171497,ENSG00000173757,ENSG00000185686,ENSG00000198646,ENSG00000204209…
GO:MF	active ion transmembrane transporter activity	GO:0022853	0.000466348	3.33129	229	4294	38	60605	ENSG00000004939,ENSG00000017260,ENSG00000036565,ENSG00000064270,ENSG00000073464,ENSG00000088836,ENSG00000100075,ENSG00000100554,ENSG00000108528,ENSG00000110719,ENSG00000110955,ENSG00000111371,ENSG00000113073,ENSG00000134955,ENSG00000137204,ENSG00000138074,ENSG00000138821,ENSG00000144136,ENSG00000164707,ENSG00000168575,ENSG00000176463,ENSG00000197208,ENSG00000197818,ENSG00000221955,ENSG00000033867…
GO:MF	electron transfer activity	GO:0009055	3.7e-11	10.4323	140	4294	39	60605	ENSG00000010256,ENSG00000023228,ENSG00000072682,ENSG00000082212,ENSG00000101365,ENSG00000103018,ENSG00000115944,ENSG00000127184,ENSG00000130414,ENSG00000135940,ENSG00000138356,ENSG00000148290,ENSG00000158864,ENSG00000162882,ENSG00000164182,ENSG00000166260,ENSG00000166347,ENSG00000197894,ENSG00000213619,ENSG00000053371,ENSG00000125356,ENSG00000126267,ENSG00000127540,ENSG00000131143,ENSG00000147684…
GO:MF	translation factor activity, RNA binding	GO:0008135	5.96e-18	17.2251	99	4294	40	60605	ENSG00000063046,ENSG00000067248,ENSG00000075151,ENSG00000085760,ENSG00000086232,ENSG00000089154,ENSG00000100353,ENSG00000103319,ENSG00000107581,ENSG00000111361,ENSG00000112031,ENSG00000113742,ENSG00000114942,ENSG00000115211,ENSG00000119718,ENSG00000120662,ENSG00000120705,ENSG00000123297,ENSG00000134001,ENSG00000140598,ENSG00000145191,ENSG00000158417,ENSG00000175766,ENSG00000178952,ENSG00000205609…
GO:MF	protein phosphatase binding	GO:0019903	1.74e-10	9.75878	153	4294	40	60605	ENSG00000004897,ENSG00000013364,ENSG00000082458,ENSG00000101220,ENSG00000108389,ENSG00000113161,ENSG00000115415,ENSG00000125651,ENSG00000128989,ENSG00000131323,ENSG00000131435,ENSG00000132842,ENSG00000143420,ENSG00000145919,ENSG00000147324,ENSG00000151422,ENSG00000162434,ENSG00000166598,ENSG00000170558,ENSG00000173801,ENSG00000176915,ENSG00000183735,ENSG00000198053,ENSG00000204628,ENSG00000213949…
GO:MF	endopeptidase inhibitor activity	GO:0004866	4.23e-09	8.37395	175	4294	41	60605	ENSG00000003436,ENSG00000015413,ENSG00000023445,ENSG00000055955,ENSG00000084234,ENSG00000101435,ENSG00000101443,ENSG00000101557,ENSG00000106366,ENSG00000114270,ENSG00000115760,ENSG00000122711,ENSG00000124570,ENSG00000125730,ENSG00000125735,ENSG00000126432,ENSG00000130303,ENSG00000142192,ENSG00000145335,ENSG00000153113,ENSG00000166396,ENSG00000166401,ENSG00000168703,ENSG00000170542,ENSG00000171867…
GO:MF	phosphoprotein phosphatase activity	GO:0004721	2.75e-08	7.56129	185	4294	41	60605	ENSG00000063601,ENSG00000079335,ENSG00000087053,ENSG00000108389,ENSG00000110536,ENSG00000113575,ENSG00000127329,ENSG00000132323,ENSG00000132670,ENSG00000133878,ENSG00000137713,ENSG00000138032,ENSG00000138166,ENSG00000144724,ENSG00000152894,ENSG00000153233,ENSG00000154845,ENSG00000158402,ENSG00000164951,ENSG00000172830,ENSG00000173482,ENSG00000175175,ENSG00000188906,ENSG00000198252,ENSG00000274391…
GO:MF	catalytic activity, acting on a tRNA	GO:0140101	1.55e-14	13.8109	131	4294	42	60605	ENSG00000006744,ENSG00000031698,ENSG00000059588,ENSG00000065427,ENSG00000067704,ENSG00000090861,ENSG00000100890,ENSG00000104907,ENSG00000110619,ENSG00000112855,ENSG00000113407,ENSG00000115866,ENSG00000123600,ENSG00000125821,ENSG00000126814,ENSG00000133706,ENSG00000134440,ENSG00000134905,ENSG00000138050,ENSG00000140105,ENSG00000140718,ENSG00000141378,ENSG00000145982,ENSG00000149743,ENSG00000160193…
GO:MF	peptidase inhibitor activity	GO:0030414	3.31e-09	8.48018	181	4294	42	60605	ENSG00000003436,ENSG00000015413,ENSG00000023445,ENSG00000055955,ENSG00000084234,ENSG00000101435,ENSG00000101443,ENSG00000101557,ENSG00000106366,ENSG00000114270,ENSG00000115760,ENSG00000122711,ENSG00000124570,ENSG00000125730,ENSG00000125735,ENSG00000126432,ENSG00000130303,ENSG00000142192,ENSG00000145335,ENSG00000153113,ENSG00000166396,ENSG00000166401,ENSG00000168703,ENSG00000170085,ENSG00000170542…
GO:MF	transcription corepressor activity	GO:0003714	1.22e-08	7.91205	188	4294	42	60605	ENSG00000008311,ENSG00000015171,ENSG00000057935,ENSG00000096717,ENSG00000100603,ENSG00000100823,ENSG00000101040,ENSG00000105176,ENSG00000108561,ENSG00000129474,ENSG00000131263,ENSG00000131910,ENSG00000132274,ENSG00000132522,ENSG00000138433,ENSG00000138496,ENSG00000141027,ENSG00000161547,ENSG00000166164,ENSG00000170854,ENSG00000173193,ENSG00000198879,ENSG00000204209,ENSG00000255302,ENSG00000033800…
GO:MF	secondary active transmembrane transporter activity	GO:0015291	2.18852e-05	4.65985	238	4294	42	60605	ENSG00000004939,ENSG00000036565,ENSG00000073464,ENSG00000088836,ENSG00000091664,ENSG00000100075,ENSG00000108528,ENSG00000111371,ENSG00000113073,ENSG00000120519,ENSG00000130958,ENSG00000134955,ENSG00000137204,ENSG00000138074,ENSG00000138821,ENSG00000144136,ENSG00000164707,ENSG00000168575,ENSG00000168679,ENSG00000176463,ENSG00000197208,ENSG00000197818,ENSG00000221955,ENSG00000011083,ENSG00000033867…
GO:MF	modification-dependent protein binding	GO:0140030	8.01e-12	11.0962	160	4294	43	60605	ENSG00000015171,ENSG00000055208,ENSG00000068878,ENSG00000070010,ENSG00000071243,ENSG00000073614,ENSG00000076513,ENSG00000087206,ENSG00000100304,ENSG00000101040,ENSG00000116062,ENSG00000118503,ENSG00000119318,ENSG00000123240,ENSG00000126804,ENSG00000128923,ENSG00000140464,ENSG00000143409,ENSG00000145901,ENSG00000151503,ENSG00000153922,ENSG00000157625,ENSG00000158019,ENSG00000162191,ENSG00000162511…
GO:MF	guanyl-nucleotide exchange factor activity	GO:0005085	3.49e-07	6.45705	216	4294	43	60605	ENSG00000003393,ENSG00000066248,ENSG00000066777,ENSG00000088387,ENSG00000100099,ENSG00000103657,ENSG00000105186,ENSG00000107263,ENSG00000111361,ENSG00000114346,ENSG00000114942,ENSG00000115211,ENSG00000115839,ENSG00000119718,ENSG00000131370,ENSG00000133812,ENSG00000135905,ENSG00000137936,ENSG00000145191,ENSG00000147894,ENSG00000150760,ENSG00000154710,ENSG00000154803,ENSG00000156313,ENSG00000160293…
GO:MF	cytokine activity	GO:0005125	5.05148e-06	5.29658	235	4294	43	60605	ENSG00000030582,ENSG00000101144,ENSG00000104432,ENSG00000112715,ENSG00000117560,ENSG00000119699,ENSG00000121858,ENSG00000124391,ENSG00000124479,ENSG00000125538,ENSG00000125735,ENSG00000137077,ENSG00000140932,ENSG00000162891,ENSG00000164400,ENSG00000168811,ENSG00000169429,ENSG00000171951,ENSG00000180875,ENSG00000197272,ENSG00000198643,ENSG00000215183,ENSG00000226979,ENSG00000006606,ENSG00000102245…
GO:MF	anion transmembrane transporter activity	GO:0008509	0.00672609	2.17224	304	4294	43	60605	ENSG00000004939,ENSG00000036565,ENSG00000073464,ENSG00000078668,ENSG00000086159,ENSG00000088836,ENSG00000091664,ENSG00000100075,ENSG00000108528,ENSG00000109062,ENSG00000111371,ENSG00000113073,ENSG00000115840,ENSG00000130958,ENSG00000134955,ENSG00000136295,ENSG00000137204,ENSG00000138074,ENSG00000138821,ENSG00000145451,ENSG00000164707,ENSG00000171492,ENSG00000176463,ENSG00000185101,ENSG00000197818…
GO:MF	translation regulator activity, nucleic acid binding	GO:0090079	2.84e-18	17.5463	123	4294	45	60605	ENSG00000063046,ENSG00000067248,ENSG00000075151,ENSG00000085760,ENSG00000086232,ENSG00000089154,ENSG00000100353,ENSG00000103319,ENSG00000107581,ENSG00000108561,ENSG00000111361,ENSG00000112031,ENSG00000113742,ENSG00000114942,ENSG00000115211,ENSG00000119718,ENSG00000120662,ENSG00000120705,ENSG00000123297,ENSG00000134001,ENSG00000140598,ENSG00000145191,ENSG00000158417,ENSG00000175766,ENSG00000176890…
GO:MF	endopeptidase regulator activity	GO:0061135	1.51e-10	9.82139	187	4294	45	60605	ENSG00000003436,ENSG00000015413,ENSG00000023445,ENSG00000055955,ENSG00000084234,ENSG00000092010,ENSG00000100911,ENSG00000101435,ENSG00000101443,ENSG00000101557,ENSG00000106366,ENSG00000114270,ENSG00000115233,ENSG00000115760,ENSG00000117362,ENSG00000122711,ENSG00000124570,ENSG00000125730,ENSG00000125735,ENSG00000126432,ENSG00000130303,ENSG00000142192,ENSG00000145335,ENSG00000153113,ENSG00000166396…
GO:MF	metallopeptidase activity	GO:0008237	4.09e-10	9.38817	192	4294	45	60605	ENSG00000008277,ENSG00000008382,ENSG00000015413,ENSG00000049192,ENSG00000072274,ENSG00000104324,ENSG00000111142,ENSG00000115233,ENSG00000123213,ENSG00000123992,ENSG00000124356,ENSG00000128510,ENSG00000133313,ENSG00000140873,ENSG00000148848,ENSG00000151651,ENSG00000151694,ENSG00000154734,ENSG00000156218,ENSG00000164024,ENSG00000164307,ENSG00000164308,ENSG00000166825,ENSG00000168090,ENSG00000174231…
GO:MF	gated channel activity	GO:0022836	0.0136391	1.86521	343	4294	46	60605	ENSG00000007314,ENSG00000067191,ENSG00000072182,ENSG00000073464,ENSG00000075043,ENSG00000078668,ENSG00000083454,ENSG00000089041,ENSG00000096433,ENSG00000103335,ENSG00000107147,ENSG00000110108,ENSG00000114757,ENSG00000119782,ENSG00000135750,ENSG00000136295,ENSG00000137216,ENSG00000138622,ENSG00000145451,ENSG00000149403,ENSG00000150995,ENSG00000164885,ENSG00000166762,ENSG00000168135,ENSG00000168356…
GO:MF	ribonucleoprotein complex binding	GO:0043021	9.48e-17	16.0234	150	4294	48	60605	ENSG00000050426,ENSG00000060138,ENSG00000063046,ENSG00000067248,ENSG00000076248,ENSG00000085760,ENSG00000089154,ENSG00000108561,ENSG00000111605,ENSG00000113742,ENSG00000115267,ENSG00000120705,ENSG00000125835,ENSG00000132300,ENSG00000132600,ENSG00000134001,ENSG00000135829,ENSG00000136463,ENSG00000137193,ENSG00000138430,ENSG00000138442,ENSG00000140598,ENSG00000162972,ENSG00000166197,ENSG00000167881…
GO:MF	isomerase activity	GO:0016853	3.67e-14	13.4355	171	4294	48	60605	ENSG00000065485,ENSG00000077097,ENSG00000079739,ENSG00000100605,ENSG00000111669,ENSG00000111817,ENSG00000112972,ENSG00000113552,ENSG00000113593,ENSG00000114857,ENSG00000119321,ENSG00000119782,ENSG00000123179,ENSG00000132199,ENSG00000133835,ENSG00000143870,ENSG00000143891,ENSG00000148334,ENSG00000153015,ENSG00000153201,ENSG00000153574,ENSG00000155660,ENSG00000164708,ENSG00000165526,ENSG00000166479…
GO:MF	carbohydrate binding	GO:0030246	4.51086e-06	5.34574	277	4294	48	60605	ENSG00000067057,ENSG00000069493,ENSG00000072682,ENSG00000073331,ENSG00000088812,ENSG00000100504,ENSG00000106236,ENSG00000108479,ENSG00000109323,ENSG00000109586,ENSG00000110917,ENSG00000112893,ENSG00000114480,ENSG00000114988,ENSG00000116661,ENSG00000119514,ENSG00000127329,ENSG00000136960,ENSG00000139629,ENSG00000143891,ENSG00000152556,ENSG00000153574,ENSG00000160883,ENSG00000166199,ENSG00000166979…
GO:MF	glycosaminoglycan binding	GO:0005539	6.61e-09	8.17957	238	4294	49	60605	ENSG00000007168,ENSG00000010244,ENSG00000066468,ENSG00000072571,ENSG00000084234,ENSG00000101144,ENSG00000105185,ENSG00000105290,ENSG00000108561,ENSG00000112715,ENSG00000112761,ENSG00000112902,ENSG00000127837,ENSG00000130203,ENSG00000137462,ENSG00000142192,ENSG00000142871,ENSG00000145147,ENSG00000149084,ENSG00000154734,ENSG00000163710,ENSG00000163956,ENSG00000164690,ENSG00000166147,ENSG00000166979…
GO:MF	phosphatidylinositol phosphate binding	GO:1901981	1.27e-15	14.8973	171	4294	50	60605	ENSG00000002919,ENSG00000010671,ENSG00000033327,ENSG00000047365,ENSG00000052126,ENSG00000064652,ENSG00000066739,ENSG00000070540,ENSG00000072121,ENSG00000073921,ENSG00000089006,ENSG00000105928,ENSG00000106086,ENSG00000110046,ENSG00000113163,ENSG00000116095,ENSG00000120318,ENSG00000127946,ENSG00000128641,ENSG00000135317,ENSG00000137501,ENSG00000137561,ENSG00000147162,ENSG00000148180,ENSG00000149596…
GO:MF	methyltransferase activity	GO:0008168	9.66e-11	10.0149	221	4294	50	60605	ENSG00000010165,ENSG00000053328,ENSG00000059588,ENSG00000074266,ENSG00000085276,ENSG00000100982,ENSG00000104907,ENSG00000108592,ENSG00000109685,ENSG00000110066,ENSG00000111641,ENSG00000119812,ENSG00000123600,ENSG00000126814,ENSG00000126856,ENSG00000132423,ENSG00000132600,ENSG00000133027,ENSG00000138050,ENSG00000138081,ENSG00000142611,ENSG00000143499,ENSG00000144401,ENSG00000145388,ENSG00000147596…
GO:MF	glycosyltransferase activity	GO:0016757	8.91e-07	6.05028	281	4294	50	60605	ENSG00000025708,ENSG00000049860,ENSG00000086848,ENSG00000100504,ENSG00000100564,ENSG00000103489,ENSG00000109586,ENSG00000110080,ENSG00000111339,ENSG00000114480,ENSG00000119514,ENSG00000129484,ENSG00000133687,ENSG00000136731,ENSG00000138496,ENSG00000139629,ENSG00000142082,ENSG00000143799,ENSG00000147162,ENSG00000149743,ENSG00000151883,ENSG00000162885,ENSG00000165195,ENSG00000169255,ENSG00000169826…
GO:MF	cation channel activity	GO:0005261	0.000156275	3.80611	338	4294	51	60605	ENSG00000007314,ENSG00000067191,ENSG00000072182,ENSG00000075043,ENSG00000080815,ENSG00000083454,ENSG00000088836,ENSG00000089041,ENSG00000096433,ENSG00000103335,ENSG00000107147,ENSG00000110218,ENSG00000110955,ENSG00000114757,ENSG00000119782,ENSG00000135750,ENSG00000137216,ENSG00000138622,ENSG00000149403,ENSG00000150201,ENSG00000150995,ENSG00000164885,ENSG00000166762,ENSG00000168135,ENSG00000168356…
GO:MF	phosphatase binding	GO:0019902	5.48e-14	13.2609	199	4294	52	60605	ENSG00000004897,ENSG00000013364,ENSG00000082458,ENSG00000101096,ENSG00000101220,ENSG00000101639,ENSG00000106554,ENSG00000108389,ENSG00000109062,ENSG00000113161,ENSG00000115415,ENSG00000125651,ENSG00000128989,ENSG00000131323,ENSG00000131435,ENSG00000132842,ENSG00000133812,ENSG00000137501,ENSG00000143420,ENSG00000145919,ENSG00000147324,ENSG00000151422,ENSG00000162434,ENSG00000162852,ENSG00000166598…
GO:MF	protein kinase regulator activity	GO:0019887	9.64e-16	15.0161	189	4294	53	60605	ENSG00000003393,ENSG00000072518,ENSG00000088325,ENSG00000088992,ENSG00000089154,ENSG00000105173,ENSG00000106211,ENSG00000113648,ENSG00000115592,ENSG00000115649,ENSG00000131370,ENSG00000134313,ENSG00000134982,ENSG00000135083,ENSG00000135090,ENSG00000135932,ENSG00000138764,ENSG00000141198,ENSG00000145335,ENSG00000160551,ENSG00000163249,ENSG00000167191,ENSG00000168734,ENSG00000169032,ENSG00000169129…
GO:MF	nuclease activity	GO:0004518	7.23e-14	13.1411	207	4294	53	60605	ENSG00000001497,ENSG00000006744,ENSG00000020922,ENSG00000026297,ENSG00000062822,ENSG00000073050,ENSG00000076043,ENSG00000079785,ENSG00000088930,ENSG00000100823,ENSG00000100890,ENSG00000111596,ENSG00000113522,ENSG00000116918,ENSG00000119203,ENSG00000125107,ENSG00000125871,ENSG00000130713,ENSG00000132773,ENSG00000135473,ENSG00000136960,ENSG00000137074,ENSG00000139637,ENSG00000140694,ENSG00000148300…
GO:MF	peptidase regulator activity	GO:0061134	1.74e-12	11.759	222	4294	53	60605	ENSG00000003436,ENSG00000015413,ENSG00000023445,ENSG00000055955,ENSG00000068878,ENSG00000084234,ENSG00000092010,ENSG00000100911,ENSG00000101435,ENSG00000101443,ENSG00000101557,ENSG00000103490,ENSG00000105974,ENSG00000106366,ENSG00000114270,ENSG00000115233,ENSG00000115760,ENSG00000117362,ENSG00000122711,ENSG00000124570,ENSG00000125730,ENSG00000125735,ENSG00000126432,ENSG00000130303,ENSG00000137752…
GO:MF	acyltransferase activity, transferring groups other than amino-acyl groups	GO:0016747	3.16e-12	11.4997	225	4294	53	60605	ENSG00000023041,ENSG00000054392,ENSG00000073584,ENSG00000075239,ENSG00000084676,ENSG00000084754,ENSG00000096717,ENSG00000100439,ENSG00000102312,ENSG00000104219,ENSG00000105499,ENSG00000106443,ENSG00000111300,ENSG00000118402,ENSG00000119760,ENSG00000123600,ENSG00000124151,ENSG00000133321,ENSG00000135821,ENSG00000135999,ENSG00000136448,ENSG00000138029,ENSG00000139977,ENSG00000149474,ENSG00000150768…
GO:MF	RNA polymerase II-specific DNA-binding transcription factor binding	GO:0061629	1.1e-15	14.9577	196	4294	54	60605	ENSG00000012817,ENSG00000070540,ENSG00000073584,ENSG00000084676,ENSG00000100603,ENSG00000100823,ENSG00000103671,ENSG00000104973,ENSG00000106211,ENSG00000108465,ENSG00000112983,ENSG00000115548,ENSG00000119401,ENSG00000124151,ENSG00000125107,ENSG00000127870,ENSG00000128245,ENSG00000131910,ENSG00000137494,ENSG00000138496,ENSG00000141027,ENSG00000142867,ENSG00000143437,ENSG00000143799,ENSG00000144744…
GO:MF	protein C-terminus binding	GO:0008022	3.76e-15	14.4246	201	4294	54	60605	ENSG00000020922,ENSG00000053254,ENSG00000077097,ENSG00000079246,ENSG00000082458,ENSG00000095002,ENSG00000096093,ENSG00000096717,ENSG00000104884,ENSG00000107186,ENSG00000113575,ENSG00000115053,ENSG00000115234,ENSG00000117724,ENSG00000118503,ENSG00000119541,ENSG00000123240,ENSG00000125746,ENSG00000127980,ENSG00000134308,ENSG00000135457,ENSG00000137497,ENSG00000142867,ENSG00000152556,ENSG00000156304…
GO:MF	actin filament binding	GO:0051015	5.98e-14	13.2235	213	4294	54	60605	ENSG00000044115,ENSG00000050405,ENSG00000054654,ENSG00000071127,ENSG00000072110,ENSG00000077549,ENSG00000099204,ENSG00000100106,ENSG00000101311,ENSG00000102024,ENSG00000106526,ENSG00000109063,ENSG00000110218,ENSG00000115091,ENSG00000127603,ENSG00000127946,ENSG00000128641,ENSG00000128833,ENSG00000129474,ENSG00000130429,ENSG00000133026,ENSG00000134775,ENSG00000135596,ENSG00000135723,ENSG00000136167…
GO:MF	transferase activity, transferring one-carbon groups	GO:0016741	2.49e-12	11.6041	231	4294	54	60605	ENSG00000010165,ENSG00000053328,ENSG00000059588,ENSG00000074266,ENSG00000084774,ENSG00000085276,ENSG00000100982,ENSG00000104907,ENSG00000108592,ENSG00000109685,ENSG00000110066,ENSG00000111641,ENSG00000119812,ENSG00000123600,ENSG00000126814,ENSG00000126856,ENSG00000132423,ENSG00000132600,ENSG00000133027,ENSG00000138050,ENSG00000138081,ENSG00000138363,ENSG00000142611,ENSG00000143499,ENSG00000144401…
GO:MF	structural constituent of ribosome	GO:0003735	2.69e-20	19.5709	171	4294	56	60605	ENSG00000061794,ENSG00000068784,ENSG00000100316,ENSG00000125445,ENSG00000131368,ENSG00000135972,ENSG00000137547,ENSG00000138326,ENSG00000142541,ENSG00000142676,ENSG00000143947,ENSG00000144029,ENSG00000148303,ENSG00000164587,ENSG00000170889,ENSG00000181610,ENSG00000186468,ENSG00000265681,ENSG00000008988,ENSG00000037241,ENSG00000083845,ENSG00000102738,ENSG00000105193,ENSG00000105372,ENSG00000105640…
GO:MF	cysteine-type peptidase activity	GO:0008234	2.82e-17	16.5503	201	4294	57	60605	ENSG00000003402,ENSG00000008382,ENSG00000070010,ENSG00000083799,ENSG00000090686,ENSG00000100600,ENSG00000101557,ENSG00000103490,ENSG00000105141,ENSG00000108578,ENSG00000109775,ENSG00000115233,ENSG00000115464,ENSG00000118503,ENSG00000124356,ENSG00000124486,ENSG00000125703,ENSG00000128923,ENSG00000135093,ENSG00000135476,ENSG00000137752,ENSG00000137757,ENSG00000138592,ENSG00000138794,ENSG00000141295…
GO:MF	magnesium ion binding	GO:0000287	3.65e-15	14.4377	221	4294	57	60605	ENSG00000054793,ENSG00000065911,ENSG00000072133,ENSG00000072518,ENSG00000079739,ENSG00000087095,ENSG00000088992,ENSG00000095002,ENSG00000100422,ENSG00000100605,ENSG00000101365,ENSG00000101911,ENSG00000105135,ENSG00000111674,ENSG00000112144,ENSG00000116062,ENSG00000120915,ENSG00000127334,ENSG00000131373,ENSG00000132199,ENSG00000132341,ENSG00000133422,ENSG00000134602,ENSG00000135821,ENSG00000138032…
GO:MF	active transmembrane transporter activity	GO:0022804	1.49134e-06	5.82642	347	4294	57	60605	ENSG00000004939,ENSG00000017260,ENSG00000033050,ENSG00000036565,ENSG00000064270,ENSG00000073464,ENSG00000088836,ENSG00000091664,ENSG00000100075,ENSG00000100554,ENSG00000108528,ENSG00000110719,ENSG00000110955,ENSG00000111371,ENSG00000113073,ENSG00000119688,ENSG00000120519,ENSG00000130958,ENSG00000134955,ENSG00000137204,ENSG00000138074,ENSG00000138821,ENSG00000144136,ENSG00000160179,ENSG00000164707…
GO:MF	acyltransferase activity	GO:0016746	9.17e-13	12.0375	255	4294	58	60605	ENSG00000023041,ENSG00000054392,ENSG00000073584,ENSG00000075239,ENSG00000084676,ENSG00000084754,ENSG00000096717,ENSG00000100439,ENSG00000102312,ENSG00000104219,ENSG00000105499,ENSG00000106443,ENSG00000111300,ENSG00000112972,ENSG00000114423,ENSG00000118402,ENSG00000119760,ENSG00000123600,ENSG00000124151,ENSG00000131067,ENSG00000131473,ENSG00000133321,ENSG00000135821,ENSG00000135999,ENSG00000136448…
GO:MF	translation regulator activity	GO:0045182	1.38e-25	24.861	154	4294	59	60605	ENSG00000055332,ENSG00000063046,ENSG00000067248,ENSG00000075151,ENSG00000085760,ENSG00000086232,ENSG00000089154,ENSG00000090861,ENSG00000099622,ENSG00000100353,ENSG00000103319,ENSG00000107581,ENSG00000108561,ENSG00000111361,ENSG00000112031,ENSG00000113742,ENSG00000114416,ENSG00000114942,ENSG00000115211,ENSG00000119718,ENSG00000120662,ENSG00000120705,ENSG00000123297,ENSG00000128829,ENSG00000134001…
GO:MF	helicase activity	GO:0004386	4.72e-24	23.3259	163	4294	59	60605	ENSG00000004700,ENSG00000020922,ENSG00000039123,ENSG00000047188,ENSG00000067248,ENSG00000067596,ENSG00000071794,ENSG00000079246,ENSG00000079785,ENSG00000080503,ENSG00000101452,ENSG00000102038,ENSG00000104884,ENSG00000107290,ENSG00000107625,ENSG00000108406,ENSG00000111364,ENSG00000111445,ENSG00000111642,ENSG00000111877,ENSG00000112249,ENSG00000113522,ENSG00000115267,ENSG00000123136,ENSG00000124177…
GO:MF	ligase activity	GO:0016874	3.42e-22	21.4658	175	4294	59	60605	ENSG00000005156,ENSG00000031698,ENSG00000047230,ENSG00000065427,ENSG00000067704,ENSG00000070669,ENSG00000081307,ENSG00000084774,ENSG00000090861,ENSG00000100220,ENSG00000100304,ENSG00000100714,ENSG00000110619,ENSG00000110955,ENSG00000112855,ENSG00000113407,ENSG00000115866,ENSG00000119685,ENSG00000120254,ENSG00000131069,ENSG00000131844,ENSG00000133706,ENSG00000134440,ENSG00000134905,ENSG00000135821…
GO:MF	cytokine receptor binding	GO:0005126	7.14e-12	11.1464	274	4294	59	60605	ENSG00000003402,ENSG00000056558,ENSG00000103490,ENSG00000104432,ENSG00000108395,ENSG00000112715,ENSG00000115415,ENSG00000115539,ENSG00000117560,ENSG00000119699,ENSG00000120833,ENSG00000121797,ENSG00000121858,ENSG00000124181,ENSG00000125538,ENSG00000125735,ENSG00000128045,ENSG00000131323,ENSG00000134440,ENSG00000135926,ENSG00000135966,ENSG00000137077,ENSG00000150630,ENSG00000151694,ENSG00000158019…
GO:MF	DNA-binding transcription factor binding	GO:0140297	6.83e-16	15.1654	234	4294	60	60605	ENSG00000012817,ENSG00000070540,ENSG00000073584,ENSG00000084676,ENSG00000096717,ENSG00000100603,ENSG00000100823,ENSG00000103671,ENSG00000104973,ENSG00000106211,ENSG00000108465,ENSG00000110801,ENSG00000112983,ENSG00000115548,ENSG00000119401,ENSG00000124151,ENSG00000124813,ENSG00000125107,ENSG00000127870,ENSG00000128245,ENSG00000131910,ENSG00000137494,ENSG00000138496,ENSG00000141027,ENSG00000142178…
GO:MF	kinase regulator activity	GO:0019207	3.88e-18	17.4114	219	4294	61	60605	ENSG00000003393,ENSG00000072518,ENSG00000088325,ENSG00000088992,ENSG00000089154,ENSG00000105173,ENSG00000105875,ENSG00000106211,ENSG00000113648,ENSG00000115592,ENSG00000115649,ENSG00000120833,ENSG00000131370,ENSG00000134313,ENSG00000134982,ENSG00000135083,ENSG00000135090,ENSG00000135932,ENSG00000138764,ENSG00000140105,ENSG00000141198,ENSG00000142867,ENSG00000145335,ENSG00000160551,ENSG00000163249…
GO:MF	sulfur compound binding	GO:1901681	7.88e-14	13.1036	264	4294	61	60605	ENSG00000007168,ENSG00000008394,ENSG00000010244,ENSG00000066468,ENSG00000084234,ENSG00000084754,ENSG00000100982,ENSG00000101144,ENSG00000105135,ENSG00000105185,ENSG00000105290,ENSG00000110066,ENSG00000112715,ENSG00000112761,ENSG00000112902,ENSG00000119711,ENSG00000120137,ENSG00000127837,ENSG00000130203,ENSG00000131373,ENSG00000142192,ENSG00000142871,ENSG00000145147,ENSG00000148334,ENSG00000149084…
GO:MF	metal ion transmembrane transporter activity	GO:0046873	9.89479e-05	4.00459	429	4294	61	60605	ENSG00000001461,ENSG00000007314,ENSG00000017260,ENSG00000036565,ENSG00000064270,ENSG00000067191,ENSG00000072182,ENSG00000075043,ENSG00000080815,ENSG00000088836,ENSG00000096433,ENSG00000107147,ENSG00000110218,ENSG00000111371,ENSG00000112473,ENSG00000113073,ENSG00000115194,ENSG00000119782,ENSG00000135750,ENSG00000138074,ENSG00000138622,ENSG00000138821,ENSG00000141424,ENSG00000144136,ENSG00000145740…
GO:MF	lyase activity	GO:0016829	8.96e-21	20.0477	203	4294	62	60605	ENSG00000004961,ENSG00000026297,ENSG00000066926,ENSG00000075643,ENSG00000079246,ENSG00000082212,ENSG00000084754,ENSG00000100889,ENSG00000101474,ENSG00000105135,ENSG00000107159,ENSG00000111669,ENSG00000111674,ENSG00000115652,ENSG00000121310,ENSG00000126522,ENSG00000126790,ENSG00000128683,ENSG00000129467,ENSG00000131373,ENSG00000131473,ENSG00000132199,ENSG00000132570,ENSG00000133835,ENSG00000133943…
GO:MF	G protein-coupled receptor binding	GO:0001664	3.07e-12	11.5132	292	4294	62	60605	ENSG00000019169,ENSG00000087191,ENSG00000087460,ENSG00000089006,ENSG00000103494,ENSG00000105290,ENSG00000108375,ENSG00000108561,ENSG00000109062,ENSG00000113369,ENSG00000115415,ENSG00000116729,ENSG00000116918,ENSG00000117425,ENSG00000121797,ENSG00000124479,ENSG00000125730,ENSG00000128271,ENSG00000134440,ENSG00000137077,ENSG00000139574,ENSG00000143125,ENSG00000145040,ENSG00000158301,ENSG00000162434…
GO:MF	small GTPase binding	GO:0031267	2.04e-16	15.6905	263	4294	65	60605	ENSG00000003393,ENSG00000008086,ENSG00000055163,ENSG00000060138,ENSG00000061676,ENSG00000065243,ENSG00000070367,ENSG00000073921,ENSG00000086200,ENSG00000087470,ENSG00000099331,ENSG00000100099,ENSG00000100106,ENSG00000100815,ENSG00000101098,ENSG00000103365,ENSG00000105186,ENSG00000105974,ENSG00000108424,ENSG00000114346,ENSG00000114757,ENSG00000114993,ENSG00000115648,ENSG00000115839,ENSG00000117280…
GO:MF	histone binding	GO:0042393	2.17e-19	18.6636	240	4294	66	60605	ENSG00000008311,ENSG00000008382,ENSG00000015171,ENSG00000048649,ENSG00000064932,ENSG00000068878,ENSG00000071243,ENSG00000073614,ENSG00000075856,ENSG00000080503,ENSG00000087206,ENSG00000096717,ENSG00000100304,ENSG00000100749,ENSG00000101040,ENSG00000106443,ENSG00000115415,ENSG00000116062,ENSG00000124795,ENSG00000130024,ENSG00000132600,ENSG00000132780,ENSG00000136938,ENSG00000138496,ENSG00000140350…
GO:MF	phosphatase activity	GO:0016791	3.37e-15	14.473	284	4294	66	60605	ENSG00000040933,ENSG00000063601,ENSG00000067113,ENSG00000079335,ENSG00000087053,ENSG00000108389,ENSG00000109452,ENSG00000110536,ENSG00000113575,ENSG00000120915,ENSG00000127329,ENSG00000132323,ENSG00000132376,ENSG00000132670,ENSG00000133878,ENSG00000134324,ENSG00000134575,ENSG00000137074,ENSG00000137713,ENSG00000138032,ENSG00000138166,ENSG00000141401,ENSG00000141698,ENSG00000141934,ENSG00000144724…
GO:MF	ATPase, acting on DNA	GO:0008094	1.7e-27	26.77	185	4294	67	60605	ENSG00000004700,ENSG00000020922,ENSG00000039123,ENSG00000047188,ENSG00000067248,ENSG00000067596,ENSG00000071794,ENSG00000077097,ENSG00000079246,ENSG00000079785,ENSG00000080503,ENSG00000095002,ENSG00000101452,ENSG00000102038,ENSG00000104884,ENSG00000107290,ENSG00000107625,ENSG00000108406,ENSG00000111364,ENSG00000111445,ENSG00000111642,ENSG00000111877,ENSG00000112249,ENSG00000113522,ENSG00000115267…
GO:MF	DNA-binding transcription repressor activity, RNA polymerase II-specific	GO:0001227	9.85e-14	13.0064	310	4294	67	60605	ENSG00000007372,ENSG00000019549,ENSG00000050344,ENSG00000088876,ENSG00000092607,ENSG00000095951,ENSG00000101096,ENSG00000101190,ENSG00000102974,ENSG00000105497,ENSG00000105996,ENSG00000109320,ENSG00000111249,ENSG00000112837,ENSG00000113580,ENSG00000118689,ENSG00000119950,ENSG00000122859,ENSG00000125812,ENSG00000125850,ENSG00000126804,ENSG00000136866,ENSG00000136997,ENSG00000142611,ENSG00000144161…
GO:MF	DNA-binding transcription repressor activity	GO:0001217	1.39e-13	12.8579	312	4294	67	60605	ENSG00000007372,ENSG00000019549,ENSG00000050344,ENSG00000088876,ENSG00000092607,ENSG00000095951,ENSG00000101096,ENSG00000101190,ENSG00000102974,ENSG00000105497,ENSG00000105996,ENSG00000109320,ENSG00000111249,ENSG00000112837,ENSG00000113580,ENSG00000118689,ENSG00000119950,ENSG00000122859,ENSG00000125812,ENSG00000125850,ENSG00000126804,ENSG00000136866,ENSG00000136997,ENSG00000142611,ENSG00000144161…
GO:MF	ion channel activity	GO:0005216	9.25e-07	6.03401	434	4294	67	60605	ENSG00000007314,ENSG00000067191,ENSG00000072182,ENSG00000073464,ENSG00000075043,ENSG00000078668,ENSG00000080815,ENSG00000083454,ENSG00000088836,ENSG00000089041,ENSG00000096433,ENSG00000103335,ENSG00000107147,ENSG00000110218,ENSG00000110955,ENSG00000114757,ENSG00000119782,ENSG00000135750,ENSG00000136295,ENSG00000137216,ENSG00000138622,ENSG00000145451,ENSG00000149403,ENSG00000150201,ENSG00000150995…
GO:MF	microtubule binding	GO:0008017	1.99e-17	16.7021	273	4294	68	60605	ENSG00000007168,ENSG00000010244,ENSG00000066629,ENSG00000068796,ENSG00000071054,ENSG00000076382,ENSG00000080561,ENSG00000084731,ENSG00000087470,ENSG00000088325,ENSG00000092036,ENSG00000101871,ENSG00000111554,ENSG00000115295,ENSG00000117724,ENSG00000121621,ENSG00000125746,ENSG00000127603,ENSG00000128159,ENSG00000134982,ENSG00000136861,ENSG00000137497,ENSG00000137822,ENSG00000139116,ENSG00000145335…
GO:MF	ubiquitin protein ligase activity	GO:0061630	3.34e-15	14.4757	306	4294	69	60605	ENSG00000001629,ENSG00000012963,ENSG00000023445,ENSG00000036257,ENSG00000049759,ENSG00000056972,ENSG00000065802,ENSG00000071794,ENSG00000072401,ENSG00000072609,ENSG00000100628,ENSG00000105428,ENSG00000108375,ENSG00000108395,ENSG00000109332,ENSG00000109654,ENSG00000113269,ENSG00000114423,ENSG00000115392,ENSG00000116661,ENSG00000119401,ENSG00000123124,ENSG00000124226,ENSG00000127870,ENSG00000128829…
GO:MF	ubiquitin-like protein ligase activity	GO:0061659	4.22e-16	15.3744	317	4294	72	60605	ENSG00000001629,ENSG00000012963,ENSG00000023445,ENSG00000036257,ENSG00000049759,ENSG00000056972,ENSG00000065802,ENSG00000071794,ENSG00000072401,ENSG00000072609,ENSG00000100628,ENSG00000105428,ENSG00000108375,ENSG00000108395,ENSG00000109332,ENSG00000109654,ENSG00000113269,ENSG00000114423,ENSG00000115392,ENSG00000116661,ENSG00000119401,ENSG00000123124,ENSG00000124226,ENSG00000127870,ENSG00000128829…
GO:MF	GTPase binding	GO:0051020	1.28e-18	17.8942	295	4294	73	60605	ENSG00000003393,ENSG00000008086,ENSG00000055163,ENSG00000060138,ENSG00000061676,ENSG00000065243,ENSG00000070367,ENSG00000073921,ENSG00000080824,ENSG00000085978,ENSG00000086200,ENSG00000087470,ENSG00000099331,ENSG00000100099,ENSG00000100106,ENSG00000100815,ENSG00000101098,ENSG00000103365,ENSG00000105186,ENSG00000105974,ENSG00000108424,ENSG00000111664,ENSG00000114346,ENSG00000114757,ENSG00000114993…
GO:MF	phosphatidylinositol binding	GO:0035091	4.21e-24	23.3754	256	4294	75	60605	ENSG00000002919,ENSG00000010671,ENSG00000015413,ENSG00000033327,ENSG00000047365,ENSG00000048471,ENSG00000052126,ENSG00000064652,ENSG00000066739,ENSG00000070540,ENSG00000072121,ENSG00000073921,ENSG00000075651,ENSG00000085449,ENSG00000089006,ENSG00000096433,ENSG00000102189,ENSG00000105928,ENSG00000106086,ENSG00000110025,ENSG00000110046,ENSG00000110697,ENSG00000113163,ENSG00000115234,ENSG00000115687…
GO:MF	channel activity	GO:0015267	7.8e-08	7.10789	483	4294	75	60605	ENSG00000007314,ENSG00000067191,ENSG00000072182,ENSG00000073464,ENSG00000075043,ENSG00000078668,ENSG00000080815,ENSG00000083454,ENSG00000086159,ENSG00000087088,ENSG00000088836,ENSG00000089041,ENSG00000096433,ENSG00000103335,ENSG00000107147,ENSG00000110108,ENSG00000110218,ENSG00000110955,ENSG00000114757,ENSG00000119782,ENSG00000135750,ENSG00000136295,ENSG00000137216,ENSG00000138622,ENSG00000145451…
GO:MF	passive transmembrane transporter activity	GO:0022803	7.8e-08	7.10789	483	4294	75	60605	ENSG00000007314,ENSG00000067191,ENSG00000072182,ENSG00000073464,ENSG00000075043,ENSG00000078668,ENSG00000080815,ENSG00000083454,ENSG00000086159,ENSG00000087088,ENSG00000088836,ENSG00000089041,ENSG00000096433,ENSG00000103335,ENSG00000107147,ENSG00000110108,ENSG00000110218,ENSG00000110955,ENSG00000114757,ENSG00000119782,ENSG00000135750,ENSG00000136295,ENSG00000137216,ENSG00000138622,ENSG00000145451…
GO:MF	protein-macromolecule adaptor activity	GO:0030674	5.44e-23	22.2647	272	4294	76	60605	ENSG00000004939,ENSG00000008735,ENSG00000033327,ENSG00000054654,ENSG00000070814,ENSG00000071051,ENSG00000082397,ENSG00000099365,ENSG00000099940,ENSG00000100065,ENSG00000100225,ENSG00000100568,ENSG00000103126,ENSG00000103496,ENSG00000104884,ENSG00000105971,ENSG00000105974,ENSG00000106089,ENSG00000109062,ENSG00000111897,ENSG00000113522,ENSG00000113558,ENSG00000115648,ENSG00000117362,ENSG00000118194…
GO:MF	peptide binding	GO:0042277	1.25e-19	18.9043	312	4294	77	60605	ENSG00000008394,ENSG00000008735,ENSG00000011132,ENSG00000019169,ENSG00000073921,ENSG00000078596,ENSG00000106018,ENSG00000108424,ENSG00000113108,ENSG00000113389,ENSG00000113593,ENSG00000114200,ENSG00000114757,ENSG00000114857,ENSG00000115170,ENSG00000116661,ENSG00000120885,ENSG00000121691,ENSG00000123213,ENSG00000126895,ENSG00000130203,ENSG00000134900,ENSG00000137462,ENSG00000137642,ENSG00000148334…
GO:MF	phosphoric ester hydrolase activity	GO:0042578	3.95e-16	15.4029	377	4294	80	60605	ENSG00000040933,ENSG00000063601,ENSG00000067113,ENSG00000073417,ENSG00000075651,ENSG00000079335,ENSG00000087053,ENSG00000100823,ENSG00000101333,ENSG00000108389,ENSG00000109452,ENSG00000110536,ENSG00000113575,ENSG00000120915,ENSG00000123360,ENSG00000124181,ENSG00000127329,ENSG00000132323,ENSG00000132376,ENSG00000132670,ENSG00000133878,ENSG00000134324,ENSG00000134575,ENSG00000135587,ENSG00000136960…
GO:MF	GTPase activity	GO:0003924	3.43e-24	23.4642	300	4294	82	60605	ENSG00000041353,ENSG00000041802,ENSG00000069966,ENSG00000084733,ENSG00000085760,ENSG00000087460,ENSG00000087470,ENSG00000103710,ENSG00000105793,ENSG00000111664,ENSG00000113595,ENSG00000115963,ENSG00000117226,ENSG00000117228,ENSG00000117280,ENSG00000118508,ENSG00000119787,ENSG00000120805,ENSG00000123892,ENSG00000124659,ENSG00000126858,ENSG00000127314,ENSG00000128045,ENSG00000132341,ENSG00000137285…
GO:MF	transcription coactivator activity	GO:0003713	1.8e-28	27.7453	282	4294	85	60605	ENSG00000008382,ENSG00000012048,ENSG00000057935,ENSG00000070476,ENSG00000072110,ENSG00000073584,ENSG00000073614,ENSG00000080503,ENSG00000080561,ENSG00000084676,ENSG00000096717,ENSG00000100603,ENSG00000100815,ENSG00000100823,ENSG00000103671,ENSG00000108395,ENSG00000109854,ENSG00000110801,ENSG00000112983,ENSG00000113645,ENSG00000115816,ENSG00000119401,ENSG00000119760,ENSG00000124151,ENSG00000131470…
GO:MF	receptor ligand activity	GO:0048018	2.24e-12	11.6503	495	4294	87	60605	ENSG00000025708,ENSG00000029725,ENSG00000030582,ENSG00000087494,ENSG00000101144,ENSG00000104432,ENSG00000104826,ENSG00000105697,ENSG00000112715,ENSG00000112761,ENSG00000112902,ENSG00000113739,ENSG00000117560,ENSG00000119699,ENSG00000120211,ENSG00000120937,ENSG00000121858,ENSG00000124391,ENSG00000124479,ENSG00000125538,ENSG00000125735,ENSG00000128564,ENSG00000137077,ENSG00000139574,ENSG00000140932…
GO:MF	DNA-binding transcription activator activity, RNA polymerase II-specific	GO:0001228	9.99e-16	15.0002	446	4294	88	60605	ENSG00000005102,ENSG00000007372,ENSG00000060566,ENSG00000064490,ENSG00000067082,ENSG00000072310,ENSG00000078900,ENSG00000085276,ENSG00000090447,ENSG00000090612,ENSG00000101096,ENSG00000105497,ENSG00000106004,ENSG00000109320,ENSG00000112242,ENSG00000113580,ENSG00000114126,ENSG00000118260,ENSG00000118263,ENSG00000118689,ENSG00000122592,ENSG00000122859,ENSG00000123268,ENSG00000124813,ENSG00000125347…
GO:MF	DNA-binding transcription activator activity	GO:0001216	2.41e-15	14.6182	452	4294	88	60605	ENSG00000005102,ENSG00000007372,ENSG00000060566,ENSG00000064490,ENSG00000067082,ENSG00000072310,ENSG00000078900,ENSG00000085276,ENSG00000090447,ENSG00000090612,ENSG00000101096,ENSG00000105497,ENSG00000106004,ENSG00000109320,ENSG00000112242,ENSG00000113580,ENSG00000114126,ENSG00000118260,ENSG00000118263,ENSG00000118689,ENSG00000122592,ENSG00000122859,ENSG00000123268,ENSG00000124813,ENSG00000125347…
GO:MF	GTPase activator activity	GO:0005096	1.32e-15	14.8783	456	4294	89	60605	ENSG00000003393,ENSG00000029725,ENSG00000031081,ENSG00000047365,ENSG00000066248,ENSG00000066777,ENSG00000066933,ENSG00000069966,ENSG00000071205,ENSG00000076344,ENSG00000087470,ENSG00000088387,ENSG00000091844,ENSG00000099331,ENSG00000100099,ENSG00000101310,ENSG00000103657,ENSG00000105186,ENSG00000107263,ENSG00000109436,ENSG00000111361,ENSG00000114346,ENSG00000114942,ENSG00000115211,ENSG00000115839…
GO:MF	ubiquitin protein ligase binding	GO:0031625	2.71e-30	29.5677	298	4294	90	60605	ENSG00000007372,ENSG00000010256,ENSG00000012048,ENSG00000036257,ENSG00000046774,ENSG00000050130,ENSG00000056558,ENSG00000061938,ENSG00000071794,ENSG00000072401,ENSG00000078967,ENSG00000079246,ENSG00000080824,ENSG00000082458,ENSG00000087095,ENSG00000087470,ENSG00000100106,ENSG00000100225,ENSG00000101017,ENSG00000101294,ENSG00000101871,ENSG00000103126,ENSG00000107262,ENSG00000107566,ENSG00000108395…
GO:MF	molecular adaptor activity	GO:0060090	1.91e-25	24.7184	341	4294	90	60605	ENSG00000004939,ENSG00000008735,ENSG00000033327,ENSG00000054654,ENSG00000070814,ENSG00000071051,ENSG00000082397,ENSG00000099365,ENSG00000099940,ENSG00000100065,ENSG00000100225,ENSG00000100568,ENSG00000100726,ENSG00000103126,ENSG00000103496,ENSG00000104884,ENSG00000105971,ENSG00000105974,ENSG00000106089,ENSG00000106554,ENSG00000109062,ENSG00000111897,ENSG00000113522,ENSG00000113558,ENSG00000113645…
GO:MF	signaling receptor activator activity	GO:0030546	2.18e-13	12.6616	502	4294	90	60605	ENSG00000025708,ENSG00000029725,ENSG00000030582,ENSG00000087494,ENSG00000101144,ENSG00000104432,ENSG00000104826,ENSG00000105697,ENSG00000112715,ENSG00000112761,ENSG00000112902,ENSG00000113739,ENSG00000117560,ENSG00000119699,ENSG00000120211,ENSG00000120937,ENSG00000121858,ENSG00000124391,ENSG00000124479,ENSG00000125538,ENSG00000125735,ENSG00000128564,ENSG00000137077,ENSG00000139574,ENSG00000140932…
GO:MF	mRNA binding	GO:0003729	8e-11	10.097	553	4294	90	60605	ENSG00000047410,ENSG00000060138,ENSG00000068784,ENSG00000074356,ENSG00000075151,ENSG00000092199,ENSG00000099622,ENSG00000100296,ENSG00000100353,ENSG00000100650,ENSG00000103067,ENSG00000107105,ENSG00000107164,ENSG00000107581,ENSG00000108561,ENSG00000108848,ENSG00000111605,ENSG00000113742,ENSG00000114416,ENSG00000114503,ENSG00000115053,ENSG00000115128,ENSG00000115524,ENSG00000115677,ENSG00000116001…
GO:MF	amide binding	GO:0033218	4.74e-23	22.3246	387	4294	93	60605	ENSG00000008394,ENSG00000008735,ENSG00000011132,ENSG00000019169,ENSG00000073921,ENSG00000078596,ENSG00000084754,ENSG00000106018,ENSG00000106086,ENSG00000108424,ENSG00000113108,ENSG00000113163,ENSG00000113389,ENSG00000113593,ENSG00000114200,ENSG00000114757,ENSG00000114857,ENSG00000115170,ENSG00000116095,ENSG00000116661,ENSG00000119711,ENSG00000119782,ENSG00000120137,ENSG00000120885,ENSG00000121691…
GO:MF	cadherin binding	GO:0045296	4.09e-29	28.3884	333	4294	94	60605	ENSG00000020922,ENSG00000044115,ENSG00000050405,ENSG00000065243,ENSG00000067057,ENSG00000067248,ENSG00000072518,ENSG00000073921,ENSG00000077549,ENSG00000080815,ENSG00000082153,ENSG00000084733,ENSG00000088387,ENSG00000089006,ENSG00000089154,ENSG00000090273,ENSG00000091409,ENSG00000100266,ENSG00000100591,ENSG00000108829,ENSG00000110841,ENSG00000111057,ENSG00000113282,ENSG00000115170,ENSG00000115310…
GO:MF	GTP binding	GO:0005525	3.15e-24	23.501	381	4294	94	60605	ENSG00000041353,ENSG00000041802,ENSG00000054392,ENSG00000084733,ENSG00000085760,ENSG00000087460,ENSG00000087470,ENSG00000094841,ENSG00000100220,ENSG00000100889,ENSG00000103710,ENSG00000104450,ENSG00000105793,ENSG00000113595,ENSG00000114993,ENSG00000115963,ENSG00000117226,ENSG00000117228,ENSG00000117280,ENSG00000118508,ENSG00000119718,ENSG00000119787,ENSG00000120805,ENSG00000123892,ENSG00000126858…
GO:MF	protein heterodimerization activity	GO:0046982	5.03e-27	26.2987	359	4294	95	60605	ENSG00000007168,ENSG00000030110,ENSG00000060566,ENSG00000069956,ENSG00000070814,ENSG00000075142,ENSG00000077044,ENSG00000077097,ENSG00000086548,ENSG00000087088,ENSG00000100225,ENSG00000105971,ENSG00000105974,ENSG00000113575,ENSG00000113648,ENSG00000114416,ENSG00000115163,ENSG00000115350,ENSG00000116717,ENSG00000119760,ENSG00000123268,ENSG00000126804,ENSG00000127946,ENSG00000128245,ENSG00000132341…
GO:MF	ubiquitin-like protein ligase binding	GO:0044389	3.49e-34	33.4566	316	4294	98	60605	ENSG00000007372,ENSG00000010256,ENSG00000012048,ENSG00000036257,ENSG00000046774,ENSG00000050130,ENSG00000056558,ENSG00000061938,ENSG00000071794,ENSG00000072401,ENSG00000078967,ENSG00000079246,ENSG00000080824,ENSG00000082458,ENSG00000087095,ENSG00000087470,ENSG00000100106,ENSG00000100225,ENSG00000101017,ENSG00000101294,ENSG00000101871,ENSG00000103126,ENSG00000103671,ENSG00000107262,ENSG00000107566…
GO:MF	GTPase regulator activity	GO:0030695	1.73e-18	17.7627	484	4294	98	60605	ENSG00000003393,ENSG00000029725,ENSG00000031081,ENSG00000047365,ENSG00000061938,ENSG00000066248,ENSG00000066777,ENSG00000066933,ENSG00000069966,ENSG00000071205,ENSG00000076344,ENSG00000087470,ENSG00000088387,ENSG00000091844,ENSG00000099331,ENSG00000100099,ENSG00000101310,ENSG00000103657,ENSG00000105186,ENSG00000107263,ENSG00000109436,ENSG00000111361,ENSG00000114346,ENSG00000114942,ENSG00000114993…
GO:MF	tubulin binding	GO:0015631	1.6e-27	26.7957	381	4294	99	60605	ENSG00000007168,ENSG00000010244,ENSG00000012048,ENSG00000046651,ENSG00000047410,ENSG00000066629,ENSG00000068796,ENSG00000071054,ENSG00000076382,ENSG00000080561,ENSG00000084731,ENSG00000087470,ENSG00000088325,ENSG00000092036,ENSG00000096093,ENSG00000100304,ENSG00000101871,ENSG00000104435,ENSG00000105185,ENSG00000111554,ENSG00000115295,ENSG00000117724,ENSG00000119685,ENSG00000121621,ENSG00000122970…
GO:MF	guanyl nucleotide binding	GO:0019001	1.62e-25	24.7899	402	4294	99	60605	ENSG00000041353,ENSG00000041802,ENSG00000054392,ENSG00000084733,ENSG00000085760,ENSG00000087460,ENSG00000087470,ENSG00000094841,ENSG00000100220,ENSG00000100889,ENSG00000103710,ENSG00000104450,ENSG00000105793,ENSG00000113595,ENSG00000114993,ENSG00000115963,ENSG00000117226,ENSG00000117228,ENSG00000117280,ENSG00000118508,ENSG00000119718,ENSG00000119787,ENSG00000120805,ENSG00000123892,ENSG00000126858…
GO:MF	guanyl ribonucleotide binding	GO:0032561	1.62e-25	24.7899	402	4294	99	60605	ENSG00000041353,ENSG00000041802,ENSG00000054392,ENSG00000084733,ENSG00000085760,ENSG00000087460,ENSG00000087470,ENSG00000094841,ENSG00000100220,ENSG00000100889,ENSG00000103710,ENSG00000104450,ENSG00000105793,ENSG00000113595,ENSG00000114993,ENSG00000115963,ENSG00000117226,ENSG00000117228,ENSG00000117280,ENSG00000118508,ENSG00000119718,ENSG00000119787,ENSG00000120805,ENSG00000123892,ENSG00000126858…
GO:MF	catalytic activity, acting on DNA	GO:0140097	3.93e-38	37.4057	299	4294	100	60605	ENSG00000004700,ENSG00000005156,ENSG00000020922,ENSG00000039123,ENSG00000047188,ENSG00000062822,ENSG00000067248,ENSG00000067596,ENSG00000071794,ENSG00000073050,ENSG00000076248,ENSG00000077097,ENSG00000079246,ENSG00000079785,ENSG00000080503,ENSG00000095002,ENSG00000100823,ENSG00000101452,ENSG00000101751,ENSG00000101868,ENSG00000102038,ENSG00000104884,ENSG00000107290,ENSG00000107625,ENSG00000108406…
GO:MF	endopeptidase activity	GO:0004175	1.52e-22	21.8171	444	4294	100	60605	ENSG00000003402,ENSG00000008277,ENSG00000049192,ENSG00000080815,ENSG00000090686,ENSG00000096088,ENSG00000100600,ENSG00000101294,ENSG00000101557,ENSG00000103490,ENSG00000105141,ENSG00000108578,ENSG00000115464,ENSG00000117525,ENSG00000122861,ENSG00000123213,ENSG00000124486,ENSG00000125703,ENSG00000127241,ENSG00000134900,ENSG00000135093,ENSG00000135476,ENSG00000137747,ENSG00000137752,ENSG00000137757…
GO:MF	inorganic cation transmembrane transporter activity	GO:0022890	4.87e-13	12.3122	596	4294	100	60605	ENSG00000001461,ENSG00000007314,ENSG00000017260,ENSG00000036565,ENSG00000064270,ENSG00000067191,ENSG00000072182,ENSG00000073464,ENSG00000075043,ENSG00000080815,ENSG00000083454,ENSG00000088836,ENSG00000089041,ENSG00000096433,ENSG00000100554,ENSG00000103335,ENSG00000107147,ENSG00000110218,ENSG00000110719,ENSG00000110955,ENSG00000111371,ENSG00000112473,ENSG00000113073,ENSG00000114757,ENSG00000115194…
GO:MF	protein threonine kinase activity	GO:0106311	5.09e-31	30.2936	361	4294	101	60605	ENSG00000008086,ENSG00000010219,ENSG00000011566,ENSG00000013441,ENSG00000028116,ENSG00000050748,ENSG00000055332,ENSG00000061938,ENSG00000065243,ENSG00000065675,ENSG00000065883,ENSG00000067606,ENSG00000069956,ENSG00000071054,ENSG00000072133,ENSG00000072518,ENSG00000072786,ENSG00000073331,ENSG00000083290,ENSG00000085511,ENSG00000086232,ENSG00000087095,ENSG00000089022,ENSG00000100749,ENSG00000101782…
GO:MF	protein serine kinase activity	GO:0106310	5.09e-31	30.2936	361	4294	101	60605	ENSG00000008086,ENSG00000010219,ENSG00000011566,ENSG00000013441,ENSG00000028116,ENSG00000050748,ENSG00000055332,ENSG00000061938,ENSG00000065243,ENSG00000065675,ENSG00000065883,ENSG00000067606,ENSG00000069956,ENSG00000071054,ENSG00000072133,ENSG00000072518,ENSG00000072786,ENSG00000073331,ENSG00000083290,ENSG00000085511,ENSG00000086232,ENSG00000087095,ENSG00000089022,ENSG00000100749,ENSG00000101782…
GO:MF	enzyme inhibitor activity	GO:0004857	1.5e-28	27.8231	391	4294	102	60605	ENSG00000003436,ENSG00000011132,ENSG00000015413,ENSG00000023445,ENSG00000052795,ENSG00000055955,ENSG00000061938,ENSG00000084234,ENSG00000088992,ENSG00000101435,ENSG00000101443,ENSG00000101557,ENSG00000105176,ENSG00000106211,ENSG00000106366,ENSG00000113648,ENSG00000114270,ENSG00000114993,ENSG00000115760,ENSG00000122711,ENSG00000124570,ENSG00000125730,ENSG00000125735,ENSG00000126432,ENSG00000128513…
GO:MF	nucleoside-triphosphatase regulator activity	GO:0060589	6.97e-19	18.1571	526	4294	104	60605	ENSG00000003393,ENSG00000029725,ENSG00000031081,ENSG00000047365,ENSG00000052795,ENSG00000061938,ENSG00000066248,ENSG00000066777,ENSG00000066933,ENSG00000069966,ENSG00000071205,ENSG00000076344,ENSG00000087470,ENSG00000088387,ENSG00000091844,ENSG00000099331,ENSG00000100099,ENSG00000100209,ENSG00000100591,ENSG00000101310,ENSG00000103657,ENSG00000105186,ENSG00000107262,ENSG00000107263,ENSG00000109436…
GO:MF	cation transmembrane transporter activity	GO:0008324	6.18e-13	12.2089	643	4294	105	60605	ENSG00000001461,ENSG00000007314,ENSG00000017260,ENSG00000036565,ENSG00000064270,ENSG00000067191,ENSG00000072182,ENSG00000073464,ENSG00000075043,ENSG00000080815,ENSG00000083454,ENSG00000088836,ENSG00000089041,ENSG00000096433,ENSG00000100554,ENSG00000103335,ENSG00000107147,ENSG00000110218,ENSG00000110719,ENSG00000110955,ENSG00000111371,ENSG00000112473,ENSG00000113073,ENSG00000114757,ENSG00000115194…
GO:MF	actin binding	GO:0003779	1.21e-27	26.9185	449	4294	109	60605	ENSG00000044115,ENSG00000050405,ENSG00000054654,ENSG00000065534,ENSG00000066933,ENSG00000071051,ENSG00000071127,ENSG00000072110,ENSG00000076321,ENSG00000077549,ENSG00000079308,ENSG00000079819,ENSG00000082397,ENSG00000099204,ENSG00000099331,ENSG00000100106,ENSG00000101311,ENSG00000102024,ENSG00000102271,ENSG00000106526,ENSG00000109063,ENSG00000109466,ENSG00000110218,ENSG00000115091,ENSG00000115648…
GO:MF	nucleoside-triphosphatase activity	GO:0017111	1.17e-30	29.9326	424	4294	110	60605	ENSG00000041353,ENSG00000041802,ENSG00000062725,ENSG00000066933,ENSG00000067248,ENSG00000068796,ENSG00000069966,ENSG00000084731,ENSG00000084733,ENSG00000085760,ENSG00000087460,ENSG00000087470,ENSG00000099331,ENSG00000103710,ENSG00000105793,ENSG00000109063,ENSG00000111664,ENSG00000113595,ENSG00000115963,ENSG00000117226,ENSG00000117228,ENSG00000117280,ENSG00000118508,ENSG00000119787,ENSG00000120805…
GO:MF	ubiquitin-protein transferase activity	GO:0004842	1.38e-29	28.8612	435	4294	110	60605	ENSG00000001629,ENSG00000005812,ENSG00000012048,ENSG00000012963,ENSG00000023445,ENSG00000036257,ENSG00000049167,ENSG00000049759,ENSG00000056972,ENSG00000065802,ENSG00000071794,ENSG00000072401,ENSG00000072609,ENSG00000076321,ENSG00000078967,ENSG00000087448,ENSG00000100225,ENSG00000100628,ENSG00000103657,ENSG00000105428,ENSG00000108375,ENSG00000108395,ENSG00000109332,ENSG00000109654,ENSG00000110429…
GO:MF	G protein-coupled receptor activity	GO:0004930	1.07e-09	8.97013	838	4294	117	60605	ENSG00000060491,ENSG00000064547,ENSG00000102076,ENSG00000106018,ENSG00000113262,ENSG00000113389,ENSG00000116014,ENSG00000118402,ENSG00000121797,ENSG00000125910,ENSG00000126266,ENSG00000126895,ENSG00000128271,ENSG00000132376,ENSG00000134817,ENSG00000138271,ENSG00000143147,ENSG00000146385,ENSG00000147955,ENSG00000153292,ENSG00000155269,ENSG00000164850,ENSG00000165370,ENSG00000167191,ENSG00000168124…
GO:MF	catalytic activity, acting on RNA	GO:0140098	1.01e-39	38.9969	394	4294	118	60605	ENSG00000006744,ENSG00000026297,ENSG00000031698,ENSG00000039123,ENSG00000047188,ENSG00000058600,ENSG00000059588,ENSG00000065427,ENSG00000067248,ENSG00000067596,ENSG00000067704,ENSG00000068654,ENSG00000076043,ENSG00000079785,ENSG00000083223,ENSG00000088930,ENSG00000090861,ENSG00000100220,ENSG00000100823,ENSG00000100890,ENSG00000100982,ENSG00000101452,ENSG00000104907,ENSG00000107625,ENSG00000108406…
GO:MF	ubiquitin-like protein transferase activity	GO:0019787	1.13e-32	31.9479	458	4294	118	60605	ENSG00000001629,ENSG00000005812,ENSG00000012048,ENSG00000012963,ENSG00000023445,ENSG00000036257,ENSG00000049167,ENSG00000049759,ENSG00000056972,ENSG00000065802,ENSG00000071794,ENSG00000072401,ENSG00000072609,ENSG00000076321,ENSG00000078967,ENSG00000087448,ENSG00000100225,ENSG00000100628,ENSG00000103657,ENSG00000105428,ENSG00000108375,ENSG00000108395,ENSG00000109332,ENSG00000109654,ENSG00000110429…
GO:MF	pyrophosphatase activity	GO:0016462	4.76e-31	30.3221	482	4294	119	60605	ENSG00000041353,ENSG00000041802,ENSG00000062725,ENSG00000066933,ENSG00000067113,ENSG00000067248,ENSG00000068796,ENSG00000069966,ENSG00000084731,ENSG00000084733,ENSG00000085760,ENSG00000087460,ENSG00000087470,ENSG00000099331,ENSG00000103710,ENSG00000105793,ENSG00000109063,ENSG00000110063,ENSG00000111664,ENSG00000113595,ENSG00000115963,ENSG00000117226,ENSG00000117228,ENSG00000117280,ENSG00000118508…
GO:MF	inorganic molecular entity transmembrane transporter activity	GO:0015318	3.42e-15	14.4658	721	4294	119	60605	ENSG00000001461,ENSG00000004939,ENSG00000007314,ENSG00000017260,ENSG00000036565,ENSG00000064270,ENSG00000067191,ENSG00000072182,ENSG00000073464,ENSG00000075043,ENSG00000078668,ENSG00000080815,ENSG00000083454,ENSG00000086159,ENSG00000088836,ENSG00000089041,ENSG00000096433,ENSG00000100554,ENSG00000103335,ENSG00000107147,ENSG00000108528,ENSG00000110218,ENSG00000110719,ENSG00000110955,ENSG00000111371…
GO:MF	phospholipid binding	GO:0005543	1.23e-34	33.9095	452	4294	120	60605	ENSG00000002919,ENSG00000010671,ENSG00000015413,ENSG00000023171,ENSG00000033327,ENSG00000047365,ENSG00000048471,ENSG00000052126,ENSG00000064652,ENSG00000066739,ENSG00000070540,ENSG00000072121,ENSG00000073921,ENSG00000075651,ENSG00000085449,ENSG00000088833,ENSG00000089006,ENSG00000096433,ENSG00000100003,ENSG00000100266,ENSG00000102189,ENSG00000105499,ENSG00000105928,ENSG00000106086,ENSG00000109511…
GO:MF	protein serine/threonine kinase activity	GO:0004674	8.04e-37	36.0945	438	4294	121	60605	ENSG00000008086,ENSG00000010219,ENSG00000011566,ENSG00000013441,ENSG00000028116,ENSG00000044446,ENSG00000050748,ENSG00000055332,ENSG00000061938,ENSG00000065243,ENSG00000065534,ENSG00000065675,ENSG00000065883,ENSG00000067177,ENSG00000067606,ENSG00000069956,ENSG00000071054,ENSG00000072133,ENSG00000072518,ENSG00000072786,ENSG00000073331,ENSG00000083290,ENSG00000085511,ENSG00000086232,ENSG00000087095…
GO:MF	hydrolase activity, acting on acid anhydrides, in phosphorus-containing anhydrides	GO:0016818	1.27e-32	31.8949	493	4294	123	60605	ENSG00000041353,ENSG00000041802,ENSG00000062725,ENSG00000066933,ENSG00000067113,ENSG00000067248,ENSG00000068796,ENSG00000069966,ENSG00000071794,ENSG00000084731,ENSG00000084733,ENSG00000085760,ENSG00000087460,ENSG00000087470,ENSG00000099331,ENSG00000102038,ENSG00000103710,ENSG00000104884,ENSG00000105793,ENSG00000109063,ENSG00000110063,ENSG00000111664,ENSG00000113595,ENSG00000115963,ENSG00000117226…
GO:MF	hydrolase activity, acting on acid anhydrides	GO:0016817	3.51e-33	32.4543	494	4294	124	60605	ENSG00000041353,ENSG00000041802,ENSG00000062725,ENSG00000066933,ENSG00000067113,ENSG00000067248,ENSG00000068796,ENSG00000069966,ENSG00000071794,ENSG00000084731,ENSG00000084733,ENSG00000085760,ENSG00000087460,ENSG00000087470,ENSG00000099331,ENSG00000102038,ENSG00000103710,ENSG00000104884,ENSG00000105793,ENSG00000109063,ENSG00000110063,ENSG00000111664,ENSG00000113595,ENSG00000115963,ENSG00000117226…
GO:MF	transcription coregulator activity	GO:0003712	2.09e-38	37.6802	509	4294	134	60605	ENSG00000008311,ENSG00000008382,ENSG00000012048,ENSG00000015171,ENSG00000048649,ENSG00000057935,ENSG00000070476,ENSG00000072110,ENSG00000073584,ENSG00000073614,ENSG00000079785,ENSG00000080503,ENSG00000080561,ENSG00000084676,ENSG00000096717,ENSG00000100603,ENSG00000100815,ENSG00000100823,ENSG00000101040,ENSG00000103671,ENSG00000105176,ENSG00000108395,ENSG00000108561,ENSG00000109854,ENSG00000110801…
GO:MF	transcription factor binding	GO:0008134	1.66e-36	35.779	556	4294	138	60605	ENSG00000007372,ENSG00000012817,ENSG00000050748,ENSG00000067066,ENSG00000070540,ENSG00000073584,ENSG00000078900,ENSG00000084676,ENSG00000086712,ENSG00000087095,ENSG00000087191,ENSG00000096717,ENSG00000100603,ENSG00000100823,ENSG00000101096,ENSG00000102038,ENSG00000102974,ENSG00000103671,ENSG00000104973,ENSG00000106211,ENSG00000108465,ENSG00000108561,ENSG00000108840,ENSG00000109320,ENSG00000110801…
GO:MF	ion transmembrane transporter activity	GO:0015075	2.93e-18	17.5338	845	4294	140	60605	ENSG00000001461,ENSG00000004939,ENSG00000007314,ENSG00000017260,ENSG00000036565,ENSG00000064270,ENSG00000067191,ENSG00000072182,ENSG00000073464,ENSG00000075043,ENSG00000078668,ENSG00000080815,ENSG00000083454,ENSG00000086159,ENSG00000088836,ENSG00000089041,ENSG00000091664,ENSG00000096433,ENSG00000100075,ENSG00000100554,ENSG00000103335,ENSG00000107147,ENSG00000108528,ENSG00000109062,ENSG00000110108…
GO:MF	cell adhesion molecule binding	GO:0050839	5.28e-41	40.2778	544	4294	143	60605	ENSG00000008277,ENSG00000020922,ENSG00000021645,ENSG00000044115,ENSG00000046604,ENSG00000050405,ENSG00000053747,ENSG00000065243,ENSG00000067057,ENSG00000067248,ENSG00000072110,ENSG00000072518,ENSG00000073921,ENSG00000077549,ENSG00000080815,ENSG00000082153,ENSG00000084733,ENSG00000088387,ENSG00000089006,ENSG00000089154,ENSG00000090273,ENSG00000091409,ENSG00000091972,ENSG00000099834,ENSG00000100266…
GO:MF	ATPase	GO:0016887	4.21e-40	39.3757	553	4294	143	60605	ENSG00000004700,ENSG00000004939,ENSG00000017260,ENSG00000020922,ENSG00000033050,ENSG00000039123,ENSG00000047188,ENSG00000054793,ENSG00000064270,ENSG00000064933,ENSG00000067248,ENSG00000067596,ENSG00000068796,ENSG00000071794,ENSG00000073969,ENSG00000074582,ENSG00000077097,ENSG00000079246,ENSG00000079785,ENSG00000080503,ENSG00000080824,ENSG00000084731,ENSG00000087191,ENSG00000095002,ENSG00000099331…
GO:MF	chromatin binding	GO:0003682	3.55e-38	37.4493	573	4294	143	60605	ENSG00000005102,ENSG00000006712,ENSG00000007372,ENSG00000047410,ENSG00000057935,ENSG00000062822,ENSG00000064932,ENSG00000068654,ENSG00000072310,ENSG00000073584,ENSG00000074266,ENSG00000077097,ENSG00000079785,ENSG00000080503,ENSG00000084676,ENSG00000092199,ENSG00000095002,ENSG00000095787,ENSG00000096717,ENSG00000100749,ENSG00000100823,ENSG00000101096,ENSG00000101457,ENSG00000101868,ENSG00000101972…
GO:MF	calcium ion binding	GO:0005509	1.76e-26	25.7544	723	4294	143	60605	ENSG00000017260,ENSG00000046604,ENSG00000049449,ENSG00000065357,ENSG00000066629,ENSG00000072110,ENSG00000075142,ENSG00000078808,ENSG00000079689,ENSG00000088298,ENSG00000088992,ENSG00000091622,ENSG00000096093,ENSG00000096433,ENSG00000099834,ENSG00000101004,ENSG00000101333,ENSG00000102024,ENSG00000103319,ENSG00000105499,ENSG00000106868,ENSG00000109436,ENSG00000109511,ENSG00000110697,ENSG00000111670…
GO:MF	protein kinase activity	GO:0004672	2.33e-38	37.6328	585	4294	145	60605	ENSG00000004799,ENSG00000008086,ENSG00000010219,ENSG00000010671,ENSG00000011566,ENSG00000013441,ENSG00000028116,ENSG00000044446,ENSG00000050748,ENSG00000055332,ENSG00000061938,ENSG00000065243,ENSG00000065534,ENSG00000065675,ENSG00000065883,ENSG00000066468,ENSG00000067177,ENSG00000067606,ENSG00000069956,ENSG00000070886,ENSG00000071054,ENSG00000072133,ENSG00000072518,ENSG00000072786,ENSG00000073331…
GO:MF	peptidase activity	GO:0008233	6.68e-38	37.1753	647	4294	153	60605	ENSG00000003402,ENSG00000008277,ENSG00000008382,ENSG00000015413,ENSG00000038002,ENSG00000049192,ENSG00000070010,ENSG00000072274,ENSG00000080815,ENSG00000083799,ENSG00000090686,ENSG00000096088,ENSG00000100600,ENSG00000101294,ENSG00000101557,ENSG00000103490,ENSG00000103642,ENSG00000104324,ENSG00000105141,ENSG00000108578,ENSG00000109775,ENSG00000111142,ENSG00000115233,ENSG00000115464,ENSG00000117525…
GO:MF	enzyme activator activity	GO:0008047	5.97e-32	31.2244	730	4294	154	60605	ENSG00000003393,ENSG00000003402,ENSG00000010671,ENSG00000029725,ENSG00000031081,ENSG00000035681,ENSG00000047365,ENSG00000066248,ENSG00000066777,ENSG00000066933,ENSG00000068878,ENSG00000069966,ENSG00000071205,ENSG00000072518,ENSG00000076344,ENSG00000079246,ENSG00000087460,ENSG00000087470,ENSG00000088325,ENSG00000088387,ENSG00000091844,ENSG00000092010,ENSG00000099331,ENSG00000100099,ENSG00000100209…
GO:MF	structural molecule activity	GO:0005198	1.74e-39	38.7593	701	4294	163	60605	ENSG00000008735,ENSG00000013297,ENSG00000015479,ENSG00000030066,ENSG00000041982,ENSG00000044115,ENSG00000047410,ENSG00000049540,ENSG00000053747,ENSG00000061794,ENSG00000068784,ENSG00000072110,ENSG00000079819,ENSG00000082397,ENSG00000082458,ENSG00000085415,ENSG00000100316,ENSG00000100399,ENSG00000102359,ENSG00000102934,ENSG00000107581,ENSG00000108559,ENSG00000108671,ENSG00000110218,ENSG00000110799…
GO:MF	hydrolase activity, acting on ester bonds	GO:0016788	6.48e-38	37.1884	765	4294	169	60605	ENSG00000001497,ENSG00000006744,ENSG00000020922,ENSG00000026297,ENSG00000040933,ENSG00000062822,ENSG00000063601,ENSG00000067113,ENSG00000067704,ENSG00000073050,ENSG00000073417,ENSG00000075651,ENSG00000076043,ENSG00000079335,ENSG00000079785,ENSG00000087053,ENSG00000088930,ENSG00000090861,ENSG00000091622,ENSG00000100341,ENSG00000100439,ENSG00000100823,ENSG00000100890,ENSG00000101333,ENSG00000101474…
GO:MF	phosphotransferase activity, alcohol group as acceptor	GO:0016773	1.62e-45	44.7913	690	4294	171	60605	ENSG00000004799,ENSG00000006530,ENSG00000008086,ENSG00000010219,ENSG00000010671,ENSG00000011566,ENSG00000013441,ENSG00000028116,ENSG00000044446,ENSG00000050748,ENSG00000055332,ENSG00000061938,ENSG00000065243,ENSG00000065357,ENSG00000065534,ENSG00000065675,ENSG00000065883,ENSG00000066468,ENSG00000067057,ENSG00000067177,ENSG00000067606,ENSG00000069956,ENSG00000070886,ENSG00000071054,ENSG00000072133…
GO:MF	protein kinase binding	GO:0019901	9.59e-49	48.018	677	4294	174	60605	ENSG00000007372,ENSG00000008735,ENSG00000013364,ENSG00000028116,ENSG00000033327,ENSG00000047410,ENSG00000062598,ENSG00000065883,ENSG00000067606,ENSG00000069956,ENSG00000072274,ENSG00000072310,ENSG00000073969,ENSG00000077097,ENSG00000078900,ENSG00000080824,ENSG00000083799,ENSG00000088325,ENSG00000088970,ENSG00000089022,ENSG00000089154,ENSG00000091622,ENSG00000095002,ENSG00000096717,ENSG00000099365…
GO:MF	protein domain specific binding	GO:0019904	5.49e-46	45.2603	706	4294	174	60605	ENSG00000003056,ENSG00000005102,ENSG00000007372,ENSG00000011422,ENSG00000022556,ENSG00000028116,ENSG00000029725,ENSG00000030110,ENSG00000031081,ENSG00000036257,ENSG00000041353,ENSG00000061938,ENSG00000062598,ENSG00000067066,ENSG00000070476,ENSG00000073969,ENSG00000079819,ENSG00000080815,ENSG00000080824,ENSG00000082458,ENSG00000087088,ENSG00000087095,ENSG00000087470,ENSG00000093167,ENSG00000096717…
GO:MF	zinc ion binding	GO:0008270	2.82e-36	35.5496	833	4294	175	60605	ENSG00000005156,ENSG00000005801,ENSG00000012048,ENSG00000012963,ENSG00000015171,ENSG00000015413,ENSG00000015479,ENSG00000055208,ENSG00000056558,ENSG00000057935,ENSG00000068654,ENSG00000071794,ENSG00000073614,ENSG00000075292,ENSG00000080561,ENSG00000081307,ENSG00000083223,ENSG00000083799,ENSG00000084774,ENSG00000085449,ENSG00000090861,ENSG00000101040,ENSG00000101310,ENSG00000101871,ENSG00000102189…
GO:MF	transmembrane transporter activity	GO:0022857	3.37e-24	23.4718	1080	4294	180	60605	ENSG00000001461,ENSG00000004939,ENSG00000007314,ENSG00000013293,ENSG00000017260,ENSG00000033050,ENSG00000036565,ENSG00000064270,ENSG00000067191,ENSG00000072182,ENSG00000073464,ENSG00000075043,ENSG00000078668,ENSG00000080815,ENSG00000083454,ENSG00000086159,ENSG00000087088,ENSG00000088836,ENSG00000089041,ENSG00000091664,ENSG00000092096,ENSG00000096433,ENSG00000100075,ENSG00000100554,ENSG00000103335…
GO:MF	protein homodimerization activity	GO:0042803	1.03e-59	58.9873	679	4294	190	60605	ENSG00000003393,ENSG00000004939,ENSG00000005448,ENSG00000007171,ENSG00000025708,ENSG00000029725,ENSG00000030110,ENSG00000031698,ENSG00000047410,ENSG00000060566,ENSG00000063601,ENSG00000065427,ENSG00000066468,ENSG00000067066,ENSG00000072110,ENSG00000072274,ENSG00000072786,ENSG00000077044,ENSG00000080561,ENSG00000080824,ENSG00000081307,ENSG00000085276,ENSG00000086232,ENSG00000087088,ENSG00000087470…
GO:MF	enzyme regulator activity	GO:0030234	4.61e-39	38.3366	911	4294	190	60605	ENSG00000003393,ENSG00000003436,ENSG00000015413,ENSG00000023445,ENSG00000029725,ENSG00000031081,ENSG00000038274,ENSG00000047365,ENSG00000052795,ENSG00000055955,ENSG00000061938,ENSG00000066248,ENSG00000066777,ENSG00000066933,ENSG00000068878,ENSG00000069966,ENSG00000071205,ENSG00000076344,ENSG00000080824,ENSG00000084234,ENSG00000087470,ENSG00000088387,ENSG00000088992,ENSG00000091844,ENSG00000092010…
GO:MF	oxidoreductase activity	GO:0016491	4.05e-51	50.393	770	4294	191	60605	ENSG00000001630,ENSG00000007171,ENSG00000008311,ENSG00000008394,ENSG00000010256,ENSG00000012817,ENSG00000023228,ENSG00000059573,ENSG00000065485,ENSG00000065911,ENSG00000071967,ENSG00000072042,ENSG00000072682,ENSG00000073614,ENSG00000082212,ENSG00000084754,ENSG00000086696,ENSG00000087299,ENSG00000091164,ENSG00000100253,ENSG00000100445,ENSG00000100612,ENSG00000100714,ENSG00000100823,ENSG00000100938…
GO:MF	lipid binding	GO:0008289	4.7e-52	51.3283	774	4294	193	60605	ENSG00000002919,ENSG00000006025,ENSG00000010671,ENSG00000013725,ENSG00000015413,ENSG00000023171,ENSG00000033327,ENSG00000047365,ENSG00000048471,ENSG00000052126,ENSG00000064547,ENSG00000064652,ENSG00000065357,ENSG00000066739,ENSG00000070540,ENSG00000072121,ENSG00000072518,ENSG00000073921,ENSG00000075651,ENSG00000077044,ENSG00000079156,ENSG00000085449,ENSG00000087088,ENSG00000087470,ENSG00000088833…
GO:MF	kinase binding	GO:0019900	4.62e-57	56.3356	757	4294	198	60605	ENSG00000007372,ENSG00000008735,ENSG00000013364,ENSG00000028116,ENSG00000033327,ENSG00000047410,ENSG00000062598,ENSG00000065883,ENSG00000067066,ENSG00000067606,ENSG00000069956,ENSG00000072274,ENSG00000072310,ENSG00000073417,ENSG00000073969,ENSG00000077044,ENSG00000077097,ENSG00000078900,ENSG00000080824,ENSG00000082458,ENSG00000083799,ENSG00000088325,ENSG00000088970,ENSG00000089022,ENSG00000089154…
GO:MF	kinase activity	GO:0016301	3.31e-56	55.48	793	4294	202	60605	ENSG00000004799,ENSG00000006530,ENSG00000008086,ENSG00000010219,ENSG00000010671,ENSG00000011566,ENSG00000013441,ENSG00000028116,ENSG00000044446,ENSG00000050748,ENSG00000055332,ENSG00000059573,ENSG00000061938,ENSG00000065243,ENSG00000065357,ENSG00000065534,ENSG00000065675,ENSG00000065883,ENSG00000066468,ENSG00000067057,ENSG00000067177,ENSG00000067606,ENSG00000068745,ENSG00000069956,ENSG00000070886…
GO:MF	transmembrane signaling receptor activity	GO:0004888	3.1e-25	24.5086	1331	4294	210	60605	ENSG00000003056,ENSG00000010219,ENSG00000010671,ENSG00000013441,ENSG00000019169,ENSG00000021645,ENSG00000055332,ENSG00000060491,ENSG00000061938,ENSG00000064547,ENSG00000066468,ENSG00000069493,ENSG00000070886,ENSG00000083454,ENSG00000089041,ENSG00000092096,ENSG00000102076,ENSG00000105369,ENSG00000106018,ENSG00000108947,ENSG00000113262,ENSG00000113389,ENSG00000115170,ENSG00000116014,ENSG00000117400…
GO:MF	transporter activity	GO:0005215	9.36e-33	32.0287	1186	4294	211	60605	ENSG00000001461,ENSG00000004939,ENSG00000006025,ENSG00000007314,ENSG00000013293,ENSG00000017260,ENSG00000023171,ENSG00000033050,ENSG00000036565,ENSG00000054793,ENSG00000064270,ENSG00000066739,ENSG00000067191,ENSG00000070814,ENSG00000072182,ENSG00000073464,ENSG00000075043,ENSG00000078668,ENSG00000079156,ENSG00000080815,ENSG00000083454,ENSG00000086159,ENSG00000087088,ENSG00000088836,ENSG00000089041…
GO:MF	transition metal ion binding	GO:0046914	2.8e-49	48.5534	1112	4294	234	60605	ENSG00000001630,ENSG00000005156,ENSG00000005801,ENSG00000012048,ENSG00000012963,ENSG00000015171,ENSG00000015413,ENSG00000015479,ENSG00000020922,ENSG00000055208,ENSG00000056558,ENSG00000057935,ENSG00000063660,ENSG00000066926,ENSG00000068654,ENSG00000071794,ENSG00000072682,ENSG00000073614,ENSG00000075292,ENSG00000075643,ENSG00000080561,ENSG00000081181,ENSG00000081307,ENSG00000083223,ENSG00000083799…
GO:MF	molecular function regulator	GO:0098772	4.59e-49	48.3377	1115	4294	234	60605	ENSG00000003393,ENSG00000003436,ENSG00000005059,ENSG00000015413,ENSG00000023445,ENSG00000029725,ENSG00000031081,ENSG00000038274,ENSG00000041353,ENSG00000047365,ENSG00000049759,ENSG00000052795,ENSG00000055955,ENSG00000061938,ENSG00000066248,ENSG00000066777,ENSG00000066933,ENSG00000067606,ENSG00000068878,ENSG00000069966,ENSG00000071205,ENSG00000076344,ENSG00000080824,ENSG00000084234,ENSG00000084733…
GO:MF	transferase activity, transferring phosphorus-containing groups	GO:0016772	4.38e-68	67.3583	947	4294	242	60605	ENSG00000004799,ENSG00000006530,ENSG00000008086,ENSG00000010219,ENSG00000010671,ENSG00000011566,ENSG00000013441,ENSG00000028116,ENSG00000044446,ENSG00000050748,ENSG00000055332,ENSG00000058600,ENSG00000059573,ENSG00000061938,ENSG00000062822,ENSG00000065243,ENSG00000065357,ENSG00000065427,ENSG00000065534,ENSG00000065675,ENSG00000065883,ENSG00000066468,ENSG00000067057,ENSG00000067177,ENSG00000067606…
GO:MF	cytoskeletal protein binding	GO:0008092	1.13e-63	62.9457	1001	4294	243	60605	ENSG00000004939,ENSG00000007168,ENSG00000008735,ENSG00000010244,ENSG00000012048,ENSG00000041353,ENSG00000044115,ENSG00000046651,ENSG00000047410,ENSG00000050405,ENSG00000054654,ENSG00000065534,ENSG00000066629,ENSG00000066777,ENSG00000066933,ENSG00000068796,ENSG00000071051,ENSG00000071054,ENSG00000071127,ENSG00000072110,ENSG00000072518,ENSG00000073921,ENSG00000075043,ENSG00000076321,ENSG00000076382…
GO:MF	RNA polymerase II cis-regulatory region sequence-specific DNA binding	GO:0000978	9.51e-50	49.0218	1184	4294	244	60605	ENSG00000005102,ENSG00000005801,ENSG00000007372,ENSG00000019549,ENSG00000029153,ENSG00000031698,ENSG00000050344,ENSG00000060566,ENSG00000067082,ENSG00000072310,ENSG00000075407,ENSG00000078900,ENSG00000085276,ENSG00000090447,ENSG00000090612,ENSG00000092607,ENSG00000095951,ENSG00000096717,ENSG00000101096,ENSG00000101190,ENSG00000101493,ENSG00000102974,ENSG00000105261,ENSG00000105497,ENSG00000105996…
GO:MF	signaling receptor activity	GO:0038023	3.78e-31	30.423	1549	4294	248	60605	ENSG00000003056,ENSG00000010219,ENSG00000010671,ENSG00000011422,ENSG00000013441,ENSG00000019169,ENSG00000021645,ENSG00000055332,ENSG00000060491,ENSG00000061938,ENSG00000064547,ENSG00000066468,ENSG00000069493,ENSG00000070886,ENSG00000072310,ENSG00000083454,ENSG00000088812,ENSG00000089041,ENSG00000092096,ENSG00000101000,ENSG00000101017,ENSG00000102076,ENSG00000105369,ENSG00000106018,ENSG00000108947…
GO:MF	molecular transducer activity	GO:0060089	3.78e-31	30.423	1549	4294	248	60605	ENSG00000003056,ENSG00000010219,ENSG00000010671,ENSG00000011422,ENSG00000013441,ENSG00000019169,ENSG00000021645,ENSG00000055332,ENSG00000060491,ENSG00000061938,ENSG00000064547,ENSG00000066468,ENSG00000069493,ENSG00000070886,ENSG00000072310,ENSG00000083454,ENSG00000088812,ENSG00000089041,ENSG00000092096,ENSG00000101000,ENSG00000101017,ENSG00000102076,ENSG00000105369,ENSG00000106018,ENSG00000108947…
GO:MF	cis-regulatory region sequence-specific DNA binding	GO:0000987	3.49e-51	50.4576	1203	4294	249	60605	ENSG00000005102,ENSG00000005801,ENSG00000007372,ENSG00000019549,ENSG00000029153,ENSG00000031698,ENSG00000050344,ENSG00000053254,ENSG00000060566,ENSG00000067082,ENSG00000072310,ENSG00000075407,ENSG00000078900,ENSG00000085276,ENSG00000090447,ENSG00000090612,ENSG00000092607,ENSG00000095951,ENSG00000096717,ENSG00000101096,ENSG00000101190,ENSG00000101493,ENSG00000102974,ENSG00000105261,ENSG00000105497…
GO:MF	DNA-binding transcription factor activity, RNA polymerase II-specific	GO:0000981	5.11e-54	53.2916	1361	4294	274	60605	ENSG00000005102,ENSG00000005801,ENSG00000007372,ENSG00000019549,ENSG00000029153,ENSG00000050344,ENSG00000053254,ENSG00000060566,ENSG00000064490,ENSG00000067066,ENSG00000067082,ENSG00000072310,ENSG00000075407,ENSG00000078900,ENSG00000085276,ENSG00000088876,ENSG00000090447,ENSG00000090612,ENSG00000092607,ENSG00000095951,ENSG00000100987,ENSG00000101096,ENSG00000101190,ENSG00000101493,ENSG00000102974…
GO:MF	DNA-binding transcription factor activity	GO:0003700	1.3e-56	55.8853	1419	4294	286	60605	ENSG00000005102,ENSG00000005801,ENSG00000007372,ENSG00000019549,ENSG00000029153,ENSG00000050344,ENSG00000053254,ENSG00000060566,ENSG00000064490,ENSG00000067066,ENSG00000067082,ENSG00000072310,ENSG00000075407,ENSG00000078900,ENSG00000085276,ENSG00000088876,ENSG00000090447,ENSG00000090612,ENSG00000092607,ENSG00000095951,ENSG00000100987,ENSG00000101096,ENSG00000101190,ENSG00000101493,ENSG00000102974…
GO:MF	RNA polymerase II transcription regulatory region sequence-specific DNA binding	GO:0000977	2.18e-58	57.6618	1401	4294	287	60605	ENSG00000005102,ENSG00000005801,ENSG00000007372,ENSG00000019549,ENSG00000029153,ENSG00000031698,ENSG00000050344,ENSG00000060138,ENSG00000060566,ENSG00000064490,ENSG00000067082,ENSG00000072310,ENSG00000075407,ENSG00000078900,ENSG00000084676,ENSG00000085276,ENSG00000088876,ENSG00000090447,ENSG00000090612,ENSG00000092607,ENSG00000095951,ENSG00000096717,ENSG00000101096,ENSG00000101190,ENSG00000101493…
GO:MF	protein dimerization activity	GO:0046983	1.73e-88	87.7609	1073	4294	290	60605	ENSG00000003393,ENSG00000004939,ENSG00000005448,ENSG00000007168,ENSG00000007171,ENSG00000025708,ENSG00000029153,ENSG00000029725,ENSG00000030110,ENSG00000031698,ENSG00000047410,ENSG00000060566,ENSG00000063601,ENSG00000065427,ENSG00000066468,ENSG00000067066,ENSG00000069956,ENSG00000070814,ENSG00000072110,ENSG00000072274,ENSG00000072310,ENSG00000072786,ENSG00000075142,ENSG00000077044,ENSG00000077097…
GO:MF	signaling receptor binding	GO:0005102	5.13e-57	56.2897	1551	4294	303	60605	ENSG00000003402,ENSG00000008277,ENSG00000011422,ENSG00000019169,ENSG00000021645,ENSG00000025708,ENSG00000029725,ENSG00000030582,ENSG00000033327,ENSG00000036257,ENSG00000053747,ENSG00000056558,ENSG00000056972,ENSG00000061938,ENSG00000062598,ENSG00000069493,ENSG00000070010,ENSG00000070540,ENSG00000072110,ENSG00000073921,ENSG00000073969,ENSG00000075142,ENSG00000080815,ENSG00000082458,ENSG00000084676…
GO:MF	transcription cis-regulatory region binding	GO:0000976	4.56e-71	70.3407	1500	4294	322	60605	ENSG00000005102,ENSG00000005801,ENSG00000007372,ENSG00000012048,ENSG00000019549,ENSG00000029153,ENSG00000031698,ENSG00000032219,ENSG00000050344,ENSG00000053254,ENSG00000060138,ENSG00000060566,ENSG00000064490,ENSG00000067082,ENSG00000072310,ENSG00000073614,ENSG00000075407,ENSG00000078900,ENSG00000079246,ENSG00000080503,ENSG00000084676,ENSG00000085276,ENSG00000088876,ENSG00000088930,ENSG00000090447…
GO:MF	transcription regulatory region nucleic acid binding	GO:0001067	6.44e-71	70.1912	1502	4294	322	60605	ENSG00000005102,ENSG00000005801,ENSG00000007372,ENSG00000012048,ENSG00000019549,ENSG00000029153,ENSG00000031698,ENSG00000032219,ENSG00000050344,ENSG00000053254,ENSG00000060138,ENSG00000060566,ENSG00000064490,ENSG00000067082,ENSG00000072310,ENSG00000073614,ENSG00000075407,ENSG00000078900,ENSG00000079246,ENSG00000080503,ENSG00000084676,ENSG00000085276,ENSG00000088876,ENSG00000088930,ENSG00000090447…
GO:MF	protein-containing complex binding	GO:0044877	3.93e-94	93.4054	1304	4294	332	60605	ENSG00000003056,ENSG00000003402,ENSG00000007168,ENSG00000008277,ENSG00000008735,ENSG00000010256,ENSG00000023445,ENSG00000030110,ENSG00000044115,ENSG00000047410,ENSG00000049167,ENSG00000050405,ENSG00000050426,ENSG00000053747,ENSG00000054654,ENSG00000057935,ENSG00000060138,ENSG00000063046,ENSG00000067057,ENSG00000067248,ENSG00000067606,ENSG00000068878,ENSG00000070010,ENSG00000071051,ENSG00000071127…
GO:MF	sequence-specific double-stranded DNA binding	GO:1990837	4.59e-75	74.3379	1563	4294	337	60605	ENSG00000005102,ENSG00000005801,ENSG00000007372,ENSG00000012048,ENSG00000019549,ENSG00000029153,ENSG00000031698,ENSG00000032219,ENSG00000050344,ENSG00000053254,ENSG00000060138,ENSG00000060566,ENSG00000064490,ENSG00000067082,ENSG00000072310,ENSG00000073614,ENSG00000075407,ENSG00000078900,ENSG00000079246,ENSG00000080503,ENSG00000084676,ENSG00000085276,ENSG00000086827,ENSG00000088876,ENSG00000088930…
GO:MF	double-stranded DNA binding	GO:0003690	2.39e-81	80.621	1658	4294	360	60605	ENSG00000005102,ENSG00000005801,ENSG00000007372,ENSG00000012048,ENSG00000015171,ENSG00000019549,ENSG00000020922,ENSG00000029153,ENSG00000031698,ENSG00000032219,ENSG00000050344,ENSG00000053254,ENSG00000060138,ENSG00000060566,ENSG00000064490,ENSG00000064933,ENSG00000067082,ENSG00000072310,ENSG00000073614,ENSG00000075292,ENSG00000075407,ENSG00000078900,ENSG00000079246,ENSG00000080503,ENSG00000084676…
GO:MF	sequence-specific DNA binding	GO:0043565	2.71e-87	86.5672	1666	4294	371	60605	ENSG00000005102,ENSG00000005801,ENSG00000007372,ENSG00000012048,ENSG00000019549,ENSG00000029153,ENSG00000031698,ENSG00000032219,ENSG00000050344,ENSG00000053254,ENSG00000057935,ENSG00000060138,ENSG00000060566,ENSG00000064490,ENSG00000067082,ENSG00000072310,ENSG00000073614,ENSG00000075407,ENSG00000078900,ENSG00000079246,ENSG00000080503,ENSG00000084676,ENSG00000085276,ENSG00000086827,ENSG00000088876…
GO:MF	ATP binding	GO:0005524	4.78e-123	122.32	1500	4294	402	60605	ENSG00000004700,ENSG00000004799,ENSG00000005156,ENSG00000006530,ENSG00000008086,ENSG00000010219,ENSG00000010671,ENSG00000011566,ENSG00000013441,ENSG00000017260,ENSG00000022556,ENSG00000028116,ENSG00000031698,ENSG00000033050,ENSG00000039123,ENSG00000047188,ENSG00000047230,ENSG00000050748,ENSG00000054793,ENSG00000055332,ENSG00000059573,ENSG00000061938,ENSG00000064270,ENSG00000064933,ENSG00000065243…
GO:MF	transcription regulator activity	GO:0140110	2.45e-95	94.6114	1916	4294	417	60605	ENSG00000005102,ENSG00000005801,ENSG00000007372,ENSG00000008311,ENSG00000008382,ENSG00000012048,ENSG00000015171,ENSG00000019549,ENSG00000029153,ENSG00000048649,ENSG00000050344,ENSG00000053254,ENSG00000057935,ENSG00000060566,ENSG00000064490,ENSG00000067066,ENSG00000067082,ENSG00000070476,ENSG00000072110,ENSG00000072310,ENSG00000073584,ENSG00000073614,ENSG00000075407,ENSG00000078900,ENSG00000079785…
GO:MF	adenyl ribonucleotide binding	GO:0032559	3.61e-129	128.442	1564	4294	420	60605	ENSG00000004700,ENSG00000004799,ENSG00000005156,ENSG00000006530,ENSG00000008086,ENSG00000010219,ENSG00000010671,ENSG00000011566,ENSG00000013441,ENSG00000017260,ENSG00000022556,ENSG00000028116,ENSG00000031698,ENSG00000033050,ENSG00000039123,ENSG00000047188,ENSG00000047230,ENSG00000050748,ENSG00000054793,ENSG00000055332,ENSG00000059573,ENSG00000061938,ENSG00000064270,ENSG00000064933,ENSG00000065243…
GO:MF	adenyl nucleotide binding	GO:0030554	3.17e-129	128.499	1577	4294	422	60605	ENSG00000004700,ENSG00000004799,ENSG00000005156,ENSG00000006530,ENSG00000008086,ENSG00000010219,ENSG00000010671,ENSG00000011566,ENSG00000013441,ENSG00000017260,ENSG00000022556,ENSG00000028116,ENSG00000031698,ENSG00000033050,ENSG00000039123,ENSG00000047188,ENSG00000047230,ENSG00000050748,ENSG00000054793,ENSG00000055332,ENSG00000059573,ENSG00000061938,ENSG00000064270,ENSG00000064933,ENSG00000065243…
GO:MF	purine ribonucleoside triphosphate binding	GO:0035639	1.58e-147	146.801	1846	4294	487	60605	ENSG00000004700,ENSG00000004799,ENSG00000005156,ENSG00000006530,ENSG00000008086,ENSG00000010219,ENSG00000010671,ENSG00000011566,ENSG00000013441,ENSG00000017260,ENSG00000022556,ENSG00000028116,ENSG00000031698,ENSG00000033050,ENSG00000039123,ENSG00000041353,ENSG00000041802,ENSG00000047188,ENSG00000047230,ENSG00000050748,ENSG00000054392,ENSG00000054793,ENSG00000055332,ENSG00000059573,ENSG00000061938…
GO:MF	purine ribonucleotide binding	GO:0032555	5.15e-153	152.288	1917	4294	505	60605	ENSG00000004700,ENSG00000004799,ENSG00000005156,ENSG00000006530,ENSG00000008086,ENSG00000010219,ENSG00000010671,ENSG00000011566,ENSG00000013441,ENSG00000017260,ENSG00000022556,ENSG00000028116,ENSG00000031698,ENSG00000033050,ENSG00000039123,ENSG00000041353,ENSG00000041802,ENSG00000047188,ENSG00000047230,ENSG00000050748,ENSG00000054392,ENSG00000054793,ENSG00000055332,ENSG00000059573,ENSG00000061938…
GO:MF	purine nucleotide binding	GO:0017076	2.56e-154	153.591	1932	4294	509	60605	ENSG00000004700,ENSG00000004799,ENSG00000005156,ENSG00000006530,ENSG00000008086,ENSG00000010219,ENSG00000010671,ENSG00000011566,ENSG00000013441,ENSG00000017260,ENSG00000022556,ENSG00000028116,ENSG00000031698,ENSG00000033050,ENSG00000039123,ENSG00000041353,ENSG00000041802,ENSG00000047188,ENSG00000047230,ENSG00000050748,ENSG00000054392,ENSG00000054793,ENSG00000055147,ENSG00000055332,ENSG00000059573…
GO:MF	ribonucleotide binding	GO:0032553	1.53e-155	154.816	1934	4294	511	60605	ENSG00000004700,ENSG00000004799,ENSG00000005156,ENSG00000006530,ENSG00000007171,ENSG00000008086,ENSG00000010219,ENSG00000010671,ENSG00000011566,ENSG00000013441,ENSG00000017260,ENSG00000022556,ENSG00000028116,ENSG00000031698,ENSG00000033050,ENSG00000039123,ENSG00000041353,ENSG00000041802,ENSG00000047188,ENSG00000047230,ENSG00000050748,ENSG00000054392,ENSG00000054793,ENSG00000055332,ENSG00000059573…
GO:MF	identical protein binding	GO:0042802	3.84e-155	154.415	2063	4294	529	60605	ENSG00000003393,ENSG00000004939,ENSG00000005448,ENSG00000007168,ENSG00000007171,ENSG00000008394,ENSG00000010671,ENSG00000013297,ENSG00000013364,ENSG00000013725,ENSG00000015479,ENSG00000020922,ENSG00000025708,ENSG00000029725,ENSG00000030110,ENSG00000031698,ENSG00000044115,ENSG00000046651,ENSG00000047230,ENSG00000047410,ENSG00000049860,ENSG00000055332,ENSG00000056558,ENSG00000059573,ENSG00000060566…
GO:MF	RNA binding	GO:0003723	9.44e-170	169.025	1951	4294	533	60605	ENSG00000001497,ENSG00000006744,ENSG00000007372,ENSG00000009307,ENSG00000010244,ENSG00000011260,ENSG00000012048,ENSG00000015479,ENSG00000026297,ENSG00000030582,ENSG00000031698,ENSG00000039123,ENSG00000044115,ENSG00000047188,ENSG00000047410,ENSG00000048162,ENSG00000048828,ENSG00000049883,ENSG00000052749,ENSG00000055332,ENSG00000059573,ENSG00000059588,ENSG00000060138,ENSG00000061794,ENSG00000062194…
GO:MF	enzyme binding	GO:0019899	4.33e-168	167.363	2048	4294	545	60605	ENSG00000001629,ENSG00000003393,ENSG00000003402,ENSG00000004897,ENSG00000006712,ENSG00000007168,ENSG00000007372,ENSG00000008086,ENSG00000008735,ENSG00000010256,ENSG00000010671,ENSG00000011132,ENSG00000011422,ENSG00000012048,ENSG00000013364,ENSG00000028116,ENSG00000031698,ENSG00000033327,ENSG00000036257,ENSG00000038274,ENSG00000040275,ENSG00000046774,ENSG00000047188,ENSG00000047410,ENSG00000050130…
GO:MF	transferase activity	GO:0016740	6.04e-148	147.219	2341	4294	557	60605	ENSG00000001629,ENSG00000004799,ENSG00000005812,ENSG00000006530,ENSG00000008086,ENSG00000008394,ENSG00000010165,ENSG00000010219,ENSG00000010671,ENSG00000011566,ENSG00000012048,ENSG00000012963,ENSG00000013441,ENSG00000023041,ENSG00000023445,ENSG00000025708,ENSG00000028116,ENSG00000036257,ENSG00000044446,ENSG00000049167,ENSG00000049759,ENSG00000049860,ENSG00000050748,ENSG00000053328,ENSG00000054392…
GO:MF	catalytic activity, acting on a protein	GO:0140096	4.71e-149	148.327	2336	4294	558	60605	ENSG00000001629,ENSG00000003402,ENSG00000004799,ENSG00000004961,ENSG00000005812,ENSG00000008086,ENSG00000008277,ENSG00000008382,ENSG00000010219,ENSG00000010671,ENSG00000011566,ENSG00000012048,ENSG00000012817,ENSG00000012963,ENSG00000013441,ENSG00000015413,ENSG00000023041,ENSG00000023445,ENSG00000028116,ENSG00000036257,ENSG00000038002,ENSG00000044446,ENSG00000049167,ENSG00000049192,ENSG00000049759…
GO:MF	nucleotide binding	GO:0000166	9.58e-173	172.019	2176	4294	570	60605	ENSG00000004700,ENSG00000004799,ENSG00000005156,ENSG00000006530,ENSG00000007171,ENSG00000008086,ENSG00000010219,ENSG00000010671,ENSG00000011566,ENSG00000013441,ENSG00000017260,ENSG00000022556,ENSG00000028116,ENSG00000031698,ENSG00000033050,ENSG00000039123,ENSG00000041353,ENSG00000041802,ENSG00000047188,ENSG00000047230,ENSG00000050748,ENSG00000054392,ENSG00000054793,ENSG00000055147,ENSG00000055332…
GO:MF	nucleoside phosphate binding	GO:1901265	1.22e-172	171.915	2177	4294	570	60605	ENSG00000004700,ENSG00000004799,ENSG00000005156,ENSG00000006530,ENSG00000007171,ENSG00000008086,ENSG00000010219,ENSG00000010671,ENSG00000011566,ENSG00000013441,ENSG00000017260,ENSG00000022556,ENSG00000028116,ENSG00000031698,ENSG00000033050,ENSG00000039123,ENSG00000041353,ENSG00000041802,ENSG00000047188,ENSG00000047230,ENSG00000050748,ENSG00000054392,ENSG00000054793,ENSG00000055147,ENSG00000055332…
GO:MF	hydrolase activity	GO:0016787	8.29e-156	155.081	2357	4294	571	60605	ENSG00000001497,ENSG00000003402,ENSG00000004700,ENSG00000006744,ENSG00000008277,ENSG00000008382,ENSG00000015413,ENSG00000020922,ENSG00000026297,ENSG00000038002,ENSG00000039123,ENSG00000040933,ENSG00000041353,ENSG00000041802,ENSG00000047188,ENSG00000049192,ENSG00000049860,ENSG00000062725,ENSG00000062822,ENSG00000063601,ENSG00000065457,ENSG00000065911,ENSG00000066933,ENSG00000067113,ENSG00000067248…
GO:MF	carbohydrate derivative binding	GO:0097367	1.22e-172	171.913	2282	4294	585	60605	ENSG00000004700,ENSG00000004799,ENSG00000005156,ENSG00000006530,ENSG00000007168,ENSG00000007171,ENSG00000008086,ENSG00000010219,ENSG00000010244,ENSG00000010671,ENSG00000011566,ENSG00000013441,ENSG00000013725,ENSG00000015413,ENSG00000017260,ENSG00000022556,ENSG00000028116,ENSG00000031698,ENSG00000033050,ENSG00000039123,ENSG00000041353,ENSG00000041802,ENSG00000041982,ENSG00000047188,ENSG00000047230…
GO:MF	DNA binding	GO:0003677	1.35e-158	157.869	2488	4294	593	60605	ENSG00000004700,ENSG00000005102,ENSG00000005156,ENSG00000005436,ENSG00000005801,ENSG00000007372,ENSG00000010244,ENSG00000012048,ENSG00000012817,ENSG00000015171,ENSG00000019549,ENSG00000020256,ENSG00000020922,ENSG00000022277,ENSG00000025293,ENSG00000029153,ENSG00000031698,ENSG00000032219,ENSG00000050344,ENSG00000053254,ENSG00000057935,ENSG00000060138,ENSG00000060566,ENSG00000062194,ENSG00000062822…
GO:MF	anion binding	GO:0043168	7.39e-183	182.132	2413	4294	618	60605	ENSG00000004700,ENSG00000004799,ENSG00000005156,ENSG00000006530,ENSG00000007171,ENSG00000008086,ENSG00000008394,ENSG00000010219,ENSG00000010671,ENSG00000011566,ENSG00000013441,ENSG00000017260,ENSG00000022556,ENSG00000023171,ENSG00000028116,ENSG00000031698,ENSG00000033050,ENSG00000033327,ENSG00000039123,ENSG00000041353,ENSG00000041802,ENSG00000047188,ENSG00000047230,ENSG00000047365,ENSG00000050748…
GO:MF	small molecule binding	GO:0036094	2.48e-185	184.606	2516	4294	636	60605	ENSG00000004700,ENSG00000004799,ENSG00000005156,ENSG00000006025,ENSG00000006530,ENSG00000007171,ENSG00000008086,ENSG00000010219,ENSG00000010671,ENSG00000011566,ENSG00000013441,ENSG00000017260,ENSG00000022556,ENSG00000023171,ENSG00000028116,ENSG00000031698,ENSG00000033050,ENSG00000039123,ENSG00000041353,ENSG00000041802,ENSG00000047188,ENSG00000047230,ENSG00000050748,ENSG00000054392,ENSG00000054793…
GO:MF	metal ion binding	GO:0046872	5.53e-234	233.257	4265	4294	939	60605	ENSG00000001629,ENSG00000001630,ENSG00000004961,ENSG00000005156,ENSG00000005801,ENSG00000006744,ENSG00000007171,ENSG00000008382,ENSG00000010219,ENSG00000010244,ENSG00000010256,ENSG00000010539,ENSG00000010671,ENSG00000012048,ENSG00000012817,ENSG00000012963,ENSG00000015171,ENSG00000015413,ENSG00000015479,ENSG00000017260,ENSG00000018189,ENSG00000019549,ENSG00000020256,ENSG00000020922,ENSG00000021645…
GO:MF	cation binding	GO:0043169	3.15e-237	236.501	4353	4294	955	60605	ENSG00000001629,ENSG00000001630,ENSG00000004961,ENSG00000005156,ENSG00000005801,ENSG00000006744,ENSG00000007171,ENSG00000008382,ENSG00000010219,ENSG00000010244,ENSG00000010256,ENSG00000010539,ENSG00000010671,ENSG00000012048,ENSG00000012817,ENSG00000012963,ENSG00000015171,ENSG00000015413,ENSG00000015479,ENSG00000017260,ENSG00000018189,ENSG00000019549,ENSG00000020256,ENSG00000020922,ENSG00000021645…
GO:MF	nucleic acid binding	GO:0003676	3.2491958685e-313	312.488	4252	4294	1052	60605	ENSG00000001497,ENSG00000004700,ENSG00000005102,ENSG00000005156,ENSG00000005436,ENSG00000005801,ENSG00000006744,ENSG00000007372,ENSG00000009307,ENSG00000010244,ENSG00000011260,ENSG00000012048,ENSG00000012817,ENSG00000015171,ENSG00000015479,ENSG00000019549,ENSG00000020256,ENSG00000020922,ENSG00000022277,ENSG00000025293,ENSG00000026297,ENSG00000029153,ENSG00000030582,ENSG00000031698,ENSG00000032219…
GO:MF	catalytic activity	GO:0003824	5e-324	323.306	5682	4294	1386	60605	ENSG00000001497,ENSG00000001629,ENSG00000001630,ENSG00000003402,ENSG00000004700,ENSG00000004799,ENSG00000004961,ENSG00000005156,ENSG00000005812,ENSG00000006530,ENSG00000006744,ENSG00000007171,ENSG00000008086,ENSG00000008277,ENSG00000008311,ENSG00000008382,ENSG00000008394,ENSG00000010165,ENSG00000010219,ENSG00000010256,ENSG00000010671,ENSG00000011566,ENSG00000012048,ENSG00000012817,ENSG00000012963…
GO:MF	ion binding	GO:0043167	5e-324	323.306	6056	4294	1409	60605	ENSG00000001629,ENSG00000001630,ENSG00000004700,ENSG00000004799,ENSG00000004961,ENSG00000005156,ENSG00000005801,ENSG00000006530,ENSG00000006744,ENSG00000007171,ENSG00000008086,ENSG00000008382,ENSG00000008394,ENSG00000010219,ENSG00000010244,ENSG00000010256,ENSG00000010539,ENSG00000010671,ENSG00000011566,ENSG00000012048,ENSG00000012817,ENSG00000012963,ENSG00000013441,ENSG00000015171,ENSG00000015413…
GO:MF	heterocyclic compound binding	GO:1901363	5e-324	323.306	6210	4294	1515	60605	ENSG00000001497,ENSG00000001630,ENSG00000004700,ENSG00000004799,ENSG00000004961,ENSG00000005102,ENSG00000005156,ENSG00000005436,ENSG00000005801,ENSG00000006530,ENSG00000006744,ENSG00000007171,ENSG00000007372,ENSG00000008086,ENSG00000009307,ENSG00000010219,ENSG00000010244,ENSG00000010671,ENSG00000011260,ENSG00000011566,ENSG00000012048,ENSG00000012817,ENSG00000013441,ENSG00000015171,ENSG00000015479…
GO:MF	organic cyclic compound binding	GO:0097159	5e-324	323.306	6291	4294	1536	60605	ENSG00000001497,ENSG00000001630,ENSG00000004700,ENSG00000004799,ENSG00000004961,ENSG00000005102,ENSG00000005156,ENSG00000005436,ENSG00000005801,ENSG00000006025,ENSG00000006530,ENSG00000006744,ENSG00000007171,ENSG00000007372,ENSG00000008086,ENSG00000009307,ENSG00000010219,ENSG00000010244,ENSG00000010671,ENSG00000011260,ENSG00000011566,ENSG00000012048,ENSG00000012817,ENSG00000013441,ENSG00000015171…
GO:MF	protein binding	GO:0005515	5e-324	323.306	14767	4294	3398	60605	ENSG00000001461,ENSG00000001497,ENSG00000001629,ENSG00000002586,ENSG00000002919,ENSG00000003056,ENSG00000003393,ENSG00000003402,ENSG00000004700,ENSG00000004799,ENSG00000004897,ENSG00000004939,ENSG00000004961,ENSG00000005020,ENSG00000005102,ENSG00000005156,ENSG00000005436,ENSG00000005448,ENSG00000005812,ENSG00000006025,ENSG00000006530,ENSG00000006712,ENSG00000007168,ENSG00000007171,ENSG00000007202…
GO:MF	binding	GO:0005488	5e-324	323.306	17070	4294	3770	60605	ENSG00000001461,ENSG00000001497,ENSG00000001629,ENSG00000001630,ENSG00000002586,ENSG00000002919,ENSG00000003056,ENSG00000003393,ENSG00000003402,ENSG00000004700,ENSG00000004799,ENSG00000004897,ENSG00000004939,ENSG00000004961,ENSG00000005020,ENSG00000005102,ENSG00000005156,ENSG00000005436,ENSG00000005448,ENSG00000005801,ENSG00000005812,ENSG00000006025,ENSG00000006530,ENSG00000006712,ENSG00000006744…
GO:MF	molecular_function	GO:0003674	5e-324	323.306	18679	4294	4040	60605	ENSG00000001461,ENSG00000001497,ENSG00000001629,ENSG00000001630,ENSG00000002586,ENSG00000002919,ENSG00000003056,ENSG00000003393,ENSG00000003402,ENSG00000003436,ENSG00000004700,ENSG00000004799,ENSG00000004897,ENSG00000004939,ENSG00000004961,ENSG00000005020,ENSG00000005059,ENSG00000005102,ENSG00000005156,ENSG00000005436,ENSG00000005448,ENSG00000005801,ENSG00000005812,ENSG00000006025,ENSG00000006530…
GO:BP	Roundabout signaling pathway	GO:0035385	0.00424208	2.37242	5	4294	5	60605	ENSG00000099331,ENSG00000145147,ENSG00000169855,ENSG00000184347,ENSG00000067560
GO:BP	mesenchymal cell proliferation involved in lung development	GO:0060916	0.00424208	2.37242	5	4294	5	60605	ENSG00000066468,ENSG00000106443,ENSG00000164690,ENSG00000147862,ENSG00000168036
GO:BP	dentinogenesis	GO:0097187	0.0239513	1.62067	6	4294	5	60605	ENSG00000106366,ENSG00000110719,ENSG00000152591,ENSG00000166033,ENSG00000131183
GO:BP	telomere assembly	GO:0032202	0.0239513	1.62067	6	4294	5	60605	ENSG00000092330,ENSG00000102977,ENSG00000128513,ENSG00000141499,ENSG00000188375
GO:BP	anterograde axonal protein transport	GO:0099641	0.00741841	2.12969	8	4294	6	60605	ENSG00000041353,ENSG00000106211,ENSG00000138834,ENSG00000155980,ENSG00000166963,ENSG00000170759
GO:BP	cardiolipin acyl-chain remodeling	GO:0035965	0.00741841	2.12969	8	4294	6	60605	ENSG00000084754,ENSG00000127472,ENSG00000138029,ENSG00000116711,ENSG00000172954,ENSG00000196407
GO:BP	extraembryonic membrane development	GO:1903867	0.020909	1.67967	9	4294	6	60605	ENSG00000085511,ENSG00000101144,ENSG00000166033,ENSG00000105993,ENSG00000129173,ENSG00000165891
GO:BP	axo-dendritic protein transport	GO:0099640	0.020909	1.67967	9	4294	6	60605	ENSG00000041353,ENSG00000106211,ENSG00000138834,ENSG00000155980,ENSG00000166963,ENSG00000170759
GO:BP	regulation of glomerular mesangial cell proliferation	GO:0072124	0.0491149	1.30879	10	4294	6	60605	ENSG00000003402,ENSG00000101144,ENSG00000166396,ENSG00000125378,ENSG00000160712,ENSG00000184937
GO:BP	protein localization to presynapse	GO:1905383	0.0491149	1.30879	10	4294	6	60605	ENSG00000041353,ENSG00000106211,ENSG00000138834,ENSG00000155980,ENSG00000166963,ENSG00000170759
GO:BP	regulation of immature T cell proliferation in thymus	GO:0033084	0.0491149	1.30879	10	4294	6	60605	ENSG00000121210,ENSG00000125538,ENSG00000164690,ENSG00000049768,ENSG00000125378,ENSG00000147889
GO:BP	valine metabolic process	GO:0006573	0.000159437	3.79741	8	4294	7	60605	ENSG00000060982,ENSG00000105135,ENSG00000106049,ENSG00000119711,ENSG00000151498,ENSG00000198130,ENSG00000105552
GO:BP	mitochondrial electron transport, ubiquinol to cytochrome c	GO:0006122	0.0248719	1.60429	13	4294	7	60605	ENSG00000010256,ENSG00000140740,ENSG00000127540,ENSG00000156467,ENSG00000164405,ENSG00000184076,ENSG00000204922
GO:BP	tetrahydrobiopterin metabolic process	GO:0046146	0.0248719	1.60429	13	4294	7	60605	ENSG00000080824,ENSG00000132570,ENSG00000138669,ENSG00000164867,ENSG00000166228,ENSG00000228716,ENSG00000150787
GO:BP	Rap protein signal transduction	GO:0032486	0.0466842	1.33083	14	4294	7	60605	ENSG00000107263,ENSG00000127314,ENSG00000145632,ENSG00000181467,ENSG00000079337,ENSG00000118193,ENSG00000125249
GO:BP	negative regulation of insulin secretion involved in cellular response to glucose stimulus	GO:0061179	5.93994e-05	4.22622	10	4294	8	60605	ENSG00000071054,ENSG00000113161,ENSG00000118263,ENSG00000119782,ENSG00000164182,ENSG00000120533,ENSG00000150594,ENSG00000171135
GO:BP	regulation of translational initiation by eIF2 alpha phosphorylation	GO:0010998	0.00139883	2.85423	13	4294	8	60605	ENSG00000055332,ENSG00000071051,ENSG00000086232,ENSG00000128829,ENSG00000162772,ENSG00000102580,ENSG00000158092,ENSG00000181163
GO:BP	UV protection	GO:0009650	0.00139883	2.85423	13	4294	8	60605	ENSG00000078808,ENSG00000104884,ENSG00000121691,ENSG00000163161,ENSG00000168496,ENSG00000166482,ENSG00000233276,ENSG00000258839
GO:BP	regulation of cell proliferation involved in kidney development	GO:1901722	0.0030596	2.51434	14	4294	8	60605	ENSG00000003402,ENSG00000101144,ENSG00000136997,ENSG00000154803,ENSG00000166396,ENSG00000125378,ENSG00000160712,ENSG00000184937
GO:BP	pteridine-containing compound biosynthetic process	GO:0042559	0.0030596	2.51434	14	4294	8	60605	ENSG00000100714,ENSG00000120254,ENSG00000132570,ENSG00000138363,ENSG00000159131,ENSG00000166228,ENSG00000228716,ENSG00000150787
GO:BP	regulation of macrophage cytokine production	GO:0010935	0.00614617	2.2114	15	4294	8	60605	ENSG00000096717,ENSG00000107874,ENSG00000115310,ENSG00000119699,ENSG00000159674,ENSG00000162511,ENSG00000167191,ENSG00000090376
GO:BP	positive regulation of endothelial cell chemotaxis	GO:2001028	0.00614617	2.2114	15	4294	8	60605	ENSG00000100600,ENSG00000106211,ENSG00000112715,ENSG00000112902,ENSG00000077782,ENSG00000138685,ENSG00000184304,ENSG00000205542
GO:BP	macrophage cytokine production	GO:0010934	0.00614617	2.2114	15	4294	8	60605	ENSG00000096717,ENSG00000107874,ENSG00000115310,ENSG00000119699,ENSG00000159674,ENSG00000162511,ENSG00000167191,ENSG00000090376
GO:BP	regulation of lysosomal lumen pH	GO:0035751	0.0115241	1.93839	16	4294	8	60605	ENSG00000030582,ENSG00000106460,ENSG00000131238,ENSG00000136710,ENSG00000188906,ENSG00000244045,ENSG00000116857,ENSG00000120280
GO:BP	pyrimidine nucleobase metabolic process	GO:0006206	0.0115241	1.93839	16	4294	8	60605	ENSG00000025708,ENSG00000047230,ENSG00000084774,ENSG00000119711,ENSG00000167325,ENSG00000171793,ENSG00000176890,ENSG00000198793
GO:BP	thymocyte apoptotic process	GO:0070242	0.0344438	1.46289	18	4294	8	60605	ENSG00000030110,ENSG00000087088,ENSG00000144161,ENSG00000151651,ENSG00000160049,ENSG00000171611,ENSG00000196839,ENSG00000125378
GO:BP	nucleobase biosynthetic process	GO:0046112	0.0344438	1.46289	18	4294	8	60605	ENSG00000047230,ENSG00000084774,ENSG00000159131,ENSG00000163655,ENSG00000171793,ENSG00000176974,ENSG00000196839,ENSG00000198793
GO:BP	cardiolipin metabolic process	GO:0032048	0.0344438	1.46289	18	4294	8	60605	ENSG00000084754,ENSG00000088766,ENSG00000110536,ENSG00000127472,ENSG00000138029,ENSG00000116711,ENSG00000172954,ENSG00000196407
GO:BP	tetrahydrofolate metabolic process	GO:0046653	0.0344438	1.46289	18	4294	8	60605	ENSG00000065911,ENSG00000100714,ENSG00000120254,ENSG00000138363,ENSG00000159131,ENSG00000176890,ENSG00000176974,ENSG00000228716
GO:BP	phosphatidylinositol acyl-chain remodeling	GO:0036149	0.0344438	1.46289	18	4294	8	60605	ENSG00000105499,ENSG00000123739,ENSG00000127472,ENSG00000069764,ENSG00000116711,ENSG00000123684,ENSG00000172954,ENSG00000188784
GO:BP	phosphatidylglycerol acyl-chain remodeling	GO:0036148	0.0344438	1.46289	18	4294	8	60605	ENSG00000088766,ENSG00000123739,ENSG00000127472,ENSG00000153395,ENSG00000069764,ENSG00000116711,ENSG00000123684,ENSG00000188784
GO:BP	positive regulation of neurotransmitter secretion	GO:0001956	0.0344438	1.46289	18	4294	8	60605	ENSG00000087470,ENSG00000099365,ENSG00000106089,ENSG00000115839,ENSG00000128271,ENSG00000145335,ENSG00000164850,ENSG00000164885
GO:BP	kinetochore assembly	GO:0051382	0.00286462	2.54293	18	4294	9	60605	ENSG00000115163,ENSG00000117724,ENSG00000123219,ENSG00000143442,ENSG00000153044,ENSG00000167842,ENSG00000171853,ENSG00000102901,ENSG00000203760
GO:BP	protein localization to kinetochore	GO:0034501	0.00509857	2.29255	19	4294	9	60605	ENSG00000040275,ENSG00000086827,ENSG00000113141,ENSG00000167842,ENSG00000171853,ENSG00000102901,ENSG00000170312,ENSG00000174442,ENSG00000198824
GO:BP	protein localization to condensed chromosome	GO:1903083	0.00509857	2.29255	19	4294	9	60605	ENSG00000040275,ENSG00000086827,ENSG00000113141,ENSG00000167842,ENSG00000171853,ENSG00000102901,ENSG00000170312,ENSG00000174442,ENSG00000198824
GO:BP	positive regulation of dendritic spine morphogenesis	GO:0061003	0.00868431	2.06126	20	4294	9	60605	ENSG00000007168,ENSG00000087470,ENSG00000103319,ENSG00000110888,ENSG00000111249,ENSG00000135387,ENSG00000198836,ENSG00000113758,ENSG00000137825
GO:BP	positive regulation of myeloid leukocyte cytokine production involved in immune response	GO:0061081	0.00868431	2.06126	20	4294	9	60605	ENSG00000079785,ENSG00000096717,ENSG00000115310,ENSG00000127666,ENSG00000142867,ENSG00000159674,ENSG00000162511,ENSG00000165732,ENSG00000167191
GO:BP	positive regulation of keratinocyte differentiation	GO:0045618	0.00868431	2.06126	20	4294	9	60605	ENSG00000113648,ENSG00000124151,ENSG00000125850,ENSG00000133321,ENSG00000137497,ENSG00000162891,ENSG00000054598,ENSG00000175832,ENSG00000243678
GO:BP	arginine metabolic process	GO:0006525	0.0142378	1.84656	21	4294	9	60605	ENSG00000007171,ENSG00000081181,ENSG00000103876,ENSG00000111339,ENSG00000126522,ENSG00000138821,ENSG00000164867,ENSG00000116771,ENSG00000249319
GO:BP	mitotic G2 DNA damage checkpoint signaling	GO:0007095	0.0142378	1.84656	21	4294	9	60605	ENSG00000020922,ENSG00000053254,ENSG00000105373,ENSG00000108465,ENSG00000135090,ENSG00000160551,ENSG00000163781,ENSG00000117614,ENSG00000170312
GO:BP	nucleotide-excision repair, DNA incision, 3'-to lesion	GO:0006295	0.0142378	1.84656	21	4294	9	60605	ENSG00000104884,ENSG00000131778,ENSG00000132383,ENSG00000139842,ENSG00000143799,ENSG00000163161,ENSG00000106399,ENSG00000111358,ENSG00000272047
GO:BP	mRNA cis splicing, via spliceosome	GO:0045292	0.0142378	1.84656	21	4294	9	60605	ENSG00000086589,ENSG00000110063,ENSG00000112739,ENSG00000114503,ENSG00000144028,ENSG00000164985,ENSG00000170935,ENSG00000110844,ENSG00000150316
GO:BP	error-prone translesion synthesis	GO:0042276	0.0142378	1.84656	21	4294	9	60605	ENSG00000101751,ENSG00000111445,ENSG00000122008,ENSG00000132383,ENSG00000143947,ENSG00000106399,ENSG00000116670,ENSG00000163918,ENSG00000170315
GO:BP	branched-chain amino acid catabolic process	GO:0009083	0.0142378	1.84656	21	4294	9	60605	ENSG00000060982,ENSG00000075239,ENSG00000106049,ENSG00000119711,ENSG00000131844,ENSG00000148090,ENSG00000151498,ENSG00000198130,ENSG00000105552
GO:BP	negative regulation of telomere maintenance via telomerase	GO:0032211	0.0142378	1.84656	21	4294	9	60605	ENSG00000092199,ENSG00000092330,ENSG00000102977,ENSG00000107960,ENSG00000121274,ENSG00000128513,ENSG00000140464,ENSG00000178971,ENSG00000147601
GO:BP	nucleotide-excision repair, preincision complex stabilization	GO:0006293	0.0142378	1.84656	21	4294	9	60605	ENSG00000104884,ENSG00000131778,ENSG00000132383,ENSG00000139842,ENSG00000143799,ENSG00000163161,ENSG00000106399,ENSG00000111358,ENSG00000272047
GO:BP	acetyl-CoA biosynthetic process	GO:0006085	0.0225744	1.64638	22	4294	9	60605	ENSG00000004799,ENSG00000075239,ENSG00000131069,ENSG00000131473,ENSG00000131828,ENSG00000150768,ENSG00000152256,ENSG00000154930,ENSG00000164951
GO:BP	peptidyl-threonine dephosphorylation	GO:0035970	0.0225744	1.64638	22	4294	9	60605	ENSG00000113575,ENSG00000138032,ENSG00000138166,ENSG00000164951,ENSG00000175175,ENSG00000011485,ENSG00000111266,ENSG00000164086,ENSG00000172531
GO:BP	positive regulation of neuroblast proliferation	GO:0002052	0.0347482	1.45907	23	4294	9	60605	ENSG00000007372,ENSG00000112715,ENSG00000150630,ENSG00000164690,ENSG00000100146,ENSG00000128602,ENSG00000142700,ENSG00000168036,ENSG00000171540
GO:BP	cellular response to interferon-beta	GO:0035458	0.0347482	1.45907	23	4294	9	60605	ENSG00000115415,ENSG00000125347,ENSG00000162909,ENSG00000163565,ENSG00000184584,ENSG00000237693,ENSG00000121236,ENSG00000185201,ENSG00000186010
GO:BP	response to interferon-alpha	GO:0035455	0.0347482	1.45907	23	4294	9	60605	ENSG00000047410,ENSG00000055332,ENSG00000076321,ENSG00000119917,ENSG00000130303,ENSG00000142089,ENSG00000160710,ENSG00000185201,ENSG00000186431
GO:BP	sperm flagellum assembly	GO:0120316	0.0347482	1.45907	23	4294	9	60605	ENSG00000105792,ENSG00000119048,ENSG00000125124,ENSG00000138587,ENSG00000149292,ENSG00000206530,ENSG00000144451,ENSG00000197889,ENSG00000272514
GO:BP	negative regulation of chondrocyte differentiation	GO:0032331	0.0347482	1.45907	23	4294	9	60605	ENSG00000019549,ENSG00000087494,ENSG00000100399,ENSG00000183688,ENSG00000077092,ENSG00000125378,ENSG00000136378,ENSG00000168036,ENSG00000168056
GO:BP	positive regulation of long-term synaptic potentiation	GO:1900273	0.0347482	1.45907	23	4294	9	60605	ENSG00000100600,ENSG00000104219,ENSG00000118260,ENSG00000128271,ENSG00000128829,ENSG00000142192,ENSG00000156642,ENSG00000196549,ENSG00000124214
GO:BP	sperm axoneme assembly	GO:0007288	0.0347482	1.45907	23	4294	9	60605	ENSG00000105792,ENSG00000119048,ENSG00000125124,ENSG00000138587,ENSG00000149292,ENSG00000206530,ENSG00000144451,ENSG00000197889,ENSG00000272514
GO:BP	cellular response to dsRNA	GO:0071359	0.0347482	1.45907	23	4294	9	60605	ENSG00000101782,ENSG00000105974,ENSG00000109320,ENSG00000115267,ENSG00000135829,ENSG00000144118,ENSG00000184584,ENSG00000181163,ENSG00000204010
GO:BP	mitochondrial cytochrome c oxidase assembly	GO:0033617	0.0347482	1.45907	23	4294	9	60605	ENSG00000074582,ENSG00000075336,ENSG00000136463,ENSG00000148290,ENSG00000183513,ENSG00000183978,ENSG00000106603,ENSG00000138495,ENSG00000163626
GO:BP	hypothalamus development	GO:0021854	0.0347482	1.45907	23	4294	9	60605	ENSG00000084676,ENSG00000087088,ENSG00000115839,ENSG00000136997,ENSG00000169840,ENSG00000134595,ENSG00000164405,ENSG00000170315,ENSG00000171540
GO:BP	regulation of translational initiation in response to stress	GO:0043558	9.19036e-05	4.03667	17	4294	10	60605	ENSG00000055332,ENSG00000071051,ENSG00000086232,ENSG00000128829,ENSG00000134001,ENSG00000162772,ENSG00000102580,ENSG00000158092,ENSG00000172531,ENSG00000181163
GO:BP	mitochondrial electron transport, cytochrome c to oxygen	GO:0006123	0.000716009	3.14508	20	4294	10	60605	ENSG00000115944,ENSG00000127184,ENSG00000135940,ENSG00000126267,ENSG00000131143,ENSG00000164919,ENSG00000178741,ENSG00000189043,ENSG00000198804,ENSG00000198938
GO:BP	negative regulation of nucleocytoplasmic transport	GO:0046823	0.000716009	3.14508	20	4294	10	60605	ENSG00000047410,ENSG00000067066,ENSG00000101311,ENSG00000164885,ENSG00000168734,ENSG00000171033,ENSG00000189058,ENSG00000116288,ENSG00000120686,ENSG00000124789
GO:BP	mitochondrion morphogenesis	GO:0070584	0.000716009	3.14508	20	4294	10	60605	ENSG00000087088,ENSG00000087470,ENSG00000106028,ENSG00000113163,ENSG00000125779,ENSG00000149557,ENSG00000156502,ENSG00000168958,ENSG00000198836,ENSG00000256525
GO:BP	dendritic spine maintenance	GO:0097062	0.000716009	3.14508	20	4294	10	60605	ENSG00000087053,ENSG00000101040,ENSG00000115183,ENSG00000130203,ENSG00000170396,ENSG00000171105,ENSG00000171867,ENSG00000137825,ENSG00000140443,ENSG00000152413
GO:BP	beta-catenin destruction complex disassembly	GO:1904886	0.00127958	2.89293	21	4294	10	60605	ENSG00000103126,ENSG00000105974,ENSG00000113712,ENSG00000134982,ENSG00000125084,ENSG00000157240,ENSG00000161202,ENSG00000168036,ENSG00000172531,ENSG00000180340
GO:BP	cell proliferation involved in kidney development	GO:0072111	0.00127958	2.89293	21	4294	10	60605	ENSG00000003402,ENSG00000101144,ENSG00000115415,ENSG00000136997,ENSG00000154803,ENSG00000164690,ENSG00000166396,ENSG00000125378,ENSG00000160712,ENSG00000184937
GO:BP	melanosome transport	GO:0032402	0.0021961	2.65835	22	4294	10	60605	ENSG00000041353,ENSG00000115648,ENSG00000118242,ENSG00000125124,ENSG00000140463,ENSG00000175203,ENSG00000103769,ENSG00000125863,ENSG00000189114,ENSG00000197535
GO:BP	establishment of melanosome localization	GO:0032401	0.00363745	2.4392	23	4294	10	60605	ENSG00000041353,ENSG00000115648,ENSG00000118242,ENSG00000125124,ENSG00000140463,ENSG00000175203,ENSG00000103769,ENSG00000125863,ENSG00000189114,ENSG00000197535
GO:BP	mitochondrial ATP synthesis coupled proton transport	GO:0042776	0.00363745	2.4392	23	4294	10	60605	ENSG00000110955,ENSG00000154518,ENSG00000103254,ENSG00000116459,ENSG00000124172,ENSG00000154723,ENSG00000159199,ENSG00000167863,ENSG00000241468,ENSG00000241837
GO:BP	pigment granule transport	GO:0051904	0.00363745	2.4392	23	4294	10	60605	ENSG00000041353,ENSG00000115648,ENSG00000118242,ENSG00000125124,ENSG00000140463,ENSG00000175203,ENSG00000103769,ENSG00000125863,ENSG00000189114,ENSG00000197535
GO:BP	establishment of pigment granule localization	GO:0051905	0.00583793	2.23374	24	4294	10	60605	ENSG00000041353,ENSG00000115648,ENSG00000118242,ENSG00000125124,ENSG00000140463,ENSG00000175203,ENSG00000103769,ENSG00000125863,ENSG00000189114,ENSG00000197535
GO:BP	histone mRNA metabolic process	GO:0008334	0.00583793	2.23374	24	4294	10	60605	ENSG00000114503,ENSG00000119203,ENSG00000121274,ENSG00000125835,ENSG00000142528,ENSG00000149311,ENSG00000155858,ENSG00000139343,ENSG00000143977,ENSG00000182004
GO:BP	glutamine metabolic process	GO:0006541	0.00583793	2.23374	24	4294	10	60605	ENSG00000047230,ENSG00000070669,ENSG00000084774,ENSG00000135423,ENSG00000135821,ENSG00000163655,ENSG00000166840,ENSG00000171793,ENSG00000178921,ENSG00000198380
GO:BP	mitotic recombination	GO:0006312	0.00910973	2.04049	25	4294	10	60605	ENSG00000020922,ENSG00000073050,ENSG00000104884,ENSG00000113522,ENSG00000129566,ENSG00000163029,ENSG00000178295,ENSG00000139618,ENSG00000160117,ENSG00000197275
GO:BP	regulation of T cell differentiation in thymus	GO:0033081	0.00910973	2.04049	25	4294	10	60605	ENSG00000112299,ENSG00000121210,ENSG00000144161,ENSG00000151651,ENSG00000152495,ENSG00000164690,ENSG00000196839,ENSG00000125378,ENSG00000147889,ENSG00000172575
GO:BP	regulation of platelet-derived growth factor receptor signaling pathway	GO:0010640	0.00910973	2.04049	25	4294	10	60605	ENSG00000106443,ENSG00000109062,ENSG00000113083,ENSG00000114423,ENSG00000117525,ENSG00000127946,ENSG00000145335,ENSG00000189058,ENSG00000198799,ENSG00000185359
GO:BP	melanosome localization	GO:0032400	0.00910973	2.04049	25	4294	10	60605	ENSG00000041353,ENSG00000115648,ENSG00000118242,ENSG00000125124,ENSG00000140463,ENSG00000175203,ENSG00000103769,ENSG00000125863,ENSG00000189114,ENSG00000197535
GO:BP	regulation of sterol biosynthetic process	GO:0106118	0.0138604	1.85822	26	4294	10	60605	ENSG00000072310,ENSG00000100003,ENSG00000107566,ENSG00000108424,ENSG00000114650,ENSG00000130203,ENSG00000132341,ENSG00000140943,ENSG00000160179,ENSG00000167910
GO:BP	pigment granule localization	GO:0051875	0.0138604	1.85822	26	4294	10	60605	ENSG00000041353,ENSG00000115648,ENSG00000118242,ENSG00000125124,ENSG00000140463,ENSG00000175203,ENSG00000103769,ENSG00000125863,ENSG00000189114,ENSG00000197535
GO:BP	integrated stress response signaling	GO:0140467	0.0138604	1.85822	26	4294	10	60605	ENSG00000071051,ENSG00000086232,ENSG00000128829,ENSG00000134001,ENSG00000169429,ENSG00000175197,ENSG00000176720,ENSG00000158092,ENSG00000162600,ENSG00000196396
GO:BP	nucleus localization	GO:0051647	0.0138604	1.85822	26	4294	10	60605	ENSG00000007168,ENSG00000054654,ENSG00000078674,ENSG00000109062,ENSG00000135723,ENSG00000165959,ENSG00000168944,ENSG00000198793,ENSG00000198947,ENSG00000070831
GO:BP	regulation of cholesterol biosynthetic process	GO:0045540	0.0138604	1.85822	26	4294	10	60605	ENSG00000072310,ENSG00000100003,ENSG00000107566,ENSG00000108424,ENSG00000114650,ENSG00000130203,ENSG00000132341,ENSG00000140943,ENSG00000160179,ENSG00000167910
GO:BP	glycolytic process through glucose-6-phosphate	GO:0061620	0.0138604	1.85822	26	4294	10	60605	ENSG00000067057,ENSG00000102144,ENSG00000108479,ENSG00000111669,ENSG00000111674,ENSG00000143627,ENSG00000152556,ENSG00000160883,ENSG00000164708,ENSG00000111640
GO:BP	respiratory chain complex IV assembly	GO:0008535	0.0206123	1.68587	27	4294	10	60605	ENSG00000074582,ENSG00000075336,ENSG00000136463,ENSG00000148290,ENSG00000183513,ENSG00000183978,ENSG00000106603,ENSG00000138495,ENSG00000163626,ENSG00000198938
GO:BP	peptidyl-arginine modification	GO:0018195	0.0206123	1.68587	27	4294	10	60605	ENSG00000111339,ENSG00000132600,ENSG00000138081,ENSG00000142623,ENSG00000147596,ENSG00000172301,ENSG00000185238,ENSG00000012504,ENSG00000116288,ENSG00000126457
GO:BP	positive regulation of signal transduction by p53 class mediator	GO:1901798	0.0206123	1.68587	27	4294	10	60605	ENSG00000108465,ENSG00000142676,ENSG00000149311,ENSG00000175054,ENSG00000177374,ENSG00000008988,ENSG00000124802,ENSG00000147889,ENSG00000170315,ENSG00000171863
GO:BP	regulation of cytoplasmic transport	GO:1903649	0.030024	1.52253	28	4294	10	60605	ENSG00000032389,ENSG00000054793,ENSG00000087053,ENSG00000117280,ENSG00000137642,ENSG00000169032,ENSG00000187555,ENSG00000188906,ENSG00000080371,ENSG00000126934
GO:BP	DNA demethylation	GO:0080111	0.030024	1.52253	28	4294	10	60605	ENSG00000100823,ENSG00000124486,ENSG00000128394,ENSG00000140718,ENSG00000166199,ENSG00000187555,ENSG00000189046,ENSG00000239713,ENSG00000130726,ENSG00000138336
GO:BP	regulation of mRNA 3'-end processing	GO:0031440	0.030024	1.52253	28	4294	10	60605	ENSG00000006712,ENSG00000100722,ENSG00000111605,ENSG00000114503,ENSG00000155827,ENSG00000168710,ENSG00000198730,ENSG00000214575,ENSG00000129315,ENSG00000167005
GO:BP	regulation of intrinsic apoptotic signaling pathway by p53 class mediator	GO:1902253	0.0429129	1.36741	29	4294	10	60605	ENSG00000096717,ENSG00000136536,ENSG00000142676,ENSG00000165119,ENSG00000183255,ENSG00000273841,ENSG00000170315,ENSG00000170855,ENSG00000171863,ENSG00000240972
GO:BP	regulation of centriole replication	GO:0046599	9.60771e-05	4.01738	21	4294	11	60605	ENSG00000012048,ENSG00000108395,ENSG00000111554,ENSG00000119541,ENSG00000136861,ENSG00000142731,ENSG00000145632,ENSG00000166004,ENSG00000168944,ENSG00000123473,ENSG00000181163
GO:BP	nucleotide-excision repair, DNA duplex unwinding	GO:0000717	0.000179765	3.7453	22	4294	11	60605	ENSG00000104884,ENSG00000119318,ENSG00000131778,ENSG00000139842,ENSG00000143799,ENSG00000143947,ENSG00000154767,ENSG00000163161,ENSG00000111358,ENSG00000170315,ENSG00000272047
GO:BP	dorsal/ventral neural tube patterning	GO:0021904	0.000179765	3.7453	22	4294	11	60605	ENSG00000011143,ENSG00000080815,ENSG00000120370,ENSG00000143147,ENSG00000164690,ENSG00000204852,ENSG00000078246,ENSG00000105701,ENSG00000125378,ENSG00000128602,ENSG00000146350
GO:BP	negative regulation of mRNA splicing, via spliceosome	GO:0048025	0.000179765	3.7453	22	4294	11	60605	ENSG00000108561,ENSG00000116350,ENSG00000122566,ENSG00000147274,ENSG00000165119,ENSG00000188529,ENSG00000063244,ENSG00000090097,ENSG00000126254,ENSG00000150459,ENSG00000181163
GO:BP	nucleotide-excision repair, DNA gap filling	GO:0006297	0.000322346	3.49168	23	4294	11	60605	ENSG00000005156,ENSG00000062822,ENSG00000073050,ENSG00000111445,ENSG00000122008,ENSG00000132383,ENSG00000143947,ENSG00000175482,ENSG00000106399,ENSG00000163918,ENSG00000170315
GO:BP	kinetochore organization	GO:0051383	0.000322346	3.49168	23	4294	11	60605	ENSG00000115163,ENSG00000117724,ENSG00000123219,ENSG00000136824,ENSG00000143442,ENSG00000153044,ENSG00000167842,ENSG00000171853,ENSG00000102901,ENSG00000143228,ENSG00000203760
GO:BP	branched-chain amino acid metabolic process	GO:0009081	0.00055677	3.25432	24	4294	11	60605	ENSG00000060982,ENSG00000075239,ENSG00000105135,ENSG00000106049,ENSG00000119711,ENSG00000131844,ENSG00000148090,ENSG00000151498,ENSG00000198130,ENSG00000105552,ENSG00000135094
GO:BP	regulation of proton transport	GO:0010155	0.00055677	3.25432	24	4294	11	60605	ENSG00000088992,ENSG00000109062,ENSG00000110719,ENSG00000136463,ENSG00000145740,ENSG00000103254,ENSG00000116288,ENSG00000138495,ENSG00000162877,ENSG00000189043,ENSG00000205542
GO:BP	regulation of translation in response to stress	GO:0043555	0.000930229	3.03141	25	4294	11	60605	ENSG00000055332,ENSG00000071051,ENSG00000086232,ENSG00000128829,ENSG00000134001,ENSG00000140464,ENSG00000162772,ENSG00000102580,ENSG00000158092,ENSG00000172531,ENSG00000181163
GO:BP	global genome nucleotide-excision repair	GO:0070911	0.00150865	2.82141	26	4294	11	60605	ENSG00000104884,ENSG00000119318,ENSG00000131778,ENSG00000139842,ENSG00000143799,ENSG00000143947,ENSG00000154767,ENSG00000163161,ENSG00000111358,ENSG00000170315,ENSG00000272047
GO:BP	regulation of response to interferon-gamma	GO:0060330	0.00150865	2.82141	26	4294	11	60605	ENSG00000115415,ENSG00000138496,ENSG00000140853,ENSG00000162434,ENSG00000173193,ENSG00000184557,ENSG00000237693,ENSG00000033800,ENSG00000105401,ENSG00000132170,ENSG00000159128
GO:BP	regulation of interferon-gamma-mediated signaling pathway	GO:0060334	0.00150865	2.82141	26	4294	11	60605	ENSG00000115415,ENSG00000138496,ENSG00000140853,ENSG00000162434,ENSG00000173193,ENSG00000184557,ENSG00000237693,ENSG00000033800,ENSG00000105401,ENSG00000132170,ENSG00000159128
GO:BP	negative regulation of RNA splicing	GO:0033119	0.00238214	2.62303	27	4294	11	60605	ENSG00000108561,ENSG00000116350,ENSG00000122566,ENSG00000147274,ENSG00000165119,ENSG00000188529,ENSG00000063244,ENSG00000090097,ENSG00000126254,ENSG00000150459,ENSG00000181163
GO:BP	glycolytic process through fructose-6-phosphate	GO:0061615	0.00238214	2.62303	27	4294	11	60605	ENSG00000004939,ENSG00000067057,ENSG00000102144,ENSG00000108479,ENSG00000111669,ENSG00000111674,ENSG00000143627,ENSG00000152556,ENSG00000160883,ENSG00000164708,ENSG00000111640
GO:BP	positive regulation of release of cytochrome c from mitochondria	GO:0090200	0.00367135	2.43517	28	4294	11	60605	ENSG00000011422,ENSG00000030110,ENSG00000087088,ENSG00000087470,ENSG00000103490,ENSG00000104081,ENSG00000105185,ENSG00000121858,ENSG00000164850,ENSG00000165943,ENSG00000168958
GO:BP	female meiotic nuclear division	GO:0007143	0.00367135	2.43517	28	4294	11	60605	ENSG00000119684,ENSG00000149311,ENSG00000155816,ENSG00000180096,ENSG00000196074,ENSG00000204991,ENSG00000112029,ENSG00000162039,ENSG00000166783,ENSG00000170315,ENSG00000239642
GO:BP	positive regulation of epidermal cell differentiation	GO:0045606	0.00367135	2.43517	28	4294	11	60605	ENSG00000113648,ENSG00000117425,ENSG00000124151,ENSG00000125850,ENSG00000133321,ENSG00000137497,ENSG00000162891,ENSG00000054598,ENSG00000125378,ENSG00000175832,ENSG00000243678
GO:BP	maturation of LSU-rRNA	GO:0000470	0.00553501	2.25688	29	4294	11	60605	ENSG00000001497,ENSG00000108592,ENSG00000111641,ENSG00000117133,ENSG00000138442,ENSG00000148303,ENSG00000155438,ENSG00000164346,ENSG00000171490,ENSG00000067533,ENSG00000147604
GO:BP	regulation of double-strand break repair via nonhomologous end joining	GO:2001032	0.00553501	2.25688	29	4294	11	60605	ENSG00000080345,ENSG00000100109,ENSG00000101596,ENSG00000109685,ENSG00000110066,ENSG00000124795,ENSG00000128513,ENSG00000138496,ENSG00000141499,ENSG00000186280,ENSG00000116670
GO:BP	positive regulation of cell cycle G2/M phase transition	GO:1902751	0.00817841	2.08733	30	4294	11	60605	ENSG00000057935,ENSG00000119541,ENSG00000142192,ENSG00000143476,ENSG00000158402,ENSG00000176208,ENSG00000103769,ENSG00000112029,ENSG00000141867,ENSG00000170312,ENSG00000181163
GO:BP	protein localization to chromatin	GO:0071168	0.0118632	1.9258	31	4294	11	60605	ENSG00000095002,ENSG00000111877,ENSG00000113648,ENSG00000125885,ENSG00000147099,ENSG00000062650,ENSG00000134283,ENSG00000164754,ENSG00000171320,ENSG00000175073,ENSG00000189157
GO:BP	termination of RNA polymerase I transcription	GO:0006363	0.016918	1.77165	32	4294	11	60605	ENSG00000068654,ENSG00000104884,ENSG00000115750,ENSG00000125630,ENSG00000163161,ENSG00000166012,ENSG00000171453,ENSG00000111358,ENSG00000147669,ENSG00000177700,ENSG00000272047
GO:BP	peroxisomal transport	GO:0043574	0.016918	1.77165	32	4294	11	60605	ENSG00000104381,ENSG00000114757,ENSG00000119688,ENSG00000127980,ENSG00000131373,ENSG00000131779,ENSG00000215193,ENSG00000086666,ENSG00000124587,ENSG00000164751,ENSG00000176894
GO:BP	exonucleolytic catabolism of deadenylated mRNA	GO:0043928	0.0237505	1.62433	33	4294	11	60605	ENSG00000110063,ENSG00000130713,ENSG00000141698,ENSG00000155508,ENSG00000166889,ENSG00000198677,ENSG00000204351,ENSG00000106355,ENSG00000107371,ENSG00000112339,ENSG00000130332
GO:BP	keratan sulfate metabolic process	GO:0042339	0.0237505	1.62433	33	4294	11	60605	ENSG00000049860,ENSG00000110080,ENSG00000130958,ENSG00000170340,ENSG00000174684,ENSG00000213614,ENSG00000064225,ENSG00000141012,ENSG00000175264,ENSG00000179913,ENSG00000188783
GO:BP	regulation of protein export from nucleus	GO:0046825	0.0237505	1.62433	33	4294	11	60605	ENSG00000047410,ENSG00000067066,ENSG00000086589,ENSG00000125538,ENSG00000136938,ENSG00000164885,ENSG00000079337,ENSG00000102119,ENSG00000116288,ENSG00000147889,ENSG00000152332
GO:BP	DNA dealkylation	GO:0035510	0.0328606	1.48333	34	4294	11	60605	ENSG00000100823,ENSG00000112249,ENSG00000124486,ENSG00000128394,ENSG00000140718,ENSG00000166199,ENSG00000187555,ENSG00000189046,ENSG00000239713,ENSG00000130726,ENSG00000138336
GO:BP	RNA capping	GO:0036260	0.0328606	1.48333	34	4294	11	60605	ENSG00000074356,ENSG00000104884,ENSG00000114503,ENSG00000125651,ENSG00000163161,ENSG00000005075,ENSG00000111358,ENSG00000137574,ENSG00000147669,ENSG00000177700,ENSG00000272047
GO:BP	tRNA-containing ribonucleoprotein complex export from nucleus	GO:0071431	0.0328606	1.48333	34	4294	11	60605	ENSG00000030066,ENSG00000047410,ENSG00000085415,ENSG00000108559,ENSG00000125450,ENSG00000132341,ENSG00000153201,ENSG00000163002,ENSG00000184575,ENSG00000058804,ENSG00000124789
GO:BP	regulation of neuroblast proliferation	GO:1902692	0.0328606	1.48333	34	4294	11	60605	ENSG00000007372,ENSG00000044115,ENSG00000112715,ENSG00000150630,ENSG00000164690,ENSG00000188906,ENSG00000100146,ENSG00000128602,ENSG00000142700,ENSG00000168036,ENSG00000171540
GO:BP	pigment cell differentiation	GO:0050931	0.0328606	1.48333	34	4294	11	60605	ENSG00000100099,ENSG00000105186,ENSG00000118242,ENSG00000118508,ENSG00000123892,ENSG00000187098,ENSG00000065000,ENSG00000100146,ENSG00000107165,ENSG00000148655,ENSG00000189114
GO:BP	tRNA export from nucleus	GO:0006409	0.0328606	1.48333	34	4294	11	60605	ENSG00000030066,ENSG00000047410,ENSG00000085415,ENSG00000108559,ENSG00000125450,ENSG00000132341,ENSG00000153201,ENSG00000163002,ENSG00000184575,ENSG00000058804,ENSG00000124789
GO:BP	negative regulation of protein localization to nucleus	GO:1900181	0.0328606	1.48333	34	4294	11	60605	ENSG00000044115,ENSG00000068654,ENSG00000101311,ENSG00000147324,ENSG00000154803,ENSG00000163673,ENSG00000168734,ENSG00000171033,ENSG00000189058,ENSG00000120686,ENSG00000170390
GO:BP	regulation of transcription by RNA polymerase I	GO:0006356	0.0328606	1.48333	34	4294	11	60605	ENSG00000105373,ENSG00000113648,ENSG00000115053,ENSG00000115368,ENSG00000119285,ENSG00000164338,ENSG00000166986,ENSG00000198793,ENSG00000147669,ENSG00000177700,ENSG00000179632
GO:BP	7-methylguanosine RNA capping	GO:0009452	0.0328606	1.48333	34	4294	11	60605	ENSG00000074356,ENSG00000104884,ENSG00000114503,ENSG00000125651,ENSG00000163161,ENSG00000005075,ENSG00000111358,ENSG00000137574,ENSG00000147669,ENSG00000177700,ENSG00000272047
GO:BP	rRNA transcription	GO:0009303	0.0328606	1.48333	34	4294	11	60605	ENSG00000070814,ENSG00000105373,ENSG00000113648,ENSG00000115053,ENSG00000115750,ENSG00000119041,ENSG00000125630,ENSG00000155438,ENSG00000166986,ENSG00000198793,ENSG00000214274
GO:BP	regulation of isotype switching	GO:0045191	0.0448539	1.3482	35	4294	11	60605	ENSG00000072274,ENSG00000079134,ENSG00000080345,ENSG00000095002,ENSG00000101017,ENSG00000109685,ENSG00000110066,ENSG00000183624,ENSG00000049768,ENSG00000107371,ENSG00000116670
GO:BP	receptor catabolic process	GO:0032801	0.0448539	1.3482	35	4294	11	60605	ENSG00000087053,ENSG00000100600,ENSG00000108375,ENSG00000130203,ENSG00000162511,ENSG00000164885,ENSG00000183579,ENSG00000196455,ENSG00000042753,ENSG00000182718,ENSG00000196396
GO:BP	very long-chain fatty acid metabolic process	GO:0000038	0.0448539	1.3482	35	4294	11	60605	ENSG00000118402,ENSG00000119688,ENSG00000133835,ENSG00000140284,ENSG00000151726,ENSG00000170522,ENSG00000074696,ENSG00000099797,ENSG00000164751,ENSG00000165996,ENSG00000186115
GO:BP	nuclear-transcribed mRNA catabolic process, exonucleolytic	GO:0000291	0.0448539	1.3482	35	4294	11	60605	ENSG00000110063,ENSG00000130713,ENSG00000141698,ENSG00000155508,ENSG00000166889,ENSG00000198677,ENSG00000204351,ENSG00000106355,ENSG00000107371,ENSG00000112339,ENSG00000130332
GO:BP	modulation by virus of host process	GO:0019048	0.0448539	1.3482	35	4294	11	60605	ENSG00000055332,ENSG00000108424,ENSG00000128829,ENSG00000136997,ENSG00000140538,ENSG00000168404,ENSG00000171105,ENSG00000176890,ENSG00000182481,ENSG00000102753,ENSG00000173402
GO:BP	positive regulation of protein-containing complex disassembly	GO:0043243	0.0448539	1.3482	35	4294	11	60605	ENSG00000071127,ENSG00000104435,ENSG00000107290,ENSG00000109265,ENSG00000112902,ENSG00000136436,ENSG00000169252,ENSG00000171105,ENSG00000237693,ENSG00000132507,ENSG00000140443
GO:BP	porphyrin-containing compound biosynthetic process	GO:0006779	0.0448539	1.3482	35	4294	11	60605	ENSG00000066926,ENSG00000100104,ENSG00000135100,ENSG00000136444,ENSG00000163554,ENSG00000188690,ENSG00000256269,ENSG00000100300,ENSG00000136143,ENSG00000136381,ENSG00000163631
GO:BP	cytoplasmic pattern recognition receptor signaling pathway in response to virus	GO:0039528	0.0448539	1.3482	35	4294	11	60605	ENSG00000023445,ENSG00000070010,ENSG00000101782,ENSG00000105373,ENSG00000108561,ENSG00000115267,ENSG00000134644,ENSG00000137628,ENSG00000162129,ENSG00000181481,ENSG00000108771
GO:BP	protein targeting to lysosome	GO:0006622	1.23893e-05	4.90695	22	4294	12	60605	ENSG00000003056,ENSG00000103174,ENSG00000111670,ENSG00000120885,ENSG00000132842,ENSG00000134243,ENSG00000135968,ENSG00000137642,ENSG00000162511,ENSG00000266412,ENSG00000104497,ENSG00000185359
GO:BP	myeloid leukocyte cytokine production	GO:0061082	0.000141467	3.84934	26	4294	12	60605	ENSG00000079785,ENSG00000096717,ENSG00000107874,ENSG00000115310,ENSG00000119699,ENSG00000127666,ENSG00000142867,ENSG00000159674,ENSG00000162511,ENSG00000165732,ENSG00000167191,ENSG00000090376
GO:BP	ATP synthesis coupled proton transport	GO:0015986	0.000389715	3.40925	28	4294	12	60605	ENSG00000110955,ENSG00000154518,ENSG00000103254,ENSG00000116459,ENSG00000124172,ENSG00000154723,ENSG00000159199,ENSG00000167863,ENSG00000185883,ENSG00000241468,ENSG00000241837,ENSG00000249222
GO:BP	energy coupled proton transport, down electrochemical gradient	GO:0015985	0.000389715	3.40925	28	4294	12	60605	ENSG00000110955,ENSG00000154518,ENSG00000103254,ENSG00000116459,ENSG00000124172,ENSG00000154723,ENSG00000159199,ENSG00000167863,ENSG00000185883,ENSG00000241468,ENSG00000241837,ENSG00000249222
GO:BP	negative regulation of telomere maintenance via telomere lengthening	GO:1904357	0.000621738	3.20639	29	4294	12	60605	ENSG00000092199,ENSG00000092330,ENSG00000102977,ENSG00000107960,ENSG00000121274,ENSG00000128513,ENSG00000140464,ENSG00000143799,ENSG00000178971,ENSG00000188827,ENSG00000147601,ENSG00000181625
GO:BP	establishment of mitotic spindle orientation	GO:0000132	0.000969129	3.01362	30	4294	12	60605	ENSG00000007168,ENSG00000007372,ENSG00000040275,ENSG00000086827,ENSG00000088833,ENSG00000115163,ENSG00000136861,ENSG00000137497,ENSG00000166579,ENSG00000188487,ENSG00000146425,ENSG00000186193
GO:BP	stem cell division	GO:0017145	0.00221311	2.655	32	4294	12	60605	ENSG00000007168,ENSG00000036257,ENSG00000119397,ENSG00000124151,ENSG00000152518,ENSG00000163938,ENSG00000182197,ENSG00000185862,ENSG00000186462,ENSG00000147889,ENSG00000171843,ENSG00000244405
GO:BP	regulation of mesenchymal cell proliferation	GO:0010464	0.00221311	2.655	32	4294	12	60605	ENSG00000066468,ENSG00000090539,ENSG00000106443,ENSG00000112715,ENSG00000115415,ENSG00000126778,ENSG00000136997,ENSG00000164690,ENSG00000125378,ENSG00000128602,ENSG00000147862,ENSG00000168036
GO:BP	positive regulation of epidermis development	GO:0045684	0.00325286	2.48773	33	4294	12	60605	ENSG00000113648,ENSG00000117425,ENSG00000124151,ENSG00000125850,ENSG00000133321,ENSG00000137497,ENSG00000162891,ENSG00000054598,ENSG00000125378,ENSG00000175832,ENSG00000186395,ENSG00000243678
GO:BP	diol metabolic process	GO:0034311	0.00470223	2.3277	34	4294	12	60605	ENSG00000006530,ENSG00000067113,ENSG00000080824,ENSG00000132570,ENSG00000138669,ENSG00000138744,ENSG00000141934,ENSG00000164867,ENSG00000166228,ENSG00000172296,ENSG00000228716,ENSG00000150787
GO:BP	protein K63-linked deubiquitination	GO:0070536	0.00669332	2.17436	35	4294	12	60605	ENSG00000083799,ENSG00000087206,ENSG00000105373,ENSG00000105393,ENSG00000115233,ENSG00000118503,ENSG00000124356,ENSG00000138592,ENSG00000158019,ENSG00000185515,ENSG00000187555,ENSG00000121644
GO:BP	energy homeostasis	GO:0097009	0.00939171	2.02726	36	4294	12	60605	ENSG00000115687,ENSG00000154803,ENSG00000176624,ENSG00000109255,ENSG00000109819,ENSG00000116678,ENSG00000150907,ENSG00000162409,ENSG00000162600,ENSG00000162877,ENSG00000170315,ENSG00000176845
GO:BP	positive regulation of response to endoplasmic reticulum stress	GO:1905898	0.0130027	1.88597	37	4294	12	60605	ENSG00000030110,ENSG00000071051,ENSG00000087088,ENSG00000096717,ENSG00000105974,ENSG00000132824,ENSG00000175197,ENSG00000176720,ENSG00000135018,ENSG00000158092,ENSG00000182087,ENSG00000196396
GO:BP	transcription initiation from RNA polymerase I promoter	GO:0006361	0.0130027	1.88597	37	4294	12	60605	ENSG00000068654,ENSG00000104884,ENSG00000115750,ENSG00000125630,ENSG00000163161,ENSG00000166012,ENSG00000171453,ENSG00000076108,ENSG00000111358,ENSG00000147669,ENSG00000177700,ENSG00000272047
GO:BP	protein transmembrane import into intracellular organelle	GO:0044743	0.0130027	1.88597	37	4294	12	60605	ENSG00000075336,ENSG00000114757,ENSG00000127980,ENSG00000156709,ENSG00000163528,ENSG00000215193,ENSG00000120675,ENSG00000124587,ENSG00000158882,ENSG00000164751,ENSG00000196683,ENSG00000265354
GO:BP	acetyl-CoA metabolic process	GO:0006084	0.0177781	1.75011	38	4294	12	60605	ENSG00000004799,ENSG00000008311,ENSG00000075239,ENSG00000109576,ENSG00000112972,ENSG00000131069,ENSG00000131473,ENSG00000131828,ENSG00000150768,ENSG00000152256,ENSG00000154930,ENSG00000164951
GO:BP	positive regulation of immunoglobulin mediated immune response	GO:0002891	0.0177781	1.75011	38	4294	12	60605	ENSG00000010671,ENSG00000072274,ENSG00000080345,ENSG00000095002,ENSG00000101017,ENSG00000109685,ENSG00000110066,ENSG00000125730,ENSG00000183624,ENSG00000226979,ENSG00000107371,ENSG00000116670
GO:BP	positive regulation of B cell mediated immunity	GO:0002714	0.0177781	1.75011	38	4294	12	60605	ENSG00000010671,ENSG00000072274,ENSG00000080345,ENSG00000095002,ENSG00000101017,ENSG00000109685,ENSG00000110066,ENSG00000125730,ENSG00000183624,ENSG00000226979,ENSG00000107371,ENSG00000116670
GO:BP	protein insertion into ER membrane	GO:0045048	0.0177781	1.75011	38	4294	12	60605	ENSG00000106089,ENSG00000115155,ENSG00000127463,ENSG00000142192,ENSG00000164615,ENSG00000166347,ENSG00000171867,ENSG00000067167,ENSG00000101558,ENSG00000102119,ENSG00000132432,ENSG00000220205
GO:BP	regulation of autophagosome assembly	GO:2000785	0.0240239	1.61936	39	4294	12	60605	ENSG00000040633,ENSG00000115020,ENSG00000115839,ENSG00000144118,ENSG00000147894,ENSG00000148356,ENSG00000149557,ENSG00000171055,ENSG00000188906,ENSG00000204371,ENSG00000174903,ENSG00000265808
GO:BP	'de novo' protein folding	GO:0006458	0.0321083	1.49338	40	4294	12	60605	ENSG00000107262,ENSG00000113013,ENSG00000119782,ENSG00000132581,ENSG00000136731,ENSG00000163528,ENSG00000168259,ENSG00000170464,ENSG00000197930,ENSG00000110958,ENSG00000183291,ENSG00000204389
GO:BP	cortical actin cytoskeleton organization	GO:0030866	0.0321083	1.49338	40	4294	12	60605	ENSG00000061676,ENSG00000079819,ENSG00000082397,ENSG00000114346,ENSG00000114993,ENSG00000134775,ENSG00000135723,ENSG00000136167,ENSG00000143093,ENSG00000143545,ENSG00000164885,ENSG00000073350
GO:BP	blastocyst formation	GO:0001825	0.0321083	1.49338	40	4294	12	60605	ENSG00000036257,ENSG00000111596,ENSG00000112578,ENSG00000115128,ENSG00000115310,ENSG00000125107,ENSG00000133316,ENSG00000147596,ENSG00000196839,ENSG00000198730,ENSG00000138336,ENSG00000164442
GO:BP	purine ribonucleoside monophosphate metabolic process	GO:0009167	0.0424709	1.37191	41	4294	12	60605	ENSG00000100938,ENSG00000119139,ENSG00000130830,ENSG00000133805,ENSG00000138363,ENSG00000159131,ENSG00000163655,ENSG00000178921,ENSG00000196839,ENSG00000198805,ENSG00000143774,ENSG00000155530
GO:BP	regulation of calcium ion-dependent exocytosis	GO:0017158	0.0424709	1.37191	41	4294	12	60605	ENSG00000106089,ENSG00000115839,ENSG00000127314,ENSG00000164885,ENSG00000170743,ENSG00000006283,ENSG00000099625,ENSG00000103528,ENSG00000132872,ENSG00000149043,ENSG00000150594,ENSG00000158445
GO:BP	regulation of phospholipid metabolic process	GO:1903725	0.0424709	1.37191	41	4294	12	60605	ENSG00000063601,ENSG00000087053,ENSG00000108389,ENSG00000111664,ENSG00000123892,ENSG00000134324,ENSG00000138413,ENSG00000153395,ENSG00000162909,ENSG00000012504,ENSG00000102468,ENSG00000234906
GO:BP	negative regulation of organelle assembly	GO:1902116	0.0424709	1.37191	41	4294	12	60605	ENSG00000012048,ENSG00000040633,ENSG00000108395,ENSG00000111554,ENSG00000136861,ENSG00000139437,ENSG00000149557,ENSG00000171055,ENSG00000188906,ENSG00000204371,ENSG00000047849,ENSG00000265808
GO:BP	positive regulation of interferon-beta production	GO:0032728	0.0424709	1.37191	41	4294	12	60605	ENSG00000080824,ENSG00000101782,ENSG00000115267,ENSG00000125347,ENSG00000127666,ENSG00000135829,ENSG00000137462,ENSG00000169871,ENSG00000181481,ENSG00000183735,ENSG00000184584,ENSG00000108771
GO:BP	regulation of muscle tissue development	GO:1901861	0.0424709	1.37191	41	4294	12	60605	ENSG00000060138,ENSG00000113083,ENSG00000113161,ENSG00000117724,ENSG00000118260,ENSG00000149596,ENSG00000164690,ENSG00000196531,ENSG00000109819,ENSG00000125378,ENSG00000168036,ENSG00000186260
GO:BP	negative regulation of intracellular protein transport	GO:0090317	0.0424709	1.37191	41	4294	12	60605	ENSG00000067066,ENSG00000101311,ENSG00000132376,ENSG00000164885,ENSG00000168734,ENSG00000171033,ENSG00000188906,ENSG00000189058,ENSG00000198168,ENSG00000099958,ENSG00000116288,ENSG00000120686
GO:BP	regulation of protein localization to cell surface	GO:2000008	0.0424709	1.37191	41	4294	12	60605	ENSG00000046653,ENSG00000049759,ENSG00000073921,ENSG00000103496,ENSG00000135631,ENSG00000148219,ENSG00000166900,ENSG00000166963,ENSG00000198799,ENSG00000101337,ENSG00000168036,ENSG00000173548
GO:BP	protein localization to chromosome, centromeric region	GO:0071459	6.12507e-06	5.21289	25	4294	13	60605	ENSG00000040275,ENSG00000086827,ENSG00000102974,ENSG00000113141,ENSG00000115163,ENSG00000145919,ENSG00000156970,ENSG00000167842,ENSG00000171853,ENSG00000102901,ENSG00000170312,ENSG00000174442,ENSG00000198824
GO:BP	nucleotide-excision repair, preincision complex assembly	GO:0006294	6.10155e-05	4.21456	29	4294	13	60605	ENSG00000104884,ENSG00000119318,ENSG00000131778,ENSG00000132383,ENSG00000139842,ENSG00000143799,ENSG00000143947,ENSG00000154767,ENSG00000163161,ENSG00000106399,ENSG00000111358,ENSG00000170315,ENSG00000272047
GO:BP	protein localization to chromosome, telomeric region	GO:0070198	0.000100652	3.99718	30	4294	13	60605	ENSG00000079246,ENSG00000092330,ENSG00000102977,ENSG00000113648,ENSG00000120438,ENSG00000128513,ENSG00000135624,ENSG00000140464,ENSG00000141499,ENSG00000163938,ENSG00000175054,ENSG00000139618,ENSG00000147601
GO:BP	salivary gland morphogenesis	GO:0007435	0.000162044	3.79037	31	4294	13	60605	ENSG00000007372,ENSG00000066468,ENSG00000101144,ENSG00000103067,ENSG00000119699,ENSG00000128791,ENSG00000164690,ENSG00000070501,ENSG00000070831,ENSG00000074527,ENSG00000135960,ENSG00000147862,ENSG00000173402
GO:BP	response to interferon-beta	GO:0035456	0.000162044	3.79037	31	4294	13	60605	ENSG00000115415,ENSG00000125347,ENSG00000130303,ENSG00000132530,ENSG00000162909,ENSG00000163565,ENSG00000184584,ENSG00000237693,ENSG00000263528,ENSG00000121236,ENSG00000142089,ENSG00000185201,ENSG00000186010
GO:BP	protein deglycosylation	GO:0006517	0.000255131	3.59324	32	4294	13	60605	ENSG00000038002,ENSG00000088298,ENSG00000112893,ENSG00000136731,ENSG00000143947,ENSG00000162298,ENSG00000167280,ENSG00000239305,ENSG00000116288,ENSG00000151092,ENSG00000170315,ENSG00000177239,ENSG00000198162
GO:BP	protein localization to centrosome	GO:0071539	0.000393543	3.40501	33	4294	13	60605	ENSG00000076382,ENSG00000078674,ENSG00000088833,ENSG00000101639,ENSG00000134982,ENSG00000139350,ENSG00000140463,ENSG00000168014,ENSG00000173230,ENSG00000175203,ENSG00000198920,ENSG00000007047,ENSG00000123473
GO:BP	positive regulation of defense response to virus by host	GO:0002230	0.000393543	3.40501	33	4294	13	60605	ENSG00000056972,ENSG00000080824,ENSG00000103490,ENSG00000115415,ENSG00000128394,ENSG00000128829,ENSG00000138496,ENSG00000140464,ENSG00000166326,ENSG00000184584,ENSG00000197272,ENSG00000239713,ENSG00000121236
GO:BP	salivary gland development	GO:0007431	0.000393543	3.40501	33	4294	13	60605	ENSG00000007372,ENSG00000066468,ENSG00000101144,ENSG00000103067,ENSG00000119699,ENSG00000128791,ENSG00000164690,ENSG00000070501,ENSG00000070831,ENSG00000074527,ENSG00000135960,ENSG00000147862,ENSG00000173402
GO:BP	mismatch repair	GO:0006298	0.000595676	3.22499	34	4294	13	60605	ENSG00000062822,ENSG00000064933,ENSG00000078900,ENSG00000095002,ENSG00000111877,ENSG00000116062,ENSG00000119684,ENSG00000132383,ENSG00000132781,ENSG00000154767,ENSG00000175482,ENSG00000204410,ENSG00000106399
GO:BP	epiboly involved in wound healing	GO:0090505	0.000595676	3.22499	34	4294	13	60605	ENSG00000101311,ENSG00000129474,ENSG00000138639,ENSG00000142871,ENSG00000144824,ENSG00000151694,ENSG00000162493,ENSG00000163539,ENSG00000198793,ENSG00000067560,ENSG00000079385,ENSG00000155366,ENSG00000262406
GO:BP	wound healing, spreading of cells	GO:0044319	0.000595676	3.22499	34	4294	13	60605	ENSG00000101311,ENSG00000129474,ENSG00000138639,ENSG00000142871,ENSG00000144824,ENSG00000151694,ENSG00000162493,ENSG00000163539,ENSG00000198793,ENSG00000067560,ENSG00000079385,ENSG00000155366,ENSG00000262406
GO:BP	nucleobase metabolic process	GO:0009112	0.000595676	3.22499	34	4294	13	60605	ENSG00000025708,ENSG00000047230,ENSG00000084774,ENSG00000100938,ENSG00000119711,ENSG00000159131,ENSG00000163655,ENSG00000167325,ENSG00000171793,ENSG00000176890,ENSG00000176974,ENSG00000196839,ENSG00000198793
GO:BP	epiboly	GO:0090504	0.000885985	3.05257	35	4294	13	60605	ENSG00000101311,ENSG00000129474,ENSG00000138639,ENSG00000142871,ENSG00000144824,ENSG00000151694,ENSG00000162493,ENSG00000163539,ENSG00000198793,ENSG00000067560,ENSG00000079385,ENSG00000155366,ENSG00000262406
GO:BP	tricarboxylic acid cycle	GO:0006099	0.00129653	2.88722	36	4294	13	60605	ENSG00000082212,ENSG00000101365,ENSG00000131828,ENSG00000138413,ENSG00000150768,ENSG00000151376,ENSG00000163541,ENSG00000166411,ENSG00000180185,ENSG00000197444,ENSG00000136143,ENSG00000136381,ENSG00000146701
GO:BP	positive regulation of dendrite morphogenesis	GO:0050775	0.00186883	2.72843	37	4294	13	60605	ENSG00000007168,ENSG00000008086,ENSG00000087470,ENSG00000103319,ENSG00000105186,ENSG00000110888,ENSG00000111249,ENSG00000135387,ENSG00000198836,ENSG00000080371,ENSG00000113758,ENSG00000116106,ENSG00000137825
GO:BP	phosphatidylglycerol metabolic process	GO:0046471	0.00186883	2.72843	37	4294	13	60605	ENSG00000084754,ENSG00000088766,ENSG00000110536,ENSG00000123739,ENSG00000127472,ENSG00000138029,ENSG00000153395,ENSG00000069764,ENSG00000116711,ENSG00000123684,ENSG00000172954,ENSG00000188784,ENSG00000196407
GO:BP	regulation of DNA damage response, signal transduction by p53 class mediator	GO:0043516	0.00186883	2.72843	37	4294	13	60605	ENSG00000019549,ENSG00000096717,ENSG00000136536,ENSG00000143499,ENSG00000149311,ENSG00000175054,ENSG00000177374,ENSG00000183255,ENSG00000124802,ENSG00000147889,ENSG00000181163,ENSG00000183955,ENSG00000240972
GO:BP	histone phosphorylation	GO:0016572	0.00265597	2.57578	38	4294	13	60605	ENSG00000100749,ENSG00000113648,ENSG00000114670,ENSG00000119048,ENSG00000125538,ENSG00000139625,ENSG00000145041,ENSG00000149311,ENSG00000164885,ENSG00000166501,ENSG00000009954,ENSG00000162409,ENSG00000170312
GO:BP	ncRNA export from nucleus	GO:0097064	0.00265597	2.57578	38	4294	13	60605	ENSG00000030066,ENSG00000047410,ENSG00000085415,ENSG00000108559,ENSG00000114503,ENSG00000125450,ENSG00000132341,ENSG00000153201,ENSG00000163002,ENSG00000184575,ENSG00000058804,ENSG00000124789,ENSG00000181163
GO:BP	amyloid-beta clearance	GO:0097242	0.00265597	2.57578	38	4294	13	60605	ENSG00000001630,ENSG00000019169,ENSG00000073921,ENSG00000113161,ENSG00000120885,ENSG00000125730,ENSG00000130203,ENSG00000163956,ENSG00000169896,ENSG00000171105,ENSG00000196549,ENSG00000103769,ENSG00000140443
GO:BP	positive regulation of RNA splicing	GO:0033120	0.00372508	2.42886	39	4294	13	60605	ENSG00000086589,ENSG00000099622,ENSG00000100603,ENSG00000100650,ENSG00000107290,ENSG00000109917,ENSG00000115053,ENSG00000143889,ENSG00000147274,ENSG00000213516,ENSG00000063244,ENSG00000143368,ENSG00000204389
GO:BP	phosphatidylcholine biosynthetic process	GO:0006656	0.00372508	2.42886	39	4294	13	60605	ENSG00000110721,ENSG00000111666,ENSG00000123892,ENSG00000133027,ENSG00000134324,ENSG00000141179,ENSG00000143036,ENSG00000153395,ENSG00000158201,ENSG00000162909,ENSG00000164687,ENSG00000118137,ENSG00000158669
GO:BP	apoptotic process involved in development	GO:1902742	0.0051602	2.28733	40	4294	13	60605	ENSG00000030110,ENSG00000087088,ENSG00000101144,ENSG00000109917,ENSG00000137713,ENSG00000140464,ENSG00000142871,ENSG00000145147,ENSG00000184347,ENSG00000054598,ENSG00000109846,ENSG00000125618,ENSG00000221947
GO:BP	positive regulation of double-strand break repair	GO:2000781	0.0051602	2.28733	40	4294	13	60605	ENSG00000080345,ENSG00000101596,ENSG00000110066,ENSG00000111602,ENSG00000138496,ENSG00000141499,ENSG00000143799,ENSG00000155816,ENSG00000164808,ENSG00000186280,ENSG00000203907,ENSG00000204991,ENSG00000116670
GO:BP	chondroitin sulfate metabolic process	GO:0030204	0.0051602	2.28733	40	4294	13	60605	ENSG00000049860,ENSG00000103489,ENSG00000111817,ENSG00000169826,ENSG00000171451,ENSG00000182197,ENSG00000213614,ENSG00000038427,ENSG00000122863,ENSG00000127415,ENSG00000136213,ENSG00000173546,ENSG00000176022
GO:BP	ventricular septum morphogenesis	GO:0060412	0.0051602	2.28733	40	4294	13	60605	ENSG00000066468,ENSG00000109685,ENSG00000115170,ENSG00000134817,ENSG00000145147,ENSG00000163909,ENSG00000169855,ENSG00000183691,ENSG00000184347,ENSG00000125378,ENSG00000164442,ENSG00000169946,ENSG00000180340
GO:BP	regulation of viral transcription	GO:0046782	0.00706546	2.15086	41	4294	13	60605	ENSG00000048649,ENSG00000067066,ENSG00000080561,ENSG00000101158,ENSG00000119401,ENSG00000125651,ENSG00000132109,ENSG00000135829,ENSG00000005075,ENSG00000129315,ENSG00000142089,ENSG00000147669,ENSG00000177700
GO:BP	nucleotide-binding oligomerization domain containing signaling pathway	GO:0070423	0.00706546	2.15086	41	4294	13	60605	ENSG00000023445,ENSG00000055208,ENSG00000083799,ENSG00000112851,ENSG00000118503,ENSG00000127837,ENSG00000134070,ENSG00000143947,ENSG00000157625,ENSG00000237693,ENSG00000100324,ENSG00000170315,ENSG00000204389
GO:BP	negative regulation of extrinsic apoptotic signaling pathway via death domain receptors	GO:1902042	0.00706546	2.15086	41	4294	13	60605	ENSG00000003402,ENSG00000012048,ENSG00000106366,ENSG00000117560,ENSG00000118503,ENSG00000121858,ENSG00000135926,ENSG00000164867,ENSG00000170633,ENSG00000092871,ENSG00000116288,ENSG00000162734,ENSG00000233276
GO:BP	tRNA methylation	GO:0030488	0.00706546	2.15086	41	4294	13	60605	ENSG00000059588,ENSG00000100890,ENSG00000104907,ENSG00000115970,ENSG00000123600,ENSG00000126814,ENSG00000138050,ENSG00000160193,ENSG00000162623,ENSG00000171103,ENSG00000183665,ENSG00000186666,ENSG00000250305
GO:BP	negative regulation of microtubule polymerization or depolymerization	GO:0031111	0.0095687	2.01915	42	4294	13	60605	ENSG00000088325,ENSG00000101871,ENSG00000104435,ENSG00000125746,ENSG00000134982,ENSG00000141556,ENSG00000145335,ENSG00000160551,ENSG00000163539,ENSG00000166503,ENSG00000180834,ENSG00000270765,ENSG00000117632
GO:BP	fatty-acyl-CoA metabolic process	GO:0035337	0.0095687	2.01915	42	4294	13	60605	ENSG00000100075,ENSG00000118402,ENSG00000131238,ENSG00000131473,ENSG00000133835,ENSG00000149084,ENSG00000151726,ENSG00000170522,ENSG00000197142,ENSG00000062282,ENSG00000099797,ENSG00000165996,ENSG00000196407
GO:BP	autophagosome maturation	GO:0097352	0.0128255	1.89193	43	4294	13	60605	ENSG00000040633,ENSG00000062716,ENSG00000099940,ENSG00000118640,ENSG00000135317,ENSG00000136436,ENSG00000152223,ENSG00000169252,ENSG00000215305,ENSG00000237693,ENSG00000271601,ENSG00000102445,ENSG00000135018
GO:BP	regulation of T cell migration	GO:2000404	0.0128255	1.89193	43	4294	13	60605	ENSG00000091972,ENSG00000103490,ENSG00000125735,ENSG00000137077,ENSG00000142192,ENSG00000151651,ENSG00000151694,ENSG00000167193,ENSG00000189058,ENSG00000198648,ENSG00000067560,ENSG00000143185,ENSG00000143369
GO:BP	maintenance of protein localization in organelle	GO:0072595	0.0128255	1.89193	43	4294	13	60605	ENSG00000067066,ENSG00000113558,ENSG00000119760,ENSG00000125629,ENSG00000140463,ENSG00000140464,ENSG00000164885,ENSG00000213465,ENSG00000100196,ENSG00000100300,ENSG00000102931,ENSG00000105438,ENSG00000116288
GO:BP	Rac protein signal transduction	GO:0016601	0.0128255	1.89193	43	4294	13	60605	ENSG00000003393,ENSG00000061676,ENSG00000115310,ENSG00000138443,ENSG00000138639,ENSG00000147162,ENSG00000167193,ENSG00000197457,ENSG00000273749,ENSG00000074696,ENSG00000105767,ENSG00000136238,ENSG00000146425
GO:BP	establishment or maintenance of epithelial cell apical/basal polarity	GO:0045197	0.0128255	1.89193	43	4294	13	60605	ENSG00000066933,ENSG00000071127,ENSG00000072518,ENSG00000082458,ENSG00000109062,ENSG00000112851,ENSG00000134376,ENSG00000148943,ENSG00000165533,ENSG00000168502,ENSG00000029534,ENSG00000067560,ENSG00000070831
GO:BP	intrinsic apoptotic signaling pathway in response to oxidative stress	GO:0008631	0.0170237	1.76895	44	4294	13	60605	ENSG00000096717,ENSG00000106211,ENSG00000112299,ENSG00000138061,ENSG00000140464,ENSG00000143799,ENSG00000147140,ENSG00000152256,ENSG00000116288,ENSG00000135018,ENSG00000184047,ENSG00000197442,ENSG00000233276
GO:BP	regulation of extrinsic apoptotic signaling pathway in absence of ligand	GO:2001239	0.0170237	1.76895	44	4294	13	60605	ENSG00000019549,ENSG00000044115,ENSG00000082146,ENSG00000104432,ENSG00000125538,ENSG00000137713,ENSG00000164400,ENSG00000077782,ENSG00000104313,ENSG00000126709,ENSG00000167815,ENSG00000172531,ENSG00000204389
GO:BP	mesenchymal cell proliferation	GO:0010463	0.0170237	1.76895	44	4294	13	60605	ENSG00000066468,ENSG00000090539,ENSG00000101144,ENSG00000106443,ENSG00000112715,ENSG00000115415,ENSG00000126778,ENSG00000136997,ENSG00000164690,ENSG00000125378,ENSG00000128602,ENSG00000147862,ENSG00000168036
GO:BP	regulation of keratinocyte differentiation	GO:0045616	0.0170237	1.76895	44	4294	13	60605	ENSG00000113648,ENSG00000122592,ENSG00000124151,ENSG00000125850,ENSG00000133321,ENSG00000134317,ENSG00000137497,ENSG00000162891,ENSG00000054598,ENSG00000126337,ENSG00000172016,ENSG00000175832,ENSG00000243678
GO:BP	positive regulation of protein import	GO:1904591	0.0170237	1.76895	44	4294	13	60605	ENSG00000047410,ENSG00000080815,ENSG00000086589,ENSG00000105185,ENSG00000109917,ENSG00000114346,ENSG00000132341,ENSG00000164690,ENSG00000173801,ENSG00000128602,ENSG00000130726,ENSG00000170312,ENSG00000184304
GO:BP	cellular response to amyloid-beta	GO:1904646	0.0223881	1.64998	45	4294	13	60605	ENSG00000067191,ENSG00000080815,ENSG00000100600,ENSG00000118689,ENSG00000142192,ENSG00000143799,ENSG00000164885,ENSG00000169252,ENSG00000171867,ENSG00000196954,ENSG00000105835,ENSG00000116106,ENSG00000140443
GO:BP	protein peptidyl-prolyl isomerization	GO:0000413	0.0223881	1.64998	45	4294	13	60605	ENSG00000113593,ENSG00000114857,ENSG00000119321,ENSG00000119782,ENSG00000153015,ENSG00000153201,ENSG00000171497,ENSG00000173486,ENSG00000105701,ENSG00000138398,ENSG00000166794,ENSG00000236334,ENSG00000263353
GO:BP	synaptic vesicle transport	GO:0048489	0.0291862	1.53482	46	4294	13	60605	ENSG00000073921,ENSG00000089063,ENSG00000104133,ENSG00000132842,ENSG00000145335,ENSG00000155980,ENSG00000164885,ENSG00000177879,ENSG00000188906,ENSG00000065000,ENSG00000168036,ENSG00000170759,ENSG00000189114
GO:BP	regulation of mitochondrial outer membrane permeabilization involved in apoptotic signaling pathway	GO:1901028	0.0291862	1.53482	46	4294	13	60605	ENSG00000030110,ENSG00000078900,ENSG00000087088,ENSG00000114126,ENSG00000128245,ENSG00000134308,ENSG00000136448,ENSG00000176720,ENSG00000096092,ENSG00000164924,ENSG00000167315,ENSG00000188763,ENSG00000204389
GO:BP	negative chemotaxis	GO:0050919	0.0377333	1.42327	47	4294	13	60605	ENSG00000112902,ENSG00000145147,ENSG00000153993,ENSG00000168758,ENSG00000169855,ENSG00000184347,ENSG00000185070,ENSG00000197635,ENSG00000067560,ENSG00000095539,ENSG00000118137,ENSG00000163785,ENSG00000166159
GO:BP	positive regulation of purine nucleotide metabolic process	GO:1900544	0.0377333	1.42327	47	4294	13	60605	ENSG00000007171,ENSG00000080815,ENSG00000089041,ENSG00000115840,ENSG00000136997,ENSG00000142192,ENSG00000143437,ENSG00000164867,ENSG00000171105,ENSG00000102468,ENSG00000109819,ENSG00000162409,ENSG00000205542
GO:BP	positive regulation of nucleotide metabolic process	GO:0045981	0.0377333	1.42327	47	4294	13	60605	ENSG00000007171,ENSG00000080815,ENSG00000089041,ENSG00000115840,ENSG00000136997,ENSG00000142192,ENSG00000143437,ENSG00000164867,ENSG00000171105,ENSG00000102468,ENSG00000109819,ENSG00000162409,ENSG00000205542
GO:BP	negative regulation of histone modification	GO:0031057	0.0377333	1.42327	47	4294	13	60605	ENSG00000008311,ENSG00000012048,ENSG00000073614,ENSG00000096717,ENSG00000113648,ENSG00000115548,ENSG00000119048,ENSG00000145335,ENSG00000153827,ENSG00000186280,ENSG00000049768,ENSG00000112511,ENSG00000143033
GO:BP	transcription by RNA polymerase III	GO:0006383	0.0377333	1.42327	47	4294	13	60605	ENSG00000119041,ENSG00000121851,ENSG00000126432,ENSG00000144161,ENSG00000145734,ENSG00000171453,ENSG00000198793,ENSG00000116679,ENSG00000147669,ENSG00000161980,ENSG00000177700,ENSG00000179632,ENSG00000241258
GO:BP	protein exit from endoplasmic reticulum	GO:0032527	0.0377333	1.42327	47	4294	13	60605	ENSG00000070010,ENSG00000088298,ENSG00000101294,ENSG00000115307,ENSG00000135968,ENSG00000137642,ENSG00000162298,ENSG00000166598,ENSG00000198168,ENSG00000099958,ENSG00000101337,ENSG00000110651,ENSG00000131871
GO:BP	negative regulation of leukocyte migration	GO:0002686	0.0377333	1.42327	47	4294	13	60605	ENSG00000091972,ENSG00000122592,ENSG00000137077,ENSG00000145147,ENSG00000154305,ENSG00000174500,ENSG00000189058,ENSG00000196839,ENSG00000197635,ENSG00000099977,ENSG00000106299,ENSG00000106804,ENSG00000240972
GO:BP	regulation of filopodium assembly	GO:0051489	0.0483996	1.31516	48	4294	13	60605	ENSG00000077549,ENSG00000101040,ENSG00000114416,ENSG00000119699,ENSG00000137077,ENSG00000171943,ENSG00000070831,ENSG00000099864,ENSG00000106299,ENSG00000117598,ENSG00000129245,ENSG00000141741,ENSG00000150625
GO:BP	neuromuscular junction development	GO:0007528	0.0483996	1.31516	48	4294	13	60605	ENSG00000003393,ENSG00000041982,ENSG00000067191,ENSG00000110841,ENSG00000117899,ENSG00000126778,ENSG00000126970,ENSG00000142192,ENSG00000152818,ENSG00000188153,ENSG00000188906,ENSG00000206561,ENSG00000188763
GO:BP	negative regulation of actin filament depolymerization	GO:0030835	0.0483996	1.31516	48	4294	13	60605	ENSG00000050405,ENSG00000071051,ENSG00000077549,ENSG00000100106,ENSG00000109265,ENSG00000148180,ENSG00000163554,ENSG00000177731,ENSG00000042493,ENSG00000138594,ENSG00000158092,ENSG00000160460,ENSG00000198898
GO:BP	mitochondrial fusion	GO:0008053	2.90168e-06	5.53735	28	4294	14	60605	ENSG00000023041,ENSG00000030110,ENSG00000072274,ENSG00000087088,ENSG00000087470,ENSG00000104381,ENSG00000106554,ENSG00000135093,ENSG00000148343,ENSG00000168958,ENSG00000171109,ENSG00000198836,ENSG00000063761,ENSG00000162600
GO:BP	TRIF-dependent toll-like receptor signaling pathway	GO:0035666	9.18333e-06	5.037	30	4294	14	60605	ENSG00000023445,ENSG00000072401,ENSG00000101017,ENSG00000109332,ENSG00000127666,ENSG00000131323,ENSG00000131508,ENSG00000143947,ENSG00000154589,ENSG00000170458,ENSG00000183735,ENSG00000213341,ENSG00000263528,ENSG00000170315
GO:BP	regulation of endoplasmic reticulum stress-induced intrinsic apoptotic signaling pathway	GO:1902235	4.21883e-05	4.37481	33	4294	14	60605	ENSG00000071051,ENSG00000096717,ENSG00000132824,ENSG00000162298,ENSG00000175197,ENSG00000176720,ENSG00000188906,ENSG00000198836,ENSG00000116288,ENSG00000131871,ENSG00000158092,ENSG00000178719,ENSG00000196396,ENSG00000204389
GO:BP	mitotic G2/M transition checkpoint	GO:0044818	6.70207e-05	4.17379	34	4294	14	60605	ENSG00000012048,ENSG00000020922,ENSG00000053254,ENSG00000105373,ENSG00000108465,ENSG00000135090,ENSG00000152942,ENSG00000160551,ENSG00000163781,ENSG00000173559,ENSG00000198783,ENSG00000117614,ENSG00000159593,ENSG00000170312
GO:BP	MyD88-independent toll-like receptor signaling pathway	GO:0002756	6.70207e-05	4.17379	34	4294	14	60605	ENSG00000023445,ENSG00000072401,ENSG00000101017,ENSG00000109332,ENSG00000127666,ENSG00000131323,ENSG00000131508,ENSG00000143947,ENSG00000154589,ENSG00000170458,ENSG00000183735,ENSG00000213341,ENSG00000263528,ENSG00000170315
GO:BP	positive regulation of telomere maintenance via telomerase	GO:0032212	6.70207e-05	4.17379	34	4294	14	60605	ENSG00000065675,ENSG00000079246,ENSG00000085511,ENSG00000089022,ENSG00000102977,ENSG00000120438,ENSG00000128513,ENSG00000135624,ENSG00000140694,ENSG00000149311,ENSG00000175054,ENSG00000135549,ENSG00000151414,ENSG00000168036
GO:BP	protein localization to microtubule organizing center	GO:1905508	0.000104385	3.98136	35	4294	14	60605	ENSG00000076382,ENSG00000078674,ENSG00000088833,ENSG00000101639,ENSG00000134982,ENSG00000137497,ENSG00000139350,ENSG00000140463,ENSG00000168014,ENSG00000173230,ENSG00000175203,ENSG00000198920,ENSG00000007047,ENSG00000123473
GO:BP	viral RNA genome replication	GO:0039694	0.000159627	3.79689	36	4294	14	60605	ENSG00000077097,ENSG00000085978,ENSG00000102189,ENSG00000117280,ENSG00000128394,ENSG00000132376,ENSG00000133422,ENSG00000168010,ENSG00000169429,ENSG00000169564,ENSG00000174718,ENSG00000239713,ENSG00000070831,ENSG00000130726
GO:BP	MyD88-dependent toll-like receptor signaling pathway	GO:0002755	0.000159627	3.79689	36	4294	14	60605	ENSG00000010671,ENSG00000055208,ENSG00000125347,ENSG00000134070,ENSG00000137462,ENSG00000143947,ENSG00000145901,ENSG00000154589,ENSG00000157625,ENSG00000170458,ENSG00000090376,ENSG00000095015,ENSG00000100324,ENSG00000170315
GO:BP	cytochrome complex assembly	GO:0017004	0.000239983	3.61982	37	4294	14	60605	ENSG00000004961,ENSG00000011295,ENSG00000074582,ENSG00000075336,ENSG00000136463,ENSG00000148290,ENSG00000183513,ENSG00000183978,ENSG00000106603,ENSG00000137288,ENSG00000138495,ENSG00000163626,ENSG00000198938,ENSG00000204922
GO:BP	positive regulation of DNA replication	GO:0045740	0.000517741	3.28589	39	4294	14	60605	ENSG00000107960,ENSG00000123268,ENSG00000135829,ENSG00000137936,ENSG00000158806,ENSG00000176208,ENSG00000178971,ENSG00000185104,ENSG00000065559,ENSG00000070831,ENSG00000129173,ENSG00000136238,ENSG00000165891,ENSG00000170312
GO:BP	negative regulation of insulin secretion	GO:0046676	0.000517741	3.28589	39	4294	14	60605	ENSG00000071054,ENSG00000072310,ENSG00000110801,ENSG00000113161,ENSG00000118263,ENSG00000119782,ENSG00000138796,ENSG00000164182,ENSG00000169047,ENSG00000198643,ENSG00000120533,ENSG00000150594,ENSG00000158445,ENSG00000171135
GO:BP	one-carbon metabolic process	GO:0006730	0.000517741	3.28589	39	4294	14	60605	ENSG00000038274,ENSG00000065911,ENSG00000100714,ENSG00000101444,ENSG00000107159,ENSG00000120254,ENSG00000158467,ENSG00000164879,ENSG00000168710,ENSG00000168906,ENSG00000169239,ENSG00000176890,ENSG00000176974,ENSG00000228716
GO:BP	adipose tissue development	GO:0060612	0.000744446	3.12817	40	4294	14	60605	ENSG00000075239,ENSG00000083720,ENSG00000096717,ENSG00000101493,ENSG00000113369,ENSG00000118263,ENSG00000137642,ENSG00000140718,ENSG00000164040,ENSG00000062282,ENSG00000105204,ENSG00000109819,ENSG00000170315,ENSG00000198832
GO:BP	spliceosomal snRNP assembly	GO:0000387	0.000744446	3.12817	40	4294	14	60605	ENSG00000046647,ENSG00000075856,ENSG00000125835,ENSG00000132600,ENSG00000152147,ENSG00000174231,ENSG00000188529,ENSG00000114316,ENSG00000116455,ENSG00000121058,ENSG00000137574,ENSG00000139343,ENSG00000143977,ENSG00000182004
GO:BP	mitochondrial fission	GO:0000266	0.00105657	2.9761	41	4294	14	60605	ENSG00000087470,ENSG00000104381,ENSG00000132842,ENSG00000164209,ENSG00000166575,ENSG00000168958,ENSG00000170581,ENSG00000188906,ENSG00000198836,ENSG00000278259,ENSG00000100335,ENSG00000109819,ENSG00000117640,ENSG00000186868
GO:BP	Golgi to plasma membrane protein transport	GO:0043001	0.00148131	2.82935	42	4294	14	60605	ENSG00000017260,ENSG00000073969,ENSG00000084733,ENSG00000103365,ENSG00000111057,ENSG00000123240,ENSG00000125124,ENSG00000127603,ENSG00000138078,ENSG00000162852,ENSG00000168461,ENSG00000204628,ENSG00000125149,ENSG00000220205
GO:BP	nucleotide-binding domain, leucine rich repeat containing receptor signaling pathway	GO:0035872	0.00148131	2.82935	42	4294	14	60605	ENSG00000023445,ENSG00000055208,ENSG00000083799,ENSG00000112851,ENSG00000118503,ENSG00000127837,ENSG00000134070,ENSG00000143947,ENSG00000157625,ENSG00000170633,ENSG00000237693,ENSG00000100324,ENSG00000170315,ENSG00000204389
GO:BP	positive regulation of histone methylation	GO:0031062	0.00148131	2.82935	42	4294	14	60605	ENSG00000006712,ENSG00000012048,ENSG00000080345,ENSG00000096717,ENSG00000100603,ENSG00000147162,ENSG00000155827,ENSG00000198730,ENSG00000112511,ENSG00000138336,ENSG00000141867,ENSG00000143033,ENSG00000168036,ENSG00000189157
GO:BP	CENP-A containing nucleosome assembly	GO:0034080	0.00205298	2.68761	43	4294	14	60605	ENSG00000048649,ENSG00000102054,ENSG00000115163,ENSG00000123219,ENSG00000132780,ENSG00000153044,ENSG00000175792,ENSG00000102901,ENSG00000104147,ENSG00000162521,ENSG00000181163,ENSG00000203760,ENSG00000275126,ENSG00000276966
GO:BP	NADH metabolic process	GO:0006734	0.00205298	2.68761	43	4294	14	60605	ENSG00000067057,ENSG00000100889,ENSG00000101365,ENSG00000102144,ENSG00000111669,ENSG00000111674,ENSG00000115159,ENSG00000115840,ENSG00000143627,ENSG00000152556,ENSG00000160883,ENSG00000164708,ENSG00000111640,ENSG00000146701
GO:BP	regulation of purine nucleotide biosynthetic process	GO:1900371	0.00205298	2.68761	43	4294	14	60605	ENSG00000004799,ENSG00000007171,ENSG00000115840,ENSG00000136997,ENSG00000143799,ENSG00000145335,ENSG00000152256,ENSG00000154803,ENSG00000164867,ENSG00000164951,ENSG00000172367,ENSG00000103254,ENSG00000109819,ENSG00000205542
GO:BP	CENP-A containing chromatin organization	GO:0061641	0.00205298	2.68761	43	4294	14	60605	ENSG00000048649,ENSG00000102054,ENSG00000115163,ENSG00000123219,ENSG00000132780,ENSG00000153044,ENSG00000175792,ENSG00000102901,ENSG00000104147,ENSG00000162521,ENSG00000181163,ENSG00000203760,ENSG00000275126,ENSG00000276966
GO:BP	regulation of nucleotide biosynthetic process	GO:0030808	0.00281447	2.5506	44	4294	14	60605	ENSG00000004799,ENSG00000007171,ENSG00000115840,ENSG00000136997,ENSG00000143799,ENSG00000145335,ENSG00000152256,ENSG00000154803,ENSG00000164867,ENSG00000164951,ENSG00000172367,ENSG00000103254,ENSG00000109819,ENSG00000205542
GO:BP	lung alveolus development	GO:0048286	0.00281447	2.5506	44	4294	14	60605	ENSG00000066468,ENSG00000106004,ENSG00000106443,ENSG00000112893,ENSG00000118260,ENSG00000119699,ENSG00000196839,ENSG00000079432,ENSG00000110958,ENSG00000125378,ENSG00000168056,ENSG00000198162,ENSG00000224470,ENSG00000262406
GO:BP	negative regulation of peptide hormone secretion	GO:0090278	0.00381891	2.41806	45	4294	14	60605	ENSG00000071054,ENSG00000072310,ENSG00000110801,ENSG00000113161,ENSG00000118263,ENSG00000119782,ENSG00000138796,ENSG00000164182,ENSG00000169047,ENSG00000198643,ENSG00000120533,ENSG00000150594,ENSG00000158445,ENSG00000171135
GO:BP	chondroitin sulfate proteoglycan metabolic process	GO:0050654	0.00381891	2.41806	45	4294	14	60605	ENSG00000049860,ENSG00000103489,ENSG00000111817,ENSG00000169826,ENSG00000171451,ENSG00000182197,ENSG00000213614,ENSG00000038427,ENSG00000122863,ENSG00000127415,ENSG00000136213,ENSG00000155893,ENSG00000173546,ENSG00000176022
GO:BP	peroxisome organization	GO:0007031	0.00381891	2.41806	45	4294	14	60605	ENSG00000087470,ENSG00000104381,ENSG00000114757,ENSG00000119688,ENSG00000127980,ENSG00000131373,ENSG00000131779,ENSG00000166575,ENSG00000168958,ENSG00000215193,ENSG00000086666,ENSG00000124587,ENSG00000164751,ENSG00000176894
GO:BP	phospholipid dephosphorylation	GO:0046839	0.00513157	2.28975	46	4294	14	60605	ENSG00000063601,ENSG00000067113,ENSG00000087053,ENSG00000108389,ENSG00000109452,ENSG00000120915,ENSG00000132376,ENSG00000141934,ENSG00000205808,ENSG00000274391,ENSG00000014914,ENSG00000105520,ENSG00000117598,ENSG00000139505
GO:BP	regulation of long-term synaptic potentiation	GO:1900271	0.00513157	2.28975	46	4294	14	60605	ENSG00000079689,ENSG00000100600,ENSG00000104219,ENSG00000118260,ENSG00000128271,ENSG00000128829,ENSG00000130203,ENSG00000142192,ENSG00000156642,ENSG00000171867,ENSG00000172137,ENSG00000196549,ENSG00000116106,ENSG00000124214
GO:BP	cellular response to epidermal growth factor stimulus	GO:0071364	0.00513157	2.28975	46	4294	14	60605	ENSG00000003402,ENSG00000019549,ENSG00000073417,ENSG00000084774,ENSG00000109917,ENSG00000115053,ENSG00000124181,ENSG00000132376,ENSG00000136997,ENSG00000152518,ENSG00000166986,ENSG00000173757,ENSG00000054598,ENSG00000140992
GO:BP	negative regulation of peptide secretion	GO:0002792	0.00513157	2.28975	46	4294	14	60605	ENSG00000071054,ENSG00000072310,ENSG00000110801,ENSG00000113161,ENSG00000118263,ENSG00000119782,ENSG00000138796,ENSG00000164182,ENSG00000169047,ENSG00000198643,ENSG00000120533,ENSG00000150594,ENSG00000158445,ENSG00000171135
GO:BP	regulation of myelination	GO:0031641	0.00683202	2.16545	47	4294	14	60605	ENSG00000025708,ENSG00000087053,ENSG00000109917,ENSG00000115840,ENSG00000134324,ENSG00000149256,ENSG00000198793,ENSG00000273749,ENSG00000077092,ENSG00000100146,ENSG00000118193,ENSG00000132970,ENSG00000168036,ENSG00000173402
GO:BP	microtubule depolymerization	GO:0007019	0.00901651	2.04496	48	4294	14	60605	ENSG00000068796,ENSG00000088325,ENSG00000101871,ENSG00000104435,ENSG00000121621,ENSG00000134982,ENSG00000160551,ENSG00000163539,ENSG00000166503,ENSG00000166963,ENSG00000180834,ENSG00000197457,ENSG00000270765,ENSG00000117632
GO:BP	isotype switching	GO:0045190	0.00901651	2.04496	48	4294	14	60605	ENSG00000072274,ENSG00000076248,ENSG00000079134,ENSG00000080345,ENSG00000095002,ENSG00000101017,ENSG00000109685,ENSG00000110066,ENSG00000116062,ENSG00000183624,ENSG00000049768,ENSG00000102245,ENSG00000107371,ENSG00000116670
GO:BP	somatic recombination of immunoglobulin genes involved in immune response	GO:0002204	0.00901651	2.04496	48	4294	14	60605	ENSG00000072274,ENSG00000076248,ENSG00000079134,ENSG00000080345,ENSG00000095002,ENSG00000101017,ENSG00000109685,ENSG00000110066,ENSG00000116062,ENSG00000183624,ENSG00000049768,ENSG00000102245,ENSG00000107371,ENSG00000116670
GO:BP	regulation of cell adhesion mediated by integrin	GO:0033628	0.00901651	2.04496	48	4294	14	60605	ENSG00000019549,ENSG00000070886,ENSG00000088992,ENSG00000101311,ENSG00000103335,ENSG00000106366,ENSG00000122861,ENSG00000137077,ENSG00000138061,ENSG00000167193,ENSG00000196839,ENSG00000197635,ENSG00000165025,ENSG00000169750
GO:BP	peptidyl-cysteine modification	GO:0018198	0.00901651	2.04496	48	4294	14	60605	ENSG00000007171,ENSG00000023041,ENSG00000104219,ENSG00000163528,ENSG00000166479,ENSG00000180834,ENSG00000184307,ENSG00000197894,ENSG00000198947,ENSG00000256269,ENSG00000099904,ENSG00000111640,ENSG00000116288,ENSG00000180776
GO:BP	response to cold	GO:0009409	0.00901651	2.04496	48	4294	14	60605	ENSG00000080824,ENSG00000099622,ENSG00000101493,ENSG00000117054,ENSG00000128564,ENSG00000128829,ENSG00000166575,ENSG00000169252,ENSG00000170633,ENSG00000102580,ENSG00000109819,ENSG00000132170,ENSG00000150907,ENSG00000176845
GO:BP	somatic diversification of immunoglobulins involved in immune response	GO:0002208	0.00901651	2.04496	48	4294	14	60605	ENSG00000072274,ENSG00000076248,ENSG00000079134,ENSG00000080345,ENSG00000095002,ENSG00000101017,ENSG00000109685,ENSG00000110066,ENSG00000116062,ENSG00000183624,ENSG00000049768,ENSG00000102245,ENSG00000107371,ENSG00000116670
GO:BP	DNA-dependent DNA replication maintenance of fidelity	GO:0045005	0.00901651	2.04496	48	4294	14	60605	ENSG00000020922,ENSG00000062822,ENSG00000079134,ENSG00000111602,ENSG00000111877,ENSG00000154920,ENSG00000165392,ENSG00000172716,ENSG00000175054,ENSG00000178295,ENSG00000198783,ENSG00000203907,ENSG00000069275,ENSG00000139618
GO:BP	NAD metabolic process	GO:0019674	0.0118006	1.92809	49	4294	14	60605	ENSG00000067057,ENSG00000100889,ENSG00000102144,ENSG00000111669,ENSG00000111674,ENSG00000115159,ENSG00000115840,ENSG00000134333,ENSG00000143627,ENSG00000152556,ENSG00000160883,ENSG00000164708,ENSG00000172890,ENSG00000111640
GO:BP	lung morphogenesis	GO:0060425	0.0153223	1.81468	50	4294	14	60605	ENSG00000041982,ENSG00000066468,ENSG00000103067,ENSG00000106004,ENSG00000132842,ENSG00000164690,ENSG00000169032,ENSG00000182197,ENSG00000183691,ENSG00000070831,ENSG00000125378,ENSG00000147862,ENSG00000168036,ENSG00000173402
GO:BP	regulation of DNA-templated transcription, elongation	GO:0032784	0.0153223	1.81468	50	4294	14	60605	ENSG00000015171,ENSG00000065883,ENSG00000079134,ENSG00000100296,ENSG00000101158,ENSG00000102241,ENSG00000123297,ENSG00000125651,ENSG00000164690,ENSG00000129315,ENSG00000129518,ENSG00000141867,ENSG00000168036,ENSG00000206181
GO:BP	glycogen biosynthetic process	GO:0005978	0.0153223	1.81468	50	4294	14	60605	ENSG00000079739,ENSG00000114480,ENSG00000115592,ENSG00000115687,ENSG00000117054,ENSG00000127334,ENSG00000132376,ENSG00000169047,ENSG00000169764,ENSG00000171105,ENSG00000198793,ENSG00000110958,ENSG00000131871,ENSG00000172531
GO:BP	glucan biosynthetic process	GO:0009250	0.0153223	1.81468	50	4294	14	60605	ENSG00000079739,ENSG00000114480,ENSG00000115592,ENSG00000115687,ENSG00000117054,ENSG00000127334,ENSG00000132376,ENSG00000169047,ENSG00000169764,ENSG00000171105,ENSG00000198793,ENSG00000110958,ENSG00000131871,ENSG00000172531
GO:BP	anterograde axonal transport	GO:0008089	0.0153223	1.81468	50	4294	14	60605	ENSG00000041353,ENSG00000106211,ENSG00000132842,ENSG00000138834,ENSG00000149557,ENSG00000155980,ENSG00000166963,ENSG00000177879,ENSG00000065000,ENSG00000080371,ENSG00000130643,ENSG00000170759,ENSG00000182606,ENSG00000189114
GO:BP	mitotic nuclear membrane reassembly	GO:0007084	0.019745	1.70454	51	4294	14	60605	ENSG00000030066,ENSG00000085415,ENSG00000100749,ENSG00000108424,ENSG00000113575,ENSG00000125450,ENSG00000132341,ENSG00000163002,ENSG00000176915,ENSG00000182149,ENSG00000058804,ENSG00000102119,ENSG00000143815,ENSG00000170312
GO:BP	purine-containing compound catabolic process	GO:0072523	0.019745	1.70454	51	4294	14	60605	ENSG00000073417,ENSG00000075239,ENSG00000101444,ENSG00000133805,ENSG00000168803,ENSG00000170502,ENSG00000173598,ENSG00000184588,ENSG00000196368,ENSG00000196839,ENSG00000198805,ENSG00000093072,ENSG00000197217,ENSG00000233276
GO:BP	mitotic nuclear membrane organization	GO:0101024	0.019745	1.70454	51	4294	14	60605	ENSG00000030066,ENSG00000085415,ENSG00000100749,ENSG00000108424,ENSG00000113575,ENSG00000125450,ENSG00000132341,ENSG00000163002,ENSG00000176915,ENSG00000182149,ENSG00000058804,ENSG00000102119,ENSG00000143815,ENSG00000170312
GO:BP	acylglycerol biosynthetic process	GO:0046463	0.019745	1.70454	51	4294	14	60605	ENSG00000072310,ENSG00000100889,ENSG00000125730,ENSG00000134324,ENSG00000142178,ENSG00000151726,ENSG00000186281,ENSG00000214274,ENSG00000062282,ENSG00000116711,ENSG00000123684,ENSG00000147160,ENSG00000158669,ENSG00000205423
GO:BP	neutral lipid biosynthetic process	GO:0046460	0.019745	1.70454	51	4294	14	60605	ENSG00000072310,ENSG00000100889,ENSG00000125730,ENSG00000134324,ENSG00000142178,ENSG00000151726,ENSG00000186281,ENSG00000214274,ENSG00000062282,ENSG00000116711,ENSG00000123684,ENSG00000147160,ENSG00000158669,ENSG00000205423
GO:BP	bile acid metabolic process	GO:0008206	0.0252611	1.59755	52	4294	14	60605	ENSG00000006025,ENSG00000079156,ENSG00000096717,ENSG00000117859,ENSG00000125779,ENSG00000133835,ENSG00000135100,ENSG00000140284,ENSG00000141458,ENSG00000204740,ENSG00000012504,ENSG00000105398,ENSG00000167910,ENSG00000172817
GO:BP	negative regulation of stress-activated MAPK cascade	GO:0032873	0.0252611	1.59755	52	4294	14	60605	ENSG00000007168,ENSG00000015171,ENSG00000083799,ENSG00000085276,ENSG00000132522,ENSG00000135090,ENSG00000136997,ENSG00000141027,ENSG00000150593,ENSG00000172053,ENSG00000198053,ENSG00000150907,ENSG00000165617,ENSG00000168078
GO:BP	negative regulation of stress-activated protein kinase signaling cascade	GO:0070303	0.0252611	1.59755	52	4294	14	60605	ENSG00000007168,ENSG00000015171,ENSG00000083799,ENSG00000085276,ENSG00000132522,ENSG00000135090,ENSG00000136997,ENSG00000141027,ENSG00000150593,ENSG00000172053,ENSG00000198053,ENSG00000150907,ENSG00000165617,ENSG00000168078
GO:BP	ER-nucleus signaling pathway	GO:0006984	0.0320961	1.49355	53	4294	14	60605	ENSG00000071051,ENSG00000072310,ENSG00000107566,ENSG00000114650,ENSG00000125629,ENSG00000134001,ENSG00000140943,ENSG00000166598,ENSG00000169429,ENSG00000175197,ENSG00000176720,ENSG00000131871,ENSG00000158092,ENSG00000196396
GO:BP	negative regulation of endocytosis	GO:0045806	0.0320961	1.49355	53	4294	14	60605	ENSG00000005448,ENSG00000073921,ENSG00000076513,ENSG00000087053,ENSG00000099365,ENSG00000100266,ENSG00000105974,ENSG00000148356,ENSG00000163956,ENSG00000132535,ENSG00000136238,ENSG00000173548,ENSG00000184304,ENSG00000234906
GO:BP	regulation of immunoglobulin mediated immune response	GO:0002889	0.0405124	1.39241	54	4294	14	60605	ENSG00000010671,ENSG00000072274,ENSG00000079134,ENSG00000080345,ENSG00000095002,ENSG00000101017,ENSG00000109685,ENSG00000110066,ENSG00000125730,ENSG00000183624,ENSG00000226979,ENSG00000049768,ENSG00000107371,ENSG00000116670
GO:BP	negative regulation of ERBB signaling pathway	GO:1901185	0.0405124	1.39241	54	4294	14	60605	ENSG00000013364,ENSG00000080815,ENSG00000089006,ENSG00000100600,ENSG00000114423,ENSG00000147010,ENSG00000180008,ENSG00000213949,ENSG00000265491,ENSG00000013588,ENSG00000070831,ENSG00000142513,ENSG00000185359,ENSG00000197114
GO:BP	regulation of alcohol biosynthetic process	GO:1902930	0.0405124	1.39241	54	4294	14	60605	ENSG00000072310,ENSG00000100003,ENSG00000107566,ENSG00000108424,ENSG00000109320,ENSG00000114650,ENSG00000130203,ENSG00000132341,ENSG00000140943,ENSG00000145335,ENSG00000160179,ENSG00000164850,ENSG00000198049,ENSG00000167910
GO:BP	regulation of B cell mediated immunity	GO:0002712	0.0405124	1.39241	54	4294	14	60605	ENSG00000010671,ENSG00000072274,ENSG00000079134,ENSG00000080345,ENSG00000095002,ENSG00000101017,ENSG00000109685,ENSG00000110066,ENSG00000125730,ENSG00000183624,ENSG00000226979,ENSG00000049768,ENSG00000107371,ENSG00000116670
GO:BP	regulation of microtubule-based movement	GO:0060632	0.0405124	1.39241	54	4294	14	60605	ENSG00000105792,ENSG00000123607,ENSG00000125124,ENSG00000126858,ENSG00000140463,ENSG00000147596,ENSG00000149557,ENSG00000169126,ENSG00000170703,ENSG00000270765,ENSG00000125863,ENSG00000130643,ENSG00000213123,ENSG00000272514
GO:BP	porphyrin-containing compound metabolic process	GO:0006778	0.0405124	1.39241	54	4294	14	60605	ENSG00000066926,ENSG00000086232,ENSG00000100104,ENSG00000103415,ENSG00000135100,ENSG00000136444,ENSG00000163554,ENSG00000188690,ENSG00000256269,ENSG00000100300,ENSG00000136143,ENSG00000136381,ENSG00000163631,ENSG00000243955
GO:BP	negative regulation of mRNA processing	GO:0050686	1.33378e-06	5.87492	31	4294	15	60605	ENSG00000100722,ENSG00000108561,ENSG00000116350,ENSG00000122566,ENSG00000147274,ENSG00000155827,ENSG00000165119,ENSG00000188529,ENSG00000198730,ENSG00000063244,ENSG00000090097,ENSG00000126254,ENSG00000129315,ENSG00000150459,ENSG00000181163
GO:BP	basement membrane organization	GO:0071711	2.34516e-06	5.62983	32	4294	15	60605	ENSG00000101311,ENSG00000105971,ENSG00000105974,ENSG00000144824,ENSG00000162631,ENSG00000163131,ENSG00000163539,ENSG00000182197,ENSG00000185070,ENSG00000196878,ENSG00000074527,ENSG00000087303,ENSG00000092009,ENSG00000148935,ENSG00000173402
GO:BP	regulation of transcription involved in G1/S transition of mitotic cell cycle	GO:0000083	6.71339e-06	5.17306	34	4294	15	60605	ENSG00000101868,ENSG00000105173,ENSG00000109917,ENSG00000114126,ENSG00000117266,ENSG00000164885,ENSG00000169016,ENSG00000176890,ENSG00000228716,ENSG00000058091,ENSG00000112029,ENSG00000141867,ENSG00000165891,ENSG00000172059,ENSG00000205250
GO:BP	positive regulation of telomerase activity	GO:0051973	6.71339e-06	5.17306	34	4294	15	60605	ENSG00000065675,ENSG00000079246,ENSG00000080824,ENSG00000085511,ENSG00000089022,ENSG00000102977,ENSG00000120438,ENSG00000128513,ENSG00000136997,ENSG00000140694,ENSG00000141499,ENSG00000110958,ENSG00000135549,ENSG00000151414,ENSG00000168036
GO:BP	base-excision repair, gap-filling	GO:0006287	1.09748e-05	4.9596	35	4294	15	60605	ENSG00000005156,ENSG00000062822,ENSG00000073050,ENSG00000076248,ENSG00000100823,ENSG00000111445,ENSG00000132383,ENSG00000132781,ENSG00000143799,ENSG00000166169,ENSG00000168496,ENSG00000175482,ENSG00000070501,ENSG00000106399,ENSG00000163918
GO:BP	cristae formation	GO:0042407	1.09748e-05	4.9596	35	4294	15	60605	ENSG00000100347,ENSG00000106554,ENSG00000110955,ENSG00000132305,ENSG00000154518,ENSG00000063761,ENSG00000116459,ENSG00000124172,ENSG00000154723,ENSG00000159199,ENSG00000162600,ENSG00000167863,ENSG00000204922,ENSG00000241468,ENSG00000241837
GO:BP	telomere maintenance via semi-conservative replication	GO:0032201	1.09748e-05	4.9596	35	4294	15	60605	ENSG00000062822,ENSG00000092330,ENSG00000101868,ENSG00000102977,ENSG00000107960,ENSG00000111445,ENSG00000128513,ENSG00000132383,ENSG00000165392,ENSG00000168496,ENSG00000175482,ENSG00000178971,ENSG00000106399,ENSG00000147601,ENSG00000163918
GO:BP	positive regulation of telomere maintenance via telomere lengthening	GO:1904358	2.76131e-05	4.55888	37	4294	15	60605	ENSG00000065675,ENSG00000079246,ENSG00000085511,ENSG00000089022,ENSG00000102977,ENSG00000120438,ENSG00000122566,ENSG00000128513,ENSG00000135624,ENSG00000140694,ENSG00000149311,ENSG00000175054,ENSG00000135549,ENSG00000151414,ENSG00000168036
GO:BP	negative regulation of telomere maintenance	GO:0032205	2.76131e-05	4.55888	37	4294	15	60605	ENSG00000073050,ENSG00000092199,ENSG00000092330,ENSG00000102977,ENSG00000107960,ENSG00000113522,ENSG00000121274,ENSG00000128513,ENSG00000140464,ENSG00000143799,ENSG00000149311,ENSG00000178971,ENSG00000188827,ENSG00000147601,ENSG00000181625
GO:BP	establishment of spindle orientation	GO:0051294	2.76131e-05	4.55888	37	4294	15	60605	ENSG00000007168,ENSG00000007372,ENSG00000040275,ENSG00000076382,ENSG00000086827,ENSG00000088833,ENSG00000115163,ENSG00000136861,ENSG00000137497,ENSG00000166579,ENSG00000188487,ENSG00000047849,ENSG00000073350,ENSG00000146425,ENSG00000186193
GO:BP	DNA damage response, detection of DNA damage	GO:0042769	4.26201e-05	4.37039	38	4294	15	60605	ENSG00000061794,ENSG00000062822,ENSG00000111445,ENSG00000119048,ENSG00000125901,ENSG00000132383,ENSG00000135972,ENSG00000139842,ENSG00000143476,ENSG00000143799,ENSG00000143947,ENSG00000175482,ENSG00000106399,ENSG00000163918,ENSG00000170315
GO:BP	pteridine-containing compound metabolic process	GO:0042558	4.26201e-05	4.37039	38	4294	15	60605	ENSG00000065911,ENSG00000080824,ENSG00000100714,ENSG00000120254,ENSG00000132570,ENSG00000138363,ENSG00000138669,ENSG00000159131,ENSG00000164867,ENSG00000166228,ENSG00000176890,ENSG00000176974,ENSG00000228716,ENSG00000150787,ENSG00000173638
GO:BP	neural tube patterning	GO:0021532	6.47025e-05	4.18908	39	4294	15	60605	ENSG00000007372,ENSG00000011143,ENSG00000080815,ENSG00000103494,ENSG00000120370,ENSG00000143147,ENSG00000158163,ENSG00000164690,ENSG00000204852,ENSG00000078246,ENSG00000105701,ENSG00000125084,ENSG00000125378,ENSG00000128602,ENSG00000146350
GO:BP	regulation of cholesterol metabolic process	GO:0090181	9.67173e-05	4.0145	40	4294	15	60605	ENSG00000072310,ENSG00000100003,ENSG00000107566,ENSG00000108424,ENSG00000111664,ENSG00000114650,ENSG00000120915,ENSG00000130203,ENSG00000132341,ENSG00000140943,ENSG00000160179,ENSG00000012504,ENSG00000062282,ENSG00000157978,ENSG00000167910
GO:BP	termination of RNA polymerase II transcription	GO:0006369	0.000142491	3.84621	41	4294	15	60605	ENSG00000107290,ENSG00000114503,ENSG00000119203,ENSG00000125835,ENSG00000142528,ENSG00000145216,ENSG00000155858,ENSG00000156304,ENSG00000172409,ENSG00000176102,ENSG00000139343,ENSG00000143977,ENSG00000160075,ENSG00000167005,ENSG00000182004
GO:BP	cellular response to interleukin-7	GO:0098761	0.000297138	3.52704	43	4294	15	60605	ENSG00000010671,ENSG00000104432,ENSG00000119318,ENSG00000120833,ENSG00000138363,ENSG00000147168,ENSG00000162434,ENSG00000167004,ENSG00000169047,ENSG00000173757,ENSG00000114737,ENSG00000168439,ENSG00000197153,ENSG00000275714,ENSG00000286522
GO:BP	response to interleukin-7	GO:0098760	0.000297138	3.52704	43	4294	15	60605	ENSG00000010671,ENSG00000104432,ENSG00000119318,ENSG00000120833,ENSG00000138363,ENSG00000147168,ENSG00000162434,ENSG00000167004,ENSG00000169047,ENSG00000173757,ENSG00000114737,ENSG00000168439,ENSG00000197153,ENSG00000275714,ENSG00000286522
GO:BP	regulation of centrosome duplication	GO:0010824	0.000590363	3.22888	45	4294	15	60605	ENSG00000012048,ENSG00000096717,ENSG00000108395,ENSG00000111554,ENSG00000119541,ENSG00000136861,ENSG00000142731,ENSG00000145632,ENSG00000166004,ENSG00000168944,ENSG00000178295,ENSG00000186166,ENSG00000255112,ENSG00000123473,ENSG00000181163
GO:BP	negative regulation of type I interferon production	GO:0032480	0.000818536	3.08696	46	4294	15	60605	ENSG00000070010,ENSG00000083799,ENSG00000103490,ENSG00000115267,ENSG00000118503,ENSG00000138032,ENSG00000140853,ENSG00000156587,ENSG00000181481,ENSG00000183735,ENSG00000198053,ENSG00000204104,ENSG00000263528,ENSG00000108771,ENSG00000187608
GO:BP	intermembrane lipid transfer	GO:0120009	0.000818536	3.08696	46	4294	15	60605	ENSG00000023171,ENSG00000066739,ENSG00000106086,ENSG00000110697,ENSG00000113163,ENSG00000116095,ENSG00000130203,ENSG00000137561,ENSG00000154217,ENSG00000160179,ENSG00000165029,ENSG00000172345,ENSG00000118137,ENSG00000170855,ENSG00000224051
GO:BP	interleukin-12-mediated signaling pathway	GO:0035722	0.00112336	2.94948	47	4294	15	60605	ENSG00000100911,ENSG00000113013,ENSG00000113368,ENSG00000120438,ENSG00000122566,ENSG00000127314,ENSG00000136167,ENSG00000150593,ENSG00000162434,ENSG00000168811,ENSG00000169813,ENSG00000197632,ENSG00000070831,ENSG00000182718,ENSG00000240972
GO:BP	oligodendrocyte development	GO:0014003	0.00112336	2.94948	47	4294	15	60605	ENSG00000104884,ENSG00000111361,ENSG00000115211,ENSG00000119718,ENSG00000120885,ENSG00000125820,ENSG00000137462,ENSG00000145191,ENSG00000148180,ENSG00000149256,ENSG00000164690,ENSG00000100146,ENSG00000132970,ENSG00000184221,ENSG00000198121
GO:BP	regulation of dendritic spine morphogenesis	GO:0061001	0.00112336	2.94948	47	4294	15	60605	ENSG00000007168,ENSG00000066248,ENSG00000087470,ENSG00000103319,ENSG00000110888,ENSG00000111249,ENSG00000135387,ENSG00000138443,ENSG00000164885,ENSG00000188906,ENSG00000198836,ENSG00000088899,ENSG00000113758,ENSG00000116106,ENSG00000137825
GO:BP	regulation of release of cytochrome c from mitochondria	GO:0090199	0.00152683	2.81621	48	4294	15	60605	ENSG00000011422,ENSG00000030110,ENSG00000087088,ENSG00000087470,ENSG00000103490,ENSG00000104081,ENSG00000105185,ENSG00000120885,ENSG00000121858,ENSG00000164850,ENSG00000165943,ENSG00000168958,ENSG00000198836,ENSG00000170855,ENSG00000233276
GO:BP	establishment or maintenance of apical/basal cell polarity	GO:0035088	0.00205617	2.68694	49	4294	15	60605	ENSG00000066933,ENSG00000071127,ENSG00000072518,ENSG00000082458,ENSG00000109062,ENSG00000112851,ENSG00000134376,ENSG00000148943,ENSG00000165533,ENSG00000168502,ENSG00000203907,ENSG00000029534,ENSG00000067560,ENSG00000070831,ENSG00000132849
GO:BP	establishment or maintenance of bipolar cell polarity	GO:0061245	0.00205617	2.68694	49	4294	15	60605	ENSG00000066933,ENSG00000071127,ENSG00000072518,ENSG00000082458,ENSG00000109062,ENSG00000112851,ENSG00000134376,ENSG00000148943,ENSG00000165533,ENSG00000168502,ENSG00000203907,ENSG00000029534,ENSG00000067560,ENSG00000070831,ENSG00000132849
GO:BP	mitochondrion localization	GO:0051646	0.00205617	2.68694	49	4294	15	60605	ENSG00000072518,ENSG00000087470,ENSG00000126858,ENSG00000131966,ENSG00000132361,ENSG00000149557,ENSG00000171109,ENSG00000188906,ENSG00000198836,ENSG00000278259,ENSG00000154277,ENSG00000163631,ENSG00000170315,ENSG00000182606,ENSG00000186868
GO:BP	response to epidermal growth factor	GO:0070849	0.0027449	2.56147	50	4294	15	60605	ENSG00000003402,ENSG00000019549,ENSG00000047410,ENSG00000073417,ENSG00000084774,ENSG00000109917,ENSG00000115053,ENSG00000124181,ENSG00000132376,ENSG00000136997,ENSG00000152518,ENSG00000166986,ENSG00000173757,ENSG00000054598,ENSG00000140992
GO:BP	brown fat cell differentiation	GO:0050873	0.00363387	2.43963	51	4294	15	60605	ENSG00000096717,ENSG00000101144,ENSG00000101493,ENSG00000119711,ENSG00000126778,ENSG00000137193,ENSG00000140718,ENSG00000142611,ENSG00000154803,ENSG00000169252,ENSG00000196878,ENSG00000197930,ENSG00000198793,ENSG00000109819,ENSG00000176845
GO:BP	production of miRNAs involved in gene silencing by miRNA	GO:0035196	0.00363387	2.43963	51	4294	15	60605	ENSG00000083223,ENSG00000122566,ENSG00000134644,ENSG00000134698,ENSG00000141027,ENSG00000163877,ENSG00000169032,ENSG00000175387,ENSG00000180228,ENSG00000198917,ENSG00000092847,ENSG00000125378,ENSG00000126934,ENSG00000160710,ENSG00000186666
GO:BP	homologous chromosome pairing at meiosis	GO:0007129	0.00363387	2.43963	51	4294	15	60605	ENSG00000020922,ENSG00000105173,ENSG00000119048,ENSG00000119684,ENSG00000134698,ENSG00000136492,ENSG00000196074,ENSG00000204371,ENSG00000215277,ENSG00000249961,ENSG00000058804,ENSG00000144554,ENSG00000145700,ENSG00000162039,ENSG00000164754
GO:BP	intracellular protein transmembrane transport	GO:0065002	0.00477261	2.32124	52	4294	15	60605	ENSG00000075336,ENSG00000111731,ENSG00000114757,ENSG00000127980,ENSG00000156709,ENSG00000163528,ENSG00000215193,ENSG00000067167,ENSG00000120675,ENSG00000124587,ENSG00000132432,ENSG00000158882,ENSG00000164751,ENSG00000196683,ENSG00000265354
GO:BP	DNA replication-independent nucleosome assembly	GO:0006336	0.00622078	2.20616	53	4294	15	60605	ENSG00000048649,ENSG00000102054,ENSG00000115163,ENSG00000123219,ENSG00000132780,ENSG00000153044,ENSG00000175792,ENSG00000102901,ENSG00000104147,ENSG00000132475,ENSG00000162521,ENSG00000181163,ENSG00000203760,ENSG00000275126,ENSG00000276966
GO:BP	intraciliary transport	GO:0042073	0.00622078	2.20616	53	4294	15	60605	ENSG00000078674,ENSG00000084731,ENSG00000100815,ENSG00000112144,ENSG00000122970,ENSG00000123607,ENSG00000138002,ENSG00000138036,ENSG00000156313,ENSG00000163913,ENSG00000204104,ENSG00000081870,ENSG00000119333,ENSG00000166402,ENSG00000213123
GO:BP	mesenchyme morphogenesis	GO:0072132	0.00622078	2.20616	53	4294	15	60605	ENSG00000019549,ENSG00000101144,ENSG00000115170,ENSG00000131558,ENSG00000134817,ENSG00000135100,ENSG00000136997,ENSG00000163909,ENSG00000164867,ENSG00000166292,ENSG00000169855,ENSG00000175387,ENSG00000183691,ENSG00000054598,ENSG00000121068
GO:BP	T cell apoptotic process	GO:0070231	0.00622078	2.20616	53	4294	15	60605	ENSG00000030110,ENSG00000065675,ENSG00000081181,ENSG00000087088,ENSG00000117560,ENSG00000120217,ENSG00000142867,ENSG00000144161,ENSG00000151651,ENSG00000157514,ENSG00000160049,ENSG00000171611,ENSG00000196839,ENSG00000105438,ENSG00000125378
GO:BP	positive regulation of receptor-mediated endocytosis	GO:0048260	0.00622078	2.20616	53	4294	15	60605	ENSG00000077044,ENSG00000106366,ENSG00000112715,ENSG00000120885,ENSG00000125730,ENSG00000127946,ENSG00000131238,ENSG00000137077,ENSG00000165119,ENSG00000171105,ENSG00000080371,ENSG00000106299,ENSG00000157978,ENSG00000165025,ENSG00000182718
GO:BP	nuclear membrane reassembly	GO:0031468	0.00804973	2.09422	54	4294	15	60605	ENSG00000030066,ENSG00000085415,ENSG00000088833,ENSG00000100749,ENSG00000108424,ENSG00000113575,ENSG00000125450,ENSG00000132341,ENSG00000163002,ENSG00000176915,ENSG00000182149,ENSG00000058804,ENSG00000102119,ENSG00000143815,ENSG00000170312
GO:BP	somatic recombination of immunoglobulin gene segments	GO:0016447	0.00804973	2.09422	54	4294	15	60605	ENSG00000072274,ENSG00000076248,ENSG00000079134,ENSG00000080345,ENSG00000095002,ENSG00000101017,ENSG00000109685,ENSG00000110066,ENSG00000116062,ENSG00000183624,ENSG00000049768,ENSG00000070501,ENSG00000102245,ENSG00000107371,ENSG00000116670
GO:BP	DNA replication-independent nucleosome organization	GO:0034724	0.00804973	2.09422	54	4294	15	60605	ENSG00000048649,ENSG00000102054,ENSG00000115163,ENSG00000123219,ENSG00000132780,ENSG00000153044,ENSG00000175792,ENSG00000102901,ENSG00000104147,ENSG00000132475,ENSG00000162521,ENSG00000181163,ENSG00000203760,ENSG00000275126,ENSG00000276966
GO:BP	hexose catabolic process	GO:0019320	0.00804973	2.09422	54	4294	15	60605	ENSG00000067057,ENSG00000102144,ENSG00000108479,ENSG00000111669,ENSG00000111674,ENSG00000115840,ENSG00000138030,ENSG00000143627,ENSG00000143891,ENSG00000152556,ENSG00000160883,ENSG00000164708,ENSG00000111640,ENSG00000156413,ENSG00000165092
GO:BP	cellular response to nerve growth factor stimulus	GO:1990090	0.00804973	2.09422	54	4294	15	60605	ENSG00000103319,ENSG00000104435,ENSG00000107263,ENSG00000118260,ENSG00000118689,ENSG00000134243,ENSG00000134313,ENSG00000138592,ENSG00000140538,ENSG00000142192,ENSG00000162374,ENSG00000167193,ENSG00000140992,ENSG00000186868,ENSG00000225950
GO:BP	positive regulation of stress fiber assembly	GO:0051496	0.00804973	2.09422	54	4294	15	60605	ENSG00000119699,ENSG00000126016,ENSG00000135723,ENSG00000175175,ENSG00000198793,ENSG00000198844,ENSG00000067560,ENSG00000070831,ENSG00000079337,ENSG00000102760,ENSG00000118137,ENSG00000136238,ENSG00000155366,ENSG00000197747,ENSG00000198121
GO:BP	actin nucleation	GO:0045010	0.0103443	1.9853	55	4294	15	60605	ENSG00000061676,ENSG00000115091,ENSG00000130429,ENSG00000138443,ENSG00000138660,ENSG00000148180,ENSG00000155816,ENSG00000204991,ENSG00000273749,ENSG00000106299,ENSG00000132970,ENSG00000136950,ENSG00000152409,ENSG00000241685,ENSG00000250021
GO:BP	negative regulation of viral genome replication	GO:0045071	0.0103443	1.9853	55	4294	15	60605	ENSG00000055332,ENSG00000128394,ENSG00000130303,ENSG00000132376,ENSG00000133422,ENSG00000145901,ENSG00000163565,ENSG00000174718,ENSG00000239713,ENSG00000121236,ENSG00000130726,ENSG00000142089,ENSG00000185201,ENSG00000187608,ENSG00000204347
GO:BP	positive regulation of calcium ion transport into cytosol	GO:0010524	0.0132049	1.87926	56	4294	15	60605	ENSG00000030110,ENSG00000075142,ENSG00000083454,ENSG00000087088,ENSG00000089041,ENSG00000105974,ENSG00000124181,ENSG00000134817,ENSG00000145335,ENSG00000149596,ENSG00000164850,ENSG00000103888,ENSG00000138741,ENSG00000140992,ENSG00000213366
GO:BP	ruffle organization	GO:0031529	0.0132049	1.87926	56	4294	15	60605	ENSG00000050405,ENSG00000105974,ENSG00000110719,ENSG00000119812,ENSG00000132376,ENSG00000137077,ENSG00000138639,ENSG00000143951,ENSG00000166579,ENSG00000198793,ENSG00000273749,ENSG00000132613,ENSG00000136238,ENSG00000143398,ENSG00000173546
GO:BP	response to nerve growth factor	GO:1990089	0.0167495	1.776	57	4294	15	60605	ENSG00000103319,ENSG00000104435,ENSG00000107263,ENSG00000118260,ENSG00000118689,ENSG00000134243,ENSG00000134313,ENSG00000138592,ENSG00000140538,ENSG00000142192,ENSG00000162374,ENSG00000167193,ENSG00000140992,ENSG00000186868,ENSG00000225950
GO:BP	regulation of fatty acid biosynthetic process	GO:0042304	0.0167495	1.776	57	4294	15	60605	ENSG00000004799,ENSG00000012048,ENSG00000096717,ENSG00000107566,ENSG00000114650,ENSG00000125538,ENSG00000125629,ENSG00000164687,ENSG00000079385,ENSG00000118137,ENSG00000123684,ENSG00000159224,ENSG00000162409,ENSG00000167910,ENSG00000234906
GO:BP	positive regulation of DNA binding	GO:0043388	0.0167495	1.776	57	4294	15	60605	ENSG00000007372,ENSG00000011422,ENSG00000102977,ENSG00000104884,ENSG00000136997,ENSG00000143799,ENSG00000153879,ENSG00000177688,ENSG00000198171,ENSG00000054598,ENSG00000116288,ENSG00000121236,ENSG00000130726,ENSG00000132170,ENSG00000168036
GO:BP	regulation of actin filament depolymerization	GO:0030834	0.0167495	1.776	57	4294	15	60605	ENSG00000050405,ENSG00000071051,ENSG00000071127,ENSG00000077549,ENSG00000100106,ENSG00000109265,ENSG00000112902,ENSG00000148180,ENSG00000163554,ENSG00000177731,ENSG00000042493,ENSG00000138594,ENSG00000158092,ENSG00000160460,ENSG00000198898
GO:BP	regulation of microtubule polymerization	GO:0031113	0.0167495	1.776	57	4294	15	60605	ENSG00000104435,ENSG00000125746,ENSG00000136861,ENSG00000137497,ENSG00000141556,ENSG00000145335,ENSG00000163539,ENSG00000197822,ENSG00000198718,ENSG00000213465,ENSG00000117632,ENSG00000136238,ENSG00000178104,ENSG00000186868,ENSG00000204389
GO:BP	branching involved in ureteric bud morphogenesis	GO:0001658	0.0211161	1.67539	58	4294	15	60605	ENSG00000112715,ENSG00000125812,ENSG00000126778,ENSG00000136997,ENSG00000164690,ENSG00000183691,ENSG00000104313,ENSG00000125084,ENSG00000125378,ENSG00000125618,ENSG00000128602,ENSG00000138685,ENSG00000168036,ENSG00000184937,ENSG00000251493
GO:BP	protein K63-linked ubiquitination	GO:0070534	0.0264652	1.57732	59	4294	15	60605	ENSG00000056558,ENSG00000056972,ENSG00000078967,ENSG00000119048,ENSG00000131323,ENSG00000132109,ENSG00000132522,ENSG00000153827,ENSG00000169871,ENSG00000175931,ENSG00000181481,ENSG00000265491,ENSG00000077152,ENSG00000147889,ENSG00000169139
GO:BP	positive regulation of neuron apoptotic process	GO:0043525	0.0329829	1.48171	60	4294	15	60605	ENSG00000030582,ENSG00000087088,ENSG00000117560,ENSG00000118689,ENSG00000149311,ENSG00000156709,ENSG00000164885,ENSG00000169896,ENSG00000171867,ENSG00000175197,ENSG00000213949,ENSG00000065559,ENSG00000067560,ENSG00000070831,ENSG00000168036
GO:BP	intracellular estrogen receptor signaling pathway	GO:0030520	0.0408833	1.38845	61	4294	15	60605	ENSG00000012048,ENSG00000081307,ENSG00000103126,ENSG00000103671,ENSG00000109775,ENSG00000111596,ENSG00000125107,ENSG00000143799,ENSG00000160633,ENSG00000198171,ENSG00000266412,ENSG00000100201,ENSG00000120686,ENSG00000172817,ENSG00000197256
GO:BP	antibacterial humoral response	GO:0019731	0.0408833	1.38845	61	4294	15	60605	ENSG00000096088,ENSG00000101443,ENSG00000159674,ENSG00000168703,ENSG00000182931,ENSG00000214274,ENSG00000124635,ENSG00000175121,ENSG00000180596,ENSG00000184678,ENSG00000187908,ENSG00000198918,ENSG00000273802,ENSG00000274290,ENSG00000277224
GO:BP	establishment of mitotic spindle localization	GO:0040001	1.73401e-06	5.76095	36	4294	16	60605	ENSG00000007168,ENSG00000007372,ENSG00000040275,ENSG00000086827,ENSG00000088833,ENSG00000108424,ENSG00000115163,ENSG00000135476,ENSG00000136861,ENSG00000137497,ENSG00000163539,ENSG00000166579,ENSG00000188487,ENSG00000137804,ENSG00000146425,ENSG00000186193
GO:BP	maturation of SSU-rRNA from tricistronic rRNA transcript (SSU-rRNA, 5.8S rRNA, LSU-rRNA)	GO:0000462	2.85314e-06	5.54468	37	4294	16	60605	ENSG00000104884,ENSG00000108651,ENSG00000112578,ENSG00000115761,ENSG00000117597,ENSG00000119285,ENSG00000124541,ENSG00000129460,ENSG00000164587,ENSG00000165733,ENSG00000167721,ENSG00000227057,ENSG00000105193,ENSG00000105372,ENSG00000147679,ENSG00000272047
GO:BP	nucleotide-excision repair, DNA incision, 5'-to lesion	GO:0006296	2.85314e-06	5.54468	37	4294	16	60605	ENSG00000062822,ENSG00000104884,ENSG00000111445,ENSG00000122008,ENSG00000131778,ENSG00000132383,ENSG00000139842,ENSG00000143799,ENSG00000143947,ENSG00000163161,ENSG00000175482,ENSG00000106399,ENSG00000111358,ENSG00000163918,ENSG00000170315,ENSG00000272047
GO:BP	mitotic spindle checkpoint signaling	GO:0071174	4.60238e-06	5.33702	38	4294	16	60605	ENSG00000010244,ENSG00000040275,ENSG00000047410,ENSG00000086827,ENSG00000113141,ENSG00000117724,ENSG00000122952,ENSG00000134982,ENSG00000136861,ENSG00000149311,ENSG00000156970,ENSG00000178295,ENSG00000184445,ENSG00000116670,ENSG00000117399,ENSG00000124688
GO:BP	mitotic spindle assembly checkpoint signaling	GO:0007094	4.60238e-06	5.33702	38	4294	16	60605	ENSG00000010244,ENSG00000040275,ENSG00000047410,ENSG00000086827,ENSG00000113141,ENSG00000117724,ENSG00000122952,ENSG00000134982,ENSG00000136861,ENSG00000149311,ENSG00000156970,ENSG00000178295,ENSG00000184445,ENSG00000116670,ENSG00000117399,ENSG00000124688
GO:BP	spindle assembly checkpoint signaling	GO:0071173	4.60238e-06	5.33702	38	4294	16	60605	ENSG00000010244,ENSG00000040275,ENSG00000047410,ENSG00000086827,ENSG00000113141,ENSG00000117724,ENSG00000122952,ENSG00000134982,ENSG00000136861,ENSG00000149311,ENSG00000156970,ENSG00000178295,ENSG00000184445,ENSG00000116670,ENSG00000117399,ENSG00000124688
GO:BP	regulation of defense response to virus by host	GO:0050691	3.89953e-05	4.40899	43	4294	16	60605	ENSG00000056972,ENSG00000080824,ENSG00000103490,ENSG00000115415,ENSG00000118503,ENSG00000128394,ENSG00000128829,ENSG00000135829,ENSG00000138496,ENSG00000140464,ENSG00000166326,ENSG00000184584,ENSG00000197272,ENSG00000239713,ENSG00000121236,ENSG00000262406
GO:BP	exocrine system development	GO:0035272	5.72343e-05	4.24234	44	4294	16	60605	ENSG00000007372,ENSG00000066468,ENSG00000101144,ENSG00000103067,ENSG00000116729,ENSG00000119699,ENSG00000128791,ENSG00000164690,ENSG00000054598,ENSG00000070501,ENSG00000070831,ENSG00000074527,ENSG00000100146,ENSG00000135960,ENSG00000147862,ENSG00000173402
GO:BP	positive regulation of dendritic spine development	GO:0060999	5.72343e-05	4.24234	44	4294	16	60605	ENSG00000007168,ENSG00000008086,ENSG00000069956,ENSG00000080815,ENSG00000087470,ENSG00000101040,ENSG00000103319,ENSG00000110888,ENSG00000111249,ENSG00000130203,ENSG00000135387,ENSG00000198793,ENSG00000198836,ENSG00000113758,ENSG00000137825,ENSG00000198121
GO:BP	positive regulation of DNA recombination	GO:0045911	8.29525e-05	4.08117	45	4294	16	60605	ENSG00000072274,ENSG00000080345,ENSG00000095002,ENSG00000101017,ENSG00000104884,ENSG00000109685,ENSG00000110066,ENSG00000111602,ENSG00000119048,ENSG00000126856,ENSG00000141499,ENSG00000143799,ENSG00000183624,ENSG00000203907,ENSG00000107371,ENSG00000116670
GO:BP	chromatin remodeling at centromere	GO:0031055	0.000118805	3.92517	46	4294	16	60605	ENSG00000048649,ENSG00000102054,ENSG00000115163,ENSG00000123219,ENSG00000132780,ENSG00000153044,ENSG00000166582,ENSG00000175792,ENSG00000188375,ENSG00000102901,ENSG00000104147,ENSG00000162521,ENSG00000181163,ENSG00000203760,ENSG00000275126,ENSG00000276966
GO:BP	substantia nigra development	GO:0021762	0.000168247	3.77405	47	4294	16	60605	ENSG00000128245,ENSG00000134308,ENSG00000134333,ENSG00000137757,ENSG00000148798,ENSG00000197971,ENSG00000213619,ENSG00000067560,ENSG00000070831,ENSG00000102678,ENSG00000111707,ENSG00000116459,ENSG00000126267,ENSG00000138685,ENSG00000154723,ENSG00000173786
GO:BP	protein destabilization	GO:0031648	0.000235734	3.62758	48	4294	16	60605	ENSG00000005812,ENSG00000036257,ENSG00000072609,ENSG00000096717,ENSG00000117597,ENSG00000132109,ENSG00000145335,ENSG00000148180,ENSG00000163904,ENSG00000171867,ENSG00000237693,ENSG00000140264,ENSG00000147889,ENSG00000164751,ENSG00000179262,ENSG00000205572
GO:BP	cellular modified amino acid biosynthetic process	GO:0042398	0.000235734	3.62758	48	4294	16	60605	ENSG00000100714,ENSG00000117054,ENSG00000120254,ENSG00000131067,ENSG00000133313,ENSG00000138363,ENSG00000156471,ENSG00000159131,ENSG00000164904,ENSG00000176974,ENSG00000185973,ENSG00000223572,ENSG00000228716,ENSG00000237289,ENSG00000085871,ENSG00000116288
GO:BP	regulation of vacuole organization	GO:0044088	0.000326964	3.4855	49	4294	16	60605	ENSG00000030582,ENSG00000040633,ENSG00000106460,ENSG00000111674,ENSG00000115020,ENSG00000115839,ENSG00000144118,ENSG00000147894,ENSG00000148356,ENSG00000149557,ENSG00000171055,ENSG00000188906,ENSG00000204371,ENSG00000174903,ENSG00000182718,ENSG00000265808
GO:BP	regulation of centrosome cycle	GO:0046605	0.000326964	3.4855	49	4294	16	60605	ENSG00000012048,ENSG00000096717,ENSG00000108395,ENSG00000111554,ENSG00000119541,ENSG00000136861,ENSG00000142731,ENSG00000145632,ENSG00000166004,ENSG00000168944,ENSG00000178295,ENSG00000186166,ENSG00000255112,ENSG00000007047,ENSG00000123473,ENSG00000181163
GO:BP	cellular response to interleukin-12	GO:0071349	0.000326964	3.4855	49	4294	16	60605	ENSG00000100911,ENSG00000113013,ENSG00000113368,ENSG00000120438,ENSG00000122566,ENSG00000127314,ENSG00000136167,ENSG00000150593,ENSG00000162434,ENSG00000168811,ENSG00000169813,ENSG00000197632,ENSG00000198053,ENSG00000070831,ENSG00000182718,ENSG00000240972
GO:BP	regulation of gluconeogenesis	GO:0006111	0.000326964	3.4855	49	4294	16	60605	ENSG00000096717,ENSG00000117054,ENSG00000123213,ENSG00000128989,ENSG00000142178,ENSG00000147162,ENSG00000153201,ENSG00000171163,ENSG00000176444,ENSG00000187555,ENSG00000062282,ENSG00000109819,ENSG00000116678,ENSG00000131871,ENSG00000149639,ENSG00000196636
GO:BP	mitotic metaphase plate congression	GO:0007080	0.000449153	3.34761	50	4294	16	60605	ENSG00000036257,ENSG00000040275,ENSG00000085415,ENSG00000086827,ENSG00000090273,ENSG00000108424,ENSG00000119541,ENSG00000121621,ENSG00000145919,ENSG00000167842,ENSG00000175203,ENSG00000255112,ENSG00000103769,ENSG00000118193,ENSG00000143228,ENSG00000198824
GO:BP	response to interleukin-12	GO:0070671	0.000449153	3.34761	50	4294	16	60605	ENSG00000100911,ENSG00000113013,ENSG00000113368,ENSG00000120438,ENSG00000122566,ENSG00000127314,ENSG00000136167,ENSG00000150593,ENSG00000162434,ENSG00000168811,ENSG00000169813,ENSG00000197632,ENSG00000198053,ENSG00000070831,ENSG00000182718,ENSG00000240972
GO:BP	phosphatidic acid biosynthetic process	GO:0006654	0.000611377	3.21369	51	4294	16	60605	ENSG00000065357,ENSG00000075651,ENSG00000077044,ENSG00000100439,ENSG00000123739,ENSG00000127472,ENSG00000134324,ENSG00000153395,ENSG00000162836,ENSG00000186281,ENSG00000012504,ENSG00000069764,ENSG00000116711,ENSG00000158669,ENSG00000172954,ENSG00000188784
GO:BP	axon regeneration	GO:0031103	0.000824959	3.08357	52	4294	16	60605	ENSG00000030582,ENSG00000041982,ENSG00000044115,ENSG00000119782,ENSG00000134986,ENSG00000138834,ENSG00000166579,ENSG00000169032,ENSG00000185924,ENSG00000189058,ENSG00000198799,ENSG00000228716,ENSG00000100300,ENSG00000116106,ENSG00000118137,ENSG00000173402
GO:BP	immunoglobulin production involved in immunoglobulin-mediated immune response	GO:0002381	0.00110392	2.95706	53	4294	16	60605	ENSG00000010671,ENSG00000056972,ENSG00000072274,ENSG00000076248,ENSG00000079134,ENSG00000080345,ENSG00000095002,ENSG00000101017,ENSG00000109685,ENSG00000110066,ENSG00000116062,ENSG00000183624,ENSG00000049768,ENSG00000102245,ENSG00000107371,ENSG00000116670
GO:BP	phosphatidic acid metabolic process	GO:0046473	0.00110392	2.95706	53	4294	16	60605	ENSG00000065357,ENSG00000075651,ENSG00000077044,ENSG00000100439,ENSG00000123739,ENSG00000127472,ENSG00000134324,ENSG00000153395,ENSG00000162836,ENSG00000186281,ENSG00000012504,ENSG00000069764,ENSG00000116711,ENSG00000158669,ENSG00000172954,ENSG00000188784
GO:BP	dsRNA processing	GO:0031050	0.00146551	2.83401	54	4294	16	60605	ENSG00000083223,ENSG00000116918,ENSG00000122566,ENSG00000134644,ENSG00000134698,ENSG00000141027,ENSG00000163877,ENSG00000169032,ENSG00000175387,ENSG00000180228,ENSG00000198917,ENSG00000092847,ENSG00000125378,ENSG00000126934,ENSG00000160710,ENSG00000186666
GO:BP	sulfur compound catabolic process	GO:0044273	0.00146551	2.83401	54	4294	16	60605	ENSG00000015413,ENSG00000049860,ENSG00000075239,ENSG00000101444,ENSG00000108578,ENSG00000131067,ENSG00000139631,ENSG00000149435,ENSG00000213614,ENSG00000038427,ENSG00000127415,ENSG00000128311,ENSG00000141012,ENSG00000173546,ENSG00000181915,ENSG00000188783
GO:BP	production of small RNA involved in gene silencing by RNA	GO:0070918	0.00146551	2.83401	54	4294	16	60605	ENSG00000083223,ENSG00000116918,ENSG00000122566,ENSG00000134644,ENSG00000134698,ENSG00000141027,ENSG00000163877,ENSG00000169032,ENSG00000175387,ENSG00000180228,ENSG00000198917,ENSG00000092847,ENSG00000125378,ENSG00000126934,ENSG00000160710,ENSG00000186666
GO:BP	glandular epithelial cell differentiation	GO:0002067	0.0019308	2.71426	55	4294	16	60605	ENSG00000007372,ENSG00000066468,ENSG00000106004,ENSG00000125820,ENSG00000164509,ENSG00000170558,ENSG00000182197,ENSG00000077092,ENSG00000116455,ENSG00000125378,ENSG00000128602,ENSG00000138685,ENSG00000140992,ENSG00000150907,ENSG00000158669,ENSG00000257315
GO:BP	ovarian follicle development	GO:0001541	0.0019308	2.71426	55	4294	16	60605	ENSG00000044115,ENSG00000087088,ENSG00000112715,ENSG00000115211,ENSG00000118689,ENSG00000119718,ENSG00000128564,ENSG00000136997,ENSG00000145191,ENSG00000149311,ENSG00000184903,ENSG00000198783,ENSG00000214274,ENSG00000221829,ENSG00000054598,ENSG00000148935
GO:BP	musculoskeletal movement	GO:0050881	0.00252538	2.59767	56	4294	16	60605	ENSG00000007314,ENSG00000073050,ENSG00000105048,ENSG00000109063,ENSG00000141750,ENSG00000143952,ENSG00000150995,ENSG00000159173,ENSG00000166963,ENSG00000167476,ENSG00000198793,ENSG00000198947,ENSG00000213341,ENSG00000104936,ENSG00000152413,ENSG00000213366
GO:BP	multicellular organismal movement	GO:0050879	0.00252538	2.59767	56	4294	16	60605	ENSG00000007314,ENSG00000073050,ENSG00000105048,ENSG00000109063,ENSG00000141750,ENSG00000143952,ENSG00000150995,ENSG00000159173,ENSG00000166963,ENSG00000167476,ENSG00000198793,ENSG00000198947,ENSG00000213341,ENSG00000104936,ENSG00000152413,ENSG00000213366
GO:BP	regulation of interferon-beta production	GO:0032648	0.0032801	2.48411	57	4294	16	60605	ENSG00000080824,ENSG00000101782,ENSG00000103490,ENSG00000115267,ENSG00000125347,ENSG00000127666,ENSG00000131323,ENSG00000135829,ENSG00000137462,ENSG00000138032,ENSG00000169871,ENSG00000181481,ENSG00000183735,ENSG00000184584,ENSG00000198053,ENSG00000108771
GO:BP	negative regulation of intracellular transport	GO:0032387	0.0032801	2.48411	57	4294	16	60605	ENSG00000047410,ENSG00000067066,ENSG00000101311,ENSG00000132376,ENSG00000164885,ENSG00000168734,ENSG00000171033,ENSG00000188906,ENSG00000189058,ENSG00000198168,ENSG00000227877,ENSG00000099958,ENSG00000109846,ENSG00000116288,ENSG00000120686,ENSG00000124789
GO:BP	receptor localization to synapse	GO:0097120	0.0032801	2.48411	57	4294	16	60605	ENSG00000008277,ENSG00000067606,ENSG00000082458,ENSG00000099365,ENSG00000154240,ENSG00000155980,ENSG00000156642,ENSG00000166900,ENSG00000183098,ENSG00000075429,ENSG00000103769,ENSG00000113758,ENSG00000132535,ENSG00000170759,ENSG00000173402,ENSG00000220205
GO:BP	interferon-beta production	GO:0032608	0.0032801	2.48411	57	4294	16	60605	ENSG00000080824,ENSG00000101782,ENSG00000103490,ENSG00000115267,ENSG00000125347,ENSG00000127666,ENSG00000131323,ENSG00000135829,ENSG00000137462,ENSG00000138032,ENSG00000169871,ENSG00000181481,ENSG00000183735,ENSG00000184584,ENSG00000198053,ENSG00000108771
GO:BP	activation of MAPKK activity	GO:0000186	0.0032801	2.48411	57	4294	16	60605	ENSG00000055332,ENSG00000080815,ENSG00000085511,ENSG00000107263,ENSG00000134313,ENSG00000139625,ENSG00000154310,ENSG00000167193,ENSG00000168404,ENSG00000169032,ENSG00000188906,ENSG00000095015,ENSG00000125378,ENSG00000126934,ENSG00000138685,ENSG00000197442
GO:BP	regulation of cilium assembly	GO:1902017	0.004232	2.37345	58	4294	16	60605	ENSG00000008086,ENSG00000054654,ENSG00000078668,ENSG00000083799,ENSG00000138036,ENSG00000138587,ENSG00000139437,ENSG00000140463,ENSG00000144848,ENSG00000168944,ENSG00000174799,ENSG00000007047,ENSG00000047849,ENSG00000104237,ENSG00000122545,ENSG00000213123
GO:BP	alcohol catabolic process	GO:0046164	0.004232	2.37345	58	4294	16	60605	ENSG00000087053,ENSG00000100253,ENSG00000109452,ENSG00000111669,ENSG00000115159,ENSG00000115234,ENSG00000130203,ENSG00000132376,ENSG00000137124,ENSG00000141401,ENSG00000170835,ENSG00000175066,ENSG00000261052,ENSG00000105398,ENSG00000167910,ENSG00000173597
GO:BP	ribonucleoside monophosphate metabolic process	GO:0009161	0.004232	2.37345	58	4294	16	60605	ENSG00000084774,ENSG00000094841,ENSG00000100024,ENSG00000100938,ENSG00000101911,ENSG00000119139,ENSG00000130830,ENSG00000133805,ENSG00000138363,ENSG00000159131,ENSG00000163655,ENSG00000178921,ENSG00000196839,ENSG00000198805,ENSG00000143774,ENSG00000155530
GO:BP	spliceosomal complex assembly	GO:0000245	0.00542523	2.26558	59	4294	16	60605	ENSG00000005436,ENSG00000079785,ENSG00000100650,ENSG00000101343,ENSG00000107290,ENSG00000108848,ENSG00000115524,ENSG00000140488,ENSG00000144028,ENSG00000152147,ENSG00000164985,ENSG00000168883,ENSG00000188529,ENSG00000213516,ENSG00000143977,ENSG00000182004
GO:BP	monosaccharide catabolic process	GO:0046365	0.0069122	2.16038	60	4294	16	60605	ENSG00000067057,ENSG00000102144,ENSG00000108479,ENSG00000111669,ENSG00000111674,ENSG00000115840,ENSG00000138030,ENSG00000143627,ENSG00000143891,ENSG00000152556,ENSG00000160883,ENSG00000164708,ENSG00000235376,ENSG00000111640,ENSG00000156413,ENSG00000165092
GO:BP	actin filament depolymerization	GO:0030042	0.0110255	1.9576	62	4294	16	60605	ENSG00000050405,ENSG00000071051,ENSG00000071127,ENSG00000077549,ENSG00000100106,ENSG00000109265,ENSG00000112902,ENSG00000135596,ENSG00000148180,ENSG00000163554,ENSG00000177731,ENSG00000042493,ENSG00000138594,ENSG00000158092,ENSG00000160460,ENSG00000198898
GO:BP	cytoplasmic microtubule organization	GO:0031122	0.0172047	1.76435	64	4294	16	60605	ENSG00000007168,ENSG00000078674,ENSG00000108424,ENSG00000115295,ENSG00000119541,ENSG00000128159,ENSG00000137497,ENSG00000137822,ENSG00000138002,ENSG00000168944,ENSG00000197457,ENSG00000067560,ENSG00000103769,ENSG00000178104,ENSG00000186868,ENSG00000244607
GO:BP	regulation of peptidyl-lysine acetylation	GO:2000756	0.0172047	1.76435	64	4294	16	60605	ENSG00000012048,ENSG00000096717,ENSG00000102974,ENSG00000125538,ENSG00000145335,ENSG00000154803,ENSG00000163166,ENSG00000166164,ENSG00000186462,ENSG00000255302,ENSG00000049768,ENSG00000109819,ENSG00000116288,ENSG00000140632,ENSG00000162409,ENSG00000163884
GO:BP	positive regulation of actin filament bundle assembly	GO:0032233	0.0172047	1.76435	64	4294	16	60605	ENSG00000119699,ENSG00000126016,ENSG00000135723,ENSG00000175175,ENSG00000198793,ENSG00000198844,ENSG00000067560,ENSG00000070831,ENSG00000079337,ENSG00000102760,ENSG00000118137,ENSG00000136238,ENSG00000155366,ENSG00000172403,ENSG00000197747,ENSG00000198121
GO:BP	proteoglycan biosynthetic process	GO:0030166	0.0172047	1.76435	64	4294	16	60605	ENSG00000103489,ENSG00000111817,ENSG00000153936,ENSG00000169826,ENSG00000171004,ENSG00000171451,ENSG00000175229,ENSG00000182197,ENSG00000197093,ENSG00000038427,ENSG00000122863,ENSG00000136213,ENSG00000155893,ENSG00000168036,ENSG00000173546,ENSG00000176022
GO:BP	polyol biosynthetic process	GO:0046173	0.0172047	1.76435	64	4294	16	60605	ENSG00000006530,ENSG00000068745,ENSG00000100889,ENSG00000132570,ENSG00000141401,ENSG00000145335,ENSG00000145725,ENSG00000164850,ENSG00000166228,ENSG00000172296,ENSG00000198049,ENSG00000228716,ENSG00000086544,ENSG00000137825,ENSG00000138685,ENSG00000150787
GO:BP	modulation by host of symbiont process	GO:0051851	0.0213263	1.67108	65	4294	16	60605	ENSG00000047188,ENSG00000090447,ENSG00000100603,ENSG00000105971,ENSG00000128829,ENSG00000130203,ENSG00000132376,ENSG00000153922,ENSG00000069275,ENSG00000101558,ENSG00000129315,ENSG00000141867,ENSG00000166794,ENSG00000182718,ENSG00000214717,ENSG00000275302
GO:BP	cellular aldehyde metabolic process	GO:0006081	0.0213263	1.67108	65	4294	16	60605	ENSG00000072042,ENSG00000111669,ENSG00000115548,ENSG00000138030,ENSG00000138061,ENSG00000138413,ENSG00000160439,ENSG00000164904,ENSG00000167536,ENSG00000186684,ENSG00000197894,ENSG00000241935,ENSG00000053371,ENSG00000116288,ENSG00000139684,ENSG00000165092
GO:BP	negative regulation of hormone secretion	GO:0046888	0.0263057	1.57995	66	4294	16	60605	ENSG00000071054,ENSG00000072310,ENSG00000110801,ENSG00000113161,ENSG00000118263,ENSG00000119782,ENSG00000125538,ENSG00000135631,ENSG00000138796,ENSG00000164182,ENSG00000169047,ENSG00000198643,ENSG00000120533,ENSG00000150594,ENSG00000158445,ENSG00000171135
GO:BP	circadian regulation of gene expression	GO:0032922	0.0322943	1.49087	67	4294	16	60605	ENSG00000073614,ENSG00000096717,ENSG00000108557,ENSG00000131910,ENSG00000140464,ENSG00000147162,ENSG00000159208,ENSG00000173914,ENSG00000198380,ENSG00000105835,ENSG00000109819,ENSG00000117318,ENSG00000123095,ENSG00000132382,ENSG00000172201,ENSG00000172531
GO:BP	positive regulation of alpha-beta T cell activation	GO:0046635	0.0322943	1.49087	67	4294	16	60605	ENSG00000065675,ENSG00000067606,ENSG00000112149,ENSG00000132842,ENSG00000144802,ENSG00000164690,ENSG00000168811,ENSG00000196839,ENSG00000198805,ENSG00000049768,ENSG00000065000,ENSG00000067560,ENSG00000110651,ENSG00000136630,ENSG00000165025,ENSG00000167604
GO:BP	regulation of organic acid transport	GO:0032890	0.0480151	1.31862	69	4294	16	60605	ENSG00000080815,ENSG00000115839,ENSG00000125538,ENSG00000128271,ENSG00000145335,ENSG00000151726,ENSG00000197142,ENSG00000198049,ENSG00000069764,ENSG00000116711,ENSG00000136628,ENSG00000154723,ENSG00000164129,ENSG00000165025,ENSG00000170540,ENSG00000186115
GO:BP	positive regulation of NIK/NF-kappaB signaling	GO:1901224	0.0480151	1.31862	69	4294	16	60605	ENSG00000055332,ENSG00000101220,ENSG00000125538,ENSG00000125735,ENSG00000137462,ENSG00000142192,ENSG00000150593,ENSG00000162511,ENSG00000166326,ENSG00000169756,ENSG00000170458,ENSG00000186197,ENSG00000067560,ENSG00000102908,ENSG00000135960,ENSG00000182010
GO:BP	spindle checkpoint signaling	GO:0031577	7.41e-07	6.12996	39	4294	17	60605	ENSG00000010244,ENSG00000040275,ENSG00000047410,ENSG00000072609,ENSG00000086827,ENSG00000113141,ENSG00000117724,ENSG00000122952,ENSG00000134982,ENSG00000136861,ENSG00000149311,ENSG00000156970,ENSG00000178295,ENSG00000184445,ENSG00000116670,ENSG00000117399,ENSG00000124688
GO:BP	nucleotide-excision repair, DNA incision	GO:0033683	7.41e-07	6.12996	39	4294	17	60605	ENSG00000062822,ENSG00000104884,ENSG00000111445,ENSG00000122008,ENSG00000131778,ENSG00000132383,ENSG00000139842,ENSG00000143799,ENSG00000143947,ENSG00000163161,ENSG00000175482,ENSG00000198690,ENSG00000106399,ENSG00000111358,ENSG00000163918,ENSG00000170315,ENSG00000272047
GO:BP	protein targeting to vacuole	GO:0006623	7.41e-07	6.12996	39	4294	17	60605	ENSG00000003056,ENSG00000100568,ENSG00000103174,ENSG00000111670,ENSG00000120885,ENSG00000132842,ENSG00000134243,ENSG00000135968,ENSG00000137642,ENSG00000162511,ENSG00000167987,ENSG00000196455,ENSG00000266412,ENSG00000065000,ENSG00000104497,ENSG00000155975,ENSG00000185359
GO:BP	centriole replication	GO:0007099	1.9201e-06	5.71668	41	4294	17	60605	ENSG00000012048,ENSG00000101639,ENSG00000108395,ENSG00000111554,ENSG00000119541,ENSG00000136861,ENSG00000139323,ENSG00000142731,ENSG00000145632,ENSG00000166004,ENSG00000168014,ENSG00000168944,ENSG00000174799,ENSG00000176225,ENSG00000198920,ENSG00000123473,ENSG00000181163
GO:BP	regulation of exit from mitosis	GO:0007096	3.01187e-06	5.52116	42	4294	17	60605	ENSG00000004897,ENSG00000072401,ENSG00000079335,ENSG00000086827,ENSG00000143947,ENSG00000153107,ENSG00000156970,ENSG00000158806,ENSG00000164162,ENSG00000170142,ENSG00000181965,ENSG00000184445,ENSG00000102760,ENSG00000117399,ENSG00000124688,ENSG00000166295,ENSG00000170315
GO:BP	translesion synthesis	GO:0019985	3.01187e-06	5.52116	42	4294	17	60605	ENSG00000062822,ENSG00000070010,ENSG00000101751,ENSG00000111445,ENSG00000122008,ENSG00000126804,ENSG00000132383,ENSG00000143476,ENSG00000143947,ENSG00000156587,ENSG00000175482,ENSG00000106399,ENSG00000116670,ENSG00000163918,ENSG00000166803,ENSG00000170315,ENSG00000187608
GO:BP	membrane protein ectodomain proteolysis	GO:0006509	4.65094e-06	5.33246	43	4294	17	60605	ENSG00000065675,ENSG00000080815,ENSG00000109686,ENSG00000117362,ENSG00000125538,ENSG00000130203,ENSG00000147274,ENSG00000151651,ENSG00000151694,ENSG00000164307,ENSG00000198799,ENSG00000102265,ENSG00000138600,ENSG00000143801,ENSG00000150594,ENSG00000173402,ENSG00000173548
GO:BP	intrinsic apoptotic signaling pathway in response to DNA damage by p53 class mediator	GO:0042771	1.57297e-05	4.80328	46	4294	17	60605	ENSG00000078900,ENSG00000095002,ENSG00000096717,ENSG00000100603,ENSG00000103490,ENSG00000110108,ENSG00000127334,ENSG00000136536,ENSG00000140464,ENSG00000163565,ENSG00000165119,ENSG00000181026,ENSG00000273841,ENSG00000089486,ENSG00000139618,ENSG00000170855,ENSG00000240972
GO:BP	negative regulation of response to endoplasmic reticulum stress	GO:1903573	1.57297e-05	4.80328	46	4294	17	60605	ENSG00000071051,ENSG00000101557,ENSG00000120885,ENSG00000162191,ENSG00000162298,ENSG00000188906,ENSG00000198168,ENSG00000198171,ENSG00000198836,ENSG00000204628,ENSG00000102580,ENSG00000116288,ENSG00000131871,ENSG00000158092,ENSG00000178719,ENSG00000196396,ENSG00000204389
GO:BP	positive regulation of extrinsic apoptotic signaling pathway	GO:2001238	3.3271e-05	4.47793	48	4294	17	60605	ENSG00000044115,ENSG00000083799,ENSG00000103490,ENSG00000105974,ENSG00000121858,ENSG00000137713,ENSG00000140464,ENSG00000142867,ENSG00000162772,ENSG00000164850,ENSG00000167004,ENSG00000185104,ENSG00000006327,ENSG00000104375,ENSG00000111321,ENSG00000162734,ENSG00000172531
GO:BP	positive regulation of cytokine-mediated signaling pathway	GO:0001961	6.73114e-05	4.17191	50	4294	17	60605	ENSG00000007168,ENSG00000104432,ENSG00000119401,ENSG00000137752,ENSG00000138496,ENSG00000140853,ENSG00000151694,ENSG00000162511,ENSG00000166326,ENSG00000173193,ENSG00000183735,ENSG00000196954,ENSG00000237693,ENSG00000263528,ENSG00000121236,ENSG00000204389,ENSG00000262406
GO:BP	mRNA polyadenylation	GO:0006378	9.42872e-05	4.02555	51	4294	17	60605	ENSG00000006712,ENSG00000100722,ENSG00000111605,ENSG00000119203,ENSG00000121274,ENSG00000142192,ENSG00000145216,ENSG00000149016,ENSG00000155827,ENSG00000168710,ENSG00000172409,ENSG00000176102,ENSG00000198730,ENSG00000214575,ENSG00000129315,ENSG00000160075,ENSG00000167005
GO:BP	RNA polyadenylation	GO:0043631	0.000130818	3.88333	52	4294	17	60605	ENSG00000006712,ENSG00000100722,ENSG00000111605,ENSG00000119203,ENSG00000121274,ENSG00000142192,ENSG00000145216,ENSG00000149016,ENSG00000155827,ENSG00000168710,ENSG00000172409,ENSG00000176102,ENSG00000198730,ENSG00000214575,ENSG00000129315,ENSG00000160075,ENSG00000167005
GO:BP	mitochondrial outer membrane permeabilization	GO:0097345	0.000591399	3.22812	57	4294	17	60605	ENSG00000030110,ENSG00000078900,ENSG00000087088,ENSG00000104081,ENSG00000104765,ENSG00000114126,ENSG00000126858,ENSG00000128245,ENSG00000134308,ENSG00000136448,ENSG00000165943,ENSG00000176720,ENSG00000096092,ENSG00000164924,ENSG00000167315,ENSG00000188763,ENSG00000204389
GO:BP	regulation of ubiquitin-protein transferase activity	GO:0051438	0.000781368	3.10714	58	4294	17	60605	ENSG00000046774,ENSG00000080815,ENSG00000087470,ENSG00000103126,ENSG00000113369,ENSG00000113558,ENSG00000142676,ENSG00000150401,ENSG00000008988,ENSG00000112029,ENSG00000116288,ENSG00000116670,ENSG00000117399,ENSG00000140988,ENSG00000141965,ENSG00000147889,ENSG00000171863
GO:BP	morphogenesis of an epithelial sheet	GO:0002011	0.000781368	3.10714	58	4294	17	60605	ENSG00000101144,ENSG00000101311,ENSG00000129474,ENSG00000138639,ENSG00000142871,ENSG00000144824,ENSG00000148943,ENSG00000151694,ENSG00000162493,ENSG00000163539,ENSG00000198793,ENSG00000067560,ENSG00000079385,ENSG00000155366,ENSG00000173402,ENSG00000173917,ENSG00000262406
GO:BP	positive regulation of gene expression, epigenetic	GO:0045815	0.000781368	3.10714	58	4294	17	60605	ENSG00000068654,ENSG00000113648,ENSG00000115524,ENSG00000115750,ENSG00000124795,ENSG00000125630,ENSG00000165732,ENSG00000166012,ENSG00000171453,ENSG00000009954,ENSG00000049618,ENSG00000122515,ENSG00000132382,ENSG00000147669,ENSG00000168298,ENSG00000177700,ENSG00000197019
GO:BP	protein transmembrane transport	GO:0071806	0.00102518	2.9892	59	4294	17	60605	ENSG00000075336,ENSG00000111731,ENSG00000114757,ENSG00000127980,ENSG00000156709,ENSG00000163528,ENSG00000165029,ENSG00000215193,ENSG00000067167,ENSG00000120675,ENSG00000124587,ENSG00000132432,ENSG00000158882,ENSG00000164751,ENSG00000189114,ENSG00000196683,ENSG00000265354
GO:BP	neuroblast proliferation	GO:0007405	0.00102518	2.9892	59	4294	17	60605	ENSG00000007168,ENSG00000007372,ENSG00000044115,ENSG00000066468,ENSG00000066629,ENSG00000084733,ENSG00000112715,ENSG00000150630,ENSG00000164690,ENSG00000188906,ENSG00000196576,ENSG00000100146,ENSG00000128602,ENSG00000142700,ENSG00000168036,ENSG00000171540,ENSG00000188763
GO:BP	somatic diversification of immunoglobulins	GO:0016445	0.00173007	2.76194	61	4294	17	60605	ENSG00000072274,ENSG00000076248,ENSG00000079134,ENSG00000080345,ENSG00000095002,ENSG00000101017,ENSG00000109685,ENSG00000110066,ENSG00000116062,ENSG00000132792,ENSG00000166169,ENSG00000183624,ENSG00000049768,ENSG00000070501,ENSG00000102245,ENSG00000107371,ENSG00000116670
GO:BP	peptidyl-proline modification	GO:0018208	0.00222643	2.65239	62	4294	17	60605	ENSG00000072682,ENSG00000113593,ENSG00000114857,ENSG00000119321,ENSG00000119782,ENSG00000153015,ENSG00000153201,ENSG00000171497,ENSG00000173486,ENSG00000197930,ENSG00000105701,ENSG00000129521,ENSG00000138398,ENSG00000148335,ENSG00000166794,ENSG00000236334,ENSG00000263353
GO:BP	positive regulation of mitochondrial membrane permeability involved in apoptotic process	GO:1902110	0.00284817	2.54543	63	4294	17	60605	ENSG00000030110,ENSG00000078900,ENSG00000087088,ENSG00000104081,ENSG00000104765,ENSG00000114126,ENSG00000126858,ENSG00000128245,ENSG00000134308,ENSG00000136448,ENSG00000165943,ENSG00000176720,ENSG00000096092,ENSG00000164924,ENSG00000167315,ENSG00000188763,ENSG00000204389
GO:BP	regulation of multicellular organism growth	GO:0040014	0.0036227	2.44097	64	4294	17	60605	ENSG00000087460,ENSG00000088812,ENSG00000100600,ENSG00000108557,ENSG00000118260,ENSG00000120833,ENSG00000125124,ENSG00000140718,ENSG00000142192,ENSG00000169252,ENSG00000173757,ENSG00000179772,ENSG00000125863,ENSG00000128602,ENSG00000158669,ENSG00000160460,ENSG00000166794
GO:BP	mitochondrial outer membrane permeabilization involved in programmed cell death	GO:1902686	0.00458244	2.3389	65	4294	17	60605	ENSG00000030110,ENSG00000078900,ENSG00000087088,ENSG00000104081,ENSG00000104765,ENSG00000114126,ENSG00000126858,ENSG00000128245,ENSG00000134308,ENSG00000136448,ENSG00000165943,ENSG00000176720,ENSG00000096092,ENSG00000164924,ENSG00000167315,ENSG00000188763,ENSG00000204389
GO:BP	regulation of epidermal cell differentiation	GO:0045604	0.00458244	2.3389	65	4294	17	60605	ENSG00000113648,ENSG00000117425,ENSG00000118263,ENSG00000122592,ENSG00000124151,ENSG00000125850,ENSG00000133321,ENSG00000134317,ENSG00000137497,ENSG00000162891,ENSG00000054598,ENSG00000125378,ENSG00000126337,ENSG00000172016,ENSG00000175832,ENSG00000185022,ENSG00000243678
GO:BP	calcium-ion regulated exocytosis	GO:0017156	0.00576563	2.23915	66	4294	17	60605	ENSG00000078808,ENSG00000099365,ENSG00000106089,ENSG00000115839,ENSG00000116996,ENSG00000127314,ENSG00000164885,ENSG00000170743,ENSG00000171487,ENSG00000006283,ENSG00000099625,ENSG00000103528,ENSG00000132872,ENSG00000149043,ENSG00000150594,ENSG00000158445,ENSG00000220205
GO:BP	positive regulation of mitochondrial membrane permeability	GO:0035794	0.0072171	2.14164	67	4294	17	60605	ENSG00000030110,ENSG00000078900,ENSG00000087088,ENSG00000104081,ENSG00000104765,ENSG00000114126,ENSG00000126858,ENSG00000128245,ENSG00000134308,ENSG00000136448,ENSG00000165943,ENSG00000176720,ENSG00000096092,ENSG00000164924,ENSG00000167315,ENSG00000188763,ENSG00000204389
GO:BP	cranial skeletal system development	GO:1904888	0.00898921	2.04628	68	4294	17	60605	ENSG00000053254,ENSG00000066468,ENSG00000092607,ENSG00000100714,ENSG00000105996,ENSG00000119699,ENSG00000120254,ENSG00000124813,ENSG00000125629,ENSG00000126778,ENSG00000175387,ENSG00000181965,ENSG00000182197,ENSG00000078246,ENSG00000125378,ENSG00000164946,ENSG00000168036
GO:BP	embryonic pattern specification	GO:0009880	0.00898921	2.04628	68	4294	17	60605	ENSG00000005102,ENSG00000066468,ENSG00000101144,ENSG00000164690,ENSG00000168014,ENSG00000175387,ENSG00000181965,ENSG00000203877,ENSG00000203907,ENSG00000116455,ENSG00000123473,ENSG00000125084,ENSG00000159263,ENSG00000168036,ENSG00000184937,ENSG00000188095,ENSG00000198435
GO:BP	negative regulation of cell-substrate adhesion	GO:0010812	0.0111429	1.953	69	4294	17	60605	ENSG00000071054,ENSG00000106366,ENSG00000117228,ENSG00000122592,ENSG00000138660,ENSG00000141556,ENSG00000144824,ENSG00000145715,ENSG00000163539,ENSG00000189058,ENSG00000047648,ENSG00000067560,ENSG00000100097,ENSG00000125084,ENSG00000147889,ENSG00000184349,ENSG00000262406
GO:BP	regulation of mitochondrial membrane permeability involved in apoptotic process	GO:1902108	0.0111429	1.953	69	4294	17	60605	ENSG00000030110,ENSG00000078900,ENSG00000087088,ENSG00000104081,ENSG00000104765,ENSG00000114126,ENSG00000126858,ENSG00000128245,ENSG00000134308,ENSG00000136448,ENSG00000165943,ENSG00000176720,ENSG00000096092,ENSG00000164924,ENSG00000167315,ENSG00000188763,ENSG00000204389
GO:BP	positive regulation of protein localization to cell periphery	GO:1904377	0.0168877	1.77243	71	4294	17	60605	ENSG00000017260,ENSG00000079819,ENSG00000103496,ENSG00000104219,ENSG00000137497,ENSG00000141750,ENSG00000162852,ENSG00000164850,ENSG00000166900,ENSG00000166997,ENSG00000171867,ENSG00000204628,ENSG00000099904,ENSG00000103769,ENSG00000140992,ENSG00000169410,ENSG00000170759
GO:BP	negative regulation of mitotic metaphase/anaphase transition	GO:0045841	1.16e-07	6.93655	40	4294	18	60605	ENSG00000010244,ENSG00000040275,ENSG00000047410,ENSG00000086827,ENSG00000113141,ENSG00000117724,ENSG00000122952,ENSG00000134982,ENSG00000136861,ENSG00000149311,ENSG00000156970,ENSG00000178295,ENSG00000184445,ENSG00000112029,ENSG00000116670,ENSG00000117399,ENSG00000124688,ENSG00000164754
GO:BP	negative regulation of sister chromatid segregation	GO:0033046	3.15e-07	6.50229	42	4294	18	60605	ENSG00000010244,ENSG00000040275,ENSG00000047410,ENSG00000086827,ENSG00000113141,ENSG00000117724,ENSG00000122952,ENSG00000134982,ENSG00000136861,ENSG00000149311,ENSG00000156970,ENSG00000178295,ENSG00000184445,ENSG00000112029,ENSG00000116670,ENSG00000117399,ENSG00000124688,ENSG00000164754
GO:BP	negative regulation of mitotic sister chromatid separation	GO:2000816	3.15e-07	6.50229	42	4294	18	60605	ENSG00000010244,ENSG00000040275,ENSG00000047410,ENSG00000086827,ENSG00000113141,ENSG00000117724,ENSG00000122952,ENSG00000134982,ENSG00000136861,ENSG00000149311,ENSG00000156970,ENSG00000178295,ENSG00000184445,ENSG00000112029,ENSG00000116670,ENSG00000117399,ENSG00000124688,ENSG00000164754
GO:BP	negative regulation of mitotic sister chromatid segregation	GO:0033048	3.15e-07	6.50229	42	4294	18	60605	ENSG00000010244,ENSG00000040275,ENSG00000047410,ENSG00000086827,ENSG00000113141,ENSG00000117724,ENSG00000122952,ENSG00000134982,ENSG00000136861,ENSG00000149311,ENSG00000156970,ENSG00000178295,ENSG00000184445,ENSG00000112029,ENSG00000116670,ENSG00000117399,ENSG00000124688,ENSG00000164754
GO:BP	protein localization to lysosome	GO:0061462	1.24129e-06	5.90613	45	4294	18	60605	ENSG00000003056,ENSG00000103174,ENSG00000111670,ENSG00000115310,ENSG00000120885,ENSG00000132842,ENSG00000134243,ENSG00000135968,ENSG00000137642,ENSG00000162511,ENSG00000266412,ENSG00000065000,ENSG00000075429,ENSG00000104497,ENSG00000110651,ENSG00000140950,ENSG00000185359,ENSG00000188186
GO:BP	centriole assembly	GO:0098534	1.24129e-06	5.90613	45	4294	18	60605	ENSG00000012048,ENSG00000101639,ENSG00000108395,ENSG00000111554,ENSG00000119541,ENSG00000136861,ENSG00000139323,ENSG00000142731,ENSG00000145632,ENSG00000166004,ENSG00000168014,ENSG00000168944,ENSG00000174799,ENSG00000176225,ENSG00000198920,ENSG00000123473,ENSG00000181163,ENSG00000205250
GO:BP	protein insertion into mitochondrial membrane	GO:0051204	6.34792e-06	5.19737	49	4294	18	60605	ENSG00000006530,ENSG00000078900,ENSG00000080824,ENSG00000087088,ENSG00000100347,ENSG00000104081,ENSG00000105185,ENSG00000114126,ENSG00000128245,ENSG00000134308,ENSG00000136448,ENSG00000162972,ENSG00000165943,ENSG00000170606,ENSG00000099800,ENSG00000163626,ENSG00000164924,ENSG00000186010
GO:BP	negative regulation of mitochondrion organization	GO:0010823	6.34792e-06	5.19737	49	4294	18	60605	ENSG00000072274,ENSG00000087470,ENSG00000120885,ENSG00000135093,ENSG00000154803,ENSG00000176720,ENSG00000198836,ENSG00000063761,ENSG00000096092,ENSG00000100300,ENSG00000109819,ENSG00000162600,ENSG00000167315,ENSG00000170855,ENSG00000186868,ENSG00000188763,ENSG00000204389,ENSG00000233276
GO:BP	necroptotic process	GO:0070266	3.77677e-05	4.42288	54	4294	18	60605	ENSG00000003402,ENSG00000023445,ENSG00000060138,ENSG00000080824,ENSG00000083799,ENSG00000087470,ENSG00000100504,ENSG00000100605,ENSG00000105974,ENSG00000117560,ENSG00000127666,ENSG00000147162,ENSG00000154589,ENSG00000168404,ENSG00000170458,ENSG00000176720,ENSG00000105401,ENSG00000188763
GO:BP	response to gamma radiation	GO:0010332	5.24156e-05	4.28054	55	4294	18	60605	ENSG00000030110,ENSG00000079246,ENSG00000087088,ENSG00000110108,ENSG00000136997,ENSG00000140464,ENSG00000143799,ENSG00000146872,ENSG00000149311,ENSG00000165392,ENSG00000175054,ENSG00000196419,ENSG00000070501,ENSG00000109846,ENSG00000139618,ENSG00000144554,ENSG00000233276,ENSG00000272047
GO:BP	sister chromatid cohesion	GO:0007062	7.21194e-05	4.14195	56	4294	18	60605	ENSG00000020922,ENSG00000101972,ENSG00000102974,ENSG00000113648,ENSG00000135476,ENSG00000143442,ENSG00000145919,ENSG00000147099,ENSG00000156970,ENSG00000168496,ENSG00000062650,ENSG00000108055,ENSG00000117399,ENSG00000141446,ENSG00000164754,ENSG00000168036,ENSG00000171320,ENSG00000239642
GO:BP	mitochondrial electron transport, NADH to ubiquinone	GO:0006120	7.21194e-05	4.14195	56	4294	18	60605	ENSG00000023228,ENSG00000130414,ENSG00000136003,ENSG00000145335,ENSG00000158864,ENSG00000213619,ENSG00000004779,ENSG00000116288,ENSG00000120675,ENSG00000125356,ENSG00000147684,ENSG00000168653,ENSG00000170906,ENSG00000186010,ENSG00000189043,ENSG00000198840,ENSG00000212907,ENSG00000267855
GO:BP	DNA damage response, signal transduction by p53 class mediator resulting in cell cycle arrest	GO:0006977	9.84139e-05	4.00694	57	4294	18	60605	ENSG00000087088,ENSG00000111596,ENSG00000114126,ENSG00000116717,ENSG00000125107,ENSG00000140464,ENSG00000145632,ENSG00000149311,ENSG00000155508,ENSG00000158402,ENSG00000090097,ENSG00000102760,ENSG00000126457,ENSG00000129173,ENSG00000165891,ENSG00000170312,ENSG00000170855,ENSG00000205250
GO:BP	release of cytochrome c from mitochondria	GO:0001836	0.000179021	3.7471	59	4294	18	60605	ENSG00000011422,ENSG00000030110,ENSG00000087088,ENSG00000087470,ENSG00000103490,ENSG00000104081,ENSG00000105185,ENSG00000120885,ENSG00000121858,ENSG00000164850,ENSG00000165943,ENSG00000168958,ENSG00000176720,ENSG00000198836,ENSG00000126709,ENSG00000170855,ENSG00000188763,ENSG00000233276
GO:BP	regulation of extrinsic apoptotic signaling pathway via death domain receptors	GO:1902041	0.000179021	3.7471	59	4294	18	60605	ENSG00000003402,ENSG00000012048,ENSG00000067066,ENSG00000103496,ENSG00000106366,ENSG00000117560,ENSG00000118503,ENSG00000121858,ENSG00000135926,ENSG00000162772,ENSG00000164867,ENSG00000170633,ENSG00000185104,ENSG00000092871,ENSG00000104375,ENSG00000116288,ENSG00000162734,ENSG00000233276
GO:BP	neuron projection regeneration	GO:0031102	0.000238794	3.62198	60	4294	18	60605	ENSG00000030582,ENSG00000041982,ENSG00000044115,ENSG00000071054,ENSG00000119782,ENSG00000131095,ENSG00000134986,ENSG00000138834,ENSG00000166579,ENSG00000169032,ENSG00000185924,ENSG00000189058,ENSG00000198799,ENSG00000228716,ENSG00000100300,ENSG00000116106,ENSG00000118137,ENSG00000173402
GO:BP	glycosaminoglycan catabolic process	GO:0006027	0.000316307	3.49989	61	4294	18	60605	ENSG00000049860,ENSG00000063660,ENSG00000072571,ENSG00000169919,ENSG00000173083,ENSG00000179163,ENSG00000183098,ENSG00000185674,ENSG00000213614,ENSG00000038427,ENSG00000103888,ENSG00000106304,ENSG00000127415,ENSG00000138685,ENSG00000141012,ENSG00000142798,ENSG00000173546,ENSG00000188783
GO:BP	establishment of protein localization to plasma membrane	GO:0061951	0.000416179	3.38072	62	4294	18	60605	ENSG00000017260,ENSG00000073969,ENSG00000084733,ENSG00000103365,ENSG00000104219,ENSG00000111057,ENSG00000123240,ENSG00000125124,ENSG00000127603,ENSG00000138078,ENSG00000150977,ENSG00000162852,ENSG00000168461,ENSG00000184811,ENSG00000204628,ENSG00000103769,ENSG00000125149,ENSG00000220205
GO:BP	regulation of lymphocyte migration	GO:2000401	0.000416179	3.38072	62	4294	18	60605	ENSG00000072786,ENSG00000091972,ENSG00000103490,ENSG00000125735,ENSG00000137077,ENSG00000142192,ENSG00000151651,ENSG00000151694,ENSG00000154305,ENSG00000167193,ENSG00000174500,ENSG00000189058,ENSG00000198648,ENSG00000067560,ENSG00000106299,ENSG00000143185,ENSG00000143369,ENSG00000275302
GO:BP	somatic cell DNA recombination	GO:0016444	0.000706837	3.15068	64	4294	18	60605	ENSG00000072274,ENSG00000076248,ENSG00000079134,ENSG00000080345,ENSG00000095002,ENSG00000101017,ENSG00000109685,ENSG00000110066,ENSG00000116062,ENSG00000145041,ENSG00000149311,ENSG00000152457,ENSG00000183624,ENSG00000049768,ENSG00000070501,ENSG00000102245,ENSG00000107371,ENSG00000116670
GO:BP	somatic diversification of immune receptors via germline recombination within a single locus	GO:0002562	0.000706837	3.15068	64	4294	18	60605	ENSG00000072274,ENSG00000076248,ENSG00000079134,ENSG00000080345,ENSG00000095002,ENSG00000101017,ENSG00000109685,ENSG00000110066,ENSG00000116062,ENSG00000145041,ENSG00000149311,ENSG00000152457,ENSG00000183624,ENSG00000049768,ENSG00000070501,ENSG00000102245,ENSG00000107371,ENSG00000116670
GO:BP	mitotic G1 DNA damage checkpoint signaling	GO:0031571	0.000912832	3.03961	65	4294	18	60605	ENSG00000087088,ENSG00000111596,ENSG00000114126,ENSG00000116717,ENSG00000125107,ENSG00000140464,ENSG00000145632,ENSG00000149311,ENSG00000155508,ENSG00000158402,ENSG00000090097,ENSG00000102760,ENSG00000126457,ENSG00000129173,ENSG00000165891,ENSG00000170312,ENSG00000170855,ENSG00000205250
GO:BP	regulation of insulin secretion involved in cellular response to glucose stimulus	GO:0061178	0.000912832	3.03961	65	4294	18	60605	ENSG00000071054,ENSG00000075142,ENSG00000083720,ENSG00000103496,ENSG00000113161,ENSG00000118263,ENSG00000119782,ENSG00000145242,ENSG00000160179,ENSG00000164182,ENSG00000012504,ENSG00000120533,ENSG00000136238,ENSG00000150594,ENSG00000170759,ENSG00000171135,ENSG00000184349,ENSG00000257315
GO:BP	cellular component maintenance	GO:0043954	0.00117208	2.93104	66	4294	18	60605	ENSG00000082458,ENSG00000087053,ENSG00000096717,ENSG00000101040,ENSG00000115183,ENSG00000119048,ENSG00000130203,ENSG00000141668,ENSG00000144320,ENSG00000156502,ENSG00000170396,ENSG00000171105,ENSG00000171867,ENSG00000131094,ENSG00000137825,ENSG00000140443,ENSG00000152413,ENSG00000176058
GO:BP	neural nucleus development	GO:0048857	0.00117208	2.93104	66	4294	18	60605	ENSG00000128245,ENSG00000134308,ENSG00000134333,ENSG00000137757,ENSG00000148798,ENSG00000197971,ENSG00000213619,ENSG00000067560,ENSG00000070831,ENSG00000102678,ENSG00000111707,ENSG00000116459,ENSG00000126267,ENSG00000138685,ENSG00000147862,ENSG00000154723,ENSG00000173786,ENSG00000173917
GO:BP	mitotic spindle assembly	GO:0090307	0.00117208	2.93104	66	4294	18	60605	ENSG00000010244,ENSG00000047410,ENSG00000068796,ENSG00000088325,ENSG00000101639,ENSG00000101972,ENSG00000108424,ENSG00000119541,ENSG00000163539,ENSG00000164114,ENSG00000198718,ENSG00000226650,ENSG00000255112,ENSG00000067560,ENSG00000103769,ENSG00000108055,ENSG00000117399,ENSG00000204389
GO:BP	mitotic G1/S transition checkpoint signaling	GO:0044819	0.00117208	2.93104	66	4294	18	60605	ENSG00000087088,ENSG00000111596,ENSG00000114126,ENSG00000116717,ENSG00000125107,ENSG00000140464,ENSG00000145632,ENSG00000149311,ENSG00000155508,ENSG00000158402,ENSG00000090097,ENSG00000102760,ENSG00000126457,ENSG00000129173,ENSG00000165891,ENSG00000170312,ENSG00000170855,ENSG00000205250
GO:BP	aminoglycan catabolic process	GO:0006026	0.00149661	2.82489	67	4294	18	60605	ENSG00000049860,ENSG00000063660,ENSG00000072571,ENSG00000169919,ENSG00000173083,ENSG00000179163,ENSG00000183098,ENSG00000185674,ENSG00000213614,ENSG00000038427,ENSG00000103888,ENSG00000106304,ENSG00000127415,ENSG00000138685,ENSG00000141012,ENSG00000142798,ENSG00000173546,ENSG00000188783
GO:BP	positive regulation of epithelial cell differentiation	GO:0030858	0.00149661	2.82489	67	4294	18	60605	ENSG00000007372,ENSG00000106366,ENSG00000113648,ENSG00000117425,ENSG00000124151,ENSG00000125850,ENSG00000133321,ENSG00000137497,ENSG00000162891,ENSG00000166292,ENSG00000272398,ENSG00000054598,ENSG00000125378,ENSG00000125618,ENSG00000138685,ENSG00000168036,ENSG00000175832,ENSG00000243678
GO:BP	bone resorption	GO:0045453	0.00240157	2.61951	69	4294	18	60605	ENSG00000004799,ENSG00000020129,ENSG00000072274,ENSG00000089041,ENSG00000104432,ENSG00000105697,ENSG00000110719,ENSG00000118503,ENSG00000135100,ENSG00000151651,ENSG00000169252,ENSG00000182197,ENSG00000197046,ENSG00000016402,ENSG00000136238,ENSG00000165025,ENSG00000168036,ENSG00000168056
GO:BP	positive regulation of JUN kinase activity	GO:0043507	0.00377723	2.42283	71	4294	18	60605	ENSG00000085511,ENSG00000135090,ENSG00000138834,ENSG00000139625,ENSG00000154310,ENSG00000160551,ENSG00000168404,ENSG00000169071,ENSG00000204209,ENSG00000065559,ENSG00000074696,ENSG00000102245,ENSG00000116106,ENSG00000146192,ENSG00000161202,ENSG00000165025,ENSG00000196396,ENSG00000197442
GO:BP	cellular response to ionizing radiation	GO:0071479	0.00377723	2.42283	71	4294	18	60605	ENSG00000079246,ENSG00000096717,ENSG00000105697,ENSG00000110108,ENSG00000114346,ENSG00000116717,ENSG00000146872,ENSG00000149311,ENSG00000163565,ENSG00000164808,ENSG00000165392,ENSG00000175054,ENSG00000186280,ENSG00000196419,ENSG00000069275,ENSG00000105835,ENSG00000109846,ENSG00000272047
GO:BP	signal transduction in absence of ligand	GO:0038034	0.00470354	2.32757	72	4294	18	60605	ENSG00000019549,ENSG00000030110,ENSG00000044115,ENSG00000082146,ENSG00000087088,ENSG00000104432,ENSG00000118689,ENSG00000125538,ENSG00000137713,ENSG00000164400,ENSG00000165943,ENSG00000176720,ENSG00000077782,ENSG00000104313,ENSG00000126709,ENSG00000167815,ENSG00000172531,ENSG00000204389
GO:BP	positive regulation of membrane permeability	GO:1905710	0.00470354	2.32757	72	4294	18	60605	ENSG00000030110,ENSG00000078900,ENSG00000087088,ENSG00000104081,ENSG00000104765,ENSG00000114126,ENSG00000126858,ENSG00000128245,ENSG00000134308,ENSG00000136448,ENSG00000162511,ENSG00000165943,ENSG00000176720,ENSG00000096092,ENSG00000164924,ENSG00000167315,ENSG00000188763,ENSG00000204389
GO:BP	extrinsic apoptotic signaling pathway in absence of ligand	GO:0097192	0.00470354	2.32757	72	4294	18	60605	ENSG00000019549,ENSG00000030110,ENSG00000044115,ENSG00000082146,ENSG00000087088,ENSG00000104432,ENSG00000118689,ENSG00000125538,ENSG00000137713,ENSG00000164400,ENSG00000165943,ENSG00000176720,ENSG00000077782,ENSG00000104313,ENSG00000126709,ENSG00000167815,ENSG00000172531,ENSG00000204389
GO:BP	nucleoside metabolic process	GO:0009116	0.00470354	2.32757	72	4294	18	60605	ENSG00000025708,ENSG00000084774,ENSG00000094841,ENSG00000100024,ENSG00000101444,ENSG00000101911,ENSG00000128394,ENSG00000133027,ENSG00000138363,ENSG00000141127,ENSG00000161542,ENSG00000168803,ENSG00000196839,ENSG00000198805,ENSG00000239713,ENSG00000250741,ENSG00000093072,ENSG00000123505
GO:BP	regulation of bone mineralization	GO:0030500	0.00719582	2.14292	74	4294	18	60605	ENSG00000046653,ENSG00000086712,ENSG00000089041,ENSG00000101144,ENSG00000115170,ENSG00000119699,ENSG00000142871,ENSG00000169252,ENSG00000183688,ENSG00000188554,ENSG00000122862,ENSG00000125378,ENSG00000138756,ENSG00000143369,ENSG00000162733,ENSG00000168056,ENSG00000187608,ENSG00000188763
GO:BP	lymphocyte apoptotic process	GO:0070227	0.00719582	2.14292	74	4294	18	60605	ENSG00000010671,ENSG00000030110,ENSG00000056972,ENSG00000065675,ENSG00000081181,ENSG00000087088,ENSG00000117560,ENSG00000120217,ENSG00000142867,ENSG00000144161,ENSG00000151651,ENSG00000157514,ENSG00000160049,ENSG00000171611,ENSG00000196839,ENSG00000105438,ENSG00000114861,ENSG00000125378
GO:BP	positive regulation of Ras protein signal transduction	GO:0046579	0.00884312	2.05339	75	4294	18	60605	ENSG00000003393,ENSG00000071054,ENSG00000107263,ENSG00000108829,ENSG00000112851,ENSG00000115310,ENSG00000128989,ENSG00000168542,ENSG00000169855,ENSG00000177464,ENSG00000118137,ENSG00000130427,ENSG00000136238,ENSG00000139679,ENSG00000146425,ENSG00000172575,ENSG00000198121,ENSG00000204882
GO:BP	long-chain fatty acid transport	GO:0015909	0.00884312	2.05339	75	4294	18	60605	ENSG00000108443,ENSG00000119688,ENSG00000123739,ENSG00000127472,ENSG00000130203,ENSG00000140284,ENSG00000151726,ENSG00000164687,ENSG00000197142,ENSG00000198049,ENSG00000069764,ENSG00000116711,ENSG00000132170,ENSG00000136628,ENSG00000154723,ENSG00000162409,ENSG00000165025,ENSG00000188784
GO:BP	outflow tract morphogenesis	GO:0003151	0.00884312	2.05339	75	4294	18	60605	ENSG00000049540,ENSG00000066468,ENSG00000101144,ENSG00000112715,ENSG00000126778,ENSG00000163909,ENSG00000169855,ENSG00000183691,ENSG00000054598,ENSG00000077092,ENSG00000104313,ENSG00000121068,ENSG00000125378,ENSG00000164129,ENSG00000164442,ENSG00000168036,ENSG00000169946,ENSG00000180340
GO:BP	tetrapyrrole metabolic process	GO:0033013	0.00884312	2.05339	75	4294	18	60605	ENSG00000066926,ENSG00000086232,ENSG00000100104,ENSG00000103415,ENSG00000119688,ENSG00000135100,ENSG00000136444,ENSG00000162438,ENSG00000163554,ENSG00000168288,ENSG00000188690,ENSG00000256269,ENSG00000100300,ENSG00000136143,ENSG00000136381,ENSG00000163631,ENSG00000185339,ENSG00000243955
GO:BP	synaptic vesicle recycling	GO:0036465	0.0131927	1.87967	77	4294	18	60605	ENSG00000041353,ENSG00000073921,ENSG00000087470,ENSG00000099365,ENSG00000106089,ENSG00000117533,ENSG00000132842,ENSG00000138688,ENSG00000145335,ENSG00000157107,ENSG00000164885,ENSG00000170835,ENSG00000188906,ENSG00000273749,ENSG00000065000,ENSG00000149043,ENSG00000186111,ENSG00000220205
GO:BP	regulation of coagulation	GO:0050818	0.0131927	1.87967	77	4294	18	60605	ENSG00000003436,ENSG00000011422,ENSG00000080815,ENSG00000101000,ENSG00000105974,ENSG00000106366,ENSG00000110080,ENSG00000117525,ENSG00000122861,ENSG00000130203,ENSG00000140873,ENSG00000164867,ENSG00000173083,ENSG00000196975,ENSG00000197632,ENSG00000079385,ENSG00000167815,ENSG00000182718
GO:BP	regulation of oxidative stress-induced cell death	GO:1903201	0.0160192	1.79536	78	4294	18	60605	ENSG00000073417,ENSG00000096717,ENSG00000100225,ENSG00000106211,ENSG00000112299,ENSG00000118689,ENSG00000134602,ENSG00000143799,ENSG00000147140,ENSG00000188906,ENSG00000204628,ENSG00000116288,ENSG00000125084,ENSG00000135018,ENSG00000140950,ENSG00000168036,ENSG00000186431,ENSG00000233276
GO:BP	response to estrogen	GO:0043627	0.0193781	1.71269	79	4294	18	60605	ENSG00000012048,ENSG00000044115,ENSG00000105974,ENSG00000119699,ENSG00000130429,ENSG00000134333,ENSG00000136997,ENSG00000141456,ENSG00000170542,ENSG00000266412,ENSG00000272398,ENSG00000115457,ENSG00000118137,ENSG00000130427,ENSG00000132170,ENSG00000134202,ENSG00000164442,ENSG00000179862
GO:BP	negative regulation of MAP kinase activity	GO:0043407	0.0233556	1.63161	80	4294	18	60605	ENSG00000101144,ENSG00000105974,ENSG00000108465,ENSG00000113161,ENSG00000113575,ENSG00000125538,ENSG00000130203,ENSG00000132376,ENSG00000132522,ENSG00000137642,ENSG00000138166,ENSG00000150593,ENSG00000090376,ENSG00000111266,ENSG00000125378,ENSG00000154277,ENSG00000164086,ENSG00000196396
GO:BP	cellular response to amino acid starvation	GO:0034198	0.0233556	1.63161	80	4294	18	60605	ENSG00000055332,ENSG00000085415,ENSG00000089154,ENSG00000100554,ENSG00000110719,ENSG00000116039,ENSG00000128829,ENSG00000133706,ENSG00000134001,ENSG00000154803,ENSG00000162772,ENSG00000198793,ENSG00000274070,ENSG00000112561,ENSG00000184304,ENSG00000185883,ENSG00000188186,ENSG00000197442
GO:BP	neural crest cell development	GO:0014032	0.0280496	1.55207	81	4294	18	60605	ENSG00000019549,ENSG00000070814,ENSG00000101144,ENSG00000112902,ENSG00000115170,ENSG00000125850,ENSG00000153993,ENSG00000164690,ENSG00000166197,ENSG00000168758,ENSG00000170558,ENSG00000054598,ENSG00000095539,ENSG00000100146,ENSG00000113391,ENSG00000125378,ENSG00000128602,ENSG00000164442
GO:BP	B cell activation involved in immune response	GO:0002312	0.0280496	1.55207	81	4294	18	60605	ENSG00000072274,ENSG00000076248,ENSG00000078596,ENSG00000079134,ENSG00000080345,ENSG00000095002,ENSG00000101017,ENSG00000109685,ENSG00000110066,ENSG00000116062,ENSG00000135905,ENSG00000183624,ENSG00000196839,ENSG00000049768,ENSG00000100097,ENSG00000102245,ENSG00000107371,ENSG00000116670
GO:BP	positive regulation of reproductive process	GO:2000243	0.0280496	1.55207	81	4294	18	60605	ENSG00000047188,ENSG00000105792,ENSG00000108561,ENSG00000112715,ENSG00000116996,ENSG00000119048,ENSG00000126856,ENSG00000147596,ENSG00000158402,ENSG00000158806,ENSG00000164690,ENSG00000203907,ENSG00000069764,ENSG00000145700,ENSG00000164442,ENSG00000168036,ENSG00000169946,ENSG00000184937
GO:BP	organic hydroxy compound catabolic process	GO:1901616	0.0280496	1.55207	81	4294	18	60605	ENSG00000087053,ENSG00000100253,ENSG00000103876,ENSG00000109452,ENSG00000111669,ENSG00000115159,ENSG00000115234,ENSG00000130203,ENSG00000132376,ENSG00000137124,ENSG00000141401,ENSG00000170835,ENSG00000175066,ENSG00000261052,ENSG00000105398,ENSG00000167910,ENSG00000173597,ENSG00000186115
GO:BP	smooth muscle cell differentiation	GO:0051145	0.0280496	1.55207	81	4294	18	60605	ENSG00000066468,ENSG00000096717,ENSG00000101096,ENSG00000112715,ENSG00000112837,ENSG00000115170,ENSG00000126778,ENSG00000134817,ENSG00000150593,ENSG00000164690,ENSG00000164850,ENSG00000033800,ENSG00000102678,ENSG00000121068,ENSG00000125378,ENSG00000166831,ENSG00000168036,ENSG00000186260
GO:BP	RNA phosphodiester bond hydrolysis, endonucleolytic	GO:0090502	0.0280496	1.55207	81	4294	18	60605	ENSG00000006744,ENSG00000026297,ENSG00000100823,ENSG00000100890,ENSG00000116918,ENSG00000119203,ENSG00000165733,ENSG00000167721,ENSG00000168496,ENSG00000171865,ENSG00000173431,ENSG00000092847,ENSG00000132541,ENSG00000147592,ENSG00000147679,ENSG00000163684,ENSG00000182362,ENSG00000219200
GO:BP	peripheral nervous system development	GO:0007422	0.0280496	1.55207	81	4294	18	60605	ENSG00000008277,ENSG00000063660,ENSG00000122859,ENSG00000138386,ENSG00000164885,ENSG00000169247,ENSG00000196876,ENSG00000198947,ENSG00000006468,ENSG00000100146,ENSG00000112414,ENSG00000134202,ENSG00000146013,ENSG00000164442,ENSG00000170312,ENSG00000173402,ENSG00000198743,ENSG00000225950
GO:BP	regulation of protein targeting	GO:1903533	0.0335708	1.47404	82	4294	18	60605	ENSG00000072310,ENSG00000100099,ENSG00000104765,ENSG00000105185,ENSG00000109332,ENSG00000111731,ENSG00000132376,ENSG00000164885,ENSG00000168502,ENSG00000168958,ENSG00000169896,ENSG00000171867,ENSG00000173210,ENSG00000188906,ENSG00000100335,ENSG00000103888,ENSG00000158445,ENSG00000196683
GO:BP	response to amino acid starvation	GO:1990928	0.0400438	1.39746	83	4294	18	60605	ENSG00000055332,ENSG00000085415,ENSG00000089154,ENSG00000100554,ENSG00000110719,ENSG00000116039,ENSG00000128829,ENSG00000133706,ENSG00000134001,ENSG00000154803,ENSG00000162772,ENSG00000198793,ENSG00000274070,ENSG00000112561,ENSG00000184304,ENSG00000185883,ENSG00000188186,ENSG00000197442
GO:BP	positive regulation of small GTPase mediated signal transduction	GO:0051057	0.0400438	1.39746	83	4294	18	60605	ENSG00000003393,ENSG00000071054,ENSG00000107263,ENSG00000108829,ENSG00000112851,ENSG00000115310,ENSG00000128989,ENSG00000168542,ENSG00000169855,ENSG00000177464,ENSG00000118137,ENSG00000130427,ENSG00000136238,ENSG00000139679,ENSG00000146425,ENSG00000172575,ENSG00000198121,ENSG00000204882
GO:BP	histone deacetylation	GO:0016575	0.047609	1.32231	84	4294	18	60605	ENSG00000057935,ENSG00000072310,ENSG00000073614,ENSG00000096717,ENSG00000100916,ENSG00000108840,ENSG00000112715,ENSG00000134817,ENSG00000140464,ENSG00000142082,ENSG00000147099,ENSG00000188906,ENSG00000049768,ENSG00000076108,ENSG00000111707,ENSG00000167771,ENSG00000177565,ENSG00000184304
GO:BP	negative regulation of metaphase/anaphase transition of cell cycle	GO:1902100	2.99e-08	7.52425	42	4294	19	60605	ENSG00000010244,ENSG00000040275,ENSG00000047410,ENSG00000072609,ENSG00000086827,ENSG00000113141,ENSG00000117724,ENSG00000122952,ENSG00000134982,ENSG00000136861,ENSG00000149311,ENSG00000156970,ENSG00000178295,ENSG00000184445,ENSG00000112029,ENSG00000116670,ENSG00000117399,ENSG00000124688,ENSG00000164754
GO:BP	negative regulation of chromosome segregation	GO:0051985	8.21e-08	7.08548	44	4294	19	60605	ENSG00000010244,ENSG00000040275,ENSG00000047410,ENSG00000072609,ENSG00000086827,ENSG00000113141,ENSG00000117724,ENSG00000122952,ENSG00000134982,ENSG00000136861,ENSG00000149311,ENSG00000156970,ENSG00000178295,ENSG00000184445,ENSG00000112029,ENSG00000116670,ENSG00000117399,ENSG00000124688,ENSG00000164754
GO:BP	negative regulation of chromosome separation	GO:1905819	8.21e-08	7.08548	44	4294	19	60605	ENSG00000010244,ENSG00000040275,ENSG00000047410,ENSG00000072609,ENSG00000086827,ENSG00000113141,ENSG00000117724,ENSG00000122952,ENSG00000134982,ENSG00000136861,ENSG00000149311,ENSG00000156970,ENSG00000178295,ENSG00000184445,ENSG00000112029,ENSG00000116670,ENSG00000117399,ENSG00000124688,ENSG00000164754
GO:BP	regulation of mitotic sister chromatid segregation	GO:0033047	1.33e-07	6.87724	45	4294	19	60605	ENSG00000010244,ENSG00000040275,ENSG00000047410,ENSG00000086827,ENSG00000113141,ENSG00000117724,ENSG00000122952,ENSG00000134982,ENSG00000136861,ENSG00000137497,ENSG00000149311,ENSG00000156970,ENSG00000178295,ENSG00000184445,ENSG00000112029,ENSG00000116670,ENSG00000117399,ENSG00000124688,ENSG00000164754
GO:BP	maturation of SSU-rRNA	GO:0030490	1.1715e-06	5.93126	50	4294	19	60605	ENSG00000101782,ENSG00000104884,ENSG00000108651,ENSG00000112578,ENSG00000115761,ENSG00000117597,ENSG00000119285,ENSG00000124541,ENSG00000129460,ENSG00000164587,ENSG00000165733,ENSG00000167721,ENSG00000227057,ENSG00000278053,ENSG00000105193,ENSG00000105372,ENSG00000147679,ENSG00000233927,ENSG00000272047
GO:BP	establishment of protein localization to vacuole	GO:0072666	1.74264e-06	5.75879	51	4294	19	60605	ENSG00000003056,ENSG00000100568,ENSG00000103174,ENSG00000111670,ENSG00000118503,ENSG00000120885,ENSG00000132842,ENSG00000134243,ENSG00000135968,ENSG00000137642,ENSG00000162511,ENSG00000167987,ENSG00000196455,ENSG00000266412,ENSG00000065000,ENSG00000075429,ENSG00000104497,ENSG00000155975,ENSG00000185359
GO:BP	regulation of telomerase activity	GO:0051972	1.74264e-06	5.75879	51	4294	19	60605	ENSG00000065675,ENSG00000079246,ENSG00000080824,ENSG00000085511,ENSG00000089022,ENSG00000102977,ENSG00000120438,ENSG00000122566,ENSG00000128513,ENSG00000136997,ENSG00000140464,ENSG00000140694,ENSG00000141499,ENSG00000110958,ENSG00000132170,ENSG00000135549,ENSG00000147601,ENSG00000151414,ENSG00000168036
GO:BP	exit from mitosis	GO:0010458	3.72905e-06	5.4284	53	4294	19	60605	ENSG00000004897,ENSG00000072401,ENSG00000079335,ENSG00000086827,ENSG00000143947,ENSG00000153107,ENSG00000156970,ENSG00000158806,ENSG00000163539,ENSG00000164162,ENSG00000170142,ENSG00000181965,ENSG00000184445,ENSG00000102760,ENSG00000114391,ENSG00000117399,ENSG00000124688,ENSG00000166295,ENSG00000170315
GO:BP	cellular pigmentation	GO:0033059	3.72905e-06	5.4284	53	4294	19	60605	ENSG00000041353,ENSG00000100099,ENSG00000105186,ENSG00000115020,ENSG00000115648,ENSG00000117280,ENSG00000118242,ENSG00000118508,ENSG00000123892,ENSG00000125124,ENSG00000132842,ENSG00000140463,ENSG00000175203,ENSG00000065000,ENSG00000103769,ENSG00000107165,ENSG00000125863,ENSG00000189114,ENSG00000197535
GO:BP	acyl-CoA biosynthetic process	GO:0071616	5.37015e-06	5.27001	54	4294	19	60605	ENSG00000004799,ENSG00000075239,ENSG00000100075,ENSG00000118402,ENSG00000131069,ENSG00000131238,ENSG00000131473,ENSG00000131828,ENSG00000145335,ENSG00000149084,ENSG00000150768,ENSG00000151726,ENSG00000152256,ENSG00000154930,ENSG00000164951,ENSG00000170522,ENSG00000197142,ENSG00000099797,ENSG00000165996
GO:BP	protein localization to microtubule cytoskeleton	GO:0072698	5.37015e-06	5.27001	54	4294	19	60605	ENSG00000076382,ENSG00000078674,ENSG00000080561,ENSG00000088833,ENSG00000101639,ENSG00000101871,ENSG00000134982,ENSG00000137497,ENSG00000139350,ENSG00000140463,ENSG00000166963,ENSG00000168014,ENSG00000173230,ENSG00000175203,ENSG00000198920,ENSG00000270765,ENSG00000007047,ENSG00000123473,ENSG00000198824
GO:BP	thioester biosynthetic process	GO:0035384	5.37015e-06	5.27001	54	4294	19	60605	ENSG00000004799,ENSG00000075239,ENSG00000100075,ENSG00000118402,ENSG00000131069,ENSG00000131238,ENSG00000131473,ENSG00000131828,ENSG00000145335,ENSG00000149084,ENSG00000150768,ENSG00000151726,ENSG00000152256,ENSG00000154930,ENSG00000164951,ENSG00000170522,ENSG00000197142,ENSG00000099797,ENSG00000165996
GO:BP	intracellular transport of virus	GO:0075733	1.51478e-05	4.81965	57	4294	19	60605	ENSG00000030066,ENSG00000047410,ENSG00000085415,ENSG00000108424,ENSG00000108559,ENSG00000125450,ENSG00000130303,ENSG00000132341,ENSG00000143947,ENSG00000153201,ENSG00000163002,ENSG00000167987,ENSG00000182481,ENSG00000058804,ENSG00000102753,ENSG00000124789,ENSG00000146425,ENSG00000155975,ENSG00000170315
GO:BP	non-motile cilium assembly	GO:1905515	2.10282e-05	4.6772	58	4294	19	60605	ENSG00000011143,ENSG00000070367,ENSG00000078674,ENSG00000103494,ENSG00000120370,ENSG00000125124,ENSG00000138002,ENSG00000140463,ENSG00000163913,ENSG00000165533,ENSG00000168014,ENSG00000174799,ENSG00000198718,ENSG00000047849,ENSG00000104237,ENSG00000122545,ENSG00000125863,ENSG00000146350,ENSG00000244607
GO:BP	reciprocal homologous recombination	GO:0140527	2.10282e-05	4.6772	58	4294	19	60605	ENSG00000020922,ENSG00000077097,ENSG00000113522,ENSG00000119048,ENSG00000119684,ENSG00000126856,ENSG00000131470,ENSG00000136492,ENSG00000149311,ENSG00000154920,ENSG00000188827,ENSG00000204410,ENSG00000215277,ENSG00000124702,ENSG00000144554,ENSG00000145700,ENSG00000162039,ENSG00000164754,ENSG00000197275
GO:BP	reciprocal meiotic recombination	GO:0007131	2.10282e-05	4.6772	58	4294	19	60605	ENSG00000020922,ENSG00000077097,ENSG00000113522,ENSG00000119048,ENSG00000119684,ENSG00000126856,ENSG00000131470,ENSG00000136492,ENSG00000149311,ENSG00000154920,ENSG00000188827,ENSG00000204410,ENSG00000215277,ENSG00000124702,ENSG00000144554,ENSG00000145700,ENSG00000162039,ENSG00000164754,ENSG00000197275
GO:BP	regulation of protein import into nucleus	GO:0042306	7.21752e-05	4.14161	62	4294	19	60605	ENSG00000047410,ENSG00000080815,ENSG00000086589,ENSG00000101311,ENSG00000109917,ENSG00000114346,ENSG00000132341,ENSG00000164690,ENSG00000166197,ENSG00000168734,ENSG00000171033,ENSG00000173801,ENSG00000189058,ENSG00000120686,ENSG00000125378,ENSG00000128602,ENSG00000130726,ENSG00000170312,ENSG00000184304
GO:BP	dendritic spine morphogenesis	GO:0060997	7.21752e-05	4.14161	62	4294	19	60605	ENSG00000007168,ENSG00000066248,ENSG00000087470,ENSG00000103319,ENSG00000110888,ENSG00000111249,ENSG00000135387,ENSG00000135905,ENSG00000138443,ENSG00000164885,ENSG00000188906,ENSG00000198836,ENSG00000070831,ENSG00000088899,ENSG00000106299,ENSG00000113758,ENSG00000116106,ENSG00000132535,ENSG00000137825
GO:BP	positive regulation of intrinsic apoptotic signaling pathway	GO:2001244	7.21752e-05	4.14161	62	4294	19	60605	ENSG00000071051,ENSG00000087088,ENSG00000087470,ENSG00000096717,ENSG00000104081,ENSG00000105928,ENSG00000105974,ENSG00000109062,ENSG00000132824,ENSG00000142676,ENSG00000175197,ENSG00000176720,ENSG00000180228,ENSG00000204628,ENSG00000016402,ENSG00000116288,ENSG00000158092,ENSG00000170315,ENSG00000171863
GO:BP	positive regulation of phospholipase activity	GO:0010518	7.21752e-05	4.14161	62	4294	19	60605	ENSG00000064547,ENSG00000066468,ENSG00000067606,ENSG00000120805,ENSG00000124181,ENSG00000125910,ENSG00000127472,ENSG00000140538,ENSG00000142871,ENSG00000198049,ENSG00000214274,ENSG00000047648,ENSG00000077782,ENSG00000102468,ENSG00000138685,ENSG00000140992,ENSG00000198121,ENSG00000225950,ENSG00000234906
GO:BP	chaperone-mediated protein folding	GO:0061077	9.64713e-05	4.0156	63	4294	19	60605	ENSG00000105185,ENSG00000106211,ENSG00000107262,ENSG00000113013,ENSG00000115539,ENSG00000119782,ENSG00000120885,ENSG00000132581,ENSG00000155660,ENSG00000160049,ENSG00000168259,ENSG00000170464,ENSG00000171497,ENSG00000173486,ENSG00000197860,ENSG00000197930,ENSG00000110958,ENSG00000166794,ENSG00000204389
GO:BP	positive regulation of nucleocytoplasmic transport	GO:0046824	0.000168961	3.77221	65	4294	19	60605	ENSG00000047410,ENSG00000080815,ENSG00000086589,ENSG00000109917,ENSG00000111605,ENSG00000114346,ENSG00000114503,ENSG00000125538,ENSG00000132341,ENSG00000135829,ENSG00000136938,ENSG00000164690,ENSG00000173801,ENSG00000079337,ENSG00000102119,ENSG00000128602,ENSG00000130726,ENSG00000170312,ENSG00000184304
GO:BP	nuclear DNA replication	GO:0033260	0.000221502	3.65462	66	4294	19	60605	ENSG00000022277,ENSG00000062822,ENSG00000092330,ENSG00000101868,ENSG00000102977,ENSG00000107960,ENSG00000111445,ENSG00000128513,ENSG00000132383,ENSG00000165392,ENSG00000168496,ENSG00000175482,ENSG00000178971,ENSG00000198783,ENSG00000106399,ENSG00000139618,ENSG00000147601,ENSG00000163918,ENSG00000181938
GO:BP	animal organ formation	GO:0048645	0.000221502	3.65462	66	4294	19	60605	ENSG00000011143,ENSG00000066468,ENSG00000101144,ENSG00000105997,ENSG00000126778,ENSG00000137193,ENSG00000164690,ENSG00000169032,ENSG00000169855,ENSG00000182197,ENSG00000183691,ENSG00000104313,ENSG00000125378,ENSG00000125618,ENSG00000138685,ENSG00000164442,ENSG00000168036,ENSG00000184937,ENSG00000225950
GO:BP	response to fatty acid	GO:0070542	0.000288643	3.53964	67	4294	19	60605	ENSG00000004799,ENSG00000072310,ENSG00000079246,ENSG00000118260,ENSG00000118689,ENSG00000121691,ENSG00000125629,ENSG00000126266,ENSG00000137462,ENSG00000151726,ENSG00000169047,ENSG00000011485,ENSG00000012504,ENSG00000062282,ENSG00000109819,ENSG00000117318,ENSG00000150907,ENSG00000185897,ENSG00000243678
GO:BP	protein monoubiquitination	GO:0006513	0.000288643	3.53964	67	4294	19	60605	ENSG00000006712,ENSG00000036257,ENSG00000049759,ENSG00000095787,ENSG00000108395,ENSG00000109332,ENSG00000113558,ENSG00000115392,ENSG00000119048,ENSG00000132109,ENSG00000136536,ENSG00000143476,ENSG00000155827,ENSG00000170142,ENSG00000175931,ENSG00000198730,ENSG00000077152,ENSG00000163602,ENSG00000170315
GO:BP	alpha-amino acid biosynthetic process	GO:1901607	0.000373966	3.42717	68	4294	19	60605	ENSG00000008311,ENSG00000059573,ENSG00000070669,ENSG00000084774,ENSG00000100714,ENSG00000105135,ENSG00000115840,ENSG00000126522,ENSG00000132824,ENSG00000135423,ENSG00000135821,ENSG00000165555,ENSG00000167720,ENSG00000176974,ENSG00000182551,ENSG00000228716,ENSG00000116288,ENSG00000135094,ENSG00000249319
GO:BP	regulation of dendrite morphogenesis	GO:0048814	0.000373966	3.42717	68	4294	19	60605	ENSG00000007168,ENSG00000008086,ENSG00000049759,ENSG00000087470,ENSG00000103319,ENSG00000105186,ENSG00000110888,ENSG00000111249,ENSG00000122859,ENSG00000128245,ENSG00000135387,ENSG00000154310,ENSG00000198836,ENSG00000080371,ENSG00000113758,ENSG00000116106,ENSG00000125249,ENSG00000137825,ENSG00000138411
GO:BP	regulation of insulin receptor signaling pathway	GO:0046626	0.00048181	3.31712	69	4294	19	60605	ENSG00000065675,ENSG00000067606,ENSG00000089006,ENSG00000096717,ENSG00000108443,ENSG00000125538,ENSG00000132376,ENSG00000137642,ENSG00000147162,ENSG00000166501,ENSG00000169047,ENSG00000184557,ENSG00000198836,ENSG00000006453,ENSG00000069275,ENSG00000158092,ENSG00000165816,ENSG00000185897,ENSG00000196396
GO:BP	cardiac septum morphogenesis	GO:0060411	0.000617413	3.20942	70	4294	19	60605	ENSG00000011143,ENSG00000066468,ENSG00000101144,ENSG00000109685,ENSG00000115170,ENSG00000134817,ENSG00000142871,ENSG00000145147,ENSG00000163909,ENSG00000169855,ENSG00000183691,ENSG00000184347,ENSG00000077092,ENSG00000121068,ENSG00000125378,ENSG00000128602,ENSG00000164442,ENSG00000169946,ENSG00000180340
GO:BP	cellular response to drug	GO:0035690	0.000617413	3.20942	70	4294	19	60605	ENSG00000007171,ENSG00000015413,ENSG00000072274,ENSG00000084676,ENSG00000084774,ENSG00000086589,ENSG00000125538,ENSG00000127314,ENSG00000136997,ENSG00000165029,ENSG00000171867,ENSG00000175175,ENSG00000184588,ENSG00000204371,ENSG00000058272,ENSG00000100146,ENSG00000125249,ENSG00000154277,ENSG00000162409
GO:BP	regulation of epidermis development	GO:0045682	0.000998284	3.00075	72	4294	19	60605	ENSG00000113648,ENSG00000117425,ENSG00000118263,ENSG00000122592,ENSG00000124151,ENSG00000125850,ENSG00000133321,ENSG00000134317,ENSG00000137497,ENSG00000138386,ENSG00000162891,ENSG00000054598,ENSG00000125378,ENSG00000126337,ENSG00000172016,ENSG00000175832,ENSG00000185022,ENSG00000186395,ENSG00000243678
GO:BP	regulation of steroid biosynthetic process	GO:0050810	0.00126002	2.89962	73	4294	19	60605	ENSG00000019549,ENSG00000072310,ENSG00000096717,ENSG00000100003,ENSG00000107566,ENSG00000108424,ENSG00000109320,ENSG00000114650,ENSG00000125629,ENSG00000130203,ENSG00000132341,ENSG00000140943,ENSG00000160179,ENSG00000204740,ENSG00000012504,ENSG00000100300,ENSG00000109819,ENSG00000163453,ENSG00000167910
GO:BP	negative regulation of DNA recombination	GO:0045910	0.00246426	2.60831	76	4294	19	60605	ENSG00000079134,ENSG00000080345,ENSG00000092330,ENSG00000095002,ENSG00000101596,ENSG00000102977,ENSG00000116062,ENSG00000128513,ENSG00000204209,ENSG00000005075,ENSG00000049768,ENSG00000116670,ENSG00000147601,ENSG00000147669,ENSG00000160117,ENSG00000168298,ENSG00000177700,ENSG00000275126,ENSG00000276966
GO:BP	androgen receptor signaling pathway	GO:0030521	0.00246426	2.60831	76	4294	19	60605	ENSG00000012817,ENSG00000067113,ENSG00000096717,ENSG00000115548,ENSG00000127870,ENSG00000141027,ENSG00000163909,ENSG00000167751,ENSG00000204209,ENSG00000067560,ENSG00000100201,ENSG00000114861,ENSG00000116288,ENSG00000132475,ENSG00000197153,ENSG00000275126,ENSG00000275714,ENSG00000276966,ENSG00000286522
GO:BP	pancreas development	GO:0031016	0.00305474	2.51503	77	4294	19	60605	ENSG00000007372,ENSG00000030110,ENSG00000113971,ENSG00000116729,ENSG00000122859,ENSG00000125820,ENSG00000135100,ENSG00000164690,ENSG00000170558,ENSG00000175387,ENSG00000102854,ENSG00000125378,ENSG00000128602,ENSG00000140992,ENSG00000150907,ENSG00000159224,ENSG00000160712,ENSG00000168036,ENSG00000257315
GO:BP	positive regulation of lipid transport	GO:0032370	0.00463622	2.33384	79	4294	19	60605	ENSG00000096717,ENSG00000105974,ENSG00000117560,ENSG00000125538,ENSG00000130203,ENSG00000132522,ENSG00000151726,ENSG00000160179,ENSG00000165029,ENSG00000197142,ENSG00000198049,ENSG00000069764,ENSG00000099904,ENSG00000116711,ENSG00000118137,ENSG00000157978,ENSG00000170855,ENSG00000182718,ENSG00000186115
GO:BP	regulation of biological process involved in symbiotic interaction	GO:0043903	0.00463622	2.33384	79	4294	19	60605	ENSG00000080561,ENSG00000105971,ENSG00000105974,ENSG00000119401,ENSG00000119541,ENSG00000132109,ENSG00000132274,ENSG00000140464,ENSG00000148180,ENSG00000169429,ENSG00000182473,ENSG00000100097,ENSG00000101558,ENSG00000121236,ENSG00000130726,ENSG00000142089,ENSG00000184108,ENSG00000185201,ENSG00000188379
GO:BP	regulation of transcription initiation from RNA polymerase II promoter	GO:0060260	0.00463622	2.33384	79	4294	19	60605	ENSG00000087088,ENSG00000087191,ENSG00000100354,ENSG00000104973,ENSG00000109320,ENSG00000118260,ENSG00000124459,ENSG00000124813,ENSG00000134698,ENSG00000135100,ENSG00000092847,ENSG00000100519,ENSG00000108510,ENSG00000113387,ENSG00000130726,ENSG00000147889,ENSG00000164758,ENSG00000168036,ENSG00000170312
GO:BP	diencephalon development	GO:0021536	0.00463622	2.33384	79	4294	19	60605	ENSG00000007372,ENSG00000084676,ENSG00000087088,ENSG00000112902,ENSG00000115839,ENSG00000118260,ENSG00000136997,ENSG00000164690,ENSG00000169840,ENSG00000183691,ENSG00000125084,ENSG00000125378,ENSG00000128602,ENSG00000134595,ENSG00000138685,ENSG00000164405,ENSG00000170315,ENSG00000171540,ENSG00000175325
GO:BP	regulation of protein acetylation	GO:1901983	0.00463622	2.33384	79	4294	19	60605	ENSG00000012048,ENSG00000096717,ENSG00000102974,ENSG00000125538,ENSG00000145335,ENSG00000154803,ENSG00000160551,ENSG00000163166,ENSG00000166004,ENSG00000166164,ENSG00000186462,ENSG00000255302,ENSG00000049768,ENSG00000079337,ENSG00000109819,ENSG00000116288,ENSG00000140632,ENSG00000162409,ENSG00000163884
GO:BP	animal organ regeneration	GO:0031100	0.00463622	2.33384	79	4294	19	60605	ENSG00000030110,ENSG00000084774,ENSG00000100650,ENSG00000105697,ENSG00000131910,ENSG00000134324,ENSG00000136167,ENSG00000136997,ENSG00000138363,ENSG00000138772,ENSG00000166741,ENSG00000176890,ENSG00000060656,ENSG00000105193,ENSG00000118137,ENSG00000125084,ENSG00000132170,ENSG00000151461,ENSG00000170312
GO:BP	retina homeostasis	GO:0001895	0.00463622	2.33384	79	4294	19	60605	ENSG00000042317,ENSG00000106211,ENSG00000111215,ENSG00000111554,ENSG00000113971,ENSG00000125124,ENSG00000130045,ENSG00000134376,ENSG00000139323,ENSG00000140463,ENSG00000180376,ENSG00000104237,ENSG00000117450,ENSG00000125863,ENSG00000136425,ENSG00000162078,ENSG00000163631,ENSG00000166402,ENSG00000222038
GO:BP	positive regulation of carbohydrate metabolic process	GO:0045913	0.00692662	2.15948	81	4294	19	60605	ENSG00000080815,ENSG00000089041,ENSG00000096717,ENSG00000109320,ENSG00000115840,ENSG00000127334,ENSG00000128989,ENSG00000136997,ENSG00000142192,ENSG00000143437,ENSG00000145335,ENSG00000164850,ENSG00000169047,ENSG00000171105,ENSG00000198049,ENSG00000062282,ENSG00000102468,ENSG00000109819,ENSG00000162409
GO:BP	endosome organization	GO:0007032	0.00692662	2.15948	81	4294	19	60605	ENSG00000003393,ENSG00000078142,ENSG00000102189,ENSG00000117533,ENSG00000117560,ENSG00000119541,ENSG00000138592,ENSG00000166971,ENSG00000167987,ENSG00000182149,ENSG00000255112,ENSG00000103769,ENSG00000116857,ENSG00000116903,ENSG00000136051,ENSG00000155252,ENSG00000155975,ENSG00000173548,ENSG00000185359
GO:BP	embryonic heart tube development	GO:0035050	0.00692662	2.15948	81	4294	19	60605	ENSG00000080815,ENSG00000113971,ENSG00000115170,ENSG00000125850,ENSG00000134817,ENSG00000138002,ENSG00000140463,ENSG00000163913,ENSG00000164690,ENSG00000167131,ENSG00000168014,ENSG00000054598,ENSG00000121068,ENSG00000123473,ENSG00000125863,ENSG00000128602,ENSG00000139445,ENSG00000164442,ENSG00000168036
GO:BP	hippocampus development	GO:0021766	0.00692662	2.15948	81	4294	19	60605	ENSG00000007168,ENSG00000073050,ENSG00000084676,ENSG00000088930,ENSG00000125124,ENSG00000138772,ENSG00000140463,ENSG00000145191,ENSG00000145242,ENSG00000149557,ENSG00000164885,ENSG00000167193,ENSG00000170370,ENSG00000118193,ENSG00000125863,ENSG00000128602,ENSG00000164405,ENSG00000170390,ENSG00000170759
GO:BP	antimicrobial humoral immune response mediated by antimicrobial peptide	GO:0061844	0.00692662	2.15948	81	4294	19	60605	ENSG00000096088,ENSG00000169429,ENSG00000197487,ENSG00000214274,ENSG00000105372,ENSG00000109272,ENSG00000111640,ENSG00000124635,ENSG00000163736,ENSG00000171711,ENSG00000172016,ENSG00000172023,ENSG00000180596,ENSG00000184678,ENSG00000198830,ENSG00000198918,ENSG00000273802,ENSG00000274290,ENSG00000277224
GO:BP	axoneme assembly	GO:0035082	0.00841895	2.07474	82	4294	19	60605	ENSG00000104450,ENSG00000105792,ENSG00000119048,ENSG00000123977,ENSG00000125124,ENSG00000138587,ENSG00000149292,ENSG00000167131,ENSG00000169126,ENSG00000173093,ENSG00000198718,ENSG00000206530,ENSG00000104237,ENSG00000122735,ENSG00000144451,ENSG00000152763,ENSG00000155530,ENSG00000197889,ENSG00000272514
GO:BP	embryonic placenta development	GO:0001892	0.0101959	1.99157	83	4294	19	60605	ENSG00000066468,ENSG00000084676,ENSG00000101144,ENSG00000115760,ENSG00000125850,ENSG00000137270,ENSG00000142731,ENSG00000142871,ENSG00000143437,ENSG00000164400,ENSG00000169032,ENSG00000184557,ENSG00000104375,ENSG00000105993,ENSG00000112561,ENSG00000129173,ENSG00000130726,ENSG00000164442,ENSG00000165891
GO:BP	astrocyte differentiation	GO:0048708	0.0101959	1.99157	83	4294	19	60605	ENSG00000007372,ENSG00000030582,ENSG00000080815,ENSG00000123607,ENSG00000125820,ENSG00000128271,ENSG00000131095,ENSG00000137270,ENSG00000140538,ENSG00000141644,ENSG00000142192,ENSG00000145191,ENSG00000164690,ENSG00000169032,ENSG00000169071,ENSG00000183691,ENSG00000116106,ENSG00000128602,ENSG00000186868
GO:BP	positive regulation of axonogenesis	GO:0050772	0.0123048	1.90993	84	4294	19	60605	ENSG00000007168,ENSG00000008086,ENSG00000018189,ENSG00000112715,ENSG00000112902,ENSG00000127603,ENSG00000145147,ENSG00000166579,ENSG00000169032,ENSG00000169855,ENSG00000182149,ENSG00000196576,ENSG00000273749,ENSG00000067560,ENSG00000103260,ENSG00000103769,ENSG00000113758,ENSG00000182606,ENSG00000186868
GO:BP	water-soluble vitamin metabolic process	GO:0006767	0.0123048	1.90993	84	4294	19	60605	ENSG00000065911,ENSG00000100714,ENSG00000112299,ENSG00000119688,ENSG00000120254,ENSG00000125779,ENSG00000131844,ENSG00000138074,ENSG00000138356,ENSG00000162438,ENSG00000166347,ENSG00000168288,ENSG00000176974,ENSG00000196511,ENSG00000228716,ENSG00000059804,ENSG00000135917,ENSG00000173638,ENSG00000185339
GO:BP	negative regulation of autophagy	GO:0010507	0.0147991	1.82976	85	4294	19	60605	ENSG00000040633,ENSG00000055208,ENSG00000103657,ENSG00000104081,ENSG00000135093,ENSG00000141458,ENSG00000145335,ENSG00000146872,ENSG00000149557,ENSG00000157625,ENSG00000171055,ENSG00000188906,ENSG00000198793,ENSG00000204371,ENSG00000100300,ENSG00000105835,ENSG00000116678,ENSG00000224051,ENSG00000265808
GO:BP	regulation of double-strand break repair	GO:2000779	0.0177401	1.75104	86	4294	19	60605	ENSG00000080345,ENSG00000100109,ENSG00000101596,ENSG00000109685,ENSG00000110066,ENSG00000111602,ENSG00000124795,ENSG00000128513,ENSG00000138496,ENSG00000140464,ENSG00000141499,ENSG00000143799,ENSG00000153827,ENSG00000155816,ENSG00000164808,ENSG00000186280,ENSG00000203907,ENSG00000204991,ENSG00000116670
GO:BP	mesenchymal cell development	GO:0014031	0.0177401	1.75104	86	4294	19	60605	ENSG00000019549,ENSG00000070814,ENSG00000101144,ENSG00000112902,ENSG00000115170,ENSG00000125850,ENSG00000153993,ENSG00000163909,ENSG00000164690,ENSG00000166197,ENSG00000168758,ENSG00000170558,ENSG00000054598,ENSG00000095539,ENSG00000100146,ENSG00000113391,ENSG00000125378,ENSG00000128602,ENSG00000164442
GO:BP	stem cell development	GO:0048864	0.0177401	1.75104	86	4294	19	60605	ENSG00000019549,ENSG00000070814,ENSG00000101144,ENSG00000112902,ENSG00000115170,ENSG00000125850,ENSG00000153993,ENSG00000164690,ENSG00000166197,ENSG00000168758,ENSG00000170558,ENSG00000054598,ENSG00000095539,ENSG00000100146,ENSG00000113391,ENSG00000125378,ENSG00000128602,ENSG00000138685,ENSG00000164442
GO:BP	central nervous system neuron development	GO:0021954	0.0211968	1.67373	87	4294	19	60605	ENSG00000007168,ENSG00000066468,ENSG00000080824,ENSG00000140937,ENSG00000145147,ENSG00000164885,ENSG00000166579,ENSG00000167193,ENSG00000169855,ENSG00000172425,ENSG00000204852,ENSG00000116106,ENSG00000147862,ENSG00000160460,ENSG00000164405,ENSG00000169750,ENSG00000170315,ENSG00000170390,ENSG00000186868
GO:BP	pigment metabolic process	GO:0042440	0.0299798	1.52317	89	4294	19	60605	ENSG00000066926,ENSG00000100104,ENSG00000103415,ENSG00000135100,ENSG00000159131,ENSG00000163655,ENSG00000176974,ENSG00000188690,ENSG00000196839,ENSG00000256269,ENSG00000099977,ENSG00000100300,ENSG00000107165,ENSG00000109819,ENSG00000136381,ENSG00000163631,ENSG00000242515,ENSG00000243955,ENSG00000258839
GO:BP	negative regulation of ion transmembrane transporter activity	GO:0032413	0.0299798	1.52317	89	4294	19	60605	ENSG00000049759,ENSG00000069966,ENSG00000075142,ENSG00000105974,ENSG00000109062,ENSG00000115970,ENSG00000119782,ENSG00000135932,ENSG00000164096,ENSG00000164949,ENSG00000185101,ENSG00000198648,ENSG00000227877,ENSG00000099625,ENSG00000130427,ENSG00000135018,ENSG00000138411,ENSG00000150594,ENSG00000213366
GO:BP	neural crest cell differentiation	GO:0014033	0.0418975	1.37781	91	4294	19	60605	ENSG00000019549,ENSG00000070814,ENSG00000101144,ENSG00000112902,ENSG00000115170,ENSG00000125850,ENSG00000153993,ENSG00000164690,ENSG00000166197,ENSG00000168758,ENSG00000170558,ENSG00000182197,ENSG00000054598,ENSG00000095539,ENSG00000100146,ENSG00000113391,ENSG00000125378,ENSG00000128602,ENSG00000164442
GO:BP	tyrosine phosphorylation of STAT protein	GO:0007260	0.0418975	1.37781	91	4294	19	60605	ENSG00000101017,ENSG00000105974,ENSG00000113575,ENSG00000138496,ENSG00000151422,ENSG00000162891,ENSG00000164400,ENSG00000164509,ENSG00000168811,ENSG00000173193,ENSG00000178078,ENSG00000184557,ENSG00000102931,ENSG00000130427,ENSG00000136488,ENSG00000160712,ENSG00000186891,ENSG00000188379,ENSG00000213218
GO:BP	negative regulation of response to cytokine stimulus	GO:0060761	0.0493172	1.307	92	4294	19	60605	ENSG00000100304,ENSG00000105974,ENSG00000132522,ENSG00000140853,ENSG00000145147,ENSG00000169855,ENSG00000170581,ENSG00000173193,ENSG00000184347,ENSG00000090376,ENSG00000092871,ENSG00000104964,ENSG00000118137,ENSG00000124635,ENSG00000132170,ENSG00000143369,ENSG00000160710,ENSG00000187608,ENSG00000262406
GO:BP	regulation of neurotransmitter secretion	GO:0046928	0.0493172	1.307	92	4294	19	60605	ENSG00000087470,ENSG00000099365,ENSG00000101098,ENSG00000106089,ENSG00000108306,ENSG00000115839,ENSG00000126858,ENSG00000127314,ENSG00000128271,ENSG00000138078,ENSG00000145335,ENSG00000164850,ENSG00000164885,ENSG00000166501,ENSG00000184702,ENSG00000188906,ENSG00000102468,ENSG00000132872,ENSG00000150594
GO:BP	positive regulation of T cell differentiation	GO:0045582	0.0493172	1.307	92	4294	19	60605	ENSG00000067606,ENSG00000104432,ENSG00000112149,ENSG00000112299,ENSG00000126804,ENSG00000132842,ENSG00000144802,ENSG00000151651,ENSG00000164690,ENSG00000173757,ENSG00000196839,ENSG00000198805,ENSG00000049768,ENSG00000065000,ENSG00000067560,ENSG00000136630,ENSG00000165025,ENSG00000167604,ENSG00000172575
GO:BP	regulation of anion transport	GO:0044070	0.0493172	1.307	92	4294	19	60605	ENSG00000080815,ENSG00000115839,ENSG00000125538,ENSG00000128271,ENSG00000138669,ENSG00000145335,ENSG00000168710,ENSG00000171867,ENSG00000185101,ENSG00000198049,ENSG00000198793,ENSG00000069764,ENSG00000116711,ENSG00000131183,ENSG00000154723,ENSG00000164129,ENSG00000165025,ENSG00000170540,ENSG00000186115
GO:BP	negative regulation of proteasomal ubiquitin-dependent protein catabolic process	GO:0032435	2.66e-11	10.575	35	4294	20	60605	ENSG00000095787,ENSG00000101557,ENSG00000105373,ENSG00000142676,ENSG00000146872,ENSG00000147162,ENSG00000162191,ENSG00000164615,ENSG00000164690,ENSG00000166963,ENSG00000172425,ENSG00000173473,ENSG00000187555,ENSG00000198168,ENSG00000198171,ENSG00000198252,ENSG00000273841,ENSG00000116288,ENSG00000163602,ENSG00000168078
GO:BP	establishment of protein localization to mitochondrial membrane	GO:0090151	7.06e-07	6.15121	54	4294	20	60605	ENSG00000006530,ENSG00000074582,ENSG00000078900,ENSG00000080824,ENSG00000087088,ENSG00000100347,ENSG00000104081,ENSG00000105185,ENSG00000114126,ENSG00000128245,ENSG00000132842,ENSG00000134308,ENSG00000136448,ENSG00000162972,ENSG00000165943,ENSG00000170606,ENSG00000099800,ENSG00000163626,ENSG00000164924,ENSG00000186010
GO:BP	telomere capping	GO:0016233	1.03527e-06	5.98495	55	4294	20	60605	ENSG00000020922,ENSG00000065675,ENSG00000073050,ENSG00000085511,ENSG00000089022,ENSG00000092330,ENSG00000100109,ENSG00000102977,ENSG00000107960,ENSG00000113522,ENSG00000128513,ENSG00000149311,ENSG00000152457,ENSG00000178971,ENSG00000187555,ENSG00000135549,ENSG00000147601,ENSG00000151414,ENSG00000275126,ENSG00000276966
GO:BP	centromere complex assembly	GO:0034508	1.50286e-06	5.82308	56	4294	20	60605	ENSG00000048649,ENSG00000102054,ENSG00000115163,ENSG00000117724,ENSG00000123219,ENSG00000132780,ENSG00000143442,ENSG00000153044,ENSG00000166582,ENSG00000167842,ENSG00000171853,ENSG00000175792,ENSG00000188375,ENSG00000102901,ENSG00000104147,ENSG00000162521,ENSG00000181163,ENSG00000203760,ENSG00000275126,ENSG00000276966
GO:BP	protein localization to cytoskeleton	GO:0044380	3.07756e-06	5.51179	58	4294	20	60605	ENSG00000076382,ENSG00000078674,ENSG00000080561,ENSG00000088833,ENSG00000101639,ENSG00000101871,ENSG00000134982,ENSG00000137497,ENSG00000139350,ENSG00000140463,ENSG00000166963,ENSG00000168014,ENSG00000173230,ENSG00000175203,ENSG00000198920,ENSG00000270765,ENSG00000007047,ENSG00000102468,ENSG00000123473,ENSG00000198824
GO:BP	phosphatidylinositol phosphate biosynthetic process	GO:0046854	4.34499e-06	5.36201	59	4294	20	60605	ENSG00000040933,ENSG00000068745,ENSG00000078142,ENSG00000109452,ENSG00000115020,ENSG00000120833,ENSG00000133056,ENSG00000141401,ENSG00000149311,ENSG00000168890,ENSG00000180008,ENSG00000184557,ENSG00000068724,ENSG00000086544,ENSG00000114737,ENSG00000122591,ENSG00000137825,ENSG00000143398,ENSG00000155252,ENSG00000186111
GO:BP	homologous recombination	GO:0035825	6.08248e-06	5.21592	60	4294	20	60605	ENSG00000020922,ENSG00000077097,ENSG00000113522,ENSG00000119048,ENSG00000119684,ENSG00000126856,ENSG00000131470,ENSG00000136492,ENSG00000149311,ENSG00000154920,ENSG00000188827,ENSG00000204410,ENSG00000215277,ENSG00000069275,ENSG00000124702,ENSG00000144554,ENSG00000145700,ENSG00000162039,ENSG00000164754,ENSG00000197275
GO:BP	membrane protein proteolysis	GO:0033619	8.44566e-06	5.07337	61	4294	20	60605	ENSG00000065675,ENSG00000080815,ENSG00000101294,ENSG00000109320,ENSG00000109686,ENSG00000117362,ENSG00000125538,ENSG00000130203,ENSG00000140943,ENSG00000147274,ENSG00000151651,ENSG00000151694,ENSG00000164307,ENSG00000198799,ENSG00000102265,ENSG00000138600,ENSG00000143801,ENSG00000150594,ENSG00000173402,ENSG00000173548
GO:BP	programmed necrotic cell death	GO:0097300	8.44566e-06	5.07337	61	4294	20	60605	ENSG00000003402,ENSG00000023445,ENSG00000060138,ENSG00000080824,ENSG00000083799,ENSG00000087088,ENSG00000087470,ENSG00000100504,ENSG00000100605,ENSG00000105974,ENSG00000117560,ENSG00000127666,ENSG00000137752,ENSG00000147162,ENSG00000154589,ENSG00000168404,ENSG00000170458,ENSG00000176720,ENSG00000105401,ENSG00000188763
GO:BP	ribosome assembly	GO:0042255	1.16356e-05	4.93421	62	4294	20	60605	ENSG00000067248,ENSG00000079246,ENSG00000100316,ENSG00000105373,ENSG00000108561,ENSG00000111641,ENSG00000112159,ENSG00000125445,ENSG00000140598,ENSG00000142676,ENSG00000164587,ENSG00000083845,ENSG00000105372,ENSG00000114391,ENSG00000124614,ENSG00000126524,ENSG00000137876,ENSG00000165496,ENSG00000181163,ENSG00000233927
GO:BP	homologous chromosome segregation	GO:0045143	1.16356e-05	4.93421	62	4294	20	60605	ENSG00000020922,ENSG00000105173,ENSG00000119048,ENSG00000119684,ENSG00000134698,ENSG00000135476,ENSG00000136492,ENSG00000149311,ENSG00000155816,ENSG00000196074,ENSG00000204371,ENSG00000215277,ENSG00000249961,ENSG00000058804,ENSG00000144554,ENSG00000145700,ENSG00000147601,ENSG00000162039,ENSG00000164754,ENSG00000239642
GO:BP	axonal transport	GO:0098930	1.16356e-05	4.93421	62	4294	20	60605	ENSG00000007168,ENSG00000041353,ENSG00000106211,ENSG00000131966,ENSG00000132842,ENSG00000138834,ENSG00000149557,ENSG00000155980,ENSG00000166579,ENSG00000166963,ENSG00000177879,ENSG00000198836,ENSG00000065000,ENSG00000080371,ENSG00000130643,ENSG00000154277,ENSG00000170759,ENSG00000182606,ENSG00000186868,ENSG00000189114
GO:BP	Golgi to plasma membrane transport	GO:0006893	1.59104e-05	4.79832	63	4294	20	60605	ENSG00000017260,ENSG00000029725,ENSG00000070367,ENSG00000073969,ENSG00000084733,ENSG00000103365,ENSG00000111057,ENSG00000123240,ENSG00000125124,ENSG00000127603,ENSG00000131558,ENSG00000138078,ENSG00000138190,ENSG00000162852,ENSG00000168461,ENSG00000168952,ENSG00000204628,ENSG00000116903,ENSG00000125149,ENSG00000220205
GO:BP	regulation of dendritic spine development	GO:0060998	1.59104e-05	4.79832	63	4294	20	60605	ENSG00000007168,ENSG00000008086,ENSG00000066248,ENSG00000069956,ENSG00000080815,ENSG00000087470,ENSG00000101040,ENSG00000103319,ENSG00000110888,ENSG00000111249,ENSG00000130203,ENSG00000135387,ENSG00000145632,ENSG00000153317,ENSG00000171943,ENSG00000198793,ENSG00000198836,ENSG00000113758,ENSG00000137825,ENSG00000198121
GO:BP	regulation of tumor necrosis factor-mediated signaling pathway	GO:0010803	2.15989e-05	4.66557	64	4294	20	60605	ENSG00000003402,ENSG00000023445,ENSG00000056558,ENSG00000083799,ENSG00000103490,ENSG00000118503,ENSG00000119401,ENSG00000132522,ENSG00000137752,ENSG00000151694,ENSG00000162511,ENSG00000196954,ENSG00000204628,ENSG00000213341,ENSG00000092871,ENSG00000118137,ENSG00000124635,ENSG00000138600,ENSG00000165025,ENSG00000204389
GO:BP	regulation of protein import	GO:1904589	2.91182e-05	4.53584	65	4294	20	60605	ENSG00000047410,ENSG00000080815,ENSG00000086589,ENSG00000101311,ENSG00000105185,ENSG00000109917,ENSG00000114346,ENSG00000132341,ENSG00000164690,ENSG00000166197,ENSG00000168734,ENSG00000171033,ENSG00000173801,ENSG00000189058,ENSG00000120686,ENSG00000125378,ENSG00000128602,ENSG00000130726,ENSG00000170312,ENSG00000184304
GO:BP	regulation of cellular amino acid metabolic process	GO:0006521	3.89932e-05	4.40901	66	4294	20	60605	ENSG00000068878,ENSG00000087191,ENSG00000092010,ENSG00000100911,ENSG00000108671,ENSG00000110801,ENSG00000115233,ENSG00000240065,ENSG00000012504,ENSG00000099341,ENSG00000100519,ENSG00000100567,ENSG00000101182,ENSG00000104904,ENSG00000106588,ENSG00000116288,ENSG00000127922,ENSG00000180304,ENSG00000222028,ENSG00000277791
GO:BP	protein localization to synapse	GO:0035418	3.89932e-05	4.40901	66	4294	20	60605	ENSG00000008277,ENSG00000041353,ENSG00000067606,ENSG00000099365,ENSG00000104219,ENSG00000106211,ENSG00000138834,ENSG00000155980,ENSG00000161270,ENSG00000164885,ENSG00000166900,ENSG00000166963,ENSG00000183098,ENSG00000183454,ENSG00000103769,ENSG00000132535,ENSG00000170759,ENSG00000173402,ENSG00000186868,ENSG00000220205
GO:BP	NADH dehydrogenase complex assembly	GO:0010257	5.18811e-05	4.28499	67	4294	20	60605	ENSG00000023228,ENSG00000074582,ENSG00000075336,ENSG00000110074,ENSG00000130414,ENSG00000156709,ENSG00000158864,ENSG00000164182,ENSG00000171204,ENSG00000213619,ENSG00000004779,ENSG00000106603,ENSG00000125356,ENSG00000147684,ENSG00000156170,ENSG00000168653,ENSG00000170906,ENSG00000186010,ENSG00000198840,ENSG00000267855
GO:BP	protein localization to cell surface	GO:0034394	5.18811e-05	4.28499	67	4294	20	60605	ENSG00000046653,ENSG00000049759,ENSG00000073921,ENSG00000103365,ENSG00000103496,ENSG00000117899,ENSG00000132842,ENSG00000135631,ENSG00000148219,ENSG00000152894,ENSG00000166900,ENSG00000166963,ENSG00000198799,ENSG00000060656,ENSG00000101337,ENSG00000103769,ENSG00000114316,ENSG00000140092,ENSG00000168036,ENSG00000173548
GO:BP	mitochondrial respiratory chain complex I assembly	GO:0032981	5.18811e-05	4.28499	67	4294	20	60605	ENSG00000023228,ENSG00000074582,ENSG00000075336,ENSG00000110074,ENSG00000130414,ENSG00000156709,ENSG00000158864,ENSG00000164182,ENSG00000171204,ENSG00000213619,ENSG00000004779,ENSG00000106603,ENSG00000125356,ENSG00000147684,ENSG00000156170,ENSG00000168653,ENSG00000170906,ENSG00000186010,ENSG00000198840,ENSG00000267855
GO:BP	maintenance of protein location in cell	GO:0032507	5.18811e-05	4.28499	67	4294	20	60605	ENSG00000067066,ENSG00000105974,ENSG00000113558,ENSG00000119760,ENSG00000125629,ENSG00000137642,ENSG00000140463,ENSG00000140464,ENSG00000148180,ENSG00000164885,ENSG00000213465,ENSG00000100196,ENSG00000100300,ENSG00000102931,ENSG00000105438,ENSG00000113758,ENSG00000116288,ENSG00000122862,ENSG00000154620,ENSG00000205542
GO:BP	negative regulation of actin filament polymerization	GO:0030837	6.86005e-05	4.16367	68	4294	20	60605	ENSG00000066777,ENSG00000071051,ENSG00000077549,ENSG00000100106,ENSG00000109265,ENSG00000132854,ENSG00000134775,ENSG00000145147,ENSG00000148180,ENSG00000163554,ENSG00000172830,ENSG00000177731,ENSG00000042493,ENSG00000125863,ENSG00000138594,ENSG00000154620,ENSG00000158092,ENSG00000160460,ENSG00000198898,ENSG00000205542
GO:BP	negative regulation of innate immune response	GO:0045824	0.000153104	3.81501	71	4294	20	60605	ENSG00000030582,ENSG00000100304,ENSG00000118503,ENSG00000132109,ENSG00000140853,ENSG00000163565,ENSG00000167193,ENSG00000170542,ENSG00000170581,ENSG00000173193,ENSG00000206073,ENSG00000079385,ENSG00000090376,ENSG00000105372,ENSG00000108771,ENSG00000132170,ENSG00000155659,ENSG00000160710,ENSG00000187608,ENSG00000262406
GO:BP	ventricular septum development	GO:0003281	0.000197875	3.70361	72	4294	20	60605	ENSG00000015479,ENSG00000066468,ENSG00000100815,ENSG00000109685,ENSG00000115170,ENSG00000119397,ENSG00000134817,ENSG00000142871,ENSG00000145147,ENSG00000163909,ENSG00000169855,ENSG00000183691,ENSG00000184347,ENSG00000197603,ENSG00000125378,ENSG00000125618,ENSG00000163092,ENSG00000164442,ENSG00000169946,ENSG00000180340
GO:BP	cell adhesion mediated by integrin	GO:0033627	0.000254402	3.59448	73	4294	20	60605	ENSG00000019549,ENSG00000070886,ENSG00000088992,ENSG00000101311,ENSG00000103335,ENSG00000106366,ENSG00000122861,ENSG00000137077,ENSG00000138061,ENSG00000151694,ENSG00000166147,ENSG00000167193,ENSG00000182197,ENSG00000196839,ENSG00000197635,ENSG00000198542,ENSG00000105855,ENSG00000137809,ENSG00000165025,ENSG00000169750
GO:BP	insulin secretion involved in cellular response to glucose stimulus	GO:0035773	0.000254402	3.59448	73	4294	20	60605	ENSG00000071054,ENSG00000075142,ENSG00000083720,ENSG00000103496,ENSG00000113161,ENSG00000118263,ENSG00000119782,ENSG00000135631,ENSG00000145242,ENSG00000160179,ENSG00000164182,ENSG00000012504,ENSG00000120533,ENSG00000136238,ENSG00000150594,ENSG00000165813,ENSG00000170759,ENSG00000171135,ENSG00000184349,ENSG00000257315
GO:BP	vesicle cytoskeletal trafficking	GO:0099518	0.000254402	3.59448	73	4294	20	60605	ENSG00000007168,ENSG00000067606,ENSG00000128641,ENSG00000128833,ENSG00000132842,ENSG00000155980,ENSG00000157483,ENSG00000158560,ENSG00000166579,ENSG00000177879,ENSG00000278259,ENSG00000065000,ENSG00000106299,ENSG00000132872,ENSG00000165813,ENSG00000170759,ENSG00000172575,ENSG00000182606,ENSG00000189114,ENSG00000197535
GO:BP	cellular iron ion homeostasis	GO:0006879	0.000325423	3.48755	74	4294	20	60605	ENSG00000071967,ENSG00000072274,ENSG00000075142,ENSG00000092096,ENSG00000103415,ENSG00000105697,ENSG00000113558,ENSG00000136003,ENSG00000136710,ENSG00000136997,ENSG00000138821,ENSG00000162144,ENSG00000167996,ENSG00000244045,ENSG00000266412,ENSG00000068724,ENSG00000106327,ENSG00000136381,ENSG00000181333,ENSG00000181867
GO:BP	regulation of hematopoietic stem cell differentiation	GO:1902036	0.000325423	3.48755	74	4294	20	60605	ENSG00000055332,ENSG00000068878,ENSG00000078900,ENSG00000087191,ENSG00000092010,ENSG00000100911,ENSG00000108671,ENSG00000110801,ENSG00000113013,ENSG00000115233,ENSG00000240065,ENSG00000054598,ENSG00000099341,ENSG00000100519,ENSG00000100567,ENSG00000101182,ENSG00000106588,ENSG00000127922,ENSG00000222028,ENSG00000277791
GO:BP	regulation of mitochondrial membrane potential	GO:0051881	0.000414231	3.38276	75	4294	20	60605	ENSG00000023228,ENSG00000030110,ENSG00000087088,ENSG00000104765,ENSG00000112761,ENSG00000125779,ENSG00000128271,ENSG00000136997,ENSG00000137752,ENSG00000143799,ENSG00000171109,ENSG00000176720,ENSG00000188906,ENSG00000204628,ENSG00000100300,ENSG00000116288,ENSG00000126709,ENSG00000170315,ENSG00000186868,ENSG00000188763
GO:BP	lamellipodium assembly	GO:0030032	0.000414231	3.38276	75	4294	20	60605	ENSG00000061676,ENSG00000071051,ENSG00000077549,ENSG00000099204,ENSG00000115091,ENSG00000125450,ENSG00000129474,ENSG00000138443,ENSG00000145147,ENSG00000151422,ENSG00000160293,ENSG00000173210,ENSG00000197822,ENSG00000198793,ENSG00000273749,ENSG00000070831,ENSG00000125084,ENSG00000132970,ENSG00000136238,ENSG00000158092
GO:BP	antigen processing and presentation of exogenous peptide antigen via MHC class I, TAP-dependent	GO:0002479	0.000414231	3.38276	75	4294	20	60605	ENSG00000068878,ENSG00000087191,ENSG00000092010,ENSG00000100911,ENSG00000108671,ENSG00000110801,ENSG00000115233,ENSG00000118640,ENSG00000167004,ENSG00000213341,ENSG00000240065,ENSG00000099341,ENSG00000100519,ENSG00000100567,ENSG00000101182,ENSG00000106588,ENSG00000127922,ENSG00000222028,ENSG00000265808,ENSG00000277791
GO:BP	cellular polysaccharide biosynthetic process	GO:0033692	0.000414231	3.38276	75	4294	20	60605	ENSG00000079739,ENSG00000114480,ENSG00000115592,ENSG00000115687,ENSG00000117054,ENSG00000127334,ENSG00000132376,ENSG00000153936,ENSG00000169047,ENSG00000169255,ENSG00000169764,ENSG00000169826,ENSG00000170340,ENSG00000171105,ENSG00000182197,ENSG00000198793,ENSG00000110958,ENSG00000131871,ENSG00000172531,ENSG00000179913
GO:BP	protein autoubiquitination	GO:0051865	0.000414231	3.38276	75	4294	20	60605	ENSG00000012048,ENSG00000036257,ENSG00000049167,ENSG00000108395,ENSG00000109332,ENSG00000119048,ENSG00000131508,ENSG00000132109,ENSG00000136536,ENSG00000147854,ENSG00000148356,ENSG00000168894,ENSG00000183718,ENSG00000188906,ENSG00000212864,ENSG00000265491,ENSG00000077152,ENSG00000110315,ENSG00000154447,ENSG00000168159
GO:BP	nucleoside monophosphate metabolic process	GO:0009123	0.000661752	3.1793	77	4294	20	60605	ENSG00000025708,ENSG00000084774,ENSG00000094841,ENSG00000100024,ENSG00000100938,ENSG00000101911,ENSG00000119139,ENSG00000130830,ENSG00000133805,ENSG00000138363,ENSG00000159131,ENSG00000163655,ENSG00000165695,ENSG00000176890,ENSG00000178921,ENSG00000196839,ENSG00000198805,ENSG00000128951,ENSG00000143774,ENSG00000155530
GO:BP	T cell differentiation in thymus	GO:0033077	0.000830765	3.08052	78	4294	20	60605	ENSG00000112299,ENSG00000121210,ENSG00000125538,ENSG00000126804,ENSG00000144161,ENSG00000151651,ENSG00000151694,ENSG00000152495,ENSG00000152518,ENSG00000164690,ENSG00000173757,ENSG00000196839,ENSG00000049768,ENSG00000125084,ENSG00000125378,ENSG00000144840,ENSG00000147889,ENSG00000168036,ENSG00000172575,ENSG00000222028
GO:BP	nuclear-transcribed mRNA catabolic process, deadenylation-dependent decay	GO:0000288	0.00103843	2.98362	79	4294	20	60605	ENSG00000083223,ENSG00000100354,ENSG00000110063,ENSG00000111596,ENSG00000121274,ENSG00000125107,ENSG00000130713,ENSG00000135473,ENSG00000140694,ENSG00000141698,ENSG00000152518,ENSG00000155508,ENSG00000166889,ENSG00000198677,ENSG00000204351,ENSG00000106355,ENSG00000107371,ENSG00000112339,ENSG00000130332,ENSG00000141232
GO:BP	antigen processing and presentation of exogenous peptide antigen via MHC class I	GO:0042590	0.00129254	2.88855	80	4294	20	60605	ENSG00000068878,ENSG00000087191,ENSG00000092010,ENSG00000100911,ENSG00000108671,ENSG00000110801,ENSG00000115233,ENSG00000118640,ENSG00000167004,ENSG00000213341,ENSG00000240065,ENSG00000099341,ENSG00000100519,ENSG00000100567,ENSG00000101182,ENSG00000106588,ENSG00000127922,ENSG00000222028,ENSG00000265808,ENSG00000277791
GO:BP	fatty acid derivative metabolic process	GO:1901568	0.00160228	2.79526	81	4294	20	60605	ENSG00000075239,ENSG00000083720,ENSG00000100075,ENSG00000118402,ENSG00000131067,ENSG00000131238,ENSG00000131473,ENSG00000133835,ENSG00000149084,ENSG00000149435,ENSG00000151726,ENSG00000170522,ENSG00000197142,ENSG00000062282,ENSG00000099797,ENSG00000107165,ENSG00000147160,ENSG00000165996,ENSG00000186115,ENSG00000196407
GO:BP	regulation of leukocyte apoptotic process	GO:2000106	0.00243328	2.61381	83	4294	20	60605	ENSG00000010671,ENSG00000065675,ENSG00000081181,ENSG00000087088,ENSG00000096717,ENSG00000120217,ENSG00000120438,ENSG00000137077,ENSG00000142867,ENSG00000144161,ENSG00000151651,ENSG00000151694,ENSG00000157514,ENSG00000171611,ENSG00000196839,ENSG00000114861,ENSG00000125378,ENSG00000131871,ENSG00000147889,ENSG00000186431
GO:BP	regulation of mitochondrial membrane permeability	GO:0046902	0.00243328	2.61381	83	4294	20	60605	ENSG00000030110,ENSG00000078900,ENSG00000087088,ENSG00000104081,ENSG00000104765,ENSG00000114126,ENSG00000126858,ENSG00000128245,ENSG00000134308,ENSG00000136448,ENSG00000165943,ENSG00000176720,ENSG00000096092,ENSG00000146425,ENSG00000151475,ENSG00000164924,ENSG00000167315,ENSG00000173786,ENSG00000188763,ENSG00000204389
GO:BP	vasculogenesis	GO:0001570	0.0029816	2.52555	84	4294	20	60605	ENSG00000105974,ENSG00000112715,ENSG00000115310,ENSG00000126016,ENSG00000134817,ENSG00000145715,ENSG00000157483,ENSG00000164690,ENSG00000166292,ENSG00000182963,ENSG00000079385,ENSG00000105855,ENSG00000128602,ENSG00000136280,ENSG00000163659,ENSG00000164442,ENSG00000168036,ENSG00000169946,ENSG00000174842,ENSG00000184937
GO:BP	pyrimidine-containing compound metabolic process	GO:0072527	0.00364015	2.43888	85	4294	20	60605	ENSG00000025708,ENSG00000047230,ENSG00000076248,ENSG00000084774,ENSG00000094841,ENSG00000100024,ENSG00000119711,ENSG00000128394,ENSG00000167325,ENSG00000171793,ENSG00000176890,ENSG00000196511,ENSG00000198793,ENSG00000239713,ENSG00000128951,ENSG00000135917,ENSG00000138336,ENSG00000143156,ENSG00000197217,ENSG00000243678
GO:BP	regulation of Rho protein signal transduction	GO:0035023	0.0044284	2.35375	86	4294	20	60605	ENSG00000036257,ENSG00000099331,ENSG00000130203,ENSG00000133121,ENSG00000154803,ENSG00000165029,ENSG00000165895,ENSG00000168542,ENSG00000169855,ENSG00000170681,ENSG00000177464,ENSG00000214944,ENSG00000240771,ENSG00000117632,ENSG00000118137,ENSG00000136238,ENSG00000139679,ENSG00000197256,ENSG00000198121,ENSG00000204882
GO:BP	focal adhesion assembly	GO:0048041	0.0044284	2.35375	86	4294	20	60605	ENSG00000046653,ENSG00000071054,ENSG00000072110,ENSG00000112715,ENSG00000127603,ENSG00000129474,ENSG00000132670,ENSG00000143951,ENSG00000144824,ENSG00000152894,ENSG00000163539,ENSG00000169756,ENSG00000189058,ENSG00000047648,ENSG00000067560,ENSG00000136238,ENSG00000140992,ENSG00000143398,ENSG00000184349,ENSG00000197747
GO:BP	regulation of fibroblast proliferation	GO:0048145	0.00536872	2.27013	87	4294	20	60605	ENSG00000087088,ENSG00000104973,ENSG00000118260,ENSG00000119401,ENSG00000135829,ENSG00000136997,ENSG00000140464,ENSG00000167996,ENSG00000178971,ENSG00000226979,ENSG00000062650,ENSG00000102119,ENSG00000125084,ENSG00000132170,ENSG00000162733,ENSG00000164751,ENSG00000168036,ENSG00000182718,ENSG00000197956,ENSG00000240972
GO:BP	regulation of JUN kinase activity	GO:0043506	0.00536872	2.27013	87	4294	20	60605	ENSG00000085511,ENSG00000135090,ENSG00000138834,ENSG00000139625,ENSG00000150593,ENSG00000154310,ENSG00000160551,ENSG00000168404,ENSG00000169071,ENSG00000204209,ENSG00000065559,ENSG00000074696,ENSG00000102245,ENSG00000116106,ENSG00000146192,ENSG00000156194,ENSG00000161202,ENSG00000165025,ENSG00000196396,ENSG00000197442
GO:BP	positive regulation of JNK cascade	GO:0046330	0.00536872	2.27013	87	4294	20	60605	ENSG00000056558,ENSG00000103126,ENSG00000103490,ENSG00000116717,ENSG00000125538,ENSG00000127863,ENSG00000131323,ENSG00000135090,ENSG00000137077,ENSG00000142192,ENSG00000147324,ENSG00000160551,ENSG00000180354,ENSG00000070831,ENSG00000104375,ENSG00000111321,ENSG00000135960,ENSG00000154447,ENSG00000172575,ENSG00000197442
GO:BP	interferon-gamma-mediated signaling pathway	GO:0060333	0.00648682	2.18797	88	4294	20	60605	ENSG00000067066,ENSG00000101871,ENSG00000115415,ENSG00000117228,ENSG00000125347,ENSG00000132109,ENSG00000132274,ENSG00000138496,ENSG00000140464,ENSG00000140853,ENSG00000162434,ENSG00000162645,ENSG00000173193,ENSG00000184557,ENSG00000198502,ENSG00000237693,ENSG00000033800,ENSG00000105401,ENSG00000132170,ENSG00000159128
GO:BP	fibroblast proliferation	GO:0048144	0.00648682	2.18797	88	4294	20	60605	ENSG00000087088,ENSG00000104973,ENSG00000118260,ENSG00000119401,ENSG00000135829,ENSG00000136997,ENSG00000140464,ENSG00000167996,ENSG00000178971,ENSG00000226979,ENSG00000062650,ENSG00000102119,ENSG00000125084,ENSG00000132170,ENSG00000162733,ENSG00000164751,ENSG00000168036,ENSG00000182718,ENSG00000197956,ENSG00000240972
GO:BP	leukocyte homeostasis	GO:0001776	0.00937806	2.02789	90	4294	20	60605	ENSG00000030110,ENSG00000056972,ENSG00000087088,ENSG00000100714,ENSG00000110719,ENSG00000117400,ENSG00000118503,ENSG00000125735,ENSG00000135905,ENSG00000142867,ENSG00000144161,ENSG00000151694,ENSG00000157514,ENSG00000163554,ENSG00000164615,ENSG00000173757,ENSG00000184588,ENSG00000196839,ENSG00000049768,ENSG00000186431
GO:BP	odontogenesis of dentin-containing tooth	GO:0042475	0.00937806	2.02789	90	4294	20	60605	ENSG00000041982,ENSG00000044115,ENSG00000087088,ENSG00000101144,ENSG00000106366,ENSG00000110719,ENSG00000119535,ENSG00000124813,ENSG00000152591,ENSG00000164690,ENSG00000166033,ENSG00000054598,ENSG00000125378,ENSG00000128602,ENSG00000131183,ENSG00000135960,ENSG00000150907,ENSG00000152592,ENSG00000168036,ENSG00000178522
GO:BP	columnar/cuboidal epithelial cell differentiation	GO:0002065	0.0133899	1.87322	92	4294	20	60605	ENSG00000007372,ENSG00000066468,ENSG00000106004,ENSG00000106366,ENSG00000125820,ENSG00000135638,ENSG00000152591,ENSG00000164509,ENSG00000170558,ENSG00000176890,ENSG00000182197,ENSG00000077092,ENSG00000116455,ENSG00000125378,ENSG00000128602,ENSG00000138685,ENSG00000140992,ENSG00000150907,ENSG00000158669,ENSG00000257315
GO:BP	regulation of neural precursor cell proliferation	GO:2000177	0.015928	1.79784	93	4294	20	60605	ENSG00000007372,ENSG00000044115,ENSG00000102038,ENSG00000107263,ENSG00000112715,ENSG00000118689,ENSG00000135638,ENSG00000150630,ENSG00000164690,ENSG00000170558,ENSG00000188906,ENSG00000067560,ENSG00000100146,ENSG00000128602,ENSG00000138685,ENSG00000142700,ENSG00000168036,ENSG00000171540,ENSG00000188763,ENSG00000204624
GO:BP	cellular response to alcohol	GO:0097306	0.0188925	1.72371	94	4294	20	60605	ENSG00000006025,ENSG00000012048,ENSG00000023171,ENSG00000041982,ENSG00000044115,ENSG00000087460,ENSG00000112972,ENSG00000118689,ENSG00000136997,ENSG00000156709,ENSG00000164808,ENSG00000165029,ENSG00000173801,ENSG00000128602,ENSG00000132170,ENSG00000162409,ENSG00000167910,ENSG00000168036,ENSG00000173402,ENSG00000186469
GO:BP	positive regulation of cold-induced thermogenesis	GO:0120162	0.0310051	1.50857	97	4294	20	60605	ENSG00000087460,ENSG00000101493,ENSG00000105974,ENSG00000112715,ENSG00000115548,ENSG00000133027,ENSG00000134324,ENSG00000134982,ENSG00000138796,ENSG00000142611,ENSG00000147162,ENSG00000151726,ENSG00000164687,ENSG00000169252,ENSG00000170522,ENSG00000109819,ENSG00000116678,ENSG00000140443,ENSG00000162600,ENSG00000165025
GO:BP	renal tubule development	GO:0061326	0.0310051	1.50857	97	4294	20	60605	ENSG00000075239,ENSG00000112715,ENSG00000115415,ENSG00000125812,ENSG00000126778,ENSG00000136997,ENSG00000163909,ENSG00000164690,ENSG00000165533,ENSG00000183691,ENSG00000272398,ENSG00000104313,ENSG00000125084,ENSG00000125378,ENSG00000125618,ENSG00000128602,ENSG00000138685,ENSG00000168036,ENSG00000184937,ENSG00000251493
GO:BP	regulation of synapse assembly	GO:0051963	0.0496931	1.3037	100	4294	20	60605	ENSG00000102359,ENSG00000103319,ENSG00000111249,ENSG00000121871,ENSG00000126778,ENSG00000137462,ENSG00000139211,ENSG00000140538,ENSG00000141668,ENSG00000142192,ENSG00000145335,ENSG00000162951,ENSG00000183098,ENSG00000185070,ENSG00000189108,ENSG00000206561,ENSG00000128011,ENSG00000158258,ENSG00000166159,ENSG00000169139
GO:BP	regulation of chemokine production	GO:0032642	0.0496931	1.3037	100	4294	20	60605	ENSG00000019549,ENSG00000055332,ENSG00000081181,ENSG00000103490,ENSG00000104432,ENSG00000112851,ENSG00000119401,ENSG00000125538,ENSG00000127666,ENSG00000137462,ENSG00000142192,ENSG00000151694,ENSG00000189058,ENSG00000197971,ENSG00000198053,ENSG00000106804,ENSG00000114861,ENSG00000160712,ENSG00000165025,ENSG00000185897
GO:BP	tRNA aminoacylation for protein translation	GO:0006418	3.37e-09	8.47245	47	4294	21	60605	ENSG00000031698,ENSG00000065427,ENSG00000067704,ENSG00000090861,ENSG00000110619,ENSG00000112855,ENSG00000113407,ENSG00000115866,ENSG00000133706,ENSG00000134440,ENSG00000134905,ENSG00000140105,ENSG00000145982,ENSG00000166986,ENSG00000170445,ENSG00000172053,ENSG00000196305,ENSG00000104835,ENSG00000124802,ENSG00000136628,ENSG00000137513
GO:BP	negative regulation of mitotic nuclear division	GO:0045839	5.59e-09	8.25273	48	4294	21	60605	ENSG00000010244,ENSG00000040275,ENSG00000047410,ENSG00000086827,ENSG00000101144,ENSG00000113141,ENSG00000117724,ENSG00000122952,ENSG00000134982,ENSG00000136861,ENSG00000141198,ENSG00000149311,ENSG00000156970,ENSG00000178295,ENSG00000184445,ENSG00000112029,ENSG00000116670,ENSG00000117399,ENSG00000124688,ENSG00000125378,ENSG00000164754
GO:BP	negative regulation of proteasomal protein catabolic process	GO:1901799	9.12e-09	8.03984	49	4294	21	60605	ENSG00000095787,ENSG00000101557,ENSG00000105373,ENSG00000136536,ENSG00000142676,ENSG00000146872,ENSG00000147162,ENSG00000162191,ENSG00000164615,ENSG00000164690,ENSG00000166963,ENSG00000172425,ENSG00000173473,ENSG00000187555,ENSG00000198168,ENSG00000198171,ENSG00000198252,ENSG00000273841,ENSG00000116288,ENSG00000163602,ENSG00000168078
GO:BP	tRNA aminoacylation	GO:0043039	2.33e-08	7.63309	51	4294	21	60605	ENSG00000031698,ENSG00000065427,ENSG00000067704,ENSG00000090861,ENSG00000110619,ENSG00000112855,ENSG00000113407,ENSG00000115866,ENSG00000133706,ENSG00000134440,ENSG00000134905,ENSG00000140105,ENSG00000145982,ENSG00000166986,ENSG00000170445,ENSG00000172053,ENSG00000196305,ENSG00000104835,ENSG00000124802,ENSG00000136628,ENSG00000137513
GO:BP	amino acid activation	GO:0043038	3.64e-08	7.43858	52	4294	21	60605	ENSG00000031698,ENSG00000065427,ENSG00000067704,ENSG00000090861,ENSG00000110619,ENSG00000112855,ENSG00000113407,ENSG00000115866,ENSG00000133706,ENSG00000134440,ENSG00000134905,ENSG00000140105,ENSG00000145982,ENSG00000166986,ENSG00000170445,ENSG00000172053,ENSG00000196305,ENSG00000104835,ENSG00000124802,ENSG00000136628,ENSG00000137513
GO:BP	postreplication repair	GO:0006301	3.64e-08	7.43858	52	4294	21	60605	ENSG00000012048,ENSG00000062822,ENSG00000070010,ENSG00000095002,ENSG00000101751,ENSG00000111445,ENSG00000119048,ENSG00000122008,ENSG00000126804,ENSG00000132383,ENSG00000143476,ENSG00000143947,ENSG00000156587,ENSG00000175482,ENSG00000106399,ENSG00000116670,ENSG00000163918,ENSG00000166803,ENSG00000169139,ENSG00000170315,ENSG00000187608
GO:BP	DNA synthesis involved in DNA repair	GO:0000731	8.59e-08	7.06582	54	4294	21	60605	ENSG00000062822,ENSG00000070010,ENSG00000096717,ENSG00000101751,ENSG00000101868,ENSG00000111445,ENSG00000122008,ENSG00000124535,ENSG00000126804,ENSG00000132383,ENSG00000143476,ENSG00000143947,ENSG00000156587,ENSG00000165392,ENSG00000175482,ENSG00000106399,ENSG00000116670,ENSG00000163918,ENSG00000166803,ENSG00000170315,ENSG00000187608
GO:BP	regulation of telomere maintenance via telomerase	GO:0032210	8.59e-08	7.06582	54	4294	21	60605	ENSG00000065675,ENSG00000079246,ENSG00000085511,ENSG00000089022,ENSG00000092199,ENSG00000092330,ENSG00000102977,ENSG00000107960,ENSG00000120438,ENSG00000121274,ENSG00000128513,ENSG00000135624,ENSG00000140464,ENSG00000140694,ENSG00000149311,ENSG00000175054,ENSG00000178971,ENSG00000135549,ENSG00000147601,ENSG00000151414,ENSG00000168036
GO:BP	negative regulation of nuclear division	GO:0051784	1.94e-07	6.71304	56	4294	21	60605	ENSG00000010244,ENSG00000040275,ENSG00000047410,ENSG00000086827,ENSG00000101144,ENSG00000113141,ENSG00000117724,ENSG00000122952,ENSG00000134982,ENSG00000136861,ENSG00000141198,ENSG00000149311,ENSG00000156970,ENSG00000178295,ENSG00000184445,ENSG00000112029,ENSG00000116670,ENSG00000117399,ENSG00000124688,ENSG00000125378,ENSG00000164754
GO:BP	ATP biosynthetic process	GO:0006754	2.86e-07	6.54358	57	4294	21	60605	ENSG00000110955,ENSG00000115840,ENSG00000136997,ENSG00000143627,ENSG00000143799,ENSG00000154518,ENSG00000154803,ENSG00000166796,ENSG00000103254,ENSG00000109819,ENSG00000116459,ENSG00000124172,ENSG00000154723,ENSG00000159199,ENSG00000167863,ENSG00000185883,ENSG00000204922,ENSG00000205542,ENSG00000241468,ENSG00000241837,ENSG00000249222
GO:BP	positive regulation of response to cytokine stimulus	GO:0060760	2.86e-07	6.54358	57	4294	21	60605	ENSG00000007168,ENSG00000104432,ENSG00000115267,ENSG00000119401,ENSG00000135829,ENSG00000137462,ENSG00000137752,ENSG00000138496,ENSG00000140853,ENSG00000151694,ENSG00000162511,ENSG00000166326,ENSG00000173193,ENSG00000183735,ENSG00000196954,ENSG00000237693,ENSG00000263528,ENSG00000273841,ENSG00000121236,ENSG00000204389,ENSG00000262406
GO:BP	modulation by symbiont of host process	GO:0044003	8.7e-07	6.06048	60	4294	21	60605	ENSG00000055332,ENSG00000083290,ENSG00000102144,ENSG00000108424,ENSG00000128829,ENSG00000136997,ENSG00000137462,ENSG00000140538,ENSG00000143947,ENSG00000145901,ENSG00000168404,ENSG00000170542,ENSG00000171105,ENSG00000176890,ENSG00000182481,ENSG00000237693,ENSG00000102753,ENSG00000170315,ENSG00000173402,ENSG00000185359,ENSG00000260314
GO:BP	cortical cytoskeleton organization	GO:0030865	1.74678e-06	5.75776	62	4294	21	60605	ENSG00000007168,ENSG00000061676,ENSG00000071127,ENSG00000079819,ENSG00000082397,ENSG00000114346,ENSG00000114993,ENSG00000115963,ENSG00000134775,ENSG00000135723,ENSG00000136167,ENSG00000143093,ENSG00000143545,ENSG00000164292,ENSG00000164885,ENSG00000067560,ENSG00000072422,ENSG00000073350,ENSG00000136238,ENSG00000155366,ENSG00000169750
GO:BP	regulation of embryonic development	GO:0045995	3.39548e-06	5.4691	64	4294	21	60605	ENSG00000007168,ENSG00000053747,ENSG00000072133,ENSG00000112837,ENSG00000113971,ENSG00000117597,ENSG00000126016,ENSG00000143951,ENSG00000144824,ENSG00000149256,ENSG00000153827,ENSG00000163539,ENSG00000171105,ENSG00000171487,ENSG00000204628,ENSG00000118707,ENSG00000122545,ENSG00000125084,ENSG00000168036,ENSG00000170312,ENSG00000173402
GO:BP	secondary alcohol biosynthetic process	GO:1902653	3.39548e-06	5.4691	64	4294	21	60605	ENSG00000001630,ENSG00000072310,ENSG00000100003,ENSG00000107566,ENSG00000108424,ENSG00000112972,ENSG00000113161,ENSG00000114650,ENSG00000125629,ENSG00000130203,ENSG00000131473,ENSG00000132341,ENSG00000140943,ENSG00000160179,ENSG00000205808,ENSG00000118137,ENSG00000143815,ENSG00000160752,ENSG00000162409,ENSG00000167315,ENSG00000167910
GO:BP	cholesterol biosynthetic process	GO:0006695	3.39548e-06	5.4691	64	4294	21	60605	ENSG00000001630,ENSG00000072310,ENSG00000100003,ENSG00000107566,ENSG00000108424,ENSG00000112972,ENSG00000113161,ENSG00000114650,ENSG00000125629,ENSG00000130203,ENSG00000131473,ENSG00000132341,ENSG00000140943,ENSG00000160179,ENSG00000205808,ENSG00000118137,ENSG00000143815,ENSG00000160752,ENSG00000162409,ENSG00000167315,ENSG00000167910
GO:BP	pre-replicative complex assembly	GO:0036388	6.40583e-06	5.19342	66	4294	21	60605	ENSG00000068878,ENSG00000087191,ENSG00000092010,ENSG00000100911,ENSG00000108671,ENSG00000110801,ENSG00000115233,ENSG00000115942,ENSG00000125885,ENSG00000143947,ENSG00000164815,ENSG00000240065,ENSG00000099341,ENSG00000100519,ENSG00000100567,ENSG00000101182,ENSG00000106588,ENSG00000127922,ENSG00000170315,ENSG00000222028,ENSG00000277791
GO:BP	cellular amino acid biosynthetic process	GO:0008652	1.5768e-05	4.80222	69	4294	21	60605	ENSG00000008311,ENSG00000059573,ENSG00000060982,ENSG00000070669,ENSG00000100024,ENSG00000100714,ENSG00000105135,ENSG00000115840,ENSG00000126522,ENSG00000128683,ENSG00000132824,ENSG00000135423,ENSG00000135821,ENSG00000165555,ENSG00000167720,ENSG00000176974,ENSG00000182551,ENSG00000228716,ENSG00000105552,ENSG00000116288,ENSG00000249319
GO:BP	regulation of histone methylation	GO:0031060	2.10206e-05	4.67735	70	4294	21	60605	ENSG00000006712,ENSG00000008311,ENSG00000012048,ENSG00000080345,ENSG00000096717,ENSG00000100603,ENSG00000102974,ENSG00000113648,ENSG00000115548,ENSG00000147162,ENSG00000155827,ENSG00000163166,ENSG00000186280,ENSG00000198730,ENSG00000204371,ENSG00000112511,ENSG00000138336,ENSG00000141867,ENSG00000143033,ENSG00000168036,ENSG00000189157
GO:BP	somatic diversification of immune receptors	GO:0002200	3.66984e-05	4.43535	72	4294	21	60605	ENSG00000072274,ENSG00000076248,ENSG00000079134,ENSG00000080345,ENSG00000095002,ENSG00000101017,ENSG00000109685,ENSG00000110066,ENSG00000116062,ENSG00000132792,ENSG00000145041,ENSG00000149311,ENSG00000152457,ENSG00000166169,ENSG00000183624,ENSG00000049768,ENSG00000070501,ENSG00000102245,ENSG00000107371,ENSG00000116670,ENSG00000160710
[truncated: 5,042 more rows]

## Sheet: UP_mRNA
source	term_name	term_id	adjusted_p_value	negative_log10_of_adjusted_p_value	term_size	query_size	intersection_size	effective_domain_size	intersections
[truncated: 19,082 more rows]
[truncated: 621 more columns]

[truncated: 3 more sheets: Dwon_mRNA, Bioloical Mech_Down mRNA, Bioloical Mech_Up mRNA]
