# Supplementary material for: The Oncogenic and Tumor Suppressive Long Non-Coding RNA–microRNA–Messenger RNA Regulatory Axes Identified by Analyzing Multiple Platform Omics Data from Cr(VI)-Transformed Cells and Their Implications in Lung Cancer
Source: Biomedicines. 2022 Sep 20;10(10):2334. doi: 10.3390/biomedicines10102334 (PMC9598927; doi:10.3390/biomedicines10102334)
Supplement: Supplementary file 1 [file biomedicines-10-02334-s001.zip › supplementary Excel file (8) miRNA-Protein interaction.xlsx]

## Sheet: miEAA - Up miRNA  and An
Category	Subcategory	Enrichment	P-value	ES	P-adjusted	Q-value	Observed	miRNAs/precursors
Interactions (NPInter)	PLGLB2	enriched	0.0499339	1.3016	0.0499339	0.370609	6	hsa-miR-1231; hsa-miR-125a-3p; hsa-miR-296-3p; hsa-miR-1914-3p; hsa-miR-501-3p; hsa-miR-502-3p	.	.
Interactions (NPInter)	NONHSAG010516	depleted	0.0498755	1.30211	0.0498755	0.370609	6	hsa-miR-429; hsa-miR-193b-3p; hsa-miR-212-5p; hsa-miR-132-3p; hsa-miR-543; hsa-miR-200b-5p	.
Interactions (NPInter)	HIVEP2	enriched	0.0497384	1.30331	0.0497384	0.370609	24	hsa-miR-30e-3p; hsa-miR-15b-3p; hsa-miR-454-3p; hsa-miR-32-3p; hsa-miR-23b-3p; hsa-miR-130b-3p; hsa-miR-30a-3p; hsa-miR-23a-3p; hsa-miR-148b-3p; hsa-miR-340-3p; hsa-miR-320b; hsa-miR-320c; hsa-miR-320e; hsa-miR-320d; hsa-miR-493-3p; hsa-miR-3194-5p; hsa-miR-301a-3p; hsa-miR-342-3p; hsa-miR-130a-3p; hsa-miR-16-1-3p; hsa-miR-4312; hsa-miR-1279; hsa-miR-19b-1-5p; hsa-miR-33a-3p	.
Interactions (NPInter)	RALGPS2	enriched	0.049712	1.30354	0.049712	0.370609	7	hsa-miR-30e-3p; hsa-miR-296-3p; hsa-miR-30a-3p; hsa-miR-155-3p; hsa-miR-362-3p; hsa-miR-377-3p; hsa-miR-101-3p	.
Interactions (NPInter)	COL6A1	enriched	0.0496789	1.30383	0.0496789	0.370609	10	hsa-miR-125a-3p; hsa-miR-1183; hsa-miR-1224-3p; hsa-miR-296-3p; hsa-miR-551b-5p; hsa-miR-4319; hsa-miR-324-3p; hsa-miR-218-2-3p; hsa-miR-1321; hsa-miR-584-5p	.
Interactions (NPInter)	DUSP3	enriched	0.0496614	1.30398	0.0496614	0.370609	10	hsa-miR-664a-3p; hsa-miR-3149; hsa-miR-3127-5p; hsa-miR-23b-3p; hsa-miR-23a-3p; hsa-miR-148b-3p; hsa-miR-3180-3p; hsa-miR-758-3p; hsa-miR-130a-3p; hsa-miR-200a-3p	.
Interactions (NPInter)	C1orf109	enriched	0.0496601	1.30399	0.0496601	0.370609	17	hsa-miR-1224-3p; hsa-miR-296-3p; hsa-miR-181b-5p; hsa-miR-664a-3p; hsa-miR-135b-5p; hsa-miR-320b; hsa-miR-320c; hsa-miR-320d; hsa-miR-331-3p; hsa-miR-429; hsa-miR-1306-3p; hsa-miR-188-3p; hsa-miR-212-5p; hsa-miR-101-3p; hsa-miR-423-5p; hsa-miR-543; hsa-miR-200b-5p	.
Interactions (NPInter)	RP11-469M7.1	enriched	0.0496153	1.30438	0.0496153	0.370609	8	hsa-miR-1827; hsa-miR-4709-3p; hsa-miR-1268a; hsa-miR-3613-3p; hsa-miR-363-5p; hsa-miR-105-5p; hsa-miR-939-3p; hsa-miR-665	.
Interactions (NPInter)	NONHSAG006908	enriched	0.0496058	1.30447	0.0496058	0.370609	22	hsa-miR-493-5p; hsa-miR-4306; hsa-miR-23c; hsa-miR-135b-5p; hsa-miR-454-3p; hsa-miR-23b-3p; hsa-miR-155-3p; hsa-miR-23a-3p; hsa-miR-340-5p; hsa-miR-382-5p; hsa-miR-532-3p; hsa-miR-363-5p; hsa-miR-320b; hsa-miR-429; hsa-miR-301a-3p; hsa-miR-346; hsa-miR-130a-3p; hsa-miR-539-3p; hsa-miR-185-3p; hsa-miR-200b-5p; hsa-miR-19b-1-5p; hsa-miR-424-5p	.
Interactions (NPInter)	TTYH2	enriched	0.049572	1.30476	0.049572	0.370609	9	hsa-miR-125a-3p; hsa-miR-148b-3p; hsa-miR-340-3p; hsa-miR-24-2-5p; hsa-miR-93-3p; hsa-miR-140-3p; hsa-miR-103a-2-5p; hsa-miR-107; hsa-miR-654-3p	.
Interactions (NPInter)	TBPL1	depleted	0.0495383	1.30506	0.0495383	0.370609	21	hsa-miR-30e-3p; hsa-miR-16-2-3p; hsa-miR-15b-3p; hsa-miR-30a-3p; hsa-miR-28-3p; hsa-miR-424-3p; hsa-miR-103a-2-5p; hsa-miR-107; hsa-miR-503-5p; hsa-miR-187-3p; hsa-miR-654-3p; hsa-miR-195-3p; hsa-miR-503-3p; hsa-miR-16-1-3p; hsa-miR-501-3p; hsa-miR-431-3p; hsa-miR-15a-3p; hsa-miR-18a-3p; hsa-miR-18b-5p; hsa-miR-15b-5p; hsa-miR-424-5p	.
Interactions (NPInter)	AC007383.4	enriched	0.0495366	1.30507	0.0495366	0.370609	2	hsa-miR-760; hsa-miR-151a-3p	.
Interactions (NPInter)	ATP8A2P3	enriched	0.0495366	1.30507	0.0495366	0.370609	2	hsa-miR-29a-5p; hsa-miR-151a-3p	.
Interactions (NPInter)	CENPJ	enriched	0.0495366	1.30507	0.0495366	0.370609	2	hsa-miR-151b; hsa-miR-151a-3p	.
Interactions (NPInter)	EPSTI1	enriched	0.0495366	1.30507	0.0495366	0.370609	2	hsa-miR-760; hsa-miR-151a-3p	.
Interactions (NPInter)	LOC730101	enriched	0.0495366	1.30507	0.0495366	0.370609	2	hsa-miR-493-5p; hsa-miR-151a-3p	.
Interactions (NPInter)	NONHSAG003379	enriched	0.0495366	1.30507	0.0495366	0.370609	2	hsa-miR-151b; hsa-miR-151a-3p	.
Interactions (NPInter)	NONHSAG007475	enriched	0.0495366	1.30507	0.0495366	0.370609	2	hsa-miR-455-3p; hsa-miR-151a-3p	.
Interactions (NPInter)	NONHSAG043786	enriched	0.0495366	1.30507	0.0495366	0.370609	2	hsa-miR-151b; hsa-miR-151a-3p	.
Interactions (NPInter)	RP11-316M1.3	enriched	0.0495366	1.30507	0.0495366	0.370609	2	hsa-miR-135b-5p; hsa-miR-151a-3p	.
Interactions (NPInter)	RP11-727A23.7	enriched	0.0495366	1.30507	0.0495366	0.370609	2	hsa-miR-151b; hsa-miR-151a-3p	.
Interactions (NPInter)	RP3-322G13.7	enriched	0.0495366	1.30507	0.0495366	0.370609	2	hsa-miR-151b; hsa-miR-151a-3p	.
Interactions (NPInter)	SLC19A2	enriched	0.0495366	1.30507	0.0495366	0.370609	2	hsa-miR-4465; hsa-miR-151a-3p	.
Interactions (NPInter)	TIMM9	enriched	0.0495366	1.30507	0.0495366	0.370609	2	hsa-miR-151b; hsa-miR-151a-3p	.
Interactions (NPInter)	ZNF250	enriched	0.0495366	1.30507	0.0495366	0.370609	2	hsa-miR-151b; hsa-miR-151a-3p	.
Interactions (NPInter)	C7orf55-LUC7L2	enriched	0.0495354	1.30508	0.0495354	0.370609	27	hsa-miR-1224-3p; hsa-miR-224-5p; hsa-miR-493-5p; hsa-miR-4306; hsa-miR-454-3p; hsa-miR-593-3p; hsa-miR-32-3p; hsa-miR-421; hsa-miR-155-3p; hsa-miR-4305; hsa-miR-551b-5p; hsa-miR-320b; hsa-miR-106b-3p; hsa-miR-320c; hsa-miR-28-3p; hsa-miR-320d; hsa-miR-301a-3p; hsa-miR-188-3p; hsa-miR-346; hsa-miR-140-3p; hsa-miR-130a-3p; hsa-miR-21-3p; hsa-miR-16-1-3p; hsa-miR-185-3p; hsa-miR-194-5p; hsa-miR-298;…	.
Interactions (NPInter)	RNF14	enriched	0.0494805	1.30557	0.0494805	0.370609	8	hsa-miR-1260b; hsa-miR-7-1-3p; hsa-miR-532-3p; hsa-miR-320b; hsa-miR-320c; hsa-miR-320d; hsa-miR-188-3p; hsa-miR-1244	.
Interactions (NPInter)	BAG4	enriched	0.0494751	1.30561	0.0494751	0.370609	20	hsa-miR-125a-3p; hsa-miR-181b-5p; hsa-miR-664a-3p; hsa-miR-15b-3p; hsa-miR-337-3p; hsa-miR-421; hsa-miR-340-3p; hsa-miR-22-3p; hsa-miR-320b; hsa-miR-320c; hsa-miR-320e; hsa-miR-320d; hsa-miR-1202; hsa-miR-4319; hsa-miR-424-3p; hsa-miR-103a-2-5p; hsa-miR-195-3p; hsa-miR-16-1-3p; hsa-miR-543; hsa-miR-15a-3p	.
Interactions (NPInter)	TUSC2	enriched	0.0494749	1.30562	0.0494749	0.370609	23	hsa-miR-1224-3p; hsa-miR-637; hsa-miR-15b-3p; hsa-miR-593-3p; hsa-miR-7-1-3p; hsa-miR-337-3p; hsa-miR-421; hsa-miR-340-3p; hsa-miR-212-3p; hsa-miR-146b-3p; hsa-miR-224-3p; hsa-miR-1909-3p; hsa-miR-188-3p; hsa-miR-103a-2-5p; hsa-miR-324-3p; hsa-miR-107; hsa-miR-132-3p; hsa-miR-4286; hsa-miR-101-3p; hsa-miR-3155a; hsa-miR-1914-3p; hsa-miR-19b-1-5p; hsa-miR-4458	.
Interactions (NPInter)	ARID4A	enriched	0.0494423	1.3059	0.0494423	0.370609	29	hsa-miR-30e-3p; hsa-miR-1183; hsa-miR-16-2-3p; hsa-miR-221-3p; hsa-miR-505-3p; hsa-miR-23c; hsa-miR-337-3p; hsa-miR-455-3p; hsa-miR-32-3p; hsa-miR-23b-3p; hsa-miR-30a-3p; hsa-miR-933; hsa-miR-23a-3p; hsa-miR-2113; hsa-miR-340-3p; hsa-miR-93-3p; hsa-miR-106b-3p; hsa-miR-17-3p; hsa-miR-181a-2-3p; hsa-miR-500a-3p; hsa-miR-130a-3p; hsa-miR-1244; hsa-miR-1271-5p; hsa-miR-195-3p; hsa-miR-3190-5p; hsa-m…	.
Interactions (NPInter)	USP22	enriched	0.0494397	1.30592	0.0494397	0.370609	10	hsa-miR-30e-3p; hsa-miR-664a-3p; hsa-miR-30a-3p; hsa-miR-4305; hsa-miR-22-3p; hsa-miR-362-3p; hsa-miR-3180-3p; hsa-miR-346; hsa-miR-140-3p; hsa-miR-125b-2-3p	.
Interactions (NPInter)	ZBTB5	enriched	0.0492888	1.30725	0.0492888	0.370609	16	hsa-miR-139-3p; hsa-miR-593-3p; hsa-miR-455-3p; hsa-miR-32-3p; hsa-miR-135a-3p; hsa-miR-93-3p; hsa-miR-362-3p; hsa-miR-106b-3p; hsa-miR-200b-3p; hsa-miR-17-3p; hsa-miR-429; hsa-miR-500a-3p; hsa-miR-324-3p; hsa-miR-101-3p; hsa-miR-3135a; hsa-miR-197-3p	.
Interactions (NPInter)	CCNA2	enriched	0.0491773	1.30824	0.0491773	0.370609	8	hsa-miR-1260b; hsa-miR-1276; hsa-miR-155-3p; hsa-miR-2110; hsa-miR-378a-3p; hsa-miR-200b-3p; hsa-miR-429; hsa-miR-1207-3p	.
Interactions (NPInter)	HBS1L	enriched	0.0491773	1.30824	0.0491773	0.370609	8	hsa-miR-149-3p; hsa-miR-32-3p; hsa-miR-151a-3p; hsa-miR-130b-3p; hsa-miR-377-3p; hsa-miR-200b-3p; hsa-miR-429; hsa-miR-125b-2-3p	.
Interactions (NPInter)	NEDD4L	enriched	0.0491773	1.30824	0.0491773	0.370609	8	hsa-miR-30e-3p; hsa-miR-1224-3p; hsa-miR-493-5p; hsa-miR-155-3p; hsa-miR-93-3p; hsa-miR-106b-3p; hsa-miR-429; hsa-miR-200b-5p	.
Interactions (NPInter)	NONHSAG027869	enriched	0.0491773	1.30824	0.0491773	0.370609	8	hsa-miR-155-3p; hsa-miR-340-5p; hsa-miR-363-5p; hsa-miR-320b; hsa-miR-320c; hsa-miR-320d; hsa-miR-429; hsa-miR-200b-5p	.
Interactions (NPInter)	STOM	depleted	0.0491773	1.30824	0.0491773	0.370609	8	hsa-miR-155-3p; hsa-miR-140-3p; hsa-miR-3190-5p; hsa-miR-21-3p; hsa-miR-16-1-3p; hsa-miR-3183; hsa-miR-661; hsa-miR-27a-3p	.
Interactions (NPInter)	RABL6	enriched	0.0491309	1.30865	0.0491309	0.370609	14	hsa-miR-125a-3p; hsa-miR-296-3p; hsa-miR-493-5p; hsa-miR-135b-5p; hsa-miR-532-3p; hsa-miR-425-5p; hsa-miR-28-3p; hsa-miR-1306-3p; hsa-miR-4319; hsa-miR-346; hsa-miR-103a-2-5p; hsa-miR-324-3p; hsa-miR-1226-3p; hsa-miR-665	.
Interactions (NPInter)	SPAG16	enriched	0.0491207	1.30874	0.0491207	0.370609	10	hsa-miR-30e-3p; hsa-miR-181b-5p; hsa-miR-760; hsa-miR-455-3p; hsa-miR-130b-3p; hsa-miR-30a-3p; hsa-miR-484; hsa-miR-28-3p; hsa-miR-130a-3p; hsa-miR-3155a	.
Interactions (NPInter)	POLR2D	depleted	0.0490807	1.30909	0.0490807	0.370609	9	hsa-miR-4265; hsa-miR-340-5p; hsa-miR-340-3p; hsa-miR-920; hsa-miR-501-3p; hsa-miR-4322; hsa-miR-663b; hsa-miR-1972; hsa-miR-665	.
Interactions (NPInter)	YAF2	depleted	0.0490807	1.30909	0.0490807	0.370609	9	hsa-miR-221-3p; hsa-miR-532-3p; hsa-miR-224-3p; hsa-miR-920; hsa-miR-33b-3p; hsa-miR-543; hsa-miR-3135a; hsa-miR-33a-3p; hsa-miR-665	.
Interactions (NPInter)	TCAP	enriched	0.0490453	1.3094	0.0490453	0.370609	7	hsa-miR-3127-5p; hsa-miR-23b-3p; hsa-miR-23a-3p; hsa-miR-3180-3p; hsa-miR-103a-2-5p; hsa-miR-130a-3p; hsa-miR-107	.
Interactions (NPInter)	USP2	enriched	0.0490453	1.3094	0.0490453	0.370609	7	hsa-miR-454-3p; hsa-miR-130b-3p; hsa-miR-148b-3p; hsa-miR-301a-3p; hsa-miR-103a-2-5p; hsa-miR-130a-3p; hsa-miR-107	.
Interactions (NPInter)	FLNA	enriched	0.0490051	1.30976	0.0490051	0.370609	13	hsa-miR-221-3p; hsa-miR-149-3p; hsa-miR-23b-3p; hsa-miR-23a-3p; hsa-miR-31-5p; hsa-miR-339-5p; hsa-miR-28-3p; hsa-miR-331-3p; hsa-miR-103a-2-5p; hsa-miR-324-3p; hsa-miR-193b-3p; hsa-miR-423-5p; hsa-miR-16-1-3p	.
Interactions (NPInter)	POLR2B	enriched	0.0490051	1.30976	0.0490051	0.370609	13	hsa-miR-139-3p; hsa-miR-15b-3p; hsa-miR-7-1-3p; hsa-miR-455-3p; hsa-miR-32-3p; hsa-miR-126-3p; hsa-miR-377-3p; hsa-miR-200b-3p; hsa-miR-429; hsa-miR-101-3p; hsa-miR-187-3p; hsa-miR-423-5p; hsa-miR-298	.
Interactions (NPInter)	RTEL1	enriched	0.0490051	1.30976	0.0490051	0.370609	13	hsa-miR-125a-3p; hsa-miR-532-3p; hsa-miR-22-3p; hsa-miR-320b; hsa-miR-106b-3p; hsa-miR-320c; hsa-miR-320d; hsa-miR-4319; hsa-miR-346; hsa-miR-103a-2-5p; hsa-miR-212-5p; hsa-miR-423-5p; hsa-miR-665	.
Interactions (NPInter)	VPS4A	enriched	0.0488485	1.31115	0.0488485	0.370609	21	hsa-miR-125a-3p; hsa-miR-1827; hsa-miR-15b-3p; hsa-miR-455-3p; hsa-miR-32-3p; hsa-miR-421; hsa-miR-31-5p; hsa-miR-340-5p; hsa-miR-340-3p; hsa-miR-2110; hsa-miR-378a-3p; hsa-miR-424-3p; hsa-miR-103a-2-5p; hsa-miR-324-3p; hsa-miR-107; hsa-miR-503-5p; hsa-miR-572; hsa-miR-1292-5p; hsa-miR-195-3p; hsa-miR-16-1-3p; hsa-miR-15a-3p	.
Interactions (NPInter)	HABP4	enriched	0.0488108	1.31148	0.0488108	0.370609	16	hsa-miR-30e-3p; hsa-miR-125a-3p; hsa-miR-505-3p; hsa-miR-664a-3p; hsa-miR-337-3p; hsa-miR-23b-3p; hsa-miR-30a-3p; hsa-miR-23a-3p; hsa-miR-22-3p; hsa-miR-126-3p; hsa-miR-517-5p; hsa-miR-3194-5p; hsa-miR-130a-3p; hsa-miR-3198; hsa-miR-543; hsa-miR-4294	.
Interactions (NPInter)	NONHSAG004866	enriched	0.0487852	1.31171	0.0487852	0.370609	30	hsa-miR-1224-3p; hsa-miR-296-3p; hsa-miR-1268a; hsa-miR-3613-3p; hsa-miR-2467-3p; hsa-miR-149-3p; hsa-miR-135b-5p; hsa-miR-454-3p; hsa-miR-337-3p; hsa-miR-29b-1-5p; hsa-miR-151a-3p; hsa-miR-130b-3p; hsa-miR-340-5p; hsa-miR-24-2-5p; hsa-miR-320b; hsa-miR-320c; hsa-miR-377-3p; hsa-miR-28-3p; hsa-miR-320d; hsa-miR-301a-3p; hsa-miR-324-3p; hsa-miR-761; hsa-miR-130a-3p; hsa-miR-6500-3p; hsa-miR-539-3p…	.
Interactions (NPInter)	NONHSAG018276	enriched	0.0487047	1.31243	0.0487047	0.370609	4	hsa-miR-151b; hsa-miR-455-3p; hsa-miR-151a-3p; hsa-miR-28-3p	.
Interactions (NPInter)	NONHSAG039642	enriched	0.0487047	1.31243	0.0487047	0.370609	4	hsa-miR-151b; hsa-miR-151a-3p; hsa-miR-22-3p; hsa-miR-28-3p	.
Interactions (NPInter)	SMC5	enriched	0.0487047	1.31243	0.0487047	0.370609	4	hsa-miR-23b-3p; hsa-miR-23a-3p; hsa-miR-1225-3p; hsa-miR-28-3p	.
Interactions (NPInter)	USP45	enriched	0.0487047	1.31243	0.0487047	0.370609	4	hsa-miR-32-3p; hsa-miR-155-3p; hsa-miR-200b-3p; hsa-miR-28-3p	.
Interactions (NPInter)	CEP76	depleted	0.0486868	1.31259	0.0486868	0.370609	7	hsa-miR-22-3p; hsa-miR-429; hsa-miR-185-3p; hsa-miR-200b-5p; hsa-miR-205-5p; hsa-miR-18a-3p; hsa-miR-18b-5p	.
Interactions (NPInter)	FAM110B	enriched	0.0486107	1.31327	0.0486107	0.370609	2	hsa-miR-1827; hsa-miR-421	.
Interactions (NPInter)	KRBA1	depleted	0.0486107	1.31327	0.0486107	0.370609	2	hsa-miR-1200; hsa-miR-3197	.
Interactions (NPInter)	PRKDC	enriched	0.0484557	1.31466	0.0484557	0.370609	13	hsa-miR-505-3p; hsa-miR-664a-3p; hsa-miR-7-1-3p; hsa-miR-455-3p; hsa-miR-648; hsa-miR-663a; hsa-miR-320b; hsa-miR-31-3p; hsa-miR-320c; hsa-miR-320d; hsa-miR-200a-3p; hsa-miR-18a-3p; hsa-miR-4676-3p	.
Interactions (NPInter)	JAGN1	depleted	0.048406	1.3151	0.048406	0.370609	8	hsa-miR-4265; hsa-miR-22-3p; hsa-miR-377-3p; hsa-miR-4322; hsa-miR-4296; hsa-miR-4302; hsa-miR-1207-3p; hsa-miR-596	.
Interactions (NPInter)	CHD1L	depleted	0.0483571	1.31554	0.0483571	0.370609	12	hsa-miR-1260b; hsa-miR-505-3p; hsa-miR-149-3p; hsa-miR-454-3p; hsa-miR-148b-3p; hsa-miR-224-3p; hsa-miR-1911-3p; hsa-miR-15a-3p; hsa-miR-18a-3p; hsa-miR-1972; hsa-miR-27a-3p; hsa-miR-665	.
Interactions (NPInter)	MSN	depleted	0.0483091	1.31597	0.0483091	0.370609	22	hsa-miR-125a-3p; hsa-miR-1183; hsa-miR-16-2-3p; hsa-miR-221-3p; hsa-miR-593-3p; hsa-miR-200b-3p; hsa-miR-429; hsa-miR-324-3p; hsa-miR-764; hsa-miR-195-3p; hsa-miR-1321; hsa-miR-185-3p; hsa-miR-33b-3p; hsa-miR-663b; hsa-miR-3183; hsa-miR-921; hsa-miR-200b-5p; hsa-miR-3184-5p; hsa-miR-4458; hsa-miR-222-3p; hsa-miR-197-3p; hsa-miR-27a-3p	.
Interactions (NPInter)	EIF3C	enriched	0.0483012	1.31604	0.0483012	0.370609	7	hsa-miR-149-3p; hsa-miR-1228-3p; hsa-miR-425-5p; hsa-miR-362-3p; hsa-miR-1915-3p; hsa-miR-320c; hsa-miR-1226-3p	.
Interactions (NPInter)	DIAPH3	enriched	0.0481339	1.31755	0.0481339	0.370609	5	hsa-miR-125a-3p; hsa-miR-760; hsa-miR-155-3p; hsa-miR-425-5p; hsa-miR-665	.
Interactions (NPInter)	NONHSAG049170	enriched	0.0480828	1.31801	0.0480828	0.370609	4	hsa-miR-1224-3p; hsa-miR-224-5p; hsa-miR-96-5p; hsa-miR-1271-3p	.
Interactions (NPInter)	PAPD5	enriched	0.0480828	1.31801	0.0480828	0.370609	4	hsa-miR-181b-5p; hsa-miR-337-3p; hsa-miR-96-5p; hsa-miR-33a-3p	.
Interactions (NPInter)	TFRC	enriched	0.0480395	1.3184	0.0480395	0.370609	16	hsa-miR-125a-3p; hsa-miR-1224-3p; hsa-miR-149-3p; hsa-miR-23c; hsa-miR-29b-1-5p; hsa-miR-23b-3p; hsa-miR-421; hsa-miR-23a-3p; hsa-miR-382-5p; hsa-miR-378e; hsa-miR-130a-3p; hsa-miR-212-5p; hsa-miR-132-3p; hsa-miR-16-1-3p; hsa-miR-378f; hsa-miR-4458	.
Interactions (NPInter)	MYL6	depleted	0.047984	1.3189	0.047984	0.370609	9	hsa-miR-106b-3p; hsa-miR-493-3p; hsa-miR-1306-3p; hsa-miR-188-3p; hsa-miR-103a-2-5p; hsa-miR-1914-3p; hsa-miR-920; hsa-miR-33b-3p; hsa-miR-33a-3p	.
Interactions (NPInter)	GNPDA1	enriched	0.0479809	1.31893	0.0479809	0.370609	21	hsa-miR-30e-3p; hsa-miR-23c; hsa-miR-638; hsa-miR-7-1-3p; hsa-miR-32-3p; hsa-miR-23b-3p; hsa-miR-30a-3p; hsa-miR-23a-3p; hsa-miR-2113; hsa-miR-378a-3p; hsa-miR-320b; hsa-miR-320c; hsa-miR-200b-3p; hsa-miR-320d; hsa-miR-429; hsa-miR-500a-3p; hsa-miR-130a-3p; hsa-miR-3190-5p; hsa-miR-502-3p; hsa-miR-4312; hsa-miR-1279	.
Interactions (NPInter)	KIAA1984-AS1	enriched	0.047976	1.31898	0.047976	0.370609	8	hsa-miR-125a-3p; hsa-miR-382-5p; hsa-miR-532-3p; hsa-miR-339-5p; hsa-miR-331-3p; hsa-miR-4319; hsa-miR-346; hsa-miR-187-3p	.
Interactions (NPInter)	SYMPK	enriched	0.047976	1.31898	0.047976	0.370609	8	hsa-miR-125a-3p; hsa-miR-760; hsa-miR-93-3p; hsa-miR-106b-3p; hsa-miR-28-3p; hsa-miR-4319; hsa-miR-193b-3p; hsa-miR-187-3p	.
Interactions (NPInter)	RIMS2	enriched	0.0479008	1.31966	0.0479008	0.370609	3	hsa-miR-1260b; hsa-miR-1976; hsa-miR-378a-3p	.
Interactions (NPInter)	C16orf80	depleted	0.0478764	1.31988	0.0478764	0.370609	7	hsa-miR-146b-3p; hsa-miR-212-5p; hsa-miR-21-3p; hsa-miR-19b-1-5p; hsa-miR-205-5p; hsa-miR-33a-3p; hsa-miR-4291	.
Interactions (NPInter)	THUMPD3	depleted	0.0478764	1.31988	0.0478764	0.370609	7	hsa-miR-93-3p; hsa-miR-212-5p; hsa-miR-16-1-3p; hsa-miR-19b-1-5p; hsa-miR-15a-3p; hsa-miR-18a-3p; hsa-miR-557	.
Interactions (NPInter)	FAM65B	enriched	0.0476935	1.32154	0.0476935	0.370609	2	hsa-miR-1224-3p; hsa-miR-4284	.
Interactions (NPInter)	PRDX6	enriched	0.0476935	1.32154	0.0476935	0.370609	2	hsa-miR-149-3p; hsa-miR-4284	.
Interactions (NPInter)	FAM89A	enriched	0.0476508	1.32193	0.0476508	0.370609	7	hsa-miR-149-3p; hsa-miR-454-3p; hsa-miR-130b-3p; hsa-miR-93-3p; hsa-miR-301a-3p; hsa-miR-130a-3p; hsa-miR-212-5p	.
Interactions (NPInter)	RP5-875O13.1	depleted	0.0475071	1.32324	0.0475071	0.370609	9	hsa-miR-3126-5p; hsa-miR-2467-3p; hsa-miR-149-3p; hsa-miR-185-3p; hsa-miR-4440; hsa-miR-6081; hsa-miR-3135b; hsa-miR-3183; hsa-miR-4734	.
Interactions (NPInter)	NAP1L1	enriched	0.0474923	1.32338	0.0474923	0.370609	45	hsa-miR-30e-3p; hsa-miR-139-3p; hsa-miR-660-5p; hsa-miR-224-5p; hsa-miR-181b-5p; hsa-miR-29a-5p; hsa-miR-760; hsa-miR-664a-3p; hsa-miR-7-1-3p; hsa-miR-96-5p; hsa-miR-130b-3p; hsa-miR-30a-3p; hsa-miR-148b-3p; hsa-miR-4305; hsa-miR-340-5p; hsa-miR-532-3p; hsa-miR-22-3p; hsa-miR-320b; hsa-miR-146b-3p; hsa-miR-126-3p; hsa-miR-224-3p; hsa-miR-320c; hsa-miR-377-3p; hsa-miR-320e; hsa-miR-320d; hsa-miR-4…	.
Interactions (NPInter)	C6orf3	enriched	0.0474149	1.32409	0.0474149	0.370609	5	hsa-miR-125a-3p; hsa-miR-532-3p; hsa-miR-425-5p; hsa-miR-1306-3p; hsa-miR-4319	.
Interactions (NPInter)	NONHSAG017425	enriched	0.0474149	1.32409	0.0474149	0.370609	5	hsa-miR-125a-3p; hsa-miR-493-5p; hsa-miR-331-3p; hsa-miR-1306-3p; hsa-miR-4319	.
Interactions (NPInter)	RP3-430N8.10	enriched	0.0474149	1.32409	0.0474149	0.370609	5	hsa-miR-125a-3p; hsa-miR-760; hsa-miR-149-3p; hsa-miR-331-3p; hsa-miR-4319	.
Interactions (NPInter)	C2CD5	enriched	0.0472614	1.32549	0.0472614	0.370609	6	hsa-miR-493-5p; hsa-miR-31-5p; hsa-miR-320b; hsa-miR-320c; hsa-miR-320d; hsa-miR-346	.
Interactions (NPInter)	NONHSAG037088	enriched	0.0472614	1.32549	0.0472614	0.370609	6	hsa-miR-125a-3p; hsa-miR-296-3p; hsa-miR-22-3p; hsa-miR-551b-5p; hsa-miR-28-3p; hsa-miR-346	.
Interactions (NPInter)	RAD23B	enriched	0.0472214	1.32586	0.0472214	0.370609	29	hsa-miR-30e-3p; hsa-miR-125a-3p; hsa-miR-16-2-3p; hsa-miR-181b-5p; hsa-miR-15b-3p; hsa-miR-23c; hsa-miR-23b-3p; hsa-miR-130b-3p; hsa-miR-30a-3p; hsa-miR-155-3p; hsa-miR-23a-3p; hsa-miR-532-3p; hsa-miR-1976; hsa-miR-93-3p; hsa-miR-378a-3p; hsa-miR-106b-3p; hsa-miR-28-3p; hsa-miR-17-3p; hsa-miR-4319; hsa-miR-424-3p; hsa-miR-188-3p; hsa-miR-130a-3p; hsa-miR-187-3p; hsa-miR-1271-5p; hsa-miR-195-3p; h…	.
Interactions (NPInter)	GOT1	enriched	0.0471978	1.32608	0.0471978	0.370609	14	hsa-miR-1224-3p; hsa-miR-181b-5p; hsa-miR-505-3p; hsa-miR-1276; hsa-miR-32-3p; hsa-miR-1228-3p; hsa-miR-22-3p; hsa-miR-93-3p; hsa-miR-17-3p; hsa-miR-493-3p; hsa-miR-140-3p; hsa-miR-500a-3p; hsa-miR-21-3p; hsa-miR-1204	.
Interactions (NPInter)	CTC-503J8.6	enriched	0.0470972	1.327	0.0470972	0.37033	3	hsa-miR-125a-3p; hsa-miR-1224-3p; hsa-miR-4319	.
Interactions (NPInter)	BCYRN1	enriched	0.0470569	1.32738	0.0470569	0.370233	48	hsa-miR-1224-3p; hsa-miR-1268a; hsa-miR-3126-5p; hsa-miR-3613-3p; hsa-miR-29a-5p; hsa-miR-4507; hsa-miR-1304-3p; hsa-miR-664a-3p; hsa-miR-23c; hsa-miR-6133; hsa-miR-29b-1-5p; hsa-miR-3689b-3p; hsa-miR-23b-3p; hsa-miR-130b-3p; hsa-miR-23a-3p; hsa-miR-1228-3p; hsa-miR-31-5p; hsa-miR-3944-3p; hsa-miR-363-5p; hsa-miR-22-3p; hsa-miR-93-3p; hsa-miR-551b-5p; hsa-miR-320b; hsa-miR-106b-3p; hsa-miR-3689a-…	.
Interactions (NPInter)	SCAMP4	depleted	0.0470046	1.32786	0.0470046	0.370042	16	hsa-miR-454-3p; hsa-miR-130b-3p; hsa-miR-382-5p; hsa-miR-3180-3p; hsa-miR-301a-3p; hsa-miR-103a-2-5p; hsa-miR-193b-3p; hsa-miR-130a-3p; hsa-miR-195-3p; hsa-miR-503-3p; hsa-miR-16-1-3p; hsa-miR-1226-3p; hsa-miR-632; hsa-miR-15b-5p; hsa-miR-424-5p; hsa-miR-665	.
Interactions (NPInter)	PIR	enriched	0.0468429	1.32936	0.0468429	0.368989	6	hsa-miR-4284; hsa-miR-4305; hsa-miR-532-3p; hsa-miR-24-2-5p; hsa-miR-648; hsa-miR-100-3p	.
Interactions (NPInter)	CDA	depleted	0.0468299	1.32948	0.0468299	0.368989	9	hsa-miR-4306; hsa-miR-940; hsa-miR-345-5p; hsa-miR-342-3p; hsa-miR-193b-3p; hsa-miR-1914-3p; hsa-miR-185-3p; hsa-miR-1911-3p; hsa-miR-19b-1-5p	.
Interactions (NPInter)	IRF1	enriched	0.0468111	1.32965	0.0468111	0.368989	23	hsa-miR-139-3p; hsa-miR-1224-3p; hsa-miR-151b; hsa-miR-29a-5p; hsa-miR-149-3p; hsa-miR-664a-3p; hsa-miR-454-3p; hsa-miR-32-3p; hsa-miR-151a-3p; hsa-miR-130b-3p; hsa-miR-425-5p; hsa-miR-3187-3p; hsa-miR-24-2-5p; hsa-miR-3194-5p; hsa-miR-301a-3p; hsa-miR-193b-3p; hsa-miR-130a-3p; hsa-miR-1292-5p; hsa-miR-3155a; hsa-miR-1226-3p; hsa-miR-921; hsa-miR-3184-5p; hsa-miR-33a-3p	.
Interactions (NPInter)	LASP1	enriched	0.0467851	1.32989	0.0467851	0.368989	2	hsa-miR-505-3p; hsa-miR-23b-3p	.
Interactions (NPInter)	RP11-132A1.3	enriched	0.0467851	1.32989	0.0467851	0.368989	2	hsa-miR-23c; hsa-miR-23b-3p	.
Interactions (NPInter)	RP11-44L9.3	enriched	0.0467851	1.32989	0.0467851	0.368989	2	hsa-miR-23c; hsa-miR-23b-3p	.
Interactions (NPInter)	TIPRL	enriched	0.0467169	1.33053	0.0467169	0.368989	14	hsa-miR-23b-3p; hsa-miR-23a-3p; hsa-miR-93-3p; hsa-miR-320b; hsa-miR-320c; hsa-miR-200b-3p; hsa-miR-320d; hsa-miR-429; hsa-miR-758-3p; hsa-miR-103a-2-5p; hsa-miR-342-3p; hsa-miR-130a-3p; hsa-miR-654-3p; hsa-miR-3198	.
Interactions (NPInter)	YTHDF3-AS1	enriched	0.0467072	1.33062	0.0467072	0.368989	20	hsa-miR-30e-3p; hsa-miR-125a-3p; hsa-miR-296-3p; hsa-miR-23c; hsa-miR-135b-5p; hsa-miR-96-5p; hsa-miR-23b-3p; hsa-miR-23a-3p; hsa-miR-340-5p; hsa-miR-532-3p; hsa-miR-22-3p; hsa-miR-93-3p; hsa-miR-106b-3p; hsa-miR-4319; hsa-miR-130a-3p; hsa-miR-212-5p; hsa-miR-539-3p; hsa-miR-1271-3p; hsa-miR-4676-3p; hsa-miR-665	.
Interactions (NPInter)	RNF103	enriched	0.046676	1.33091	0.046676	0.368989	33	hsa-miR-181b-5p; hsa-miR-505-3p; hsa-miR-138-1-3p; hsa-miR-454-3p; hsa-miR-7-1-3p; hsa-miR-337-3p; hsa-miR-32-3p; hsa-miR-421; hsa-miR-2113; hsa-miR-340-3p; hsa-miR-362-3p; hsa-miR-320b; hsa-miR-31-3p; hsa-miR-320c; hsa-miR-377-3p; hsa-miR-200b-3p; hsa-miR-320e; hsa-miR-320d; hsa-miR-493-3p; hsa-miR-331-3p; hsa-miR-429; hsa-miR-758-3p; hsa-miR-140-3p; hsa-miR-103a-2-5p; hsa-miR-130a-3p; hsa-miR-2…	.
Interactions (NPInter)	PAFAH1B1	enriched	0.0465459	1.33212	0.0465459	0.368628	70	hsa-miR-1231; hsa-miR-100-5p; hsa-miR-125a-3p; hsa-miR-296-3p; hsa-miR-1827; hsa-miR-16-2-3p; hsa-miR-181b-5p; hsa-miR-138-1-3p; hsa-miR-29a-5p; hsa-miR-149-3p; hsa-miR-664a-3p; hsa-miR-15b-3p; hsa-miR-4306; hsa-miR-454-3p; hsa-miR-593-3p; hsa-miR-3149; hsa-miR-32-3p; hsa-miR-421; hsa-miR-130b-3p; hsa-miR-933; hsa-miR-148b-3p; hsa-miR-532-3p; hsa-miR-1976; hsa-miR-93-3p; hsa-miR-378a-3p; hsa-miR-…	.
Interactions (NPInter)	TAF4B	enriched	0.0464382	1.33312	0.0464382	0.367996	9	hsa-miR-454-3p; hsa-miR-32-3p; hsa-miR-130b-3p; hsa-miR-148b-3p; hsa-miR-22-3p; hsa-miR-3180-3p; hsa-miR-301a-3p; hsa-miR-130a-3p; hsa-miR-1271-5p	.
Interactions (NPInter)	MUM1	enriched	0.0463333	1.33411	0.0463333	0.367385	15	hsa-miR-100-5p; hsa-miR-125a-3p; hsa-miR-296-3p; hsa-miR-1827; hsa-miR-760; hsa-miR-22-3p; hsa-miR-106b-3p; hsa-miR-331-3p; hsa-miR-3180-3p; hsa-miR-4319; hsa-miR-188-3p; hsa-miR-103a-2-5p; hsa-miR-212-5p; hsa-miR-1911-3p; hsa-miR-3183	.
Interactions (NPInter)	RP11-142I20.1	enriched	0.0462073	1.33529	0.0462073	0.366606	5	hsa-miR-1224-3p; hsa-miR-31-5p; hsa-miR-382-5p; hsa-miR-1306-3p; hsa-miR-758-3p	.
Interactions (NPInter)	NENF	enriched	0.0461737	1.33561	0.0461737	0.366559	10	hsa-miR-637; hsa-miR-15b-3p; hsa-miR-340-5p; hsa-miR-1976; hsa-miR-93-3p; hsa-miR-362-3p; hsa-miR-106b-3p; hsa-miR-1909-3p; hsa-miR-346; hsa-miR-19b-1-5p	.
Interactions (NPInter)	NONHSAG001036	depleted	0.0461737	1.33561	0.0461737	0.366559	10	hsa-miR-532-3p; hsa-miR-1306-3p; hsa-miR-103a-2-5p; hsa-miR-132-3p; hsa-miR-195-3p; hsa-miR-503-3p; hsa-miR-16-1-3p; hsa-miR-501-3p; hsa-miR-15b-5p; hsa-miR-424-5p	.
Interactions (NPInter)	COPB1	depleted	0.046083	1.33646	0.046083	0.366279	19	hsa-miR-760; hsa-miR-130b-3p; hsa-miR-320b; hsa-miR-320c; hsa-miR-320d; hsa-miR-140-3p; hsa-miR-103a-2-5p; hsa-miR-193b-3p; hsa-miR-212-5p; hsa-miR-423-5p; hsa-miR-195-3p; hsa-miR-503-3p; hsa-miR-16-1-3p; hsa-miR-185-3p; hsa-miR-543; hsa-miR-19b-1-5p; hsa-miR-4458; hsa-miR-15b-5p; hsa-miR-424-5p	.
Interactions (NPInter)	ERI2	enriched	0.0460737	1.33655	0.0460737	0.366279	21	hsa-miR-125a-3p; hsa-miR-1224-3p; hsa-miR-16-2-3p; hsa-miR-224-5p; hsa-miR-135b-5p; hsa-miR-23b-3p; hsa-miR-23a-3p; hsa-miR-340-3p; hsa-miR-22-3p; hsa-miR-126-3p; hsa-miR-224-3p; hsa-miR-331-3p; hsa-miR-429; hsa-miR-758-3p; hsa-miR-4319; hsa-miR-218-2-3p; hsa-miR-130a-3p; hsa-miR-423-5p; hsa-miR-195-3p; hsa-miR-125b-2-3p; hsa-miR-200b-5p	.
Interactions (NPInter)	PSME2	enriched	0.0459422	1.33779	0.0459422	0.3656	7	hsa-miR-224-5p; hsa-miR-151b; hsa-miR-151a-3p; hsa-miR-155-3p; hsa-miR-532-3p; hsa-miR-1306-3p; hsa-miR-21-3p	.
Interactions (NPInter)	RP11-473I1.9	enriched	0.0459422	1.33779	0.0459422	0.3656	7	hsa-miR-221-3p; hsa-miR-493-5p; hsa-miR-340-5p; hsa-miR-382-5p; hsa-miR-532-3p; hsa-miR-212-5p; hsa-miR-132-3p	.
Interactions (NPInter)	RAP2C	enriched	0.0459193	1.338	0.0459193	0.3656	37	hsa-miR-30e-3p; hsa-miR-100-5p; hsa-miR-1276; hsa-miR-760; hsa-miR-149-3p; hsa-miR-15b-3p; hsa-miR-454-3p; hsa-miR-593-3p; hsa-miR-29b-1-5p; hsa-miR-32-3p; hsa-miR-30a-3p; hsa-miR-148b-3p; hsa-miR-340-5p; hsa-miR-24-2-5p; hsa-miR-93-3p; hsa-miR-146b-3p; hsa-miR-106b-3p; hsa-miR-224-3p; hsa-miR-377-3p; hsa-miR-28-3p; hsa-miR-517-5p; hsa-miR-331-3p; hsa-miR-424-3p; hsa-miR-301a-3p; hsa-miR-188-3p; …	.
Interactions (NPInter)	C7orf50	enriched	0.0459138	1.33806	0.0459138	0.3656	3	hsa-miR-1224-3p; hsa-miR-149-3p; hsa-miR-551b-5p	.
Interactions (NPInter)	CNIH3	enriched	0.0459138	1.33806	0.0459138	0.3656	3	hsa-miR-296-3p; hsa-miR-22-3p; hsa-miR-551b-5p	.
Interactions (NPInter)	CTD-2267D19.2	enriched	0.0459138	1.33806	0.0459138	0.3656	3	hsa-miR-425-5p; hsa-miR-22-3p; hsa-miR-551b-5p	.
Interactions (NPInter)	NONHSAG034442	enriched	0.0459138	1.33806	0.0459138	0.3656	3	hsa-miR-29a-5p; hsa-miR-532-3p; hsa-miR-551b-5p	.
Interactions (NPInter)	TPGS2	enriched	0.0459138	1.33806	0.0459138	0.3656	3	hsa-miR-155-3p; hsa-miR-339-5p; hsa-miR-551b-5p	.
Interactions (NPInter)	ATP7A	enriched	0.0458853	1.33833	0.0458853	0.3656	2	hsa-miR-7-1-3p; hsa-miR-32-3p	.
Interactions (NPInter)	N4BP2	enriched	0.0458853	1.33833	0.0458853	0.3656	2	hsa-miR-100-5p; hsa-miR-32-3p	.
Interactions (NPInter)	RECQL5	enriched	0.0458853	1.33833	0.0458853	0.3656	2	hsa-miR-760; hsa-miR-32-3p	.
Interactions (NPInter)	SLX4	enriched	0.0458853	1.33833	0.0458853	0.3656	2	hsa-miR-181b-5p; hsa-miR-32-3p	.
Interactions (NPInter)	ZNF33B	enriched	0.0458853	1.33833	0.0458853	0.3656	2	hsa-miR-3149; hsa-miR-32-3p	.
Interactions (NPInter)	IPMK	enriched	0.0458432	1.33873	0.0458432	0.3656	8	hsa-miR-181b-5p; hsa-miR-4465; hsa-miR-23c; hsa-miR-23b-3p; hsa-miR-23a-3p; hsa-miR-339-5p; hsa-miR-130a-3p; hsa-miR-27a-3p	.
Interactions (NPInter)	TSPAN14	enriched	0.0458432	1.33873	0.0458432	0.3656	8	hsa-miR-4306; hsa-miR-96-5p; hsa-miR-155-3p; hsa-miR-148b-3p; hsa-miR-340-5p; hsa-miR-339-5p; hsa-miR-185-3p; hsa-miR-1271-3p	.
Interactions (NPInter)	GAS5	enriched	0.0457311	1.33979	0.0457311	0.3656	59	hsa-miR-139-3p; hsa-miR-125a-3p; hsa-miR-1224-3p; hsa-miR-224-5p; hsa-miR-221-3p; hsa-miR-493-5p; hsa-miR-3613-3p; hsa-miR-29a-5p; hsa-miR-23c; hsa-miR-135b-5p; hsa-miR-454-3p; hsa-miR-96-5p; hsa-miR-455-3p; hsa-miR-23b-3p; hsa-miR-130b-3p; hsa-miR-155-3p; hsa-miR-23a-3p; hsa-miR-31-5p; hsa-miR-340-5p; hsa-miR-382-5p; hsa-miR-532-3p; hsa-miR-425-5p; hsa-miR-363-5p; hsa-miR-22-3p; hsa-miR-339-5p; …	.
Interactions (NPInter)	TXNIP	enriched	0.0457311	1.33979	0.0457311	0.3656	59	hsa-miR-139-3p; hsa-miR-125a-3p; hsa-miR-1224-3p; hsa-miR-224-5p; hsa-miR-493-5p; hsa-miR-760; hsa-miR-149-3p; hsa-miR-4326; hsa-miR-15b-3p; hsa-miR-4306; hsa-miR-23c; hsa-miR-135b-5p; hsa-miR-454-3p; hsa-miR-23b-3p; hsa-miR-130b-3p; hsa-miR-155-3p; hsa-miR-23a-3p; hsa-miR-148b-3p; hsa-miR-31-5p; hsa-miR-532-3p; hsa-miR-363-5p; hsa-miR-22-3p; hsa-miR-3187-3p; hsa-miR-93-3p; hsa-miR-551b-5p; hsa-m…	.
Interactions (NPInter)	NONHSAG005685	enriched	0.0457225	1.33987	0.0457225	0.3656	22	hsa-miR-296-3p; hsa-miR-493-5p; hsa-miR-23c; hsa-miR-23b-3p; hsa-miR-130b-3p; hsa-miR-23a-3p; hsa-miR-532-3p; hsa-miR-93-3p; hsa-miR-320b; hsa-miR-106b-3p; hsa-miR-320c; hsa-miR-320d; hsa-miR-429; hsa-miR-346; hsa-miR-342-3p; hsa-miR-130a-3p; hsa-miR-212-5p; hsa-miR-132-3p; hsa-miR-200b-5p; hsa-miR-205-5p; hsa-miR-18a-3p; hsa-miR-18b-5p	.
Interactions (NPInter)	NONHSAG043149	enriched	0.0457225	1.33987	0.0457225	0.3656	22	hsa-miR-30e-3p; hsa-miR-139-3p; hsa-miR-221-3p; hsa-miR-493-5p; hsa-miR-454-3p; hsa-miR-130b-3p; hsa-miR-340-5p; hsa-miR-363-5p; hsa-miR-93-3p; hsa-miR-320b; hsa-miR-106b-3p; hsa-miR-320c; hsa-miR-320d; hsa-miR-301a-3p; hsa-miR-188-3p; hsa-miR-140-3p; hsa-miR-130a-3p; hsa-miR-132-3p; hsa-miR-652-3p; hsa-miR-543; hsa-miR-19b-1-5p; hsa-miR-205-5p	.
Interactions (NPInter)	YY1	enriched	0.0457188	1.33991	0.0457188	0.3656	47	hsa-miR-30e-3p; hsa-miR-660-5p; hsa-miR-16-2-3p; hsa-miR-221-3p; hsa-miR-138-1-3p; hsa-miR-664a-3p; hsa-miR-4306; hsa-miR-454-3p; hsa-miR-32-3p; hsa-miR-23b-3p; hsa-miR-130b-3p; hsa-miR-30a-3p; hsa-miR-155-3p; hsa-miR-23a-3p; hsa-miR-22-3p; hsa-miR-93-3p; hsa-miR-378a-3p; hsa-miR-106b-3p; hsa-miR-126-3p; hsa-miR-378e; hsa-miR-224-3p; hsa-miR-377-3p; hsa-miR-200b-3p; hsa-miR-17-3p; hsa-miR-331-3p;…	.
Interactions (NPInter)	DDX19B	depleted	0.045709	1.34	0.045709	0.3656	5	hsa-miR-1909-3p; hsa-miR-1914-3p; hsa-miR-3174; hsa-miR-4312; hsa-miR-4458	.
Interactions (NPInter)	RAI1	depleted	0.045709	1.34	0.045709	0.3656	5	hsa-miR-181b-5p; hsa-miR-1914-3p; hsa-miR-194-5p; hsa-miR-543; hsa-miR-3184-5p	.
Interactions (NPInter)	PAH	enriched	0.0455881	1.34115	0.0455881	0.3656	6	hsa-miR-30e-3p; hsa-miR-505-3p; hsa-miR-30a-3p; hsa-miR-93-3p; hsa-miR-378a-3p; hsa-miR-1200	.
Interactions (NPInter)	CCNG1	enriched	0.0455069	1.34192	0.0455069	0.3656	39	hsa-miR-30e-3p; hsa-miR-139-3p; hsa-miR-100-5p; hsa-miR-16-2-3p; hsa-miR-181b-5p; hsa-miR-138-1-3p; hsa-miR-23c; hsa-miR-454-3p; hsa-miR-96-5p; hsa-miR-32-3p; hsa-miR-23b-3p; hsa-miR-151a-3p; hsa-miR-30a-3p; hsa-miR-155-3p; hsa-miR-23a-3p; hsa-miR-1228-3p; hsa-miR-340-5p; hsa-miR-532-3p; hsa-miR-22-3p; hsa-miR-30c-2-3p; hsa-miR-362-3p; hsa-miR-103a-2-5p; hsa-miR-130a-3p; hsa-miR-423-5p; hsa-miR-2…	.
Interactions (NPInter)	SGPP1	enriched	0.0452521	1.34436	0.0452521	0.365391	17	hsa-miR-1827; hsa-miR-16-2-3p; hsa-miR-664a-3p; hsa-miR-15b-3p; hsa-miR-32-3p; hsa-miR-23b-3p; hsa-miR-155-3p; hsa-miR-23a-3p; hsa-miR-532-3p; hsa-miR-340-3p; hsa-miR-940; hsa-miR-130a-3p; hsa-miR-101-3p; hsa-miR-195-3p; hsa-miR-543; hsa-miR-214-3p; hsa-miR-27a-3p	.
Interactions (NPInter)	HAS2	enriched	0.0452517	1.34437	0.0452517	0.365391	11	hsa-miR-30e-3p; hsa-miR-23c; hsa-miR-23b-3p; hsa-miR-130b-3p; hsa-miR-30a-3p; hsa-miR-23a-3p; hsa-miR-340-3p; hsa-miR-331-3p; hsa-miR-940; hsa-miR-130a-3p; hsa-miR-1207-3p	.
Interactions (NPInter)	INHBB	enriched	0.0452517	1.34437	0.0452517	0.365391	11	hsa-miR-4465; hsa-miR-15b-3p; hsa-miR-454-3p; hsa-miR-130b-3p; hsa-miR-148b-3p; hsa-miR-340-3p; hsa-miR-224-3p; hsa-miR-301a-3p; hsa-miR-345-5p; hsa-miR-130a-3p; hsa-miR-19b-1-5p	.
Interactions (NPInter)	KB-1732A1.1	enriched	0.0452517	1.34437	0.0452517	0.365391	11	hsa-miR-4306; hsa-miR-454-3p; hsa-miR-130b-3p; hsa-miR-532-3p; hsa-miR-93-3p; hsa-miR-106b-3p; hsa-miR-28-3p; hsa-miR-1306-3p; hsa-miR-301a-3p; hsa-miR-130a-3p; hsa-miR-185-3p	.
Interactions (NPInter)	MSMO1	enriched	0.0452517	1.34437	0.0452517	0.365391	11	hsa-miR-23c; hsa-miR-454-3p; hsa-miR-23b-3p; hsa-miR-130b-3p; hsa-miR-23a-3p; hsa-miR-93-3p; hsa-miR-106b-3p; hsa-miR-17-3p; hsa-miR-301a-3p; hsa-miR-130a-3p; hsa-miR-19b-1-5p	.
Interactions (NPInter)	NABP1	enriched	0.0452517	1.34437	0.0452517	0.365391	11	hsa-miR-4465; hsa-miR-454-3p; hsa-miR-130b-3p; hsa-miR-93-3p; hsa-miR-106b-3p; hsa-miR-17-3p; hsa-miR-301a-3p; hsa-miR-342-3p; hsa-miR-324-3p; hsa-miR-130a-3p; hsa-miR-27a-3p	.
Interactions (NPInter)	RTFDC1	enriched	0.0452517	1.34437	0.0452517	0.365391	11	hsa-miR-4306; hsa-miR-454-3p; hsa-miR-455-3p; hsa-miR-130b-3p; hsa-miR-382-5p; hsa-miR-93-3p; hsa-miR-106b-3p; hsa-miR-301a-3p; hsa-miR-500a-3p; hsa-miR-130a-3p; hsa-miR-185-3p	.
Interactions (NPInter)	UGCG	enriched	0.0452517	1.34437	0.0452517	0.365391	11	hsa-miR-1276; hsa-miR-454-3p; hsa-miR-130b-3p; hsa-miR-148b-3p; hsa-miR-22-3p; hsa-miR-93-3p; hsa-miR-106b-3p; hsa-miR-17-3p; hsa-miR-301a-3p; hsa-miR-130a-3p; hsa-miR-27a-3p	.
Interactions (NPInter)	ZSWIM8	enriched	0.0452517	1.34437	0.0452517	0.365391	11	hsa-miR-139-3p; hsa-miR-125a-3p; hsa-miR-296-3p; hsa-miR-149-3p; hsa-miR-96-5p; hsa-miR-382-5p; hsa-miR-4319; hsa-miR-103a-2-5p; hsa-miR-193b-3p; hsa-miR-130a-3p; hsa-miR-185-3p	.
Interactions (NPInter)	SELT	enriched	0.0451792	1.34506	0.0451792	0.365391	26	hsa-miR-1303; hsa-miR-181b-5p; hsa-miR-664a-3p; hsa-miR-454-3p; hsa-miR-7-1-3p; hsa-miR-337-3p; hsa-miR-29b-1-5p; hsa-miR-455-3p; hsa-miR-130b-3p; hsa-miR-23a-3p; hsa-miR-363-5p; hsa-miR-340-3p; hsa-miR-320b; hsa-miR-126-3p; hsa-miR-320c; hsa-miR-320d; hsa-miR-493-3p; hsa-miR-301a-3p; hsa-miR-940; hsa-miR-130a-3p; hsa-miR-1244; hsa-miR-654-3p; hsa-miR-127-3p; hsa-miR-33b-3p; hsa-miR-298; hsa-miR-…	.
Interactions (NPInter)	KHSRP	enriched	0.0451569	1.34528	0.0451569	0.365391	33	hsa-miR-30e-3p; hsa-miR-1827; hsa-miR-221-3p; hsa-miR-181b-5p; hsa-miR-637; hsa-miR-149-3p; hsa-miR-664a-3p; hsa-miR-4306; hsa-miR-23b-3p; hsa-miR-30a-3p; hsa-miR-23a-3p; hsa-miR-148b-3p; hsa-miR-2113; hsa-miR-340-3p; hsa-miR-30c-2-3p; hsa-miR-362-3p; hsa-miR-31-3p; hsa-miR-378e; hsa-miR-484; hsa-miR-224-3p; hsa-miR-758-3p; hsa-miR-424-3p; hsa-miR-940; hsa-miR-103a-2-5p; hsa-miR-130a-3p; hsa-miR-…	.
Interactions (NPInter)	SLTM	enriched	0.0450833	1.34598	0.0450833	0.365391	24	hsa-miR-224-5p; hsa-miR-505-3p; hsa-miR-454-3p; hsa-miR-7-1-3p; hsa-miR-455-3p; hsa-miR-421; hsa-miR-130b-3p; hsa-miR-933; hsa-miR-148b-3p; hsa-miR-532-3p; hsa-miR-93-3p; hsa-miR-146b-3p; hsa-miR-106b-3p; hsa-miR-377-3p; hsa-miR-17-3p; hsa-miR-1306-3p; hsa-miR-188-3p; hsa-miR-130a-3p; hsa-miR-212-5p; hsa-miR-423-5p; hsa-miR-200a-3p; hsa-miR-935; hsa-miR-33b-3p; hsa-miR-125b-2-3p	.
Interactions (NPInter)	SLC35E1	enriched	0.0449579	1.34719	0.0449579	0.365391	3	hsa-miR-149-3p; hsa-miR-664a-3p; hsa-miR-30c-2-3p	.
Interactions (NPInter)	TXN2	enriched	0.0449579	1.34719	0.0449579	0.365391	3	hsa-miR-149-3p; hsa-miR-425-5p; hsa-miR-30c-2-3p	.
Interactions (NPInter)	WBP2NL	enriched	0.0449579	1.34719	0.0449579	0.365391	3	hsa-miR-3187-3p; hsa-miR-2110; hsa-miR-30c-2-3p	.
Interactions (NPInter)	TMSB4X	enriched	0.0449358	1.34741	0.0449358	0.365391	24	hsa-miR-30e-3p; hsa-miR-139-3p; hsa-miR-1260b; hsa-miR-454-3p; hsa-miR-130b-3p; hsa-miR-30a-3p; hsa-miR-155-3p; hsa-miR-148b-3p; hsa-miR-93-3p; hsa-miR-663a; hsa-miR-517-5p; hsa-miR-17-3p; hsa-miR-493-3p; hsa-miR-3194-5p; hsa-miR-1202; hsa-miR-301a-3p; hsa-miR-940; hsa-miR-130a-3p; hsa-miR-4286; hsa-miR-1244; hsa-miR-3190-5p; hsa-miR-3197; hsa-miR-1279; hsa-miR-222-3p	.
Interactions (NPInter)	RAP1GDS1	depleted	0.0448828	1.34792	0.0448828	0.365391	4	hsa-miR-4305; hsa-miR-147a; hsa-miR-4280; hsa-miR-665	.
Interactions (NPInter)	AP000462.1	depleted	0.0447936	1.34878	0.0447936	0.365391	8	hsa-miR-382-5p; hsa-miR-103a-2-5p; hsa-miR-212-5p; hsa-miR-195-3p; hsa-miR-503-3p; hsa-miR-16-1-3p; hsa-miR-15b-5p; hsa-miR-424-5p	.
Interactions (NPInter)	NONHSAG023026	depleted	0.0447936	1.34878	0.0447936	0.365391	8	hsa-miR-29a-5p; hsa-miR-103a-2-5p; hsa-miR-195-3p; hsa-miR-503-3p; hsa-miR-16-1-3p; hsa-miR-15b-5p; hsa-miR-424-5p; hsa-miR-665	.
Interactions (NPInter)	NONHSAG030690	depleted	0.0447936	1.34878	0.0447936	0.365391	8	hsa-miR-1224-3p; hsa-miR-103a-2-5p; hsa-miR-195-3p; hsa-miR-503-3p; hsa-miR-16-1-3p; hsa-miR-185-3p; hsa-miR-15b-5p; hsa-miR-424-5p	.
Interactions (NPInter)	NONHSAG050900	depleted	0.0447936	1.34878	0.0447936	0.365391	8	hsa-miR-149-3p; hsa-miR-103a-2-5p; hsa-miR-212-5p; hsa-miR-195-3p; hsa-miR-503-3p; hsa-miR-16-1-3p; hsa-miR-15b-5p; hsa-miR-424-5p	.
Interactions (NPInter)	RP4-769N13.6	depleted	0.0447936	1.34878	0.0447936	0.365391	8	hsa-miR-493-5p; hsa-miR-103a-2-5p; hsa-miR-195-3p; hsa-miR-503-3p; hsa-miR-539-3p; hsa-miR-16-1-3p; hsa-miR-15b-5p; hsa-miR-424-5p	.
Interactions (NPInter)	USP9Y	enriched	0.0447936	1.34878	0.0447936	0.365391	8	hsa-miR-181b-5p; hsa-miR-29b-1-5p; hsa-miR-23b-3p; hsa-miR-130b-3p; hsa-miR-23a-3p; hsa-miR-362-3p; hsa-miR-331-3p; hsa-miR-27a-3p	.
Interactions (NPInter)	NONHSAG022959	enriched	0.0447824	1.34889	0.0447824	0.365391	31	hsa-miR-125a-3p; hsa-miR-296-3p; hsa-miR-224-5p; hsa-miR-221-3p; hsa-miR-493-5p; hsa-miR-760; hsa-miR-149-3p; hsa-miR-135b-5p; hsa-miR-454-3p; hsa-miR-455-3p; hsa-miR-130b-3p; hsa-miR-22-3p; hsa-miR-28-3p; hsa-miR-331-3p; hsa-miR-1306-3p; hsa-miR-4319; hsa-miR-301a-3p; hsa-miR-188-3p; hsa-miR-103a-2-5p; hsa-miR-342-3p; hsa-miR-324-3p; hsa-miR-193b-3p; hsa-miR-130a-3p; hsa-miR-212-5p; hsa-miR-423-…	.
Interactions (NPInter)	PRNP	enriched	0.0446868	1.34982	0.0446868	0.365391	36	hsa-miR-30e-3p; hsa-miR-16-2-3p; hsa-miR-221-3p; hsa-miR-505-3p; hsa-miR-454-3p; hsa-miR-593-3p; hsa-miR-7-1-3p; hsa-miR-337-3p; hsa-miR-29b-1-5p; hsa-miR-455-3p; hsa-miR-32-3p; hsa-miR-130b-3p; hsa-miR-30a-3p; hsa-miR-148b-3p; hsa-miR-340-3p; hsa-miR-93-3p; hsa-miR-362-3p; hsa-miR-146b-3p; hsa-miR-106b-3p; hsa-miR-517-5p; hsa-miR-17-3p; hsa-miR-493-3p; hsa-miR-758-3p; hsa-miR-301a-3p; hsa-miR-18…	.
Interactions (NPInter)	SEMA6D	enriched	0.0446776	1.34991	0.0446776	0.365391	18	hsa-miR-30e-3p; hsa-miR-221-3p; hsa-miR-1276; hsa-miR-664a-3p; hsa-miR-23c; hsa-miR-7-1-3p; hsa-miR-23b-3p; hsa-miR-23a-3p; hsa-miR-2113; hsa-miR-93-3p; hsa-miR-1225-3p; hsa-miR-331-3p; hsa-miR-424-3p; hsa-miR-193b-3p; hsa-miR-130a-3p; hsa-miR-409-3p; hsa-miR-19b-1-5p; hsa-miR-222-3p	.
Interactions (NPInter)	TAF1B	enriched	0.0444848	1.35179	0.0444848	0.364996	9	hsa-miR-454-3p; hsa-miR-455-3p; hsa-miR-151a-3p; hsa-miR-130b-3p; hsa-miR-31-5p; hsa-miR-532-3p; hsa-miR-301a-3p; hsa-miR-130a-3p; hsa-miR-205-5p	.
Interactions (NPInter)	AZIN1	enriched	0.0444182	1.35244	0.0444182	0.364676	46	hsa-miR-30e-3p; hsa-miR-139-3p; hsa-miR-1183; hsa-miR-221-3p; hsa-miR-181b-5p; hsa-miR-505-3p; hsa-miR-1276; hsa-miR-664a-3p; hsa-miR-15b-3p; hsa-miR-23c; hsa-miR-7-1-3p; hsa-miR-455-3p; hsa-miR-32-3p; hsa-miR-23b-3p; hsa-miR-421; hsa-miR-130b-3p; hsa-miR-30a-3p; hsa-miR-155-3p; hsa-miR-23a-3p; hsa-miR-340-3p; hsa-miR-1976; hsa-miR-648; hsa-miR-212-3p; hsa-miR-362-3p; hsa-miR-126-3p; hsa-miR-224-…	.
Interactions (NPInter)	OTUD6B	enriched	0.0443105	1.35349	0.0443105	0.364018	10	hsa-miR-30e-3p; hsa-miR-7-1-3p; hsa-miR-337-3p; hsa-miR-30a-3p; hsa-miR-362-3p; hsa-miR-224-3p; hsa-miR-377-3p; hsa-miR-200b-3p; hsa-miR-1271-5p; hsa-miR-200a-3p	.
Interactions (NPInter)	EWSR1	enriched	0.0443075	1.35352	0.0443075	0.364018	40	hsa-miR-30e-3p; hsa-miR-100-5p; hsa-miR-125a-3p; hsa-miR-296-3p; hsa-miR-16-2-3p; hsa-miR-149-3p; hsa-miR-4326; hsa-miR-593-3p; hsa-miR-7-1-3p; hsa-miR-29b-1-5p; hsa-miR-32-3p; hsa-miR-23b-3p; hsa-miR-130b-3p; hsa-miR-30a-3p; hsa-miR-23a-3p; hsa-miR-31-5p; hsa-miR-340-5p; hsa-miR-532-3p; hsa-miR-340-3p; hsa-miR-106b-3p; hsa-miR-224-3p; hsa-miR-4267; hsa-miR-200b-3p; hsa-miR-17-3p; hsa-miR-429; hs…	.
Interactions (NPInter)	PTPN1	depleted	0.0441807	1.35477	0.0441807	0.363404	9	hsa-miR-130b-3p; hsa-miR-224-3p; hsa-miR-654-3p; hsa-miR-3190-5p; hsa-miR-33b-3p; hsa-miR-3183; hsa-miR-1256; hsa-miR-33a-3p; hsa-miR-27a-3p	.
Interactions (NPInter)	PPP1R8P1	enriched	0.0441805	1.35477	0.0441805	0.363404	3	hsa-miR-100-5p; hsa-miR-125a-3p; hsa-miR-4319	.
Interactions (NPInter)	AC093734.1	depleted	0.0440623	1.35593	0.0440623	0.362882	5	hsa-miR-760; hsa-miR-346; hsa-miR-18a-3p; hsa-miR-18b-5p; hsa-miR-665	.
Interactions (NPInter)	NONHSAG048736	depleted	0.0440623	1.35593	0.0440623	0.362882	5	hsa-miR-1224-3p; hsa-miR-188-3p; hsa-miR-18a-3p; hsa-miR-18b-5p; hsa-miR-665	.
Interactions (NPInter)	NEK6	enriched	0.0440272	1.35628	0.0440272	0.362882	3	hsa-miR-4465; hsa-miR-93-3p; hsa-miR-2110	.
Interactions (NPInter)	HSDL1	enriched	0.0440118	1.35643	0.0440118	0.362882	33	hsa-miR-16-2-3p; hsa-miR-224-5p; hsa-miR-664a-3p; hsa-miR-23c; hsa-miR-454-3p; hsa-miR-96-5p; hsa-miR-455-3p; hsa-miR-23b-3p; hsa-miR-151a-3p; hsa-miR-130b-3p; hsa-miR-155-3p; hsa-miR-23a-3p; hsa-miR-2113; hsa-miR-382-5p; hsa-miR-3187-3p; hsa-miR-24-2-5p; hsa-miR-93-3p; hsa-miR-320b; hsa-miR-320c; hsa-miR-517-5p; hsa-miR-320d; hsa-miR-429; hsa-miR-301a-3p; hsa-miR-130a-3p; hsa-miR-423-5p; hsa-miR…	.
Interactions (NPInter)	USP37	enriched	0.0438896	1.35764	0.0438896	0.362364	20	hsa-miR-30e-3p; hsa-miR-139-3p; hsa-miR-125a-3p; hsa-miR-1303; hsa-miR-149-3p; hsa-miR-15b-3p; hsa-miR-454-3p; hsa-miR-4284; hsa-miR-130b-3p; hsa-miR-30a-3p; hsa-miR-377-3p; hsa-miR-331-3p; hsa-miR-301a-3p; hsa-miR-130a-3p; hsa-miR-212-5p; hsa-miR-194-5p; hsa-miR-19b-1-5p; hsa-miR-15a-3p; hsa-miR-584-5p; hsa-miR-665	.
Interactions (NPInter)	PSME4	enriched	0.0438501	1.35803	0.0438501	0.362264	4	hsa-miR-1224-3p; hsa-miR-149-3p; hsa-miR-337-3p; hsa-miR-501-3p	.
Interactions (NPInter)	BCKDHB	enriched	0.0438334	1.35819	0.0438334	0.362264	13	hsa-miR-30e-3p; hsa-miR-16-2-3p; hsa-miR-32-3p; hsa-miR-421; hsa-miR-30a-3p; hsa-miR-362-3p; hsa-miR-377-3p; hsa-miR-200b-3p; hsa-miR-429; hsa-miR-342-3p; hsa-miR-195-3p; hsa-miR-3190-5p; hsa-miR-409-3p	.
Interactions (NPInter)	CKAP4	enriched	0.0438197	1.35833	0.0438197	0.362264	28	hsa-miR-30e-3p; hsa-miR-139-3p; hsa-miR-1183; hsa-miR-1224-3p; hsa-miR-4326; hsa-miR-664a-3p; hsa-miR-7-1-3p; hsa-miR-30a-3p; hsa-miR-340-3p; hsa-miR-320b; hsa-miR-126-3p; hsa-miR-320c; hsa-miR-200b-3p; hsa-miR-320d; hsa-miR-3194-5p; hsa-miR-429; hsa-miR-1202; hsa-miR-937-3p; hsa-miR-193b-3p; hsa-miR-503-5p; hsa-miR-101-3p; hsa-miR-200a-3p; hsa-miR-99b-3p; hsa-miR-3190-5p; hsa-miR-671-3p; hsa-miR…	.
Interactions (NPInter)	PNRC1	enriched	0.0437885	1.35864	0.0437885	0.362264	34	hsa-miR-30e-3p; hsa-miR-139-3p; hsa-miR-100-5p; hsa-miR-660-5p; hsa-miR-4465; hsa-miR-23c; hsa-miR-454-3p; hsa-miR-7-1-3p; hsa-miR-3149; hsa-miR-4265; hsa-miR-455-3p; hsa-miR-23b-3p; hsa-miR-130b-3p; hsa-miR-30a-3p; hsa-miR-23a-3p; hsa-miR-2113; hsa-miR-340-3p; hsa-miR-320b; hsa-miR-320c; hsa-miR-320e; hsa-miR-320d; hsa-miR-301a-3p; hsa-miR-130a-3p; hsa-miR-101-3p; hsa-miR-1244; hsa-miR-2277-3p; …	.
Interactions (NPInter)	MAPK6	depleted	0.0436091	1.36042	0.0436091	0.362264	20	hsa-miR-30e-3p; hsa-miR-100-5p; hsa-miR-221-3p; hsa-miR-664a-3p; hsa-miR-30a-3p; hsa-miR-382-5p; hsa-miR-93-3p; hsa-miR-4304; hsa-miR-103a-2-5p; hsa-miR-200a-3p; hsa-miR-16-1-3p; hsa-miR-33b-3p; hsa-miR-19b-1-5p; hsa-miR-1256; hsa-miR-18a-3p; hsa-miR-4458; hsa-miR-557; hsa-miR-18b-5p; hsa-miR-15b-5p; hsa-miR-424-5p	.
Interactions (NPInter)	BCL10	enriched	0.0435625	1.36089	0.0435625	0.362264	6	hsa-miR-100-5p; hsa-miR-155-3p; hsa-miR-22-3p; hsa-miR-93-3p; hsa-miR-424-3p; hsa-miR-188-3p	.
Interactions (NPInter)	HMGCL	enriched	0.0435625	1.36089	0.0435625	0.362264	6	hsa-miR-24-2-5p; hsa-miR-378a-3p; hsa-miR-106b-3p; hsa-miR-1202; hsa-miR-3180-3p; hsa-miR-188-3p	.
Interactions (NPInter)	CISD1	enriched	0.04352	1.36131	0.04352	0.362264	14	hsa-miR-30e-3p; hsa-miR-7-1-3p; hsa-miR-421; hsa-miR-30a-3p; hsa-miR-93-3p; hsa-miR-320b; hsa-miR-106b-3p; hsa-miR-320c; hsa-miR-320d; hsa-miR-17-3p; hsa-miR-140-3p; hsa-miR-103a-2-5p; hsa-miR-501-3p; hsa-miR-502-3p	.
Interactions (NPInter)	SLC9A1	depleted	0.04352	1.36131	0.04352	0.362264	14	hsa-miR-125a-3p; hsa-miR-106b-3p; hsa-miR-331-3p; hsa-miR-188-3p; hsa-miR-140-3p; hsa-miR-193b-3p; hsa-miR-339-3p; hsa-miR-423-5p; hsa-miR-19b-1-5p; hsa-miR-1207-3p; hsa-miR-1208; hsa-miR-33a-3p; hsa-miR-15b-5p; hsa-miR-424-5p	.
Interactions (NPInter)	NONO	enriched	0.0434798	1.36171	0.0434798	0.362264	30	hsa-miR-30e-3p; hsa-miR-1303; hsa-miR-1827; hsa-miR-505-3p; hsa-miR-149-3p; hsa-miR-7-1-3p; hsa-miR-23b-3p; hsa-miR-421; hsa-miR-30a-3p; hsa-miR-23a-3p; hsa-miR-340-3p; hsa-miR-93-3p; hsa-miR-30c-2-3p; hsa-miR-663a; hsa-miR-212-3p; hsa-miR-377-3p; hsa-miR-188-3p; hsa-miR-140-3p; hsa-miR-103a-2-5p; hsa-miR-193b-3p; hsa-miR-130a-3p; hsa-miR-212-5p; hsa-miR-132-3p; hsa-miR-101-3p; hsa-miR-21-3p; hsa…	.
Interactions (NPInter)	MTERFD2	enriched	0.0434564	1.36195	0.0434564	0.362264	21	hsa-miR-296-3p; hsa-miR-221-3p; hsa-miR-149-3p; hsa-miR-135b-5p; hsa-miR-96-5p; hsa-miR-155-3p; hsa-miR-31-5p; hsa-miR-532-3p; hsa-miR-22-3p; hsa-miR-339-5p; hsa-miR-93-3p; hsa-miR-106b-3p; hsa-miR-378e; hsa-miR-377-3p; hsa-miR-1306-3p; hsa-miR-342-3p; hsa-miR-193b-3p; hsa-miR-378f; hsa-miR-543; hsa-miR-1271-3p; hsa-miR-33a-3p	.
Interactions (NPInter)	TCF4	enriched	0.0434507	1.362	0.0434507	0.362264	22	hsa-miR-1303; hsa-miR-454-3p; hsa-miR-7-1-3p; hsa-miR-29b-1-5p; hsa-miR-130b-3p; hsa-miR-155-3p; hsa-miR-93-3p; hsa-miR-106b-3p; hsa-miR-224-3p; hsa-miR-200b-3p; hsa-miR-28-3p; hsa-miR-17-3p; hsa-miR-429; hsa-miR-301a-3p; hsa-miR-103a-2-5p; hsa-miR-193b-3p; hsa-miR-130a-3p; hsa-miR-107; hsa-miR-1271-5p; hsa-miR-502-3p; hsa-miR-147a; hsa-miR-33a-3p	.
Interactions (NPInter)	DNASE1	enriched	0.0434165	1.36235	0.0434165	0.362264	4	hsa-miR-1224-3p; hsa-miR-135b-5p; hsa-miR-22-3p; hsa-miR-377-3p	.
Interactions (NPInter)	GNG2	enriched	0.0434165	1.36235	0.0434165	0.362264	4	hsa-miR-221-3p; hsa-miR-3187-3p; hsa-miR-31-3p; hsa-miR-377-3p	.
Interactions (NPInter)	NONHSAG054085	enriched	0.0434165	1.36235	0.0434165	0.362264	4	hsa-miR-221-3p; hsa-miR-532-3p; hsa-miR-93-3p; hsa-miR-377-3p	.
Interactions (NPInter)	TMEM38B	enriched	0.0434047	1.36246	0.0434047	0.362264	12	hsa-miR-664a-3p; hsa-miR-23c; hsa-miR-337-3p; hsa-miR-32-3p; hsa-miR-23b-3p; hsa-miR-130b-3p; hsa-miR-23a-3p; hsa-miR-1306-3p; hsa-miR-500a-3p; hsa-miR-130a-3p; hsa-miR-194-5p; hsa-miR-3176	.
Interactions (NPInter)	ZMPSTE24	enriched	0.0433194	1.36332	0.0433194	0.362264	7	hsa-miR-23c; hsa-miR-130b-3p; hsa-miR-155-3p; hsa-miR-148b-3p; hsa-miR-382-5p; hsa-miR-4286; hsa-miR-1208	.
Interactions (NPInter)	ABI3BP	depleted	0.0431218	1.3653	0.0431218	0.362264	3	hsa-miR-195-3p; hsa-miR-16-1-3p; hsa-miR-15a-3p	.
Interactions (NPInter)	ZNF302	enriched	0.0430594	1.36593	0.0430594	0.362264	17	hsa-miR-139-3p; hsa-miR-1231; hsa-miR-221-3p; hsa-miR-181b-5p; hsa-miR-149-3p; hsa-miR-337-3p; hsa-miR-135a-3p; hsa-miR-31-3p; hsa-miR-200b-3p; hsa-miR-429; hsa-miR-188-3p; hsa-miR-500a-3p; hsa-miR-764; hsa-miR-654-3p; hsa-miR-200a-3p; hsa-miR-1321; hsa-miR-222-3p	.
Interactions (NPInter)	IP6K3	enriched	0.0430264	1.36626	0.0430264	0.362264	11	hsa-miR-30e-3p; hsa-miR-29b-1-5p; hsa-miR-30a-3p; hsa-miR-340-3p; hsa-miR-22-3p; hsa-miR-2110; hsa-miR-146b-3p; hsa-miR-17-3p; hsa-miR-331-3p; hsa-miR-298; hsa-miR-1208	.
Interactions (NPInter)	NONHSAG031837	depleted	0.0430264	1.36626	0.0430264	0.362264	11	hsa-miR-130b-3p; hsa-miR-28-3p; hsa-miR-103a-2-5p; hsa-miR-193b-3p; hsa-miR-130a-3p; hsa-miR-195-3p; hsa-miR-503-3p; hsa-miR-16-1-3p; hsa-miR-15b-5p; hsa-miR-424-5p; hsa-miR-665	.
Interactions (NPInter)	ATL3	depleted	0.0428629	1.36792	0.0428629	0.362264	15	hsa-miR-22-3p; hsa-miR-93-3p; hsa-miR-212-3p; hsa-miR-320b; hsa-miR-106b-3p; hsa-miR-320c; hsa-miR-320e; hsa-miR-517-5p; hsa-miR-320d; hsa-miR-17-3p; hsa-miR-301a-3p; hsa-miR-132-3p; hsa-miR-1271-5p; hsa-miR-222-3p; hsa-miR-27a-3p	.
Interactions (NPInter)	ARRDC3	enriched	0.0428469	1.36808	0.0428469	0.362264	18	hsa-miR-30e-3p; hsa-miR-139-3p; hsa-miR-1260b; hsa-miR-224-5p; hsa-miR-221-3p; hsa-miR-760; hsa-miR-7-1-3p; hsa-miR-3149; hsa-miR-30a-3p; hsa-miR-532-3p; hsa-miR-188-3p; hsa-miR-140-3p; hsa-miR-101-3p; hsa-miR-16-1-3p; hsa-miR-1226-3p; hsa-miR-125b-2-3p; hsa-miR-3174; hsa-miR-19b-1-5p	.
Interactions (NPInter)	CAR Intergenic 10	enriched	0.0423777	1.37286	0.0423777	0.36047	7	hsa-miR-23c; hsa-miR-23b-3p; hsa-miR-23a-3p; hsa-miR-320b; hsa-miR-320c; hsa-miR-320d; hsa-miR-130a-3p	.
Interactions (NPInter)	CEP104	enriched	0.0423777	1.37286	0.0423777	0.36047	7	hsa-miR-454-3p; hsa-miR-23b-3p; hsa-miR-130b-3p; hsa-miR-31-5p; hsa-miR-301a-3p; hsa-miR-324-3p; hsa-miR-130a-3p	.
Interactions (NPInter)	CNN2	enriched	0.0423777	1.37286	0.0423777	0.36047	7	hsa-miR-23c; hsa-miR-23b-3p; hsa-miR-23a-3p; hsa-miR-24-2-5p; hsa-miR-1202; hsa-miR-346; hsa-miR-130a-3p	.
Interactions (NPInter)	EMC2	enriched	0.0423777	1.37286	0.0423777	0.36047	7	hsa-miR-493-5p; hsa-miR-340-5p; hsa-miR-382-5p; hsa-miR-22-3p; hsa-miR-758-3p; hsa-miR-140-3p; hsa-miR-130a-3p	.
Interactions (NPInter)	HLA-DPA1	enriched	0.0423777	1.37286	0.0423777	0.36047	7	hsa-miR-454-3p; hsa-miR-130b-3p; hsa-miR-155-3p; hsa-miR-339-5p; hsa-miR-331-3p; hsa-miR-301a-3p; hsa-miR-130a-3p	.
Interactions (NPInter)	LINC00294	enriched	0.0423777	1.37286	0.0423777	0.36047	7	hsa-miR-23c; hsa-miR-455-3p; hsa-miR-23b-3p; hsa-miR-23a-3p; hsa-miR-28-3p; hsa-miR-103a-2-5p; hsa-miR-130a-3p	.
Interactions (NPInter)	MREG	enriched	0.0423777	1.37286	0.0423777	0.36047	7	hsa-miR-454-3p; hsa-miR-130b-3p; hsa-miR-148b-3p; hsa-miR-493-3p; hsa-miR-3194-5p; hsa-miR-301a-3p; hsa-miR-130a-3p	.
Interactions (NPInter)	NONHSAG026311	enriched	0.0423777	1.37286	0.0423777	0.36047	7	hsa-miR-125a-3p; hsa-miR-23c; hsa-miR-23b-3p; hsa-miR-23a-3p; hsa-miR-532-3p; hsa-miR-4319; hsa-miR-130a-3p	.
Interactions (NPInter)	NONHSAG030396	enriched	0.0423777	1.37286	0.0423777	0.36047	7	hsa-miR-139-3p; hsa-miR-23c; hsa-miR-23b-3p; hsa-miR-23a-3p; hsa-miR-28-3p; hsa-miR-140-3p; hsa-miR-130a-3p	.
Interactions (NPInter)	NONHSAG050102	enriched	0.0423777	1.37286	0.0423777	0.36047	7	hsa-miR-296-3p; hsa-miR-23c; hsa-miR-23b-3p; hsa-miR-23a-3p; hsa-miR-425-5p; hsa-miR-342-3p; hsa-miR-130a-3p	.
Interactions (NPInter)	NONHSAG053871	enriched	0.0423777	1.37286	0.0423777	0.36047	7	hsa-miR-23c; hsa-miR-23b-3p; hsa-miR-151a-3p; hsa-miR-23a-3p; hsa-miR-377-3p; hsa-miR-342-3p; hsa-miR-130a-3p	.
Interactions (NPInter)	PDCD2L	enriched	0.0423777	1.37286	0.0423777	0.36047	7	hsa-miR-30e-3p; hsa-miR-23c; hsa-miR-23b-3p; hsa-miR-23a-3p; hsa-miR-28-3p; hsa-miR-342-3p; hsa-miR-130a-3p	.
Interactions (NPInter)	RP11-50E11.3	enriched	0.0423777	1.37286	0.0423777	0.36047	7	hsa-miR-454-3p; hsa-miR-130b-3p; hsa-miR-340-5p; hsa-miR-93-3p; hsa-miR-106b-3p; hsa-miR-301a-3p; hsa-miR-130a-3p	.
Interactions (NPInter)	TGM2	enriched	0.0423777	1.37286	0.0423777	0.36047	7	hsa-miR-149-3p; hsa-miR-23b-3p; hsa-miR-23a-3p; hsa-miR-362-3p; hsa-miR-1225-3p; hsa-miR-377-3p; hsa-miR-130a-3p	.
Interactions (NPInter)	TRNT1	enriched	0.0423777	1.37286	0.0423777	0.36047	7	hsa-miR-7-1-3p; hsa-miR-23b-3p; hsa-miR-23a-3p; hsa-miR-4305; hsa-miR-493-3p; hsa-miR-1202; hsa-miR-130a-3p	.
Interactions (NPInter)	TVP23B	enriched	0.0423777	1.37286	0.0423777	0.36047	7	hsa-miR-454-3p; hsa-miR-130b-3p; hsa-miR-93-3p; hsa-miR-106b-3p; hsa-miR-17-3p; hsa-miR-301a-3p; hsa-miR-130a-3p	.
Interactions (NPInter)	ZBED3-AS1	enriched	0.0423777	1.37286	0.0423777	0.36047	7	hsa-miR-493-5p; hsa-miR-29a-5p; hsa-miR-130b-3p; hsa-miR-155-3p; hsa-miR-382-5p; hsa-miR-301a-3p; hsa-miR-130a-3p	.
Interactions (NPInter)	SNX10	depleted	0.0423619	1.37302	0.0423619	0.36047	3	hsa-miR-101-3p; hsa-miR-584-5p; hsa-miR-27a-3p	.
Interactions (NPInter)	RBBP7	enriched	0.042354	1.37311	0.042354	0.36047	37	hsa-miR-30e-3p; hsa-miR-139-3p; hsa-miR-1224-3p; hsa-miR-16-2-3p; hsa-miR-221-3p; hsa-miR-181b-5p; hsa-miR-505-3p; hsa-miR-664a-3p; hsa-miR-421; hsa-miR-130b-3p; hsa-miR-155-3p; hsa-miR-340-5p; hsa-miR-532-3p; hsa-miR-425-5p; hsa-miR-22-3p; hsa-miR-24-2-5p; hsa-miR-93-3p; hsa-miR-320b; hsa-miR-106b-3p; hsa-miR-224-3p; hsa-miR-320c; hsa-miR-320d; hsa-miR-17-3p; hsa-miR-181a-2-3p; hsa-miR-212-5p; h…	.
Interactions (NPInter)	SLC17A4	depleted	0.0422563	1.37411	0.0422563	0.36047	5	hsa-miR-4306; hsa-miR-185-3p; hsa-miR-1911-3p; hsa-miR-4458; hsa-miR-596	.
Interactions (NPInter)	ATIC	enriched	0.0422419	1.37426	0.0422419	0.36047	3	hsa-miR-340-5p; hsa-miR-363-5p; hsa-miR-93-3p	.
Interactions (NPInter)	CLN8	enriched	0.0422419	1.37426	0.0422419	0.36047	3	hsa-miR-30e-3p; hsa-miR-30a-3p; hsa-miR-93-3p	.
Interactions (NPInter)	DMTN	enriched	0.0422419	1.37426	0.0422419	0.36047	3	hsa-miR-149-3p; hsa-miR-23b-3p; hsa-miR-93-3p	.
Interactions (NPInter)	KLB	enriched	0.0422419	1.37426	0.0422419	0.36047	3	hsa-miR-125a-3p; hsa-miR-505-3p; hsa-miR-93-3p	.
Interactions (NPInter)	NONHSAG039640	enriched	0.0422419	1.37426	0.0422419	0.36047	3	hsa-miR-100-5p; hsa-miR-135b-5p; hsa-miR-93-3p	.
Interactions (NPInter)	PPP1R13B	enriched	0.0422419	1.37426	0.0422419	0.36047	3	hsa-miR-505-3p; hsa-miR-138-1-3p; hsa-miR-93-3p	.
Interactions (NPInter)	SUFU	enriched	0.0422419	1.37426	0.0422419	0.36047	3	hsa-miR-181b-5p; hsa-miR-155-3p; hsa-miR-93-3p	.
Interactions (NPInter)	TPD52L2	enriched	0.0422419	1.37426	0.0422419	0.36047	3	hsa-miR-224-5p; hsa-miR-454-3p; hsa-miR-93-3p	.
Interactions (NPInter)	TPRKB	depleted	0.04218	1.37489	0.04218	0.36047	10	hsa-miR-30e-3p; hsa-miR-135b-5p; hsa-miR-96-5p; hsa-miR-155-3p; hsa-miR-33b-3p; hsa-miR-543; hsa-miR-1271-3p; hsa-miR-18a-3p; hsa-miR-18b-5p; hsa-miR-33a-3p	.
Interactions (NPInter)	NDUFB5	enriched	0.0421321	1.37539	0.0421321	0.36047	13	hsa-miR-30e-3p; hsa-miR-337-3p; hsa-miR-130b-3p; hsa-miR-30a-3p; hsa-miR-22-3p; hsa-miR-93-3p; hsa-miR-106b-3p; hsa-miR-4267; hsa-miR-493-3p; hsa-miR-100-3p; hsa-miR-200a-3p; hsa-miR-99b-3p; hsa-miR-671-3p	.
Interactions (NPInter)	TMEM30A	enriched	0.0420948	1.37577	0.0420948	0.36047	41	hsa-miR-30e-3p; hsa-miR-16-2-3p; hsa-miR-181b-5p; hsa-miR-664a-3p; hsa-miR-7-1-3p; hsa-miR-455-3p; hsa-miR-32-3p; hsa-miR-23b-3p; hsa-miR-30a-3p; hsa-miR-23a-3p; hsa-miR-378a-3p; hsa-miR-212-3p; hsa-miR-362-3p; hsa-miR-320b; hsa-miR-224-3p; hsa-miR-320c; hsa-miR-377-3p; hsa-miR-28-3p; hsa-miR-320e; hsa-miR-517-5p; hsa-miR-320d; hsa-miR-493-3p; hsa-miR-429; hsa-miR-188-3p; hsa-miR-103a-2-5p; hsa-m…	.
Interactions (NPInter)	MALAT1	enriched	0.0420852	1.37587	0.0420852	0.36047	81	hsa-miR-30e-3p; hsa-miR-139-3p; hsa-miR-125a-3p; hsa-miR-1224-3p; hsa-miR-296-3p; hsa-miR-224-5p; hsa-miR-221-3p; hsa-miR-493-5p; hsa-miR-3613-3p; hsa-miR-3926; hsa-miR-29a-5p; hsa-miR-149-3p; hsa-miR-4306; hsa-miR-23c; hsa-miR-135b-5p; hsa-miR-96-5p; hsa-miR-29b-1-5p; hsa-miR-455-3p; hsa-miR-23b-3p; hsa-miR-151a-3p; hsa-miR-155-3p; hsa-miR-23a-3p; hsa-miR-31-5p; hsa-miR-340-5p; hsa-miR-382-5p; h…	.
Interactions (NPInter)	GLI3	enriched	0.0420743	1.37598	0.0420743	0.36047	11	hsa-miR-296-3p; hsa-miR-93-3p; hsa-miR-320b; hsa-miR-320c; hsa-miR-200b-3p; hsa-miR-320e; hsa-miR-320d; hsa-miR-429; hsa-miR-500a-3p; hsa-miR-193b-3p; hsa-miR-501-3p	.
Interactions (NPInter)	PAQR9	enriched	0.0420526	1.37621	0.0420526	0.36047	7	hsa-miR-181b-5p; hsa-miR-23c; hsa-miR-23b-3p; hsa-miR-23a-3p; hsa-miR-2113; hsa-miR-130a-3p; hsa-miR-543	.
Interactions (NPInter)	SLC25A25	depleted	0.0420515	1.37622	0.0420515	0.36047	8	hsa-miR-181b-5p; hsa-miR-500a-3p; hsa-miR-1271-5p; hsa-miR-33b-3p; hsa-miR-1256; hsa-miR-557; hsa-miR-33a-3p; hsa-miR-27a-3p	.
Interactions (NPInter)	MTMR9	enriched	0.042046	1.37628	0.042046	0.36047	9	hsa-miR-181b-5p; hsa-miR-23c; hsa-miR-23b-3p; hsa-miR-23a-3p; hsa-miR-148b-3p; hsa-miR-22-3p; hsa-miR-224-3p; hsa-miR-130a-3p; hsa-miR-941	.
Interactions (NPInter)	NONHSAG044655	depleted	0.0419937	1.37682	0.0419937	0.36047	23	hsa-miR-493-5p; hsa-miR-23c; hsa-miR-23b-3p; hsa-miR-155-3p; hsa-miR-23a-3p; hsa-miR-429; hsa-miR-758-3p; hsa-miR-188-3p; hsa-miR-103a-2-5p; hsa-miR-342-3p; hsa-miR-130a-3p; hsa-miR-195-3p; hsa-miR-503-3p; hsa-miR-16-1-3p; hsa-miR-501-3p; hsa-miR-543; hsa-miR-200b-5p; hsa-miR-19b-1-5p; hsa-miR-1271-3p; hsa-miR-18a-3p; hsa-miR-18b-5p; hsa-miR-15b-5p; hsa-miR-424-5p	.
Interactions (NPInter)	CUL4B	depleted	0.0419152	1.37763	0.0419152	0.36047	19	hsa-miR-664a-3p; hsa-miR-421; hsa-miR-22-3p; hsa-miR-224-3p; hsa-miR-181a-2-3p; hsa-miR-4304; hsa-miR-103a-2-5p; hsa-miR-132-3p; hsa-miR-101-3p; hsa-miR-200a-3p; hsa-miR-195-3p; hsa-miR-503-3p; hsa-miR-16-1-3p; hsa-miR-3198; hsa-miR-543; hsa-miR-4294; hsa-miR-1279; hsa-miR-15b-5p; hsa-miR-424-5p	.
Interactions (NPInter)	PIP4K2C	enriched	0.0419005	1.37778	0.0419005	0.36047	13	hsa-miR-1276; hsa-miR-337-3p; hsa-miR-32-3p; hsa-miR-532-3p; hsa-miR-24-2-5p; hsa-miR-93-3p; hsa-miR-146b-3p; hsa-miR-106b-3p; hsa-miR-17-3p; hsa-miR-188-3p; hsa-miR-101-3p; hsa-miR-1244; hsa-miR-596	.
Interactions (NPInter)	CHD7	enriched	0.0418818	1.37797	0.0418818	0.36047	48	hsa-miR-30e-3p; hsa-miR-139-3p; hsa-miR-1231; hsa-miR-1183; hsa-miR-1303; hsa-miR-181b-5p; hsa-miR-138-1-3p; hsa-miR-664a-3p; hsa-miR-15b-3p; hsa-miR-23c; hsa-miR-454-3p; hsa-miR-7-1-3p; hsa-miR-3127-5p; hsa-miR-32-3p; hsa-miR-23b-3p; hsa-miR-421; hsa-miR-30a-3p; hsa-miR-155-3p; hsa-miR-23a-3p; hsa-miR-148b-3p; hsa-miR-2113; hsa-miR-22-3p; hsa-miR-31-3p; hsa-miR-126-3p; hsa-miR-224-3p; hsa-miR-37…	.
Interactions (NPInter)	TCERG1	enriched	0.0418235	1.37858	0.0418235	0.36047	25	hsa-miR-30e-3p; hsa-miR-296-3p; hsa-miR-181b-5p; hsa-miR-138-1-3p; hsa-miR-760; hsa-miR-7-1-3p; hsa-miR-32-3p; hsa-miR-23b-3p; hsa-miR-130b-3p; hsa-miR-30a-3p; hsa-miR-155-3p; hsa-miR-23a-3p; hsa-miR-126-3p; hsa-miR-377-3p; hsa-miR-28-3p; hsa-miR-130a-3p; hsa-miR-3190-5p; hsa-miR-539-3p; hsa-miR-16-1-3p; hsa-miR-3198; hsa-miR-501-3p; hsa-miR-543; hsa-miR-4294; hsa-miR-4302; hsa-miR-3137	.
Interactions (NPInter)	TNNT2	enriched	0.0418008	1.37882	0.0418008	0.36047	5	hsa-miR-1224-3p; hsa-miR-1260b; hsa-miR-637; hsa-miR-147a; hsa-miR-4302	.
Interactions (NPInter)	DGCR8	enriched	0.0416241	1.38066	0.0416241	0.36047	9	hsa-miR-30e-3p; hsa-miR-1224-3p; hsa-miR-4306; hsa-miR-455-3p; hsa-miR-148b-3p; hsa-miR-382-5p; hsa-miR-1306-3p; hsa-miR-652-3p; hsa-miR-185-3p	.
Interactions (NPInter)	THBS4	enriched	0.0416098	1.3808	0.0416098	0.36047	10	hsa-miR-296-3p; hsa-miR-181b-5p; hsa-miR-32-3p; hsa-miR-130b-3p; hsa-miR-320b; hsa-miR-320c; hsa-miR-320d; hsa-miR-424-3p; hsa-miR-188-3p; hsa-miR-19b-1-5p	.
Interactions (NPInter)	SCD	depleted	0.0415658	1.38126	0.0415658	0.36047	50	hsa-miR-1231; hsa-miR-1260b; hsa-miR-181b-5p; hsa-miR-1276; hsa-miR-149-3p; hsa-miR-664a-3p; hsa-miR-15b-3p; hsa-miR-4306; hsa-miR-4265; hsa-miR-455-3p; hsa-miR-421; hsa-miR-4283; hsa-miR-484; hsa-miR-1915-3p; hsa-miR-200b-3p; hsa-miR-493-3p; hsa-miR-3194-5p; hsa-miR-331-3p; hsa-miR-429; hsa-miR-1202; hsa-miR-3180-3p; hsa-miR-424-3p; hsa-miR-188-3p; hsa-miR-346; hsa-miR-103a-2-5p; hsa-miR-324-3p;…	.
Interactions (NPInter)	ACSL6	enriched	0.0415178	1.38177	0.0415178	0.36047	2	hsa-miR-1183; hsa-miR-455-3p	.
Interactions (NPInter)	CDH6	depleted	0.0415178	1.38177	0.0415178	0.36047	2	hsa-miR-125b-2-3p; hsa-miR-18a-3p	.
Interactions (NPInter)	CHD6	enriched	0.0415178	1.38177	0.0415178	0.36047	2	hsa-miR-7-1-3p; hsa-miR-455-3p	.
Interactions (NPInter)	NONHSAG026250	enriched	0.0415178	1.38177	0.0415178	0.36047	2	hsa-miR-149-3p; hsa-miR-455-3p	.
Interactions (NPInter)	RNF216	enriched	0.0415178	1.38177	0.0415178	0.36047	2	hsa-miR-296-3p; hsa-miR-455-3p	.
Interactions (NPInter)	TMEM115	enriched	0.0415178	1.38177	0.0415178	0.36047	2	hsa-miR-149-3p; hsa-miR-455-3p	.
Interactions (NPInter)	TSKU	enriched	0.0415178	1.38177	0.0415178	0.36047	2	hsa-miR-664a-3p; hsa-miR-455-3p	.
Interactions (NPInter)	FA2H	enriched	0.0414189	1.3828	0.0414189	0.36047	4	hsa-miR-29b-1-5p; hsa-miR-151a-3p; hsa-miR-340-3p; hsa-miR-4267	.
Interactions (NPInter)	LMBRD1	depleted	0.0414129	1.38286	0.0414129	0.36047	12	hsa-miR-1303; hsa-miR-138-1-3p; hsa-miR-32-3p; hsa-miR-126-3p; hsa-miR-200a-3p; hsa-miR-409-3p; hsa-miR-543; hsa-miR-557; hsa-miR-1208; hsa-miR-33a-3p; hsa-miR-222-3p; hsa-miR-584-5p	.
Interactions (NPInter)	H2AFY	enriched	0.0413921	1.38308	0.0413921	0.36047	26	hsa-miR-100-5p; hsa-miR-296-3p; hsa-miR-493-5p; hsa-miR-505-3p; hsa-miR-7-1-3p; hsa-miR-337-3p; hsa-miR-3127-5p; hsa-miR-32-3p; hsa-miR-421; hsa-miR-130b-3p; hsa-miR-148b-3p; hsa-miR-532-3p; hsa-miR-22-3p; hsa-miR-339-5p; hsa-miR-377-3p; hsa-miR-200b-3p; hsa-miR-28-3p; hsa-miR-188-3p; hsa-miR-342-3p; hsa-miR-130a-3p; hsa-miR-4286; hsa-miR-652-3p; hsa-miR-125b-2-3p; hsa-miR-543; hsa-miR-3135a; hsa…	.
Interactions (NPInter)	NONHSAG042478	enriched	0.041325	1.38379	0.041325	0.36047	10	hsa-miR-139-3p; hsa-miR-221-3p; hsa-miR-29a-5p; hsa-miR-340-5p; hsa-miR-532-3p; hsa-miR-93-3p; hsa-miR-106b-3p; hsa-miR-377-3p; hsa-miR-130a-3p; hsa-miR-501-3p	.
Interactions (NPInter)	GATA6	enriched	0.0413135	1.38391	0.0413135	0.36047	40	hsa-miR-30e-3p; hsa-miR-139-3p; hsa-miR-125a-3p; hsa-miR-1303; hsa-miR-16-2-3p; hsa-miR-181b-5p; hsa-miR-138-1-3p; hsa-miR-4306; hsa-miR-7-1-3p; hsa-miR-3149; hsa-miR-32-3p; hsa-miR-130b-3p; hsa-miR-30a-3p; hsa-miR-155-3p; hsa-miR-340-3p; hsa-miR-22-3p; hsa-miR-93-3p; hsa-miR-378a-3p; hsa-miR-146b-3p; hsa-miR-106b-3p; hsa-miR-126-3p; hsa-miR-224-3p; hsa-miR-17-3p; hsa-miR-493-3p; hsa-miR-331-3p; …	.
Interactions (NPInter)	AC084018.1	enriched	0.0412737	1.38433	0.0412737	0.36047	22	hsa-miR-125a-3p; hsa-miR-1224-3p; hsa-miR-296-3p; hsa-miR-151b; hsa-miR-760; hsa-miR-149-3p; hsa-miR-454-3p; hsa-miR-151a-3p; hsa-miR-130b-3p; hsa-miR-31-5p; hsa-miR-22-3p; hsa-miR-28-3p; hsa-miR-4319; hsa-miR-301a-3p; hsa-miR-324-3p; hsa-miR-193b-3p; hsa-miR-130a-3p; hsa-miR-212-5p; hsa-miR-543; hsa-miR-19b-1-5p; hsa-miR-4458; hsa-miR-665	.
Interactions (NPInter)	DYRK2	enriched	0.041202	1.38508	0.041202	0.36047	34	hsa-miR-30e-3p; hsa-miR-1183; hsa-miR-181b-5p; hsa-miR-15b-3p; hsa-miR-23c; hsa-miR-454-3p; hsa-miR-455-3p; hsa-miR-32-3p; hsa-miR-23b-3p; hsa-miR-130b-3p; hsa-miR-30a-3p; hsa-miR-23a-3p; hsa-miR-148b-3p; hsa-miR-532-3p; hsa-miR-93-3p; hsa-miR-126-3p; hsa-miR-28-3p; hsa-miR-424-3p; hsa-miR-301a-3p; hsa-miR-188-3p; hsa-miR-103a-2-5p; hsa-miR-342-3p; hsa-miR-193b-3p; hsa-miR-218-2-3p; hsa-miR-130a-…	.
Interactions (NPInter)	LDLR	enriched	0.041202	1.38508	0.041202	0.36047	34	hsa-miR-30e-3p; hsa-miR-181b-5p; hsa-miR-493-5p; hsa-miR-149-3p; hsa-miR-454-3p; hsa-miR-455-3p; hsa-miR-130b-3p; hsa-miR-30a-3p; hsa-miR-155-3p; hsa-miR-148b-3p; hsa-miR-93-3p; hsa-miR-2110; hsa-miR-106b-3p; hsa-miR-517-5p; hsa-miR-17-3p; hsa-miR-493-3p; hsa-miR-758-3p; hsa-miR-301a-3p; hsa-miR-188-3p; hsa-miR-140-3p; hsa-miR-324-3p; hsa-miR-193b-3p; hsa-miR-130a-3p; hsa-miR-212-5p; hsa-miR-132-…	.
Interactions (NPInter)	BAZ2A	enriched	0.0411965	1.38514	0.0411965	0.36047	51	hsa-miR-139-3p; hsa-miR-125a-3p; hsa-miR-296-3p; hsa-miR-16-2-3p; hsa-miR-1268a; hsa-miR-181b-5p; hsa-miR-637; hsa-miR-149-3p; hsa-miR-15b-3p; hsa-miR-4306; hsa-miR-454-3p; hsa-miR-29b-1-5p; hsa-miR-32-3p; hsa-miR-130b-3p; hsa-miR-23a-3p; hsa-miR-148b-3p; hsa-miR-4305; hsa-miR-425-5p; hsa-miR-340-3p; hsa-miR-93-3p; hsa-miR-126-3p; hsa-miR-1225-3p; hsa-miR-224-3p; hsa-miR-377-3p; hsa-miR-1909-3p; …	.
Interactions (NPInter)	ENC1	depleted	0.0411903	1.38521	0.0411903	0.36047	46	hsa-miR-30e-3p; hsa-miR-1260b; hsa-miR-224-5p; hsa-miR-637; hsa-miR-505-3p; hsa-miR-4465; hsa-miR-15b-3p; hsa-miR-23c; hsa-miR-135b-5p; hsa-miR-455-3p; hsa-miR-23b-3p; hsa-miR-23a-3p; hsa-miR-148b-3p; hsa-miR-382-5p; hsa-miR-212-3p; hsa-miR-377-3p; hsa-miR-493-3p; hsa-miR-3180-3p; hsa-miR-424-3p; hsa-miR-103a-2-5p; hsa-miR-130a-3p; hsa-miR-132-3p; hsa-miR-187-3p; hsa-miR-339-3p; hsa-miR-100-3p; h…	.
Interactions (NPInter)	DIO3OS	enriched	0.041091	1.38625	0.041091	0.36047	8	hsa-miR-1224-3p; hsa-miR-296-3p; hsa-miR-224-5p; hsa-miR-151b; hsa-miR-151a-3p; hsa-miR-28-3p; hsa-miR-423-5p; hsa-miR-4458	.
Interactions (NPInter)	ARL6IP6	enriched	0.0410068	1.38714	0.0410068	0.36047	9	hsa-miR-1224-3p; hsa-miR-493-5p; hsa-miR-454-3p; hsa-miR-155-3p; hsa-miR-340-5p; hsa-miR-363-5p; hsa-miR-758-3p; hsa-miR-301a-3p; hsa-miR-501-3p	.
Interactions (NPInter)	LIMD2	enriched	0.0409708	1.38753	0.0409708	0.36047	25	hsa-miR-125a-3p; hsa-miR-296-3p; hsa-miR-149-3p; hsa-miR-4306; hsa-miR-454-3p; hsa-miR-130b-3p; hsa-miR-148b-3p; hsa-miR-339-5p; hsa-miR-146b-3p; hsa-miR-377-3p; hsa-miR-200b-3p; hsa-miR-331-3p; hsa-miR-1306-3p; hsa-miR-301a-3p; hsa-miR-103a-2-5p; hsa-miR-342-3p; hsa-miR-130a-3p; hsa-miR-212-5p; hsa-miR-107; hsa-miR-187-3p; hsa-miR-423-5p; hsa-miR-185-3p; hsa-miR-19b-1-5p; hsa-miR-15a-3p; hsa-miR…	.
Interactions (NPInter)	RCHY1	enriched	0.0408699	1.3886	0.0408699	0.36047	32	hsa-miR-30e-3p; hsa-miR-1224-3p; hsa-miR-224-5p; hsa-miR-221-3p; hsa-miR-493-5p; hsa-miR-760; hsa-miR-4306; hsa-miR-23c; hsa-miR-454-3p; hsa-miR-23b-3p; hsa-miR-130b-3p; hsa-miR-155-3p; hsa-miR-23a-3p; hsa-miR-340-5p; hsa-miR-382-5p; hsa-miR-425-5p; hsa-miR-93-3p; hsa-miR-106b-3p; hsa-miR-28-3p; hsa-miR-429; hsa-miR-758-3p; hsa-miR-301a-3p; hsa-miR-500a-3p; hsa-miR-130a-3p; hsa-miR-185-3p; hsa-mi…	.
Interactions (NPInter)	FNTA	enriched	0.0408695	1.3886	0.0408695	0.36047	33	hsa-miR-296-3p; hsa-miR-16-2-3p; hsa-miR-224-5p; hsa-miR-221-3p; hsa-miR-493-5p; hsa-miR-29a-5p; hsa-miR-23c; hsa-miR-135b-5p; hsa-miR-96-5p; hsa-miR-23b-3p; hsa-miR-130b-3p; hsa-miR-23a-3p; hsa-miR-382-5p; hsa-miR-648; hsa-miR-320b; hsa-miR-31-3p; hsa-miR-4267; hsa-miR-320c; hsa-miR-320d; hsa-miR-17-3p; hsa-miR-301a-3p; hsa-miR-140-3p; hsa-miR-324-3p; hsa-miR-130a-3p; hsa-miR-187-3p; hsa-miR-127…	.
Interactions (NPInter)	TMEM56	depleted	0.0408544	1.38876	0.0408544	0.36047	6	hsa-miR-484; hsa-miR-99b-3p; hsa-miR-3155a; hsa-miR-33b-3p; hsa-miR-3137; hsa-miR-33a-3p	.
Interactions (NPInter)	LEPREL2	enriched	0.0407061	1.39034	0.0407061	0.36047	5	hsa-miR-1224-3p; hsa-miR-296-3p; hsa-miR-493-5p; hsa-miR-28-3p; hsa-miR-423-5p	.
Interactions (NPInter)	TAOK1	enriched	0.0406574	1.39086	0.0406574	0.36047	42	hsa-miR-30e-3p; hsa-miR-1183; hsa-miR-296-3p; hsa-miR-221-3p; hsa-miR-15b-3p; hsa-miR-454-3p; hsa-miR-3127-5p; hsa-miR-455-3p; hsa-miR-130b-3p; hsa-miR-30a-3p; hsa-miR-155-3p; hsa-miR-24-2-5p; hsa-miR-93-3p; hsa-miR-362-3p; hsa-miR-320b; hsa-miR-106b-3p; hsa-miR-126-3p; hsa-miR-320c; hsa-miR-377-3p; hsa-miR-200b-3p; hsa-miR-320d; hsa-miR-17-3p; hsa-miR-429; hsa-miR-424-3p; hsa-miR-301a-3p; hsa-mi…	.
Interactions (NPInter)	PFN2	enriched	0.0406108	1.39136	0.0406108	0.36047	38	hsa-miR-100-5p; hsa-miR-296-3p; hsa-miR-181b-5p; hsa-miR-149-3p; hsa-miR-664a-3p; hsa-miR-15b-3p; hsa-miR-454-3p; hsa-miR-593-3p; hsa-miR-32-3p; hsa-miR-421; hsa-miR-130b-3p; hsa-miR-2113; hsa-miR-532-3p; hsa-miR-340-3p; hsa-miR-648; hsa-miR-212-3p; hsa-miR-28-3p; hsa-miR-1909-3p; hsa-miR-331-3p; hsa-miR-1202; hsa-miR-3180-3p; hsa-miR-301a-3p; hsa-miR-140-3p; hsa-miR-103a-2-5p; hsa-miR-342-3p; hs…	.
Interactions (NPInter)	ZNF655	enriched	0.0404768	1.39279	0.0404768	0.36047	7	hsa-miR-181b-5p; hsa-miR-664a-3p; hsa-miR-32-3p; hsa-miR-1228-3p; hsa-miR-362-3p; hsa-miR-1915-3p; hsa-miR-3190-5p	.
Interactions (NPInter)	SF1	enriched	0.0404675	1.39289	0.0404675	0.36047	25	hsa-miR-139-3p; hsa-miR-125a-3p; hsa-miR-296-3p; hsa-miR-1827; hsa-miR-221-3p; hsa-miR-181b-5p; hsa-miR-505-3p; hsa-miR-760; hsa-miR-149-3p; hsa-miR-7-1-3p; hsa-miR-421; hsa-miR-340-5p; hsa-miR-4283; hsa-miR-551b-5p; hsa-miR-378a-3p; hsa-miR-378e; hsa-miR-17-3p; hsa-miR-200a-3p; hsa-miR-671-3p; hsa-miR-935; hsa-miR-501-3p; hsa-miR-1269a; hsa-miR-378f; hsa-miR-543; hsa-miR-665	.
Interactions (NPInter)	GGNBP2	enriched	0.0404551	1.39303	0.0404551	0.36047	12	hsa-miR-15b-3p; hsa-miR-23c; hsa-miR-23b-3p; hsa-miR-23a-3p; hsa-miR-148b-3p; hsa-miR-532-3p; hsa-miR-340-3p; hsa-miR-24-2-5p; hsa-miR-224-3p; hsa-miR-130a-3p; hsa-miR-671-3p; hsa-miR-19b-1-5p	.
Interactions (NPInter)	ABHD5	enriched	0.0404449	1.39314	0.0404449	0.36047	4	hsa-miR-30e-3p; hsa-miR-337-3p; hsa-miR-30a-3p; hsa-miR-224-3p	.
Interactions (NPInter)	ATP6V1C1	enriched	0.0404449	1.39314	0.0404449	0.36047	4	hsa-miR-30e-3p; hsa-miR-30a-3p; hsa-miR-155-3p; hsa-miR-224-3p	.
Interactions (NPInter)	CYP4F2	depleted	0.0404449	1.39314	0.0404449	0.36047	4	hsa-miR-101-3p; hsa-miR-16-1-3p; hsa-miR-33b-3p; hsa-miR-4280	.
Interactions (NPInter)	FIBIN	enriched	0.0404449	1.39314	0.0404449	0.36047	4	hsa-miR-125a-3p; hsa-miR-1276; hsa-miR-7-1-3p; hsa-miR-224-3p	.
Interactions (NPInter)	LONRF2	depleted	0.0404449	1.39314	0.0404449	0.36047	4	hsa-miR-101-3p; hsa-miR-200a-3p; hsa-miR-16-1-3p; hsa-miR-27a-3p	.
Interactions (NPInter)	RNASET2	enriched	0.0402651	1.39507	0.0402651	0.36047	13	hsa-miR-125a-3p; hsa-miR-296-3p; hsa-miR-4284; hsa-miR-1228-3p; hsa-miR-532-3p; hsa-miR-339-5p; hsa-miR-378a-3p; hsa-miR-320b; hsa-miR-320c; hsa-miR-320d; hsa-miR-140-3p; hsa-miR-187-3p; hsa-miR-3198	.
Interactions (NPInter)	CILP	depleted	0.0402523	1.39521	0.0402523	0.36047	9	hsa-miR-23b-3p; hsa-miR-23a-3p; hsa-miR-654-3p; hsa-miR-127-3p; hsa-miR-33b-3p; hsa-miR-1256; hsa-miR-557; hsa-miR-33a-3p; hsa-miR-4291	.
Interactions (NPInter)	LINC00311	enriched	0.0400748	1.39713	0.0400748	0.359639	5	hsa-miR-125a-3p; hsa-miR-296-3p; hsa-miR-455-3p; hsa-miR-532-3p; hsa-miR-4319	.
Interactions (NPInter)	NONHSAG023091	enriched	0.0400748	1.39713	0.0400748	0.359639	5	hsa-miR-1224-3p; hsa-miR-493-5p; hsa-miR-760; hsa-miR-532-3p; hsa-miR-212-5p	.
Interactions (NPInter)	RP11-161M6.2	enriched	0.0400748	1.39713	0.0400748	0.359639	5	hsa-miR-125a-3p; hsa-miR-296-3p; hsa-miR-760; hsa-miR-532-3p; hsa-miR-185-3p	.
Interactions (NPInter)	DYNC1H1	enriched	0.0400494	1.3974	0.0400494	0.359639	8	hsa-miR-221-3p; hsa-miR-505-3p; hsa-miR-149-3p; hsa-miR-96-5p; hsa-miR-455-3p; hsa-miR-409-3p; hsa-miR-125b-2-3p; hsa-miR-33a-3p	.
Interactions (NPInter)	PACSIN1	enriched	0.0398319	1.39977	0.0398319	0.358433	2	hsa-miR-3127-5p; hsa-miR-4265	.
Interactions (NPInter)	CCDC43	enriched	0.0398111	1.4	0.0398111	0.358433	12	hsa-miR-125a-3p; hsa-miR-149-3p; hsa-miR-664a-3p; hsa-miR-4305; hsa-miR-532-3p; hsa-miR-362-3p; hsa-miR-200b-3p; hsa-miR-429; hsa-miR-345-5p; hsa-miR-188-3p; hsa-miR-1271-5p; hsa-miR-1321	.
Interactions (NPInter)	AC004837.5	depleted	0.0397393	1.40078	0.0397393	0.358087	6	hsa-miR-382-5p; hsa-miR-195-3p; hsa-miR-503-3p; hsa-miR-16-1-3p; hsa-miR-15b-5p; hsa-miR-424-5p	.
Interactions (NPInter)	AC027601.1	depleted	0.0397393	1.40078	0.0397393	0.358087	6	hsa-miR-125a-3p; hsa-miR-195-3p; hsa-miR-503-3p; hsa-miR-16-1-3p; hsa-miR-15b-5p; hsa-miR-424-5p	.
Interactions (NPInter)	CCP110	depleted	0.0397393	1.40078	0.0397393	0.358087	6	hsa-miR-340-5p; hsa-miR-195-3p; hsa-miR-503-3p; hsa-miR-16-1-3p; hsa-miR-15b-5p; hsa-miR-424-5p	.
Interactions (NPInter)	CLDN15	depleted	0.0397393	1.40078	0.0397393	0.358087	6	hsa-miR-1224-3p; hsa-miR-195-3p; hsa-miR-503-3p; hsa-miR-16-1-3p; hsa-miR-15b-5p; hsa-miR-424-5p	.
Interactions (NPInter)	CRHR1	depleted	0.0397393	1.40078	0.0397393	0.358087	6	hsa-miR-135b-5p; hsa-miR-195-3p; hsa-miR-503-3p; hsa-miR-16-1-3p; hsa-miR-15b-5p; hsa-miR-424-5p	.
Interactions (NPInter)	ITM2BP1	depleted	0.0397393	1.40078	0.0397393	0.358087	6	hsa-miR-31-5p; hsa-miR-195-3p; hsa-miR-503-3p; hsa-miR-16-1-3p; hsa-miR-15b-5p; hsa-miR-424-5p	.
Interactions (NPInter)	MUC1	depleted	0.0397393	1.40078	0.0397393	0.358087	6	hsa-miR-149-3p; hsa-miR-195-3p; hsa-miR-503-3p; hsa-miR-16-1-3p; hsa-miR-15b-5p; hsa-miR-424-5p	.
Interactions (NPInter)	NONHSAG007238	depleted	0.0397393	1.40078	0.0397393	0.358087	6	hsa-miR-22-3p; hsa-miR-195-3p; hsa-miR-503-3p; hsa-miR-16-1-3p; hsa-miR-15b-5p; hsa-miR-424-5p	.
Interactions (NPInter)	NONHSAG017796	depleted	0.0397393	1.40078	0.0397393	0.358087	6	hsa-miR-296-3p; hsa-miR-195-3p; hsa-miR-503-3p; hsa-miR-16-1-3p; hsa-miR-15b-5p; hsa-miR-424-5p	.
Interactions (NPInter)	NONHSAG019744	depleted	0.0397393	1.40078	0.0397393	0.358087	6	hsa-miR-296-3p; hsa-miR-195-3p; hsa-miR-503-3p; hsa-miR-16-1-3p; hsa-miR-15b-5p; hsa-miR-424-5p	.
Interactions (NPInter)	NONHSAG022430	depleted	0.0397393	1.40078	0.0397393	0.358087	6	hsa-miR-429; hsa-miR-195-3p; hsa-miR-503-3p; hsa-miR-16-1-3p; hsa-miR-15b-5p; hsa-miR-424-5p	.
Interactions (NPInter)	NONHSAG043851	depleted	0.0397393	1.40078	0.0397393	0.358087	6	hsa-miR-493-5p; hsa-miR-195-3p; hsa-miR-503-3p; hsa-miR-16-1-3p; hsa-miR-15b-5p; hsa-miR-424-5p	.
Interactions (NPInter)	RP11-388M20.6	depleted	0.0397393	1.40078	0.0397393	0.358087	6	hsa-miR-296-3p; hsa-miR-195-3p; hsa-miR-503-3p; hsa-miR-16-1-3p; hsa-miR-15b-5p; hsa-miR-424-5p	.
Interactions (NPInter)	RP11-76C10.5	depleted	0.0397393	1.40078	0.0397393	0.358087	6	hsa-miR-135b-5p; hsa-miR-195-3p; hsa-miR-503-3p; hsa-miR-16-1-3p; hsa-miR-15b-5p; hsa-miR-424-5p	.
Interactions (NPInter)	RP3-322G13.5	depleted	0.0397084	1.40112	0.0397084	0.358087	8	hsa-miR-377-3p; hsa-miR-28-3p; hsa-miR-342-3p; hsa-miR-195-3p; hsa-miR-503-3p; hsa-miR-16-1-3p; hsa-miR-15b-5p; hsa-miR-424-5p	.
Interactions (NPInter)	PCK1	depleted	0.039697	1.40124	0.039697	0.358087	11	hsa-miR-648; hsa-miR-212-3p; hsa-miR-126-3p; hsa-miR-4267; hsa-miR-140-3p; hsa-miR-500a-3p; hsa-miR-132-3p; hsa-miR-101-3p; hsa-miR-200a-3p; hsa-miR-194-5p; hsa-miR-3183	.
Interactions (NPInter)	EZH1	enriched	0.0396962	1.40125	0.0396962	0.358087	17	hsa-miR-221-3p; hsa-miR-15b-3p; hsa-miR-155-3p; hsa-miR-532-3p; hsa-miR-24-2-5p; hsa-miR-339-5p; hsa-miR-93-3p; hsa-miR-106b-3p; hsa-miR-31-3p; hsa-miR-17-3p; hsa-miR-3194-5p; hsa-miR-346; hsa-miR-103a-2-5p; hsa-miR-324-3p; hsa-miR-187-3p; hsa-miR-16-1-3p; hsa-miR-27a-3p	.
Interactions (NPInter)	TMEM139	depleted	0.0396496	1.40176	0.0396496	0.358087	9	hsa-miR-4283; hsa-miR-345-5p; hsa-miR-132-3p; hsa-miR-3116; hsa-miR-125b-2-3p; hsa-miR-3197; hsa-miR-1204; hsa-miR-1207-3p; hsa-miR-584-5p	.
Interactions (NPInter)	SENP5	depleted	0.0396351	1.40192	0.0396351	0.358087	5	hsa-miR-1827; hsa-miR-29a-5p; hsa-miR-4458; hsa-miR-33a-3p; hsa-miR-222-3p	.
Interactions (NPInter)	AC074286.1	enriched	0.0396066	1.40223	0.0396066	0.358087	7	hsa-miR-139-3p; hsa-miR-224-5p; hsa-miR-135b-5p; hsa-miR-151a-3p; hsa-miR-31-5p; hsa-miR-423-5p; hsa-miR-4676-3p	.
Interactions (NPInter)	PCDH10	enriched	0.0395928	1.40238	0.0395928	0.358087	10	hsa-miR-30e-3p; hsa-miR-139-3p; hsa-miR-4306; hsa-miR-30a-3p; hsa-miR-148b-3p; hsa-miR-2113; hsa-miR-24-2-5p; hsa-miR-185-3p; hsa-miR-19b-1-5p; hsa-miR-27a-3p	.
Interactions (NPInter)	PLCL2	enriched	0.0395928	1.40238	0.0395928	0.358087	10	hsa-miR-660-5p; hsa-miR-149-3p; hsa-miR-455-3p; hsa-miR-32-3p; hsa-miR-130b-3p; hsa-miR-22-3p; hsa-miR-24-2-5p; hsa-miR-4304; hsa-miR-200a-3p; hsa-miR-920	.
Interactions (NPInter)	PHLDA3	depleted	0.039468	1.40375	0.039468	0.358087	16	hsa-miR-15b-3p; hsa-miR-648; hsa-miR-1225-3p; hsa-miR-424-3p; hsa-miR-761; hsa-miR-3116; hsa-miR-195-3p; hsa-miR-16-1-3p; hsa-miR-1200; hsa-miR-1263; hsa-miR-1911-3p; hsa-miR-19b-1-5p; hsa-miR-661; hsa-miR-15a-3p; hsa-miR-3184-5p; hsa-miR-214-3p	.
Interactions (NPInter)	RBM11	enriched	0.0394484	1.40397	0.0394484	0.358087	8	hsa-miR-93-3p; hsa-miR-320b; hsa-miR-106b-3p; hsa-miR-320c; hsa-miR-320d; hsa-miR-17-3p; hsa-miR-493-3p; hsa-miR-1263	.
Interactions (NPInter)	ZFPM2	enriched	0.0393226	1.40536	0.0393226	0.358087	19	hsa-miR-139-3p; hsa-miR-221-3p; hsa-miR-454-3p; hsa-miR-7-1-3p; hsa-miR-455-3p; hsa-miR-23b-3p; hsa-miR-130b-3p; hsa-miR-23a-3p; hsa-miR-148b-3p; hsa-miR-532-3p; hsa-miR-340-3p; hsa-miR-31-3p; hsa-miR-301a-3p; hsa-miR-140-3p; hsa-miR-130a-3p; hsa-miR-187-3p; hsa-miR-543; hsa-miR-19b-1-5p; hsa-miR-222-3p	.
Interactions (NPInter)	CPSF1	depleted	0.0393144	1.40545	0.0393144	0.358087	9	hsa-miR-378e; hsa-miR-331-3p; hsa-miR-103a-2-5p; hsa-miR-195-3p; hsa-miR-503-3p; hsa-miR-16-1-3p; hsa-miR-378f; hsa-miR-15b-5p; hsa-miR-424-5p	.
Interactions (NPInter)	PLD2	enriched	0.0393144	1.40545	0.0393144	0.358087	9	hsa-miR-454-3p; hsa-miR-130b-3p; hsa-miR-339-5p; hsa-miR-93-3p; hsa-miR-106b-3p; hsa-miR-301a-3p; hsa-miR-193b-3p; hsa-miR-130a-3p; hsa-miR-423-5p	.
Interactions (NPInter)	CEP120	enriched	0.0391076	1.40774	0.0391076	0.358087	15	hsa-miR-181b-5p; hsa-miR-149-3p; hsa-miR-454-3p; hsa-miR-4284; hsa-miR-130b-3p; hsa-miR-155-3p; hsa-miR-24-2-5p; hsa-miR-93-3p; hsa-miR-106b-3p; hsa-miR-31-3p; hsa-miR-17-3p; hsa-miR-301a-3p; hsa-miR-130a-3p; hsa-miR-543; hsa-miR-19b-1-5p	.
Interactions (NPInter)	LINC00909	enriched	0.0391076	1.40774	0.0391076	0.358087	15	hsa-miR-224-5p; hsa-miR-454-3p; hsa-miR-96-5p; hsa-miR-130b-3p; hsa-miR-340-5p; hsa-miR-382-5p; hsa-miR-320b; hsa-miR-320c; hsa-miR-28-3p; hsa-miR-320d; hsa-miR-301a-3p; hsa-miR-140-3p; hsa-miR-130a-3p; hsa-miR-1271-3p; hsa-miR-205-5p	.
Interactions (NPInter)	NONHSAG038290	enriched	0.0391076	1.40774	0.0391076	0.358087	15	hsa-miR-1224-3p; hsa-miR-493-5p; hsa-miR-454-3p; hsa-miR-130b-3p; hsa-miR-340-5p; hsa-miR-382-5p; hsa-miR-93-3p; hsa-miR-320b; hsa-miR-106b-3p; hsa-miR-320c; hsa-miR-320d; hsa-miR-301a-3p; hsa-miR-130a-3p; hsa-miR-18a-3p; hsa-miR-18b-5p	.
Interactions (NPInter)	RP11-498C9.3	enriched	0.0391076	1.40774	0.0391076	0.358087	15	hsa-miR-296-3p; hsa-miR-224-5p; hsa-miR-454-3p; hsa-miR-130b-3p; hsa-miR-532-3p; hsa-miR-339-5p; hsa-miR-106b-3p; hsa-miR-378e; hsa-miR-301a-3p; hsa-miR-188-3p; hsa-miR-346; hsa-miR-193b-3p; hsa-miR-130a-3p; hsa-miR-378f; hsa-miR-665	.
Interactions (NPInter)	SFXN5	enriched	0.0391076	1.40774	0.0391076	0.358087	15	hsa-miR-138-1-3p; hsa-miR-454-3p; hsa-miR-455-3p; hsa-miR-23b-3p; hsa-miR-130b-3p; hsa-miR-23a-3p; hsa-miR-532-3p; hsa-miR-93-3p; hsa-miR-106b-3p; hsa-miR-377-3p; hsa-miR-17-3p; hsa-miR-301a-3p; hsa-miR-130a-3p; hsa-miR-3198; hsa-miR-19b-1-5p	.
Interactions (NPInter)	TRPS1	enriched	0.0391076	1.40774	0.0391076	0.358087	15	hsa-miR-23c; hsa-miR-454-3p; hsa-miR-23b-3p; hsa-miR-130b-3p; hsa-miR-23a-3p; hsa-miR-93-3p; hsa-miR-106b-3p; hsa-miR-126-3p; hsa-miR-17-3p; hsa-miR-493-3p; hsa-miR-3180-3p; hsa-miR-301a-3p; hsa-miR-130a-3p; hsa-miR-19b-1-5p; hsa-miR-18a-3p	.
Interactions (NPInter)	TTTY15	enriched	0.0391076	1.40774	0.0391076	0.358087	15	hsa-miR-23c; hsa-miR-96-5p; hsa-miR-23b-3p; hsa-miR-23a-3p; hsa-miR-532-3p; hsa-miR-320b; hsa-miR-146b-3p; hsa-miR-31-3p; hsa-miR-320c; hsa-miR-320d; hsa-miR-758-3p; hsa-miR-342-3p; hsa-miR-130a-3p; hsa-miR-539-3p; hsa-miR-431-3p	.
Interactions (NPInter)	UFM1	enriched	0.0391076	1.40774	0.0391076	0.358087	15	hsa-miR-181b-5p; hsa-miR-505-3p; hsa-miR-15b-3p; hsa-miR-7-1-3p; hsa-miR-23b-3p; hsa-miR-23a-3p; hsa-miR-2113; hsa-miR-363-5p; hsa-miR-424-3p; hsa-miR-346; hsa-miR-103a-2-5p; hsa-miR-761; hsa-miR-130a-3p; hsa-miR-4458; hsa-miR-214-3p	.
Interactions (NPInter)	COPS3	enriched	0.0390817	1.40803	0.0390817	0.358087	11	hsa-miR-1224-3p; hsa-miR-7-1-3p; hsa-miR-151a-3p; hsa-miR-155-3p; hsa-miR-532-3p; hsa-miR-22-3p; hsa-miR-28-3p; hsa-miR-17-3p; hsa-miR-331-3p; hsa-miR-324-3p; hsa-miR-194-5p	.
Interactions (NPInter)	STMN1	enriched	0.0390039	1.40889	0.0390039	0.358087	45	hsa-miR-30e-3p; hsa-miR-1231; hsa-miR-1224-3p; hsa-miR-296-3p; hsa-miR-221-3p; hsa-miR-493-5p; hsa-miR-505-3p; hsa-miR-1276; hsa-miR-149-3p; hsa-miR-23c; hsa-miR-7-1-3p; hsa-miR-455-3p; hsa-miR-421; hsa-miR-30a-3p; hsa-miR-155-3p; hsa-miR-340-5p; hsa-miR-382-5p; hsa-miR-22-3p; hsa-miR-3187-3p; hsa-miR-24-2-5p; hsa-miR-93-3p; hsa-miR-106b-3p; hsa-miR-200b-3p; hsa-miR-28-3p; hsa-miR-17-3p; hsa-miR-…	.
Interactions (NPInter)	HAUS6P1	depleted	0.0390021	1.40891	0.0390021	0.358087	2	hsa-miR-543; hsa-miR-19b-1-5p	.
Interactions (NPInter)	RP11-438N16.1	depleted	0.0390021	1.40891	0.0390021	0.358087	2	hsa-miR-543; hsa-miR-205-5p	.
Interactions (NPInter)	RNF11	enriched	0.0389993	1.40894	0.0389993	0.358087	46	hsa-miR-30e-3p; hsa-miR-139-3p; hsa-miR-1260b; hsa-miR-16-2-3p; hsa-miR-181b-5p; hsa-miR-138-1-3p; hsa-miR-664a-3p; hsa-miR-7-1-3p; hsa-miR-337-3p; hsa-miR-3149; hsa-miR-29b-1-5p; hsa-miR-455-3p; hsa-miR-32-3p; hsa-miR-30a-3p; hsa-miR-2113; hsa-miR-532-3p; hsa-miR-340-3p; hsa-miR-22-3p; hsa-miR-93-3p; hsa-miR-2110; hsa-miR-648; hsa-miR-362-3p; hsa-miR-31-3p; hsa-miR-1915-3p; hsa-miR-224-3p; hsa-m…	.
Interactions (NPInter)	SULT4A1	depleted	0.0389356	1.40965	0.0389356	0.358087	4	hsa-miR-340-3p; hsa-miR-1911-3p; hsa-miR-18a-3p; hsa-miR-27a-3p	.
Interactions (NPInter)	ZNF407	enriched	0.0389356	1.40965	0.0389356	0.358087	4	hsa-miR-125a-3p; hsa-miR-1224-3p; hsa-miR-593-3p; hsa-miR-17-3p	.
Interactions (NPInter)	HIST2H2AA3	enriched	0.0389021	1.41003	0.0389021	0.358087	7	hsa-miR-100-5p; hsa-miR-1276; hsa-miR-760; hsa-miR-149-3p; hsa-miR-425-5p; hsa-miR-320c; hsa-miR-193b-3p	.
Interactions (NPInter)	NT5DC1	enriched	0.0388943	1.41011	0.0388943	0.358087	13	hsa-miR-125a-3p; hsa-miR-660-5p; hsa-miR-7-1-3p; hsa-miR-148b-3p; hsa-miR-378a-3p; hsa-miR-146b-3p; hsa-miR-126-3p; hsa-miR-4319; hsa-miR-188-3p; hsa-miR-140-3p; hsa-miR-101-3p; hsa-miR-100-3p; hsa-miR-21-3p	.
Interactions (NPInter)	TAX1BP3	depleted	0.0387794	1.4114	0.0387794	0.358087	10	hsa-miR-4283; hsa-miR-3180-3p; hsa-miR-140-3p; hsa-miR-324-3p; hsa-miR-1226-3p; hsa-miR-1269a; hsa-miR-33b-3p; hsa-miR-543; hsa-miR-1911-3p; hsa-miR-18a-3p	.
Interactions (NPInter)	MAPRE1	depleted	0.0387099	1.41218	0.0387099	0.358087	41	hsa-miR-139-3p; hsa-miR-1183; hsa-miR-16-2-3p; hsa-miR-221-3p; hsa-miR-454-3p; hsa-miR-593-3p; hsa-miR-7-1-3p; hsa-miR-4265; hsa-miR-32-3p; hsa-miR-130b-3p; hsa-miR-93-3p; hsa-miR-362-3p; hsa-miR-1225-3p; hsa-miR-181a-2-3p; hsa-miR-301a-3p; hsa-miR-103a-2-5p; hsa-miR-130a-3p; hsa-miR-107; hsa-miR-1271-5p; hsa-miR-195-3p; hsa-miR-1321; hsa-miR-935; hsa-miR-16-1-3p; hsa-miR-1914-3p; hsa-miR-185-3p;…	.
Interactions (NPInter)	PI4K2B	enriched	0.0386697	1.41263	0.0386697	0.358087	12	hsa-miR-30e-3p; hsa-miR-125a-3p; hsa-miR-1183; hsa-miR-16-2-3p; hsa-miR-7-1-3p; hsa-miR-23b-3p; hsa-miR-30a-3p; hsa-miR-4319; hsa-miR-187-3p; hsa-miR-195-3p; hsa-miR-409-3p; hsa-miR-943	.
Interactions (NPInter)	TCF20	enriched	0.0386697	1.41263	0.0386697	0.358087	12	hsa-miR-30e-3p; hsa-miR-1260b; hsa-miR-149-3p; hsa-miR-15b-3p; hsa-miR-7-1-3p; hsa-miR-130b-3p; hsa-miR-30a-3p; hsa-miR-3180-3p; hsa-miR-188-3p; hsa-miR-500a-3p; hsa-miR-3155a; hsa-miR-1226-3p	.
Interactions (NPInter)	CTSZ	enriched	0.0386501	1.41285	0.0386501	0.358087	6	hsa-miR-1827; hsa-miR-505-3p; hsa-miR-4265; hsa-miR-933; hsa-miR-93-3p; hsa-miR-4322	.
Interactions (NPInter)	PIK3C2A	depleted	0.0386501	1.41285	0.0386501	0.358087	6	hsa-miR-2113; hsa-miR-1321; hsa-miR-943; hsa-miR-3174; hsa-miR-1256; hsa-miR-18a-3p	.
Interactions (NPInter)	NONHSAG036921	enriched	0.0386097	1.4133	0.0386097	0.358087	17	hsa-miR-139-3p; hsa-miR-100-5p; hsa-miR-221-3p; hsa-miR-493-5p; hsa-miR-149-3p; hsa-miR-4306; hsa-miR-135b-5p; hsa-miR-155-3p; hsa-miR-382-5p; hsa-miR-363-5p; hsa-miR-331-3p; hsa-miR-429; hsa-miR-1306-3p; hsa-miR-185-3p; hsa-miR-543; hsa-miR-200b-5p; hsa-miR-205-5p	.
Interactions (NPInter)	ACTR1B	enriched	0.0385318	1.41418	0.0385318	0.358087	8	hsa-miR-100-5p; hsa-miR-1260b; hsa-miR-296-3p; hsa-miR-493-5p; hsa-miR-1306-3p; hsa-miR-345-5p; hsa-miR-346; hsa-miR-3158-3p	.
Interactions (NPInter)	NONHSAG011659	enriched	0.0385318	1.41418	0.0385318	0.358087	8	hsa-miR-125a-3p; hsa-miR-296-3p; hsa-miR-224-5p; hsa-miR-493-5p; hsa-miR-4319; hsa-miR-188-3p; hsa-miR-18a-3p; hsa-miR-18b-5p	.
Interactions (NPInter)	GPS2	depleted	0.0385269	1.41424	0.0385269	0.358087	11	hsa-miR-96-5p; hsa-miR-22-3p; hsa-miR-324-3p; hsa-miR-193b-3p; hsa-miR-212-5p; hsa-miR-195-3p; hsa-miR-503-3p; hsa-miR-16-1-3p; hsa-miR-1271-3p; hsa-miR-15b-5p; hsa-miR-424-5p	.
Interactions (NPInter)	DNAJA4	depleted	0.0384705	1.41487	0.0384705	0.358087	13	hsa-miR-181b-5p; hsa-miR-15b-3p; hsa-miR-424-3p; hsa-miR-140-3p; hsa-miR-103a-2-5p; hsa-miR-324-3p; hsa-miR-107; hsa-miR-764; hsa-miR-195-3p; hsa-miR-16-1-3p; hsa-miR-3197; hsa-miR-15a-3p; hsa-miR-1207-3p	.
Interactions (NPInter)	DUSP14	depleted	0.0384705	1.41487	0.0384705	0.358087	13	hsa-miR-15b-3p; hsa-miR-155-3p; hsa-miR-424-3p; hsa-miR-103a-2-5p; hsa-miR-761; hsa-miR-107; hsa-miR-195-3p; hsa-miR-16-1-3p; hsa-miR-194-5p; hsa-miR-15a-3p; hsa-miR-557; hsa-miR-214-3p; hsa-miR-4291	.
Interactions (NPInter)	GLUD2	depleted	0.0384705	1.41487	0.0384705	0.358087	13	hsa-miR-664a-3p; hsa-miR-15b-3p; hsa-miR-424-3p; hsa-miR-103a-2-5p; hsa-miR-761; hsa-miR-107; hsa-miR-503-5p; hsa-miR-195-3p; hsa-miR-16-1-3p; hsa-miR-1226-3p; hsa-miR-15a-3p; hsa-miR-214-3p; hsa-miR-4291	.
Interactions (NPInter)	RPS6KA3	depleted	0.0384705	1.41487	0.0384705	0.358087	13	hsa-miR-15b-3p; hsa-miR-30c-2-3p; hsa-miR-424-3p; hsa-miR-103a-2-5p; hsa-miR-107; hsa-miR-101-3p; hsa-miR-195-3p; hsa-miR-21-3p; hsa-miR-503-3p; hsa-miR-16-1-3p; hsa-miR-298; hsa-miR-15a-3p; hsa-miR-665	.
Interactions (NPInter)	SORT1	enriched	0.0384518	1.41508	0.0384518	0.358087	14	hsa-miR-1224-3p; hsa-miR-1303; hsa-miR-1260b; hsa-miR-181b-5p; hsa-miR-149-3p; hsa-miR-593-3p; hsa-miR-32-3p; hsa-miR-146b-3p; hsa-miR-377-3p; hsa-miR-200b-3p; hsa-miR-429; hsa-miR-140-3p; hsa-miR-3064-5p; hsa-miR-584-5p	.
Interactions (NPInter)	PROCA1	enriched	0.0384344	1.41528	0.0384344	0.358087	5	hsa-miR-493-5p; hsa-miR-151a-3p; hsa-miR-339-5p; hsa-miR-28-3p; hsa-miR-1306-3p	.
Interactions (NPInter)	TLR1	enriched	0.0384344	1.41528	0.0384344	0.358087	5	hsa-miR-135b-5p; hsa-miR-340-5p; hsa-miR-93-3p; hsa-miR-106b-3p; hsa-miR-1306-3p	.
Interactions (NPInter)	ANKRD26	enriched	0.0383303	1.41646	0.0383303	0.358087	9	hsa-miR-30e-3p; hsa-miR-125a-3p; hsa-miR-7-1-3p; hsa-miR-30a-3p; hsa-miR-148b-3p; hsa-miR-106b-3p; hsa-miR-126-3p; hsa-miR-4319; hsa-miR-1271-5p	.
Interactions (NPInter)	AC004893.11	enriched	0.0382276	1.41762	0.0382276	0.358087	3	hsa-miR-30e-3p; hsa-miR-151a-3p; hsa-miR-339-5p	.
Interactions (NPInter)	CHD8	enriched	0.0382276	1.41762	0.0382276	0.358087	3	hsa-miR-29a-5p; hsa-miR-31-5p; hsa-miR-339-5p	.
Interactions (NPInter)	GTF2A2	enriched	0.0382276	1.41762	0.0382276	0.358087	3	hsa-miR-296-3p; hsa-miR-224-5p; hsa-miR-339-5p	.
Interactions (NPInter)	NONHSAG011437	enriched	0.0382276	1.41762	0.0382276	0.358087	3	hsa-miR-224-5p; hsa-miR-493-5p; hsa-miR-339-5p	.
Interactions (NPInter)	NONHSAG042250	enriched	0.0382276	1.41762	0.0382276	0.358087	3	hsa-miR-493-5p; hsa-miR-22-3p; hsa-miR-339-5p	.
Interactions (NPInter)	CHAF1A	enriched	0.0381976	1.41796	0.0381976	0.358087	8	hsa-miR-4465; hsa-miR-7-1-3p; hsa-miR-337-3p; hsa-miR-155-3p; hsa-miR-93-3p; hsa-miR-106b-3p; hsa-miR-17-3p; hsa-miR-431-3p	.
Interactions (NPInter)	PLIN5	enriched	0.0381976	1.41796	0.0381976	0.358087	8	hsa-miR-1224-3p; hsa-miR-1260b; hsa-miR-3127-5p; hsa-miR-4284; hsa-miR-93-3p; hsa-miR-106b-3p; hsa-miR-17-3p; hsa-miR-1256	.
Interactions (NPInter)	TFDP2	depleted	0.0381976	1.41796	0.0381976	0.358087	8	hsa-miR-378e; hsa-miR-193b-3p; hsa-miR-195-3p; hsa-miR-21-3p; hsa-miR-16-1-3p; hsa-miR-15b-5p; hsa-miR-424-5p; hsa-miR-665	.
Interactions (NPInter)	TMX3	enriched	0.0381976	1.41796	0.0381976	0.358087	8	hsa-miR-181b-5p; hsa-miR-382-5p; hsa-miR-340-3p; hsa-miR-93-3p; hsa-miR-30c-2-3p; hsa-miR-106b-3p; hsa-miR-17-3p; hsa-miR-33b-3p	.
Interactions (NPInter)	NONHSAG023002	enriched	0.0381673	1.41831	0.0381673	0.358087	12	hsa-miR-125a-3p; hsa-miR-23c; hsa-miR-23b-3p; hsa-miR-23a-3p; hsa-miR-425-5p; hsa-miR-4319; hsa-miR-103a-2-5p; hsa-miR-342-3p; hsa-miR-130a-3p; hsa-miR-212-5p; hsa-miR-132-3p; hsa-miR-424-5p	.
Interactions (NPInter)	NONHSAG051809	depleted	0.0381673	1.41831	0.0381673	0.358087	12	hsa-miR-130b-3p; hsa-miR-28-3p; hsa-miR-429; hsa-miR-193b-3p; hsa-miR-130a-3p; hsa-miR-195-3p; hsa-miR-16-1-3p; hsa-miR-33b-3p; hsa-miR-200b-5p; hsa-miR-33a-3p; hsa-miR-15b-5p; hsa-miR-424-5p	.
Interactions (NPInter)	POC1B	enriched	0.0381673	1.41831	0.0381673	0.358087	12	hsa-miR-155-3p; hsa-miR-532-3p; hsa-miR-93-3p; hsa-miR-212-3p; hsa-miR-106b-3p; hsa-miR-200b-3p; hsa-miR-429; hsa-miR-1306-3p; hsa-miR-346; hsa-miR-212-5p; hsa-miR-132-3p; hsa-miR-205-5p	.
Interactions (NPInter)	STARD3NL	enriched	0.0381449	1.41856	0.0381449	0.358087	18	hsa-miR-224-5p; hsa-miR-493-5p; hsa-miR-454-3p; hsa-miR-455-3p; hsa-miR-130b-3p; hsa-miR-31-5p; hsa-miR-382-5p; hsa-miR-425-5p; hsa-miR-93-3p; hsa-miR-320b; hsa-miR-106b-3p; hsa-miR-320c; hsa-miR-320d; hsa-miR-301a-3p; hsa-miR-130a-3p; hsa-miR-18a-3p; hsa-miR-4458; hsa-miR-18b-5p	.
Interactions (NPInter)	MBD5	enriched	0.0380799	1.4193	0.0380799	0.358087	16	hsa-miR-30e-3p; hsa-miR-296-3p; hsa-miR-4326; hsa-miR-664a-3p; hsa-miR-593-3p; hsa-miR-337-3p; hsa-miR-30a-3p; hsa-miR-148b-3p; hsa-miR-200b-3p; hsa-miR-517-5p; hsa-miR-493-3p; hsa-miR-429; hsa-miR-132-3p; hsa-miR-1244; hsa-miR-200a-3p; hsa-miR-501-3p	.
Interactions (NPInter)	B4GALT4	enriched	0.0380686	1.41943	0.0380686	0.358087	22	hsa-miR-30e-3p; hsa-miR-16-2-3p; hsa-miR-4465; hsa-miR-32-3p; hsa-miR-23b-3p; hsa-miR-421; hsa-miR-30a-3p; hsa-miR-23a-3p; hsa-miR-4305; hsa-miR-340-3p; hsa-miR-362-3p; hsa-miR-106b-3p; hsa-miR-126-3p; hsa-miR-17-3p; hsa-miR-331-3p; hsa-miR-500a-3p; hsa-miR-130a-3p; hsa-miR-1244; hsa-miR-4330; hsa-miR-195-3p; hsa-miR-501-3p; hsa-miR-1279	.
Interactions (NPInter)	COX8A	depleted	0.0379872	1.42036	0.0379872	0.358087	5	hsa-miR-32-3p; hsa-miR-1226-3p; hsa-miR-298; hsa-miR-4302; hsa-miR-27a-3p	.
Interactions (NPInter)	NONHSAG019814	enriched	0.0379872	1.42036	0.0379872	0.358087	5	hsa-miR-23c; hsa-miR-23b-3p; hsa-miR-23a-3p; hsa-miR-382-5p; hsa-miR-130a-3p	.
Interactions (NPInter)	NONHSAG025339	enriched	0.0379872	1.42036	0.0379872	0.358087	5	hsa-miR-224-5p; hsa-miR-29a-5p; hsa-miR-455-3p; hsa-miR-382-5p; hsa-miR-16-1-3p	.
Interactions (NPInter)	NONHSAG031841	enriched	0.0379872	1.42036	0.0379872	0.358087	5	hsa-miR-23c; hsa-miR-23b-3p; hsa-miR-23a-3p; hsa-miR-382-5p; hsa-miR-130a-3p	.
Interactions (NPInter)	NONHSAG042706	enriched	0.0379872	1.42036	0.0379872	0.358087	5	hsa-miR-23c; hsa-miR-23b-3p; hsa-miR-23a-3p; hsa-miR-382-5p; hsa-miR-21-3p	.
Interactions (NPInter)	MFF	enriched	0.0378416	1.42203	0.0378416	0.358087	20	hsa-miR-139-3p; hsa-miR-296-3p; hsa-miR-1827; hsa-miR-221-3p; hsa-miR-505-3p; hsa-miR-15b-3p; hsa-miR-593-3p; hsa-miR-3127-5p; hsa-miR-32-3p; hsa-miR-130b-3p; hsa-miR-377-3p; hsa-miR-3180-3p; hsa-miR-16-1-3p; hsa-miR-3158-3p; hsa-miR-185-3p; hsa-miR-1226-3p; hsa-miR-501-3p; hsa-miR-1269a; hsa-miR-1911-3p; hsa-miR-27a-3p	.
Interactions (NPInter)	INHBA	enriched	0.037622	1.42456	0.037622	0.358087	9	hsa-miR-30e-3p; hsa-miR-4465; hsa-miR-454-3p; hsa-miR-130b-3p; hsa-miR-30a-3p; hsa-miR-31-5p; hsa-miR-301a-3p; hsa-miR-130a-3p; hsa-miR-19b-1-5p	.
Interactions (NPInter)	ITCH	enriched	0.0375747	1.4251	0.0375747	0.358087	7	hsa-miR-93-3p; hsa-miR-146b-3p; hsa-miR-106b-3p; hsa-miR-31-3p; hsa-miR-17-3p; hsa-miR-3180-3p; hsa-miR-324-3p	.
Interactions (NPInter)	RP11-316M1.12	enriched	0.0375375	1.42553	0.0375375	0.358087	16	hsa-miR-23c; hsa-miR-23b-3p; hsa-miR-23a-3p; hsa-miR-425-5p; hsa-miR-339-5p; hsa-miR-93-3p; hsa-miR-320b; hsa-miR-106b-3p; hsa-miR-378e; hsa-miR-320c; hsa-miR-28-3p; hsa-miR-320d; hsa-miR-130a-3p; hsa-miR-423-5p; hsa-miR-378f; hsa-miR-4676-3p	.
Interactions (NPInter)	RP5-940J5.6	enriched	0.0375201	1.42574	0.0375201	0.358087	3	hsa-miR-30e-3p; hsa-miR-139-3p; hsa-miR-140-3p	.
Interactions (NPInter)	DTX4	depleted	0.0375026	1.42594	0.0375026	0.358087	3	hsa-miR-21-3p; hsa-miR-935; hsa-miR-543	.
Interactions (NPInter)	RP11-424G14.1	depleted	0.0375026	1.42594	0.0375026	0.358087	3	hsa-miR-21-3p; hsa-miR-543; hsa-miR-18a-3p	.
Interactions (NPInter)	CMTM3	enriched	0.0373686	1.42749	0.0373686	0.358087	2	hsa-miR-760; hsa-miR-29b-1-5p	.
Interactions (NPInter)	Hsa circ 0077179	enriched	0.0373686	1.42749	0.0373686	0.358087	2	hsa-miR-29b-3p; hsa-miR-29b-1-5p	.
Interactions (NPInter)	ISL2	enriched	0.0373686	1.42749	0.0373686	0.358087	2	hsa-miR-4326; hsa-miR-29b-1-5p	.
Interactions (NPInter)	NEFH	enriched	0.0373686	1.42749	0.0373686	0.358087	2	hsa-miR-4326; hsa-miR-29b-1-5p	.
Interactions (NPInter)	circRNA 100290	enriched	0.0373686	1.42749	0.0373686	0.358087	2	hsa-miR-29a-5p; hsa-miR-29b-1-5p	.
Interactions (NPInter)	MOCS2	enriched	0.037342	1.4278	0.037342	0.358087	31	hsa-miR-139-3p; hsa-miR-1183; hsa-miR-1224-3p; hsa-miR-660-5p; hsa-miR-16-2-3p; hsa-miR-224-5p; hsa-miR-149-3p; hsa-miR-1307-3p; hsa-miR-593-3p; hsa-miR-4265; hsa-miR-23b-3p; hsa-miR-155-3p; hsa-miR-23a-3p; hsa-miR-148b-3p; hsa-miR-340-5p; hsa-miR-212-3p; hsa-miR-126-3p; hsa-miR-28-3p; hsa-miR-17-3p; hsa-miR-345-5p; hsa-miR-342-3p; hsa-miR-193b-3p; hsa-miR-130a-3p; hsa-miR-212-5p; hsa-miR-195-3p;…	.
Interactions (NPInter)	XPO1	enriched	0.0372979	1.42832	0.0372979	0.358087	42	hsa-miR-30e-3p; hsa-miR-139-3p; hsa-miR-125a-3p; hsa-miR-1224-3p; hsa-miR-660-5p; hsa-miR-16-2-3p; hsa-miR-23c; hsa-miR-96-5p; hsa-miR-23b-3p; hsa-miR-4284; hsa-miR-30a-3p; hsa-miR-23a-3p; hsa-miR-382-5p; hsa-miR-532-3p; hsa-miR-363-5p; hsa-miR-22-3p; hsa-miR-339-5p; hsa-miR-93-3p; hsa-miR-362-3p; hsa-miR-320b; hsa-miR-146b-3p; hsa-miR-106b-3p; hsa-miR-224-3p; hsa-miR-320c; hsa-miR-28-3p; hsa-miR…	.
Interactions (NPInter)	CTSB	enriched	0.0372549	1.42882	0.0372549	0.358087	15	hsa-miR-125a-3p; hsa-miR-15b-3p; hsa-miR-593-3p; hsa-miR-29b-1-5p; hsa-miR-340-3p; hsa-miR-320b; hsa-miR-320c; hsa-miR-377-3p; hsa-miR-320e; hsa-miR-320d; hsa-miR-493-3p; hsa-miR-758-3p; hsa-miR-125b-2-3p; hsa-miR-1911-3p; hsa-miR-665	.
Interactions (NPInter)	NONHSAG010542	enriched	0.0372212	1.42921	0.0372212	0.358087	17	hsa-miR-125a-3p; hsa-miR-1224-3p; hsa-miR-224-5p; hsa-miR-493-5p; hsa-miR-454-3p; hsa-miR-130b-3p; hsa-miR-31-5p; hsa-miR-4319; hsa-miR-301a-3p; hsa-miR-346; hsa-miR-103a-2-5p; hsa-miR-324-3p; hsa-miR-130a-3p; hsa-miR-132-3p; hsa-miR-195-3p; hsa-miR-503-3p; hsa-miR-16-1-3p	.
Interactions (NPInter)	BRD2	enriched	0.037166	1.42985	0.037166	0.358087	35	hsa-miR-1260b; hsa-miR-296-3p; hsa-miR-660-5p; hsa-miR-16-2-3p; hsa-miR-505-3p; hsa-miR-1276; hsa-miR-760; hsa-miR-149-3p; hsa-miR-15b-3p; hsa-miR-7-1-3p; hsa-miR-3127-5p; hsa-miR-455-3p; hsa-miR-2113; hsa-miR-532-3p; hsa-miR-4283; hsa-miR-2110; hsa-miR-146b-3p; hsa-miR-1225-3p; hsa-miR-1915-3p; hsa-miR-4267; hsa-miR-377-3p; hsa-miR-1909-3p; hsa-miR-3194-5p; hsa-miR-3180-3p; hsa-miR-324-3p; hsa-m…	.
Interactions (NPInter)	CPSF7	enriched	0.0371595	1.42993	0.0371595	0.358087	10	hsa-miR-1224-3p; hsa-miR-7-1-3p; hsa-miR-29b-1-5p; hsa-miR-23b-3p; hsa-miR-151a-3p; hsa-miR-2110; hsa-miR-30c-2-3p; hsa-miR-224-3p; hsa-miR-18a-3p; hsa-miR-18b-5p	.
Interactions (NPInter)	RP1-239B22.5	enriched	0.0370842	1.43081	0.0370842	0.358087	4	hsa-miR-139-3p; hsa-miR-221-3p; hsa-miR-454-3p; hsa-miR-301a-3p	.
Interactions (NPInter)	NONHSAG003508	enriched	0.037048	1.43124	0.037048	0.358087	9	hsa-miR-296-3p; hsa-miR-224-5p; hsa-miR-340-5p; hsa-miR-382-5p; hsa-miR-532-3p; hsa-miR-425-5p; hsa-miR-1306-3p; hsa-miR-758-3p; hsa-miR-18a-3p	.
Interactions (NPInter)	FGF12	enriched	0.0368449	1.43362	0.0368449	0.356834	11	hsa-miR-221-3p; hsa-miR-664a-3p; hsa-miR-224-3p; hsa-miR-200b-3p; hsa-miR-331-3p; hsa-miR-3180-3p; hsa-miR-103a-2-5p; hsa-miR-342-3p; hsa-miR-218-2-3p; hsa-miR-107; hsa-miR-200a-3p	.
Interactions (NPInter)	RASSF3	enriched	0.0367118	1.43519	0.0367118	0.355805	4	hsa-miR-32-3p; hsa-miR-148b-3p; hsa-miR-340-3p; hsa-miR-1915-3p	.
Interactions (NPInter)	TMEM69	enriched	0.0367118	1.43519	0.0367118	0.355805	4	hsa-miR-149-3p; hsa-miR-155-3p; hsa-miR-93-3p; hsa-miR-1915-3p	.
Interactions (NPInter)	HERC2P2	enriched	0.0365617	1.43697	0.0365617	0.354871	5	hsa-miR-30e-3p; hsa-miR-296-3p; hsa-miR-224-5p; hsa-miR-1306-3p; hsa-miR-140-3p	.
Interactions (NPInter)	NONHSAG019855	enriched	0.0365617	1.43697	0.0365617	0.354871	5	hsa-miR-139-3p; hsa-miR-296-3p; hsa-miR-224-5p; hsa-miR-33b-3p; hsa-miR-33a-3p	.
Interactions (NPInter)	GLTP	enriched	0.0365471	1.43715	0.0365471	0.354871	6	hsa-miR-1224-3p; hsa-miR-1276; hsa-miR-29b-1-5p; hsa-miR-4265; hsa-miR-1976; hsa-miR-27a-3p	.
Interactions (NPInter)	WIPF1	enriched	0.0364981	1.43773	0.0364981	0.354871	12	hsa-miR-30e-3p; hsa-miR-1224-3p; hsa-miR-296-3p; hsa-miR-7-1-3p; hsa-miR-30a-3p; hsa-miR-4305; hsa-miR-1976; hsa-miR-200b-3p; hsa-miR-429; hsa-miR-3180-3p; hsa-miR-1321; hsa-miR-33a-3p	.
Interactions (NPInter)	GNPNAT1	enriched	0.0364445	1.43837	0.0364445	0.354777	7	hsa-miR-1260b; hsa-miR-664a-3p; hsa-miR-455-3p; hsa-miR-1225-3p; hsa-miR-377-3p; hsa-miR-331-3p; hsa-miR-500a-3p	.
Interactions (NPInter)	NPHP3	enriched	0.0364445	1.43837	0.0364445	0.354777	7	hsa-miR-1276; hsa-miR-93-3p; hsa-miR-362-3p; hsa-miR-106b-3p; hsa-miR-17-3p; hsa-miR-758-3p; hsa-miR-500a-3p	.
Interactions (NPInter)	POLR1D	enriched	0.0364445	1.43837	0.0364445	0.354777	7	hsa-miR-224-5p; hsa-miR-337-3p; hsa-miR-155-3p; hsa-miR-200b-3p; hsa-miR-28-3p; hsa-miR-429; hsa-miR-500a-3p	.
Interactions (NPInter)	CCDC127	enriched	0.0364246	1.43861	0.0364246	0.354777	5	hsa-miR-138-1-3p; hsa-miR-593-3p; hsa-miR-337-3p; hsa-miR-200b-3p; hsa-miR-429	.
Interactions (NPInter)	PIP4K2B	enriched	0.0364246	1.43861	0.0364246	0.354777	5	hsa-miR-30e-3p; hsa-miR-505-3p; hsa-miR-30a-3p; hsa-miR-200b-3p; hsa-miR-429	.
Interactions (NPInter)	PPP1R9B	enriched	0.0364246	1.43861	0.0364246	0.354777	5	hsa-miR-1224-3p; hsa-miR-148b-3p; hsa-miR-2110; hsa-miR-200b-3p; hsa-miR-429	.
Interactions (NPInter)	WNK1	enriched	0.0364023	1.43887	0.0364023	0.354777	46	hsa-miR-30e-3p; hsa-miR-296-3p; hsa-miR-181b-5p; hsa-miR-149-3p; hsa-miR-23c; hsa-miR-135b-5p; hsa-miR-454-3p; hsa-miR-337-3p; hsa-miR-32-3p; hsa-miR-23b-3p; hsa-miR-130b-3p; hsa-miR-30a-3p; hsa-miR-155-3p; hsa-miR-23a-3p; hsa-miR-31-5p; hsa-miR-532-3p; hsa-miR-22-3p; hsa-miR-93-3p; hsa-miR-320b; hsa-miR-106b-3p; hsa-miR-31-3p; hsa-miR-320c; hsa-miR-200b-3p; hsa-miR-320d; hsa-miR-17-3p; hsa-miR-3…	.
Interactions (NPInter)	HNRNPH1	enriched	0.0362753	1.44039	0.0362753	0.354777	66	hsa-miR-1183; hsa-miR-296-3p; hsa-miR-660-5p; hsa-miR-224-5p; hsa-miR-221-3p; hsa-miR-181b-5p; hsa-miR-493-5p; hsa-miR-29a-5p; hsa-miR-149-3p; hsa-miR-135b-5p; hsa-miR-7-1-3p; hsa-miR-337-3p; hsa-miR-96-5p; hsa-miR-455-3p; hsa-miR-32-3p; hsa-miR-151a-3p; hsa-miR-155-3p; hsa-miR-4305; hsa-miR-31-5p; hsa-miR-340-5p; hsa-miR-382-5p; hsa-miR-532-3p; hsa-miR-363-5p; hsa-miR-340-3p; hsa-miR-22-3p; hsa-…	.
Interactions (NPInter)	PPARD	enriched	0.0362667	1.44049	0.0362667	0.354777	11	hsa-miR-30e-3p; hsa-miR-149-3p; hsa-miR-30a-3p; hsa-miR-148b-3p; hsa-miR-93-3p; hsa-miR-146b-3p; hsa-miR-106b-3p; hsa-miR-17-3p; hsa-miR-331-3p; hsa-miR-342-3p; hsa-miR-596	.
Interactions (NPInter)	NIPA2	depleted	0.0361137	1.44233	0.0361137	0.353904	3	hsa-miR-671-3p; hsa-miR-205-5p; hsa-miR-18a-3p	.
Interactions (NPInter)	MID1	enriched	0.0359914	1.4438	0.0359914	0.352967	5	hsa-miR-505-3p; hsa-miR-149-3p; hsa-miR-130b-3p; hsa-miR-340-5p; hsa-miR-19b-1-5p	.
Interactions (NPInter)	TIMM23	enriched	0.0359914	1.4438	0.0359914	0.352967	5	hsa-miR-224-5p; hsa-miR-135b-5p; hsa-miR-155-3p; hsa-miR-340-5p; hsa-miR-342-3p	.
Interactions (NPInter)	RPL17	enriched	0.035991	1.44381	0.035991	0.352967	14	hsa-miR-30e-3p; hsa-miR-139-3p; hsa-miR-1224-3p; hsa-miR-224-5p; hsa-miR-155-3p; hsa-miR-340-5p; hsa-miR-532-3p; hsa-miR-22-3p; hsa-miR-93-3p; hsa-miR-106b-3p; hsa-miR-758-3p; hsa-miR-18a-3p; hsa-miR-18b-5p; hsa-miR-4676-3p	.
Interactions (NPInter)	MCUR1	depleted	0.0358422	1.44561	0.0358422	0.352288	7	hsa-miR-28-3p; hsa-miR-423-5p; hsa-miR-195-3p; hsa-miR-503-3p; hsa-miR-16-1-3p; hsa-miR-15b-5p; hsa-miR-424-5p	.
Interactions (NPInter)	ENOSF1	enriched	0.0357944	1.44618	0.0357944	0.35208	8	hsa-miR-30e-3p; hsa-miR-1224-3p; hsa-miR-30a-3p; hsa-miR-320b; hsa-miR-1225-3p; hsa-miR-320c; hsa-miR-320d; hsa-miR-4330	.
Interactions (NPInter)	NONHSAG004062	enriched	0.0357944	1.44618	0.0357944	0.35208	8	hsa-miR-493-5p; hsa-miR-340-5p; hsa-miR-363-5p; hsa-miR-339-5p; hsa-miR-320b; hsa-miR-320c; hsa-miR-320d; hsa-miR-539-3p	.
Interactions (NPInter)	NONHSAG037599	enriched	0.0357944	1.44618	0.0357944	0.35208	8	hsa-miR-532-3p; hsa-miR-22-3p; hsa-miR-93-3p; hsa-miR-320b; hsa-miR-106b-3p; hsa-miR-320c; hsa-miR-320d; hsa-miR-665	.
Interactions (NPInter)	NONHSAG053895	enriched	0.0357944	1.44618	0.0357944	0.35208	8	hsa-miR-1224-3p; hsa-miR-224-5p; hsa-miR-4306; hsa-miR-532-3p; hsa-miR-320b; hsa-miR-320c; hsa-miR-320d; hsa-miR-185-3p	.
Interactions (NPInter)	SRP14-AS1	enriched	0.0357944	1.44618	0.0357944	0.35208	8	hsa-miR-149-3p; hsa-miR-22-3p; hsa-miR-339-5p; hsa-miR-320b; hsa-miR-320c; hsa-miR-28-3p; hsa-miR-320d; hsa-miR-665	.
Interactions (NPInter)	DSTYK	enriched	0.0357483	1.44674	0.0357483	0.35208	11	hsa-miR-30e-3p; hsa-miR-32-3p; hsa-miR-30a-3p; hsa-miR-148b-3p; hsa-miR-93-3p; hsa-miR-362-3p; hsa-miR-106b-3p; hsa-miR-200b-3p; hsa-miR-17-3p; hsa-miR-200a-3p; hsa-miR-194-5p	.
Interactions (NPInter)	PDE12	enriched	0.0357483	1.44674	0.0357483	0.35208	11	hsa-miR-138-1-3p; hsa-miR-760; hsa-miR-155-3p; hsa-miR-93-3p; hsa-miR-320b; hsa-miR-106b-3p; hsa-miR-320c; hsa-miR-320d; hsa-miR-17-3p; hsa-miR-19b-1-5p; hsa-miR-4458	.
Interactions (NPInter)	EIF1AY	depleted	0.0357333	1.44693	0.0357333	0.35208	17	hsa-miR-15b-3p; hsa-miR-29b-1-5p; hsa-miR-532-3p; hsa-miR-362-3p; hsa-miR-424-3p; hsa-miR-500a-3p; hsa-miR-195-3p; hsa-miR-16-1-3p; hsa-miR-501-3p; hsa-miR-33b-3p; hsa-miR-194-5p; hsa-miR-15a-3p; hsa-miR-33a-3p; hsa-miR-15b-5p; hsa-miR-424-5p; hsa-miR-584-5p; hsa-miR-27a-3p	.
Interactions (NPInter)	C20orf112	enriched	0.0356756	1.44763	0.0356756	0.35208	13	hsa-miR-30e-3p; hsa-miR-637; hsa-miR-23c; hsa-miR-23b-3p; hsa-miR-30a-3p; hsa-miR-23a-3p; hsa-miR-2113; hsa-miR-28-3p; hsa-miR-493-3p; hsa-miR-331-3p; hsa-miR-130a-3p; hsa-miR-101-3p; hsa-miR-431-3p	.
Interactions (NPInter)	TOP1	enriched	0.0354748	1.45008	0.0354748	0.351447	8	hsa-miR-1224-3p; hsa-miR-1260b; hsa-miR-16-2-3p; hsa-miR-149-3p; hsa-miR-532-3p; hsa-miR-24-2-5p; hsa-miR-188-3p; hsa-miR-195-3p	.
Interactions (NPInter)	DCTN4	enriched	0.0354612	1.45025	0.0354612	0.351447	17	hsa-miR-30e-3p; hsa-miR-1303; hsa-miR-16-2-3p; hsa-miR-505-3p; hsa-miR-149-3p; hsa-miR-7-1-3p; hsa-miR-96-5p; hsa-miR-30a-3p; hsa-miR-532-3p; hsa-miR-2110; hsa-miR-126-3p; hsa-miR-1915-3p; hsa-miR-339-3p; hsa-miR-127-3p; hsa-miR-3183; hsa-miR-1271-3p; hsa-miR-222-3p	.
Interactions (NPInter)	HOXB8	enriched	0.0354509	1.45037	0.0354509	0.351447	15	hsa-miR-30e-3p; hsa-miR-1224-3p; hsa-miR-1303; hsa-miR-637; hsa-miR-149-3p; hsa-miR-4306; hsa-miR-32-3p; hsa-miR-30a-3p; hsa-miR-30c-2-3p; hsa-miR-146b-3p; hsa-miR-224-3p; hsa-miR-940; hsa-miR-185-3p; hsa-miR-3197; hsa-miR-1972	.
Interactions (NPInter)	SYNCRIP	depleted	0.0354509	1.45037	0.0354509	0.351447	15	hsa-miR-1827; hsa-miR-2110; hsa-miR-362-3p; hsa-miR-200b-3p; hsa-miR-101-3p; hsa-miR-187-3p; hsa-miR-100-3p; hsa-miR-654-3p; hsa-miR-200a-3p; hsa-miR-502-3p; hsa-miR-33b-3p; hsa-miR-555; hsa-miR-18a-3p; hsa-miR-4458; hsa-miR-33a-3p	.
Interactions (NPInter)	GMPPA	depleted	0.0353546	1.45155	0.0353546	0.351447	14	hsa-miR-454-3p; hsa-miR-130b-3p; hsa-miR-1306-3p; hsa-miR-301a-3p; hsa-miR-103a-2-5p; hsa-miR-324-3p; hsa-miR-130a-3p; hsa-miR-195-3p; hsa-miR-503-3p; hsa-miR-16-1-3p; hsa-miR-185-3p; hsa-miR-4458; hsa-miR-15b-5p; hsa-miR-424-5p	.
Interactions (NPInter)	AMDHD2	enriched	0.0353417	1.45171	0.0353417	0.351447	7	hsa-miR-139-3p; hsa-miR-100-5p; hsa-miR-532-3p; hsa-miR-339-5p; hsa-miR-346; hsa-miR-103a-2-5p; hsa-miR-342-3p	.
Interactions (NPInter)	FBXO9	enriched	0.0353417	1.45171	0.0353417	0.351447	7	hsa-miR-296-3p; hsa-miR-32-3p; hsa-miR-135a-3p; hsa-miR-22-3p; hsa-miR-188-3p; hsa-miR-103a-2-5p; hsa-miR-342-3p	.
Interactions (NPInter)	RP11-9G1.3	enriched	0.0353417	1.45171	0.0353417	0.351447	7	hsa-miR-221-3p; hsa-miR-155-3p; hsa-miR-382-5p; hsa-miR-320b; hsa-miR-28-3p; hsa-miR-758-3p; hsa-miR-342-3p	.
Interactions (NPInter)	UBXN6	enriched	0.0352981	1.45225	0.0352981	0.351447	12	hsa-miR-125a-3p; hsa-miR-296-3p; hsa-miR-760; hsa-miR-532-3p; hsa-miR-22-3p; hsa-miR-339-5p; hsa-miR-331-3p; hsa-miR-1306-3p; hsa-miR-4319; hsa-miR-103a-2-5p; hsa-miR-212-5p; hsa-miR-665	.
Interactions (NPInter)	COPS7B	depleted	0.035229	1.4531	0.035229	0.351447	15	hsa-miR-760; hsa-miR-15b-3p; hsa-miR-425-5p; hsa-miR-1915-3p; hsa-miR-424-3p; hsa-miR-195-3p; hsa-miR-16-1-3p; hsa-miR-1914-3p; hsa-miR-502-3p; hsa-miR-431-3p; hsa-miR-298; hsa-miR-661; hsa-miR-15a-3p; hsa-miR-665; hsa-miR-4291	.
Interactions (NPInter)	MCM3AP-AS1	depleted	0.035229	1.4531	0.035229	0.351447	15	hsa-miR-224-5p; hsa-miR-340-5p; hsa-miR-320b; hsa-miR-320c; hsa-miR-320d; hsa-miR-195-3p; hsa-miR-21-3p; hsa-miR-503-3p; hsa-miR-16-1-3p; hsa-miR-501-3p; hsa-miR-19b-1-5p; hsa-miR-18a-3p; hsa-miR-18b-5p; hsa-miR-15b-5p; hsa-miR-424-5p	.
Interactions (NPInter)	ADD3	enriched	0.0350679	1.45509	0.0350679	0.351447	31	hsa-miR-30e-3p; hsa-miR-1827; hsa-miR-16-2-3p; hsa-miR-221-3p; hsa-miR-181b-5p; hsa-miR-1276; hsa-miR-664a-3p; hsa-miR-3149; hsa-miR-29b-1-5p; hsa-miR-32-3p; hsa-miR-23b-3p; hsa-miR-130b-3p; hsa-miR-155-3p; hsa-miR-23a-3p; hsa-miR-31-5p; hsa-miR-24-2-5p; hsa-miR-378a-3p; hsa-miR-140-3p; hsa-miR-130a-3p; hsa-miR-4330; hsa-miR-195-3p; hsa-miR-501-3p; hsa-miR-502-3p; hsa-miR-33b-3p; hsa-miR-543; hsa…	.
Interactions (NPInter)	AC098826.5	enriched	0.0350272	1.45559	0.0350272	0.351447	5	hsa-miR-1224-3p; hsa-miR-151b; hsa-miR-151a-3p; hsa-miR-31-5p; hsa-miR-423-5p	.
Interactions (NPInter)	CASC9	enriched	0.0350272	1.45559	0.0350272	0.351447	5	hsa-miR-23c; hsa-miR-23b-3p; hsa-miR-23a-3p; hsa-miR-31-5p; hsa-miR-130a-3p	.
Interactions (NPInter)	ATL2	enriched	0.0350203	1.45568	0.0350203	0.351447	56	hsa-miR-125a-3p; hsa-miR-1224-3p; hsa-miR-1827; hsa-miR-16-2-3p; hsa-miR-181b-5p; hsa-miR-1276; hsa-miR-149-3p; hsa-miR-4326; hsa-miR-664a-3p; hsa-miR-7-1-3p; hsa-miR-337-3p; hsa-miR-29b-1-5p; hsa-miR-4284; hsa-miR-421; hsa-miR-155-3p; hsa-miR-1228-3p; hsa-miR-4305; hsa-miR-22-3p; hsa-miR-24-2-5p; hsa-miR-93-3p; hsa-miR-663a; hsa-miR-212-3p; hsa-miR-362-3p; hsa-miR-106b-3p; hsa-miR-31-3p; hsa-miR…	.
Interactions (NPInter)	MEPCE	enriched	0.0349696	1.45631	0.0349696	0.351447	14	hsa-miR-1224-3p; hsa-miR-1260b; hsa-miR-296-3p; hsa-miR-493-5p; hsa-miR-151a-3p; hsa-miR-155-3p; hsa-miR-532-3p; hsa-miR-30c-2-3p; hsa-miR-181a-2-3p; hsa-miR-1306-3p; hsa-miR-193b-3p; hsa-miR-212-5p; hsa-miR-423-5p; hsa-miR-214-3p	.
Interactions (NPInter)	PLD1	depleted	0.0348614	1.45766	0.0348614	0.351447	22	hsa-miR-221-3p; hsa-miR-15b-3p; hsa-miR-455-3p; hsa-miR-22-3p; hsa-miR-484; hsa-miR-424-3p; hsa-miR-140-3p; hsa-miR-103a-2-5p; hsa-miR-324-3p; hsa-miR-107; hsa-miR-339-3p; hsa-miR-200a-3p; hsa-miR-195-3p; hsa-miR-3155a; hsa-miR-16-1-3p; hsa-miR-1226-3p; hsa-miR-1269a; hsa-miR-33b-3p; hsa-miR-15a-3p; hsa-miR-557; hsa-miR-197-3p; hsa-miR-1972	.
Interactions (NPInter)	UPF2	enriched	0.0348614	1.45766	0.0348614	0.351447	22	hsa-miR-1231; hsa-miR-1303; hsa-miR-637; hsa-miR-505-3p; hsa-miR-138-1-3p; hsa-miR-7-1-3p; hsa-miR-155-3p; hsa-miR-340-3p; hsa-miR-2110; hsa-miR-320b; hsa-miR-320c; hsa-miR-517-5p; hsa-miR-320d; hsa-miR-493-3p; hsa-miR-3180-3p; hsa-miR-758-3p; hsa-miR-345-5p; hsa-miR-99b-3p; hsa-miR-943; hsa-miR-543; hsa-miR-214-3p; hsa-miR-596	.
Interactions (NPInter)	UBE2V2	enriched	0.0348545	1.45774	0.0348545	0.351447	27	hsa-miR-30e-3p; hsa-miR-1183; hsa-miR-16-2-3p; hsa-miR-493-5p; hsa-miR-454-3p; hsa-miR-7-1-3p; hsa-miR-29b-1-5p; hsa-miR-23b-3p; hsa-miR-151a-3p; hsa-miR-30a-3p; hsa-miR-155-3p; hsa-miR-23a-3p; hsa-miR-1228-3p; hsa-miR-340-3p; hsa-miR-362-3p; hsa-miR-758-3p; hsa-miR-301a-3p; hsa-miR-218-2-3p; hsa-miR-130a-3p; hsa-miR-654-3p; hsa-miR-195-3p; hsa-miR-501-3p; hsa-miR-33b-3p; hsa-miR-194-5p; hsa-miR-…	.
Interactions (NPInter)	FAM84A	enriched	0.0347596	1.45893	0.0347596	0.351447	3	hsa-miR-30e-3p; hsa-miR-296-3p; hsa-miR-3181	.
Interactions (NPInter)	NDUFA3	enriched	0.0347596	1.45893	0.0347596	0.351447	3	hsa-miR-637; hsa-miR-149-3p; hsa-miR-3181	.
Interactions (NPInter)	NONHSAG038751	depleted	0.0347596	1.45893	0.0347596	0.351447	3	hsa-miR-503-3p; hsa-miR-501-3p; hsa-miR-424-5p	.
Interactions (NPInter)	FYCO1	enriched	0.0345944	1.46099	0.0345944	0.351447	14	hsa-miR-30e-3p; hsa-miR-454-3p; hsa-miR-130b-3p; hsa-miR-30a-3p; hsa-miR-93-3p; hsa-miR-378a-3p; hsa-miR-106b-3p; hsa-miR-126-3p; hsa-miR-17-3p; hsa-miR-301a-3p; hsa-miR-342-3p; hsa-miR-130a-3p; hsa-miR-1271-5p; hsa-miR-409-3p	.
Interactions (NPInter)	LHFPL2	enriched	0.0345915	1.46103	0.0345915	0.351447	9	hsa-miR-149-3p; hsa-miR-29b-1-5p; hsa-miR-32-3p; hsa-miR-93-3p; hsa-miR-106b-3p; hsa-miR-17-3p; hsa-miR-493-3p; hsa-miR-3180-3p; hsa-miR-127-3p	.
Interactions (NPInter)	EID1	enriched	0.0344728	1.46252	0.0344728	0.351447	15	hsa-miR-224-5p; hsa-miR-181b-5p; hsa-miR-7-1-3p; hsa-miR-96-5p; hsa-miR-148b-3p; hsa-miR-340-3p; hsa-miR-22-3p; hsa-miR-93-3p; hsa-miR-212-3p; hsa-miR-377-3p; hsa-miR-493-3p; hsa-miR-132-3p; hsa-miR-1244; hsa-miR-654-3p; hsa-miR-1271-3p	.
Interactions (NPInter)	FAM120AOS	enriched	0.0344728	1.46252	0.0344728	0.351447	15	hsa-miR-139-3p; hsa-miR-1224-3p; hsa-miR-296-3p; hsa-miR-23c; hsa-miR-23b-3p; hsa-miR-340-5p; hsa-miR-382-5p; hsa-miR-93-3p; hsa-miR-106b-3p; hsa-miR-31-3p; hsa-miR-103a-2-5p; hsa-miR-324-3p; hsa-miR-130a-3p; hsa-miR-654-3p; hsa-miR-943	.
Interactions (NPInter)	NUCKS1	enriched	0.0344686	1.46258	0.0344686	0.351447	44	hsa-miR-30e-3p; hsa-miR-660-5p; hsa-miR-16-2-3p; hsa-miR-181b-5p; hsa-miR-505-3p; hsa-miR-149-3p; hsa-miR-4326; hsa-miR-15b-3p; hsa-miR-23c; hsa-miR-7-1-3p; hsa-miR-29b-1-5p; hsa-miR-32-3p; hsa-miR-23b-3p; hsa-miR-421; hsa-miR-30a-3p; hsa-miR-23a-3p; hsa-miR-1228-3p; hsa-miR-340-3p; hsa-miR-93-3p; hsa-miR-2110; hsa-miR-212-3p; hsa-miR-224-3p; hsa-miR-3180-3p; hsa-miR-758-3p; hsa-miR-424-3p; hsa-m…	.
Interactions (NPInter)	KCNC2	depleted	0.0343262	1.46437	0.0343262	0.351447	15	hsa-miR-505-3p; hsa-miR-15b-3p; hsa-miR-493-3p; hsa-miR-181a-2-3p; hsa-miR-3180-3p; hsa-miR-424-3p; hsa-miR-761; hsa-miR-200a-3p; hsa-miR-195-3p; hsa-miR-16-1-3p; hsa-miR-502-3p; hsa-miR-15a-3p; hsa-miR-1208; hsa-miR-214-3p; hsa-miR-4291	.
Interactions (NPInter)	LIN54	enriched	0.0342947	1.46477	0.0342947	0.351447	9	hsa-miR-23b-3p; hsa-miR-23a-3p; hsa-miR-2113; hsa-miR-126-3p; hsa-miR-28-3p; hsa-miR-331-3p; hsa-miR-500a-3p; hsa-miR-130a-3p; hsa-miR-1244	.
Interactions (NPInter)	SMYD4	enriched	0.0342659	1.46514	0.0342659	0.351447	7	hsa-miR-493-5p; hsa-miR-455-3p; hsa-miR-382-5p; hsa-miR-532-3p; hsa-miR-224-3p; hsa-miR-188-3p; hsa-miR-103a-2-5p	.
Interactions (NPInter)	SPARC	enriched	0.0342629	1.46518	0.0342629	0.351447	40	hsa-miR-125a-3p; hsa-miR-1260b; hsa-miR-660-5p; hsa-miR-149-3p; hsa-miR-664a-3p; hsa-miR-15b-3p; hsa-miR-454-3p; hsa-miR-7-1-3p; hsa-miR-3149; hsa-miR-29b-1-5p; hsa-miR-455-3p; hsa-miR-421; hsa-miR-151a-3p; hsa-miR-155-3p; hsa-miR-1228-3p; hsa-miR-2113; hsa-miR-532-3p; hsa-miR-378a-3p; hsa-miR-362-3p; hsa-miR-31-3p; hsa-miR-224-3p; hsa-miR-28-3p; hsa-miR-758-3p; hsa-miR-424-3p; hsa-miR-345-5p; hs…	.
Interactions (NPInter)	GALT	depleted	0.0340652	1.46769	0.0340652	0.351447	13	hsa-miR-455-3p; hsa-miR-155-3p; hsa-miR-126-3p; hsa-miR-378e; hsa-miR-346; hsa-miR-195-3p; hsa-miR-16-1-3p; hsa-miR-378f; hsa-miR-15b-5p; hsa-miR-424-5p; hsa-miR-1972; hsa-miR-27a-3p; hsa-miR-665	.
Interactions (NPInter)	SRPR	enriched	0.0339335	1.46937	0.0339335	0.351447	28	hsa-miR-30e-3p; hsa-miR-139-3p; hsa-miR-505-3p; hsa-miR-760; hsa-miR-149-3p; hsa-miR-15b-3p; hsa-miR-593-3p; hsa-miR-337-3p; hsa-miR-32-3p; hsa-miR-23b-3p; hsa-miR-30a-3p; hsa-miR-23a-3p; hsa-miR-340-3p; hsa-miR-24-2-5p; hsa-miR-30c-2-3p; hsa-miR-320b; hsa-miR-126-3p; hsa-miR-320c; hsa-miR-320d; hsa-miR-424-3p; hsa-miR-503-5p; hsa-miR-764; hsa-miR-195-3p; hsa-miR-16-1-3p; hsa-miR-15a-3p; hsa-miR-…	.
Interactions (NPInter)	MTA1	enriched	0.0338028	1.47105	0.0338028	0.351447	20	hsa-miR-125a-3p; hsa-miR-296-3p; hsa-miR-760; hsa-miR-593-3p; hsa-miR-32-3p; hsa-miR-421; hsa-miR-155-3p; hsa-miR-224-3p; hsa-miR-28-3p; hsa-miR-1306-3p; hsa-miR-346; hsa-miR-500a-3p; hsa-miR-324-3p; hsa-miR-212-5p; hsa-miR-132-3p; hsa-miR-187-3p; hsa-miR-1271-5p; hsa-miR-572; hsa-miR-543; hsa-miR-665	.
Interactions (NPInter)	HLA-L	depleted	0.0337509	1.47171	0.0337509	0.351447	8	hsa-miR-28-3p; hsa-miR-103a-2-5p; hsa-miR-423-5p; hsa-miR-195-3p; hsa-miR-503-3p; hsa-miR-16-1-3p; hsa-miR-15b-5p; hsa-miR-424-5p	.
Interactions (NPInter)	NONHSAG054710	enriched	0.0337509	1.47171	0.0337509	0.351447	8	hsa-miR-296-3p; hsa-miR-425-5p; hsa-miR-320b; hsa-miR-320c; hsa-miR-320d; hsa-miR-140-3p; hsa-miR-212-5p; hsa-miR-132-3p	.
Interactions (NPInter)	CYBB	depleted	0.0337328	1.47195	0.0337328	0.351447	12	hsa-miR-1260b; hsa-miR-532-3p; hsa-miR-188-3p; hsa-miR-761; hsa-miR-4286; hsa-miR-99b-3p; hsa-miR-1226-3p; hsa-miR-1911-3p; hsa-miR-4302; hsa-miR-1207-3p; hsa-miR-3137; hsa-miR-214-3p	.
Interactions (NPInter)	SMURF2	depleted	0.0336777	1.47266	0.0336777	0.351447	20	hsa-miR-221-3p; hsa-miR-15b-3p; hsa-miR-362-3p; hsa-miR-200b-3p; hsa-miR-429; hsa-miR-424-3p; hsa-miR-103a-2-5p; hsa-miR-500a-3p; hsa-miR-107; hsa-miR-503-5p; hsa-miR-1244; hsa-miR-195-3p; hsa-miR-16-1-3p; hsa-miR-127-3p; hsa-miR-502-3p; hsa-miR-4280; hsa-miR-15a-3p; hsa-miR-1207-3p; hsa-miR-27a-3p; hsa-miR-4291	.
Interactions (NPInter)	SUPT6H	depleted	0.0336026	1.47363	0.0336026	0.351447	13	hsa-miR-1827; hsa-miR-149-3p; hsa-miR-151a-3p; hsa-miR-140-3p; hsa-miR-195-3p; hsa-miR-1321; hsa-miR-503-3p; hsa-miR-652-3p; hsa-miR-16-1-3p; hsa-miR-1207-3p; hsa-miR-3184-5p; hsa-miR-15b-5p; hsa-miR-424-5p	.
Interactions (NPInter)	ESRRA	depleted	0.0335935	1.47374	0.0335935	0.351447	10	hsa-miR-15b-3p; hsa-miR-424-3p; hsa-miR-761; hsa-miR-195-3p; hsa-miR-16-1-3p; hsa-miR-185-3p; hsa-miR-3198; hsa-miR-4294; hsa-miR-15a-3p; hsa-miR-214-3p	.
Interactions (NPInter)	AC005329.7	enriched	0.0335775	1.47395	0.0335775	0.351447	5	hsa-miR-760; hsa-miR-31-5p; hsa-miR-532-3p; hsa-miR-339-5p; hsa-miR-331-3p	.
Interactions (NPInter)	EIF2AK3	enriched	0.0335775	1.47395	0.0335775	0.351447	5	hsa-miR-30e-3p; hsa-miR-296-3p; hsa-miR-30a-3p; hsa-miR-4267; hsa-miR-331-3p	.
Interactions (NPInter)	NONHSAG054399	depleted	0.0335775	1.47395	0.0335775	0.351447	5	hsa-miR-103a-2-5p; hsa-miR-195-3p; hsa-miR-16-1-3p; hsa-miR-15b-5p; hsa-miR-424-5p	.
Interactions (NPInter)	ODF2L	enriched	0.0335775	1.47395	0.0335775	0.351447	5	hsa-miR-181b-5p; hsa-miR-664a-3p; hsa-miR-148b-3p; hsa-miR-126-3p; hsa-miR-331-3p	.
Interactions (NPInter)	RP11-179B15.5	depleted	0.0335775	1.47395	0.0335775	0.351447	5	hsa-miR-103a-2-5p; hsa-miR-195-3p; hsa-miR-16-1-3p; hsa-miR-15b-5p; hsa-miR-424-5p	.
Interactions (NPInter)	INPP5A	enriched	0.0335695	1.47406	0.0335695	0.351447	6	hsa-miR-593-3p; hsa-miR-421; hsa-miR-155-3p; hsa-miR-532-3p; hsa-miR-339-5p; hsa-miR-1271-5p	.
Interactions (NPInter)	PATL2	enriched	0.0334558	1.47553	0.0334558	0.351447	22	hsa-miR-30e-3p; hsa-miR-224-5p; hsa-miR-221-3p; hsa-miR-23c; hsa-miR-454-3p; hsa-miR-23b-3p; hsa-miR-130b-3p; hsa-miR-23a-3p; hsa-miR-340-5p; hsa-miR-382-5p; hsa-miR-532-3p; hsa-miR-425-5p; hsa-miR-93-3p; hsa-miR-106b-3p; hsa-miR-377-3p; hsa-miR-301a-3p; hsa-miR-324-3p; hsa-miR-130a-3p; hsa-miR-21-3p; hsa-miR-501-3p; hsa-miR-543; hsa-miR-19b-1-5p	.
Interactions (NPInter)	MS4A4A	depleted	0.0334379	1.47576	0.0334379	0.351447	2	hsa-miR-663b; hsa-miR-27a-3p	.
Interactions (NPInter)	CCNG2	enriched	0.0333804	1.47651	0.0333804	0.351447	21	hsa-miR-493-5p; hsa-miR-23c; hsa-miR-454-3p; hsa-miR-7-1-3p; hsa-miR-23b-3p; hsa-miR-130b-3p; hsa-miR-23a-3p; hsa-miR-1228-3p; hsa-miR-382-5p; hsa-miR-425-5p; hsa-miR-363-5p; hsa-miR-93-3p; hsa-miR-106b-3p; hsa-miR-17-3p; hsa-miR-493-3p; hsa-miR-301a-3p; hsa-miR-130a-3p; hsa-miR-503-3p; hsa-miR-19b-1-5p; hsa-miR-18a-3p; hsa-miR-18b-5p	.
Interactions (NPInter)	GPR107	depleted	0.0332643	1.47802	0.0332643	0.351447	16	hsa-miR-221-3p; hsa-miR-362-3p; hsa-miR-484; hsa-miR-200b-3p; hsa-miR-1909-3p; hsa-miR-429; hsa-miR-324-3p; hsa-miR-654-3p; hsa-miR-3190-5p; hsa-miR-21-3p; hsa-miR-3155a; hsa-miR-127-3p; hsa-miR-1200; hsa-miR-632; hsa-miR-222-3p; hsa-miR-197-3p	.
Interactions (NPInter)	NONHSAG009416	enriched	0.0331381	1.47967	0.0331381	0.351447	11	hsa-miR-224-5p; hsa-miR-96-5p; hsa-miR-340-5p; hsa-miR-382-5p; hsa-miR-93-3p; hsa-miR-320b; hsa-miR-106b-3p; hsa-miR-320c; hsa-miR-320d; hsa-miR-543; hsa-miR-1271-3p	.
Interactions (NPInter)	RP11-311C24.1	enriched	0.0331381	1.47967	0.0331381	0.351447	11	hsa-miR-224-5p; hsa-miR-29a-5p; hsa-miR-155-3p; hsa-miR-382-5p; hsa-miR-363-5p; hsa-miR-320b; hsa-miR-106b-3p; hsa-miR-320c; hsa-miR-320d; hsa-miR-33b-3p; hsa-miR-33a-3p	.
Interactions (NPInter)	BUB3	enriched	0.0331358	1.4797	0.0331358	0.351447	16	hsa-miR-30e-3p; hsa-miR-16-2-3p; hsa-miR-29b-1-5p; hsa-miR-421; hsa-miR-130b-3p; hsa-miR-30a-3p; hsa-miR-340-3p; hsa-miR-377-3p; hsa-miR-493-3p; hsa-miR-181a-2-3p; hsa-miR-331-3p; hsa-miR-103a-2-5p; hsa-miR-218-2-3p; hsa-miR-107; hsa-miR-195-3p; hsa-miR-18a-3p	.
Interactions (NPInter)	C8orf76	enriched	0.0331275	1.47981	0.0331275	0.351447	9	hsa-miR-30e-3p; hsa-miR-664a-3p; hsa-miR-15b-3p; hsa-miR-30a-3p; hsa-miR-93-3p; hsa-miR-106b-3p; hsa-miR-424-3p; hsa-miR-101-3p; hsa-miR-187-3p	.
Interactions (NPInter)	LGMN	enriched	0.0329404	1.48227	0.0329404	0.351447	7	hsa-miR-1224-3p; hsa-miR-1260b; hsa-miR-1827; hsa-miR-593-3p; hsa-miR-148b-3p; hsa-miR-3184-5p; hsa-miR-665	.
Interactions (NPInter)	ZNF644	enriched	0.0329293	1.48242	0.0329293	0.351447	30	hsa-miR-30e-3p; hsa-miR-125a-3p; hsa-miR-296-3p; hsa-miR-224-5p; hsa-miR-493-5p; hsa-miR-760; hsa-miR-15b-3p; hsa-miR-4306; hsa-miR-454-3p; hsa-miR-151a-3p; hsa-miR-30a-3p; hsa-miR-340-5p; hsa-miR-382-5p; hsa-miR-363-5p; hsa-miR-340-3p; hsa-miR-22-3p; hsa-miR-1976; hsa-miR-377-3p; hsa-miR-429; hsa-miR-4319; hsa-miR-301a-3p; hsa-miR-342-3p; hsa-miR-130a-3p; hsa-miR-4330; hsa-miR-16-1-3p; hsa-miR-1…	.
Interactions (NPInter)	BZRAP1	enriched	0.0327925	1.48423	0.0327925	0.351447	3	hsa-miR-149-3p; hsa-miR-664a-3p; hsa-miR-24-2-5p	.
Interactions (NPInter)	SSH3	enriched	0.0327925	1.48423	0.0327925	0.351447	3	hsa-miR-149-3p; hsa-miR-340-3p; hsa-miR-24-2-5p	.
Interactions (NPInter)	FZD8	depleted	0.032672	1.48582	0.032672	0.351447	5	hsa-miR-342-3p; hsa-miR-324-3p; hsa-miR-100-3p; hsa-miR-99b-3p; hsa-miR-1256	.
Interactions (NPInter)	DOCK10	enriched	0.0326592	1.48599	0.0326592	0.351447	24	hsa-miR-30e-3p; hsa-miR-1303; hsa-miR-16-2-3p; hsa-miR-181b-5p; hsa-miR-1276; hsa-miR-149-3p; hsa-miR-664a-3p; hsa-miR-454-3p; hsa-miR-7-1-3p; hsa-miR-30a-3p; hsa-miR-155-3p; hsa-miR-340-3p; hsa-miR-22-3p; hsa-miR-224-3p; hsa-miR-28-3p; hsa-miR-493-3p; hsa-miR-130a-3p; hsa-miR-101-3p; hsa-miR-654-3p; hsa-miR-195-3p; hsa-miR-21-3p; hsa-miR-2277-3p; hsa-miR-16-1-3p; hsa-miR-1269a	.
Interactions (NPInter)	MED21	enriched	0.0326592	1.48599	0.0326592	0.351447	24	hsa-miR-296-3p; hsa-miR-1827; hsa-miR-138-1-3p; hsa-miR-664a-3p; hsa-miR-337-3p; hsa-miR-532-3p; hsa-miR-340-3p; hsa-miR-22-3p; hsa-miR-93-3p; hsa-miR-320b; hsa-miR-126-3p; hsa-miR-320c; hsa-miR-517-5p; hsa-miR-320d; hsa-miR-940; hsa-miR-503-5p; hsa-miR-1271-5p; hsa-miR-654-3p; hsa-miR-4330; hsa-miR-195-3p; hsa-miR-21-3p; hsa-miR-935; hsa-miR-16-1-3p; hsa-miR-222-3p	.
Interactions (NPInter)	LMO4	enriched	0.0326541	1.48606	0.0326541	0.351447	8	hsa-miR-139-3p; hsa-miR-454-3p; hsa-miR-593-3p; hsa-miR-7-1-3p; hsa-miR-301a-3p; hsa-miR-103a-2-5p; hsa-miR-130a-3p; hsa-miR-107	.
Interactions (NPInter)	MAML1	enriched	0.0326541	1.48606	0.0326541	0.351447	8	hsa-miR-23c; hsa-miR-23b-3p; hsa-miR-23a-3p; hsa-miR-340-3p; hsa-miR-188-3p; hsa-miR-103a-2-5p; hsa-miR-130a-3p; hsa-miR-107	.
Interactions (NPInter)	GPLD1	enriched	0.0326539	1.48606	0.0326539	0.351447	7	hsa-miR-1224-3p; hsa-miR-1260b; hsa-miR-505-3p; hsa-miR-532-3p; hsa-miR-378a-3p; hsa-miR-126-3p; hsa-miR-193b-3p	.
Interactions (NPInter)	NONHSAG021670	enriched	0.0326217	1.48649	0.0326217	0.351447	19	hsa-miR-139-3p; hsa-miR-125a-3p; hsa-miR-151b; hsa-miR-4306; hsa-miR-23c; hsa-miR-135b-5p; hsa-miR-455-3p; hsa-miR-23b-3p; hsa-miR-151a-3p; hsa-miR-23a-3p; hsa-miR-4319; hsa-miR-130a-3p; hsa-miR-212-5p; hsa-miR-187-3p; hsa-miR-423-5p; hsa-miR-652-3p; hsa-miR-185-3p; hsa-miR-543; hsa-miR-205-5p	.
Interactions (NPInter)	DDTL	depleted	0.032403	1.48941	0.032403	0.351432	4	hsa-miR-3116; hsa-miR-1914-3p; hsa-miR-1226-3p; hsa-miR-543	.
Interactions (NPInter)	PPFIA3	depleted	0.032403	1.48941	0.032403	0.351432	4	hsa-miR-3116; hsa-miR-1914-3p; hsa-miR-197-3p; hsa-miR-665	.
Interactions (NPInter)	HLA-B	enriched	0.0321871	1.49232	0.0321871	0.349664	16	hsa-miR-30e-3p; hsa-miR-181b-5p; hsa-miR-7-1-3p; hsa-miR-3127-5p; hsa-miR-32-3p; hsa-miR-23b-3p; hsa-miR-30a-3p; hsa-miR-23a-3p; hsa-miR-148b-3p; hsa-miR-301a-3p; hsa-miR-130a-3p; hsa-miR-764; hsa-miR-654-3p; hsa-miR-4330; hsa-miR-222-3p; hsa-miR-27a-3p	.
Interactions (NPInter)	FSD1L	enriched	0.0321497	1.49282	0.0321497	0.349545	10	hsa-miR-181b-5p; hsa-miR-337-3p; hsa-miR-23b-3p; hsa-miR-23a-3p; hsa-miR-4305; hsa-miR-340-3p; hsa-miR-126-3p; hsa-miR-1915-3p; hsa-miR-130a-3p; hsa-miR-921	.
Interactions (NPInter)	PDRG1	depleted	0.0321094	1.49337	0.0321094	0.349395	14	hsa-miR-664a-3p; hsa-miR-1225-3p; hsa-miR-181a-2-3p; hsa-miR-103a-2-5p; hsa-miR-324-3p; hsa-miR-761; hsa-miR-107; hsa-miR-502-3p; hsa-miR-33b-3p; hsa-miR-194-5p; hsa-miR-298; hsa-miR-15a-3p; hsa-miR-214-3p; hsa-miR-1972	.
Interactions (NPInter)	AD000090.2	enriched	0.0320801	1.49376	0.0320801	0.349364	18	hsa-miR-30e-3p; hsa-miR-493-5p; hsa-miR-760; hsa-miR-149-3p; hsa-miR-4306; hsa-miR-455-3p; hsa-miR-130b-3p; hsa-miR-425-5p; hsa-miR-93-3p; hsa-miR-551b-5p; hsa-miR-106b-3p; hsa-miR-28-3p; hsa-miR-758-3p; hsa-miR-346; hsa-miR-103a-2-5p; hsa-miR-503-3p; hsa-miR-185-3p; hsa-miR-665	.
Interactions (NPInter)	RP11-192H23.4	enriched	0.0319099	1.49607	0.0319099	0.347797	4	hsa-miR-760; hsa-miR-149-3p; hsa-miR-135b-5p; hsa-miR-188-3p	.
Interactions (NPInter)	SESN1	enriched	0.0318193	1.49731	0.0318193	0.347096	40	hsa-miR-1827; hsa-miR-221-3p; hsa-miR-664a-3p; hsa-miR-15b-3p; hsa-miR-454-3p; hsa-miR-4284; hsa-miR-155-3p; hsa-miR-425-5p; hsa-miR-340-3p; hsa-miR-22-3p; hsa-miR-24-2-5p; hsa-miR-212-3p; hsa-miR-320b; hsa-miR-146b-3p; hsa-miR-484; hsa-miR-224-3p; hsa-miR-4267; hsa-miR-320c; hsa-miR-377-3p; hsa-miR-200b-3p; hsa-miR-28-3p; hsa-miR-320d; hsa-miR-429; hsa-miR-1202; hsa-miR-3180-3p; hsa-miR-424-3p; …	.
Interactions (NPInter)	DDX31	depleted	0.0317776	1.49788	0.0317776	0.346927	16	hsa-miR-493-5p; hsa-miR-320b; hsa-miR-320c; hsa-miR-377-3p; hsa-miR-28-3p; hsa-miR-320d; hsa-miR-346; hsa-miR-103a-2-5p; hsa-miR-195-3p; hsa-miR-503-3p; hsa-miR-539-3p; hsa-miR-16-1-3p; hsa-miR-543; hsa-miR-4458; hsa-miR-15b-5p; hsa-miR-424-5p	.
Interactions (NPInter)	MDM2	enriched	0.0316629	1.49945	0.0316629	0.345961	51	hsa-miR-16-2-3p; hsa-miR-224-5p; hsa-miR-221-3p; hsa-miR-181b-5p; hsa-miR-493-5p; hsa-miR-151b; hsa-miR-29a-5p; hsa-miR-23c; hsa-miR-454-3p; hsa-miR-593-3p; hsa-miR-7-1-3p; hsa-miR-32-3p; hsa-miR-23b-3p; hsa-miR-151a-3p; hsa-miR-130b-3p; hsa-miR-155-3p; hsa-miR-23a-3p; hsa-miR-340-5p; hsa-miR-2113; hsa-miR-363-5p; hsa-miR-3187-3p; hsa-miR-339-5p; hsa-miR-93-3p; hsa-miR-551b-5p; hsa-miR-320b; hsa-…	.
Interactions (NPInter)	ENPP5	enriched	0.0316405	1.49976	0.0316405	0.345961	29	hsa-miR-30e-3p; hsa-miR-660-5p; hsa-miR-15b-3p; hsa-miR-4306; hsa-miR-23c; hsa-miR-454-3p; hsa-miR-337-3p; hsa-miR-23b-3p; hsa-miR-421; hsa-miR-130b-3p; hsa-miR-30a-3p; hsa-miR-155-3p; hsa-miR-23a-3p; hsa-miR-148b-3p; hsa-miR-22-3p; hsa-miR-93-3p; hsa-miR-106b-3p; hsa-miR-1225-3p; hsa-miR-17-3p; hsa-miR-301a-3p; hsa-miR-940; hsa-miR-130a-3p; hsa-miR-16-1-3p; hsa-miR-185-3p; hsa-miR-943; hsa-miR-5…	.
Interactions (NPInter)	DOM3Z	enriched	0.0315874	1.50049	0.0315874	0.345708	8	hsa-miR-296-3p; hsa-miR-455-3p; hsa-miR-382-5p; hsa-miR-320b; hsa-miR-320c; hsa-miR-320d; hsa-miR-1306-3p; hsa-miR-212-5p	.
Interactions (NPInter)	NONHSAG035119	enriched	0.0315874	1.50049	0.0315874	0.345708	8	hsa-miR-125a-3p; hsa-miR-1224-3p; hsa-miR-93-3p; hsa-miR-106b-3p; hsa-miR-331-3p; hsa-miR-4319; hsa-miR-346; hsa-miR-212-5p	.
Interactions (NPInter)	LY6K	depleted	0.0313656	1.50355	0.0313656	0.34385	8	hsa-miR-363-5p; hsa-miR-212-5p; hsa-miR-423-5p; hsa-miR-195-3p; hsa-miR-503-3p; hsa-miR-16-1-3p; hsa-miR-15b-5p; hsa-miR-424-5p	.
Interactions (NPInter)	NONHSAG034561	depleted	0.0313656	1.50355	0.0313656	0.34385	8	hsa-miR-4306; hsa-miR-212-5p; hsa-miR-195-3p; hsa-miR-503-3p; hsa-miR-16-1-3p; hsa-miR-185-3p; hsa-miR-15b-5p; hsa-miR-424-5p	.
Interactions (NPInter)	HIAT1	depleted	0.0312315	1.50541	0.0312315	0.343235	23	hsa-miR-221-3p; hsa-miR-760; hsa-miR-93-3p; hsa-miR-212-3p; hsa-miR-106b-3p; hsa-miR-484; hsa-miR-4267; hsa-miR-377-3p; hsa-miR-17-3p; hsa-miR-181a-2-3p; hsa-miR-342-3p; hsa-miR-132-3p; hsa-miR-101-3p; hsa-miR-1244; hsa-miR-200a-3p; hsa-miR-99b-3p; hsa-miR-409-3p; hsa-miR-3155a; hsa-miR-1226-3p; hsa-miR-921; hsa-miR-15a-3p; hsa-miR-33a-3p; hsa-miR-222-3p	.
Interactions (NPInter)	HNF1B	depleted	0.0311966	1.50589	0.0311966	0.343137	7	hsa-miR-429; hsa-miR-1202; hsa-miR-761; hsa-miR-764; hsa-miR-1226-3p; hsa-miR-1200; hsa-miR-214-3p	.
Interactions (NPInter)	NONHSAG001041	depleted	0.0311966	1.50589	0.0311966	0.343137	7	hsa-miR-429; hsa-miR-324-3p; hsa-miR-195-3p; hsa-miR-16-1-3p; hsa-miR-200b-5p; hsa-miR-15b-5p; hsa-miR-424-5p	.
Interactions (NPInter)	FAM172A	depleted	0.0311842	1.50607	0.0311842	0.343137	2	hsa-miR-147a; hsa-miR-1279	.
Interactions (NPInter)	IL1RL1	depleted	0.0311842	1.50607	0.0311842	0.343137	2	hsa-miR-147a; hsa-miR-584-5p	.
Interactions (NPInter)	MRPS10	depleted	0.0309245	1.5097	0.0309245	0.34128	5	hsa-miR-324-3p; hsa-miR-3158-3p; hsa-miR-1207-3p; hsa-miR-18a-3p; hsa-miR-557	.
Interactions (NPInter)	RGS5	enriched	0.0309078	1.50993	0.0309078	0.34128	25	hsa-miR-16-2-3p; hsa-miR-664a-3p; hsa-miR-15b-3p; hsa-miR-7-1-3p; hsa-miR-23b-3p; hsa-miR-155-3p; hsa-miR-23a-3p; hsa-miR-148b-3p; hsa-miR-4305; hsa-miR-135a-3p; hsa-miR-22-3p; hsa-miR-663a; hsa-miR-320b; hsa-miR-224-3p; hsa-miR-320c; hsa-miR-320d; hsa-miR-424-3p; hsa-miR-103a-2-5p; hsa-miR-130a-3p; hsa-miR-107; hsa-miR-187-3p; hsa-miR-195-3p; hsa-miR-16-1-3p; hsa-miR-1279; hsa-miR-15a-3p	.
Interactions (NPInter)	ZFP36L2	enriched	0.0308669	1.51051	0.0308669	0.341215	35	hsa-miR-139-3p; hsa-miR-1224-3p; hsa-miR-181b-5p; hsa-miR-637; hsa-miR-138-1-3p; hsa-miR-4465; hsa-miR-4326; hsa-miR-23b-3p; hsa-miR-155-3p; hsa-miR-23a-3p; hsa-miR-2113; hsa-miR-22-3p; hsa-miR-93-3p; hsa-miR-2110; hsa-miR-30c-2-3p; hsa-miR-378a-3p; hsa-miR-212-3p; hsa-miR-106b-3p; hsa-miR-378e; hsa-miR-224-3p; hsa-miR-200b-3p; hsa-miR-17-3p; hsa-miR-429; hsa-miR-188-3p; hsa-miR-140-3p; hsa-miR-1…	.
Interactions (NPInter)	GSTA1	enriched	0.0307877	1.51162	0.0307877	0.340624	4	hsa-miR-1276; hsa-miR-7-1-3p; hsa-miR-3149; hsa-miR-126-3p	.
Interactions (NPInter)	TWISTNB	enriched	0.0307877	1.51162	0.0307877	0.340624	4	hsa-miR-30e-3p; hsa-miR-16-2-3p; hsa-miR-30a-3p; hsa-miR-126-3p	.
Interactions (NPInter)	ZNF546	enriched	0.0307877	1.51162	0.0307877	0.340624	4	hsa-miR-15b-3p; hsa-miR-7-1-3p; hsa-miR-340-3p; hsa-miR-126-3p	.
Interactions (NPInter)	NOVA1	enriched	0.0307548	1.51209	0.0307548	0.340624	14	hsa-miR-454-3p; hsa-miR-32-3p; hsa-miR-378a-3p; hsa-miR-212-3p; hsa-miR-146b-3p; hsa-miR-200b-3p; hsa-miR-517-5p; hsa-miR-429; hsa-miR-188-3p; hsa-miR-132-3p; hsa-miR-101-3p; hsa-miR-1244; hsa-miR-339-3p; hsa-miR-214-3p	.
Interactions (NPInter)	STX7	enriched	0.0307165	1.51263	0.0307165	0.340624	13	hsa-miR-30e-3p; hsa-miR-32-3p; hsa-miR-30a-3p; hsa-miR-155-3p; hsa-miR-1228-3p; hsa-miR-148b-3p; hsa-miR-340-5p; hsa-miR-2113; hsa-miR-362-3p; hsa-miR-193b-3p; hsa-miR-16-1-3p; hsa-miR-501-3p; hsa-miR-4291	.
Interactions (NPInter)	PDGFRA	depleted	0.0306591	1.51344	0.0306591	0.340624	7	hsa-miR-30e-3p; hsa-miR-1271-5p; hsa-miR-16-1-3p; hsa-miR-3174; hsa-miR-1279; hsa-miR-4302; hsa-miR-33a-3p	.
Interactions (NPInter)	SYNRG	depleted	0.0306591	1.51344	0.0306591	0.340624	7	hsa-miR-22-3p; hsa-miR-1271-5p; hsa-miR-671-3p; hsa-miR-16-1-3p; hsa-miR-3198; hsa-miR-4294; hsa-miR-661	.
Interactions (NPInter)	SLC25A32	enriched	0.0306515	1.51355	0.0306515	0.340624	23	hsa-miR-139-3p; hsa-miR-296-3p; hsa-miR-135b-5p; hsa-miR-454-3p; hsa-miR-593-3p; hsa-miR-130b-3p; hsa-miR-155-3p; hsa-miR-31-5p; hsa-miR-340-5p; hsa-miR-532-3p; hsa-miR-2110; hsa-miR-28-3p; hsa-miR-301a-3p; hsa-miR-140-3p; hsa-miR-103a-2-5p; hsa-miR-342-3p; hsa-miR-324-3p; hsa-miR-130a-3p; hsa-miR-107; hsa-miR-33b-3p; hsa-miR-4458; hsa-miR-33a-3p; hsa-miR-665	.
Interactions (NPInter)	UBN2	enriched	0.0306047	1.51421	0.0306047	0.340624	21	hsa-miR-30e-3p; hsa-miR-100-5p; hsa-miR-4465; hsa-miR-454-3p; hsa-miR-130b-3p; hsa-miR-30a-3p; hsa-miR-93-3p; hsa-miR-106b-3p; hsa-miR-224-3p; hsa-miR-377-3p; hsa-miR-200b-3p; hsa-miR-17-3p; hsa-miR-429; hsa-miR-301a-3p; hsa-miR-188-3p; hsa-miR-140-3p; hsa-miR-130a-3p; hsa-miR-101-3p; hsa-miR-21-3p; hsa-miR-194-5p; hsa-miR-19b-1-5p	.
Interactions (NPInter)	USP28	enriched	0.0305852	1.51449	0.0305852	0.340624	19	hsa-miR-1224-3p; hsa-miR-1827; hsa-miR-221-3p; hsa-miR-7-1-3p; hsa-miR-3149; hsa-miR-455-3p; hsa-miR-32-3p; hsa-miR-23b-3p; hsa-miR-130b-3p; hsa-miR-23a-3p; hsa-miR-340-3p; hsa-miR-200b-3p; hsa-miR-429; hsa-miR-188-3p; hsa-miR-500a-3p; hsa-miR-130a-3p; hsa-miR-920; hsa-miR-501-3p; hsa-miR-557	.
Interactions (NPInter)	CNDP2	depleted	0.0305317	1.51525	0.0305317	0.340624	5	hsa-miR-484; hsa-miR-501-3p; hsa-miR-502-3p; hsa-miR-33b-3p; hsa-miR-1200	.
Interactions (NPInter)	ASRGL1	enriched	0.0304505	1.51641	0.0304505	0.340026	2	hsa-miR-125a-3p; hsa-miR-337-3p	.
Interactions (NPInter)	TNFRSF10B	enriched	0.0304144	1.51692	0.0304144	0.339911	14	hsa-miR-30e-3p; hsa-miR-181b-5p; hsa-miR-3149; hsa-miR-23b-3p; hsa-miR-30a-3p; hsa-miR-23a-3p; hsa-miR-93-3p; hsa-miR-106b-3p; hsa-miR-517-5p; hsa-miR-17-3p; hsa-miR-331-3p; hsa-miR-130a-3p; hsa-miR-200a-3p; hsa-miR-21-3p	.
Interactions (NPInter)	RP11-1055B8.4	enriched	0.0302899	1.5187	0.0302899	0.338806	26	hsa-miR-30e-3p; hsa-miR-125a-3p; hsa-miR-296-3p; hsa-miR-221-3p; hsa-miR-493-5p; hsa-miR-29a-5p; hsa-miR-4306; hsa-miR-23c; hsa-miR-455-3p; hsa-miR-23b-3p; hsa-miR-23a-3p; hsa-miR-31-5p; hsa-miR-339-5p; hsa-miR-331-3p; hsa-miR-4319; hsa-miR-188-3p; hsa-miR-324-3p; hsa-miR-130a-3p; hsa-miR-212-5p; hsa-miR-132-3p; hsa-miR-187-3p; hsa-miR-423-5p; hsa-miR-503-3p; hsa-miR-539-3p; hsa-miR-185-3p; hsa-m…	.
Interactions (NPInter)	GPR108	depleted	0.0302871	1.51874	0.0302871	0.338806	3	hsa-miR-652-3p; hsa-miR-185-3p; hsa-miR-205-5p	.
Interactions (NPInter)	CASC2	depleted	0.0301895	1.52014	0.0301895	0.338256	11	hsa-miR-31-5p; hsa-miR-425-5p; hsa-miR-103a-2-5p; hsa-miR-195-3p; hsa-miR-16-1-3p; hsa-miR-33b-3p; hsa-miR-18a-3p; hsa-miR-18b-5p; hsa-miR-33a-3p; hsa-miR-15b-5p; hsa-miR-424-5p	.
Interactions (NPInter)	NONHSAG018100	depleted	0.0301895	1.52014	0.0301895	0.338256	11	hsa-miR-30e-3p; hsa-miR-135b-5p; hsa-miR-103a-2-5p; hsa-miR-195-3p; hsa-miR-21-3p; hsa-miR-503-3p; hsa-miR-16-1-3p; hsa-miR-33b-3p; hsa-miR-33a-3p; hsa-miR-15b-5p; hsa-miR-424-5p	.
Interactions (NPInter)	RAB3B	depleted	0.0301895	1.52014	0.0301895	0.338256	11	hsa-miR-15b-3p; hsa-miR-4265; hsa-miR-424-3p; hsa-miR-195-3p; hsa-miR-16-1-3p; hsa-miR-4322; hsa-miR-194-5p; hsa-miR-4296; hsa-miR-4302; hsa-miR-15a-3p; hsa-miR-3184-5p	.
Interactions (NPInter)	ADCY1	enriched	0.0300997	1.52144	0.0300997	0.33811	12	hsa-miR-181b-5p; hsa-miR-23c; hsa-miR-455-3p; hsa-miR-23b-3p; hsa-miR-130b-3p; hsa-miR-23a-3p; hsa-miR-493-3p; hsa-miR-331-3p; hsa-miR-3180-3p; hsa-miR-301a-3p; hsa-miR-130a-3p; hsa-miR-543	.
Interactions (NPInter)	CNOT7	enriched	0.0300997	1.52144	0.0300997	0.33811	12	hsa-miR-1827; hsa-miR-454-3p; hsa-miR-7-1-3p; hsa-miR-130b-3p; hsa-miR-382-5p; hsa-miR-1976; hsa-miR-93-3p; hsa-miR-106b-3p; hsa-miR-17-3p; hsa-miR-301a-3p; hsa-miR-130a-3p; hsa-miR-19b-1-5p	.
Interactions (NPInter)	ITPRIPL2	enriched	0.0300997	1.52144	0.0300997	0.33811	12	hsa-miR-1224-3p; hsa-miR-1303; hsa-miR-454-3p; hsa-miR-130b-3p; hsa-miR-93-3p; hsa-miR-30c-2-3p; hsa-miR-106b-3p; hsa-miR-17-3p; hsa-miR-301a-3p; hsa-miR-342-3p; hsa-miR-130a-3p; hsa-miR-19b-1-5p	.
Interactions (NPInter)	RASSF2	enriched	0.0300997	1.52144	0.0300997	0.33811	12	hsa-miR-1307-3p; hsa-miR-454-3p; hsa-miR-32-3p; hsa-miR-130b-3p; hsa-miR-532-3p; hsa-miR-24-2-5p; hsa-miR-146b-3p; hsa-miR-17-3p; hsa-miR-301a-3p; hsa-miR-188-3p; hsa-miR-130a-3p; hsa-miR-19b-1-5p	.
Interactions (NPInter)	SERTAD2	enriched	0.0300997	1.52144	0.0300997	0.33811	12	hsa-miR-1276; hsa-miR-15b-3p; hsa-miR-454-3p; hsa-miR-337-3p; hsa-miR-32-3p; hsa-miR-130b-3p; hsa-miR-362-3p; hsa-miR-301a-3p; hsa-miR-500a-3p; hsa-miR-218-2-3p; hsa-miR-130a-3p; hsa-miR-205-5p	.
Interactions (NPInter)	USP32	enriched	0.0300997	1.52144	0.0300997	0.33811	12	hsa-miR-30e-3p; hsa-miR-454-3p; hsa-miR-3127-5p; hsa-miR-130b-3p; hsa-miR-30a-3p; hsa-miR-2113; hsa-miR-93-3p; hsa-miR-106b-3p; hsa-miR-17-3p; hsa-miR-301a-3p; hsa-miR-130a-3p; hsa-miR-19b-1-5p	.
Interactions (NPInter)	MAP6D1	depleted	0.0300819	1.52169	0.0300819	0.33811	5	hsa-miR-761; hsa-miR-501-3p; hsa-miR-502-3p; hsa-miR-4302; hsa-miR-214-3p	.
Interactions (NPInter)	NME4	enriched	0.0300417	1.52228	0.0300417	0.33811	22	hsa-miR-125a-3p; hsa-miR-1224-3p; hsa-miR-224-5p; hsa-miR-149-3p; hsa-miR-4306; hsa-miR-135b-5p; hsa-miR-4265; hsa-miR-532-3p; hsa-miR-339-5p; hsa-miR-551b-5p; hsa-miR-1306-3p; hsa-miR-301a-3p; hsa-miR-940; hsa-miR-188-3p; hsa-miR-346; hsa-miR-140-3p; hsa-miR-324-3p; hsa-miR-193b-3p; hsa-miR-185-3p; hsa-miR-4322; hsa-miR-4296; hsa-miR-19b-1-5p	.
Interactions (NPInter)	WWP2	enriched	0.0299653	1.52338	0.0299653	0.33811	7	hsa-miR-30e-3p; hsa-miR-29b-1-5p; hsa-miR-23b-3p; hsa-miR-30a-3p; hsa-miR-1228-3p; hsa-miR-1915-3p; hsa-miR-19b-1-5p	.
Interactions (NPInter)	EFHD1	depleted	0.0299275	1.52393	0.0299275	0.33811	23	hsa-miR-637; hsa-miR-149-3p; hsa-miR-4326; hsa-miR-664a-3p; hsa-miR-454-3p; hsa-miR-4265; hsa-miR-22-3p; hsa-miR-2110; hsa-miR-940; hsa-miR-761; hsa-miR-1292-5p; hsa-miR-16-1-3p; hsa-miR-4322; hsa-miR-194-5p; hsa-miR-125b-2-3p; hsa-miR-298; hsa-miR-4296; hsa-miR-1207-3p; hsa-miR-3184-5p; hsa-miR-557; hsa-miR-214-3p; hsa-miR-665; hsa-miR-4291	.
Interactions (NPInter)	PABPC4	depleted	0.0298821	1.52459	0.0298821	0.33811	28	hsa-miR-1231; hsa-miR-224-5p; hsa-miR-637; hsa-miR-32-3p; hsa-miR-532-3p; hsa-miR-2110; hsa-miR-362-3p; hsa-miR-1306-3p; hsa-miR-188-3p; hsa-miR-140-3p; hsa-miR-103a-2-5p; hsa-miR-500a-3p; hsa-miR-193b-3p; hsa-miR-212-5p; hsa-miR-764; hsa-miR-200a-3p; hsa-miR-195-3p; hsa-miR-21-3p; hsa-miR-503-3p; hsa-miR-539-3p; hsa-miR-16-1-3p; hsa-miR-205-5p; hsa-miR-18a-3p; hsa-miR-557; hsa-miR-15b-5p; hsa-mi…	.
Interactions (NPInter)	CTBP2	enriched	0.0298239	1.52544	0.0298239	0.33811	9	hsa-miR-1224-3p; hsa-miR-7-1-3p; hsa-miR-532-3p; hsa-miR-106b-3p; hsa-miR-224-3p; hsa-miR-377-3p; hsa-miR-181a-2-3p; hsa-miR-342-3p; hsa-miR-101-3p	.
Interactions (NPInter)	KLHL2	enriched	0.0298239	1.52544	0.0298239	0.33811	9	hsa-miR-30e-3p; hsa-miR-664a-3p; hsa-miR-23b-3p; hsa-miR-30a-3p; hsa-miR-148b-3p; hsa-miR-340-3p; hsa-miR-28-3p; hsa-miR-188-3p; hsa-miR-101-3p	.
Interactions (NPInter)	SMAD5	enriched	0.0298239	1.52544	0.0298239	0.33811	9	hsa-miR-135b-5p; hsa-miR-7-1-3p; hsa-miR-337-3p; hsa-miR-130b-3p; hsa-miR-155-3p; hsa-miR-382-5p; hsa-miR-377-3p; hsa-miR-301a-3p; hsa-miR-101-3p	.
Interactions (NPInter)	SPATS2	enriched	0.0298239	1.52544	0.0298239	0.33811	9	hsa-miR-23c; hsa-miR-23b-3p; hsa-miR-23a-3p; hsa-miR-93-3p; hsa-miR-106b-3p; hsa-miR-224-3p; hsa-miR-17-3p; hsa-miR-130a-3p; hsa-miR-101-3p	.
Interactions (NPInter)	ASAP2	enriched	0.0296982	1.52727	0.0296982	0.33791	12	hsa-miR-29a-5p; hsa-miR-454-3p; hsa-miR-151a-3p; hsa-miR-130b-3p; hsa-miR-155-3p; hsa-miR-425-5p; hsa-miR-363-5p; hsa-miR-93-3p; hsa-miR-106b-3p; hsa-miR-301a-3p; hsa-miR-130a-3p; hsa-miR-4676-3p	.
Interactions (NPInter)	MTF1	enriched	0.0296956	1.52731	0.0296956	0.33791	5	hsa-miR-23c; hsa-miR-23b-3p; hsa-miR-23a-3p; hsa-miR-148b-3p; hsa-miR-130a-3p	.
Interactions (NPInter)	PDHA1	enriched	0.0296956	1.52731	0.0296956	0.33791	5	hsa-miR-15b-3p; hsa-miR-7-1-3p; hsa-miR-130b-3p; hsa-miR-148b-3p; hsa-miR-584-5p	.
Interactions (NPInter)	UQCRB	enriched	0.0296956	1.52731	0.0296956	0.33791	5	hsa-miR-30e-3p; hsa-miR-125a-3p; hsa-miR-30a-3p; hsa-miR-148b-3p; hsa-miR-1914-3p	.
Interactions (NPInter)	ID4	depleted	0.0296602	1.52783	0.0296602	0.33791	30	hsa-miR-16-2-3p; hsa-miR-664a-3p; hsa-miR-1228-3p; hsa-miR-340-3p; hsa-miR-24-2-5p; hsa-miR-146b-3p; hsa-miR-377-3p; hsa-miR-200b-3p; hsa-miR-493-3p; hsa-miR-346; hsa-miR-342-3p; hsa-miR-500a-3p; hsa-miR-324-3p; hsa-miR-761; hsa-miR-187-3p; hsa-miR-339-3p; hsa-miR-100-3p; hsa-miR-195-3p; hsa-miR-194-5p; hsa-miR-125b-2-3p; hsa-miR-543; hsa-miR-3183; hsa-miR-921; hsa-miR-19b-1-5p; hsa-miR-4280; hsa…	.
Interactions (NPInter)	THAP1	enriched	0.0296461	1.52803	0.0296461	0.33791	18	hsa-miR-221-3p; hsa-miR-181b-5p; hsa-miR-29b-1-5p; hsa-miR-23b-3p; hsa-miR-130b-3p; hsa-miR-23a-3p; hsa-miR-22-3p; hsa-miR-320b; hsa-miR-224-3p; hsa-miR-320c; hsa-miR-320d; hsa-miR-188-3p; hsa-miR-103a-2-5p; hsa-miR-130a-3p; hsa-miR-187-3p; hsa-miR-1244; hsa-miR-1263; hsa-miR-222-3p	.
Interactions (NPInter)	ATP8A2	enriched	0.0295977	1.52874	0.0295977	0.33791	14	hsa-miR-30e-3p; hsa-miR-1224-3p; hsa-miR-16-2-3p; hsa-miR-505-3p; hsa-miR-593-3p; hsa-miR-7-1-3p; hsa-miR-337-3p; hsa-miR-30a-3p; hsa-miR-24-2-5p; hsa-miR-345-5p; hsa-miR-188-3p; hsa-miR-4286; hsa-miR-195-3p; hsa-miR-197-3p	.
Interactions (NPInter)	HCFC2	enriched	0.0295977	1.52874	0.0295977	0.33791	14	hsa-miR-30e-3p; hsa-miR-1276; hsa-miR-15b-3p; hsa-miR-7-1-3p; hsa-miR-455-3p; hsa-miR-421; hsa-miR-130b-3p; hsa-miR-30a-3p; hsa-miR-424-3p; hsa-miR-301a-3p; hsa-miR-130a-3p; hsa-miR-16-1-3p; hsa-miR-127-3p; hsa-miR-19b-1-5p	.
Interactions (NPInter)	MIDN	enriched	0.0295873	1.52889	0.0295873	0.33791	34	hsa-miR-139-3p; hsa-miR-1224-3p; hsa-miR-221-3p; hsa-miR-760; hsa-miR-23c; hsa-miR-23b-3p; hsa-miR-155-3p; hsa-miR-23a-3p; hsa-miR-3178; hsa-miR-532-3p; hsa-miR-340-3p; hsa-miR-22-3p; hsa-miR-24-2-5p; hsa-miR-93-3p; hsa-miR-2110; hsa-miR-362-3p; hsa-miR-106b-3p; hsa-miR-224-3p; hsa-miR-17-3p; hsa-miR-331-3p; hsa-miR-1306-3p; hsa-miR-940; hsa-miR-188-3p; hsa-miR-346; hsa-miR-500a-3p; hsa-miR-130a-…	.
Interactions (NPInter)	PARP1	enriched	0.0295804	1.529	0.0295804	0.33791	33	hsa-miR-1303; hsa-miR-224-5p; hsa-miR-221-3p; hsa-miR-149-3p; hsa-miR-454-3p; hsa-miR-7-1-3p; hsa-miR-130b-3p; hsa-miR-148b-3p; hsa-miR-339-5p; hsa-miR-93-3p; hsa-miR-2110; hsa-miR-106b-3p; hsa-miR-31-3p; hsa-miR-1225-3p; hsa-miR-17-3p; hsa-miR-301a-3p; hsa-miR-188-3p; hsa-miR-346; hsa-miR-103a-2-5p; hsa-miR-500a-3p; hsa-miR-193b-3p; hsa-miR-130a-3p; hsa-miR-212-5p; hsa-miR-107; hsa-miR-132-3p; h…	.
Interactions (NPInter)	NONHSAG013843	enriched	0.0293868	1.53185	0.0293868	0.337272	7	hsa-miR-139-3p; hsa-miR-1224-3p; hsa-miR-296-3p; hsa-miR-29a-5p; hsa-miR-429; hsa-miR-200b-5p; hsa-miR-4676-3p	.
Interactions (NPInter)	EIF2A	enriched	0.029278	1.53346	0.029278	0.336315	7	hsa-miR-4284; hsa-miR-155-3p; hsa-miR-382-5p; hsa-miR-320b; hsa-miR-320c; hsa-miR-320d; hsa-miR-346	.
Interactions (NPInter)	CDKN1B	enriched	0.0292606	1.53372	0.0292606	0.336315	62	hsa-miR-30e-3p; hsa-miR-139-3p; hsa-miR-1231; hsa-miR-1827; hsa-miR-224-5p; hsa-miR-221-3p; hsa-miR-181b-5p; hsa-miR-505-3p; hsa-miR-138-1-3p; hsa-miR-760; hsa-miR-149-3p; hsa-miR-593-3p; hsa-miR-7-1-3p; hsa-miR-455-3p; hsa-miR-32-3p; hsa-miR-23b-3p; hsa-miR-4284; hsa-miR-421; hsa-miR-30a-3p; hsa-miR-155-3p; hsa-miR-23a-3p; hsa-miR-148b-3p; hsa-miR-2113; hsa-miR-24-2-5p; hsa-miR-93-3p; hsa-miR-21…	.
Interactions (NPInter)	C9orf40	enriched	0.0292595	1.53373	0.0292595	0.336315	5	hsa-miR-139-3p; hsa-miR-1224-3p; hsa-miR-93-3p; hsa-miR-106b-3p; hsa-miR-17-3p	.
Interactions (NPInter)	CDAN1	enriched	0.0292595	1.53373	0.0292595	0.336315	5	hsa-miR-93-3p; hsa-miR-378a-3p; hsa-miR-106b-3p; hsa-miR-1225-3p; hsa-miR-17-3p	.
Interactions (NPInter)	LIAS	enriched	0.0292595	1.53373	0.0292595	0.336315	5	hsa-miR-125a-3p; hsa-miR-664a-3p; hsa-miR-93-3p; hsa-miR-106b-3p; hsa-miR-17-3p	.
Interactions (NPInter)	PGP	enriched	0.0292595	1.53373	0.0292595	0.336315	5	hsa-miR-30e-3p; hsa-miR-30a-3p; hsa-miR-93-3p; hsa-miR-106b-3p; hsa-miR-17-3p	.
Interactions (NPInter)	MAPRE3	enriched	0.029142	1.53548	0.029142	0.336315	10	hsa-miR-454-3p; hsa-miR-130b-3p; hsa-miR-93-3p; hsa-miR-2110; hsa-miR-106b-3p; hsa-miR-17-3p; hsa-miR-3195; hsa-miR-301a-3p; hsa-miR-130a-3p; hsa-miR-3116	.
Interactions (NPInter)	AATK	enriched	0.0290837	1.53635	0.0290837	0.336315	3	hsa-miR-1224-3p; hsa-miR-296-3p; hsa-miR-22-3p	.
Interactions (NPInter)	ATP9A	enriched	0.0290837	1.53635	0.0290837	0.336315	3	hsa-miR-1303; hsa-miR-130b-3p; hsa-miR-22-3p	.
Interactions (NPInter)	NONHSAG002474	enriched	0.0290837	1.53635	0.0290837	0.336315	3	hsa-miR-455-3p; hsa-miR-363-5p; hsa-miR-22-3p	.
Interactions (NPInter)	NONHSAG053785	enriched	0.0290837	1.53635	0.0290837	0.336315	3	hsa-miR-224-5p; hsa-miR-135b-5p; hsa-miR-22-3p	.
Interactions (NPInter)	RNF219-AS1	enriched	0.0290837	1.53635	0.0290837	0.336315	3	hsa-miR-760; hsa-miR-382-5p; hsa-miR-22-3p	.
Interactions (NPInter)	RP5-1033H22.2	enriched	0.0290837	1.53635	0.0290837	0.336315	3	hsa-miR-493-5p; hsa-miR-135b-5p; hsa-miR-22-3p	.
Interactions (NPInter)	GLDC	enriched	0.0290492	1.53687	0.0290492	0.336315	8	hsa-miR-30e-3p; hsa-miR-1303; hsa-miR-3127-5p; hsa-miR-455-3p; hsa-miR-30a-3p; hsa-miR-22-3p; hsa-miR-188-3p; hsa-miR-18b-5p	.
Interactions (NPInter)	MFSD8	enriched	0.0290492	1.53687	0.0290492	0.336315	8	hsa-miR-3149; hsa-miR-23b-3p; hsa-miR-4284; hsa-miR-23a-3p; hsa-miR-532-3p; hsa-miR-22-3p; hsa-miR-212-5p; hsa-miR-16-1-3p	.
Interactions (NPInter)	MOSPD2	enriched	0.0290492	1.53687	0.0290492	0.336315	8	hsa-miR-30e-3p; hsa-miR-593-3p; hsa-miR-32-3p; hsa-miR-30a-3p; hsa-miR-532-3p; hsa-miR-22-3p; hsa-miR-103a-2-5p; hsa-miR-107	.
Interactions (NPInter)	PGRMC2	enriched	0.0290349	1.53708	0.0290349	0.336315	31	hsa-miR-30e-3p; hsa-miR-125a-3p; hsa-miR-296-3p; hsa-miR-493-5p; hsa-miR-149-3p; hsa-miR-23c; hsa-miR-23b-3p; hsa-miR-30a-3p; hsa-miR-155-3p; hsa-miR-23a-3p; hsa-miR-148b-3p; hsa-miR-4305; hsa-miR-339-5p; hsa-miR-377-3p; hsa-miR-28-3p; hsa-miR-331-3p; hsa-miR-758-3p; hsa-miR-4319; hsa-miR-346; hsa-miR-103a-2-5p; hsa-miR-342-3p; hsa-miR-193b-3p; hsa-miR-130a-3p; hsa-miR-4286; hsa-miR-339-3p; hsa-m…	.
Interactions (NPInter)	PTGES3	enriched	0.0288967	1.53915	0.0288967	0.336315	32	hsa-miR-139-3p; hsa-miR-149-3p; hsa-miR-4326; hsa-miR-15b-3p; hsa-miR-454-3p; hsa-miR-7-1-3p; hsa-miR-421; hsa-miR-130b-3p; hsa-miR-148b-3p; hsa-miR-4305; hsa-miR-532-3p; hsa-miR-24-2-5p; hsa-miR-378a-3p; hsa-miR-224-3p; hsa-miR-377-3p; hsa-miR-28-3p; hsa-miR-320e; hsa-miR-17-3p; hsa-miR-301a-3p; hsa-miR-103a-2-5p; hsa-miR-130a-3p; hsa-miR-212-5p; hsa-miR-107; hsa-miR-4286; hsa-miR-101-3p; hsa-mi…	.
Interactions (NPInter)	CASD1	enriched	0.0288685	1.53958	0.0288685	0.336315	20	hsa-miR-493-5p; hsa-miR-23c; hsa-miR-32-3p; hsa-miR-23b-3p; hsa-miR-23a-3p; hsa-miR-340-5p; hsa-miR-382-5p; hsa-miR-363-5p; hsa-miR-93-3p; hsa-miR-106b-3p; hsa-miR-224-3p; hsa-miR-200b-3p; hsa-miR-429; hsa-miR-140-3p; hsa-miR-130a-3p; hsa-miR-212-5p; hsa-miR-132-3p; hsa-miR-200b-5p; hsa-miR-222-3p; hsa-miR-4676-3p	.
Interactions (NPInter)	ERH	enriched	0.0288685	1.53958	0.0288685	0.336315	20	hsa-miR-1224-3p; hsa-miR-1276; hsa-miR-15b-3p; hsa-miR-7-1-3p; hsa-miR-23b-3p; hsa-miR-155-3p; hsa-miR-23a-3p; hsa-miR-1228-3p; hsa-miR-340-3p; hsa-miR-93-3p; hsa-miR-212-3p; hsa-miR-362-3p; hsa-miR-106b-3p; hsa-miR-17-3p; hsa-miR-193b-3p; hsa-miR-130a-3p; hsa-miR-132-3p; hsa-miR-3190-5p; hsa-miR-409-3p; hsa-miR-33a-3p	.
Interactions (NPInter)	CGGBP1	depleted	0.0287332	1.54162	0.0287332	0.336315	23	hsa-miR-15b-3p; hsa-miR-3149; hsa-miR-2113; hsa-miR-663a; hsa-miR-212-3p; hsa-miR-3180-3p; hsa-miR-424-3p; hsa-miR-103a-2-5p; hsa-miR-107; hsa-miR-132-3p; hsa-miR-187-3p; hsa-miR-1271-5p; hsa-miR-195-3p; hsa-miR-935; hsa-miR-16-1-3p; hsa-miR-127-3p; hsa-miR-1279; hsa-miR-19b-1-5p; hsa-miR-15a-3p; hsa-miR-555; hsa-miR-1256; hsa-miR-222-3p; hsa-miR-584-5p	.
Interactions (NPInter)	GIGYF1	enriched	0.028575	1.54401	0.028575	0.336315	69	hsa-miR-30e-3p; hsa-miR-1303; hsa-miR-296-3p; hsa-miR-1827; hsa-miR-16-2-3p; hsa-miR-221-3p; hsa-miR-181b-5p; hsa-miR-637; hsa-miR-149-3p; hsa-miR-664a-3p; hsa-miR-15b-3p; hsa-miR-454-3p; hsa-miR-3127-5p; hsa-miR-130b-3p; hsa-miR-30a-3p; hsa-miR-2113; hsa-miR-4283; hsa-miR-24-2-5p; hsa-miR-93-3p; hsa-miR-2110; hsa-miR-30c-2-3p; hsa-miR-663a; hsa-miR-212-3p; hsa-miR-362-3p; hsa-miR-106b-3p; hsa-mi…	.
Interactions (NPInter)	SNURF	depleted	0.0285502	1.54439	0.0285502	0.336315	33	hsa-miR-139-3p; hsa-miR-181b-5p; hsa-miR-505-3p; hsa-miR-15b-3p; hsa-miR-22-3p; hsa-miR-212-3p; hsa-miR-31-3p; hsa-miR-126-3p; hsa-miR-1915-3p; hsa-miR-200b-3p; hsa-miR-320e; hsa-miR-1909-3p; hsa-miR-429; hsa-miR-424-3p; hsa-miR-140-3p; hsa-miR-4304; hsa-miR-103a-2-5p; hsa-miR-107; hsa-miR-132-3p; hsa-miR-3116; hsa-miR-654-3p; hsa-miR-195-3p; hsa-miR-21-3p; hsa-miR-671-3p; hsa-miR-16-1-3p; hsa-mi…	.
Interactions (NPInter)	NID1	enriched	0.0285266	1.54475	0.0285266	0.336315	16	hsa-miR-30e-3p; hsa-miR-1303; hsa-miR-4465; hsa-miR-15b-3p; hsa-miR-32-3p; hsa-miR-30a-3p; hsa-miR-4283; hsa-miR-24-2-5p; hsa-miR-2110; hsa-miR-30c-2-3p; hsa-miR-106b-3p; hsa-miR-28-3p; hsa-miR-140-3p; hsa-miR-4296; hsa-miR-222-3p; hsa-miR-27a-3p	.
Interactions (NPInter)	BCORL1	enriched	0.0284775	1.5455	0.0284775	0.336315	4	hsa-miR-760; hsa-miR-425-5p; hsa-miR-93-3p; hsa-miR-106b-3p	.
Interactions (NPInter)	DCTPP1	enriched	0.0284775	1.5455	0.0284775	0.336315	4	hsa-miR-32-3p; hsa-miR-130b-3p; hsa-miR-378a-3p; hsa-miR-106b-3p	.
Interactions (NPInter)	DSP	enriched	0.0284775	1.5455	0.0284775	0.336315	4	hsa-miR-1183; hsa-miR-7-1-3p; hsa-miR-2113; hsa-miR-106b-3p	.
Interactions (NPInter)	MUL1	enriched	0.0284775	1.5455	0.0284775	0.336315	4	hsa-miR-30e-3p; hsa-miR-30a-3p; hsa-miR-93-3p; hsa-miR-106b-3p	.
Interactions (NPInter)	NONHSAG000921	enriched	0.0284775	1.5455	0.0284775	0.336315	4	hsa-miR-296-3p; hsa-miR-363-5p; hsa-miR-339-5p; hsa-miR-106b-3p	.
Interactions (NPInter)	PHF1	enriched	0.0284775	1.5455	0.0284775	0.336315	4	hsa-miR-382-5p; hsa-miR-339-5p; hsa-miR-93-3p; hsa-miR-106b-3p	.
Interactions (NPInter)	RP11-159F24.1	enriched	0.0284775	1.5455	0.0284775	0.336315	4	hsa-miR-139-3p; hsa-miR-339-5p; hsa-miR-93-3p; hsa-miR-106b-3p	.
Interactions (NPInter)	SETD2	enriched	0.0284775	1.5455	0.0284775	0.336315	4	hsa-miR-125a-3p; hsa-miR-1260b; hsa-miR-532-3p; hsa-miR-106b-3p	.
Interactions (NPInter)	ST7L	enriched	0.0284775	1.5455	0.0284775	0.336315	4	hsa-miR-493-5p; hsa-miR-382-5p; hsa-miR-93-3p; hsa-miR-106b-3p	.
Interactions (NPInter)	ZNF397	depleted	0.0284775	1.5455	0.0284775	0.336315	4	hsa-miR-764; hsa-miR-1911-3p; hsa-miR-15a-3p; hsa-miR-1972	.
Interactions (NPInter)	AC108142.1	depleted	0.0283939	1.54677	0.0283939	0.336315	11	hsa-miR-340-5p; hsa-miR-339-5p; hsa-miR-212-5p; hsa-miR-195-3p; hsa-miR-503-3p; hsa-miR-652-3p; hsa-miR-16-1-3p; hsa-miR-543; hsa-miR-205-5p; hsa-miR-15b-5p; hsa-miR-424-5p	.
Interactions (NPInter)	REG1A	depleted	0.0283016	1.54819	0.0283016	0.336315	2	hsa-miR-298; hsa-miR-661	.
Interactions (NPInter)	SPATA18	depleted	0.0283016	1.54819	0.0283016	0.336315	2	hsa-miR-298; hsa-miR-4291	.
Interactions (NPInter)	THTPA	enriched	0.0283016	1.54819	0.0283016	0.336315	2	hsa-miR-1260b; hsa-miR-7-1-3p	.
Interactions (NPInter)	NONHSAG040194	enriched	0.0282546	1.54891	0.0282546	0.336315	19	hsa-miR-139-3p; hsa-miR-221-3p; hsa-miR-493-5p; hsa-miR-23c; hsa-miR-454-3p; hsa-miR-455-3p; hsa-miR-23b-3p; hsa-miR-23a-3p; hsa-miR-363-5p; hsa-miR-339-5p; hsa-miR-320b; hsa-miR-320c; hsa-miR-28-3p; hsa-miR-320d; hsa-miR-140-3p; hsa-miR-130a-3p; hsa-miR-543; hsa-miR-18a-3p; hsa-miR-18b-5p	.
Interactions (NPInter)	TMEM33	enriched	0.0282177	1.54948	0.0282177	0.336315	18	hsa-miR-139-3p; hsa-miR-221-3p; hsa-miR-23c; hsa-miR-337-3p; hsa-miR-23b-3p; hsa-miR-155-3p; hsa-miR-23a-3p; hsa-miR-146b-3p; hsa-miR-126-3p; hsa-miR-1225-3p; hsa-miR-3180-3p; hsa-miR-301a-3p; hsa-miR-103a-2-5p; hsa-miR-761; hsa-miR-130a-3p; hsa-miR-187-3p; hsa-miR-214-3p; hsa-miR-4291	.
Interactions (NPInter)	CSNK2B	enriched	0.0281621	1.55033	0.0281621	0.336315	16	hsa-miR-1224-3p; hsa-miR-1260b; hsa-miR-296-3p; hsa-miR-138-1-3p; hsa-miR-4326; hsa-miR-32-3p; hsa-miR-23b-3p; hsa-miR-23a-3p; hsa-miR-532-3p; hsa-miR-22-3p; hsa-miR-1306-3p; hsa-miR-188-3p; hsa-miR-501-3p; hsa-miR-1279; hsa-miR-197-3p; hsa-miR-665	.
Interactions (NPInter)	AC007879.2	enriched	0.028107	1.55119	0.028107	0.336315	7	hsa-miR-23c; hsa-miR-454-3p; hsa-miR-23b-3p; hsa-miR-130b-3p; hsa-miR-23a-3p; hsa-miR-301a-3p; hsa-miR-130a-3p	.
Interactions (NPInter)	C1orf131	enriched	0.028107	1.55119	0.028107	0.336315	7	hsa-miR-30e-3p; hsa-miR-181b-5p; hsa-miR-23b-3p; hsa-miR-30a-3p; hsa-miR-23a-3p; hsa-miR-130a-3p; hsa-miR-501-3p	.
Interactions (NPInter)	CCNDBP1	enriched	0.028107	1.55119	0.028107	0.336315	7	hsa-miR-149-3p; hsa-miR-23c; hsa-miR-23b-3p; hsa-miR-130b-3p; hsa-miR-23a-3p; hsa-miR-130a-3p; hsa-miR-423-5p	.
Interactions (NPInter)	CDKL2	enriched	0.028107	1.55119	0.028107	0.336315	7	hsa-miR-30e-3p; hsa-miR-7-1-3p; hsa-miR-23b-3p; hsa-miR-30a-3p; hsa-miR-23a-3p; hsa-miR-218-2-3p; hsa-miR-130a-3p	.
Interactions (NPInter)	KSR1	enriched	0.028107	1.55119	0.028107	0.336315	7	hsa-miR-296-3p; hsa-miR-505-3p; hsa-miR-23c; hsa-miR-23b-3p; hsa-miR-23a-3p; hsa-miR-758-3p; hsa-miR-130a-3p	.
Interactions (NPInter)	DNAH14	enriched	0.0280193	1.55254	0.0280193	0.336315	4	hsa-miR-760; hsa-miR-149-3p; hsa-miR-4306; hsa-miR-185-3p	.
Interactions (NPInter)	RP5-837J1.2	enriched	0.0280193	1.55254	0.0280193	0.336315	4	hsa-miR-296-3p; hsa-miR-29a-5p; hsa-miR-4306; hsa-miR-185-3p	.
Interactions (NPInter)	WDR34	enriched	0.0280193	1.55254	0.0280193	0.336315	4	hsa-miR-224-5p; hsa-miR-221-3p; hsa-miR-4306; hsa-miR-185-3p	.
Interactions (NPInter)	UBE2E2	depleted	0.0279976	1.55288	0.0279976	0.336315	16	hsa-miR-1231; hsa-miR-149-3p; hsa-miR-2113; hsa-miR-3187-3p; hsa-miR-493-3p; hsa-miR-1909-3p; hsa-miR-761; hsa-miR-1269a; hsa-miR-33b-3p; hsa-miR-125b-2-3p; hsa-miR-147a; hsa-miR-1279; hsa-miR-4280; hsa-miR-1207-3p; hsa-miR-214-3p; hsa-miR-4291	.
Interactions (NPInter)	MICA	enriched	0.0279299	1.55393	0.0279299	0.336315	10	hsa-miR-125a-3p; hsa-miR-1224-3p; hsa-miR-505-3p; hsa-miR-593-3p; hsa-miR-93-3p; hsa-miR-146b-3p; hsa-miR-106b-3p; hsa-miR-17-3p; hsa-miR-940; hsa-miR-1207-3p	.
Interactions (NPInter)	ADH1A	depleted	0.027737	1.55694	0.027737	0.336315	4	hsa-miR-654-3p; hsa-miR-409-3p; hsa-miR-632; hsa-miR-19b-1-5p	.
Interactions (NPInter)	DERL3	depleted	0.0277117	1.55734	0.0277117	0.336315	10	hsa-miR-151b; hsa-miR-151a-3p; hsa-miR-423-5p; hsa-miR-195-3p; hsa-miR-503-3p; hsa-miR-16-1-3p; hsa-miR-501-3p; hsa-miR-15b-5p; hsa-miR-424-5p; hsa-miR-665	.
Interactions (NPInter)	AC005307.1	enriched	0.0276744	1.55792	0.0276744	0.336315	5	hsa-miR-455-3p; hsa-miR-425-5p; hsa-miR-320b; hsa-miR-320c; hsa-miR-320d	.
Interactions (NPInter)	CSNK2A2	enriched	0.0276744	1.55792	0.0276744	0.336315	5	hsa-miR-30c-2-3p; hsa-miR-320b; hsa-miR-146b-3p; hsa-miR-320c; hsa-miR-320d	.
Interactions (NPInter)	DHX36	enriched	0.0276744	1.55792	0.0276744	0.336315	5	hsa-miR-139-3p; hsa-miR-224-5p; hsa-miR-320b; hsa-miR-320c; hsa-miR-320d	.
Interactions (NPInter)	GGPS1	enriched	0.0276744	1.55792	0.0276744	0.336315	5	hsa-miR-181b-5p; hsa-miR-22-3p; hsa-miR-320b; hsa-miR-320c; hsa-miR-320d	.
Interactions (NPInter)	NONHSAG005239	enriched	0.0276744	1.55792	0.0276744	0.336315	5	hsa-miR-425-5p; hsa-miR-22-3p; hsa-miR-320b; hsa-miR-320c; hsa-miR-320d	.
Interactions (NPInter)	PAN3	enriched	0.0276744	1.55792	0.0276744	0.336315	5	hsa-miR-1276; hsa-miR-320b; hsa-miR-320c; hsa-miR-320e; hsa-miR-320d	.
Interactions (NPInter)	POLG2	enriched	0.0276744	1.55792	0.0276744	0.336315	5	hsa-miR-29a-5p; hsa-miR-363-5p; hsa-miR-320b; hsa-miR-320c; hsa-miR-320d	.
Interactions (NPInter)	RN7SL2	enriched	0.0276744	1.55792	0.0276744	0.336315	5	hsa-miR-22-3p; hsa-miR-320b; hsa-miR-320c; hsa-miR-28-3p; hsa-miR-320d	.
Interactions (NPInter)	ZNF688	enriched	0.0276744	1.55792	0.0276744	0.336315	5	hsa-miR-30e-3p; hsa-miR-30a-3p; hsa-miR-320b; hsa-miR-320c; hsa-miR-320d	.
Interactions (NPInter)	PSMD5	enriched	0.0276534	1.55825	0.0276534	0.336315	6	hsa-miR-125a-3p; hsa-miR-339-5p; hsa-miR-517-5p; hsa-miR-331-3p; hsa-miR-4319; hsa-miR-424-3p	.
Interactions (NPInter)	RGPD6	enriched	0.0276534	1.55825	0.0276534	0.336315	6	hsa-miR-30e-3p; hsa-miR-1303; hsa-miR-30a-3p; hsa-miR-362-3p; hsa-miR-126-3p; hsa-miR-424-3p	.
Interactions (NPInter)	RGPD8	enriched	0.0276534	1.55825	0.0276534	0.336315	6	hsa-miR-30e-3p; hsa-miR-1303; hsa-miR-30a-3p; hsa-miR-362-3p; hsa-miR-126-3p; hsa-miR-424-3p	.
Interactions (NPInter)	DGKH	enriched	0.0276376	1.5585	0.0276376	0.336315	19	hsa-miR-125a-3p; hsa-miR-1260b; hsa-miR-4326; hsa-miR-15b-3p; hsa-miR-454-3p; hsa-miR-593-3p; hsa-miR-3149; hsa-miR-1228-3p; hsa-miR-532-3p; hsa-miR-362-3p; hsa-miR-1915-3p; hsa-miR-320e; hsa-miR-424-3p; hsa-miR-301a-3p; hsa-miR-500a-3p; hsa-miR-193b-3p; hsa-miR-33b-3p; hsa-miR-661; hsa-miR-15a-3p	.
Interactions (NPInter)	HIF1AN	enriched	0.0276376	1.5585	0.0276376	0.336315	19	hsa-miR-30e-3p; hsa-miR-125a-3p; hsa-miR-455-3p; hsa-miR-23b-3p; hsa-miR-30a-3p; hsa-miR-31-5p; hsa-miR-22-3p; hsa-miR-24-2-5p; hsa-miR-320b; hsa-miR-31-3p; hsa-miR-320c; hsa-miR-320d; hsa-miR-4319; hsa-miR-140-3p; hsa-miR-761; hsa-miR-193b-3p; hsa-miR-18a-3p; hsa-miR-4458; hsa-miR-214-3p	.
Interactions (NPInter)	CCNB1	enriched	0.0276103	1.55893	0.0276103	0.336315	8	hsa-miR-493-5p; hsa-miR-454-3p; hsa-miR-421; hsa-miR-130b-3p; hsa-miR-425-5p; hsa-miR-3187-3p; hsa-miR-301a-3p; hsa-miR-130a-3p	.
Interactions (NPInter)	NONHSAG001753	enriched	0.0276103	1.55893	0.0276103	0.336315	8	hsa-miR-125a-3p; hsa-miR-454-3p; hsa-miR-130b-3p; hsa-miR-331-3p; hsa-miR-4319; hsa-miR-301a-3p; hsa-miR-188-3p; hsa-miR-130a-3p	.
Interactions (NPInter)	NONHSAG002028	enriched	0.0276103	1.55893	0.0276103	0.336315	8	hsa-miR-454-3p; hsa-miR-130b-3p; hsa-miR-155-3p; hsa-miR-320b; hsa-miR-320c; hsa-miR-320d; hsa-miR-301a-3p; hsa-miR-130a-3p	.
Interactions (NPInter)	RP11-30K9.5	enriched	0.0276103	1.55893	0.0276103	0.336315	8	hsa-miR-296-3p; hsa-miR-454-3p; hsa-miR-130b-3p; hsa-miR-425-5p; hsa-miR-93-3p; hsa-miR-106b-3p; hsa-miR-301a-3p; hsa-miR-130a-3p	.
Interactions (NPInter)	RP11-383C5.4	enriched	0.0276103	1.55893	0.0276103	0.336315	8	hsa-miR-149-3p; hsa-miR-454-3p; hsa-miR-130b-3p; hsa-miR-22-3p; hsa-miR-1306-3p; hsa-miR-301a-3p; hsa-miR-342-3p; hsa-miR-130a-3p	.
Interactions (NPInter)	ZNF682	enriched	0.0276103	1.55893	0.0276103	0.336315	8	hsa-miR-23c; hsa-miR-23b-3p; hsa-miR-23a-3p; hsa-miR-320b; hsa-miR-320c; hsa-miR-320d; hsa-miR-324-3p; hsa-miR-130a-3p	.
Interactions (NPInter)	GNG10	depleted	0.0275798	1.55941	0.0275798	0.336315	12	hsa-miR-22-3p; hsa-miR-362-3p; hsa-miR-140-3p; hsa-miR-103a-2-5p; hsa-miR-761; hsa-miR-107; hsa-miR-101-3p; hsa-miR-99b-3p; hsa-miR-1226-3p; hsa-miR-127-3p; hsa-miR-502-3p; hsa-miR-214-3p	.
Interactions (NPInter)	SMNDC1	enriched	0.0275701	1.55956	0.0275701	0.336315	14	hsa-miR-30e-3p; hsa-miR-421; hsa-miR-30a-3p; hsa-miR-22-3p; hsa-miR-93-3p; hsa-miR-320b; hsa-miR-146b-3p; hsa-miR-106b-3p; hsa-miR-31-3p; hsa-miR-320c; hsa-miR-320d; hsa-miR-200a-3p; hsa-miR-18a-3p; hsa-miR-27a-3p	.
Interactions (NPInter)	VPS53	enriched	0.0275701	1.55956	0.0275701	0.336315	14	hsa-miR-1224-3p; hsa-miR-221-3p; hsa-miR-664a-3p; hsa-miR-4306; hsa-miR-22-3p; hsa-miR-378a-3p; hsa-miR-212-3p; hsa-miR-320b; hsa-miR-320c; hsa-miR-28-3p; hsa-miR-320d; hsa-miR-188-3p; hsa-miR-185-3p; hsa-miR-665	.
Interactions (NPInter)	H2AFZ	depleted	0.02751	1.56051	0.02751	0.336315	18	hsa-miR-493-5p; hsa-miR-135b-5p; hsa-miR-455-3p; hsa-miR-532-3p; hsa-miR-181a-2-3p; hsa-miR-1306-3p; hsa-miR-200a-3p; hsa-miR-195-3p; hsa-miR-503-3p; hsa-miR-16-1-3p; hsa-miR-501-3p; hsa-miR-1200; hsa-miR-147a; hsa-miR-4458; hsa-miR-15b-5p; hsa-miR-424-5p; hsa-miR-27a-3p; hsa-miR-665	.
Interactions (NPInter)	SLC5A3	enriched	0.0273391	1.56322	0.0273391	0.336315	3	hsa-miR-30e-3p; hsa-miR-30a-3p; hsa-miR-340-3p	.
Interactions (NPInter)	TMED2	enriched	0.0273387	1.56322	0.0273387	0.336315	29	hsa-miR-30e-3p; hsa-miR-139-3p; hsa-miR-660-5p; hsa-miR-1827; hsa-miR-664a-3p; hsa-miR-638; hsa-miR-7-1-3p; hsa-miR-455-3p; hsa-miR-32-3p; hsa-miR-23b-3p; hsa-miR-30a-3p; hsa-miR-155-3p; hsa-miR-23a-3p; hsa-miR-340-3p; hsa-miR-30c-2-3p; hsa-miR-126-3p; hsa-miR-224-3p; hsa-miR-493-3p; hsa-miR-181a-2-3p; hsa-miR-758-3p; hsa-miR-103a-2-5p; hsa-miR-130a-3p; hsa-miR-107; hsa-miR-1244; hsa-miR-502-3p; …	.
Interactions (NPInter)	BID	enriched	0.0273073	1.56372	0.0273073	0.336315	5	hsa-miR-30e-3p; hsa-miR-149-3p; hsa-miR-30a-3p; hsa-miR-1228-3p; hsa-miR-125b-2-3p	.
Interactions (NPInter)	RPS6KC1	enriched	0.0273073	1.56372	0.0273073	0.336315	5	hsa-miR-30e-3p; hsa-miR-221-3p; hsa-miR-30a-3p; hsa-miR-1228-3p; hsa-miR-331-3p	.
Interactions (NPInter)	ABHD17C	depleted	0.0272856	1.56407	0.0272856	0.336315	4	hsa-miR-106b-3p; hsa-miR-19b-1-5p; hsa-miR-4458; hsa-miR-27a-3p	.
Interactions (NPInter)	DCAF17	depleted	0.0272856	1.56407	0.0272856	0.336315	4	hsa-miR-301a-3p; hsa-miR-19b-1-5p; hsa-miR-18a-3p; hsa-miR-18b-5p	.
Interactions (NPInter)	BHLHE40	enriched	0.0272058	1.56534	0.0272058	0.336315	32	hsa-miR-30e-3p; hsa-miR-1183; hsa-miR-16-2-3p; hsa-miR-181b-5p; hsa-miR-138-1-3p; hsa-miR-4465; hsa-miR-664a-3p; hsa-miR-15b-3p; hsa-miR-454-3p; hsa-miR-7-1-3p; hsa-miR-23b-3p; hsa-miR-30a-3p; hsa-miR-1228-3p; hsa-miR-22-3p; hsa-miR-362-3p; hsa-miR-320b; hsa-miR-106b-3p; hsa-miR-126-3p; hsa-miR-320c; hsa-miR-517-5p; hsa-miR-320d; hsa-miR-103a-2-5p; hsa-miR-107; hsa-miR-941; hsa-miR-764; hsa-miR-2…	.
Interactions (NPInter)	PRRC2B	enriched	0.0271358	1.56646	0.0271358	0.336315	36	hsa-miR-224-5p; hsa-miR-221-3p; hsa-miR-505-3p; hsa-miR-760; hsa-miR-23c; hsa-miR-23b-3p; hsa-miR-151a-3p; hsa-miR-23a-3p; hsa-miR-31-5p; hsa-miR-340-5p; hsa-miR-425-5p; hsa-miR-363-5p; hsa-miR-22-3p; hsa-miR-339-5p; hsa-miR-93-3p; hsa-miR-106b-3p; hsa-miR-377-3p; hsa-miR-28-3p; hsa-miR-331-3p; hsa-miR-301a-3p; hsa-miR-346; hsa-miR-103a-2-5p; hsa-miR-342-3p; hsa-miR-324-3p; hsa-miR-193b-3p; hsa-m…	.
Interactions (NPInter)	ATP6V1D	enriched	0.0270442	1.56793	0.0270442	0.336315	9	hsa-miR-30e-3p; hsa-miR-155-3p; hsa-miR-320b; hsa-miR-106b-3p; hsa-miR-320c; hsa-miR-320d; hsa-miR-17-3p; hsa-miR-429; hsa-miR-200b-5p	.
Interactions (NPInter)	FADS1	depleted	0.0270442	1.56793	0.0270442	0.336315	9	hsa-miR-455-3p; hsa-miR-140-3p; hsa-miR-103a-2-5p; hsa-miR-212-5p; hsa-miR-107; hsa-miR-1244; hsa-miR-3183; hsa-miR-1207-3p; hsa-miR-1256	.
Interactions (NPInter)	SERAC1	depleted	0.0269128	1.57004	0.0269128	0.336315	2	hsa-miR-1911-3p; hsa-miR-27a-3p	.
Interactions (NPInter)	UTP11L	enriched	0.0269128	1.57004	0.0269128	0.336315	2	hsa-miR-664a-3p; hsa-miR-593-3p	.
Interactions (NPInter)	PSIP1	enriched	0.0268392	1.57123	0.0268392	0.336315	14	hsa-miR-30e-3p; hsa-miR-296-3p; hsa-miR-138-1-3p; hsa-miR-7-1-3p; hsa-miR-23b-3p; hsa-miR-30a-3p; hsa-miR-23a-3p; hsa-miR-363-5p; hsa-miR-340-3p; hsa-miR-126-3p; hsa-miR-193b-3p; hsa-miR-130a-3p; hsa-miR-1244; hsa-miR-16-1-3p	.
Interactions (NPInter)	TEAD1	enriched	0.0268392	1.57123	0.0268392	0.336315	14	hsa-miR-30e-3p; hsa-miR-15b-3p; hsa-miR-23c; hsa-miR-337-3p; hsa-miR-32-3p; hsa-miR-23b-3p; hsa-miR-30a-3p; hsa-miR-23a-3p; hsa-miR-340-3p; hsa-miR-424-3p; hsa-miR-130a-3p; hsa-miR-195-3p; hsa-miR-16-1-3p; hsa-miR-15a-3p	.
Interactions (NPInter)	GNB3	enriched	0.0268391	1.57123	0.0268391	0.336315	6	hsa-miR-125a-3p; hsa-miR-135b-5p; hsa-miR-532-3p; hsa-miR-339-5p; hsa-miR-331-3p; hsa-miR-4319	.
Interactions (NPInter)	NKAPP1	enriched	0.0268391	1.57123	0.0268391	0.336315	6	hsa-miR-125a-3p; hsa-miR-493-5p; hsa-miR-151a-3p; hsa-miR-93-3p; hsa-miR-106b-3p; hsa-miR-4319	.
Interactions (NPInter)	TSGA10	enriched	0.0268391	1.57123	0.0268391	0.336315	6	hsa-miR-125a-3p; hsa-miR-760; hsa-miR-382-5p; hsa-miR-331-3p; hsa-miR-758-3p; hsa-miR-4319	.
Interactions (NPInter)	PLEKHJ1	enriched	0.0266344	1.57456	0.0266344	0.336315	9	hsa-miR-1231; hsa-miR-181b-5p; hsa-miR-760; hsa-miR-149-3p; hsa-miR-664a-3p; hsa-miR-493-3p; hsa-miR-632; hsa-miR-15a-3p; hsa-miR-1207-3p	.
Interactions (NPInter)	MCL1	enriched	0.0265549	1.57586	0.0265549	0.336315	36	hsa-miR-139-3p; hsa-miR-125a-3p; hsa-miR-1303; hsa-miR-16-2-3p; hsa-miR-181b-5p; hsa-miR-4465; hsa-miR-760; hsa-miR-664a-3p; hsa-miR-15b-3p; hsa-miR-29b-1-5p; hsa-miR-455-3p; hsa-miR-32-3p; hsa-miR-130b-3p; hsa-miR-22-3p; hsa-miR-320b; hsa-miR-224-3p; hsa-miR-320c; hsa-miR-517-5p; hsa-miR-320d; hsa-miR-493-3p; hsa-miR-1909-3p; hsa-miR-4319; hsa-miR-940; hsa-miR-103a-2-5p; hsa-miR-193b-3p; hsa-miR…	.
Interactions (NPInter)	IKZF5	enriched	0.0264536	1.57752	0.0264536	0.336315	10	hsa-miR-30e-3p; hsa-miR-221-3p; hsa-miR-493-5p; hsa-miR-96-5p; hsa-miR-151a-3p; hsa-miR-340-5p; hsa-miR-363-5p; hsa-miR-539-3p; hsa-miR-543; hsa-miR-1271-3p	.
Interactions (NPInter)	RABGGTB	enriched	0.0264244	1.57799	0.0264244	0.336315	30	hsa-miR-30e-3p; hsa-miR-1224-3p; hsa-miR-181b-5p; hsa-miR-493-5p; hsa-miR-505-3p; hsa-miR-664a-3p; hsa-miR-23c; hsa-miR-32-3p; hsa-miR-23b-3p; hsa-miR-130b-3p; hsa-miR-23a-3p; hsa-miR-340-5p; hsa-miR-382-5p; hsa-miR-93-3p; hsa-miR-106b-3p; hsa-miR-31-3p; hsa-miR-377-3p; hsa-miR-1909-3p; hsa-miR-1202; hsa-miR-342-3p; hsa-miR-193b-3p; hsa-miR-130a-3p; hsa-miR-212-5p; hsa-miR-132-3p; hsa-miR-671-3p;…	.
Interactions (NPInter)	LPCAT2	enriched	0.026345	1.5793	0.026345	0.336315	7	hsa-miR-30e-3p; hsa-miR-421; hsa-miR-130b-3p; hsa-miR-30a-3p; hsa-miR-155-3p; hsa-miR-16-1-3p; hsa-miR-33a-3p	.
Interactions (NPInter)	SOCS1	enriched	0.026345	1.5793	0.026345	0.336315	7	hsa-miR-30e-3p; hsa-miR-221-3p; hsa-miR-149-3p; hsa-miR-30a-3p; hsa-miR-155-3p; hsa-miR-187-3p; hsa-miR-222-3p	.
Interactions (NPInter)	MLEC	enriched	0.0262724	1.5805	0.0262724	0.336315	16	hsa-miR-1260b; hsa-miR-4465; hsa-miR-149-3p; hsa-miR-454-3p; hsa-miR-130b-3p; hsa-miR-148b-3p; hsa-miR-4305; hsa-miR-24-2-5p; hsa-miR-200b-3p; hsa-miR-331-3p; hsa-miR-429; hsa-miR-301a-3p; hsa-miR-140-3p; hsa-miR-130a-3p; hsa-miR-127-3p; hsa-miR-19b-1-5p	.
Interactions (NPInter)	NCOA4	enriched	0.0262724	1.5805	0.0262724	0.336315	16	hsa-miR-1827; hsa-miR-454-3p; hsa-miR-23b-3p; hsa-miR-130b-3p; hsa-miR-23a-3p; hsa-miR-2113; hsa-miR-93-3p; hsa-miR-31-3p; hsa-miR-126-3p; hsa-miR-17-3p; hsa-miR-424-3p; hsa-miR-301a-3p; hsa-miR-940; hsa-miR-130a-3p; hsa-miR-1911-3p; hsa-miR-19b-1-5p	.
Interactions (NPInter)	ZNF692	enriched	0.0262453	1.58095	0.0262453	0.336315	11	hsa-miR-1224-3p; hsa-miR-296-3p; hsa-miR-760; hsa-miR-4306; hsa-miR-31-5p; hsa-miR-532-3p; hsa-miR-22-3p; hsa-miR-377-3p; hsa-miR-28-3p; hsa-miR-342-3p; hsa-miR-185-3p	.
Interactions (NPInter)	RPI002 004205	enriched	0.0262157	1.58144	0.0262157	0.336315	3	hsa-miR-30e-3p; hsa-miR-382-5p; hsa-miR-363-5p	.
Interactions (NPInter)	KLHDC3	depleted	0.0260979	1.58339	0.0260979	0.336315	27	hsa-miR-296-3p; hsa-miR-149-3p; hsa-miR-24-2-5p; hsa-miR-93-3p; hsa-miR-212-3p; hsa-miR-484; hsa-miR-377-3p; hsa-miR-493-3p; hsa-miR-181a-2-3p; hsa-miR-1909-3p; hsa-miR-331-3p; hsa-miR-3180-3p; hsa-miR-424-3p; hsa-miR-324-3p; hsa-miR-761; hsa-miR-132-3p; hsa-miR-4286; hsa-miR-764; hsa-miR-3190-5p; hsa-miR-671-3p; hsa-miR-3155a; hsa-miR-3158-3p; hsa-miR-1914-3p; hsa-miR-943; hsa-miR-3135a; hsa-miR…	.
Interactions (NPInter)	ICMT	enriched	0.0260299	1.58453	0.0260299	0.336315	11	hsa-miR-224-5p; hsa-miR-339-5p; hsa-miR-93-3p; hsa-miR-106b-3p; hsa-miR-1915-3p; hsa-miR-17-3p; hsa-miR-331-3p; hsa-miR-3180-3p; hsa-miR-940; hsa-miR-193b-3p; hsa-miR-654-3p	.
Interactions (NPInter)	EPN2	enriched	0.0259429	1.58598	0.0259429	0.336315	25	hsa-miR-139-3p; hsa-miR-125a-3p; hsa-miR-1224-3p; hsa-miR-505-3p; hsa-miR-454-3p; hsa-miR-421; hsa-miR-130b-3p; hsa-miR-340-3p; hsa-miR-378a-3p; hsa-miR-212-3p; hsa-miR-320b; hsa-miR-320c; hsa-miR-320d; hsa-miR-429; hsa-miR-4319; hsa-miR-301a-3p; hsa-miR-188-3p; hsa-miR-140-3p; hsa-miR-130a-3p; hsa-miR-132-3p; hsa-miR-101-3p; hsa-miR-125b-2-3p; hsa-miR-200b-5p; hsa-miR-1207-3p; hsa-miR-27a-3p	.
Interactions (NPInter)	ADCY10P1	enriched	0.0258118	1.58818	0.0258118	0.336315	5	hsa-miR-23c; hsa-miR-23b-3p; hsa-miR-155-3p; hsa-miR-23a-3p; hsa-miR-130a-3p	.
Interactions (NPInter)	CTD-2245F17.2	enriched	0.0258118	1.58818	0.0258118	0.336315	5	hsa-miR-221-3p; hsa-miR-23c; hsa-miR-23b-3p; hsa-miR-23a-3p; hsa-miR-130a-3p	.
Interactions (NPInter)	DLGAP2	enriched	0.0258118	1.58818	0.0258118	0.336315	5	hsa-miR-181b-5p; hsa-miR-23c; hsa-miR-23b-3p; hsa-miR-23a-3p; hsa-miR-130a-3p	.
Interactions (NPInter)	MICU2	enriched	0.0258118	1.58818	0.0258118	0.336315	5	hsa-miR-224-5p; hsa-miR-23c; hsa-miR-23b-3p; hsa-miR-23a-3p; hsa-miR-140-3p	.
Interactions (NPInter)	NONHSAG013175	enriched	0.0258118	1.58818	0.0258118	0.336315	5	hsa-miR-1224-3p; hsa-miR-23c; hsa-miR-23b-3p; hsa-miR-23a-3p; hsa-miR-130a-3p	.
Interactions (NPInter)	NONHSAG043282	enriched	0.0258118	1.58818	0.0258118	0.336315	5	hsa-miR-493-5p; hsa-miR-23c; hsa-miR-23b-3p; hsa-miR-23a-3p; hsa-miR-130a-3p	.
Interactions (NPInter)	WDFY2	enriched	0.0258118	1.58818	0.0258118	0.336315	5	hsa-miR-181b-5p; hsa-miR-23c; hsa-miR-23b-3p; hsa-miR-23a-3p; hsa-miR-130a-3p	.
Interactions (NPInter)	ZNF181	enriched	0.0258118	1.58818	0.0258118	0.336315	5	hsa-miR-23c; hsa-miR-135b-5p; hsa-miR-23b-3p; hsa-miR-23a-3p; hsa-miR-130a-3p	.
Interactions (NPInter)	CENPA	depleted	0.0257907	1.58854	0.0257907	0.336315	16	hsa-miR-1224-3p; hsa-miR-16-2-3p; hsa-miR-1307-3p; hsa-miR-126-3p; hsa-miR-28-3p; hsa-miR-200a-3p; hsa-miR-195-3p; hsa-miR-127-3p; hsa-miR-3198; hsa-miR-501-3p; hsa-miR-4294; hsa-miR-18a-3p; hsa-miR-18b-5p; hsa-miR-596; hsa-miR-3186-3p; hsa-miR-1972	.
Interactions (NPInter)	LIMCH1	enriched	0.0257487	1.58924	0.0257487	0.336315	26	hsa-miR-30e-3p; hsa-miR-181b-5p; hsa-miR-505-3p; hsa-miR-138-1-3p; hsa-miR-4326; hsa-miR-664a-3p; hsa-miR-593-3p; hsa-miR-130b-3p; hsa-miR-30a-3p; hsa-miR-155-3p; hsa-miR-1228-3p; hsa-miR-2113; hsa-miR-24-2-5p; hsa-miR-212-3p; hsa-miR-146b-3p; hsa-miR-4267; hsa-miR-200b-3p; hsa-miR-493-3p; hsa-miR-1202; hsa-miR-654-3p; hsa-miR-200a-3p; hsa-miR-1914-3p; hsa-miR-3183; hsa-miR-1279; hsa-miR-19b-1-5p…	.
Interactions (NPInter)	ADAM10	enriched	0.0256719	1.59054	0.0256719	0.336315	42	hsa-miR-1231; hsa-miR-1260b; hsa-miR-505-3p; hsa-miR-1276; hsa-miR-454-3p; hsa-miR-455-3p; hsa-miR-32-3p; hsa-miR-23b-3p; hsa-miR-130b-3p; hsa-miR-23a-3p; hsa-miR-2113; hsa-miR-382-5p; hsa-miR-532-3p; hsa-miR-363-5p; hsa-miR-93-3p; hsa-miR-320b; hsa-miR-106b-3p; hsa-miR-484; hsa-miR-224-3p; hsa-miR-320c; hsa-miR-377-3p; hsa-miR-200b-3p; hsa-miR-320d; hsa-miR-17-3p; hsa-miR-181a-2-3p; hsa-miR-1909…	.
Interactions (NPInter)	KPNA1	depleted	0.0256657	1.59065	0.0256657	0.336315	3	hsa-miR-16-1-3p; hsa-miR-1208; hsa-miR-33a-3p	.
Interactions (NPInter)	KPNA2	enriched	0.0256651	1.59066	0.0256651	0.336315	28	hsa-miR-30e-3p; hsa-miR-139-3p; hsa-miR-100-5p; hsa-miR-1303; hsa-miR-221-3p; hsa-miR-4465; hsa-miR-1276; hsa-miR-7-1-3p; hsa-miR-32-3p; hsa-miR-23b-3p; hsa-miR-30a-3p; hsa-miR-23a-3p; hsa-miR-148b-3p; hsa-miR-93-3p; hsa-miR-106b-3p; hsa-miR-17-3p; hsa-miR-493-3p; hsa-miR-424-3p; hsa-miR-140-3p; hsa-miR-342-3p; hsa-miR-130a-3p; hsa-miR-101-3p; hsa-miR-187-3p; hsa-miR-654-3p; hsa-miR-21-3p; hsa-mi…	.
Interactions (NPInter)	MRPL17	enriched	0.0256008	1.59175	0.0256008	0.336315	11	hsa-miR-149-3p; hsa-miR-664a-3p; hsa-miR-32-3p; hsa-miR-2113; hsa-miR-340-3p; hsa-miR-22-3p; hsa-miR-93-3p; hsa-miR-106b-3p; hsa-miR-17-3p; hsa-miR-188-3p; hsa-miR-19b-1-5p	.
Interactions (NPInter)	ZNF718	enriched	0.0255909	1.59191	0.0255909	0.336315	9	hsa-miR-139-3p; hsa-miR-125a-3p; hsa-miR-1224-3p; hsa-miR-23c; hsa-miR-23b-3p; hsa-miR-23a-3p; hsa-miR-103a-2-5p; hsa-miR-130a-3p; hsa-miR-4302	.
Interactions (NPInter)	RP11-440L14.1	enriched	0.0255588	1.59246	0.0255588	0.336315	2	hsa-miR-135b-5p; hsa-miR-454-3p	.
Interactions (NPInter)	MAGEE1	enriched	0.0255345	1.59287	0.0255345	0.336315	13	hsa-miR-16-2-3p; hsa-miR-23b-3p; hsa-miR-421; hsa-miR-23a-3p; hsa-miR-1228-3p; hsa-miR-212-3p; hsa-miR-362-3p; hsa-miR-146b-3p; hsa-miR-3180-3p; hsa-miR-140-3p; hsa-miR-130a-3p; hsa-miR-132-3p; hsa-miR-195-3p	.
Interactions (NPInter)	FAM107A	enriched	0.0255109	1.59327	0.0255109	0.336315	14	hsa-miR-221-3p; hsa-miR-1276; hsa-miR-760; hsa-miR-3127-5p; hsa-miR-93-3p; hsa-miR-2110; hsa-miR-106b-3p; hsa-miR-28-3p; hsa-miR-493-3p; hsa-miR-188-3p; hsa-miR-103a-2-5p; hsa-miR-107; hsa-miR-195-3p; hsa-miR-3190-5p	.
Interactions (NPInter)	HLF	depleted	0.0255109	1.59327	0.0255109	0.336315	14	hsa-miR-1976; hsa-miR-93-3p; hsa-miR-106b-3p; hsa-miR-126-3p; hsa-miR-377-3p; hsa-miR-17-3p; hsa-miR-1244; hsa-miR-3158-3p; hsa-miR-431-3p; hsa-miR-4312; hsa-miR-15a-3p; hsa-miR-18a-3p; hsa-miR-197-3p; hsa-miR-27a-3p	.
Interactions (NPInter)	GALNT13	enriched	0.0254989	1.59348	0.0254989	0.336315	7	hsa-miR-30e-3p; hsa-miR-1303; hsa-miR-505-3p; hsa-miR-455-3p; hsa-miR-30a-3p; hsa-miR-1244; hsa-miR-935	.
Interactions (NPInter)	GMNC	enriched	0.0254989	1.59348	0.0254989	0.336315	7	hsa-miR-30e-3p; hsa-miR-4465; hsa-miR-454-3p; hsa-miR-130b-3p; hsa-miR-30a-3p; hsa-miR-301a-3p; hsa-miR-130a-3p	.
Interactions (NPInter)	MKL2	enriched	0.0254989	1.59348	0.0254989	0.336315	7	hsa-miR-30e-3p; hsa-miR-125a-3p; hsa-miR-660-5p; hsa-miR-32-3p; hsa-miR-30a-3p; hsa-miR-346; hsa-miR-935	.
Interactions (NPInter)	HOXA11	enriched	0.0254699	1.59397	0.0254699	0.336315	16	hsa-miR-30e-3p; hsa-miR-181b-5p; hsa-miR-1276; hsa-miR-4326; hsa-miR-3127-5p; hsa-miR-23b-3p; hsa-miR-130b-3p; hsa-miR-30a-3p; hsa-miR-23a-3p; hsa-miR-218-2-3p; hsa-miR-339-3p; hsa-miR-200a-3p; hsa-miR-21-3p; hsa-miR-501-3p; hsa-miR-125b-2-3p; hsa-miR-584-5p	.
Interactions (NPInter)	DNAJC13	enriched	0.0252006	1.59859	0.0252006	0.336315	17	hsa-miR-30e-3p; hsa-miR-16-2-3p; hsa-miR-181b-5p; hsa-miR-593-3p; hsa-miR-3149; hsa-miR-32-3p; hsa-miR-93-3p; hsa-miR-320b; hsa-miR-106b-3p; hsa-miR-126-3p; hsa-miR-320c; hsa-miR-320d; hsa-miR-493-3p; hsa-miR-100-3p; hsa-miR-195-3p; hsa-miR-543; hsa-miR-4280	.
Interactions (NPInter)	FOSB	enriched	0.025164	1.59922	0.025164	0.336315	18	hsa-miR-1224-3p; hsa-miR-505-3p; hsa-miR-1276; hsa-miR-149-3p; hsa-miR-664a-3p; hsa-miR-23c; hsa-miR-23b-3p; hsa-miR-23a-3p; hsa-miR-1228-3p; hsa-miR-148b-3p; hsa-miR-663a; hsa-miR-761; hsa-miR-130a-3p; hsa-miR-125b-2-3p; hsa-miR-1207-3p; hsa-miR-205-5p; hsa-miR-214-3p; hsa-miR-27a-3p	.
Interactions (NPInter)	LONRF1	enriched	0.0251593	1.5993	0.0251593	0.336315	49	hsa-miR-30e-3p; hsa-miR-1303; hsa-miR-296-3p; hsa-miR-1827; hsa-miR-181b-5p; hsa-miR-1276; hsa-miR-149-3p; hsa-miR-4326; hsa-miR-664a-3p; hsa-miR-4306; hsa-miR-23c; hsa-miR-454-3p; hsa-miR-7-1-3p; hsa-miR-3149; hsa-miR-23b-3p; hsa-miR-421; hsa-miR-130b-3p; hsa-miR-30a-3p; hsa-miR-23a-3p; hsa-miR-1228-3p; hsa-miR-148b-3p; hsa-miR-2113; hsa-miR-3187-3p; hsa-miR-24-2-5p; hsa-miR-378a-3p; hsa-miR-362…	.
Interactions (NPInter)	COX5B	enriched	0.0250141	1.60182	0.0250141	0.336315	11	hsa-miR-23c; hsa-miR-454-3p; hsa-miR-32-3p; hsa-miR-130b-3p; hsa-miR-148b-3p; hsa-miR-22-3p; hsa-miR-28-3p; hsa-miR-301a-3p; hsa-miR-130a-3p; hsa-miR-423-5p; hsa-miR-764	.
Interactions (NPInter)	SLC25A35	depleted	0.0249737	1.60252	0.0249737	0.336315	14	hsa-miR-125a-3p; hsa-miR-15b-3p; hsa-miR-4319; hsa-miR-424-3p; hsa-miR-761; hsa-miR-195-3p; hsa-miR-16-1-3p; hsa-miR-298; hsa-miR-3183; hsa-miR-661; hsa-miR-15a-3p; hsa-miR-3184-5p; hsa-miR-18a-3p; hsa-miR-214-3p	.
Interactions (NPInter)	AP4S1	depleted	0.0249039	1.60373	0.0249039	0.336315	7	hsa-miR-3180-3p; hsa-miR-346; hsa-miR-324-3p; hsa-miR-298; hsa-miR-18a-3p; hsa-miR-15b-5p; hsa-miR-197-3p	.
Interactions (NPInter)	RYK	depleted	0.0249039	1.60373	0.0249039	0.336315	7	hsa-miR-3180-3p; hsa-miR-324-3p; hsa-miR-130a-3p; hsa-miR-501-3p; hsa-miR-18a-3p; hsa-miR-197-3p; hsa-miR-584-5p	.
Interactions (NPInter)	NACC2	enriched	0.0249024	1.60376	0.0249024	0.336315	29	hsa-miR-30e-3p; hsa-miR-100-5p; hsa-miR-181b-5p; hsa-miR-4465; hsa-miR-23c; hsa-miR-454-3p; hsa-miR-3149; hsa-miR-32-3p; hsa-miR-23b-3p; hsa-miR-421; hsa-miR-130b-3p; hsa-miR-30a-3p; hsa-miR-23a-3p; hsa-miR-93-3p; hsa-miR-212-3p; hsa-miR-106b-3p; hsa-miR-200b-3p; hsa-miR-17-3p; hsa-miR-429; hsa-miR-424-3p; hsa-miR-301a-3p; hsa-miR-346; hsa-miR-130a-3p; hsa-miR-195-3p; hsa-miR-298; hsa-miR-19b-1-5…	.
Interactions (NPInter)	PTEN	enriched	0.0249024	1.60376	0.0249024	0.336315	29	hsa-miR-30e-3p; hsa-miR-1183; hsa-miR-296-3p; hsa-miR-4465; hsa-miR-4306; hsa-miR-23c; hsa-miR-337-3p; hsa-miR-29b-1-5p; hsa-miR-23b-3p; hsa-miR-30a-3p; hsa-miR-23a-3p; hsa-miR-532-3p; hsa-miR-425-5p; hsa-miR-22-3p; hsa-miR-200b-3p; hsa-miR-28-3p; hsa-miR-517-5p; hsa-miR-429; hsa-miR-3180-3p; hsa-miR-103a-2-5p; hsa-miR-342-3p; hsa-miR-193b-3p; hsa-miR-130a-3p; hsa-miR-187-3p; hsa-miR-3190-5p; hsa…	.
Interactions (NPInter)	GPD1L	depleted	0.024895	1.60389	0.024895	0.336315	2	hsa-miR-3135a; hsa-miR-557	.
Interactions (NPInter)	PILRA	depleted	0.024895	1.60389	0.024895	0.336315	2	hsa-miR-3135a; hsa-miR-3176	.
Interactions (NPInter)	RGS1	depleted	0.0248934	1.60392	0.0248934	0.336315	15	hsa-miR-148b-3p; hsa-miR-22-3p; hsa-miR-24-2-5p; hsa-miR-140-3p; hsa-miR-103a-2-5p; hsa-miR-101-3p; hsa-miR-3116; hsa-miR-431-3p; hsa-miR-1911-3p; hsa-miR-3176; hsa-miR-3137; hsa-miR-3184-5p; hsa-miR-1208; hsa-miR-214-3p; hsa-miR-27a-3p	.
Interactions (NPInter)	GPR125	depleted	0.024733	1.60672	0.024733	0.336315	5	hsa-miR-212-5p; hsa-miR-132-3p; hsa-miR-3116; hsa-miR-671-3p; hsa-miR-3135a	.
Interactions (NPInter)	NONHSAG011425	depleted	0.024733	1.60672	0.024733	0.336315	5	hsa-miR-212-5p; hsa-miR-423-5p; hsa-miR-21-3p; hsa-miR-33b-3p; hsa-miR-33a-3p	.
Interactions (NPInter)	TAF2	enriched	0.0247289	1.6068	0.0247289	0.336315	10	hsa-miR-30e-3p; hsa-miR-1303; hsa-miR-16-2-3p; hsa-miR-30a-3p; hsa-miR-155-3p; hsa-miR-2110; hsa-miR-146b-3p; hsa-miR-126-3p; hsa-miR-101-3p; hsa-miR-125b-2-3p	.
Interactions (NPInter)	MAL	depleted	0.0245086	1.61068	0.0245086	0.336315	10	hsa-miR-30e-3p; hsa-miR-4306; hsa-miR-30a-3p; hsa-miR-3158-3p; hsa-miR-185-3p; hsa-miR-125b-2-3p; hsa-miR-298; hsa-miR-15a-3p; hsa-miR-1207-3p; hsa-miR-3184-5p	.
Interactions (NPInter)	TRA2B	enriched	0.0245079	1.61069	0.0245079	0.336315	19	hsa-miR-30e-3p; hsa-miR-139-3p; hsa-miR-221-3p; hsa-miR-138-1-3p; hsa-miR-135b-5p; hsa-miR-96-5p; hsa-miR-151a-3p; hsa-miR-31-5p; hsa-miR-382-5p; hsa-miR-532-3p; hsa-miR-363-5p; hsa-miR-339-5p; hsa-miR-106b-3p; hsa-miR-429; hsa-miR-212-5p; hsa-miR-501-3p; hsa-miR-200b-5p; hsa-miR-4676-3p; hsa-miR-665	.
Interactions (NPInter)	NONHSAG036036	depleted	0.0244936	1.61095	0.0244936	0.336315	9	hsa-miR-139-3p; hsa-miR-532-3p; hsa-miR-195-3p; hsa-miR-503-3p; hsa-miR-16-1-3p; hsa-miR-18a-3p; hsa-miR-18b-5p; hsa-miR-15b-5p; hsa-miR-424-5p	.
Interactions (NPInter)	SET	enriched	0.024461	1.61153	0.024461	0.336315	26	hsa-miR-100-5p; hsa-miR-125a-3p; hsa-miR-1260b; hsa-miR-224-5p; hsa-miR-493-5p; hsa-miR-505-3p; hsa-miR-29a-5p; hsa-miR-454-3p; hsa-miR-23b-3p; hsa-miR-130b-3p; hsa-miR-23a-3p; hsa-miR-148b-3p; hsa-miR-93-3p; hsa-miR-106b-3p; hsa-miR-17-3p; hsa-miR-493-3p; hsa-miR-1202; hsa-miR-4319; hsa-miR-301a-3p; hsa-miR-500a-3p; hsa-miR-130a-3p; hsa-miR-21-3p; hsa-miR-935; hsa-miR-185-3p; hsa-miR-33b-3p; hsa…	.
Interactions (NPInter)	XPNPEP1	enriched	0.0244592	1.61156	0.0244592	0.336315	13	hsa-miR-505-3p; hsa-miR-760; hsa-miR-15b-3p; hsa-miR-421; hsa-miR-151a-3p; hsa-miR-155-3p; hsa-miR-532-3p; hsa-miR-320b; hsa-miR-320c; hsa-miR-320d; hsa-miR-103a-2-5p; hsa-miR-107; hsa-miR-557	.
Interactions (NPInter)	SLC35A5	enriched	0.0243904	1.61278	0.0243904	0.336315	5	hsa-miR-30e-3p; hsa-miR-1224-3p; hsa-miR-30a-3p; hsa-miR-155-3p; hsa-miR-17-3p	.
Interactions (NPInter)	C1orf21	depleted	0.0243664	1.61321	0.0243664	0.336315	12	hsa-miR-363-5p; hsa-miR-93-3p; hsa-miR-103a-2-5p; hsa-miR-212-5p; hsa-miR-132-3p; hsa-miR-195-3p; hsa-miR-503-3p; hsa-miR-16-1-3p; hsa-miR-18a-3p; hsa-miR-18b-5p; hsa-miR-15b-5p; hsa-miR-424-5p	.
Interactions (NPInter)	UBE2M	enriched	0.0242638	1.61504	0.0242638	0.336315	9	hsa-miR-296-3p; hsa-miR-664a-3p; hsa-miR-1228-3p; hsa-miR-4305; hsa-miR-93-3p; hsa-miR-663a; hsa-miR-1909-3p; hsa-miR-331-3p; hsa-miR-185-3p	.
Interactions (NPInter)	SON	enriched	0.0241263	1.61751	0.0241263	0.336315	33	hsa-miR-30e-3p; hsa-miR-16-2-3p; hsa-miR-221-3p; hsa-miR-760; hsa-miR-454-3p; hsa-miR-7-1-3p; hsa-miR-3149; hsa-miR-455-3p; hsa-miR-30a-3p; hsa-miR-340-5p; hsa-miR-532-3p; hsa-miR-340-3p; hsa-miR-212-3p; hsa-miR-320b; hsa-miR-146b-3p; hsa-miR-320c; hsa-miR-320e; hsa-miR-320d; hsa-miR-758-3p; hsa-miR-301a-3p; hsa-miR-140-3p; hsa-miR-103a-2-5p; hsa-miR-324-3p; hsa-miR-193b-3p; hsa-miR-218-2-3p; hsa…	.
Interactions (NPInter)	ABHD17A	enriched	0.0240677	1.61857	0.0240677	0.336315	8	hsa-miR-125a-3p; hsa-miR-29a-5p; hsa-miR-760; hsa-miR-339-5p; hsa-miR-331-3p; hsa-miR-4319; hsa-miR-342-3p; hsa-miR-324-3p	.
Interactions (NPInter)	NONHSAG014377	enriched	0.0240677	1.61857	0.0240677	0.336315	8	hsa-miR-125a-3p; hsa-miR-151b; hsa-miR-760; hsa-miR-151a-3p; hsa-miR-532-3p; hsa-miR-28-3p; hsa-miR-4319; hsa-miR-324-3p	.
Interactions (NPInter)	CHMP1B	enriched	0.0240621	1.61867	0.0240621	0.336315	3	hsa-miR-493-5p; hsa-miR-455-3p; hsa-miR-425-5p	.
Interactions (NPInter)	NONHSAG004977	enriched	0.0240621	1.61867	0.0240621	0.336315	3	hsa-miR-139-3p; hsa-miR-532-3p; hsa-miR-425-5p	.
Interactions (NPInter)	RP1-317E23.6	enriched	0.0240621	1.61867	0.0240621	0.336315	3	hsa-miR-1224-3p; hsa-miR-382-5p; hsa-miR-425-5p	.
Interactions (NPInter)	WDR76	enriched	0.0240621	1.61867	0.0240621	0.336315	3	hsa-miR-135b-5p; hsa-miR-382-5p; hsa-miR-425-5p	.
Interactions (NPInter)	HNRNPC	enriched	0.0240593	1.61872	0.0240593	0.336315	34	hsa-miR-139-3p; hsa-miR-1183; hsa-miR-1827; hsa-miR-151b; hsa-miR-505-3p; hsa-miR-4326; hsa-miR-593-3p; hsa-miR-7-1-3p; hsa-miR-3149; hsa-miR-455-3p; hsa-miR-151a-3p; hsa-miR-130b-3p; hsa-miR-340-5p; hsa-miR-382-5p; hsa-miR-30c-2-3p; hsa-miR-362-3p; hsa-miR-320b; hsa-miR-126-3p; hsa-miR-320c; hsa-miR-200b-3p; hsa-miR-517-5p; hsa-miR-320d; hsa-miR-188-3p; hsa-miR-140-3p; hsa-miR-342-3p; hsa-miR-50…	.
Interactions (NPInter)	CS	depleted	0.0239463	1.62076	0.0239463	0.336315	46	hsa-miR-125a-3p; hsa-miR-1827; hsa-miR-15b-3p; hsa-miR-32-3p; hsa-miR-23b-3p; hsa-miR-421; hsa-miR-23a-3p; hsa-miR-148b-3p; hsa-miR-648; hsa-miR-362-3p; hsa-miR-320b; hsa-miR-1915-3p; hsa-miR-320c; hsa-miR-200b-3p; hsa-miR-28-3p; hsa-miR-320d; hsa-miR-493-3p; hsa-miR-1909-3p; hsa-miR-3180-3p; hsa-miR-424-3p; hsa-miR-940; hsa-miR-500a-3p; hsa-miR-324-3p; hsa-miR-761; hsa-miR-193b-3p; hsa-miR-130a-…	.
Interactions (NPInter)	NDUFA4L2	enriched	0.0239403	1.62087	0.0239403	0.336315	6	hsa-miR-125a-3p; hsa-miR-29a-5p; hsa-miR-149-3p; hsa-miR-135b-5p; hsa-miR-324-3p; hsa-miR-212-5p	.
Interactions (NPInter)	NONHSAG021912	enriched	0.0239403	1.62087	0.0239403	0.336315	6	hsa-miR-1224-3p; hsa-miR-296-3p; hsa-miR-760; hsa-miR-135b-5p; hsa-miR-758-3p; hsa-miR-346	.
Interactions (NPInter)	RAP1A	enriched	0.0239344	1.62098	0.0239344	0.336315	19	hsa-miR-16-2-3p; hsa-miR-181b-5p; hsa-miR-23c; hsa-miR-454-3p; hsa-miR-337-3p; hsa-miR-32-3p; hsa-miR-23b-3p; hsa-miR-130b-3p; hsa-miR-155-3p; hsa-miR-23a-3p; hsa-miR-22-3p; hsa-miR-1915-3p; hsa-miR-200b-3p; hsa-miR-429; hsa-miR-301a-3p; hsa-miR-130a-3p; hsa-miR-195-3p; hsa-miR-19b-1-5p; hsa-miR-665	.
Interactions (NPInter)	MXD1	enriched	0.02383	1.62288	0.02383	0.336315	26	hsa-miR-30e-3p; hsa-miR-139-3p; hsa-miR-1183; hsa-miR-4326; hsa-miR-454-3p; hsa-miR-337-3p; hsa-miR-151a-3p; hsa-miR-130b-3p; hsa-miR-30a-3p; hsa-miR-1228-3p; hsa-miR-148b-3p; hsa-miR-362-3p; hsa-miR-517-5p; hsa-miR-17-3p; hsa-miR-758-3p; hsa-miR-301a-3p; hsa-miR-140-3p; hsa-miR-130a-3p; hsa-miR-212-5p; hsa-miR-132-3p; hsa-miR-101-3p; hsa-miR-1244; hsa-miR-33b-3p; hsa-miR-19b-1-5p; hsa-miR-33a-3p…	.
Interactions (NPInter)	LIFR	enriched	0.0237703	1.62397	0.0237703	0.336315	25	hsa-miR-30e-3p; hsa-miR-139-3p; hsa-miR-125a-3p; hsa-miR-660-5p; hsa-miR-221-3p; hsa-miR-181b-5p; hsa-miR-149-3p; hsa-miR-664a-3p; hsa-miR-4306; hsa-miR-454-3p; hsa-miR-3149; hsa-miR-30a-3p; hsa-miR-340-3p; hsa-miR-31-3p; hsa-miR-429; hsa-miR-4319; hsa-miR-140-3p; hsa-miR-4304; hsa-miR-101-3p; hsa-miR-16-1-3p; hsa-miR-185-3p; hsa-miR-194-5p; hsa-miR-543; hsa-miR-222-3p; hsa-miR-27a-3p	.
Interactions (NPInter)	FAM43A	enriched	0.0237066	1.62513	0.0237066	0.336013	5	hsa-miR-30e-3p; hsa-miR-296-3p; hsa-miR-3127-5p; hsa-miR-30a-3p; hsa-miR-4458	.
Interactions (NPInter)	FILIP1L	depleted	0.0236384	1.62638	0.0236384	0.335406	8	hsa-miR-149-3p; hsa-miR-378a-3p; hsa-miR-16-1-3p; hsa-miR-1226-3p; hsa-miR-502-3p; hsa-miR-1269a; hsa-miR-4302; hsa-miR-222-3p	.
Interactions (NPInter)	SCMH1	enriched	0.0236161	1.62679	0.0236161	0.335406	9	hsa-miR-30e-3p; hsa-miR-296-3p; hsa-miR-421; hsa-miR-30a-3p; hsa-miR-532-3p; hsa-miR-340-3p; hsa-miR-93-3p; hsa-miR-188-3p; hsa-miR-671-3p	.
Interactions (NPInter)	SLC41A3	enriched	0.0235953	1.62717	0.0235953	0.335406	4	hsa-miR-1276; hsa-miR-455-3p; hsa-miR-148b-3p; hsa-miR-362-3p	.
Interactions (NPInter)	TMEM220	depleted	0.0235934	1.62721	0.0235934	0.335406	2	hsa-miR-3183; hsa-miR-661	.
Interactions (NPInter)	TTLL11	depleted	0.0235934	1.62721	0.0235934	0.335406	2	hsa-miR-3183; hsa-miR-1204	.
Interactions (NPInter)	POM121C	enriched	0.0235311	1.62836	0.0235311	0.335406	17	hsa-miR-30e-3p; hsa-miR-125a-3p; hsa-miR-29a-5p; hsa-miR-760; hsa-miR-149-3p; hsa-miR-32-3p; hsa-miR-30a-3p; hsa-miR-1225-3p; hsa-miR-331-3p; hsa-miR-1306-3p; hsa-miR-4319; hsa-miR-324-3p; hsa-miR-218-2-3p; hsa-miR-212-5p; hsa-miR-132-3p; hsa-miR-4676-3p; hsa-miR-584-5p	.
Interactions (NPInter)	COPS8	enriched	0.0235229	1.62851	0.0235229	0.335406	12	hsa-miR-4326; hsa-miR-29b-1-5p; hsa-miR-155-3p; hsa-miR-1228-3p; hsa-miR-382-5p; hsa-miR-340-3p; hsa-miR-1915-3p; hsa-miR-224-3p; hsa-miR-200b-3p; hsa-miR-1202; hsa-miR-342-3p; hsa-miR-200a-3p	.
Interactions (NPInter)	NGFR	enriched	0.0234073	1.63065	0.0234073	0.334643	5	hsa-miR-139-3p; hsa-miR-125a-3p; hsa-miR-296-3p; hsa-miR-484; hsa-miR-3194-5p	.
Interactions (NPInter)	NONHSAG024295	enriched	0.0234073	1.63065	0.0234073	0.334643	5	hsa-miR-100-5p; hsa-miR-125a-3p; hsa-miR-296-3p; hsa-miR-4319; hsa-miR-423-5p	.
Interactions (NPInter)	NUP85	enriched	0.0234073	1.63065	0.0234073	0.334643	5	hsa-miR-125a-3p; hsa-miR-1224-3p; hsa-miR-296-3p; hsa-miR-4319; hsa-miR-324-3p	.
Interactions (NPInter)	FOXC1	enriched	0.0233857	1.63105	0.0233857	0.334643	24	hsa-miR-30e-3p; hsa-miR-125a-3p; hsa-miR-505-3p; hsa-miR-1276; hsa-miR-149-3p; hsa-miR-7-1-3p; hsa-miR-29b-1-5p; hsa-miR-455-3p; hsa-miR-32-3p; hsa-miR-4284; hsa-miR-421; hsa-miR-30a-3p; hsa-miR-340-3p; hsa-miR-224-3p; hsa-miR-200b-3p; hsa-miR-188-3p; hsa-miR-500a-3p; hsa-miR-324-3p; hsa-miR-193b-3p; hsa-miR-187-3p; hsa-miR-200a-3p; hsa-miR-409-3p; hsa-miR-125b-2-3p; hsa-miR-1279	.
Interactions (NPInter)	URM1	enriched	0.0233708	1.63133	0.0233708	0.334643	5	hsa-miR-4326; hsa-miR-23b-3p; hsa-miR-23a-3p; hsa-miR-1915-3p; hsa-miR-28-3p	.
Interactions (NPInter)	C3orf14	depleted	0.0233144	1.63238	0.0233144	0.334643	7	hsa-miR-758-3p; hsa-miR-103a-2-5p; hsa-miR-195-3p; hsa-miR-503-3p; hsa-miR-16-1-3p; hsa-miR-15b-5p; hsa-miR-424-5p	.
Interactions (NPInter)	ELOVL6	enriched	0.0232455	1.63366	0.0232455	0.334502	8	hsa-miR-30e-3p; hsa-miR-125a-3p; hsa-miR-32-3p; hsa-miR-30a-3p; hsa-miR-22-3p; hsa-miR-106b-3p; hsa-miR-4319; hsa-miR-500a-3p	.
Interactions (NPInter)	SRGAP3	enriched	0.0231174	1.63606	0.0231174	0.333022	23	hsa-miR-139-3p; hsa-miR-100-5p; hsa-miR-151b; hsa-miR-23c; hsa-miR-96-5p; hsa-miR-23b-3p; hsa-miR-151a-3p; hsa-miR-23a-3p; hsa-miR-31-5p; hsa-miR-340-5p; hsa-miR-425-5p; hsa-miR-363-5p; hsa-miR-93-3p; hsa-miR-106b-3p; hsa-miR-377-3p; hsa-miR-17-3p; hsa-miR-346; hsa-miR-103a-2-5p; hsa-miR-130a-3p; hsa-miR-539-3p; hsa-miR-1271-3p; hsa-miR-424-5p; hsa-miR-665	.
Interactions (NPInter)	UBE2D1	enriched	0.0231174	1.63606	0.0231174	0.333022	23	hsa-miR-30e-3p; hsa-miR-4465; hsa-miR-23c; hsa-miR-454-3p; hsa-miR-7-1-3p; hsa-miR-32-3p; hsa-miR-23b-3p; hsa-miR-130b-3p; hsa-miR-155-3p; hsa-miR-23a-3p; hsa-miR-148b-3p; hsa-miR-363-5p; hsa-miR-24-2-5p; hsa-miR-224-3p; hsa-miR-758-3p; hsa-miR-301a-3p; hsa-miR-188-3p; hsa-miR-193b-3p; hsa-miR-130a-3p; hsa-miR-16-1-3p; hsa-miR-19b-1-5p; hsa-miR-4302; hsa-miR-4676-3p	.
Interactions (NPInter)	MRPL9	enriched	0.023096	1.63646	0.023096	0.333022	7	hsa-miR-296-3p; hsa-miR-760; hsa-miR-149-3p; hsa-miR-454-3p; hsa-miR-130b-3p; hsa-miR-301a-3p; hsa-miR-130a-3p	.
Interactions (NPInter)	PIK3C2G	depleted	0.0230309	1.63769	0.0230309	0.332865	3	hsa-miR-1914-3p; hsa-miR-33b-3p; hsa-miR-33a-3p	.
Interactions (NPInter)	NFIA	enriched	0.0229596	1.63904	0.0229596	0.332268	24	hsa-miR-139-3p; hsa-miR-100-5p; hsa-miR-23c; hsa-miR-454-3p; hsa-miR-32-3p; hsa-miR-23b-3p; hsa-miR-155-3p; hsa-miR-23a-3p; hsa-miR-212-3p; hsa-miR-362-3p; hsa-miR-31-3p; hsa-miR-200b-3p; hsa-miR-517-5p; hsa-miR-429; hsa-miR-301a-3p; hsa-miR-103a-2-5p; hsa-miR-193b-3p; hsa-miR-130a-3p; hsa-miR-107; hsa-miR-132-3p; hsa-miR-200a-3p; hsa-miR-19b-1-5p; hsa-miR-33a-3p; hsa-miR-27a-3p	.
Interactions (NPInter)	USP34	enriched	0.0229596	1.63904	0.0229596	0.332268	24	hsa-miR-224-5p; hsa-miR-760; hsa-miR-149-3p; hsa-miR-23c; hsa-miR-23b-3p; hsa-miR-151a-3p; hsa-miR-155-3p; hsa-miR-23a-3p; hsa-miR-31-5p; hsa-miR-382-5p; hsa-miR-22-3p; hsa-miR-93-3p; hsa-miR-106b-3p; hsa-miR-377-3p; hsa-miR-1306-3p; hsa-miR-188-3p; hsa-miR-342-3p; hsa-miR-130a-3p; hsa-miR-212-5p; hsa-miR-132-3p; hsa-miR-19b-1-5p; hsa-miR-205-5p; hsa-miR-18a-3p; hsa-miR-18b-5p	.
Interactions (NPInter)	HMGA2	enriched	0.0227395	1.64322	0.0227395	0.330098	52	hsa-miR-30e-3p; hsa-miR-1260b; hsa-miR-221-3p; hsa-miR-181b-5p; hsa-miR-505-3p; hsa-miR-760; hsa-miR-664a-3p; hsa-miR-15b-3p; hsa-miR-7-1-3p; hsa-miR-337-3p; hsa-miR-29b-1-5p; hsa-miR-455-3p; hsa-miR-32-3p; hsa-miR-421; hsa-miR-151a-3p; hsa-miR-30a-3p; hsa-miR-155-3p; hsa-miR-2113; hsa-miR-532-3p; hsa-miR-340-3p; hsa-miR-22-3p; hsa-miR-3187-3p; hsa-miR-93-3p; hsa-miR-378a-3p; hsa-miR-212-3p; hsa-…	.
Interactions (NPInter)	NONHSAG010522	enriched	0.0226853	1.64426	0.0226853	0.329673	10	hsa-miR-1224-3p; hsa-miR-23c; hsa-miR-23b-3p; hsa-miR-23a-3p; hsa-miR-340-5p; hsa-miR-382-5p; hsa-miR-425-5p; hsa-miR-130a-3p; hsa-miR-539-3p; hsa-miR-501-3p	.
Interactions (NPInter)	RNF122	enriched	0.0226656	1.64463	0.0226656	0.329673	23	hsa-miR-30e-3p; hsa-miR-1260b; hsa-miR-221-3p; hsa-miR-149-3p; hsa-miR-32-3p; hsa-miR-30a-3p; hsa-miR-532-3p; hsa-miR-340-3p; hsa-miR-648; hsa-miR-320b; hsa-miR-31-3p; hsa-miR-320c; hsa-miR-200b-3p; hsa-miR-320d; hsa-miR-1909-3p; hsa-miR-3194-5p; hsa-miR-429; hsa-miR-200a-3p; hsa-miR-1321; hsa-miR-3155a; hsa-miR-3198; hsa-miR-1269a; hsa-miR-3197	.
Interactions (NPInter)	SKI	enriched	0.0226495	1.64494	0.0226495	0.329673	37	hsa-miR-30e-3p; hsa-miR-125a-3p; hsa-miR-1183; hsa-miR-1303; hsa-miR-221-3p; hsa-miR-149-3p; hsa-miR-15b-3p; hsa-miR-7-1-3p; hsa-miR-29b-1-5p; hsa-miR-32-3p; hsa-miR-23b-3p; hsa-miR-30a-3p; hsa-miR-155-3p; hsa-miR-23a-3p; hsa-miR-148b-3p; hsa-miR-340-3p; hsa-miR-22-3p; hsa-miR-93-3p; hsa-miR-2110; hsa-miR-378a-3p; hsa-miR-106b-3p; hsa-miR-320e; hsa-miR-17-3p; hsa-miR-3180-3p; hsa-miR-758-3p; hsa-…	.
Interactions (NPInter)	RUNDC3A	enriched	0.0225487	1.64688	0.0225487	0.328773	4	hsa-miR-1224-3p; hsa-miR-637; hsa-miR-149-3p; hsa-miR-503-5p	.
Interactions (NPInter)	PDE6D	enriched	0.0224474	1.64883	0.0224474	0.327658	8	hsa-miR-30e-3p; hsa-miR-181b-5p; hsa-miR-30a-3p; hsa-miR-362-3p; hsa-miR-377-3p; hsa-miR-493-3p; hsa-miR-424-3p; hsa-miR-342-3p	.
Interactions (NPInter)	TAF10	enriched	0.0224474	1.64883	0.0224474	0.327658	8	hsa-miR-125a-3p; hsa-miR-760; hsa-miR-149-3p; hsa-miR-155-3p; hsa-miR-31-5p; hsa-miR-331-3p; hsa-miR-4319; hsa-miR-342-3p	.
Interactions (NPInter)	TSPYL1	enriched	0.0224232	1.6493	0.0224232	0.327658	23	hsa-miR-139-3p; hsa-miR-125a-3p; hsa-miR-505-3p; hsa-miR-3127-5p; hsa-miR-32-3p; hsa-miR-4284; hsa-miR-130b-3p; hsa-miR-148b-3p; hsa-miR-340-3p; hsa-miR-22-3p; hsa-miR-1976; hsa-miR-93-3p; hsa-miR-146b-3p; hsa-miR-4267; hsa-miR-320c; hsa-miR-377-3p; hsa-miR-3180-3p; hsa-miR-187-3p; hsa-miR-16-1-3p; hsa-miR-298; hsa-miR-18a-3p; hsa-miR-1972; hsa-miR-27a-3p	.
Interactions (NPInter)	MAP1B	enriched	0.0224082	1.64959	0.0224082	0.327658	35	hsa-miR-30e-3p; hsa-miR-125a-3p; hsa-miR-1183; hsa-miR-221-3p; hsa-miR-181b-5p; hsa-miR-760; hsa-miR-337-3p; hsa-miR-29b-1-5p; hsa-miR-455-3p; hsa-miR-32-3p; hsa-miR-30a-3p; hsa-miR-2113; hsa-miR-532-3p; hsa-miR-22-3p; hsa-miR-1976; hsa-miR-2110; hsa-miR-648; hsa-miR-31-3p; hsa-miR-484; hsa-miR-224-3p; hsa-miR-200b-3p; hsa-miR-28-3p; hsa-miR-517-5p; hsa-miR-1271-5p; hsa-miR-21-3p; hsa-miR-3155a; …	.
Interactions (NPInter)	KCNK1	depleted	0.0223319	1.65107	0.0223319	0.327419	25	hsa-miR-15b-3p; hsa-miR-340-3p; hsa-miR-3187-3p; hsa-miR-93-3p; hsa-miR-106b-3p; hsa-miR-31-3p; hsa-miR-1225-3p; hsa-miR-224-3p; hsa-miR-17-3p; hsa-miR-493-3p; hsa-miR-218-2-3p; hsa-miR-187-3p; hsa-miR-3116; hsa-miR-654-3p; hsa-miR-671-3p; hsa-miR-409-3p; hsa-miR-502-3p; hsa-miR-33b-3p; hsa-miR-3174; hsa-miR-1263; hsa-miR-298; hsa-miR-921; hsa-miR-18a-3p; hsa-miR-33a-3p; hsa-miR-584-5p	.
Interactions (NPInter)	SNRNP27	enriched	0.0223268	1.65117	0.0223268	0.327419	2	hsa-miR-100-5p; hsa-miR-1307-3p	.
Interactions (NPInter)	ABO	enriched	0.0223262	1.65119	0.0223262	0.327419	4	hsa-miR-149-3p; hsa-miR-593-3p; hsa-miR-1228-3p; hsa-miR-663a	.
Interactions (NPInter)	ESPN	enriched	0.0223262	1.65119	0.0223262	0.327419	4	hsa-miR-30e-3p; hsa-miR-7-1-3p; hsa-miR-30a-3p; hsa-miR-663a	.
Interactions (NPInter)	XIAP	enriched	0.0223204	1.6513	0.0223204	0.327419	38	hsa-miR-30e-3p; hsa-miR-493-5p; hsa-miR-29a-5p; hsa-miR-149-3p; hsa-miR-23c; hsa-miR-135b-5p; hsa-miR-454-3p; hsa-miR-7-1-3p; hsa-miR-23b-3p; hsa-miR-421; hsa-miR-130b-3p; hsa-miR-155-3p; hsa-miR-23a-3p; hsa-miR-340-5p; hsa-miR-340-3p; hsa-miR-93-3p; hsa-miR-212-3p; hsa-miR-320b; hsa-miR-106b-3p; hsa-miR-320c; hsa-miR-377-3p; hsa-miR-200b-3p; hsa-miR-320d; hsa-miR-17-3p; hsa-miR-429; hsa-miR-301a…	.
Interactions (NPInter)	AHI1	enriched	0.0222898	1.65189	0.0222898	0.327419	14	hsa-miR-16-2-3p; hsa-miR-664a-3p; hsa-miR-23b-3p; hsa-miR-151a-3p; hsa-miR-23a-3p; hsa-miR-22-3p; hsa-miR-320b; hsa-miR-320c; hsa-miR-377-3p; hsa-miR-320d; hsa-miR-301a-3p; hsa-miR-130a-3p; hsa-miR-200a-3p; hsa-miR-195-3p	.
Interactions (NPInter)	GINS1	enriched	0.0222726	1.65223	0.0222726	0.327419	8	hsa-miR-30e-3p; hsa-miR-4326; hsa-miR-29b-1-5p; hsa-miR-30a-3p; hsa-miR-340-3p; hsa-miR-93-3p; hsa-miR-224-3p; hsa-miR-1207-3p	.
Interactions (NPInter)	MFSD6	enriched	0.0222502	1.65267	0.0222502	0.327419	27	hsa-miR-30e-3p; hsa-miR-139-3p; hsa-miR-660-5p; hsa-miR-181b-5p; hsa-miR-4465; hsa-miR-454-3p; hsa-miR-32-3p; hsa-miR-130b-3p; hsa-miR-30a-3p; hsa-miR-155-3p; hsa-miR-148b-3p; hsa-miR-93-3p; hsa-miR-320b; hsa-miR-106b-3p; hsa-miR-320c; hsa-miR-320e; hsa-miR-320d; hsa-miR-17-3p; hsa-miR-493-3p; hsa-miR-301a-3p; hsa-miR-130a-3p; hsa-miR-101-3p; hsa-miR-935; hsa-miR-125b-2-3p; hsa-miR-943; hsa-miR-1…	.
Interactions (NPInter)	RBM12	depleted	0.0222494	1.65268	0.0222494	0.327419	23	hsa-miR-30e-3p; hsa-miR-30a-3p; hsa-miR-378a-3p; hsa-miR-212-3p; hsa-miR-362-3p; hsa-miR-31-3p; hsa-miR-224-3p; hsa-miR-103a-2-5p; hsa-miR-500a-3p; hsa-miR-193b-3p; hsa-miR-218-2-3p; hsa-miR-132-3p; hsa-miR-21-3p; hsa-miR-409-3p; hsa-miR-185-3p; hsa-miR-501-3p; hsa-miR-194-5p; hsa-miR-3174; hsa-miR-4312; hsa-miR-3176; hsa-miR-1207-3p; hsa-miR-33a-3p; hsa-miR-4291	.
Interactions (NPInter)	BRF1	enriched	0.0222076	1.6535	0.0222076	0.327419	10	hsa-miR-125a-3p; hsa-miR-296-3p; hsa-miR-760; hsa-miR-149-3p; hsa-miR-135b-5p; hsa-miR-532-3p; hsa-miR-339-5p; hsa-miR-331-3p; hsa-miR-4319; hsa-miR-665	.
Interactions (NPInter)	RBM18	enriched	0.0221051	1.65551	0.0221051	0.327419	5	hsa-miR-30e-3p; hsa-miR-139-3p; hsa-miR-1303; hsa-miR-340-5p; hsa-miR-543	.
Interactions (NPInter)	LINC00324	enriched	0.0220852	1.6559	0.0220852	0.327419	6	hsa-miR-224-5p; hsa-miR-493-5p; hsa-miR-378g; hsa-miR-23a-3p; hsa-miR-22-3p; hsa-miR-33b-3p	.
Interactions (NPInter)	NPNT	enriched	0.0220454	1.65668	0.0220454	0.327419	12	hsa-miR-30e-3p; hsa-miR-139-3p; hsa-miR-664a-3p; hsa-miR-454-3p; hsa-miR-96-5p; hsa-miR-130b-3p; hsa-miR-30a-3p; hsa-miR-425-5p; hsa-miR-301a-3p; hsa-miR-130a-3p; hsa-miR-101-3p; hsa-miR-665	.
Interactions (NPInter)	KB-431C1.4	enriched	0.0220209	1.65716	0.0220209	0.327419	10	hsa-miR-493-5p; hsa-miR-455-3p; hsa-miR-151a-3p; hsa-miR-155-3p; hsa-miR-31-5p; hsa-miR-340-5p; hsa-miR-93-3p; hsa-miR-106b-3p; hsa-miR-501-3p; hsa-miR-424-5p	.
Interactions (NPInter)	RP11-15H20.5	enriched	0.0220209	1.65716	0.0220209	0.327419	10	hsa-miR-139-3p; hsa-miR-221-3p; hsa-miR-23c; hsa-miR-23b-3p; hsa-miR-23a-3p; hsa-miR-425-5p; hsa-miR-93-3p; hsa-miR-106b-3p; hsa-miR-130a-3p; hsa-miR-185-3p	.
Interactions (NPInter)	CLUL1	enriched	0.0219399	1.65877	0.0219399	0.327117	9	hsa-miR-30e-3p; hsa-miR-181b-5p; hsa-miR-138-1-3p; hsa-miR-32-3p; hsa-miR-421; hsa-miR-30a-3p; hsa-miR-1976; hsa-miR-16-1-3p; hsa-miR-1911-3p	.
Interactions (NPInter)	EFR3A	enriched	0.0219104	1.65935	0.0219104	0.327047	20	hsa-miR-125a-3p; hsa-miR-16-2-3p; hsa-miR-505-3p; hsa-miR-337-3p; hsa-miR-32-3p; hsa-miR-421; hsa-miR-151a-3p; hsa-miR-31-5p; hsa-miR-382-5p; hsa-miR-30c-2-3p; hsa-miR-362-3p; hsa-miR-320b; hsa-miR-126-3p; hsa-miR-320c; hsa-miR-1909-3p; hsa-miR-195-3p; hsa-miR-543; hsa-miR-19b-1-5p; hsa-miR-18a-3p; hsa-miR-27a-3p	.
Interactions (NPInter)	SLC39A10	enriched	0.0217936	1.66167	0.0217936	0.325671	22	hsa-miR-1224-3p; hsa-miR-1276; hsa-miR-664a-3p; hsa-miR-454-3p; hsa-miR-421; hsa-miR-130b-3p; hsa-miR-648; hsa-miR-320b; hsa-miR-1225-3p; hsa-miR-320c; hsa-miR-377-3p; hsa-miR-320d; hsa-miR-181a-2-3p; hsa-miR-758-3p; hsa-miR-301a-3p; hsa-miR-188-3p; hsa-miR-324-3p; hsa-miR-130a-3p; hsa-miR-101-3p; hsa-miR-543; hsa-miR-3174; hsa-miR-197-3p	.
Interactions (NPInter)	TCEAL4	depleted	0.0217119	1.6633	0.0217119	0.324818	4	hsa-miR-200a-3p; hsa-miR-33b-3p; hsa-miR-3137; hsa-miR-33a-3p	.
Interactions (NPInter)	AC011753.7	enriched	0.0217067	1.66341	0.0217067	0.324818	2	hsa-miR-149-3p; hsa-miR-135b-5p	.
Interactions (NPInter)	COPZ1	enriched	0.0217067	1.66341	0.0217067	0.324818	2	hsa-miR-493-5p; hsa-miR-135b-5p	.
Interactions (NPInter)	CTA-250D10.23	enriched	0.0217067	1.66341	0.0217067	0.324818	2	hsa-miR-296-3p; hsa-miR-135b-5p	.
Interactions (NPInter)	CTD-2203K17.1	enriched	0.0217067	1.66341	0.0217067	0.324818	2	hsa-miR-149-3p; hsa-miR-135b-5p	.
Interactions (NPInter)	DUXAP6	enriched	0.0217067	1.66341	0.0217067	0.324818	2	hsa-miR-760; hsa-miR-135b-5p	.
Interactions (NPInter)	KB-1639H6.2	enriched	0.0217067	1.66341	0.0217067	0.324818	2	hsa-miR-760; hsa-miR-135b-5p	.
Interactions (NPInter)	LRRC37A16P	enriched	0.0217067	1.66341	0.0217067	0.324818	2	hsa-miR-760; hsa-miR-135b-5p	.
Interactions (NPInter)	NONHSAG004686	enriched	0.0217067	1.66341	0.0217067	0.324818	2	hsa-miR-760; hsa-miR-135b-5p	.
Interactions (NPInter)	NONHSAG005589	enriched	0.0217067	1.66341	0.0217067	0.324818	2	hsa-miR-221-3p; hsa-miR-135b-5p	.
Interactions (NPInter)	NONHSAG010097	enriched	0.0217067	1.66341	0.0217067	0.324818	2	hsa-miR-760; hsa-miR-135b-5p	.
Interactions (NPInter)	NONHSAG022759	enriched	0.0217067	1.66341	0.0217067	0.324818	2	hsa-miR-1224-3p; hsa-miR-135b-5p	.
Interactions (NPInter)	NONHSAG025486	enriched	0.0217067	1.66341	0.0217067	0.324818	2	hsa-miR-493-5p; hsa-miR-135b-5p	.
Interactions (NPInter)	NONHSAG035025	enriched	0.0217067	1.66341	0.0217067	0.324818	2	hsa-miR-224-5p; hsa-miR-135b-5p	.
Interactions (NPInter)	NONHSAG035203	enriched	0.0217067	1.66341	0.0217067	0.324818	2	hsa-miR-149-3p; hsa-miR-135b-5p	.
Interactions (NPInter)	PIPOX	enriched	0.0217067	1.66341	0.0217067	0.324818	2	hsa-miR-224-5p; hsa-miR-135b-5p	.
Interactions (NPInter)	RP11-259O18.4	enriched	0.0217067	1.66341	0.0217067	0.324818	2	hsa-miR-760; hsa-miR-135b-5p	.
Interactions (NPInter)	RP11-397E7.4	enriched	0.0217067	1.66341	0.0217067	0.324818	2	hsa-miR-149-3p; hsa-miR-135b-5p	.
Interactions (NPInter)	IQGAP1	enriched	0.021691	1.66372	0.021691	0.324818	16	hsa-miR-493-5p; hsa-miR-664a-3p; hsa-miR-135b-5p; hsa-miR-3149; hsa-miR-155-3p; hsa-miR-340-5p; hsa-miR-135a-3p; hsa-miR-93-3p; hsa-miR-106b-3p; hsa-miR-28-3p; hsa-miR-493-3p; hsa-miR-429; hsa-miR-103a-2-5p; hsa-miR-324-3p; hsa-miR-200b-5p; hsa-miR-27a-3p	.
Interactions (NPInter)	PRCC	enriched	0.021691	1.66372	0.021691	0.324818	16	hsa-miR-1260b; hsa-miR-505-3p; hsa-miR-149-3p; hsa-miR-29b-1-5p; hsa-miR-421; hsa-miR-151a-3p; hsa-miR-1228-3p; hsa-miR-532-3p; hsa-miR-1225-3p; hsa-miR-377-3p; hsa-miR-28-3p; hsa-miR-331-3p; hsa-miR-188-3p; hsa-miR-324-3p; hsa-miR-125b-2-3p; hsa-miR-33a-3p	.
Interactions (NPInter)	MRPL20	depleted	0.0216399	1.66474	0.0216399	0.324818	15	hsa-miR-149-3p; hsa-miR-340-5p; hsa-miR-1306-3p; hsa-miR-103a-2-5p; hsa-miR-193b-3p; hsa-miR-212-5p; hsa-miR-132-3p; hsa-miR-187-3p; hsa-miR-195-3p; hsa-miR-503-3p; hsa-miR-16-1-3p; hsa-miR-33b-3p; hsa-miR-33a-3p; hsa-miR-15b-5p; hsa-miR-424-5p	.
Interactions (NPInter)	CDH11	enriched	0.0214319	1.66894	0.0214319	0.324818	24	hsa-miR-30e-3p; hsa-miR-16-2-3p; hsa-miR-221-3p; hsa-miR-4465; hsa-miR-149-3p; hsa-miR-664a-3p; hsa-miR-3149; hsa-miR-30a-3p; hsa-miR-2113; hsa-miR-532-3p; hsa-miR-24-2-5p; hsa-miR-320b; hsa-miR-126-3p; hsa-miR-4267; hsa-miR-320c; hsa-miR-320e; hsa-miR-320d; hsa-miR-3180-3p; hsa-miR-195-3p; hsa-miR-501-3p; hsa-miR-502-3p; hsa-miR-1207-3p; hsa-miR-222-3p; hsa-miR-27a-3p	.
Interactions (NPInter)	IER2	enriched	0.0213776	1.67004	0.0213776	0.324818	9	hsa-miR-30e-3p; hsa-miR-125a-3p; hsa-miR-1224-3p; hsa-miR-221-3p; hsa-miR-149-3p; hsa-miR-30a-3p; hsa-miR-4319; hsa-miR-101-3p; hsa-miR-665	.
Interactions (NPInter)	ERBB2IP	enriched	0.0213546	1.67051	0.0213546	0.324818	21	hsa-miR-139-3p; hsa-miR-16-2-3p; hsa-miR-1276; hsa-miR-454-3p; hsa-miR-337-3p; hsa-miR-32-3p; hsa-miR-130b-3p; hsa-miR-148b-3p; hsa-miR-340-3p; hsa-miR-3187-3p; hsa-miR-93-3p; hsa-miR-106b-3p; hsa-miR-126-3p; hsa-miR-301a-3p; hsa-miR-193b-3p; hsa-miR-130a-3p; hsa-miR-101-3p; hsa-miR-100-3p; hsa-miR-195-3p; hsa-miR-21-3p; hsa-miR-1911-3p	.
Interactions (NPInter)	AP001065.2	enriched	0.0213194	1.67123	0.0213194	0.324818	4	hsa-miR-296-3p; hsa-miR-493-5p; hsa-miR-760; hsa-miR-212-5p	.
Interactions (NPInter)	RCBTB1	enriched	0.0213194	1.67123	0.0213194	0.324818	4	hsa-miR-1260b; hsa-miR-221-3p; hsa-miR-760; hsa-miR-1244	.
Interactions (NPInter)	EXOC7	enriched	0.0213004	1.67161	0.0213004	0.324818	17	hsa-miR-139-3p; hsa-miR-296-3p; hsa-miR-454-3p; hsa-miR-29b-1-5p; hsa-miR-455-3p; hsa-miR-130b-3p; hsa-miR-22-3p; hsa-miR-320b; hsa-miR-320c; hsa-miR-320d; hsa-miR-331-3p; hsa-miR-301a-3p; hsa-miR-324-3p; hsa-miR-130a-3p; hsa-miR-212-5p; hsa-miR-200a-3p; hsa-miR-19b-1-5p	.
Interactions (NPInter)	STX16	enriched	0.0212216	1.67322	0.0212216	0.324818	18	hsa-miR-30e-3p; hsa-miR-664a-3p; hsa-miR-593-3p; hsa-miR-455-3p; hsa-miR-32-3p; hsa-miR-421; hsa-miR-130b-3p; hsa-miR-30a-3p; hsa-miR-93-3p; hsa-miR-484; hsa-miR-331-3p; hsa-miR-301a-3p; hsa-miR-324-3p; hsa-miR-193b-3p; hsa-miR-130a-3p; hsa-miR-941; hsa-miR-200a-3p; hsa-miR-3155a	.
Interactions (NPInter)	ACBD3	enriched	0.021123	1.67524	0.021123	0.324818	29	hsa-miR-30e-3p; hsa-miR-139-3p; hsa-miR-1183; hsa-miR-1827; hsa-miR-454-3p; hsa-miR-593-3p; hsa-miR-7-1-3p; hsa-miR-32-3p; hsa-miR-421; hsa-miR-151a-3p; hsa-miR-130b-3p; hsa-miR-30a-3p; hsa-miR-2113; hsa-miR-362-3p; hsa-miR-320b; hsa-miR-320c; hsa-miR-320d; hsa-miR-493-3p; hsa-miR-758-3p; hsa-miR-301a-3p; hsa-miR-500a-3p; hsa-miR-193b-3p; hsa-miR-130a-3p; hsa-miR-101-3p; hsa-miR-200a-3p; hsa-miR-…	.
Interactions (NPInter)	GLCCI1	depleted	0.0211117	1.67548	0.0211117	0.324818	32	hsa-miR-30e-3p; hsa-miR-139-3p; hsa-miR-125a-3p; hsa-miR-7-1-3p; hsa-miR-455-3p; hsa-miR-32-3p; hsa-miR-30a-3p; hsa-miR-155-3p; hsa-miR-2113; hsa-miR-3187-3p; hsa-miR-224-3p; hsa-miR-377-3p; hsa-miR-4319; hsa-miR-500a-3p; hsa-miR-218-2-3p; hsa-miR-654-3p; hsa-miR-127-3p; hsa-miR-501-3p; hsa-miR-502-3p; hsa-miR-33b-3p; hsa-miR-1200; hsa-miR-663b; hsa-miR-3135a; hsa-miR-1279; hsa-miR-19b-1-5p; hsa-…	.
Interactions (NPInter)	NONHSAG001562	enriched	0.0210952	1.67582	0.0210952	0.324818	2	hsa-miR-29a-5p; hsa-miR-23c	.
Interactions (NPInter)	TMEM110-MUSTN1	enriched	0.0209858	1.67807	0.0209858	0.324818	6	hsa-miR-493-5p; hsa-miR-149-3p; hsa-miR-22-3p; hsa-miR-339-5p; hsa-miR-331-3p; hsa-miR-1306-3p	.
Interactions (NPInter)	LIMK1	enriched	0.0209807	1.67818	0.0209807	0.324818	20	hsa-miR-1224-3p; hsa-miR-1260b; hsa-miR-149-3p; hsa-miR-454-3p; hsa-miR-155-3p; hsa-miR-933; hsa-miR-22-3p; hsa-miR-93-3p; hsa-miR-106b-3p; hsa-miR-1225-3p; hsa-miR-200b-3p; hsa-miR-17-3p; hsa-miR-429; hsa-miR-3180-3p; hsa-miR-346; hsa-miR-193b-3p; hsa-miR-130a-3p; hsa-miR-1321; hsa-miR-298; hsa-miR-27a-3p	.
Interactions (NPInter)	MAP4	enriched	0.0209807	1.67818	0.0209807	0.324818	20	hsa-miR-100-5p; hsa-miR-149-3p; hsa-miR-15b-3p; hsa-miR-454-3p; hsa-miR-7-1-3p; hsa-miR-23b-3p; hsa-miR-130b-3p; hsa-miR-148b-3p; hsa-miR-339-5p; hsa-miR-93-3p; hsa-miR-551b-5p; hsa-miR-106b-3p; hsa-miR-17-3p; hsa-miR-331-3p; hsa-miR-301a-3p; hsa-miR-500a-3p; hsa-miR-130a-3p; hsa-miR-501-3p; hsa-miR-1269a; hsa-miR-19b-1-5p	.
Interactions (NPInter)	NONHSAG003862	enriched	0.0209807	1.67818	0.0209807	0.324818	20	hsa-miR-296-3p; hsa-miR-221-3p; hsa-miR-493-5p; hsa-miR-760; hsa-miR-23c; hsa-miR-23b-3p; hsa-miR-151a-3p; hsa-miR-23a-3p; hsa-miR-382-5p; hsa-miR-320b; hsa-miR-320c; hsa-miR-28-3p; hsa-miR-320d; hsa-miR-429; hsa-miR-346; hsa-miR-324-3p; hsa-miR-130a-3p; hsa-miR-543; hsa-miR-200b-5p; hsa-miR-205-5p	.
Interactions (NPInter)	AP006216.11	enriched	0.0208868	1.68013	0.0208868	0.324818	7	hsa-miR-151b; hsa-miR-3613-3p; hsa-miR-760; hsa-miR-3689b-3p; hsa-miR-151a-3p; hsa-miR-758-3p; hsa-miR-3194-3p	.
Interactions (NPInter)	AC005523.2	enriched	0.0207309	1.68338	0.0207309	0.324818	9	hsa-miR-493-5p; hsa-miR-151b; hsa-miR-29a-5p; hsa-miR-151a-3p; hsa-miR-22-3p; hsa-miR-551b-5p; hsa-miR-28-3p; hsa-miR-324-3p; hsa-miR-212-5p	.
Interactions (NPInter)	DOC2A	enriched	0.0207309	1.68338	0.0207309	0.324818	9	hsa-miR-30e-3p; hsa-miR-125a-3p; hsa-miR-1224-3p; hsa-miR-15b-3p; hsa-miR-30a-3p; hsa-miR-4319; hsa-miR-940; hsa-miR-193b-3p; hsa-miR-212-5p	.
Interactions (NPInter)	EIF4A1	enriched	0.0207309	1.68338	0.0207309	0.324818	9	hsa-miR-149-3p; hsa-miR-23b-3p; hsa-miR-22-3p; hsa-miR-93-3p; hsa-miR-320b; hsa-miR-320c; hsa-miR-320d; hsa-miR-324-3p; hsa-miR-212-5p	.
Interactions (NPInter)	ILF3-AS1	enriched	0.0207309	1.68338	0.0207309	0.324818	9	hsa-miR-454-3p; hsa-miR-130b-3p; hsa-miR-382-5p; hsa-miR-532-3p; hsa-miR-93-3p; hsa-miR-106b-3p; hsa-miR-301a-3p; hsa-miR-130a-3p; hsa-miR-212-5p	.
Interactions (NPInter)	NCKAP5L	enriched	0.0207309	1.68338	0.0207309	0.324818	9	hsa-miR-125a-3p; hsa-miR-532-3p; hsa-miR-93-3p; hsa-miR-663a; hsa-miR-106b-3p; hsa-miR-1306-3p; hsa-miR-4319; hsa-miR-346; hsa-miR-212-5p	.
Interactions (NPInter)	KLF9	enriched	0.0206592	1.68489	0.0206592	0.324818	16	hsa-miR-30e-3p; hsa-miR-1183; hsa-miR-181b-5p; hsa-miR-664a-3p; hsa-miR-130b-3p; hsa-miR-30a-3p; hsa-miR-24-2-5p; hsa-miR-93-3p; hsa-miR-200b-3p; hsa-miR-493-3p; hsa-miR-429; hsa-miR-3180-3p; hsa-miR-345-5p; hsa-miR-500a-3p; hsa-miR-200a-3p; hsa-miR-3198	.
Interactions (NPInter)	RPL26	depleted	0.0206397	1.6853	0.0206397	0.324818	15	hsa-miR-30e-3p; hsa-miR-100-5p; hsa-miR-484; hsa-miR-342-3p; hsa-miR-193b-3p; hsa-miR-100-3p; hsa-miR-423-5p; hsa-miR-195-3p; hsa-miR-21-3p; hsa-miR-503-3p; hsa-miR-652-3p; hsa-miR-3155a; hsa-miR-16-1-3p; hsa-miR-15b-5p; hsa-miR-424-5p	.
Interactions (NPInter)	CEP68	enriched	0.0205829	1.68649	0.0205829	0.324818	3	hsa-miR-7-1-3p; hsa-miR-32-3p; hsa-miR-532-3p	.
Interactions (NPInter)	CYP4F32P	enriched	0.0205829	1.68649	0.0205829	0.324818	3	hsa-miR-296-3p; hsa-miR-31-5p; hsa-miR-532-3p	.
Interactions (NPInter)	NONHSAG023787	enriched	0.0205829	1.68649	0.0205829	0.324818	3	hsa-miR-149-3p; hsa-miR-31-5p; hsa-miR-532-3p	.
Interactions (NPInter)	PEX5	enriched	0.0205829	1.68649	0.0205829	0.324818	3	hsa-miR-1827; hsa-miR-155-3p; hsa-miR-532-3p	.
Interactions (NPInter)	XXbac-BPG246D15.8	enriched	0.0205829	1.68649	0.0205829	0.324818	3	hsa-miR-493-5p; hsa-miR-155-3p; hsa-miR-532-3p	.
Interactions (NPInter)	GPR137C	enriched	0.0205822	1.68651	0.0205822	0.324818	12	hsa-miR-16-2-3p; hsa-miR-15b-3p; hsa-miR-23b-3p; hsa-miR-155-3p; hsa-miR-23a-3p; hsa-miR-148b-3p; hsa-miR-93-3p; hsa-miR-106b-3p; hsa-miR-17-3p; hsa-miR-493-3p; hsa-miR-130a-3p; hsa-miR-195-3p	.
Interactions (NPInter)	PDS5A	enriched	0.0205822	1.68651	0.0205822	0.324818	12	hsa-miR-30e-3p; hsa-miR-660-5p; hsa-miR-181b-5p; hsa-miR-7-1-3p; hsa-miR-130b-3p; hsa-miR-30a-3p; hsa-miR-340-3p; hsa-miR-93-3p; hsa-miR-362-3p; hsa-miR-493-3p; hsa-miR-132-3p; hsa-miR-19b-1-5p	.
Interactions (NPInter)	RP11-598P20.3	depleted	0.0205409	1.68738	0.0205409	0.324818	5	hsa-miR-103a-2-5p; hsa-miR-33b-3p; hsa-miR-543; hsa-miR-33a-3p; hsa-miR-424-5p	.
Interactions (NPInter)	RPL26P20	depleted	0.0205409	1.68738	0.0205409	0.324818	5	hsa-miR-493-5p; hsa-miR-33b-3p; hsa-miR-18a-3p; hsa-miR-18b-5p; hsa-miR-33a-3p	.
Interactions (NPInter)	CELSR3	enriched	0.0204451	1.68941	0.0204451	0.324818	7	hsa-miR-30e-3p; hsa-miR-1827; hsa-miR-181b-5p; hsa-miR-637; hsa-miR-30a-3p; hsa-miR-940; hsa-miR-3135a	.
Interactions (NPInter)	HN1	depleted	0.0203182	1.69211	0.0203182	0.324818	31	hsa-miR-7-1-3p; hsa-miR-455-3p; hsa-miR-340-3p; hsa-miR-22-3p; hsa-miR-93-3p; hsa-miR-378a-3p; hsa-miR-648; hsa-miR-212-3p; hsa-miR-106b-3p; hsa-miR-484; hsa-miR-17-3p; hsa-miR-493-3p; hsa-miR-103a-2-5p; hsa-miR-342-3p; hsa-miR-761; hsa-miR-212-5p; hsa-miR-132-3p; hsa-miR-101-3p; hsa-miR-195-3p; hsa-miR-21-3p; hsa-miR-503-3p; hsa-miR-3155a; hsa-miR-2277-3p; hsa-miR-16-1-3p; hsa-miR-1226-3p; hsa-m…	.
Interactions (NPInter)	JAM3	enriched	0.0202816	1.6929	0.0202816	0.324818	14	hsa-miR-30e-3p; hsa-miR-1827; hsa-miR-454-3p; hsa-miR-7-1-3p; hsa-miR-32-3p; hsa-miR-23b-3p; hsa-miR-30a-3p; hsa-miR-23a-3p; hsa-miR-340-3p; hsa-miR-378a-3p; hsa-miR-130a-3p; hsa-miR-1226-3p; hsa-miR-431-3p; hsa-miR-4280	.
Interactions (NPInter)	FBXW7	enriched	0.0201794	1.69509	0.0201794	0.324818	42	hsa-miR-30e-3p; hsa-miR-1224-3p; hsa-miR-296-3p; hsa-miR-493-5p; hsa-miR-664a-3p; hsa-miR-15b-3p; hsa-miR-4306; hsa-miR-32-3p; hsa-miR-23b-3p; hsa-miR-130b-3p; hsa-miR-30a-3p; hsa-miR-23a-3p; hsa-miR-4305; hsa-miR-382-5p; hsa-miR-3187-3p; hsa-miR-93-3p; hsa-miR-551b-5p; hsa-miR-378a-3p; hsa-miR-320b; hsa-miR-106b-3p; hsa-miR-320c; hsa-miR-320d; hsa-miR-424-3p; hsa-miR-188-3p; hsa-miR-103a-2-5p; h…	.
Interactions (NPInter)	AAK1	enriched	0.0201634	1.69544	0.0201634	0.324818	9	hsa-miR-139-3p; hsa-miR-181b-5p; hsa-miR-155-3p; hsa-miR-93-3p; hsa-miR-378a-3p; hsa-miR-106b-3p; hsa-miR-378e; hsa-miR-17-3p; hsa-miR-378f	.
Interactions (NPInter)	CRYBG3	enriched	0.0201634	1.69544	0.0201634	0.324818	9	hsa-miR-181b-5p; hsa-miR-32-3p; hsa-miR-130b-3p; hsa-miR-93-3p; hsa-miR-2110; hsa-miR-106b-3p; hsa-miR-377-3p; hsa-miR-17-3p; hsa-miR-543	.
Interactions (NPInter)	TSPAN33	enriched	0.0200807	1.69722	0.0200807	0.324818	11	hsa-miR-505-3p; hsa-miR-149-3p; hsa-miR-23b-3p; hsa-miR-23a-3p; hsa-miR-135a-3p; hsa-miR-24-2-5p; hsa-miR-2110; hsa-miR-200b-3p; hsa-miR-429; hsa-miR-345-5p; hsa-miR-1321	.
Interactions (NPInter)	TFR2	enriched	0.0199557	1.69993	0.0199557	0.324818	5	hsa-miR-149-3p; hsa-miR-15b-3p; hsa-miR-4306; hsa-miR-151a-3p; hsa-miR-185-3p	.
Interactions (NPInter)	C11orf30	enriched	0.0199404	1.70027	0.0199404	0.324818	27	hsa-miR-16-2-3p; hsa-miR-181b-5p; hsa-miR-4306; hsa-miR-23c; hsa-miR-23b-3p; hsa-miR-421; hsa-miR-130b-3p; hsa-miR-155-3p; hsa-miR-23a-3p; hsa-miR-532-3p; hsa-miR-24-2-5p; hsa-miR-93-3p; hsa-miR-378a-3p; hsa-miR-320b; hsa-miR-106b-3p; hsa-miR-224-3p; hsa-miR-320c; hsa-miR-320d; hsa-miR-17-3p; hsa-miR-758-3p; hsa-miR-130a-3p; hsa-miR-423-5p; hsa-miR-185-3p; hsa-miR-501-3p; hsa-miR-1200; hsa-miR-54…	.
Interactions (NPInter)	SDCCAG8	depleted	0.019852	1.7022	0.019852	0.324818	10	hsa-miR-4267; hsa-miR-28-3p; hsa-miR-1202; hsa-miR-195-3p; hsa-miR-503-3p; hsa-miR-16-1-3p; hsa-miR-1914-3p; hsa-miR-596; hsa-miR-15b-5p; hsa-miR-424-5p	.
Interactions (NPInter)	ATXN3	enriched	0.0197872	1.70362	0.0197872	0.324818	21	hsa-miR-1224-3p; hsa-miR-224-5p; hsa-miR-149-3p; hsa-miR-23c; hsa-miR-96-5p; hsa-miR-23b-3p; hsa-miR-130b-3p; hsa-miR-23a-3p; hsa-miR-532-3p; hsa-miR-425-5p; hsa-miR-28-3p; hsa-miR-346; hsa-miR-140-3p; hsa-miR-324-3p; hsa-miR-193b-3p; hsa-miR-130a-3p; hsa-miR-212-5p; hsa-miR-132-3p; hsa-miR-543; hsa-miR-18a-3p; hsa-miR-18b-5p	.
Interactions (NPInter)	EVL	enriched	0.0197613	1.70418	0.0197613	0.324818	7	hsa-miR-139-3p; hsa-miR-296-3p; hsa-miR-221-3p; hsa-miR-493-5p; hsa-miR-377-3p; hsa-miR-324-3p; hsa-miR-665	.
Interactions (NPInter)	NKIRAS1	enriched	0.019741	1.70463	0.019741	0.324818	10	hsa-miR-30e-3p; hsa-miR-125a-3p; hsa-miR-30a-3p; hsa-miR-155-3p; hsa-miR-340-3p; hsa-miR-93-3p; hsa-miR-106b-3p; hsa-miR-17-3p; hsa-miR-3180-3p; hsa-miR-21-3p	.
Interactions (NPInter)	ASPN	enriched	0.0196961	1.70562	0.0196961	0.324818	6	hsa-miR-4465; hsa-miR-135a-3p; hsa-miR-126-3p; hsa-miR-224-3p; hsa-miR-200b-3p; hsa-miR-429	.
Interactions (NPInter)	DNAJB14	enriched	0.0196961	1.70562	0.0196961	0.324818	6	hsa-miR-181b-5p; hsa-miR-454-3p; hsa-miR-7-1-3p; hsa-miR-421; hsa-miR-200b-3p; hsa-miR-429	.
Interactions (NPInter)	TUBB2A	enriched	0.0196961	1.70562	0.0196961	0.324818	6	hsa-miR-1183; hsa-miR-1224-3p; hsa-miR-421; hsa-miR-224-3p; hsa-miR-200b-3p; hsa-miR-429	.
Interactions (NPInter)	CELSR2	depleted	0.0196821	1.70593	0.0196821	0.324818	5	hsa-miR-503-5p; hsa-miR-1244; hsa-miR-4330; hsa-miR-661; hsa-miR-222-3p	.
Interactions (NPInter)	NONHSAG015007	enriched	0.0196545	1.70654	0.0196545	0.324818	3	hsa-miR-493-5p; hsa-miR-455-3p; hsa-miR-382-5p	.
Interactions (NPInter)	NONHSAG026205	enriched	0.0196545	1.70654	0.0196545	0.324818	3	hsa-miR-1224-3p; hsa-miR-29a-5p; hsa-miR-382-5p	.
Interactions (NPInter)	NONHSAG041494	enriched	0.0196545	1.70654	0.0196545	0.324818	3	hsa-miR-221-3p; hsa-miR-135b-5p; hsa-miR-382-5p	.
Interactions (NPInter)	RP11-164P12.4	enriched	0.0196545	1.70654	0.0196545	0.324818	3	hsa-miR-135b-5p; hsa-miR-151a-3p; hsa-miR-382-5p	.
Interactions (NPInter)	UTP18	enriched	0.0196545	1.70654	0.0196545	0.324818	3	hsa-miR-149-3p; hsa-miR-340-5p; hsa-miR-382-5p	.
Interactions (NPInter)	FAM171A1	enriched	0.0196425	1.7068	0.0196425	0.324818	13	hsa-miR-181b-5p; hsa-miR-4326; hsa-miR-23b-3p; hsa-miR-151a-3p; hsa-miR-23a-3p; hsa-miR-532-3p; hsa-miR-146b-3p; hsa-miR-126-3p; hsa-miR-224-3p; hsa-miR-3180-3p; hsa-miR-188-3p; hsa-miR-130a-3p; hsa-miR-543	.
Interactions (NPInter)	FBXL5	enriched	0.0196425	1.7068	0.0196425	0.324818	13	hsa-miR-454-3p; hsa-miR-455-3p; hsa-miR-130b-3p; hsa-miR-93-3p; hsa-miR-146b-3p; hsa-miR-106b-3p; hsa-miR-126-3p; hsa-miR-224-3p; hsa-miR-17-3p; hsa-miR-331-3p; hsa-miR-301a-3p; hsa-miR-130a-3p; hsa-miR-1321	.
Interactions (NPInter)	NONHSAG004029	enriched	0.0196425	1.7068	0.0196425	0.324818	13	hsa-miR-139-3p; hsa-miR-296-3p; hsa-miR-454-3p; hsa-miR-130b-3p; hsa-miR-382-5p; hsa-miR-320b; hsa-miR-106b-3p; hsa-miR-320c; hsa-miR-320d; hsa-miR-1306-3p; hsa-miR-301a-3p; hsa-miR-130a-3p; hsa-miR-4676-3p	.
Interactions (NPInter)	SDHB	enriched	0.0196425	1.7068	0.0196425	0.324818	13	hsa-miR-760; hsa-miR-149-3p; hsa-miR-454-3p; hsa-miR-130b-3p; hsa-miR-532-3p; hsa-miR-363-5p; hsa-miR-22-3p; hsa-miR-320b; hsa-miR-320c; hsa-miR-320d; hsa-miR-301a-3p; hsa-miR-130a-3p; hsa-miR-200b-5p	.
Interactions (NPInter)	TMEM50A	enriched	0.0194854	1.71029	0.0194854	0.324818	8	hsa-miR-125a-3p; hsa-miR-296-3p; hsa-miR-149-3p; hsa-miR-15b-3p; hsa-miR-32-3p; hsa-miR-363-5p; hsa-miR-4319; hsa-miR-140-3p	.
Interactions (NPInter)	SGK3	enriched	0.0192056	1.71657	0.0192056	0.324818	6	hsa-miR-139-3p; hsa-miR-1231; hsa-miR-181b-5p; hsa-miR-664a-3p; hsa-miR-212-5p; hsa-miR-543	.
Interactions (NPInter)	ITGA5	enriched	0.0191708	1.71736	0.0191708	0.324818	20	hsa-miR-30e-3p; hsa-miR-1231; hsa-miR-4465; hsa-miR-760; hsa-miR-149-3p; hsa-miR-593-3p; hsa-miR-4265; hsa-miR-32-3p; hsa-miR-30a-3p; hsa-miR-1228-3p; hsa-miR-148b-3p; hsa-miR-362-3p; hsa-miR-28-3p; hsa-miR-1909-3p; hsa-miR-331-3p; hsa-miR-1200; hsa-miR-4294; hsa-miR-147a; hsa-miR-3176; hsa-miR-27a-3p	.
Interactions (NPInter)	HLA-A	enriched	0.0189883	1.72151	0.0189883	0.323659	25	hsa-miR-1224-3p; hsa-miR-149-3p; hsa-miR-593-3p; hsa-miR-7-1-3p; hsa-miR-3127-5p; hsa-miR-23b-3p; hsa-miR-130b-3p; hsa-miR-23a-3p; hsa-miR-148b-3p; hsa-miR-532-3p; hsa-miR-22-3p; hsa-miR-362-3p; hsa-miR-146b-3p; hsa-miR-1915-3p; hsa-miR-224-3p; hsa-miR-1909-3p; hsa-miR-188-3p; hsa-miR-342-3p; hsa-miR-500a-3p; hsa-miR-130a-3p; hsa-miR-503-5p; hsa-miR-764; hsa-miR-502-3p; hsa-miR-4302; hsa-miR-214-…	.
Interactions (NPInter)	MICAL3	enriched	0.0189726	1.72187	0.0189726	0.323659	10	hsa-miR-4465; hsa-miR-4326; hsa-miR-320b; hsa-miR-320c; hsa-miR-320e; hsa-miR-517-5p; hsa-miR-320d; hsa-miR-3194-5p; hsa-miR-1202; hsa-miR-16-1-3p	.
Interactions (NPInter)	KLC1	depleted	0.0187901	1.72607	0.0187901	0.321109	25	hsa-miR-1303; hsa-miR-15b-3p; hsa-miR-93-3p; hsa-miR-378a-3p; hsa-miR-106b-3p; hsa-miR-377-3p; hsa-miR-17-3p; hsa-miR-331-3p; hsa-miR-424-3p; hsa-miR-140-3p; hsa-miR-103a-2-5p; hsa-miR-324-3p; hsa-miR-503-5p; hsa-miR-1244; hsa-miR-195-3p; hsa-miR-16-1-3p; hsa-miR-501-3p; hsa-miR-1269a; hsa-miR-1200; hsa-miR-194-5p; hsa-miR-3174; hsa-miR-4312; hsa-miR-921; hsa-miR-15a-3p; hsa-miR-205-5p	.
Interactions (NPInter)	NONHSAG021038	enriched	0.0187544	1.7269	0.0187544	0.321109	3	hsa-miR-760; hsa-miR-149-3p; hsa-miR-340-5p	.
Interactions (NPInter)	NONHSAG026120	enriched	0.0187544	1.7269	0.0187544	0.321109	3	hsa-miR-151b; hsa-miR-151a-3p; hsa-miR-340-5p	.
Interactions (NPInter)	SLC39A6	enriched	0.0186949	1.72828	0.0186949	0.321109	9	hsa-miR-139-3p; hsa-miR-1303; hsa-miR-32-3p; hsa-miR-4284; hsa-miR-320b; hsa-miR-320c; hsa-miR-320e; hsa-miR-320d; hsa-miR-101-3p	.
Interactions (NPInter)	JMY	enriched	0.0185743	1.73109	0.0185743	0.321109	5	hsa-miR-224-5p; hsa-miR-130b-3p; hsa-miR-93-3p; hsa-miR-106b-3p; hsa-miR-224-3p	.
Interactions (NPInter)	CERS5	depleted	0.0184758	1.7334	0.0184758	0.321109	4	hsa-miR-96-5p; hsa-miR-1271-3p; hsa-miR-18a-3p; hsa-miR-18b-5p	.
Interactions (NPInter)	MBD3	depleted	0.0183798	1.73566	0.0183798	0.321109	9	hsa-miR-100-5p; hsa-miR-2113; hsa-miR-331-3p; hsa-miR-758-3p; hsa-miR-1207-3p; hsa-miR-18a-3p; hsa-miR-4458; hsa-miR-18b-5p; hsa-miR-665	.
Interactions (NPInter)	PYGO2	depleted	0.0183798	1.73566	0.0183798	0.321109	9	hsa-miR-760; hsa-miR-1909-3p; hsa-miR-940; hsa-miR-501-3p; hsa-miR-1207-3p; hsa-miR-18a-3p; hsa-miR-4458; hsa-miR-222-3p; hsa-miR-4291	.
Interactions (NPInter)	PTP4A2	enriched	0.0183413	1.73657	0.0183413	0.321109	35	hsa-miR-30e-3p; hsa-miR-1224-3p; hsa-miR-1303; hsa-miR-1260b; hsa-miR-151b; hsa-miR-664a-3p; hsa-miR-4306; hsa-miR-96-5p; hsa-miR-455-3p; hsa-miR-151a-3p; hsa-miR-30a-3p; hsa-miR-340-5p; hsa-miR-135a-3p; hsa-miR-22-3p; hsa-miR-93-3p; hsa-miR-648; hsa-miR-320b; hsa-miR-106b-3p; hsa-miR-377-3p; hsa-miR-17-3p; hsa-miR-331-3p; hsa-miR-1306-3p; hsa-miR-1202; hsa-miR-346; hsa-miR-140-3p; hsa-miR-342-3p…	.
Interactions (NPInter)	NDUFA9	enriched	0.0183148	1.7372	0.0183148	0.321109	3	hsa-miR-100-5p; hsa-miR-23c; hsa-miR-31-5p	.
Interactions (NPInter)	NUS1	enriched	0.0183148	1.7372	0.0183148	0.321109	3	hsa-miR-30e-3p; hsa-miR-30a-3p; hsa-miR-31-5p	.
Interactions (NPInter)	TYW3	depleted	0.0182123	1.73964	0.0182123	0.321109	22	hsa-miR-29b-1-5p; hsa-miR-340-5p; hsa-miR-382-5p; hsa-miR-378a-3p; hsa-miR-28-3p; hsa-miR-493-3p; hsa-miR-429; hsa-miR-346; hsa-miR-195-3p; hsa-miR-21-3p; hsa-miR-503-3p; hsa-miR-16-1-3p; hsa-miR-501-3p; hsa-miR-943; hsa-miR-543; hsa-miR-18a-3p; hsa-miR-33a-3p; hsa-miR-15b-5p; hsa-miR-197-3p; hsa-miR-4676-3p; hsa-miR-424-5p; hsa-miR-27a-3p	.
Interactions (NPInter)	NONHSAG015597	depleted	0.018169	1.74067	0.018169	0.321109	2	hsa-miR-19b-1-5p; hsa-miR-4458	.
Interactions (NPInter)	NONHSAG048320	depleted	0.018169	1.74067	0.018169	0.321109	2	hsa-miR-19b-1-5p; hsa-miR-205-5p	.
Interactions (NPInter)	NFATC2IP	enriched	0.0180851	1.74268	0.0180851	0.321109	12	hsa-miR-181b-5p; hsa-miR-760; hsa-miR-155-3p; hsa-miR-31-5p; hsa-miR-340-3p; hsa-miR-30c-2-3p; hsa-miR-320b; hsa-miR-320c; hsa-miR-377-3p; hsa-miR-320d; hsa-miR-193b-3p; hsa-miR-1204	.
Interactions (NPInter)	TRMU	enriched	0.0180851	1.74268	0.0180851	0.321109	12	hsa-miR-296-3p; hsa-miR-151b; hsa-miR-29a-5p; hsa-miR-151a-3p; hsa-miR-532-3p; hsa-miR-22-3p; hsa-miR-320b; hsa-miR-320c; hsa-miR-28-3p; hsa-miR-320d; hsa-miR-212-5p; hsa-miR-33a-3p	.
Interactions (NPInter)	PHGDH	depleted	0.0180365	1.74385	0.0180365	0.321109	11	hsa-miR-1225-3p; hsa-miR-1471; hsa-miR-17-3p; hsa-miR-331-3p; hsa-miR-103a-2-5p; hsa-miR-107; hsa-miR-33b-3p; hsa-miR-3174; hsa-miR-298; hsa-miR-3176; hsa-miR-27a-3p	.
Interactions (NPInter)	ACER3	enriched	0.0180115	1.74445	0.0180115	0.321109	34	hsa-miR-30e-3p; hsa-miR-125a-3p; hsa-miR-16-2-3p; hsa-miR-760; hsa-miR-149-3p; hsa-miR-4326; hsa-miR-664a-3p; hsa-miR-15b-3p; hsa-miR-593-3p; hsa-miR-7-1-3p; hsa-miR-23b-3p; hsa-miR-4284; hsa-miR-130b-3p; hsa-miR-30a-3p; hsa-miR-155-3p; hsa-miR-23a-3p; hsa-miR-532-3p; hsa-miR-340-3p; hsa-miR-331-3p; hsa-miR-3180-3p; hsa-miR-424-3p; hsa-miR-140-3p; hsa-miR-500a-3p; hsa-miR-193b-3p; hsa-miR-130a-3p…	.
Interactions (NPInter)	AC093484.4	depleted	0.017883	1.74756	0.017883	0.321109	6	hsa-miR-103a-2-5p; hsa-miR-195-3p; hsa-miR-503-3p; hsa-miR-16-1-3p; hsa-miR-15b-5p; hsa-miR-424-5p	.
Interactions (NPInter)	ARPC5L	depleted	0.017883	1.74756	0.017883	0.321109	6	hsa-miR-103a-2-5p; hsa-miR-761; hsa-miR-107; hsa-miR-654-3p; hsa-miR-214-3p; hsa-miR-4291	.
Interactions (NPInter)	C21orf33	enriched	0.017883	1.74756	0.017883	0.321109	6	hsa-miR-221-3p; hsa-miR-760; hsa-miR-593-3p; hsa-miR-29b-1-5p; hsa-miR-22-3p; hsa-miR-331-3p	.
Interactions (NPInter)	CCR3	depleted	0.017883	1.74756	0.017883	0.321109	6	hsa-miR-103a-2-5p; hsa-miR-195-3p; hsa-miR-503-3p; hsa-miR-16-1-3p; hsa-miR-15b-5p; hsa-miR-424-5p	.
Interactions (NPInter)	CTC-512J12.4	depleted	0.017883	1.74756	0.017883	0.321109	6	hsa-miR-103a-2-5p; hsa-miR-195-3p; hsa-miR-503-3p; hsa-miR-16-1-3p; hsa-miR-15b-5p; hsa-miR-424-5p	.
Interactions (NPInter)	GS1-179L18.1	depleted	0.017883	1.74756	0.017883	0.321109	6	hsa-miR-103a-2-5p; hsa-miR-195-3p; hsa-miR-503-3p; hsa-miR-16-1-3p; hsa-miR-15b-5p; hsa-miR-424-5p	.
Interactions (NPInter)	GSTP1	depleted	0.017883	1.74756	0.017883	0.321109	6	hsa-miR-103a-2-5p; hsa-miR-195-3p; hsa-miR-503-3p; hsa-miR-16-1-3p; hsa-miR-15b-5p; hsa-miR-424-5p	.
Interactions (NPInter)	ITGB3BP	depleted	0.017883	1.74756	0.017883	0.321109	6	hsa-miR-103a-2-5p; hsa-miR-195-3p; hsa-miR-503-3p; hsa-miR-16-1-3p; hsa-miR-15b-5p; hsa-miR-424-5p	.
Interactions (NPInter)	LRCH3	depleted	0.017883	1.74756	0.017883	0.321109	6	hsa-miR-103a-2-5p; hsa-miR-195-3p; hsa-miR-503-3p; hsa-miR-16-1-3p; hsa-miR-15b-5p; hsa-miR-424-5p	.
Interactions (NPInter)	MRPL1	depleted	0.017883	1.74756	0.017883	0.321109	6	hsa-miR-103a-2-5p; hsa-miR-195-3p; hsa-miR-503-3p; hsa-miR-16-1-3p; hsa-miR-15b-5p; hsa-miR-424-5p	.
Interactions (NPInter)	NONHSAG007304	depleted	0.017883	1.74756	0.017883	0.321109	6	hsa-miR-103a-2-5p; hsa-miR-195-3p; hsa-miR-503-3p; hsa-miR-16-1-3p; hsa-miR-15b-5p; hsa-miR-424-5p	.
Interactions (NPInter)	NONHSAG021923	depleted	0.017883	1.74756	0.017883	0.321109	6	hsa-miR-103a-2-5p; hsa-miR-195-3p; hsa-miR-503-3p; hsa-miR-16-1-3p; hsa-miR-15b-5p; hsa-miR-424-5p	.
Interactions (NPInter)	NONHSAG044791	depleted	0.017883	1.74756	0.017883	0.321109	6	hsa-miR-103a-2-5p; hsa-miR-195-3p; hsa-miR-503-3p; hsa-miR-16-1-3p; hsa-miR-15b-5p; hsa-miR-424-5p	.
Interactions (NPInter)	NONHSAG047392	depleted	0.017883	1.74756	0.017883	0.321109	6	hsa-miR-103a-2-5p; hsa-miR-195-3p; hsa-miR-503-3p; hsa-miR-16-1-3p; hsa-miR-15b-5p; hsa-miR-424-5p	.
Interactions (NPInter)	NONHSAG050075	depleted	0.017883	1.74756	0.017883	0.321109	6	hsa-miR-103a-2-5p; hsa-miR-195-3p; hsa-miR-503-3p; hsa-miR-16-1-3p; hsa-miR-15b-5p; hsa-miR-424-5p	.
Interactions (NPInter)	PARP16	depleted	0.017883	1.74756	0.017883	0.321109	6	hsa-miR-103a-2-5p; hsa-miR-195-3p; hsa-miR-503-3p; hsa-miR-16-1-3p; hsa-miR-15b-5p; hsa-miR-424-5p	.
Interactions (NPInter)	PPP1R11P2	depleted	0.017883	1.74756	0.017883	0.321109	6	hsa-miR-103a-2-5p; hsa-miR-195-3p; hsa-miR-503-3p; hsa-miR-16-1-3p; hsa-miR-15b-5p; hsa-miR-424-5p	.
Interactions (NPInter)	RNH1	depleted	0.017883	1.74756	0.017883	0.321109	6	hsa-miR-103a-2-5p; hsa-miR-195-3p; hsa-miR-503-3p; hsa-miR-16-1-3p; hsa-miR-15b-5p; hsa-miR-424-5p	.
Interactions (NPInter)	RTCA	depleted	0.017883	1.74756	0.017883	0.321109	6	hsa-miR-103a-2-5p; hsa-miR-195-3p; hsa-miR-503-3p; hsa-miR-16-1-3p; hsa-miR-15b-5p; hsa-miR-424-5p	.
Interactions (NPInter)	MED17	enriched	0.0178741	1.74778	0.0178741	0.321109	15	hsa-miR-30e-3p; hsa-miR-1224-3p; hsa-miR-30a-3p; hsa-miR-340-5p; hsa-miR-2113; hsa-miR-382-5p; hsa-miR-340-3p; hsa-miR-93-3p; hsa-miR-106b-3p; hsa-miR-126-3p; hsa-miR-17-3p; hsa-miR-493-3p; hsa-miR-101-3p; hsa-miR-185-3p; hsa-miR-543	.
Interactions (NPInter)	CHST10	enriched	0.0178126	1.74927	0.0178126	0.321109	9	hsa-miR-125a-3p; hsa-miR-221-3p; hsa-miR-23c; hsa-miR-23b-3p; hsa-miR-23a-3p; hsa-miR-331-3p; hsa-miR-4319; hsa-miR-342-3p; hsa-miR-130a-3p	.
Interactions (NPInter)	NONHSAG008010	enriched	0.0178126	1.74927	0.0178126	0.321109	9	hsa-miR-23c; hsa-miR-23b-3p; hsa-miR-23a-3p; hsa-miR-93-3p; hsa-miR-106b-3p; hsa-miR-301a-3p; hsa-miR-342-3p; hsa-miR-324-3p; hsa-miR-130a-3p	.
Interactions (NPInter)	NONHSAG051406	enriched	0.0178126	1.74927	0.0178126	0.321109	9	hsa-miR-135b-5p; hsa-miR-454-3p; hsa-miR-151a-3p; hsa-miR-130b-3p; hsa-miR-340-5p; hsa-miR-93-3p; hsa-miR-106b-3p; hsa-miR-301a-3p; hsa-miR-130a-3p	.
Interactions (NPInter)	ORC6	enriched	0.0178126	1.74927	0.0178126	0.321109	9	hsa-miR-30e-3p; hsa-miR-224-5p; hsa-miR-454-3p; hsa-miR-130b-3p; hsa-miR-93-3p; hsa-miR-106b-3p; hsa-miR-301a-3p; hsa-miR-103a-2-5p; hsa-miR-130a-3p	.
Interactions (NPInter)	RP11-96D1.11	enriched	0.0178126	1.74927	0.0178126	0.321109	9	hsa-miR-493-5p; hsa-miR-23c; hsa-miR-23b-3p; hsa-miR-23a-3p; hsa-miR-363-5p; hsa-miR-22-3p; hsa-miR-331-3p; hsa-miR-342-3p; hsa-miR-130a-3p	.
Interactions (NPInter)	UBC	enriched	0.0178126	1.74927	0.0178126	0.321109	9	hsa-miR-221-3p; hsa-miR-454-3p; hsa-miR-130b-3p; hsa-miR-93-3p; hsa-miR-106b-3p; hsa-miR-17-3p; hsa-miR-301a-3p; hsa-miR-324-3p; hsa-miR-130a-3p	.
Interactions (NPInter)	WDR4	enriched	0.0178126	1.74927	0.0178126	0.321109	9	hsa-miR-100-5p; hsa-miR-454-3p; hsa-miR-32-3p; hsa-miR-130b-3p; hsa-miR-28-3p; hsa-miR-181a-2-3p; hsa-miR-1909-3p; hsa-miR-301a-3p; hsa-miR-130a-3p	.
Interactions (NPInter)	ZNF134	enriched	0.0178126	1.74927	0.0178126	0.321109	9	hsa-miR-221-3p; hsa-miR-454-3p; hsa-miR-593-3p; hsa-miR-130b-3p; hsa-miR-93-3p; hsa-miR-106b-3p; hsa-miR-17-3p; hsa-miR-301a-3p; hsa-miR-130a-3p	.
Interactions (NPInter)	EPB41L1	depleted	0.017777	1.75014	0.017777	0.321109	4	hsa-miR-99b-3p; hsa-miR-21-3p; hsa-miR-16-1-3p; hsa-miR-1226-3p	.
Interactions (NPInter)	OSBPL8	enriched	0.0177564	1.75065	0.0177564	0.321109	26	hsa-miR-181b-5p; hsa-miR-505-3p; hsa-miR-149-3p; hsa-miR-664a-3p; hsa-miR-23c; hsa-miR-337-3p; hsa-miR-3149; hsa-miR-455-3p; hsa-miR-32-3p; hsa-miR-23b-3p; hsa-miR-421; hsa-miR-23a-3p; hsa-miR-340-3p; hsa-miR-212-3p; hsa-miR-200b-3p; hsa-miR-517-5p; hsa-miR-17-3p; hsa-miR-493-3p; hsa-miR-429; hsa-miR-130a-3p; hsa-miR-132-3p; hsa-miR-200a-3p; hsa-miR-409-3p; hsa-miR-185-3p; hsa-miR-1200; hsa-miR-2…	.
Interactions (NPInter)	NONHSAG003590	enriched	0.0177354	1.75116	0.0177354	0.321109	30	hsa-miR-139-3p; hsa-miR-125a-3p; hsa-miR-1224-3p; hsa-miR-493-5p; hsa-miR-29a-5p; hsa-miR-23c; hsa-miR-454-3p; hsa-miR-455-3p; hsa-miR-23b-3p; hsa-miR-130b-3p; hsa-miR-155-3p; hsa-miR-23a-3p; hsa-miR-31-5p; hsa-miR-532-3p; hsa-miR-339-5p; hsa-miR-93-3p; hsa-miR-106b-3p; hsa-miR-378e; hsa-miR-28-3p; hsa-miR-4319; hsa-miR-301a-3p; hsa-miR-188-3p; hsa-miR-103a-2-5p; hsa-miR-130a-3p; hsa-miR-378f; hs…	.
Interactions (NPInter)	SERINC1	enriched	0.0176762	1.75261	0.0176762	0.321109	42	hsa-miR-30e-3p; hsa-miR-1303; hsa-miR-1260b; hsa-miR-16-2-3p; hsa-miR-181b-5p; hsa-miR-138-1-3p; hsa-miR-149-3p; hsa-miR-664a-3p; hsa-miR-15b-3p; hsa-miR-7-1-3p; hsa-miR-32-3p; hsa-miR-23b-3p; hsa-miR-4284; hsa-miR-30a-3p; hsa-miR-155-3p; hsa-miR-23a-3p; hsa-miR-340-3p; hsa-miR-2110; hsa-miR-378a-3p; hsa-miR-320b; hsa-miR-126-3p; hsa-miR-320c; hsa-miR-377-3p; hsa-miR-200b-3p; hsa-miR-28-3p; hsa-m…	.
Interactions (NPInter)	LOC100506548	enriched	0.0176677	1.75282	0.0176677	0.321109	21	hsa-miR-125a-3p; hsa-miR-296-3p; hsa-miR-221-3p; hsa-miR-493-5p; hsa-miR-760; hsa-miR-149-3p; hsa-miR-96-5p; hsa-miR-23b-3p; hsa-miR-23a-3p; hsa-miR-532-3p; hsa-miR-22-3p; hsa-miR-339-5p; hsa-miR-320b; hsa-miR-320c; hsa-miR-320d; hsa-miR-4319; hsa-miR-130a-3p; hsa-miR-212-5p; hsa-miR-1271-3p; hsa-miR-18a-3p; hsa-miR-18b-5p	.
Interactions (NPInter)	ANO5	enriched	0.0176099	1.75424	0.0176099	0.321109	2	hsa-miR-1183; hsa-miR-664a-3p	.
Interactions (NPInter)	APH1B	enriched	0.0176099	1.75424	0.0176099	0.321109	2	hsa-miR-1260b; hsa-miR-664a-3p	.
Interactions (NPInter)	RNF180	depleted	0.0176099	1.75424	0.0176099	0.321109	2	hsa-miR-4280; hsa-miR-33a-3p	.
Interactions (NPInter)	KHDRBS1	enriched	0.0174673	1.75777	0.0174673	0.321109	31	hsa-miR-30e-3p; hsa-miR-1224-3p; hsa-miR-1827; hsa-miR-181b-5p; hsa-miR-149-3p; hsa-miR-664a-3p; hsa-miR-7-1-3p; hsa-miR-421; hsa-miR-30a-3p; hsa-miR-148b-3p; hsa-miR-340-3p; hsa-miR-93-3p; hsa-miR-30c-2-3p; hsa-miR-362-3p; hsa-miR-146b-3p; hsa-miR-106b-3p; hsa-miR-126-3p; hsa-miR-224-3p; hsa-miR-17-3p; hsa-miR-493-3p; hsa-miR-424-3p; hsa-miR-940; hsa-miR-188-3p; hsa-miR-103a-2-5p; hsa-miR-107; h…	.
Interactions (NPInter)	NONHSAG007406	enriched	0.0174271	1.75877	0.0174271	0.321109	4	hsa-miR-139-3p; hsa-miR-296-3p; hsa-miR-29a-5p; hsa-miR-103a-2-5p	.
Interactions (NPInter)	EIF4EBP2	enriched	0.0174161	1.75905	0.0174161	0.321109	13	hsa-miR-30e-3p; hsa-miR-760; hsa-miR-664a-3p; hsa-miR-23c; hsa-miR-23b-3p; hsa-miR-130b-3p; hsa-miR-30a-3p; hsa-miR-23a-3p; hsa-miR-377-3p; hsa-miR-130a-3p; hsa-miR-1271-5p; hsa-miR-21-3p; hsa-miR-3183	.
Interactions (NPInter)	FUCA1	enriched	0.0174161	1.75905	0.0174161	0.321109	13	hsa-miR-30e-3p; hsa-miR-181b-5p; hsa-miR-664a-3p; hsa-miR-23c; hsa-miR-7-1-3p; hsa-miR-23b-3p; hsa-miR-30a-3p; hsa-miR-23a-3p; hsa-miR-493-3p; hsa-miR-130a-3p; hsa-miR-652-3p; hsa-miR-543; hsa-miR-1208	.
Interactions (NPInter)	RBBP6	enriched	0.0173343	1.76109	0.0173343	0.321109	41	hsa-miR-125a-3p; hsa-miR-16-2-3p; hsa-miR-760; hsa-miR-149-3p; hsa-miR-15b-3p; hsa-miR-454-3p; hsa-miR-7-1-3p; hsa-miR-32-3p; hsa-miR-130b-3p; hsa-miR-155-3p; hsa-miR-23a-3p; hsa-miR-148b-3p; hsa-miR-340-3p; hsa-miR-93-3p; hsa-miR-320b; hsa-miR-106b-3p; hsa-miR-126-3p; hsa-miR-224-3p; hsa-miR-320c; hsa-miR-200b-3p; hsa-miR-320d; hsa-miR-17-3p; hsa-miR-493-3p; hsa-miR-424-3p; hsa-miR-301a-3p; hsa-…	.
Interactions (NPInter)	SEC23A	enriched	0.0173178	1.76151	0.0173178	0.321109	21	hsa-miR-30e-3p; hsa-miR-139-3p; hsa-miR-16-2-3p; hsa-miR-224-5p; hsa-miR-493-5p; hsa-miR-29a-5p; hsa-miR-30a-3p; hsa-miR-155-3p; hsa-miR-148b-3p; hsa-miR-2113; hsa-miR-532-3p; hsa-miR-340-3p; hsa-miR-320b; hsa-miR-320c; hsa-miR-320d; hsa-miR-429; hsa-miR-195-3p; hsa-miR-3190-5p; hsa-miR-21-3p; hsa-miR-200b-5p; hsa-miR-4676-3p	.
Interactions (NPInter)	MPDU1	enriched	0.0173099	1.76171	0.0173099	0.321109	6	hsa-miR-139-3p; hsa-miR-296-3p; hsa-miR-454-3p; hsa-miR-382-5p; hsa-miR-126-3p; hsa-miR-3194-5p	.
Interactions (NPInter)	RNF34	depleted	0.0173099	1.76171	0.0173099	0.321109	6	hsa-miR-342-3p; hsa-miR-1244; hsa-miR-409-3p; hsa-miR-33b-3p; hsa-miR-943; hsa-miR-33a-3p	.
Interactions (NPInter)	LDHB	enriched	0.0173016	1.76191	0.0173016	0.321109	27	hsa-miR-139-3p; hsa-miR-100-5p; hsa-miR-221-3p; hsa-miR-1276; hsa-miR-760; hsa-miR-4306; hsa-miR-454-3p; hsa-miR-23b-3p; hsa-miR-130b-3p; hsa-miR-23a-3p; hsa-miR-24-2-5p; hsa-miR-493-3p; hsa-miR-301a-3p; hsa-miR-346; hsa-miR-103a-2-5p; hsa-miR-324-3p; hsa-miR-130a-3p; hsa-miR-212-5p; hsa-miR-107; hsa-miR-132-3p; hsa-miR-101-3p; hsa-miR-187-3p; hsa-miR-1244; hsa-miR-4330; hsa-miR-185-3p; hsa-miR-1…	.
Interactions (NPInter)	NONHSAG015231	depleted	0.0172652	1.76283	0.0172652	0.321109	4	hsa-miR-195-3p; hsa-miR-16-1-3p; hsa-miR-15b-5p; hsa-miR-424-5p	.
Interactions (NPInter)	NONHSAG043577	depleted	0.0172652	1.76283	0.0172652	0.321109	4	hsa-miR-195-3p; hsa-miR-16-1-3p; hsa-miR-15b-5p; hsa-miR-424-5p	.
Interactions (NPInter)	RP11-864J10.4	depleted	0.0172652	1.76283	0.0172652	0.321109	4	hsa-miR-195-3p; hsa-miR-16-1-3p; hsa-miR-15b-5p; hsa-miR-424-5p	.
Interactions (NPInter)	ISLR	depleted	0.0172278	1.76377	0.0172278	0.321109	15	hsa-miR-15b-3p; hsa-miR-224-3p; hsa-miR-517-5p; hsa-miR-1909-3p; hsa-miR-424-3p; hsa-miR-324-3p; hsa-miR-503-5p; hsa-miR-195-3p; hsa-miR-3155a; hsa-miR-16-1-3p; hsa-miR-3174; hsa-miR-15a-3p; hsa-miR-3137; hsa-miR-1256; hsa-miR-4458	.
Interactions (NPInter)	BBS2	enriched	0.0171816	1.76494	0.0171816	0.321109	10	hsa-miR-1224-3p; hsa-miR-16-2-3p; hsa-miR-181b-5p; hsa-miR-664a-3p; hsa-miR-455-3p; hsa-miR-4284; hsa-miR-532-3p; hsa-miR-200a-3p; hsa-miR-543; hsa-miR-1207-3p	.
Interactions (NPInter)	EXOSC6	enriched	0.0171816	1.76494	0.0171816	0.321109	10	hsa-miR-1260b; hsa-miR-505-3p; hsa-miR-3127-5p; hsa-miR-455-3p; hsa-miR-4284; hsa-miR-1228-3p; hsa-miR-532-3p; hsa-miR-140-3p; hsa-miR-342-3p; hsa-miR-1207-3p	.
Interactions (NPInter)	IGDCC4	enriched	0.0171499	1.76574	0.0171499	0.321109	11	hsa-miR-29a-5p; hsa-miR-149-3p; hsa-miR-4306; hsa-miR-3127-5p; hsa-miR-155-3p; hsa-miR-425-5p; hsa-miR-22-3p; hsa-miR-24-2-5p; hsa-miR-1306-3p; hsa-miR-103a-2-5p; hsa-miR-185-3p	.
Interactions (NPInter)	H2AFY2	enriched	0.0169177	1.77166	0.0169177	0.321109	10	hsa-miR-505-3p; hsa-miR-23b-3p; hsa-miR-23a-3p; hsa-miR-148b-3p; hsa-miR-22-3p; hsa-miR-1225-3p; hsa-miR-103a-2-5p; hsa-miR-218-2-3p; hsa-miR-130a-3p; hsa-miR-4286	.
Interactions (NPInter)	SNRPF	enriched	0.0169177	1.77166	0.0169177	0.321109	10	hsa-miR-1231; hsa-miR-340-5p; hsa-miR-532-3p; hsa-miR-340-3p; hsa-miR-320b; hsa-miR-320c; hsa-miR-517-5p; hsa-miR-320d; hsa-miR-188-3p; hsa-miR-4286	.
Interactions (NPInter)	RP11-15A1.7	enriched	0.0168531	1.77332	0.0168531	0.321109	11	hsa-miR-139-3p; hsa-miR-1224-3p; hsa-miR-296-3p; hsa-miR-221-3p; hsa-miR-454-3p; hsa-miR-455-3p; hsa-miR-130b-3p; hsa-miR-758-3p; hsa-miR-301a-3p; hsa-miR-130a-3p; hsa-miR-539-3p	.
Interactions (NPInter)	BAK1	depleted	0.0167655	1.77558	0.0167655	0.321109	4	hsa-miR-1321; hsa-miR-409-3p; hsa-miR-185-3p; hsa-miR-1226-3p	.
Interactions (NPInter)	CTC-444N24.8	enriched	0.0165379	1.78152	0.0165379	0.321109	6	hsa-miR-30e-3p; hsa-miR-1224-3p; hsa-miR-760; hsa-miR-135b-5p; hsa-miR-425-5p; hsa-miR-501-3p	.
Interactions (NPInter)	ALDH1B1	enriched	0.0165284	1.78177	0.0165284	0.321109	8	hsa-miR-30e-3p; hsa-miR-221-3p; hsa-miR-7-1-3p; hsa-miR-130b-3p; hsa-miR-30a-3p; hsa-miR-532-3p; hsa-miR-331-3p; hsa-miR-1226-3p	.
Interactions (NPInter)	AUNIP	enriched	0.0165284	1.78177	0.0165284	0.321109	8	hsa-miR-30e-3p; hsa-miR-493-5p; hsa-miR-23c; hsa-miR-23b-3p; hsa-miR-23a-3p; hsa-miR-532-3p; hsa-miR-130a-3p; hsa-miR-543	.
Interactions (NPInter)	DHX40	enriched	0.0164888	1.78281	0.0164888	0.321109	9	hsa-miR-30e-3p; hsa-miR-1224-3p; hsa-miR-1827; hsa-miR-7-1-3p; hsa-miR-30a-3p; hsa-miR-155-3p; hsa-miR-28-3p; hsa-miR-940; hsa-miR-193b-3p	.
Interactions (NPInter)	MT3	depleted	0.0164634	1.78348	0.0164634	0.321109	19	hsa-miR-221-3p; hsa-miR-181b-5p; hsa-miR-22-3p; hsa-miR-1909-3p; hsa-miR-188-3p; hsa-miR-937-3p; hsa-miR-140-3p; hsa-miR-342-3p; hsa-miR-324-3p; hsa-miR-761; hsa-miR-1271-5p; hsa-miR-764; hsa-miR-1914-3p; hsa-miR-1226-3p; hsa-miR-557; hsa-miR-214-3p; hsa-miR-596; hsa-miR-197-3p; hsa-miR-4291	.
Interactions (NPInter)	NONHSAG009101	enriched	0.0163979	1.78521	0.0163979	0.321109	13	hsa-miR-125a-3p; hsa-miR-96-5p; hsa-miR-340-5p; hsa-miR-382-5p; hsa-miR-532-3p; hsa-miR-22-3p; hsa-miR-28-3p; hsa-miR-331-3p; hsa-miR-1306-3p; hsa-miR-4319; hsa-miR-346; hsa-miR-324-3p; hsa-miR-205-5p	.
Interactions (NPInter)	GPHN	enriched	0.0163178	1.78734	0.0163178	0.321109	17	hsa-miR-454-3p; hsa-miR-593-3p; hsa-miR-455-3p; hsa-miR-130b-3p; hsa-miR-1976; hsa-miR-93-3p; hsa-miR-320b; hsa-miR-106b-3p; hsa-miR-320c; hsa-miR-320d; hsa-miR-1909-3p; hsa-miR-301a-3p; hsa-miR-218-2-3p; hsa-miR-130a-3p; hsa-miR-100-3p; hsa-miR-1271-5p; hsa-miR-19b-1-5p	.
Interactions (NPInter)	GTPBP10	enriched	0.0163048	1.78768	0.0163048	0.321109	14	hsa-miR-139-3p; hsa-miR-224-5p; hsa-miR-181b-5p; hsa-miR-7-1-3p; hsa-miR-148b-3p; hsa-miR-382-5p; hsa-miR-212-3p; hsa-miR-320b; hsa-miR-320c; hsa-miR-320d; hsa-miR-331-3p; hsa-miR-103a-2-5p; hsa-miR-107; hsa-miR-21-3p	.
Interactions (NPInter)	MYC	enriched	0.0162946	1.78796	0.0162946	0.321109	11	hsa-miR-30e-3p; hsa-miR-1827; hsa-miR-664a-3p; hsa-miR-30a-3p; hsa-miR-148b-3p; hsa-miR-22-3p; hsa-miR-320b; hsa-miR-377-3p; hsa-miR-331-3p; hsa-miR-940; hsa-miR-33b-3p	.
Interactions (NPInter)	NONHSAG007948	depleted	0.0162656	1.78873	0.0162656	0.321109	7	hsa-miR-151a-3p; hsa-miR-195-3p; hsa-miR-503-3p; hsa-miR-16-1-3p; hsa-miR-543; hsa-miR-15b-5p; hsa-miR-424-5p	.
Interactions (NPInter)	NONHSAG012954	depleted	0.0162198	1.78995	0.0162198	0.321109	3	hsa-miR-501-3p; hsa-miR-33b-3p; hsa-miR-33a-3p	.
Interactions (NPInter)	PTPN21	depleted	0.0162198	1.78995	0.0162198	0.321109	3	hsa-miR-501-3p; hsa-miR-502-3p; hsa-miR-19b-1-5p	.
Interactions (NPInter)	SLC25A20	depleted	0.016209	1.79024	0.016209	0.321109	6	hsa-miR-324-3p; hsa-miR-195-3p; hsa-miR-503-3p; hsa-miR-16-1-3p; hsa-miR-15b-5p; hsa-miR-424-5p	.
Interactions (NPInter)	SHMT2	enriched	0.0161531	1.79174	0.0161531	0.321109	12	hsa-miR-139-3p; hsa-miR-296-3p; hsa-miR-760; hsa-miR-149-3p; hsa-miR-593-3p; hsa-miR-96-5p; hsa-miR-3127-5p; hsa-miR-193b-3p; hsa-miR-935; hsa-miR-3197; hsa-miR-1271-3p; hsa-miR-3184-5p	.
Interactions (NPInter)	GALNT1	enriched	0.016088	1.7935	0.016088	0.321109	15	hsa-miR-30e-3p; hsa-miR-1183; hsa-miR-138-1-3p; hsa-miR-1276; hsa-miR-7-1-3p; hsa-miR-455-3p; hsa-miR-130b-3p; hsa-miR-30a-3p; hsa-miR-148b-3p; hsa-miR-648; hsa-miR-146b-3p; hsa-miR-339-3p; hsa-miR-16-1-3p; hsa-miR-501-3p; hsa-miR-4302	.
Interactions (NPInter)	ANAPC11	enriched	0.0160266	1.79516	0.0160266	0.321109	7	hsa-miR-100-5p; hsa-miR-1224-3p; hsa-miR-505-3p; hsa-miR-454-3p; hsa-miR-93-3p; hsa-miR-106b-3p; hsa-miR-301a-3p	.
Interactions (NPInter)	ZRANB1	enriched	0.0160266	1.79516	0.0160266	0.321109	7	hsa-miR-221-3p; hsa-miR-664a-3p; hsa-miR-455-3p; hsa-miR-93-3p; hsa-miR-106b-3p; hsa-miR-17-3p; hsa-miR-301a-3p	.
Interactions (NPInter)	HELLS	enriched	0.0159956	1.796	0.0159956	0.321109	18	hsa-miR-30e-3p; hsa-miR-138-1-3p; hsa-miR-149-3p; hsa-miR-4284; hsa-miR-421; hsa-miR-151a-3p; hsa-miR-30a-3p; hsa-miR-382-5p; hsa-miR-22-3p; hsa-miR-24-2-5p; hsa-miR-212-3p; hsa-miR-28-3p; hsa-miR-429; hsa-miR-140-3p; hsa-miR-103a-2-5p; hsa-miR-132-3p; hsa-miR-3190-5p; hsa-miR-200b-5p	.
Interactions (NPInter)	SCAND3	enriched	0.0159885	1.79619	0.0159885	0.321109	24	hsa-miR-1183; hsa-miR-138-1-3p; hsa-miR-4326; hsa-miR-454-3p; hsa-miR-151a-3p; hsa-miR-130b-3p; hsa-miR-155-3p; hsa-miR-4305; hsa-miR-532-3p; hsa-miR-24-2-5p; hsa-miR-93-3p; hsa-miR-106b-3p; hsa-miR-377-3p; hsa-miR-200b-3p; hsa-miR-28-3p; hsa-miR-17-3p; hsa-miR-301a-3p; hsa-miR-188-3p; hsa-miR-342-3p; hsa-miR-130a-3p; hsa-miR-200a-3p; hsa-miR-21-3p; hsa-miR-943; hsa-miR-557	.
Interactions (NPInter)	SRSF7	enriched	0.0159695	1.79671	0.0159695	0.321109	12	hsa-miR-30e-3p; hsa-miR-493-5p; hsa-miR-30a-3p; hsa-miR-340-5p; hsa-miR-93-3p; hsa-miR-320b; hsa-miR-106b-3p; hsa-miR-320c; hsa-miR-320d; hsa-miR-429; hsa-miR-188-3p; hsa-miR-543	.
Interactions (NPInter)	MYH10	enriched	0.0158905	1.79886	0.0158905	0.321109	23	hsa-miR-30e-3p; hsa-miR-1231; hsa-miR-505-3p; hsa-miR-664a-3p; hsa-miR-15b-3p; hsa-miR-593-3p; hsa-miR-32-3p; hsa-miR-421; hsa-miR-30a-3p; hsa-miR-155-3p; hsa-miR-23a-3p; hsa-miR-340-3p; hsa-miR-212-3p; hsa-miR-106b-3p; hsa-miR-200b-3p; hsa-miR-517-5p; hsa-miR-181a-2-3p; hsa-miR-132-3p; hsa-miR-503-5p; hsa-miR-654-3p; hsa-miR-200a-3p; hsa-miR-431-3p; hsa-miR-3197	.
Interactions (NPInter)	ZDHHC20	enriched	0.0158374	1.80032	0.0158374	0.321109	10	hsa-miR-30e-3p; hsa-miR-296-3p; hsa-miR-493-5p; hsa-miR-4465; hsa-miR-30a-3p; hsa-miR-155-3p; hsa-miR-382-5p; hsa-miR-140-3p; hsa-miR-324-3p; hsa-miR-665	.
Interactions (NPInter)	ARAP2	enriched	0.0158358	1.80036	0.0158358	0.321109	17	hsa-miR-30e-3p; hsa-miR-181b-5p; hsa-miR-454-3p; hsa-miR-29b-1-5p; hsa-miR-455-3p; hsa-miR-130b-3p; hsa-miR-30a-3p; hsa-miR-93-3p; hsa-miR-106b-3p; hsa-miR-126-3p; hsa-miR-224-3p; hsa-miR-200b-3p; hsa-miR-17-3p; hsa-miR-301a-3p; hsa-miR-130a-3p; hsa-miR-200a-3p; hsa-miR-19b-1-5p	.
Interactions (NPInter)	CASZ1	enriched	0.0158209	1.80077	0.0158209	0.321109	3	hsa-miR-4465; hsa-miR-421; hsa-miR-148b-3p	.
Interactions (NPInter)	PCK2	depleted	0.0158019	1.80129	0.0158019	0.321109	4	hsa-miR-3190-5p; hsa-miR-21-3p; hsa-miR-27a-3p; hsa-miR-665	.
Interactions (NPInter)	NDUFA7	enriched	0.0157799	1.8019	0.0157799	0.321109	6	hsa-miR-139-3p; hsa-miR-296-3p; hsa-miR-221-3p; hsa-miR-149-3p; hsa-miR-339-5p; hsa-miR-1306-3p	.
Interactions (NPInter)	RHOT2	enriched	0.0157629	1.80236	0.0157629	0.321109	8	hsa-miR-296-3p; hsa-miR-224-5p; hsa-miR-760; hsa-miR-149-3p; hsa-miR-135b-5p; hsa-miR-362-3p; hsa-miR-1225-3p; hsa-miR-212-5p	.
Interactions (NPInter)	RASL11B	enriched	0.0156807	1.80463	0.0156807	0.321109	6	hsa-miR-139-3p; hsa-miR-32-3p; hsa-miR-93-3p; hsa-miR-106b-3p; hsa-miR-17-3p; hsa-miR-493-3p	.
Interactions (NPInter)	ARPC1A	enriched	0.0155824	1.80737	0.0155824	0.321109	45	hsa-miR-30e-3p; hsa-miR-125a-3p; hsa-miR-1827; hsa-miR-1268a; hsa-miR-138-1-3p; hsa-miR-1276; hsa-miR-760; hsa-miR-149-3p; hsa-miR-4306; hsa-miR-23c; hsa-miR-454-3p; hsa-miR-7-1-3p; hsa-miR-3149; hsa-miR-455-3p; hsa-miR-23b-3p; hsa-miR-4284; hsa-miR-130b-3p; hsa-miR-30a-3p; hsa-miR-23a-3p; hsa-miR-532-3p; hsa-miR-22-3p; hsa-miR-24-2-5p; hsa-miR-648; hsa-miR-320b; hsa-miR-320c; hsa-miR-320e; hsa-m…	.
Interactions (NPInter)	MARCKSL1	enriched	0.0155163	1.80921	0.0155163	0.321109	30	hsa-miR-30e-3p; hsa-miR-1224-3p; hsa-miR-1303; hsa-miR-138-1-3p; hsa-miR-149-3p; hsa-miR-23c; hsa-miR-593-3p; hsa-miR-23b-3p; hsa-miR-421; hsa-miR-30a-3p; hsa-miR-23a-3p; hsa-miR-24-2-5p; hsa-miR-2110; hsa-miR-30c-2-3p; hsa-miR-212-3p; hsa-miR-1915-3p; hsa-miR-377-3p; hsa-miR-1909-3p; hsa-miR-331-3p; hsa-miR-324-3p; hsa-miR-193b-3p; hsa-miR-130a-3p; hsa-miR-132-3p; hsa-miR-4286; hsa-miR-101-3p; h…	.
Interactions (NPInter)	NONHSAG025050	depleted	0.0154752	1.81036	0.0154752	0.321109	4	hsa-miR-493-5p; hsa-miR-205-5p; hsa-miR-18a-3p; hsa-miR-18b-5p	.
Interactions (NPInter)	RGPD5	enriched	0.0154744	1.81039	0.0154744	0.321109	7	hsa-miR-30e-3p; hsa-miR-1303; hsa-miR-30a-3p; hsa-miR-93-3p; hsa-miR-362-3p; hsa-miR-126-3p; hsa-miR-424-3p	.
Interactions (NPInter)	RNF219	enriched	0.0154296	1.81165	0.0154296	0.321109	23	hsa-miR-30e-3p; hsa-miR-660-5p; hsa-miR-16-2-3p; hsa-miR-454-3p; hsa-miR-7-1-3p; hsa-miR-23b-3p; hsa-miR-130b-3p; hsa-miR-30a-3p; hsa-miR-23a-3p; hsa-miR-148b-3p; hsa-miR-532-3p; hsa-miR-1976; hsa-miR-212-3p; hsa-miR-331-3p; hsa-miR-301a-3p; hsa-miR-103a-2-5p; hsa-miR-130a-3p; hsa-miR-107; hsa-miR-132-3p; hsa-miR-101-3p; hsa-miR-195-3p; hsa-miR-409-3p; hsa-miR-222-3p	.
Interactions (NPInter)	ZNF536	enriched	0.0154138	1.81209	0.0154138	0.321109	9	hsa-miR-1183; hsa-miR-181b-5p; hsa-miR-505-3p; hsa-miR-421; hsa-miR-22-3p; hsa-miR-362-3p; hsa-miR-377-3p; hsa-miR-320e; hsa-miR-3183	.
Interactions (NPInter)	HES4	enriched	0.0153131	1.81494	0.0153131	0.32058	5	hsa-miR-139-3p; hsa-miR-149-3p; hsa-miR-3127-5p; hsa-miR-455-3p; hsa-miR-222-3p	.
Interactions (NPInter)	RABGAP1L	enriched	0.0153131	1.81494	0.0153131	0.32058	5	hsa-miR-149-3p; hsa-miR-135b-5p; hsa-miR-96-5p; hsa-miR-455-3p; hsa-miR-1271-3p	.
Interactions (NPInter)	SCP2	depleted	0.0152765	1.81598	0.0152765	0.32058	12	hsa-miR-362-3p; hsa-miR-1202; hsa-miR-500a-3p; hsa-miR-761; hsa-miR-193b-3p; hsa-miR-3116; hsa-miR-127-3p; hsa-miR-501-3p; hsa-miR-298; hsa-miR-1256; hsa-miR-214-3p; hsa-miR-4291	.
Interactions (NPInter)	C19orf77	depleted	0.0152613	1.81641	0.0152613	0.32058	6	hsa-miR-148b-3p; hsa-miR-30c-2-3p; hsa-miR-15a-3p; hsa-miR-1207-3p; hsa-miR-222-3p; hsa-miR-1972	.
Interactions (NPInter)	CHFR	depleted	0.0151667	1.81911	0.0151667	0.319541	6	hsa-miR-193b-3p; hsa-miR-195-3p; hsa-miR-503-3p; hsa-miR-16-1-3p; hsa-miR-15b-5p; hsa-miR-424-5p	.
Interactions (NPInter)	MTSS1L	enriched	0.0151667	1.81911	0.0151667	0.319541	6	hsa-miR-221-3p; hsa-miR-149-3p; hsa-miR-93-3p; hsa-miR-106b-3p; hsa-miR-224-3p; hsa-miR-17-3p	.
Interactions (NPInter)	POLR3G	enriched	0.0151667	1.81911	0.0151667	0.319541	6	hsa-miR-4465; hsa-miR-93-3p; hsa-miR-362-3p; hsa-miR-106b-3p; hsa-miR-377-3p; hsa-miR-17-3p	.
Interactions (NPInter)	C18orf8	enriched	0.0151571	1.81938	0.0151571	0.319541	18	hsa-miR-296-3p; hsa-miR-1276; hsa-miR-29b-1-5p; hsa-miR-155-3p; hsa-miR-340-5p; hsa-miR-4283; hsa-miR-22-3p; hsa-miR-93-3p; hsa-miR-106b-3p; hsa-miR-126-3p; hsa-miR-28-3p; hsa-miR-17-3p; hsa-miR-3194-5p; hsa-miR-331-3p; hsa-miR-103a-2-5p; hsa-miR-107; hsa-miR-194-5p; hsa-miR-27a-3p	.
Interactions (NPInter)	FAM73B	enriched	0.0150799	1.8216	0.0150799	0.319541	15	hsa-miR-30e-3p; hsa-miR-181b-5p; hsa-miR-23c; hsa-miR-454-3p; hsa-miR-23b-3p; hsa-miR-130b-3p; hsa-miR-30a-3p; hsa-miR-23a-3p; hsa-miR-1228-3p; hsa-miR-301a-3p; hsa-miR-342-3p; hsa-miR-130a-3p; hsa-miR-671-3p; hsa-miR-19b-1-5p; hsa-miR-555	.
Interactions (NPInter)	NONHSAG004751	enriched	0.0149697	1.82479	0.0149697	0.317926	10	hsa-miR-125a-3p; hsa-miR-296-3p; hsa-miR-493-5p; hsa-miR-155-3p; hsa-miR-93-3p; hsa-miR-106b-3p; hsa-miR-331-3p; hsa-miR-4319; hsa-miR-212-5p; hsa-miR-132-3p	.
Interactions (NPInter)	ANKRD12	enriched	0.0149569	1.82516	0.0149569	0.317926	13	hsa-miR-16-2-3p; hsa-miR-3149; hsa-miR-382-5p; hsa-miR-320b; hsa-miR-146b-3p; hsa-miR-224-3p; hsa-miR-320c; hsa-miR-320e; hsa-miR-320d; hsa-miR-758-3p; hsa-miR-346; hsa-miR-342-3p; hsa-miR-195-3p	.
Interactions (NPInter)	RP11-20B24.4	enriched	0.0149388	1.82568	0.0149388	0.317926	7	hsa-miR-125a-3p; hsa-miR-1224-3p; hsa-miR-151b; hsa-miR-151a-3p; hsa-miR-22-3p; hsa-miR-28-3p; hsa-miR-4319	.
Interactions (NPInter)	RP11-688G15.3	enriched	0.0149388	1.82568	0.0149388	0.317926	7	hsa-miR-125a-3p; hsa-miR-760; hsa-miR-320b; hsa-miR-320c; hsa-miR-320d; hsa-miR-331-3p; hsa-miR-4319	.
Interactions (NPInter)	EIF3J	depleted	0.0148906	1.82709	0.0148906	0.317926	12	hsa-miR-32-3p; hsa-miR-212-3p; hsa-miR-126-3p; hsa-miR-1244; hsa-miR-1226-3p; hsa-miR-33b-3p; hsa-miR-125b-2-3p; hsa-miR-298; hsa-miR-19b-1-5p; hsa-miR-557; hsa-miR-33a-3p; hsa-miR-584-5p	.
Interactions (NPInter)	RNF41	enriched	0.0147907	1.83001	0.0147907	0.31667	8	hsa-miR-1303; hsa-miR-1260b; hsa-miR-221-3p; hsa-miR-505-3p; hsa-miR-29b-1-5p; hsa-miR-2113; hsa-miR-503-5p; hsa-miR-1200	.
Interactions (NPInter)	NONHSAG000483	enriched	0.0147333	1.8317	0.0147333	0.315953	13	hsa-miR-296-3p; hsa-miR-493-5p; hsa-miR-760; hsa-miR-149-3p; hsa-miR-455-3p; hsa-miR-155-3p; hsa-miR-532-3p; hsa-miR-339-5p; hsa-miR-93-3p; hsa-miR-106b-3p; hsa-miR-33b-3p; hsa-miR-33a-3p; hsa-miR-4676-3p	.
Interactions (NPInter)	NRN1	depleted	0.014617	1.83514	0.014617	0.313968	16	hsa-miR-15b-3p; hsa-miR-1915-3p; hsa-miR-224-3p; hsa-miR-28-3p; hsa-miR-424-3p; hsa-miR-103a-2-5p; hsa-miR-342-3p; hsa-miR-107; hsa-miR-654-3p; hsa-miR-195-3p; hsa-miR-671-3p; hsa-miR-16-1-3p; hsa-miR-1200; hsa-miR-663b; hsa-miR-3183; hsa-miR-15a-3p	.
Interactions (NPInter)	RAB18	enriched	0.0145216	1.83799	0.0145216	0.313968	32	hsa-miR-1224-3p; hsa-miR-221-3p; hsa-miR-664a-3p; hsa-miR-454-3p; hsa-miR-7-1-3p; hsa-miR-3149; hsa-miR-455-3p; hsa-miR-32-3p; hsa-miR-151a-3p; hsa-miR-130b-3p; hsa-miR-155-3p; hsa-miR-340-5p; hsa-miR-339-5p; hsa-miR-93-3p; hsa-miR-212-3p; hsa-miR-106b-3p; hsa-miR-31-3p; hsa-miR-126-3p; hsa-miR-429; hsa-miR-301a-3p; hsa-miR-324-3p; hsa-miR-130a-3p; hsa-miR-212-5p; hsa-miR-132-3p; hsa-miR-101-3p; …	.
Interactions (NPInter)	AC004463.6	enriched	0.0144391	1.84046	0.0144391	0.313968	2	hsa-miR-221-3p; hsa-miR-149-3p	.
Interactions (NPInter)	AGPAT3	enriched	0.0144391	1.84046	0.0144391	0.313968	2	hsa-miR-100-5p; hsa-miR-149-3p	.
Interactions (NPInter)	ALYREF	enriched	0.0144391	1.84046	0.0144391	0.313968	2	hsa-miR-505-3p; hsa-miR-149-3p	.
Interactions (NPInter)	ATP5I	enriched	0.0144391	1.84046	0.0144391	0.313968	2	hsa-miR-29a-5p; hsa-miR-149-3p	.
Interactions (NPInter)	BTBD9	enriched	0.0144391	1.84046	0.0144391	0.313968	2	hsa-miR-30e-3p; hsa-miR-149-3p	.
Interactions (NPInter)	CLCN7	enriched	0.0144391	1.84046	0.0144391	0.313968	2	hsa-miR-125a-3p; hsa-miR-149-3p	.
Interactions (NPInter)	CSTF2	enriched	0.0144391	1.84046	0.0144391	0.313968	2	hsa-miR-224-5p; hsa-miR-149-3p	.
Interactions (NPInter)	CTC-273B12.5	enriched	0.0144391	1.84046	0.0144391	0.313968	2	hsa-miR-760; hsa-miR-149-3p	.
Interactions (NPInter)	EXOC1	enriched	0.0144391	1.84046	0.0144391	0.313968	2	hsa-miR-760; hsa-miR-149-3p	.
Interactions (NPInter)	HIST1H2AI	enriched	0.0144391	1.84046	0.0144391	0.313968	2	hsa-miR-760; hsa-miR-149-3p	.
Interactions (NPInter)	KCNIP3	enriched	0.0144391	1.84046	0.0144391	0.313968	2	hsa-miR-1827; hsa-miR-149-3p	.
Interactions (NPInter)	NONHSAG034018	enriched	0.0144391	1.84046	0.0144391	0.313968	2	hsa-miR-296-3p; hsa-miR-149-3p	.
Interactions (NPInter)	NONHSAG035247	enriched	0.0144391	1.84046	0.0144391	0.313968	2	hsa-miR-760; hsa-miR-149-3p	.
Interactions (NPInter)	NONHSAG049875	enriched	0.0144391	1.84046	0.0144391	0.313968	2	hsa-miR-760; hsa-miR-149-3p	.
Interactions (NPInter)	NONHSAG051552	enriched	0.0144391	1.84046	0.0144391	0.313968	2	hsa-miR-760; hsa-miR-149-3p	.
Interactions (NPInter)	RGS12	enriched	0.0144391	1.84046	0.0144391	0.313968	2	hsa-miR-138-1-3p; hsa-miR-149-3p	.
Interactions (NPInter)	RN7SL281P	enriched	0.0144391	1.84046	0.0144391	0.313968	2	hsa-miR-760; hsa-miR-149-3p	.
Interactions (NPInter)	RP11-477D19.2	enriched	0.0144391	1.84046	0.0144391	0.313968	2	hsa-miR-221-3p; hsa-miR-149-3p	.
Interactions (NPInter)	RP11-69H7.3	enriched	0.0144391	1.84046	0.0144391	0.313968	2	hsa-miR-296-3p; hsa-miR-149-3p	.
Interactions (NPInter)	SPAG5	enriched	0.0144391	1.84046	0.0144391	0.313968	2	hsa-miR-221-3p; hsa-miR-149-3p	.
Interactions (NPInter)	SPINT2	enriched	0.0144391	1.84046	0.0144391	0.313968	2	hsa-miR-221-3p; hsa-miR-149-3p	.
Interactions (NPInter)	SUGP2	enriched	0.0144391	1.84046	0.0144391	0.313968	2	hsa-miR-29a-5p; hsa-miR-149-3p	.
Interactions (NPInter)	WDR73	enriched	0.0144391	1.84046	0.0144391	0.313968	2	hsa-miR-760; hsa-miR-149-3p	.
Interactions (NPInter)	ZNF621	enriched	0.0144391	1.84046	0.0144391	0.313968	2	hsa-miR-637; hsa-miR-149-3p	.
Interactions (NPInter)	ZNF652P1	enriched	0.0144391	1.84046	0.0144391	0.313968	2	hsa-miR-760; hsa-miR-149-3p	.
Interactions (NPInter)	TJAP1	enriched	0.0144194	1.84105	0.0144194	0.313968	7	hsa-miR-637; hsa-miR-7-1-3p; hsa-miR-340-3p; hsa-miR-200b-3p; hsa-miR-331-3p; hsa-miR-429; hsa-miR-758-3p	.
Interactions (NPInter)	CHTOP	enriched	0.0143572	1.84293	0.0143572	0.313968	18	hsa-miR-493-5p; hsa-miR-4306; hsa-miR-23c; hsa-miR-454-3p; hsa-miR-23b-3p; hsa-miR-130b-3p; hsa-miR-23a-3p; hsa-miR-320b; hsa-miR-320c; hsa-miR-320d; hsa-miR-301a-3p; hsa-miR-103a-2-5p; hsa-miR-324-3p; hsa-miR-193b-3p; hsa-miR-130a-3p; hsa-miR-212-5p; hsa-miR-21-3p; hsa-miR-185-3p	.
Interactions (NPInter)	SSR2	depleted	0.0142829	1.84518	0.0142829	0.313968	17	hsa-miR-296-3p; hsa-miR-1827; hsa-miR-149-3p; hsa-miR-339-5p; hsa-miR-551b-5p; hsa-miR-1909-3p; hsa-miR-940; hsa-miR-345-5p; hsa-miR-324-3p; hsa-miR-19b-1-5p; hsa-miR-1207-3p; hsa-miR-205-5p; hsa-miR-1256; hsa-miR-18a-3p; hsa-miR-18b-5p; hsa-miR-4676-3p; hsa-miR-584-5p	.
Interactions (NPInter)	COX7C	depleted	0.0142784	1.84532	0.0142784	0.313968	13	hsa-miR-1224-3p; hsa-miR-331-3p; hsa-miR-3180-3p; hsa-miR-500a-3p; hsa-miR-324-3p; hsa-miR-193b-3p; hsa-miR-101-3p; hsa-miR-652-3p; hsa-miR-501-3p; hsa-miR-502-3p; hsa-miR-3197; hsa-miR-1256; hsa-miR-18a-3p	.
Interactions (NPInter)	NONHSAG055098	enriched	0.0142472	1.84627	0.0142472	0.313968	8	hsa-miR-4306; hsa-miR-23c; hsa-miR-454-3p; hsa-miR-23b-3p; hsa-miR-23a-3p; hsa-miR-340-5p; hsa-miR-130a-3p; hsa-miR-185-3p	.
Interactions (NPInter)	CHIC1	enriched	0.0141809	1.8483	0.0141809	0.313968	6	hsa-miR-1303; hsa-miR-3149; hsa-miR-320b; hsa-miR-4267; hsa-miR-320c; hsa-miR-320d	.
Interactions (NPInter)	FAS	depleted	0.0141809	1.8483	0.0141809	0.313968	6	hsa-miR-130a-3p; hsa-miR-21-3p; hsa-miR-409-3p; hsa-miR-19b-1-5p; hsa-miR-4458; hsa-miR-33a-3p	.
Interactions (NPInter)	NONHSAG050726	enriched	0.0141809	1.8483	0.0141809	0.313968	6	hsa-miR-493-5p; hsa-miR-340-5p; hsa-miR-425-5p; hsa-miR-320b; hsa-miR-320c; hsa-miR-320d	.
Interactions (NPInter)	RP11-10N23.4	enriched	0.0141809	1.8483	0.0141809	0.313968	6	hsa-miR-135b-5p; hsa-miR-151a-3p; hsa-miR-340-5p; hsa-miR-320b; hsa-miR-320c; hsa-miR-320d	.
Interactions (NPInter)	SGTA	enriched	0.0141809	1.8483	0.0141809	0.313968	6	hsa-miR-221-3p; hsa-miR-382-5p; hsa-miR-532-3p; hsa-miR-320b; hsa-miR-320c; hsa-miR-320d	.
Interactions (NPInter)	YPEL4	enriched	0.0140279	1.85301	0.0140279	0.313968	12	hsa-miR-296-3p; hsa-miR-149-3p; hsa-miR-135b-5p; hsa-miR-22-3p; hsa-miR-320b; hsa-miR-146b-3p; hsa-miR-320c; hsa-miR-320d; hsa-miR-1306-3p; hsa-miR-188-3p; hsa-miR-212-5p; hsa-miR-423-5p	.
Interactions (NPInter)	AGPAT5	depleted	0.0139803	1.85448	0.0139803	0.313968	5	hsa-miR-532-3p; hsa-miR-543; hsa-miR-19b-1-5p; hsa-miR-557; hsa-miR-15b-5p	.
Interactions (NPInter)	TCTN1	depleted	0.0139704	1.85479	0.0139704	0.313968	11	hsa-miR-224-3p; hsa-miR-758-3p; hsa-miR-103a-2-5p; hsa-miR-324-3p; hsa-miR-654-3p; hsa-miR-195-3p; hsa-miR-503-3p; hsa-miR-16-1-3p; hsa-miR-943; hsa-miR-15b-5p; hsa-miR-424-5p	.
Interactions (NPInter)	Circ 0025033	enriched	0.0139412	1.8557	0.0139412	0.313968	2	hsa-miR-1231; hsa-miR-1304-3p	.
Interactions (NPInter)	FKBP4	enriched	0.0139245	1.85622	0.0139245	0.313968	3	hsa-miR-760; hsa-miR-149-3p; hsa-miR-23a-3p	.
Interactions (NPInter)	RP11-999E24.3	enriched	0.0139245	1.85622	0.0139245	0.313968	3	hsa-miR-23c; hsa-miR-23b-3p; hsa-miR-23a-3p	.
Interactions (NPInter)	TXN	enriched	0.0139245	1.85622	0.0139245	0.313968	3	hsa-miR-149-3p; hsa-miR-23b-3p; hsa-miR-23a-3p	.
Interactions (NPInter)	PTPN2	enriched	0.0138848	1.85746	0.0138848	0.313968	16	hsa-miR-125a-3p; hsa-miR-23b-3p; hsa-miR-155-3p; hsa-miR-23a-3p; hsa-miR-532-3p; hsa-miR-340-3p; hsa-miR-93-3p; hsa-miR-362-3p; hsa-miR-106b-3p; hsa-miR-377-3p; hsa-miR-17-3p; hsa-miR-429; hsa-miR-4319; hsa-miR-130a-3p; hsa-miR-187-3p; hsa-miR-200b-5p	.
Interactions (NPInter)	AC010970.2	enriched	0.0137818	1.86069	0.0137818	0.313968	10	hsa-miR-139-3p; hsa-miR-296-3p; hsa-miR-224-5p; hsa-miR-221-3p; hsa-miR-149-3p; hsa-miR-363-5p; hsa-miR-551b-5p; hsa-miR-324-3p; hsa-miR-193b-3p; hsa-miR-212-5p	.
Interactions (NPInter)	ZACN	enriched	0.0137818	1.86069	0.0137818	0.313968	10	hsa-miR-125a-3p; hsa-miR-135b-5p; hsa-miR-96-5p; hsa-miR-425-5p; hsa-miR-363-5p; hsa-miR-339-5p; hsa-miR-331-3p; hsa-miR-4319; hsa-miR-342-3p; hsa-miR-212-5p	.
Interactions (NPInter)	RBM5	depleted	0.0137339	1.86221	0.0137339	0.313968	12	hsa-miR-320b; hsa-miR-31-3p; hsa-miR-193b-3p; hsa-miR-195-3p; hsa-miR-503-3p; hsa-miR-16-1-3p; hsa-miR-185-3p; hsa-miR-3198; hsa-miR-3176; hsa-miR-33a-3p; hsa-miR-15b-5p; hsa-miR-424-5p	.
Interactions (NPInter)	SCLT1	depleted	0.0137339	1.86221	0.0137339	0.313968	12	hsa-miR-4306; hsa-miR-155-3p; hsa-miR-382-5p; hsa-miR-195-3p; hsa-miR-503-3p; hsa-miR-16-1-3p; hsa-miR-185-3p; hsa-miR-33b-3p; hsa-miR-33a-3p; hsa-miR-15b-5p; hsa-miR-4676-3p; hsa-miR-424-5p	.
Interactions (NPInter)	NONHSAG010565	enriched	0.0136338	1.86538	0.0136338	0.313968	22	hsa-miR-1224-3p; hsa-miR-224-5p; hsa-miR-493-5p; hsa-miR-135b-5p; hsa-miR-96-5p; hsa-miR-155-3p; hsa-miR-31-5p; hsa-miR-340-5p; hsa-miR-363-5p; hsa-miR-93-3p; hsa-miR-320b; hsa-miR-106b-3p; hsa-miR-320c; hsa-miR-377-3p; hsa-miR-320d; hsa-miR-429; hsa-miR-140-3p; hsa-miR-212-5p; hsa-miR-132-3p; hsa-miR-200b-5p; hsa-miR-18a-3p; hsa-miR-18b-5p	.
Interactions (NPInter)	AL049542.1	enriched	0.013452	1.87121	0.013452	0.313968	2	hsa-miR-296-3p; hsa-miR-760	.
Interactions (NPInter)	COL7A1	enriched	0.013452	1.87121	0.013452	0.313968	2	hsa-miR-224-5p; hsa-miR-760	.
Interactions (NPInter)	CTB-31O20.6	enriched	0.013452	1.87121	0.013452	0.313968	2	hsa-miR-296-3p; hsa-miR-760	.
Interactions (NPInter)	CTD-2281E23.1	enriched	0.013452	1.87121	0.013452	0.313968	2	hsa-miR-29a-5p; hsa-miR-760	.
Interactions (NPInter)	FAM211B	enriched	0.013452	1.87121	0.013452	0.313968	2	hsa-miR-296-3p; hsa-miR-760	.
Interactions (NPInter)	GNL1	enriched	0.013452	1.87121	0.013452	0.313968	2	hsa-miR-296-3p; hsa-miR-760	.
Interactions (NPInter)	HES7	enriched	0.013452	1.87121	0.013452	0.313968	2	hsa-miR-1260b; hsa-miR-760	.
Interactions (NPInter)	HOXC10	enriched	0.013452	1.87121	0.013452	0.313968	2	hsa-miR-296-3p; hsa-miR-760	.
Interactions (NPInter)	NONHSAG018121	enriched	0.013452	1.87121	0.013452	0.313968	2	hsa-miR-493-5p; hsa-miR-760	.
Interactions (NPInter)	RP5-1115A15.2	enriched	0.013452	1.87121	0.013452	0.313968	2	hsa-miR-224-5p; hsa-miR-760	.
Interactions (NPInter)	SLC35E2B	enriched	0.013452	1.87121	0.013452	0.313968	2	hsa-miR-1224-3p; hsa-miR-760	.
Interactions (NPInter)	CPT1A	enriched	0.0134277	1.872	0.0134277	0.313968	7	hsa-miR-505-3p; hsa-miR-760; hsa-miR-149-3p; hsa-miR-421; hsa-miR-148b-3p; hsa-miR-146b-3p; hsa-miR-3180-3p	.
Interactions (NPInter)	DDX56	enriched	0.0134277	1.872	0.0134277	0.313968	7	hsa-miR-296-3p; hsa-miR-22-3p; hsa-miR-31-3p; hsa-miR-28-3p; hsa-miR-331-3p; hsa-miR-1202; hsa-miR-3180-3p	.
Interactions (NPInter)	MKI67	enriched	0.0132952	1.87631	0.0132952	0.313968	4	hsa-miR-1224-3p; hsa-miR-221-3p; hsa-miR-505-3p; hsa-miR-331-3p	.
Interactions (NPInter)	NONHSAG023907	depleted	0.0132952	1.87631	0.0132952	0.313968	4	hsa-miR-324-3p; hsa-miR-18a-3p; hsa-miR-18b-5p; hsa-miR-4676-3p	.
Interactions (NPInter)	ZMYM4	depleted	0.0132952	1.87631	0.0132952	0.313968	4	hsa-miR-340-5p; hsa-miR-18a-3p; hsa-miR-4458; hsa-miR-18b-5p	.
Interactions (NPInter)	MPRIP	enriched	0.0132754	1.87695	0.0132754	0.313968	36	hsa-miR-30e-3p; hsa-miR-139-3p; hsa-miR-125a-3p; hsa-miR-296-3p; hsa-miR-4465; hsa-miR-1276; hsa-miR-760; hsa-miR-421; hsa-miR-1228-3p; hsa-miR-363-5p; hsa-miR-22-3p; hsa-miR-1976; hsa-miR-93-3p; hsa-miR-2110; hsa-miR-30c-2-3p; hsa-miR-362-3p; hsa-miR-320b; hsa-miR-106b-3p; hsa-miR-320c; hsa-miR-377-3p; hsa-miR-200b-3p; hsa-miR-320d; hsa-miR-3194-5p; hsa-miR-429; hsa-miR-1306-3p; hsa-miR-188-3p; …	.
Interactions (NPInter)	DROSHA	enriched	0.0132105	1.87908	0.0132105	0.313968	3	hsa-miR-505-3p; hsa-miR-760; hsa-miR-155-3p	.
Interactions (NPInter)	MIR940	enriched	0.0132105	1.87908	0.0132105	0.313968	3	hsa-miR-296-3p; hsa-miR-760; hsa-miR-155-3p	.
Interactions (NPInter)	NONHSAG045160	enriched	0.0132105	1.87908	0.0132105	0.313968	3	hsa-miR-493-5p; hsa-miR-29a-5p; hsa-miR-155-3p	.
Interactions (NPInter)	SEC14L5	enriched	0.0132105	1.87908	0.0132105	0.313968	3	hsa-miR-149-3p; hsa-miR-664a-3p; hsa-miR-155-3p	.
Interactions (NPInter)	HSPA5	enriched	0.0131806	1.88006	0.0131806	0.313968	15	hsa-miR-30e-3p; hsa-miR-125a-3p; hsa-miR-16-2-3p; hsa-miR-181b-5p; hsa-miR-7-1-3p; hsa-miR-130b-3p; hsa-miR-30a-3p; hsa-miR-155-3p; hsa-miR-93-3p; hsa-miR-378a-3p; hsa-miR-362-3p; hsa-miR-4319; hsa-miR-195-3p; hsa-miR-16-1-3p; hsa-miR-1200	.
Interactions (NPInter)	USP3-AS1	enriched	0.0131502	1.88107	0.0131502	0.313968	7	hsa-miR-29a-5p; hsa-miR-149-3p; hsa-miR-151a-3p; hsa-miR-382-5p; hsa-miR-363-5p; hsa-miR-339-5p; hsa-miR-378f	.
Interactions (NPInter)	PPIL2	enriched	0.013137	1.8815	0.013137	0.313968	10	hsa-miR-296-3p; hsa-miR-493-5p; hsa-miR-31-5p; hsa-miR-382-5p; hsa-miR-363-5p; hsa-miR-339-5p; hsa-miR-93-3p; hsa-miR-106b-3p; hsa-miR-331-3p; hsa-miR-15b-5p	.
Interactions (NPInter)	RER1	depleted	0.013137	1.8815	0.013137	0.313968	10	hsa-miR-1915-3p; hsa-miR-103a-2-5p; hsa-miR-324-3p; hsa-miR-195-3p; hsa-miR-503-3p; hsa-miR-16-1-3p; hsa-miR-502-3p; hsa-miR-1269a; hsa-miR-15b-5p; hsa-miR-424-5p	.
Interactions (NPInter)	SLC16A3	depleted	0.013137	1.8815	0.013137	0.313968	10	hsa-miR-4306; hsa-miR-103a-2-5p; hsa-miR-423-5p; hsa-miR-195-3p; hsa-miR-503-3p; hsa-miR-16-1-3p; hsa-miR-185-3p; hsa-miR-4458; hsa-miR-15b-5p; hsa-miR-424-5p	.
Interactions (NPInter)	CWC15	enriched	0.013067	1.88382	0.013067	0.313968	8	hsa-miR-296-3p; hsa-miR-224-5p; hsa-miR-221-3p; hsa-miR-149-3p; hsa-miR-4306; hsa-miR-340-5p; hsa-miR-185-3p; hsa-miR-4676-3p	.
Interactions (NPInter)	AHSA2	enriched	0.0130653	1.88388	0.0130653	0.313968	6	hsa-miR-296-3p; hsa-miR-224-5p; hsa-miR-155-3p; hsa-miR-382-5p; hsa-miR-532-3p; hsa-miR-193b-3p	.
Interactions (NPInter)	HTATIP2	enriched	0.0130653	1.88388	0.0130653	0.313968	6	hsa-miR-1224-3p; hsa-miR-505-3p; hsa-miR-29a-5p; hsa-miR-32-3p; hsa-miR-532-3p; hsa-miR-33a-3p	.
Interactions (NPInter)	SNORA73B	enriched	0.0130653	1.88388	0.0130653	0.313968	6	hsa-miR-125a-3p; hsa-miR-493-5p; hsa-miR-760; hsa-miR-4306; hsa-miR-532-3p; hsa-miR-185-3p	.
Interactions (NPInter)	VAT1L	enriched	0.0130653	1.88388	0.0130653	0.313968	6	hsa-miR-1224-3p; hsa-miR-1260b; hsa-miR-23b-3p; hsa-miR-23a-3p; hsa-miR-532-3p; hsa-miR-130a-3p	.
Interactions (NPInter)	FHIT	depleted	0.0129716	1.88701	0.0129716	0.313968	2	hsa-miR-3176; hsa-miR-1972	.
Interactions (NPInter)	ARID1A	enriched	0.0129209	1.88871	0.0129209	0.313968	41	hsa-miR-139-3p; hsa-miR-296-3p; hsa-miR-221-3p; hsa-miR-181b-5p; hsa-miR-637; hsa-miR-760; hsa-miR-149-3p; hsa-miR-664a-3p; hsa-miR-4306; hsa-miR-7-1-3p; hsa-miR-3127-5p; hsa-miR-455-3p; hsa-miR-32-3p; hsa-miR-2113; hsa-miR-532-3p; hsa-miR-340-3p; hsa-miR-93-3p; hsa-miR-2110; hsa-miR-212-3p; hsa-miR-146b-3p; hsa-miR-31-3p; hsa-miR-224-3p; hsa-miR-377-3p; hsa-miR-200b-3p; hsa-miR-320e; hsa-miR-181…	.
Interactions (NPInter)	B3GNT5	enriched	0.0128629	1.89066	0.0128629	0.313968	3	hsa-miR-30e-3p; hsa-miR-7-1-3p; hsa-miR-30a-3p	.
Interactions (NPInter)	KLF8	enriched	0.0128629	1.89066	0.0128629	0.313968	3	hsa-miR-30e-3p; hsa-miR-7-1-3p; hsa-miR-30a-3p	.
Interactions (NPInter)	MAP3K15	enriched	0.0128629	1.89066	0.0128629	0.313968	3	hsa-miR-30e-3p; hsa-miR-1183; hsa-miR-30a-3p	.
Interactions (NPInter)	MZT1	enriched	0.0128629	1.89066	0.0128629	0.313968	3	hsa-miR-30e-3p; hsa-miR-505-3p; hsa-miR-30a-3p	.
Interactions (NPInter)	NT5C1B	enriched	0.0128629	1.89066	0.0128629	0.313968	3	hsa-miR-30e-3p; hsa-miR-660-5p; hsa-miR-30a-3p	.
Interactions (NPInter)	PACRGL	enriched	0.0128629	1.89066	0.0128629	0.313968	3	hsa-miR-30e-3p; hsa-miR-135b-5p; hsa-miR-30a-3p	.
Interactions (NPInter)	RTN4R	enriched	0.0128629	1.89066	0.0128629	0.313968	3	hsa-miR-30e-3p; hsa-miR-637; hsa-miR-30a-3p	.
Interactions (NPInter)	HSPD1	enriched	0.012815	1.89228	0.012815	0.313968	14	hsa-miR-30e-3p; hsa-miR-181b-5p; hsa-miR-7-1-3p; hsa-miR-32-3p; hsa-miR-23b-3p; hsa-miR-30a-3p; hsa-miR-23a-3p; hsa-miR-532-3p; hsa-miR-126-3p; hsa-miR-493-3p; hsa-miR-331-3p; hsa-miR-324-3p; hsa-miR-130a-3p; hsa-miR-27a-3p	.
Interactions (NPInter)	NARG2	enriched	0.012815	1.89228	0.012815	0.313968	14	hsa-miR-125a-3p; hsa-miR-149-3p; hsa-miR-32-3p; hsa-miR-155-3p; hsa-miR-532-3p; hsa-miR-22-3p; hsa-miR-339-5p; hsa-miR-320b; hsa-miR-320c; hsa-miR-331-3p; hsa-miR-4319; hsa-miR-342-3p; hsa-miR-130a-3p; hsa-miR-543	.
Interactions (NPInter)	NKTR	enriched	0.012815	1.89228	0.012815	0.313968	14	hsa-miR-224-5p; hsa-miR-493-5p; hsa-miR-29a-5p; hsa-miR-454-3p; hsa-miR-7-1-3p; hsa-miR-151a-3p; hsa-miR-130b-3p; hsa-miR-31-5p; hsa-miR-382-5p; hsa-miR-2110; hsa-miR-301a-3p; hsa-miR-346; hsa-miR-130a-3p; hsa-miR-19b-1-5p	.
Interactions (NPInter)	ABHD10	depleted	0.0124999	1.90309	0.0124999	0.313968	2	hsa-miR-1207-3p; hsa-miR-27a-3p	.
Interactions (NPInter)	AC073236.3	depleted	0.012496	1.90323	0.012496	0.313968	7	hsa-miR-188-3p; hsa-miR-103a-2-5p; hsa-miR-195-3p; hsa-miR-503-3p; hsa-miR-16-1-3p; hsa-miR-15b-5p; hsa-miR-424-5p	.
Interactions (NPInter)	NONHSAG005928	depleted	0.012496	1.90323	0.012496	0.313968	7	hsa-miR-188-3p; hsa-miR-103a-2-5p; hsa-miR-195-3p; hsa-miR-503-3p; hsa-miR-16-1-3p; hsa-miR-15b-5p; hsa-miR-424-5p	.
Interactions (NPInter)	RASGRF2	enriched	0.0124555	1.90464	0.0124555	0.313968	13	hsa-miR-30e-3p; hsa-miR-505-3p; hsa-miR-32-3p; hsa-miR-23b-3p; hsa-miR-30a-3p; hsa-miR-23a-3p; hsa-miR-22-3p; hsa-miR-378a-3p; hsa-miR-663a; hsa-miR-28-3p; hsa-miR-130a-3p; hsa-miR-101-3p; hsa-miR-1271-5p	.
Interactions (NPInter)	NONHSAG006016	depleted	0.0123701	1.90763	0.0123701	0.313968	6	hsa-miR-212-5p; hsa-miR-195-3p; hsa-miR-503-3p; hsa-miR-16-1-3p; hsa-miR-15b-5p; hsa-miR-424-5p	.
Interactions (NPInter)	PTPDC1	depleted	0.0123452	1.9085	0.0123452	0.313968	5	hsa-miR-532-3p; hsa-miR-4312; hsa-miR-147a; hsa-miR-4280; hsa-miR-1972	.
Interactions (NPInter)	ELL2	enriched	0.0123424	1.9086	0.0123424	0.313968	18	hsa-miR-30e-3p; hsa-miR-1183; hsa-miR-505-3p; hsa-miR-1276; hsa-miR-664a-3p; hsa-miR-421; hsa-miR-30a-3p; hsa-miR-155-3p; hsa-miR-2113; hsa-miR-320b; hsa-miR-146b-3p; hsa-miR-320c; hsa-miR-28-3p; hsa-miR-320d; hsa-miR-1271-5p; hsa-miR-19b-1-5p; hsa-miR-584-5p; hsa-miR-27a-3p	.
Interactions (NPInter)	B3GNT2	depleted	0.012187	1.9141	0.012187	0.313968	12	hsa-miR-15b-3p; hsa-miR-424-3p; hsa-miR-103a-2-5p; hsa-miR-107; hsa-miR-503-5p; hsa-miR-195-3p; hsa-miR-409-3p; hsa-miR-935; hsa-miR-16-1-3p; hsa-miR-19b-1-5p; hsa-miR-15a-3p; hsa-miR-33a-3p	.
Interactions (NPInter)	TNPO1	enriched	0.0120685	1.91835	0.0120685	0.313968	46	hsa-miR-30e-3p; hsa-miR-139-3p; hsa-miR-1303; hsa-miR-296-3p; hsa-miR-16-2-3p; hsa-miR-181b-5p; hsa-miR-4465; hsa-miR-4326; hsa-miR-15b-3p; hsa-miR-23c; hsa-miR-454-3p; hsa-miR-3149; hsa-miR-455-3p; hsa-miR-32-3p; hsa-miR-23b-3p; hsa-miR-421; hsa-miR-130b-3p; hsa-miR-30a-3p; hsa-miR-155-3p; hsa-miR-23a-3p; hsa-miR-148b-3p; hsa-miR-22-3p; hsa-miR-93-3p; hsa-miR-31-3p; hsa-miR-3180-3p; hsa-miR-424-…	.
Interactions (NPInter)	ERP44	depleted	0.0120239	1.91995	0.0120239	0.313968	4	hsa-miR-935; hsa-miR-16-1-3p; hsa-miR-33b-3p; hsa-miR-661	.
Interactions (NPInter)	SERP1	enriched	0.0120183	1.92016	0.0120183	0.313968	20	hsa-miR-224-5p; hsa-miR-493-5p; hsa-miR-138-1-3p; hsa-miR-149-3p; hsa-miR-664a-3p; hsa-miR-455-3p; hsa-miR-421; hsa-miR-148b-3p; hsa-miR-3187-3p; hsa-miR-339-5p; hsa-miR-93-3p; hsa-miR-106b-3p; hsa-miR-200b-3p; hsa-miR-17-3p; hsa-miR-493-3p; hsa-miR-140-3p; hsa-miR-193b-3p; hsa-miR-654-3p; hsa-miR-200a-3p; hsa-miR-502-3p	.
Interactions (NPInter)	FAM84B	enriched	0.0119824	1.92146	0.0119824	0.313968	20	hsa-miR-139-3p; hsa-miR-1224-3p; hsa-miR-505-3p; hsa-miR-1276; hsa-miR-15b-3p; hsa-miR-421; hsa-miR-93-3p; hsa-miR-212-3p; hsa-miR-320b; hsa-miR-106b-3p; hsa-miR-126-3p; hsa-miR-224-3p; hsa-miR-320c; hsa-miR-320d; hsa-miR-17-3p; hsa-miR-301a-3p; hsa-miR-132-3p; hsa-miR-101-3p; hsa-miR-125b-2-3p; hsa-miR-27a-3p	.
Interactions (NPInter)	PCCA	enriched	0.0119289	1.9234	0.0119289	0.313968	8	hsa-miR-125a-3p; hsa-miR-15b-3p; hsa-miR-454-3p; hsa-miR-455-3p; hsa-miR-155-3p; hsa-miR-532-3p; hsa-miR-146b-3p; hsa-miR-1269a	.
Interactions (NPInter)	SEH1L	depleted	0.011864	1.92577	0.011864	0.313968	35	hsa-miR-221-3p; hsa-miR-493-5p; hsa-miR-760; hsa-miR-15b-3p; hsa-miR-2110; hsa-miR-30c-2-3p; hsa-miR-31-3p; hsa-miR-377-3p; hsa-miR-28-3p; hsa-miR-493-3p; hsa-miR-3180-3p; hsa-miR-424-3p; hsa-miR-140-3p; hsa-miR-103a-2-5p; hsa-miR-342-3p; hsa-miR-218-2-3p; hsa-miR-212-5p; hsa-miR-132-3p; hsa-miR-423-5p; hsa-miR-195-3p; hsa-miR-21-3p; hsa-miR-409-3p; hsa-miR-503-3p; hsa-miR-935; hsa-miR-16-1-3p; h…	.
Interactions (NPInter)	BNIP1	enriched	0.0118566	1.92604	0.0118566	0.313968	3	hsa-miR-138-1-3p; hsa-miR-760; hsa-miR-130b-3p	.
Interactions (NPInter)	MT-ND6	enriched	0.0118566	1.92604	0.0118566	0.313968	3	hsa-miR-125a-3p; hsa-miR-149-3p; hsa-miR-130b-3p	.
Interactions (NPInter)	ELAVL3	enriched	0.0117772	1.92896	0.0117772	0.313968	6	hsa-miR-30e-3p; hsa-miR-4465; hsa-miR-130b-3p; hsa-miR-30a-3p; hsa-miR-2113; hsa-miR-339-3p	.
Interactions (NPInter)	PGAP2	depleted	0.0117462	1.9301	0.0117462	0.313968	4	hsa-miR-140-3p; hsa-miR-4458; hsa-miR-18b-5p; hsa-miR-665	.
Interactions (NPInter)	ZNF267	enriched	0.0116493	1.9337	0.0116493	0.313968	10	hsa-miR-4326; hsa-miR-23b-3p; hsa-miR-151a-3p; hsa-miR-155-3p; hsa-miR-23a-3p; hsa-miR-340-3p; hsa-miR-93-3p; hsa-miR-126-3p; hsa-miR-342-3p; hsa-miR-130a-3p	.
Interactions (NPInter)	LINC00273	enriched	0.0116134	1.93504	0.0116134	0.313968	14	hsa-miR-493-5p; hsa-miR-149-3p; hsa-miR-135b-5p; hsa-miR-31-5p; hsa-miR-382-5p; hsa-miR-532-3p; hsa-miR-363-5p; hsa-miR-22-3p; hsa-miR-320b; hsa-miR-320c; hsa-miR-320d; hsa-miR-346; hsa-miR-193b-3p; hsa-miR-665	.
Interactions (NPInter)	CDC42SE1	enriched	0.0115974	1.93564	0.0115974	0.313968	21	hsa-miR-125a-3p; hsa-miR-1303; hsa-miR-660-5p; hsa-miR-224-5p; hsa-miR-221-3p; hsa-miR-31-5p; hsa-miR-93-3p; hsa-miR-378a-3p; hsa-miR-106b-3p; hsa-miR-31-3p; hsa-miR-200b-3p; hsa-miR-28-3p; hsa-miR-17-3p; hsa-miR-331-3p; hsa-miR-429; hsa-miR-4319; hsa-miR-940; hsa-miR-33b-3p; hsa-miR-632; hsa-miR-18a-3p; hsa-miR-33a-3p	.
Interactions (NPInter)	MCRS1	depleted	0.0115745	1.9365	0.0115745	0.313968	10	hsa-miR-96-5p; hsa-miR-324-3p; hsa-miR-193b-3p; hsa-miR-212-5p; hsa-miR-195-3p; hsa-miR-503-3p; hsa-miR-16-1-3p; hsa-miR-185-3p; hsa-miR-15b-5p; hsa-miR-424-5p	.
Interactions (NPInter)	SAP30BP	depleted	0.0115745	1.9365	0.0115745	0.313968	10	hsa-miR-151a-3p; hsa-miR-324-3p; hsa-miR-654-3p; hsa-miR-195-3p; hsa-miR-503-3p; hsa-miR-16-1-3p; hsa-miR-1263; hsa-miR-1207-3p; hsa-miR-15b-5p; hsa-miR-424-5p	.
Interactions (NPInter)	SLITRK3	enriched	0.0115745	1.9365	0.0115745	0.313968	10	hsa-miR-30e-3p; hsa-miR-1827; hsa-miR-337-3p; hsa-miR-32-3p; hsa-miR-30a-3p; hsa-miR-320b; hsa-miR-320c; hsa-miR-320d; hsa-miR-181a-2-3p; hsa-miR-543	.
Interactions (NPInter)	TMEM106C	enriched	0.0115409	1.93776	0.0115409	0.313968	6	hsa-miR-151b; hsa-miR-7-1-3p; hsa-miR-151a-3p; hsa-miR-130b-3p; hsa-miR-378a-3p; hsa-miR-28-3p	.
Interactions (NPInter)	TRMT11	depleted	0.0115409	1.93776	0.0115409	0.313968	6	hsa-miR-132-3p; hsa-miR-654-3p; hsa-miR-4330; hsa-miR-501-3p; hsa-miR-502-3p; hsa-miR-1972	.
Interactions (NPInter)	TAX1BP1	enriched	0.0115145	1.93875	0.0115145	0.313968	18	hsa-miR-30e-3p; hsa-miR-660-5p; hsa-miR-4326; hsa-miR-15b-3p; hsa-miR-454-3p; hsa-miR-32-3p; hsa-miR-130b-3p; hsa-miR-30a-3p; hsa-miR-148b-3p; hsa-miR-362-3p; hsa-miR-200b-3p; hsa-miR-429; hsa-miR-301a-3p; hsa-miR-500a-3p; hsa-miR-193b-3p; hsa-miR-130a-3p; hsa-miR-501-3p; hsa-miR-502-3p	.
Interactions (NPInter)	VTI1A	enriched	0.0113725	1.94414	0.0113725	0.313968	6	hsa-miR-23c; hsa-miR-23b-3p; hsa-miR-23a-3p; hsa-miR-31-5p; hsa-miR-340-5p; hsa-miR-130a-3p	.
Interactions (NPInter)	B4GALT6	enriched	0.0113182	1.94622	0.0113182	0.313968	9	hsa-miR-30e-3p; hsa-miR-149-3p; hsa-miR-664a-3p; hsa-miR-130b-3p; hsa-miR-30a-3p; hsa-miR-148b-3p; hsa-miR-22-3p; hsa-miR-517-5p; hsa-miR-205-5p	.
Interactions (NPInter)	ENO1	enriched	0.0113182	1.94622	0.0113182	0.313968	9	hsa-miR-139-3p; hsa-miR-125a-3p; hsa-miR-493-5p; hsa-miR-29b-1-5p; hsa-miR-4284; hsa-miR-4305; hsa-miR-22-3p; hsa-miR-517-5p; hsa-miR-920	.
Interactions (NPInter)	RAB7A	enriched	0.0112976	1.94701	0.0112976	0.313968	35	hsa-miR-30e-3p; hsa-miR-1183; hsa-miR-16-2-3p; hsa-miR-149-3p; hsa-miR-4326; hsa-miR-664a-3p; hsa-miR-15b-3p; hsa-miR-23c; hsa-miR-337-3p; hsa-miR-29b-1-5p; hsa-miR-32-3p; hsa-miR-23b-3p; hsa-miR-30a-3p; hsa-miR-23a-3p; hsa-miR-4305; hsa-miR-1976; hsa-miR-1225-3p; hsa-miR-224-3p; hsa-miR-200b-3p; hsa-miR-493-3p; hsa-miR-1909-3p; hsa-miR-429; hsa-miR-103a-2-5p; hsa-miR-324-3p; hsa-miR-193b-3p; hsa…	.
Interactions (NPInter)	GOLGA5	depleted	0.0112158	1.95017	0.0112158	0.313968	3	hsa-miR-33b-3p; hsa-miR-205-5p; hsa-miR-33a-3p	.
Interactions (NPInter)	NONHSAG001080	depleted	0.0112158	1.95017	0.0112158	0.313968	3	hsa-miR-33b-3p; hsa-miR-33a-3p; hsa-miR-4676-3p	.
Interactions (NPInter)	NONHSAG002780	depleted	0.0112158	1.95017	0.0112158	0.313968	3	hsa-miR-33b-3p; hsa-miR-543; hsa-miR-33a-3p	.
Interactions (NPInter)	NONHSAG011781	depleted	0.0112158	1.95017	0.0112158	0.313968	3	hsa-miR-33b-3p; hsa-miR-33a-3p; hsa-miR-665	.
Interactions (NPInter)	NONHSAG033523	depleted	0.0112158	1.95017	0.0112158	0.313968	3	hsa-miR-33b-3p; hsa-miR-543; hsa-miR-33a-3p	.
Interactions (NPInter)	PUS10	depleted	0.0112158	1.95017	0.0112158	0.313968	3	hsa-miR-33b-3p; hsa-miR-1256; hsa-miR-33a-3p	.
Interactions (NPInter)	RP11-318M2.2	depleted	0.0112158	1.95017	0.0112158	0.313968	3	hsa-miR-33b-3p; hsa-miR-205-5p; hsa-miR-33a-3p	.
Interactions (NPInter)	TMEM43	depleted	0.0112158	1.95017	0.0112158	0.313968	3	hsa-miR-33b-3p; hsa-miR-3174; hsa-miR-15b-5p	.
Interactions (NPInter)	TRIM3	depleted	0.0112158	1.95017	0.0112158	0.313968	3	hsa-miR-33b-3p; hsa-miR-33a-3p; hsa-miR-665	.
Interactions (NPInter)	PTPN18	depleted	0.0112044	1.95061	0.0112044	0.313968	7	hsa-miR-346; hsa-miR-101-3p; hsa-miR-3064-5p; hsa-miR-16-1-3p; hsa-miR-127-3p; hsa-miR-1269a; hsa-miR-27a-3p	.
Interactions (NPInter)	ZNF93	depleted	0.0112044	1.95061	0.0112044	0.313968	7	hsa-miR-346; hsa-miR-103a-2-5p; hsa-miR-195-3p; hsa-miR-503-3p; hsa-miR-16-1-3p; hsa-miR-15b-5p; hsa-miR-424-5p	.
Interactions (NPInter)	PNRC2	enriched	0.0111627	1.95223	0.0111627	0.313968	12	hsa-miR-16-2-3p; hsa-miR-221-3p; hsa-miR-181b-5p; hsa-miR-23c; hsa-miR-23b-3p; hsa-miR-130b-3p; hsa-miR-23a-3p; hsa-miR-2110; hsa-miR-484; hsa-miR-493-3p; hsa-miR-130a-3p; hsa-miR-187-3p	.
Interactions (NPInter)	NOP9	enriched	0.0111372	1.95322	0.0111372	0.313968	2	hsa-miR-1224-3p; hsa-miR-4465	.
Interactions (NPInter)	PRELP	enriched	0.0111372	1.95322	0.0111372	0.313968	2	hsa-miR-296-3p; hsa-miR-4465	.
Interactions (NPInter)	SLC25A3	enriched	0.0111052	1.95447	0.0111052	0.313968	21	hsa-miR-4326; hsa-miR-454-3p; hsa-miR-455-3p; hsa-miR-32-3p; hsa-miR-23b-3p; hsa-miR-130b-3p; hsa-miR-155-3p; hsa-miR-23a-3p; hsa-miR-4305; hsa-miR-425-5p; hsa-miR-363-5p; hsa-miR-340-3p; hsa-miR-22-3p; hsa-miR-301a-3p; hsa-miR-324-3p; hsa-miR-130a-3p; hsa-miR-200a-3p; hsa-miR-501-3p; hsa-miR-19b-1-5p; hsa-miR-557; hsa-miR-1208	.
Interactions (NPInter)	NONHSAG042755	enriched	0.011033	1.95731	0.011033	0.313968	4	hsa-miR-139-3p; hsa-miR-296-3p; hsa-miR-221-3p; hsa-miR-212-5p	.
Interactions (NPInter)	NONHSAG015431	enriched	0.010985	1.9592	0.010985	0.313968	13	hsa-miR-30e-3p; hsa-miR-29a-5p; hsa-miR-23c; hsa-miR-454-3p; hsa-miR-23b-3p; hsa-miR-23a-3p; hsa-miR-382-5p; hsa-miR-425-5p; hsa-miR-363-5p; hsa-miR-346; hsa-miR-324-3p; hsa-miR-130a-3p; hsa-miR-543	.
Interactions (NPInter)	TXNDC5	enriched	0.0109798	1.95941	0.0109798	0.313968	6	hsa-miR-30e-3p; hsa-miR-505-3p; hsa-miR-1276; hsa-miR-30a-3p; hsa-miR-31-5p; hsa-miR-4280	.
Interactions (NPInter)	FAM101B	enriched	0.0109043	1.9624	0.0109043	0.313968	3	hsa-miR-181b-5p; hsa-miR-149-3p; hsa-miR-151a-3p	.
Interactions (NPInter)	NONHSAG013815	enriched	0.0109043	1.9624	0.0109043	0.313968	3	hsa-miR-151b; hsa-miR-455-3p; hsa-miR-151a-3p	.
Interactions (NPInter)	ABI1	enriched	0.0108862	1.96312	0.0108862	0.313968	18	hsa-miR-1183; hsa-miR-181b-5p; hsa-miR-138-1-3p; hsa-miR-664a-3p; hsa-miR-32-3p; hsa-miR-151a-3p; hsa-miR-148b-3p; hsa-miR-4305; hsa-miR-340-3p; hsa-miR-126-3p; hsa-miR-224-3p; hsa-miR-200b-3p; hsa-miR-493-3p; hsa-miR-188-3p; hsa-miR-103a-2-5p; hsa-miR-218-2-3p; hsa-miR-943; hsa-miR-584-5p	.
Interactions (NPInter)	VPS37A	enriched	0.0108524	1.96447	0.0108524	0.313968	10	hsa-miR-30e-3p; hsa-miR-181b-5p; hsa-miR-505-3p; hsa-miR-454-3p; hsa-miR-130b-3p; hsa-miR-30a-3p; hsa-miR-148b-3p; hsa-miR-301a-3p; hsa-miR-130a-3p; hsa-miR-19b-1-5p	.
Interactions (NPInter)	DDX3X	enriched	0.0108339	1.96522	0.0108339	0.313968	101	hsa-miR-30e-3p; hsa-miR-139-3p; hsa-miR-1183; hsa-miR-16-2-3p; hsa-miR-181b-5p; hsa-miR-505-3p; hsa-miR-4465; hsa-miR-760; hsa-miR-149-3p; hsa-miR-4326; hsa-miR-664a-3p; hsa-miR-15b-3p; hsa-miR-23c; hsa-miR-454-3p; hsa-miR-593-3p; hsa-miR-7-1-3p; hsa-miR-337-3p; hsa-miR-455-3p; hsa-miR-32-3p; hsa-miR-23b-3p; hsa-miR-4284; hsa-miR-421; hsa-miR-130b-3p; hsa-miR-30a-3p; hsa-miR-155-3p; hsa-miR-23a-3…	.
Interactions (NPInter)	NONHSAG050570	enriched	0.0108237	1.96562	0.0108237	0.313968	19	hsa-miR-296-3p; hsa-miR-493-5p; hsa-miR-23c; hsa-miR-454-3p; hsa-miR-23b-3p; hsa-miR-130b-3p; hsa-miR-155-3p; hsa-miR-23a-3p; hsa-miR-340-5p; hsa-miR-382-5p; hsa-miR-93-3p; hsa-miR-106b-3p; hsa-miR-301a-3p; hsa-miR-140-3p; hsa-miR-130a-3p; hsa-miR-212-5p; hsa-miR-132-3p; hsa-miR-543; hsa-miR-18b-5p	.
Interactions (NPInter)	SLC25A36	enriched	0.0108237	1.96562	0.0108237	0.313968	19	hsa-miR-1183; hsa-miR-149-3p; hsa-miR-664a-3p; hsa-miR-23c; hsa-miR-135b-5p; hsa-miR-23b-3p; hsa-miR-23a-3p; hsa-miR-340-5p; hsa-miR-93-3p; hsa-miR-30c-2-3p; hsa-miR-106b-3p; hsa-miR-17-3p; hsa-miR-493-3p; hsa-miR-218-2-3p; hsa-miR-130a-3p; hsa-miR-212-5p; hsa-miR-132-3p; hsa-miR-4302; hsa-miR-33a-3p	.
Interactions (NPInter)	SH3GL3	enriched	0.0108036	1.96643	0.0108036	0.313968	21	hsa-miR-1276; hsa-miR-149-3p; hsa-miR-664a-3p; hsa-miR-15b-3p; hsa-miR-7-1-3p; hsa-miR-23a-3p; hsa-miR-340-3p; hsa-miR-3187-3p; hsa-miR-93-3p; hsa-miR-2110; hsa-miR-362-3p; hsa-miR-106b-3p; hsa-miR-31-3p; hsa-miR-224-3p; hsa-miR-377-3p; hsa-miR-17-3p; hsa-miR-500a-3p; hsa-miR-761; hsa-miR-502-3p; hsa-miR-18a-3p; hsa-miR-214-3p	.
Interactions (NPInter)	DYNLRB1	enriched	0.0107896	1.96699	0.0107896	0.313968	25	hsa-miR-125a-3p; hsa-miR-1224-3p; hsa-miR-637; hsa-miR-505-3p; hsa-miR-760; hsa-miR-149-3p; hsa-miR-664a-3p; hsa-miR-15b-3p; hsa-miR-454-3p; hsa-miR-23b-3p; hsa-miR-130b-3p; hsa-miR-23a-3p; hsa-miR-532-3p; hsa-miR-648; hsa-miR-1915-3p; hsa-miR-17-3p; hsa-miR-493-3p; hsa-miR-181a-2-3p; hsa-miR-301a-3p; hsa-miR-324-3p; hsa-miR-130a-3p; hsa-miR-127-3p; hsa-miR-543; hsa-miR-19b-1-5p; hsa-miR-3184-5p	.
Interactions (NPInter)	WRNIP1	enriched	0.0107896	1.96699	0.0107896	0.313968	25	hsa-miR-139-3p; hsa-miR-1303; hsa-miR-660-5p; hsa-miR-664a-3p; hsa-miR-32-3p; hsa-miR-155-3p; hsa-miR-148b-3p; hsa-miR-532-3p; hsa-miR-340-3p; hsa-miR-22-3p; hsa-miR-320b; hsa-miR-146b-3p; hsa-miR-224-3p; hsa-miR-320c; hsa-miR-200b-3p; hsa-miR-320d; hsa-miR-493-3p; hsa-miR-429; hsa-miR-1202; hsa-miR-500a-3p; hsa-miR-130a-3p; hsa-miR-200a-3p; hsa-miR-543; hsa-miR-557; hsa-miR-27a-3p	.
Interactions (NPInter)	YWHAG	enriched	0.0107676	1.96788	0.0107676	0.313968	38	hsa-miR-139-3p; hsa-miR-125a-3p; hsa-miR-1224-3p; hsa-miR-1303; hsa-miR-16-2-3p; hsa-miR-221-3p; hsa-miR-181b-5p; hsa-miR-138-1-3p; hsa-miR-15b-3p; hsa-miR-23c; hsa-miR-455-3p; hsa-miR-23b-3p; hsa-miR-155-3p; hsa-miR-23a-3p; hsa-miR-1228-3p; hsa-miR-148b-3p; hsa-miR-22-3p; hsa-miR-24-2-5p; hsa-miR-2110; hsa-miR-212-3p; hsa-miR-377-3p; hsa-miR-17-3p; hsa-miR-493-3p; hsa-miR-331-3p; hsa-miR-188-3p;…	.
Interactions (NPInter)	IL6ST	enriched	0.0107245	1.96962	0.0107245	0.313968	32	hsa-miR-125a-3p; hsa-miR-1224-3p; hsa-miR-1260b; hsa-miR-181b-5p; hsa-miR-493-5p; hsa-miR-4326; hsa-miR-7-1-3p; hsa-miR-455-3p; hsa-miR-148b-3p; hsa-miR-2113; hsa-miR-340-3p; hsa-miR-93-3p; hsa-miR-2110; hsa-miR-378a-3p; hsa-miR-362-3p; hsa-miR-146b-3p; hsa-miR-106b-3p; hsa-miR-378e; hsa-miR-224-3p; hsa-miR-200b-3p; hsa-miR-17-3p; hsa-miR-429; hsa-miR-1202; hsa-miR-345-5p; hsa-miR-346; hsa-miR-12…	.
Interactions (NPInter)	FAM216A	enriched	0.0106994	1.97064	0.0106994	0.313968	17	hsa-miR-125a-3p; hsa-miR-149-3p; hsa-miR-4306; hsa-miR-23c; hsa-miR-454-3p; hsa-miR-96-5p; hsa-miR-23b-3p; hsa-miR-130b-3p; hsa-miR-155-3p; hsa-miR-23a-3p; hsa-miR-551b-5p; hsa-miR-301a-3p; hsa-miR-130a-3p; hsa-miR-1271-5p; hsa-miR-185-3p; hsa-miR-19b-1-5p; hsa-miR-665	.
Interactions (NPInter)	MACF1	enriched	0.0106994	1.97064	0.0106994	0.313968	17	hsa-miR-125a-3p; hsa-miR-296-3p; hsa-miR-16-2-3p; hsa-miR-221-3p; hsa-miR-664a-3p; hsa-miR-23c; hsa-miR-7-1-3p; hsa-miR-3149; hsa-miR-23b-3p; hsa-miR-23a-3p; hsa-miR-126-3p; hsa-miR-130a-3p; hsa-miR-195-3p; hsa-miR-21-3p; hsa-miR-409-3p; hsa-miR-222-3p; hsa-miR-665	.
Interactions (NPInter)	LRRC8A	enriched	0.0106954	1.9708	0.0106954	0.313968	10	hsa-miR-125a-3p; hsa-miR-149-3p; hsa-miR-3127-5p; hsa-miR-648; hsa-miR-320b; hsa-miR-1915-3p; hsa-miR-320c; hsa-miR-320d; hsa-miR-4319; hsa-miR-193b-3p	.
Interactions (NPInter)	RP11-290F5.2	enriched	0.0106702	1.97183	0.0106702	0.313968	7	hsa-miR-30e-3p; hsa-miR-1224-3p; hsa-miR-224-5p; hsa-miR-29a-5p; hsa-miR-96-5p; hsa-miR-188-3p; hsa-miR-4676-3p	.
Interactions (NPInter)	LRRC28	enriched	0.010637	1.97318	0.010637	0.313968	11	hsa-miR-30e-3p; hsa-miR-1224-3p; hsa-miR-1276; hsa-miR-4284; hsa-miR-30a-3p; hsa-miR-933; hsa-miR-148b-3p; hsa-miR-363-5p; hsa-miR-103a-2-5p; hsa-miR-107; hsa-miR-4458	.
Interactions (NPInter)	PLEKHA3	enriched	0.0106252	1.97366	0.0106252	0.313968	10	hsa-miR-30e-3p; hsa-miR-130b-3p; hsa-miR-30a-3p; hsa-miR-155-3p; hsa-miR-93-3p; hsa-miR-362-3p; hsa-miR-106b-3p; hsa-miR-224-3p; hsa-miR-17-3p; hsa-miR-4458	.
Interactions (NPInter)	TMCO3	enriched	0.0105986	1.97475	0.0105986	0.313968	3	hsa-miR-181b-5p; hsa-miR-593-3p; hsa-miR-421	.
Interactions (NPInter)	PLOD2	enriched	0.0105336	1.97742	0.0105336	0.313968	11	hsa-miR-296-3p; hsa-miR-221-3p; hsa-miR-505-3p; hsa-miR-340-5p; hsa-miR-425-5p; hsa-miR-135a-3p; hsa-miR-224-3p; hsa-miR-200b-3p; hsa-miR-429; hsa-miR-1202; hsa-miR-33a-3p	.
Interactions (NPInter)	ANAPC10	depleted	0.0105132	1.97827	0.0105132	0.313968	10	hsa-miR-493-5p; hsa-miR-1306-3p; hsa-miR-195-3p; hsa-miR-503-3p; hsa-miR-16-1-3p; hsa-miR-1271-3p; hsa-miR-18a-3p; hsa-miR-18b-5p; hsa-miR-15b-5p; hsa-miR-424-5p	.
Interactions (NPInter)	EXD2	depleted	0.0105132	1.97827	0.0105132	0.313968	10	hsa-miR-1260b; hsa-miR-4306; hsa-miR-195-3p; hsa-miR-503-3p; hsa-miR-16-1-3p; hsa-miR-185-3p; hsa-miR-15b-5p; hsa-miR-424-5p; hsa-miR-27a-3p; hsa-miR-665	.
Interactions (NPInter)	NONHSAG052449	depleted	0.0105132	1.97827	0.0105132	0.313968	10	hsa-miR-493-5p; hsa-miR-532-3p; hsa-miR-195-3p; hsa-miR-503-3p; hsa-miR-16-1-3p; hsa-miR-543; hsa-miR-15b-5p; hsa-miR-4676-3p; hsa-miR-424-5p; hsa-miR-665	.
Interactions (NPInter)	BX322557.10	enriched	0.0104271	1.98184	0.0104271	0.313968	15	hsa-miR-30e-3p; hsa-miR-125a-3p; hsa-miR-760; hsa-miR-149-3p; hsa-miR-135b-5p; hsa-miR-340-5p; hsa-miR-22-3p; hsa-miR-551b-5p; hsa-miR-378e; hsa-miR-331-3p; hsa-miR-1306-3p; hsa-miR-4319; hsa-miR-324-3p; hsa-miR-212-5p; hsa-miR-665	.
Interactions (NPInter)	GGA2	enriched	0.0104271	1.98184	0.0104271	0.313968	15	hsa-miR-125a-3p; hsa-miR-454-3p; hsa-miR-130b-3p; hsa-miR-148b-3p; hsa-miR-146b-3p; hsa-miR-377-3p; hsa-miR-28-3p; hsa-miR-1909-3p; hsa-miR-3180-3p; hsa-miR-4319; hsa-miR-301a-3p; hsa-miR-324-3p; hsa-miR-130a-3p; hsa-miR-212-5p; hsa-miR-661	.
Interactions (NPInter)	FBLN5	enriched	0.0104095	1.98257	0.0104095	0.313968	7	hsa-miR-125a-3p; hsa-miR-1827; hsa-miR-637; hsa-miR-200b-3p; hsa-miR-493-3p; hsa-miR-1909-3p; hsa-miR-429	.
Interactions (NPInter)	PIGT	depleted	0.0104095	1.98257	0.0104095	0.313968	7	hsa-miR-140-3p; hsa-miR-500a-3p; hsa-miR-764; hsa-miR-1226-3p; hsa-miR-4312; hsa-miR-663b; hsa-miR-3184-5p	.
Interactions (NPInter)	TRIM44	enriched	0.0102824	1.98791	0.0102824	0.313968	7	hsa-miR-181b-5p; hsa-miR-637; hsa-miR-149-3p; hsa-miR-664a-3p; hsa-miR-3149; hsa-miR-543; hsa-miR-214-3p	.
Interactions (NPInter)	FSCN1	enriched	0.0102724	1.98833	0.0102724	0.313968	2	hsa-miR-221-3p; hsa-miR-29a-5p	.
Interactions (NPInter)	NONHSAG000939	enriched	0.0102724	1.98833	0.0102724	0.313968	2	hsa-miR-296-3p; hsa-miR-29a-5p	.
Interactions (NPInter)	NONHSAG007371	enriched	0.0102724	1.98833	0.0102724	0.313968	2	hsa-miR-296-3p; hsa-miR-29a-5p	.
Interactions (NPInter)	NONHSAG011576	enriched	0.0102724	1.98833	0.0102724	0.313968	2	hsa-miR-139-3p; hsa-miR-29a-5p	.
Interactions (NPInter)	NONHSAG023031	enriched	0.0102724	1.98833	0.0102724	0.313968	2	hsa-miR-296-3p; hsa-miR-29a-5p	.
Interactions (NPInter)	NONHSAG032291	enriched	0.0102724	1.98833	0.0102724	0.313968	2	hsa-miR-296-3p; hsa-miR-29a-5p	.
Interactions (NPInter)	THAP6	enriched	0.0102724	1.98833	0.0102724	0.313968	2	hsa-miR-493-5p; hsa-miR-29a-5p	.
Interactions (NPInter)	RAB13	depleted	0.0100702	1.99696	0.0100702	0.313968	8	hsa-miR-93-3p; hsa-miR-1915-3p; hsa-miR-502-3p; hsa-miR-3183; hsa-miR-4280; hsa-miR-4302; hsa-miR-18a-3p; hsa-miR-665	.
Interactions (NPInter)	CCT7	enriched	0.0100044	1.99981	0.0100044	0.313968	3	hsa-miR-296-3p; hsa-miR-505-3p; hsa-miR-23b-3p	.
Interactions (NPInter)	FAM53C	enriched	0.010004	1.99983	0.010004	0.313968	9	hsa-miR-296-3p; hsa-miR-1827; hsa-miR-29a-5p; hsa-miR-7-1-3p; hsa-miR-151a-3p; hsa-miR-382-5p; hsa-miR-340-3p; hsa-miR-103a-2-5p; hsa-miR-18a-3p	.
Interactions (NPInter)	ITGA3	depleted	0.0099959	2.00018	0.0099959	0.313968	14	hsa-miR-22-3p; hsa-miR-1909-3p; hsa-miR-1202; hsa-miR-188-3p; hsa-miR-346; hsa-miR-1244; hsa-miR-339-3p; hsa-miR-654-3p; hsa-miR-1321; hsa-miR-943; hsa-miR-4302; hsa-miR-1207-3p; hsa-miR-222-3p; hsa-miR-197-3p	.
Interactions (NPInter)	KCTD20	enriched	0.0098105	2.00831	0.0098105	0.313968	10	hsa-miR-30e-3p; hsa-miR-1183; hsa-miR-1276; hsa-miR-149-3p; hsa-miR-30a-3p; hsa-miR-1228-3p; hsa-miR-340-3p; hsa-miR-331-3p; hsa-miR-342-3p; hsa-miR-324-3p	.
Interactions (NPInter)	BIVM	enriched	0.0097987	2.00883	0.0097987	0.313968	11	hsa-miR-320b; hsa-miR-320c; hsa-miR-377-3p; hsa-miR-200b-3p; hsa-miR-320d; hsa-miR-429; hsa-miR-758-3p; hsa-miR-324-3p; hsa-miR-193b-3p; hsa-miR-212-5p; hsa-miR-132-3p	.
Interactions (NPInter)	ABR	enriched	0.0097903	2.0092	0.0097903	0.313968	13	hsa-miR-1224-3p; hsa-miR-296-3p; hsa-miR-23c; hsa-miR-23b-3p; hsa-miR-23a-3p; hsa-miR-532-3p; hsa-miR-93-3p; hsa-miR-106b-3p; hsa-miR-377-3p; hsa-miR-28-3p; hsa-miR-17-3p; hsa-miR-130a-3p; hsa-miR-423-5p	.
Interactions (NPInter)	PI15	enriched	0.0097158	2.01252	0.0097158	0.313968	3	hsa-miR-1827; hsa-miR-15b-3p; hsa-miR-32-3p	.
Interactions (NPInter)	TM9SF2	enriched	0.0097132	2.01264	0.0097132	0.313968	5	hsa-miR-32-3p; hsa-miR-151a-3p; hsa-miR-148b-3p; hsa-miR-378a-3p; hsa-miR-362-3p	.
Interactions (NPInter)	EMC7	enriched	0.0096733	2.01443	0.0096733	0.313968	6	hsa-miR-30e-3p; hsa-miR-221-3p; hsa-miR-382-5p; hsa-miR-93-3p; hsa-miR-106b-3p; hsa-miR-377-3p	.
Interactions (NPInter)	CC2D1A	depleted	0.0096606	2.015	0.0096606	0.313968	4	hsa-miR-3155a; hsa-miR-19b-1-5p; hsa-miR-661; hsa-miR-3184-5p	.
Interactions (NPInter)	C1orf61	enriched	0.0096298	2.01638	0.0096298	0.313968	14	hsa-miR-151b; hsa-miR-760; hsa-miR-149-3p; hsa-miR-135b-5p; hsa-miR-151a-3p; hsa-miR-382-5p; hsa-miR-320b; hsa-miR-378e; hsa-miR-320c; hsa-miR-320d; hsa-miR-331-3p; hsa-miR-1306-3p; hsa-miR-212-5p; hsa-miR-378f	.
Interactions (NPInter)	EPB41L4A	enriched	0.0095232	2.02122	0.0095232	0.313968	6	hsa-miR-139-3p; hsa-miR-1260b; hsa-miR-455-3p; hsa-miR-32-3p; hsa-miR-4305; hsa-miR-27a-3p	.
Interactions (NPInter)	NUP62	enriched	0.0094625	2.02399	0.0094625	0.313968	35	hsa-miR-139-3p; hsa-miR-125a-3p; hsa-miR-1224-3p; hsa-miR-296-3p; hsa-miR-1827; hsa-miR-760; hsa-miR-135b-5p; hsa-miR-593-3p; hsa-miR-337-3p; hsa-miR-32-3p; hsa-miR-532-3p; hsa-miR-340-3p; hsa-miR-339-5p; hsa-miR-1976; hsa-miR-93-3p; hsa-miR-320b; hsa-miR-106b-3p; hsa-miR-378e; hsa-miR-484; hsa-miR-320c; hsa-miR-28-3p; hsa-miR-320d; hsa-miR-17-3p; hsa-miR-331-3p; hsa-miR-1306-3p; hsa-miR-346; hsa…	.
Interactions (NPInter)	SSX2IP	enriched	0.0093998	2.02688	0.0093998	0.313968	16	hsa-miR-1303; hsa-miR-296-3p; hsa-miR-181b-5p; hsa-miR-29a-5p; hsa-miR-23b-3p; hsa-miR-23a-3p; hsa-miR-382-5p; hsa-miR-425-5p; hsa-miR-339-5p; hsa-miR-93-3p; hsa-miR-362-3p; hsa-miR-106b-3p; hsa-miR-17-3p; hsa-miR-103a-2-5p; hsa-miR-501-3p; hsa-miR-27a-3p	.
Interactions (NPInter)	FZD5	enriched	0.0093961	2.02705	0.0093961	0.313968	5	hsa-miR-296-3p; hsa-miR-149-3p; hsa-miR-23b-3p; hsa-miR-23a-3p; hsa-miR-212-3p	.
Interactions (NPInter)	RP11-527N22.2	enriched	0.0093601	2.02872	0.0093601	0.313968	4	hsa-miR-493-5p; hsa-miR-149-3p; hsa-miR-532-3p; hsa-miR-22-3p	.
Interactions (NPInter)	PCAT2	enriched	0.009336	2.02984	0.009336	0.313968	25	hsa-miR-139-3p; hsa-miR-224-5p; hsa-miR-221-3p; hsa-miR-493-5p; hsa-miR-29a-5p; hsa-miR-31-5p; hsa-miR-382-5p; hsa-miR-532-3p; hsa-miR-320b; hsa-miR-320c; hsa-miR-377-3p; hsa-miR-28-3p; hsa-miR-320d; hsa-miR-331-3p; hsa-miR-1306-3p; hsa-miR-758-3p; hsa-miR-188-3p; hsa-miR-103a-2-5p; hsa-miR-342-3p; hsa-miR-212-5p; hsa-miR-132-3p; hsa-miR-187-3p; hsa-miR-33b-3p; hsa-miR-4458; hsa-miR-33a-3p	.
Interactions (NPInter)	AC016629.8	depleted	0.0093093	2.03108	0.0093093	0.313968	7	hsa-miR-103a-2-5p; hsa-miR-195-3p; hsa-miR-503-3p; hsa-miR-16-1-3p; hsa-miR-15b-5p; hsa-miR-424-5p; hsa-miR-665	.
Interactions (NPInter)	CTD-2207O23.11	depleted	0.0093093	2.03108	0.0093093	0.313968	7	hsa-miR-103a-2-5p; hsa-miR-423-5p; hsa-miR-195-3p; hsa-miR-503-3p; hsa-miR-16-1-3p; hsa-miR-15b-5p; hsa-miR-424-5p	.
Interactions (NPInter)	CXorf40B	enriched	0.0093093	2.03108	0.0093093	0.313968	7	hsa-miR-151b; hsa-miR-149-3p; hsa-miR-96-5p; hsa-miR-151a-3p; hsa-miR-425-5p; hsa-miR-551b-5p; hsa-miR-331-3p	.
Interactions (NPInter)	ERLEC1	enriched	0.0093093	2.03108	0.0093093	0.313968	7	hsa-miR-138-1-3p; hsa-miR-454-3p; hsa-miR-32-3p; hsa-miR-130b-3p; hsa-miR-1228-3p; hsa-miR-126-3p; hsa-miR-331-3p	.
Interactions (NPInter)	ZNF271	enriched	0.0092038	2.03603	0.0092038	0.313968	9	hsa-miR-139-3p; hsa-miR-296-3p; hsa-miR-221-3p; hsa-miR-135b-5p; hsa-miR-155-3p; hsa-miR-340-5p; hsa-miR-363-5p; hsa-miR-429; hsa-miR-33a-3p	.
Interactions (NPInter)	YKT6	enriched	0.0090331	2.04416	0.0090331	0.313968	13	hsa-miR-296-3p; hsa-miR-493-5p; hsa-miR-760; hsa-miR-23c; hsa-miR-96-5p; hsa-miR-23b-3p; hsa-miR-23a-3p; hsa-miR-382-5p; hsa-miR-425-5p; hsa-miR-103a-2-5p; hsa-miR-130a-3p; hsa-miR-543; hsa-miR-19b-1-5p	.
Interactions (NPInter)	DYRK1A	enriched	0.0089965	2.04593	0.0089965	0.313968	37	hsa-miR-30e-3p; hsa-miR-125a-3p; hsa-miR-1303; hsa-miR-1260b; hsa-miR-1827; hsa-miR-221-3p; hsa-miR-637; hsa-miR-138-1-3p; hsa-miR-149-3p; hsa-miR-593-3p; hsa-miR-29b-1-5p; hsa-miR-421; hsa-miR-130b-3p; hsa-miR-30a-3p; hsa-miR-155-3p; hsa-miR-1976; hsa-miR-93-3p; hsa-miR-30c-2-3p; hsa-miR-663a; hsa-miR-212-3p; hsa-miR-31-3p; hsa-miR-377-3p; hsa-miR-28-3p; hsa-miR-320e; hsa-miR-940; hsa-miR-103a-2…	.
Interactions (NPInter)	SLU7	depleted	0.0089657	2.04742	0.0089657	0.313968	7	hsa-miR-342-3p; hsa-miR-101-3p; hsa-miR-99b-3p; hsa-miR-935; hsa-miR-33b-3p; hsa-miR-1208; hsa-miR-33a-3p	.
Interactions (NPInter)	NONHSAG044429	enriched	0.0089438	2.04848	0.0089438	0.313968	11	hsa-miR-493-5p; hsa-miR-23c; hsa-miR-23b-3p; hsa-miR-23a-3p; hsa-miR-382-5p; hsa-miR-425-5p; hsa-miR-93-3p; hsa-miR-106b-3p; hsa-miR-324-3p; hsa-miR-130a-3p; hsa-miR-212-5p	.
Interactions (NPInter)	NONHSAG041300	enriched	0.0089335	2.04898	0.0089335	0.313968	8	hsa-miR-30e-3p; hsa-miR-296-3p; hsa-miR-760; hsa-miR-23c; hsa-miR-23b-3p; hsa-miR-23a-3p; hsa-miR-130a-3p; hsa-miR-543	.
Interactions (NPInter)	SNX16	enriched	0.0089053	2.05035	0.0089053	0.313968	14	hsa-miR-1276; hsa-miR-664a-3p; hsa-miR-15b-3p; hsa-miR-32-3p; hsa-miR-130b-3p; hsa-miR-148b-3p; hsa-miR-340-3p; hsa-miR-93-3p; hsa-miR-362-3p; hsa-miR-106b-3p; hsa-miR-17-3p; hsa-miR-758-3p; hsa-miR-1244; hsa-miR-1271-5p	.
Interactions (NPInter)	JPH1	enriched	0.0088601	2.05256	0.0088601	0.313968	15	hsa-miR-30e-3p; hsa-miR-100-5p; hsa-miR-1276; hsa-miR-7-1-3p; hsa-miR-29b-1-5p; hsa-miR-30a-3p; hsa-miR-340-3p; hsa-miR-126-3p; hsa-miR-224-3p; hsa-miR-4267; hsa-miR-377-3p; hsa-miR-3180-3p; hsa-miR-424-3p; hsa-miR-33a-3p; hsa-miR-27a-3p	.
Interactions (NPInter)	AASS	enriched	0.0088599	2.05257	0.0088599	0.313968	6	hsa-miR-15b-3p; hsa-miR-337-3p; hsa-miR-23b-3p; hsa-miR-23a-3p; hsa-miR-148b-3p; hsa-miR-125b-2-3p	.
Interactions (NPInter)	RGS19	depleted	0.0087837	2.05632	0.0087837	0.313968	11	hsa-miR-378e; hsa-miR-346; hsa-miR-103a-2-5p; hsa-miR-195-3p; hsa-miR-503-3p; hsa-miR-16-1-3p; hsa-miR-378f; hsa-miR-33b-3p; hsa-miR-33a-3p; hsa-miR-15b-5p; hsa-miR-424-5p	.
Interactions (NPInter)	C2orf69	enriched	0.0087251	2.05923	0.0087251	0.313968	10	hsa-miR-1303; hsa-miR-1827; hsa-miR-181b-5p; hsa-miR-23c; hsa-miR-7-1-3p; hsa-miR-23b-3p; hsa-miR-23a-3p; hsa-miR-28-3p; hsa-miR-130a-3p; hsa-miR-665	.
Interactions (NPInter)	PLIN2	enriched	0.0087251	2.05923	0.0087251	0.313968	10	hsa-miR-1231; hsa-miR-296-3p; hsa-miR-505-3p; hsa-miR-32-3p; hsa-miR-23b-3p; hsa-miR-421; hsa-miR-23a-3p; hsa-miR-3135a; hsa-miR-15a-3p; hsa-miR-18a-3p	.
Interactions (NPInter)	CCT5	enriched	0.0087194	2.05951	0.0087194	0.313968	9	hsa-miR-139-3p; hsa-miR-1183; hsa-miR-1224-3p; hsa-miR-221-3p; hsa-miR-151b; hsa-miR-23a-3p; hsa-miR-363-5p; hsa-miR-484; hsa-miR-222-3p	.
Interactions (NPInter)	AC007740.1	depleted	0.0086477	2.0631	0.0086477	0.313968	2	hsa-miR-205-5p; hsa-miR-4458	.
Interactions (NPInter)	PCMTD1	enriched	0.0086332	2.06383	0.0086332	0.313968	7	hsa-miR-505-3p; hsa-miR-1976; hsa-miR-93-3p; hsa-miR-106b-3p; hsa-miR-377-3p; hsa-miR-17-3p; hsa-miR-1909-3p	.
Interactions (NPInter)	XRCC3	depleted	0.0086032	2.06534	0.0086032	0.313968	10	hsa-miR-331-3p; hsa-miR-103a-2-5p; hsa-miR-193b-3p; hsa-miR-195-3p; hsa-miR-503-3p; hsa-miR-16-1-3p; hsa-miR-127-3p; hsa-miR-15b-5p; hsa-miR-424-5p; hsa-miR-1972	.
Interactions (NPInter)	CAP1	enriched	0.0085797	2.06653	0.0085797	0.313968	21	hsa-miR-30e-3p; hsa-miR-1224-3p; hsa-miR-1260b; hsa-miR-505-3p; hsa-miR-1276; hsa-miR-3149; hsa-miR-32-3p; hsa-miR-23b-3p; hsa-miR-421; hsa-miR-30a-3p; hsa-miR-155-3p; hsa-miR-148b-3p; hsa-miR-93-3p; hsa-miR-362-3p; hsa-miR-1915-3p; hsa-miR-17-3p; hsa-miR-940; hsa-miR-503-5p; hsa-miR-19b-1-5p; hsa-miR-596; hsa-miR-1972	.
Interactions (NPInter)	ZNF680	enriched	0.0085008	2.07054	0.0085008	0.313968	16	hsa-miR-493-5p; hsa-miR-7-1-3p; hsa-miR-337-3p; hsa-miR-23b-3p; hsa-miR-421; hsa-miR-151a-3p; hsa-miR-155-3p; hsa-miR-23a-3p; hsa-miR-340-3p; hsa-miR-320b; hsa-miR-320c; hsa-miR-200b-3p; hsa-miR-320d; hsa-miR-130a-3p; hsa-miR-200a-3p; hsa-miR-33b-3p	.
Interactions (NPInter)	NUP88	enriched	0.0084521	2.07304	0.0084521	0.313968	15	hsa-miR-4306; hsa-miR-135b-5p; hsa-miR-454-3p; hsa-miR-130b-3p; hsa-miR-425-5p; hsa-miR-22-3p; hsa-miR-320b; hsa-miR-320c; hsa-miR-28-3p; hsa-miR-320d; hsa-miR-301a-3p; hsa-miR-140-3p; hsa-miR-342-3p; hsa-miR-130a-3p; hsa-miR-185-3p	.
Interactions (NPInter)	PPP2R5C	enriched	0.0084521	2.07304	0.0084521	0.313968	15	hsa-miR-125a-3p; hsa-miR-760; hsa-miR-23c; hsa-miR-23b-3p; hsa-miR-23a-3p; hsa-miR-31-5p; hsa-miR-93-3p; hsa-miR-106b-3p; hsa-miR-200b-3p; hsa-miR-429; hsa-miR-4319; hsa-miR-140-3p; hsa-miR-193b-3p; hsa-miR-130a-3p; hsa-miR-632	.
Interactions (NPInter)	SOCS6	enriched	0.0084521	2.07304	0.0084521	0.313968	15	hsa-miR-30e-3p; hsa-miR-454-3p; hsa-miR-3127-5p; hsa-miR-23b-3p; hsa-miR-130b-3p; hsa-miR-30a-3p; hsa-miR-23a-3p; hsa-miR-1228-3p; hsa-miR-93-3p; hsa-miR-106b-3p; hsa-miR-17-3p; hsa-miR-758-3p; hsa-miR-301a-3p; hsa-miR-130a-3p; hsa-miR-584-5p	.
Interactions (NPInter)	SYBU	enriched	0.0084521	2.07304	0.0084521	0.313968	15	hsa-miR-1303; hsa-miR-454-3p; hsa-miR-337-3p; hsa-miR-130b-3p; hsa-miR-93-3p; hsa-miR-106b-3p; hsa-miR-17-3p; hsa-miR-3194-5p; hsa-miR-1202; hsa-miR-424-3p; hsa-miR-301a-3p; hsa-miR-140-3p; hsa-miR-103a-2-5p; hsa-miR-130a-3p; hsa-miR-19b-1-5p	.
Interactions (NPInter)	SNHG3	enriched	0.0084125	2.07507	0.0084125	0.313968	19	hsa-miR-139-3p; hsa-miR-125a-3p; hsa-miR-1224-3p; hsa-miR-296-3p; hsa-miR-1268a; hsa-miR-224-5p; hsa-miR-493-5p; hsa-miR-760; hsa-miR-4306; hsa-miR-455-3p; hsa-miR-4319; hsa-miR-212-5p; hsa-miR-185-3p; hsa-miR-1226-3p; hsa-miR-33b-3p; hsa-miR-3135b; hsa-miR-4695-3p; hsa-miR-4458; hsa-miR-33a-3p	.
Interactions (NPInter)	ZFYVE9	enriched	0.0084058	2.07542	0.0084058	0.313968	22	hsa-miR-1260b; hsa-miR-454-3p; hsa-miR-7-1-3p; hsa-miR-130b-3p; hsa-miR-148b-3p; hsa-miR-532-3p; hsa-miR-340-3p; hsa-miR-22-3p; hsa-miR-93-3p; hsa-miR-320b; hsa-miR-106b-3p; hsa-miR-1225-3p; hsa-miR-320c; hsa-miR-320d; hsa-miR-17-3p; hsa-miR-3180-3p; hsa-miR-301a-3p; hsa-miR-130a-3p; hsa-miR-4286; hsa-miR-100-3p; hsa-miR-21-3p; hsa-miR-19b-1-5p	.
Interactions (NPInter)	TNKS2	enriched	0.0083624	2.07767	0.0083624	0.313968	36	hsa-miR-30e-3p; hsa-miR-1183; hsa-miR-221-3p; hsa-miR-505-3p; hsa-miR-138-1-3p; hsa-miR-4465; hsa-miR-664a-3p; hsa-miR-4306; hsa-miR-454-3p; hsa-miR-593-3p; hsa-miR-7-1-3p; hsa-miR-32-3p; hsa-miR-148b-3p; hsa-miR-31-5p; hsa-miR-340-3p; hsa-miR-22-3p; hsa-miR-93-3p; hsa-miR-2110; hsa-miR-320b; hsa-miR-106b-3p; hsa-miR-126-3p; hsa-miR-320c; hsa-miR-320d; hsa-miR-17-3p; hsa-miR-493-3p; hsa-miR-1202;…	.
Interactions (NPInter)	AC104135.2	enriched	0.0083558	2.07801	0.0083558	0.313968	3	hsa-miR-296-3p; hsa-miR-135b-5p; hsa-miR-455-3p	.
Interactions (NPInter)	RAB24	depleted	0.0083558	2.07801	0.0083558	0.313968	3	hsa-miR-125b-2-3p; hsa-miR-298; hsa-miR-661	.
Interactions (NPInter)	USP5	enriched	0.0083558	2.07801	0.0083558	0.313968	3	hsa-miR-125a-3p; hsa-miR-149-3p; hsa-miR-455-3p	.
Interactions (NPInter)	SFPQ	enriched	0.0083107	2.08036	0.0083107	0.313968	85	hsa-miR-30e-3p; hsa-miR-139-3p; hsa-miR-125a-3p; hsa-miR-296-3p; hsa-miR-660-5p; hsa-miR-16-2-3p; hsa-miR-224-5p; hsa-miR-493-5p; hsa-miR-138-1-3p; hsa-miR-29a-5p; hsa-miR-149-3p; hsa-miR-23c; hsa-miR-454-3p; hsa-miR-7-1-3p; hsa-miR-337-3p; hsa-miR-455-3p; hsa-miR-32-3p; hsa-miR-23b-3p; hsa-miR-130b-3p; hsa-miR-30a-3p; hsa-miR-155-3p; hsa-miR-23a-3p; hsa-miR-148b-3p; hsa-miR-4305; hsa-miR-340-5p;…	.
Interactions (NPInter)	LYSMD2	enriched	0.0081992	2.08623	0.0081992	0.313968	21	hsa-miR-30e-3p; hsa-miR-125a-3p; hsa-miR-1303; hsa-miR-454-3p; hsa-miR-130b-3p; hsa-miR-30a-3p; hsa-miR-148b-3p; hsa-miR-135a-3p; hsa-miR-340-3p; hsa-miR-22-3p; hsa-miR-1915-3p; hsa-miR-377-3p; hsa-miR-301a-3p; hsa-miR-103a-2-5p; hsa-miR-761; hsa-miR-218-2-3p; hsa-miR-130a-3p; hsa-miR-107; hsa-miR-101-3p; hsa-miR-214-3p; hsa-miR-4291	.
Interactions (NPInter)	RP4-714D9.5	enriched	0.0079852	2.09771	0.0079852	0.313968	4	hsa-miR-340-5p; hsa-miR-382-5p; hsa-miR-425-5p; hsa-miR-363-5p	.
Interactions (NPInter)	ACTR10	enriched	0.0079824	2.09787	0.0079824	0.313968	10	hsa-miR-30e-3p; hsa-miR-224-5p; hsa-miR-221-3p; hsa-miR-493-5p; hsa-miR-454-3p; hsa-miR-130b-3p; hsa-miR-155-3p; hsa-miR-1226-3p; hsa-miR-543; hsa-miR-222-3p	.
Interactions (NPInter)	WDR17	enriched	0.0079324	2.1006	0.0079324	0.313968	5	hsa-miR-1224-3p; hsa-miR-1260b; hsa-miR-155-3p; hsa-miR-1976; hsa-miR-378a-3p	.
Interactions (NPInter)	SCML2	enriched	0.0078066	2.10754	0.0078066	0.313968	19	hsa-miR-30e-3p; hsa-miR-1183; hsa-miR-1224-3p; hsa-miR-16-2-3p; hsa-miR-4284; hsa-miR-151a-3p; hsa-miR-130b-3p; hsa-miR-30a-3p; hsa-miR-24-2-5p; hsa-miR-93-3p; hsa-miR-146b-3p; hsa-miR-106b-3p; hsa-miR-1225-3p; hsa-miR-224-3p; hsa-miR-17-3p; hsa-miR-195-3p; hsa-miR-4280; hsa-miR-3137; hsa-miR-4458	.
Interactions (NPInter)	NAA25	enriched	0.0077369	2.11143	0.0077369	0.313968	14	hsa-miR-30e-3p; hsa-miR-139-3p; hsa-miR-125a-3p; hsa-miR-30a-3p; hsa-miR-31-5p; hsa-miR-31-3p; hsa-miR-224-3p; hsa-miR-181a-2-3p; hsa-miR-3194-5p; hsa-miR-429; hsa-miR-1202; hsa-miR-4319; hsa-miR-140-3p; hsa-miR-200b-5p	.
Interactions (NPInter)	RP11-54O7.1	depleted	0.0076748	2.11493	0.0076748	0.313968	9	hsa-miR-296-3p; hsa-miR-423-5p; hsa-miR-195-3p; hsa-miR-503-3p; hsa-miR-652-3p; hsa-miR-16-1-3p; hsa-miR-205-5p; hsa-miR-15b-5p; hsa-miR-424-5p	.
Interactions (NPInter)	AASDHPPT	enriched	0.0076469	2.11651	0.0076469	0.313968	42	hsa-miR-30e-3p; hsa-miR-16-2-3p; hsa-miR-221-3p; hsa-miR-181b-5p; hsa-miR-493-5p; hsa-miR-505-3p; hsa-miR-138-1-3p; hsa-miR-149-3p; hsa-miR-4326; hsa-miR-664a-3p; hsa-miR-4306; hsa-miR-593-3p; hsa-miR-455-3p; hsa-miR-421; hsa-miR-130b-3p; hsa-miR-155-3p; hsa-miR-1228-3p; hsa-miR-340-5p; hsa-miR-382-5p; hsa-miR-340-3p; hsa-miR-93-3p; hsa-miR-106b-3p; hsa-miR-224-3p; hsa-miR-377-3p; hsa-miR-1909-3p…	.
Interactions (NPInter)	RP11-325F22.3	enriched	0.0075947	2.11949	0.0075947	0.313968	19	hsa-miR-125a-3p; hsa-miR-149-3p; hsa-miR-454-3p; hsa-miR-130b-3p; hsa-miR-382-5p; hsa-miR-425-5p; hsa-miR-93-3p; hsa-miR-320b; hsa-miR-106b-3p; hsa-miR-378e; hsa-miR-320c; hsa-miR-377-3p; hsa-miR-28-3p; hsa-miR-4319; hsa-miR-301a-3p; hsa-miR-188-3p; hsa-miR-130a-3p; hsa-miR-21-3p; hsa-miR-539-3p	.
Interactions (NPInter)	XRCC5	enriched	0.0075947	2.11949	0.0075947	0.313968	19	hsa-miR-100-5p; hsa-miR-23c; hsa-miR-3149; hsa-miR-23b-3p; hsa-miR-130b-3p; hsa-miR-23a-3p; hsa-miR-532-3p; hsa-miR-340-3p; hsa-miR-146b-3p; hsa-miR-331-3p; hsa-miR-758-3p; hsa-miR-345-5p; hsa-miR-188-3p; hsa-miR-140-3p; hsa-miR-324-3p; hsa-miR-218-2-3p; hsa-miR-130a-3p; hsa-miR-125b-2-3p; hsa-miR-4312	.
Interactions (NPInter)	HERPUD1	enriched	0.0075796	2.12035	0.0075796	0.313968	32	hsa-miR-30e-3p; hsa-miR-125a-3p; hsa-miR-181b-5p; hsa-miR-4326; hsa-miR-664a-3p; hsa-miR-15b-3p; hsa-miR-23c; hsa-miR-454-3p; hsa-miR-455-3p; hsa-miR-32-3p; hsa-miR-23b-3p; hsa-miR-421; hsa-miR-151a-3p; hsa-miR-30a-3p; hsa-miR-23a-3p; hsa-miR-382-5p; hsa-miR-363-5p; hsa-miR-340-3p; hsa-miR-93-3p; hsa-miR-126-3p; hsa-miR-4319; hsa-miR-301a-3p; hsa-miR-761; hsa-miR-130a-3p; hsa-miR-212-5p; hsa-miR-…	.
Interactions (NPInter)	RPE	enriched	0.0074735	2.12648	0.0074735	0.313968	8	hsa-miR-1183; hsa-miR-1303; hsa-miR-151a-3p; hsa-miR-340-3p; hsa-miR-362-3p; hsa-miR-1915-3p; hsa-miR-493-3p; hsa-miR-3180-3p	.
Interactions (NPInter)	WDR36	depleted	0.0074442	2.12818	0.0074442	0.313968	14	hsa-miR-1976; hsa-miR-493-3p; hsa-miR-103a-2-5p; hsa-miR-761; hsa-miR-193b-3p; hsa-miR-212-5p; hsa-miR-107; hsa-miR-132-3p; hsa-miR-100-3p; hsa-miR-764; hsa-miR-501-3p; hsa-miR-4280; hsa-miR-214-3p; hsa-miR-27a-3p	.
Interactions (NPInter)	ADH1B	enriched	0.0074277	2.12915	0.0074277	0.313968	11	hsa-miR-30e-3p; hsa-miR-3127-5p; hsa-miR-32-3p; hsa-miR-23b-3p; hsa-miR-30a-3p; hsa-miR-23a-3p; hsa-miR-2113; hsa-miR-200b-3p; hsa-miR-429; hsa-miR-342-3p; hsa-miR-130a-3p	.
Interactions (NPInter)	MAFG	enriched	0.0074277	2.12915	0.0074277	0.313968	11	hsa-miR-30e-3p; hsa-miR-100-5p; hsa-miR-454-3p; hsa-miR-130b-3p; hsa-miR-30a-3p; hsa-miR-148b-3p; hsa-miR-93-3p; hsa-miR-224-3p; hsa-miR-331-3p; hsa-miR-301a-3p; hsa-miR-130a-3p	.
Interactions (NPInter)	PSMA6	enriched	0.0074277	2.12915	0.0074277	0.313968	11	hsa-miR-30e-3p; hsa-miR-100-5p; hsa-miR-296-3p; hsa-miR-23c; hsa-miR-23b-3p; hsa-miR-23a-3p; hsa-miR-22-3p; hsa-miR-377-3p; hsa-miR-331-3p; hsa-miR-188-3p; hsa-miR-130a-3p	.
Interactions (NPInter)	RNU12	enriched	0.0074277	2.12915	0.0074277	0.313968	11	hsa-miR-1224-3p; hsa-miR-23c; hsa-miR-454-3p; hsa-miR-23b-3p; hsa-miR-130b-3p; hsa-miR-23a-3p; hsa-miR-93-3p; hsa-miR-301a-3p; hsa-miR-342-3p; hsa-miR-324-3p; hsa-miR-130a-3p	.
Interactions (NPInter)	NONHSAG020638	enriched	0.0073752	2.13223	0.0073752	0.313968	6	hsa-miR-1224-3p; hsa-miR-493-5p; hsa-miR-23c; hsa-miR-23b-3p; hsa-miR-23a-3p; hsa-miR-130a-3p	.
Interactions (NPInter)	HOXA3	enriched	0.0072948	2.13699	0.0072948	0.313968	26	hsa-miR-505-3p; hsa-miR-23c; hsa-miR-454-3p; hsa-miR-7-1-3p; hsa-miR-32-3p; hsa-miR-23b-3p; hsa-miR-130b-3p; hsa-miR-155-3p; hsa-miR-23a-3p; hsa-miR-148b-3p; hsa-miR-340-3p; hsa-miR-93-3p; hsa-miR-2110; hsa-miR-362-3p; hsa-miR-106b-3p; hsa-miR-126-3p; hsa-miR-1225-3p; hsa-miR-17-3p; hsa-miR-3180-3p; hsa-miR-301a-3p; hsa-miR-140-3p; hsa-miR-130a-3p; hsa-miR-1226-3p; hsa-miR-502-3p; hsa-miR-943; hs…	.
Interactions (NPInter)	RP11-128A6.2	depleted	0.0072542	2.13941	0.0072542	0.313968	9	hsa-miR-301a-3p; hsa-miR-103a-2-5p; hsa-miR-212-5p; hsa-miR-132-3p; hsa-miR-195-3p; hsa-miR-503-3p; hsa-miR-16-1-3p; hsa-miR-15b-5p; hsa-miR-424-5p	.
Interactions (NPInter)	MEGF9	enriched	0.0071801	2.14387	0.0071801	0.313968	22	hsa-miR-30e-3p; hsa-miR-125a-3p; hsa-miR-1827; hsa-miR-221-3p; hsa-miR-181b-5p; hsa-miR-4465; hsa-miR-455-3p; hsa-miR-30a-3p; hsa-miR-30c-2-3p; hsa-miR-362-3p; hsa-miR-320b; hsa-miR-4267; hsa-miR-320c; hsa-miR-517-5p; hsa-miR-320d; hsa-miR-17-3p; hsa-miR-4319; hsa-miR-940; hsa-miR-761; hsa-miR-501-3p; hsa-miR-543; hsa-miR-222-3p	.
Interactions (NPInter)	RARA	enriched	0.0071628	2.14492	0.0071628	0.313968	2	hsa-miR-296-3p; hsa-miR-138-1-3p	.
Interactions (NPInter)	FMO5	enriched	0.0071492	2.14574	0.0071492	0.313968	19	hsa-miR-16-2-3p; hsa-miR-221-3p; hsa-miR-181b-5p; hsa-miR-149-3p; hsa-miR-4326; hsa-miR-148b-3p; hsa-miR-135a-3p; hsa-miR-146b-3p; hsa-miR-126-3p; hsa-miR-1225-3p; hsa-miR-3194-5p; hsa-miR-1306-3p; hsa-miR-1202; hsa-miR-940; hsa-miR-345-5p; hsa-miR-188-3p; hsa-miR-218-2-3p; hsa-miR-195-3p; hsa-miR-1911-3p	.
Interactions (NPInter)	PTPN9	enriched	0.0071464	2.14591	0.0071464	0.313968	5	hsa-miR-1231; hsa-miR-100-5p; hsa-miR-24-2-5p; hsa-miR-93-3p; hsa-miR-30c-2-3p	.
Interactions (NPInter)	C17orf76-AS1	enriched	0.0070264	2.15327	0.0070264	0.311471	23	hsa-miR-1224-3p; hsa-miR-224-5p; hsa-miR-221-3p; hsa-miR-29a-5p; hsa-miR-760; hsa-miR-149-3p; hsa-miR-96-5p; hsa-miR-455-3p; hsa-miR-31-5p; hsa-miR-382-5p; hsa-miR-532-3p; hsa-miR-22-3p; hsa-miR-320b; hsa-miR-320c; hsa-miR-28-3p; hsa-miR-320d; hsa-miR-429; hsa-miR-1306-3p; hsa-miR-21-3p; hsa-miR-652-3p; hsa-miR-200b-5p; hsa-miR-424-5p; hsa-miR-665	.
Interactions (NPInter)	PPM1B	enriched	0.0070264	2.15327	0.0070264	0.311471	23	hsa-miR-30e-3p; hsa-miR-16-2-3p; hsa-miR-221-3p; hsa-miR-664a-3p; hsa-miR-3149; hsa-miR-32-3p; hsa-miR-421; hsa-miR-30a-3p; hsa-miR-363-5p; hsa-miR-93-3p; hsa-miR-378a-3p; hsa-miR-320b; hsa-miR-146b-3p; hsa-miR-106b-3p; hsa-miR-320c; hsa-miR-320d; hsa-miR-429; hsa-miR-1306-3p; hsa-miR-200a-3p; hsa-miR-195-3p; hsa-miR-501-3p; hsa-miR-1269a; hsa-miR-200b-5p	.
Interactions (NPInter)	STXBP5	enriched	0.0070079	2.15441	0.0070079	0.311471	16	hsa-miR-30e-3p; hsa-miR-181b-5p; hsa-miR-505-3p; hsa-miR-23c; hsa-miR-593-3p; hsa-miR-32-3p; hsa-miR-23b-3p; hsa-miR-30a-3p; hsa-miR-23a-3p; hsa-miR-148b-3p; hsa-miR-31-3p; hsa-miR-500a-3p; hsa-miR-130a-3p; hsa-miR-187-3p; hsa-miR-1271-5p; hsa-miR-200a-3p	.
Interactions (NPInter)	SRM	depleted	0.0069576	2.15754	0.0069576	0.311471	11	hsa-miR-455-3p; hsa-miR-103a-2-5p; hsa-miR-107; hsa-miR-654-3p; hsa-miR-200a-3p; hsa-miR-671-3p; hsa-miR-652-3p; hsa-miR-194-5p; hsa-miR-1207-3p; hsa-miR-3184-5p; hsa-miR-665	.
Interactions (NPInter)	NSUN3	depleted	0.0068809	2.16235	0.0068809	0.309174	8	hsa-miR-188-3p; hsa-miR-103a-2-5p; hsa-miR-195-3p; hsa-miR-503-3p; hsa-miR-16-1-3p; hsa-miR-185-3p; hsa-miR-15b-5p; hsa-miR-424-5p	.
Interactions (NPInter)	ATPIF1	enriched	0.0068148	2.16655	0.0068148	0.30725	15	hsa-miR-125a-3p; hsa-miR-455-3p; hsa-miR-421; hsa-miR-22-3p; hsa-miR-24-2-5p; hsa-miR-1976; hsa-miR-320b; hsa-miR-320c; hsa-miR-320d; hsa-miR-181a-2-3p; hsa-miR-1202; hsa-miR-103a-2-5p; hsa-miR-500a-3p; hsa-miR-324-3p; hsa-miR-298	.
Interactions (NPInter)	AC002550.5	depleted	0.0068134	2.16664	0.0068134	0.30725	2	hsa-miR-18a-3p; hsa-miR-18b-5p	.
Interactions (NPInter)	AC005740.5	depleted	0.0068134	2.16664	0.0068134	0.30725	2	hsa-miR-18a-3p; hsa-miR-18b-5p	.
Interactions (NPInter)	AC092594.1	depleted	0.0068134	2.16664	0.0068134	0.30725	2	hsa-miR-18a-3p; hsa-miR-18b-5p	.
Interactions (NPInter)	ARHGAP5-AS1	depleted	0.0068134	2.16664	0.0068134	0.30725	2	hsa-miR-18a-3p; hsa-miR-18b-5p	.
Interactions (NPInter)	CYSTM1	depleted	0.0068134	2.16664	0.0068134	0.30725	2	hsa-miR-18a-3p; hsa-miR-18b-5p	.
Interactions (NPInter)	IFRD2	depleted	0.0068134	2.16664	0.0068134	0.30725	2	hsa-miR-18a-3p; hsa-miR-18b-5p	.
Interactions (NPInter)	INTS9	depleted	0.0068134	2.16664	0.0068134	0.30725	2	hsa-miR-18a-3p; hsa-miR-18b-5p	.
Interactions (NPInter)	KRBOX1	depleted	0.0068134	2.16664	0.0068134	0.30725	2	hsa-miR-18a-3p; hsa-miR-18b-5p	.
Interactions (NPInter)	MAST2	depleted	0.0068134	2.16664	0.0068134	0.30725	2	hsa-miR-18a-3p; hsa-miR-18b-5p	.
Interactions (NPInter)	MIR3188	depleted	0.0068134	2.16664	0.0068134	0.30725	2	hsa-miR-18a-3p; hsa-miR-18b-5p	.
Interactions (NPInter)	NONHSAG000116	depleted	0.0068134	2.16664	0.0068134	0.30725	2	hsa-miR-18a-3p; hsa-miR-18b-5p	.
Interactions (NPInter)	NONHSAG002723	depleted	0.0068134	2.16664	0.0068134	0.30725	2	hsa-miR-18a-3p; hsa-miR-18b-5p	.
Interactions (NPInter)	NONHSAG009542	depleted	0.0068134	2.16664	0.0068134	0.30725	2	hsa-miR-18a-3p; hsa-miR-18b-5p	.
Interactions (NPInter)	NONHSAG024741	depleted	0.0068134	2.16664	0.0068134	0.30725	2	hsa-miR-18a-3p; hsa-miR-18b-5p	.
Interactions (NPInter)	NONHSAG030053	depleted	0.0068134	2.16664	0.0068134	0.30725	2	hsa-miR-18a-3p; hsa-miR-18b-5p	.
Interactions (NPInter)	NONHSAG032339	depleted	0.0068134	2.16664	0.0068134	0.30725	2	hsa-miR-18a-3p; hsa-miR-18b-5p	.
Interactions (NPInter)	NONHSAG045003	depleted	0.0068134	2.16664	0.0068134	0.30725	2	hsa-miR-18a-3p; hsa-miR-18b-5p	.
Interactions (NPInter)	NONHSAG051336	depleted	0.0068134	2.16664	0.0068134	0.30725	2	hsa-miR-18a-3p; hsa-miR-18b-5p	.
Interactions (NPInter)	NONHSAG053701	depleted	0.0068134	2.16664	0.0068134	0.30725	2	hsa-miR-18a-3p; hsa-miR-18b-5p	.
Interactions (NPInter)	RP11-362F19.1	depleted	0.0068134	2.16664	0.0068134	0.30725	2	hsa-miR-18a-3p; hsa-miR-18b-5p	.
Interactions (NPInter)	ZNF32-AS3	depleted	0.0068134	2.16664	0.0068134	0.30725	2	hsa-miR-18a-3p; hsa-miR-18b-5p	.
Interactions (NPInter)	SEMA4D	depleted	0.0067461	2.17095	0.0067461	0.30725	10	hsa-miR-593-3p; hsa-miR-31-5p; hsa-miR-409-3p; hsa-miR-3198; hsa-miR-502-3p; hsa-miR-4294; hsa-miR-298; hsa-miR-555; hsa-miR-27a-3p; hsa-miR-665	.
Interactions (NPInter)	PERP	enriched	0.006742	2.17121	0.006742	0.30725	9	hsa-miR-30e-3p; hsa-miR-181b-5p; hsa-miR-455-3p; hsa-miR-30a-3p; hsa-miR-155-3p; hsa-miR-532-3p; hsa-miR-340-3p; hsa-miR-126-3p; hsa-miR-188-3p	.
Interactions (NPInter)	ANKMY1	depleted	0.0066585	2.17662	0.0066585	0.30725	5	hsa-miR-195-3p; hsa-miR-503-3p; hsa-miR-16-1-3p; hsa-miR-15b-5p; hsa-miR-424-5p	.
Interactions (NPInter)	C16orf93	depleted	0.0066585	2.17662	0.0066585	0.30725	5	hsa-miR-195-3p; hsa-miR-503-3p; hsa-miR-16-1-3p; hsa-miR-15b-5p; hsa-miR-424-5p	.
Interactions (NPInter)	CTD-2313N18.5	depleted	0.0066585	2.17662	0.0066585	0.30725	5	hsa-miR-195-3p; hsa-miR-503-3p; hsa-miR-16-1-3p; hsa-miR-15b-5p; hsa-miR-424-5p	.
Interactions (NPInter)	EIF3K	depleted	0.0066585	2.17662	0.0066585	0.30725	5	hsa-miR-195-3p; hsa-miR-503-3p; hsa-miR-16-1-3p; hsa-miR-15b-5p; hsa-miR-424-5p	.
Interactions (NPInter)	ESRP1	depleted	0.0066585	2.17662	0.0066585	0.30725	5	hsa-miR-195-3p; hsa-miR-503-3p; hsa-miR-16-1-3p; hsa-miR-15b-5p; hsa-miR-424-5p	.
Interactions (NPInter)	KRT18	depleted	0.0066585	2.17662	0.0066585	0.30725	5	hsa-miR-195-3p; hsa-miR-503-3p; hsa-miR-16-1-3p; hsa-miR-15b-5p; hsa-miR-424-5p	.
Interactions (NPInter)	LINC00085	depleted	0.0066585	2.17662	0.0066585	0.30725	5	hsa-miR-195-3p; hsa-miR-503-3p; hsa-miR-16-1-3p; hsa-miR-15b-5p; hsa-miR-424-5p	.
Interactions (NPInter)	MFNG	depleted	0.0066585	2.17662	0.0066585	0.30725	5	hsa-miR-195-3p; hsa-miR-503-3p; hsa-miR-18a-3p; hsa-miR-18b-5p; hsa-miR-424-5p	.
Interactions (NPInter)	MOSPD3	depleted	0.0066585	2.17662	0.0066585	0.30725	5	hsa-miR-195-3p; hsa-miR-503-3p; hsa-miR-16-1-3p; hsa-miR-15b-5p; hsa-miR-424-5p	.
Interactions (NPInter)	NECAB3	depleted	0.0066585	2.17662	0.0066585	0.30725	5	hsa-miR-195-3p; hsa-miR-503-3p; hsa-miR-16-1-3p; hsa-miR-15b-5p; hsa-miR-424-5p	.
Interactions (NPInter)	NONHSAG001301	depleted	0.0066585	2.17662	0.0066585	0.30725	5	hsa-miR-195-3p; hsa-miR-503-3p; hsa-miR-16-1-3p; hsa-miR-15b-5p; hsa-miR-424-5p	.
Interactions (NPInter)	NONHSAG001410	depleted	0.0066585	2.17662	0.0066585	0.30725	5	hsa-miR-195-3p; hsa-miR-16-1-3p; hsa-miR-15b-5p; hsa-miR-424-5p; hsa-miR-665	.
Interactions (NPInter)	NONHSAG009017	depleted	0.0066585	2.17662	0.0066585	0.30725	5	hsa-miR-195-3p; hsa-miR-503-3p; hsa-miR-16-1-3p; hsa-miR-15b-5p; hsa-miR-424-5p	.
Interactions (NPInter)	NONHSAG016027	depleted	0.0066585	2.17662	0.0066585	0.30725	5	hsa-miR-195-3p; hsa-miR-503-3p; hsa-miR-16-1-3p; hsa-miR-15b-5p; hsa-miR-424-5p	.
Interactions (NPInter)	NONHSAG039509	depleted	0.0066585	2.17662	0.0066585	0.30725	5	hsa-miR-195-3p; hsa-miR-503-3p; hsa-miR-16-1-3p; hsa-miR-15b-5p; hsa-miR-424-5p	.
Interactions (NPInter)	NONHSAG041198	depleted	0.0066585	2.17662	0.0066585	0.30725	5	hsa-miR-195-3p; hsa-miR-503-3p; hsa-miR-16-1-3p; hsa-miR-15b-5p; hsa-miR-424-5p	.
Interactions (NPInter)	NONHSAG045393	depleted	0.0066585	2.17662	0.0066585	0.30725	5	hsa-miR-195-3p; hsa-miR-16-1-3p; hsa-miR-205-5p; hsa-miR-15b-5p; hsa-miR-424-5p	.
Interactions (NPInter)	PTPRB	depleted	0.0066585	2.17662	0.0066585	0.30725	5	hsa-miR-195-3p; hsa-miR-503-3p; hsa-miR-16-1-3p; hsa-miR-15b-5p; hsa-miR-424-5p	.
Interactions (NPInter)	RABGGTA	depleted	0.0066585	2.17662	0.0066585	0.30725	5	hsa-miR-195-3p; hsa-miR-503-3p; hsa-miR-16-1-3p; hsa-miR-15b-5p; hsa-miR-424-5p	.
Interactions (NPInter)	RBM20	depleted	0.0066585	2.17662	0.0066585	0.30725	5	hsa-miR-195-3p; hsa-miR-503-3p; hsa-miR-16-1-3p; hsa-miR-15b-5p; hsa-miR-424-5p	.
Interactions (NPInter)	RP1-225E12.2	depleted	0.0066585	2.17662	0.0066585	0.30725	5	hsa-miR-195-3p; hsa-miR-503-3p; hsa-miR-16-1-3p; hsa-miR-15b-5p; hsa-miR-424-5p	.
Interactions (NPInter)	RP11-1167A19.6	depleted	0.0066585	2.17662	0.0066585	0.30725	5	hsa-miR-195-3p; hsa-miR-503-3p; hsa-miR-16-1-3p; hsa-miR-15b-5p; hsa-miR-424-5p	.
Interactions (NPInter)	RP11-320M16.1	depleted	0.0066585	2.17662	0.0066585	0.30725	5	hsa-miR-195-3p; hsa-miR-503-3p; hsa-miR-16-1-3p; hsa-miR-15b-5p; hsa-miR-424-5p	.
Interactions (NPInter)	RP11-38P22.2	depleted	0.0066585	2.17662	0.0066585	0.30725	5	hsa-miR-195-3p; hsa-miR-503-3p; hsa-miR-16-1-3p; hsa-miR-15b-5p; hsa-miR-424-5p	.
Interactions (NPInter)	RP11-649G15.2	depleted	0.0066585	2.17662	0.0066585	0.30725	5	hsa-miR-195-3p; hsa-miR-503-3p; hsa-miR-16-1-3p; hsa-miR-15b-5p; hsa-miR-424-5p	.
Interactions (NPInter)	RP11-666A8.9	depleted	0.0066585	2.17662	0.0066585	0.30725	5	hsa-miR-195-3p; hsa-miR-503-3p; hsa-miR-16-1-3p; hsa-miR-15b-5p; hsa-miR-424-5p	.
Interactions (NPInter)	TRIM56	depleted	0.0066585	2.17662	0.0066585	0.30725	5	hsa-miR-195-3p; hsa-miR-503-3p; hsa-miR-16-1-3p; hsa-miR-15b-5p; hsa-miR-424-5p	.
Interactions (NPInter)	PROZ	depleted	0.0066354	2.17813	0.0066354	0.30725	11	hsa-miR-96-5p; hsa-miR-342-3p; hsa-miR-187-3p; hsa-miR-423-5p; hsa-miR-195-3p; hsa-miR-503-3p; hsa-miR-16-1-3p; hsa-miR-1271-3p; hsa-miR-205-5p; hsa-miR-15b-5p; hsa-miR-424-5p	.
Interactions (NPInter)	RPUSD4	enriched	0.0065938	2.18086	0.0065938	0.30725	6	hsa-miR-30e-3p; hsa-miR-1224-3p; hsa-miR-1260b; hsa-miR-149-3p; hsa-miR-30a-3p; hsa-miR-324-3p	.
Interactions (NPInter)	GOLGB1	depleted	0.0065909	2.18106	0.0065909	0.30725	4	hsa-miR-1914-3p; hsa-miR-1226-3p; hsa-miR-3184-5p; hsa-miR-18a-3p	.
Interactions (NPInter)	MTMR11	depleted	0.0065258	2.18537	0.0065258	0.30725	8	hsa-miR-378e; hsa-miR-195-3p; hsa-miR-503-3p; hsa-miR-16-1-3p; hsa-miR-185-3p; hsa-miR-378f; hsa-miR-15b-5p; hsa-miR-424-5p	.
Interactions (NPInter)	TEX41	depleted	0.0065258	2.18537	0.0065258	0.30725	8	hsa-miR-493-5p; hsa-miR-195-3p; hsa-miR-503-3p; hsa-miR-16-1-3p; hsa-miR-19b-1-5p; hsa-miR-4458; hsa-miR-15b-5p; hsa-miR-424-5p	.
Interactions (NPInter)	PPP2CB	enriched	0.0065143	2.18613	0.0065143	0.30725	31	hsa-miR-30e-3p; hsa-miR-1183; hsa-miR-505-3p; hsa-miR-23c; hsa-miR-454-3p; hsa-miR-29b-1-5p; hsa-miR-455-3p; hsa-miR-32-3p; hsa-miR-421; hsa-miR-130b-3p; hsa-miR-30a-3p; hsa-miR-155-3p; hsa-miR-532-3p; hsa-miR-425-5p; hsa-miR-340-3p; hsa-miR-22-3p; hsa-miR-212-3p; hsa-miR-493-3p; hsa-miR-1202; hsa-miR-301a-3p; hsa-miR-188-3p; hsa-miR-130a-3p; hsa-miR-212-5p; hsa-miR-132-3p; hsa-miR-101-3p; hsa-mi…	.
Interactions (NPInter)	RP11-649E7.5	depleted	0.0064963	2.18733	0.0064963	0.30725	12	hsa-miR-493-5p; hsa-miR-378e; hsa-miR-423-5p; hsa-miR-195-3p; hsa-miR-539-3p; hsa-miR-16-1-3p; hsa-miR-185-3p; hsa-miR-378f; hsa-miR-18a-3p; hsa-miR-18b-5p; hsa-miR-15b-5p; hsa-miR-424-5p	.
Interactions (NPInter)	KIAA1551	enriched	0.0064389	2.19119	0.0064389	0.30725	7	hsa-miR-30e-3p; hsa-miR-23c; hsa-miR-23a-3p; hsa-miR-340-5p; hsa-miR-382-5p; hsa-miR-363-5p; hsa-miR-758-3p	.
Interactions (NPInter)	EIF1AD	enriched	0.0064249	2.19213	0.0064249	0.30725	5	hsa-miR-3149; hsa-miR-130b-3p; hsa-miR-532-3p; hsa-miR-135a-3p; hsa-miR-93-3p	.
Interactions (NPInter)	AC113189.5	enriched	0.0063933	2.19427	0.0063933	0.30725	11	hsa-miR-296-3p; hsa-miR-4306; hsa-miR-23c; hsa-miR-135b-5p; hsa-miR-23b-3p; hsa-miR-155-3p; hsa-miR-23a-3p; hsa-miR-532-3p; hsa-miR-130a-3p; hsa-miR-185-3p; hsa-miR-665	.
Interactions (NPInter)	NONHSAG040409	enriched	0.0062888	2.20143	0.0062888	0.30725	23	hsa-miR-30e-3p; hsa-miR-125a-3p; hsa-miR-1224-3p; hsa-miR-493-5p; hsa-miR-23c; hsa-miR-135b-5p; hsa-miR-454-3p; hsa-miR-23b-3p; hsa-miR-130b-3p; hsa-miR-23a-3p; hsa-miR-340-5p; hsa-miR-382-5p; hsa-miR-425-5p; hsa-miR-93-3p; hsa-miR-106b-3p; hsa-miR-377-3p; hsa-miR-4319; hsa-miR-301a-3p; hsa-miR-188-3p; hsa-miR-130a-3p; hsa-miR-21-3p; hsa-miR-543; hsa-miR-19b-1-5p	.
Interactions (NPInter)	LEPROT	enriched	0.0062723	2.20257	0.0062723	0.30725	12	hsa-miR-224-5p; hsa-miR-337-3p; hsa-miR-130b-3p; hsa-miR-340-5p; hsa-miR-340-3p; hsa-miR-93-3p; hsa-miR-106b-3p; hsa-miR-17-3p; hsa-miR-331-3p; hsa-miR-346; hsa-miR-103a-2-5p; hsa-miR-107	.
Interactions (NPInter)	DSE	enriched	0.0061613	2.21033	0.0061613	0.30725	8	hsa-miR-181b-5p; hsa-miR-505-3p; hsa-miR-664a-3p; hsa-miR-15b-3p; hsa-miR-421; hsa-miR-151a-3p; hsa-miR-493-3p; hsa-miR-543	.
Interactions (NPInter)	GABBR2	depleted	0.0060759	2.21639	0.0060759	0.30725	10	hsa-miR-125a-3p; hsa-miR-3127-5p; hsa-miR-940; hsa-miR-33b-3p; hsa-miR-3183; hsa-miR-19b-1-5p; hsa-miR-1207-3p; hsa-miR-4458; hsa-miR-557; hsa-miR-1208	.
Interactions (NPInter)	ATG16L1	enriched	0.0059964	2.22211	0.0059964	0.30725	10	hsa-miR-30e-3p; hsa-miR-1224-3p; hsa-miR-1260b; hsa-miR-660-5p; hsa-miR-30a-3p; hsa-miR-532-3p; hsa-miR-31-3p; hsa-miR-377-3p; hsa-miR-493-3p; hsa-miR-188-3p	.
Interactions (NPInter)	HDAC10	enriched	0.0059674	2.22421	0.0059674	0.30725	12	hsa-miR-29a-5p; hsa-miR-23c; hsa-miR-96-5p; hsa-miR-23b-3p; hsa-miR-23a-3p; hsa-miR-532-3p; hsa-miR-320b; hsa-miR-320c; hsa-miR-320d; hsa-miR-1306-3p; hsa-miR-130a-3p; hsa-miR-212-5p	.
Interactions (NPInter)	KLF3	enriched	0.0059113	2.22832	0.0059113	0.30725	36	hsa-miR-30e-3p; hsa-miR-125a-3p; hsa-miR-1183; hsa-miR-1224-3p; hsa-miR-1303; hsa-miR-660-5p; hsa-miR-16-2-3p; hsa-miR-221-3p; hsa-miR-23c; hsa-miR-454-3p; hsa-miR-32-3p; hsa-miR-23b-3p; hsa-miR-421; hsa-miR-130b-3p; hsa-miR-30a-3p; hsa-miR-23a-3p; hsa-miR-340-3p; hsa-miR-93-3p; hsa-miR-106b-3p; hsa-miR-200b-3p; hsa-miR-17-3p; hsa-miR-493-3p; hsa-miR-429; hsa-miR-4319; hsa-miR-301a-3p; hsa-miR-32…	.
Interactions (NPInter)	SYT1	enriched	0.0059096	2.22844	0.0059096	0.30725	61	hsa-miR-1231; hsa-miR-1183; hsa-miR-1224-3p; hsa-miR-1827; hsa-miR-16-2-3p; hsa-miR-221-3p; hsa-miR-181b-5p; hsa-miR-1276; hsa-miR-664a-3p; hsa-miR-4306; hsa-miR-7-1-3p; hsa-miR-337-3p; hsa-miR-29b-1-5p; hsa-miR-32-3p; hsa-miR-23b-3p; hsa-miR-421; hsa-miR-130b-3p; hsa-miR-23a-3p; hsa-miR-1228-3p; hsa-miR-148b-3p; hsa-miR-2113; hsa-miR-340-3p; hsa-miR-1976; hsa-miR-648; hsa-miR-212-3p; hsa-miR-362…	.
Interactions (NPInter)	NONHSAG037979	enriched	0.0058954	2.22949	0.0058954	0.30725	15	hsa-miR-30e-3p; hsa-miR-493-5p; hsa-miR-760; hsa-miR-149-3p; hsa-miR-23c; hsa-miR-23b-3p; hsa-miR-23a-3p; hsa-miR-340-5p; hsa-miR-382-5p; hsa-miR-532-3p; hsa-miR-93-3p; hsa-miR-758-3p; hsa-miR-130a-3p; hsa-miR-543; hsa-miR-4676-3p	.
Interactions (NPInter)	UBA6	enriched	0.0058954	2.22949	0.0058954	0.30725	15	hsa-miR-1224-3p; hsa-miR-1260b; hsa-miR-505-3p; hsa-miR-664a-3p; hsa-miR-23b-3p; hsa-miR-23a-3p; hsa-miR-1228-3p; hsa-miR-148b-3p; hsa-miR-31-5p; hsa-miR-532-3p; hsa-miR-1976; hsa-miR-130a-3p; hsa-miR-1200; hsa-miR-557; hsa-miR-33a-3p	.
Interactions (NPInter)	SAMD9L	enriched	0.0058868	2.23012	0.0058868	0.30725	6	hsa-miR-139-3p; hsa-miR-1303; hsa-miR-16-2-3p; hsa-miR-4326; hsa-miR-130b-3p; hsa-miR-1279	.
Interactions (NPInter)	PTGFRN	enriched	0.0058326	2.23414	0.0058326	0.30725	19	hsa-miR-30e-3p; hsa-miR-1224-3p; hsa-miR-1303; hsa-miR-1260b; hsa-miR-454-3p; hsa-miR-29b-1-5p; hsa-miR-4284; hsa-miR-421; hsa-miR-30a-3p; hsa-miR-340-5p; hsa-miR-382-5p; hsa-miR-24-2-5p; hsa-miR-93-3p; hsa-miR-106b-3p; hsa-miR-17-3p; hsa-miR-937-3p; hsa-miR-339-3p; hsa-miR-33b-3p; hsa-miR-33a-3p	.
Interactions (NPInter)	TSN	enriched	0.0058318	2.2342	0.0058318	0.30725	17	hsa-miR-30e-3p; hsa-miR-16-2-3p; hsa-miR-221-3p; hsa-miR-149-3p; hsa-miR-593-3p; hsa-miR-7-1-3p; hsa-miR-455-3p; hsa-miR-421; hsa-miR-30a-3p; hsa-miR-31-3p; hsa-miR-4267; hsa-miR-377-3p; hsa-miR-493-3p; hsa-miR-181a-2-3p; hsa-miR-195-3p; hsa-miR-943; hsa-miR-661	.
Interactions (NPInter)	ARHGAP19-SLIT1	enriched	0.0058176	2.23526	0.0058176	0.30725	2	hsa-miR-296-3p; hsa-miR-493-5p	.
Interactions (NPInter)	C17orf49	enriched	0.0058176	2.23526	0.0058176	0.30725	2	hsa-miR-296-3p; hsa-miR-493-5p	.
Interactions (NPInter)	FAM221A	enriched	0.0058176	2.23526	0.0058176	0.30725	2	hsa-miR-100-5p; hsa-miR-493-5p	.
Interactions (NPInter)	NONHSAG000093	enriched	0.0058176	2.23526	0.0058176	0.30725	2	hsa-miR-296-3p; hsa-miR-493-5p	.
Interactions (NPInter)	RP13-270P17.1	enriched	0.0058176	2.23526	0.0058176	0.30725	2	hsa-miR-30e-3p; hsa-miR-493-5p	.
Interactions (NPInter)	TMX2	enriched	0.0058176	2.23526	0.0058176	0.30725	2	hsa-miR-296-3p; hsa-miR-493-5p	.
Interactions (NPInter)	ATMIN	enriched	0.0057734	2.23857	0.0057734	0.30725	6	hsa-miR-30e-3p; hsa-miR-7-1-3p; hsa-miR-32-3p; hsa-miR-425-5p; hsa-miR-146b-3p; hsa-miR-126-3p	.
Interactions (NPInter)	SRRM2	enriched	0.0056687	2.24652	0.0056687	0.30725	52	hsa-miR-1224-3p; hsa-miR-1260b; hsa-miR-296-3p; hsa-miR-224-5p; hsa-miR-493-5p; hsa-miR-151b; hsa-miR-505-3p; hsa-miR-760; hsa-miR-149-3p; hsa-miR-4326; hsa-miR-4306; hsa-miR-454-3p; hsa-miR-7-1-3p; hsa-miR-455-3p; hsa-miR-151a-3p; hsa-miR-130b-3p; hsa-miR-31-5p; hsa-miR-382-5p; hsa-miR-532-3p; hsa-miR-22-3p; hsa-miR-339-5p; hsa-miR-1976; hsa-miR-2110; hsa-miR-320b; hsa-miR-106b-3p; hsa-miR-378e;…	.
Interactions (NPInter)	GTF2A1	depleted	0.0056666	2.24668	0.0056666	0.30725	6	hsa-miR-378e; hsa-miR-378f; hsa-miR-33b-3p; hsa-miR-19b-1-5p; hsa-miR-18a-3p; hsa-miR-33a-3p	.
Interactions (NPInter)	ACTC1	enriched	0.0056475	2.24814	0.0056475	0.30725	11	hsa-miR-30e-3p; hsa-miR-16-2-3p; hsa-miR-4306; hsa-miR-7-1-3p; hsa-miR-29b-1-5p; hsa-miR-32-3p; hsa-miR-30a-3p; hsa-miR-340-3p; hsa-miR-378a-3p; hsa-miR-195-3p; hsa-miR-185-3p	.
Interactions (NPInter)	PTCHD3P1	enriched	0.0056179	2.25043	0.0056179	0.30725	7	hsa-miR-1224-3p; hsa-miR-135b-5p; hsa-miR-151a-3p; hsa-miR-532-3p; hsa-miR-93-3p; hsa-miR-106b-3p; hsa-miR-28-3p	.
Interactions (NPInter)	AC010620.1	enriched	0.0056134	2.25077	0.0056134	0.30725	4	hsa-miR-493-5p; hsa-miR-155-3p; hsa-miR-340-5p; hsa-miR-532-3p	.
Interactions (NPInter)	MCOLN2	enriched	0.0056134	2.25077	0.0056134	0.30725	4	hsa-miR-23c; hsa-miR-23b-3p; hsa-miR-23a-3p; hsa-miR-532-3p	.
Interactions (NPInter)	NONHSAG007490	enriched	0.0056134	2.25077	0.0056134	0.30725	4	hsa-miR-149-3p; hsa-miR-135b-5p; hsa-miR-455-3p; hsa-miR-532-3p	.
Interactions (NPInter)	LMBR1L	enriched	0.0055877	2.25277	0.0055877	0.30725	14	hsa-miR-30e-3p; hsa-miR-660-5p; hsa-miR-1827; hsa-miR-760; hsa-miR-149-3p; hsa-miR-454-3p; hsa-miR-32-3p; hsa-miR-4284; hsa-miR-30a-3p; hsa-miR-24-2-5p; hsa-miR-301a-3p; hsa-miR-324-3p; hsa-miR-4330; hsa-miR-1226-3p	.
Interactions (NPInter)	LSS	enriched	0.0055877	2.25277	0.0055877	0.30725	14	hsa-miR-30e-3p; hsa-miR-125a-3p; hsa-miR-296-3p; hsa-miR-181b-5p; hsa-miR-493-5p; hsa-miR-760; hsa-miR-149-3p; hsa-miR-455-3p; hsa-miR-30a-3p; hsa-miR-1915-3p; hsa-miR-1909-3p; hsa-miR-4319; hsa-miR-103a-2-5p; hsa-miR-195-3p	.
Interactions (NPInter)	RP11-53B2.1	depleted	0.0055756	2.25371	0.0055756	0.30725	8	hsa-miR-140-3p; hsa-miR-342-3p; hsa-miR-195-3p; hsa-miR-503-3p; hsa-miR-16-1-3p; hsa-miR-4458; hsa-miR-15b-5p; hsa-miR-424-5p	.
Interactions (NPInter)	RP11-463C8.5	depleted	0.0055031	2.25939	0.0055031	0.30725	2	hsa-miR-4458; hsa-miR-665	.
Interactions (NPInter)	NONHSAG021262	enriched	0.0054882	2.26057	0.0054882	0.30725	7	hsa-miR-493-5p; hsa-miR-23c; hsa-miR-23b-3p; hsa-miR-23a-3p; hsa-miR-340-5p; hsa-miR-425-5p; hsa-miR-130a-3p	.
Interactions (NPInter)	PSRC1	depleted	0.0054746	2.26165	0.0054746	0.30725	11	hsa-miR-181b-5p; hsa-miR-193b-3p; hsa-miR-101-3p; hsa-miR-764; hsa-miR-21-3p; hsa-miR-127-3p; hsa-miR-3198; hsa-miR-543; hsa-miR-3176; hsa-miR-1972; hsa-miR-27a-3p	.
Interactions (NPInter)	CKB	depleted	0.0054325	2.265	0.0054325	0.30725	17	hsa-miR-139-3p; hsa-miR-15b-3p; hsa-miR-424-3p; hsa-miR-346; hsa-miR-103a-2-5p; hsa-miR-342-3p; hsa-miR-324-3p; hsa-miR-761; hsa-miR-107; hsa-miR-654-3p; hsa-miR-195-3p; hsa-miR-16-1-3p; hsa-miR-15a-3p; hsa-miR-214-3p; hsa-miR-1972; hsa-miR-27a-3p; hsa-miR-4291	.
Interactions (NPInter)	ADCK5	depleted	0.0054262	2.2655	0.0054262	0.30725	3	hsa-miR-147a; hsa-miR-661; hsa-miR-665	.
Interactions (NPInter)	TXNRD1	enriched	0.0053671	2.27026	0.0053671	0.30725	47	hsa-miR-125a-3p; hsa-miR-181b-5p; hsa-miR-4326; hsa-miR-15b-3p; hsa-miR-4306; hsa-miR-23c; hsa-miR-135b-5p; hsa-miR-7-1-3p; hsa-miR-455-3p; hsa-miR-23b-3p; hsa-miR-421; hsa-miR-130b-3p; hsa-miR-155-3p; hsa-miR-23a-3p; hsa-miR-148b-3p; hsa-miR-382-5p; hsa-miR-532-3p; hsa-miR-22-3p; hsa-miR-24-2-5p; hsa-miR-93-3p; hsa-miR-30c-2-3p; hsa-miR-212-3p; hsa-miR-320b; hsa-miR-31-3p; hsa-miR-320c; hsa-miR-…	.
Interactions (NPInter)	AATF	enriched	0.0053558	2.27118	0.0053558	0.30725	5	hsa-miR-149-3p; hsa-miR-151a-3p; hsa-miR-382-5p; hsa-miR-22-3p; hsa-miR-339-5p	.
Interactions (NPInter)	AF131215.9	enriched	0.0053558	2.27118	0.0053558	0.30725	5	hsa-miR-493-5p; hsa-miR-96-5p; hsa-miR-340-5p; hsa-miR-363-5p; hsa-miR-339-5p	.
Interactions (NPInter)	ZFP36L1	enriched	0.005282	2.2772	0.005282	0.30725	43	hsa-miR-30e-3p; hsa-miR-1183; hsa-miR-1260b; hsa-miR-181b-5p; hsa-miR-637; hsa-miR-505-3p; hsa-miR-593-3p; hsa-miR-7-1-3p; hsa-miR-455-3p; hsa-miR-23b-3p; hsa-miR-421; hsa-miR-30a-3p; hsa-miR-23a-3p; hsa-miR-148b-3p; hsa-miR-532-3p; hsa-miR-93-3p; hsa-miR-2110; hsa-miR-320b; hsa-miR-106b-3p; hsa-miR-31-3p; hsa-miR-1915-3p; hsa-miR-224-3p; hsa-miR-320c; hsa-miR-320d; hsa-miR-17-3p; hsa-miR-493-3p;…	.
Interactions (NPInter)	GGCT	enriched	0.0052702	2.27817	0.0052702	0.30725	11	hsa-miR-30e-3p; hsa-miR-125a-3p; hsa-miR-181b-5p; hsa-miR-664a-3p; hsa-miR-23b-3p; hsa-miR-30a-3p; hsa-miR-23a-3p; hsa-miR-340-5p; hsa-miR-493-3p; hsa-miR-130a-3p; hsa-miR-1972	.
Interactions (NPInter)	AKAP9	enriched	0.0052633	2.27874	0.0052633	0.30725	4	hsa-miR-455-3p; hsa-miR-155-3p; hsa-miR-31-5p; hsa-miR-382-5p	.
Interactions (NPInter)	RP11-486B10.3	enriched	0.0052633	2.27874	0.0052633	0.30725	4	hsa-miR-1224-3p; hsa-miR-149-3p; hsa-miR-155-3p; hsa-miR-382-5p	.
Interactions (NPInter)	CTD-2228K2.5	enriched	0.0052518	2.27969	0.0052518	0.30725	12	hsa-miR-296-3p; hsa-miR-224-5p; hsa-miR-221-3p; hsa-miR-135b-5p; hsa-miR-454-3p; hsa-miR-96-5p; hsa-miR-31-5p; hsa-miR-382-5p; hsa-miR-22-3p; hsa-miR-301a-3p; hsa-miR-193b-3p; hsa-miR-1271-3p	.
Interactions (NPInter)	SNORD17	enriched	0.0052482	2.27999	0.0052482	0.30725	6	hsa-miR-296-3p; hsa-miR-221-3p; hsa-miR-493-5p; hsa-miR-96-5p; hsa-miR-151a-3p; hsa-miR-346	.
Interactions (NPInter)	CTD-2012K14.3	enriched	0.0052283	2.28164	0.0052283	0.30725	5	hsa-miR-139-3p; hsa-miR-29a-5p; hsa-miR-760; hsa-miR-4306; hsa-miR-185-3p	.
Interactions (NPInter)	RPL41	enriched	0.0052283	2.28164	0.0052283	0.30725	5	hsa-miR-139-3p; hsa-miR-221-3p; hsa-miR-493-5p; hsa-miR-4306; hsa-miR-185-3p	.
Interactions (NPInter)	HMGCR	enriched	0.0051647	2.28695	0.0051647	0.30725	25	hsa-miR-30e-3p; hsa-miR-139-3p; hsa-miR-125a-3p; hsa-miR-16-2-3p; hsa-miR-221-3p; hsa-miR-1276; hsa-miR-760; hsa-miR-149-3p; hsa-miR-664a-3p; hsa-miR-32-3p; hsa-miR-30a-3p; hsa-miR-339-5p; hsa-miR-320b; hsa-miR-146b-3p; hsa-miR-224-3p; hsa-miR-320c; hsa-miR-377-3p; hsa-miR-320d; hsa-miR-493-3p; hsa-miR-188-3p; hsa-miR-500a-3p; hsa-miR-195-3p; hsa-miR-21-3p; hsa-miR-4458; hsa-miR-33a-3p	.
Interactions (NPInter)	DCAF10	enriched	0.0051484	2.28833	0.0051484	0.30725	6	hsa-miR-1827; hsa-miR-29a-5p; hsa-miR-455-3p; hsa-miR-32-3p; hsa-miR-93-3p; hsa-miR-106b-3p	.
Interactions (NPInter)	ZNF43	enriched	0.0051484	2.28833	0.0051484	0.30725	6	hsa-miR-296-3p; hsa-miR-224-5p; hsa-miR-29a-5p; hsa-miR-32-3p; hsa-miR-93-3p; hsa-miR-106b-3p	.
Interactions (NPInter)	NONHSAG047792	enriched	0.0051226	2.29051	0.0051226	0.30725	14	hsa-miR-1224-3p; hsa-miR-296-3p; hsa-miR-454-3p; hsa-miR-455-3p; hsa-miR-130b-3p; hsa-miR-23a-3p; hsa-miR-340-5p; hsa-miR-382-5p; hsa-miR-320b; hsa-miR-320c; hsa-miR-28-3p; hsa-miR-320d; hsa-miR-19b-1-5p; hsa-miR-4458	.
Interactions (NPInter)	LUZP2	enriched	0.0050961	2.29276	0.0050961	0.30725	9	hsa-miR-30e-3p; hsa-miR-664a-3p; hsa-miR-593-3p; hsa-miR-130b-3p; hsa-miR-30a-3p; hsa-miR-93-3p; hsa-miR-200b-3p; hsa-miR-429; hsa-miR-301a-3p	.
Interactions (NPInter)	GSK3B	enriched	0.0050683	2.29514	0.0050683	0.30725	20	hsa-miR-30e-3p; hsa-miR-1260b; hsa-miR-224-5p; hsa-miR-493-5p; hsa-miR-4465; hsa-miR-454-3p; hsa-miR-455-3p; hsa-miR-130b-3p; hsa-miR-30a-3p; hsa-miR-148b-3p; hsa-miR-425-5p; hsa-miR-22-3p; hsa-miR-24-2-5p; hsa-miR-362-3p; hsa-miR-377-3p; hsa-miR-301a-3p; hsa-miR-140-3p; hsa-miR-130a-3p; hsa-miR-543; hsa-miR-27a-3p	.
Interactions (NPInter)	NONHSAG034905	depleted	0.0050363	2.29789	0.0050363	0.30725	5	hsa-miR-324-3p; hsa-miR-19b-1-5p; hsa-miR-18a-3p; hsa-miR-18b-5p; hsa-miR-4676-3p	.
Interactions (NPInter)	MYPOP	enriched	0.0049647	2.30411	0.0049647	0.30725	11	hsa-miR-1183; hsa-miR-1260b; hsa-miR-4465; hsa-miR-532-3p; hsa-miR-93-3p; hsa-miR-320b; hsa-miR-320c; hsa-miR-200b-3p; hsa-miR-320e; hsa-miR-320d; hsa-miR-200a-3p	.
Interactions (NPInter)	TCF3	depleted	0.0049018	2.30964	0.0049018	0.30725	8	hsa-miR-103a-2-5p; hsa-miR-342-3p; hsa-miR-195-3p; hsa-miR-503-3p; hsa-miR-16-1-3p; hsa-miR-1271-3p; hsa-miR-15b-5p; hsa-miR-424-5p	.
Interactions (NPInter)	NONHSAG012727	enriched	0.0049004	2.30977	0.0049004	0.30725	2	hsa-miR-139-3p; hsa-miR-221-3p	.
Interactions (NPInter)	NONHSAG044781	enriched	0.0049004	2.30977	0.0049004	0.30725	2	hsa-miR-139-3p; hsa-miR-221-3p	.
Interactions (NPInter)	SLC46A1	enriched	0.0049004	2.30977	0.0049004	0.30725	2	hsa-miR-296-3p; hsa-miR-221-3p	.
Interactions (NPInter)	ASF1A	enriched	0.0048751	2.31202	0.0048751	0.30725	12	hsa-miR-1231; hsa-miR-505-3p; hsa-miR-454-3p; hsa-miR-130b-3p; hsa-miR-155-3p; hsa-miR-93-3p; hsa-miR-320b; hsa-miR-106b-3p; hsa-miR-320c; hsa-miR-17-3p; hsa-miR-301a-3p; hsa-miR-130a-3p	.
Interactions (NPInter)	UEVLD	enriched	0.0048751	2.31202	0.0048751	0.30725	12	hsa-miR-30e-3p; hsa-miR-454-3p; hsa-miR-130b-3p; hsa-miR-30a-3p; hsa-miR-155-3p; hsa-miR-148b-3p; hsa-miR-93-3p; hsa-miR-106b-3p; hsa-miR-17-3p; hsa-miR-331-3p; hsa-miR-301a-3p; hsa-miR-130a-3p	.
Interactions (NPInter)	ARL4A	enriched	0.0048711	2.31237	0.0048711	0.30725	9	hsa-miR-505-3p; hsa-miR-7-1-3p; hsa-miR-337-3p; hsa-miR-22-3p; hsa-miR-93-3p; hsa-miR-106b-3p; hsa-miR-17-3p; hsa-miR-181a-2-3p; hsa-miR-424-3p	.
Interactions (NPInter)	NRIP2	enriched	0.0048502	2.31424	0.0048502	0.30725	5	hsa-miR-1183; hsa-miR-1827; hsa-miR-149-3p; hsa-miR-664a-3p; hsa-miR-4286	.
Interactions (NPInter)	SPHK2	enriched	0.0048502	2.31424	0.0048502	0.30725	5	hsa-miR-125a-3p; hsa-miR-296-3p; hsa-miR-149-3p; hsa-miR-664a-3p; hsa-miR-346	.
Interactions (NPInter)	GPR37	enriched	0.0048388	2.31526	0.0048388	0.30725	23	hsa-miR-16-2-3p; hsa-miR-138-1-3p; hsa-miR-15b-3p; hsa-miR-593-3p; hsa-miR-7-1-3p; hsa-miR-3149; hsa-miR-32-3p; hsa-miR-23b-3p; hsa-miR-155-3p; hsa-miR-23a-3p; hsa-miR-2113; hsa-miR-340-3p; hsa-miR-22-3p; hsa-miR-93-3p; hsa-miR-106b-3p; hsa-miR-17-3p; hsa-miR-758-3p; hsa-miR-103a-2-5p; hsa-miR-342-3p; hsa-miR-130a-3p; hsa-miR-187-3p; hsa-miR-195-3p; hsa-miR-4280	.
Interactions (NPInter)	RP11-373L24.1	enriched	0.0047887	2.31978	0.0047887	0.30725	9	hsa-miR-125a-3p; hsa-miR-296-3p; hsa-miR-493-5p; hsa-miR-29a-5p; hsa-miR-4306; hsa-miR-155-3p; hsa-miR-340-5p; hsa-miR-140-3p; hsa-miR-185-3p	.
Interactions (NPInter)	LILRB2	depleted	0.0046721	2.33049	0.0046721	0.30725	6	hsa-miR-4265; hsa-miR-4322; hsa-miR-4296; hsa-miR-1207-3p; hsa-miR-555; hsa-miR-27a-3p	.
Interactions (NPInter)	PCBP1-AS1	enriched	0.0046549	2.33209	0.0046549	0.30725	9	hsa-miR-125a-3p; hsa-miR-296-3p; hsa-miR-493-5p; hsa-miR-29a-5p; hsa-miR-135b-5p; hsa-miR-155-3p; hsa-miR-377-3p; hsa-miR-1306-3p; hsa-miR-4319	.
Interactions (NPInter)	PGM1	depleted	0.0046109	2.33621	0.0046109	0.30725	5	hsa-miR-409-3p; hsa-miR-33b-3p; hsa-miR-4312; hsa-miR-3137; hsa-miR-33a-3p	.
Interactions (NPInter)	YEATS4	enriched	0.0045845	2.33871	0.0045845	0.30725	6	hsa-miR-30e-3p; hsa-miR-1224-3p; hsa-miR-4326; hsa-miR-421; hsa-miR-30a-3p; hsa-miR-146b-3p	.
Interactions (NPInter)	HSBP1	enriched	0.0045823	2.33892	0.0045823	0.30725	11	hsa-miR-30e-3p; hsa-miR-493-5p; hsa-miR-130b-3p; hsa-miR-148b-3p; hsa-miR-340-5p; hsa-miR-382-5p; hsa-miR-320b; hsa-miR-224-3p; hsa-miR-320c; hsa-miR-320d; hsa-miR-140-3p	.
Interactions (NPInter)	TUBB6	enriched	0.0045784	2.33929	0.0045784	0.30725	7	hsa-miR-16-2-3p; hsa-miR-664a-3p; hsa-miR-15b-3p; hsa-miR-532-3p; hsa-miR-22-3p; hsa-miR-126-3p; hsa-miR-377-3p	.
Interactions (NPInter)	WDR6	enriched	0.0045607	2.34097	0.0045607	0.30725	28	hsa-miR-139-3p; hsa-miR-493-5p; hsa-miR-637; hsa-miR-151b; hsa-miR-760; hsa-miR-454-3p; hsa-miR-593-3p; hsa-miR-455-3p; hsa-miR-151a-3p; hsa-miR-130b-3p; hsa-miR-148b-3p; hsa-miR-532-3p; hsa-miR-425-5p; hsa-miR-22-3p; hsa-miR-378e; hsa-miR-4267; hsa-miR-377-3p; hsa-miR-28-3p; hsa-miR-517-5p; hsa-miR-331-3p; hsa-miR-1306-3p; hsa-miR-301a-3p; hsa-miR-130a-3p; hsa-miR-423-5p; hsa-miR-378f; hsa-miR-3…	.
Interactions (NPInter)	ZNF3	enriched	0.00456	2.34104	0.00456	0.30725	19	hsa-miR-125a-3p; hsa-miR-296-3p; hsa-miR-149-3p; hsa-miR-23c; hsa-miR-454-3p; hsa-miR-32-3p; hsa-miR-23b-3p; hsa-miR-130b-3p; hsa-miR-23a-3p; hsa-miR-363-5p; hsa-miR-93-3p; hsa-miR-493-3p; hsa-miR-1909-3p; hsa-miR-301a-3p; hsa-miR-940; hsa-miR-193b-3p; hsa-miR-130a-3p; hsa-miR-187-3p; hsa-miR-185-3p	.
Interactions (NPInter)	TMEM123	enriched	0.004501	2.34669	0.004501	0.30725	22	hsa-miR-30e-3p; hsa-miR-296-3p; hsa-miR-181b-5p; hsa-miR-138-1-3p; hsa-miR-7-1-3p; hsa-miR-130b-3p; hsa-miR-30a-3p; hsa-miR-155-3p; hsa-miR-148b-3p; hsa-miR-2113; hsa-miR-93-3p; hsa-miR-106b-3p; hsa-miR-126-3p; hsa-miR-200b-3p; hsa-miR-17-3p; hsa-miR-493-3p; hsa-miR-429; hsa-miR-758-3p; hsa-miR-140-3p; hsa-miR-200a-3p; hsa-miR-205-5p; hsa-miR-4676-3p	.
Interactions (NPInter)	RP11-379K17.11	depleted	0.0044183	2.35474	0.0044183	0.30725	11	hsa-miR-93-3p; hsa-miR-106b-3p; hsa-miR-195-3p; hsa-miR-539-3p; hsa-miR-16-1-3p; hsa-miR-543; hsa-miR-205-5p; hsa-miR-18a-3p; hsa-miR-18b-5p; hsa-miR-15b-5p; hsa-miR-424-5p	.
Interactions (NPInter)	SCN2A	depleted	0.0043444	2.36207	0.0043444	0.30725	3	hsa-miR-1911-3p; hsa-miR-1207-3p; hsa-miR-4291	.
Interactions (NPInter)	C5orf30	enriched	0.0042301	2.37365	0.0042301	0.30725	24	hsa-miR-125a-3p; hsa-miR-4326; hsa-miR-664a-3p; hsa-miR-15b-3p; hsa-miR-454-3p; hsa-miR-7-1-3p; hsa-miR-337-3p; hsa-miR-3127-5p; hsa-miR-32-3p; hsa-miR-23b-3p; hsa-miR-130b-3p; hsa-miR-23a-3p; hsa-miR-148b-3p; hsa-miR-532-3p; hsa-miR-22-3p; hsa-miR-1915-3p; hsa-miR-1202; hsa-miR-3180-3p; hsa-miR-301a-3p; hsa-miR-500a-3p; hsa-miR-130a-3p; hsa-miR-764; hsa-miR-16-1-3p; hsa-miR-501-3p	.
Interactions (NPInter)	NONHSAG053377	enriched	0.0042301	2.37365	0.0042301	0.30725	24	hsa-miR-30e-3p; hsa-miR-139-3p; hsa-miR-221-3p; hsa-miR-493-5p; hsa-miR-23c; hsa-miR-135b-5p; hsa-miR-455-3p; hsa-miR-23b-3p; hsa-miR-130b-3p; hsa-miR-23a-3p; hsa-miR-340-5p; hsa-miR-532-3p; hsa-miR-425-5p; hsa-miR-339-5p; hsa-miR-378e; hsa-miR-377-3p; hsa-miR-28-3p; hsa-miR-331-3p; hsa-miR-188-3p; hsa-miR-193b-3p; hsa-miR-130a-3p; hsa-miR-378f; hsa-miR-18a-3p; hsa-miR-18b-5p	.
Interactions (NPInter)	TSIX	enriched	0.0041301	2.38404	0.0041301	0.30725	56	hsa-miR-30e-3p; hsa-miR-139-3p; hsa-miR-125a-3p; hsa-miR-1224-3p; hsa-miR-296-3p; hsa-miR-224-5p; hsa-miR-221-3p; hsa-miR-493-5p; hsa-miR-151b; hsa-miR-29a-5p; hsa-miR-760; hsa-miR-149-3p; hsa-miR-23c; hsa-miR-135b-5p; hsa-miR-454-3p; hsa-miR-96-5p; hsa-miR-455-3p; hsa-miR-23b-3p; hsa-miR-151a-3p; hsa-miR-130b-3p; hsa-miR-155-3p; hsa-miR-23a-3p; hsa-miR-340-5p; hsa-miR-382-5p; hsa-miR-532-3p; hsa…	.
Interactions (NPInter)	PPHLN1	enriched	0.0041029	2.38691	0.0041029	0.30725	19	hsa-miR-30e-3p; hsa-miR-1224-3p; hsa-miR-760; hsa-miR-149-3p; hsa-miR-4306; hsa-miR-135b-5p; hsa-miR-96-5p; hsa-miR-23b-3p; hsa-miR-30a-3p; hsa-miR-155-3p; hsa-miR-23a-3p; hsa-miR-382-5p; hsa-miR-103a-2-5p; hsa-miR-212-5p; hsa-miR-132-3p; hsa-miR-185-3p; hsa-miR-125b-2-3p; hsa-miR-1271-3p; hsa-miR-424-5p	.
Interactions (NPInter)	RPL18	enriched	0.0040991	2.38731	0.0040991	0.30725	38	hsa-miR-139-3p; hsa-miR-1224-3p; hsa-miR-296-3p; hsa-miR-224-5p; hsa-miR-151b; hsa-miR-29a-5p; hsa-miR-760; hsa-miR-149-3p; hsa-miR-4306; hsa-miR-23c; hsa-miR-454-3p; hsa-miR-23b-3p; hsa-miR-151a-3p; hsa-miR-130b-3p; hsa-miR-23a-3p; hsa-miR-31-5p; hsa-miR-382-5p; hsa-miR-532-3p; hsa-miR-339-5p; hsa-miR-93-3p; hsa-miR-551b-5p; hsa-miR-106b-3p; hsa-miR-28-3p; hsa-miR-331-3p; hsa-miR-1306-3p; hsa-mi…	.
Interactions (NPInter)	MLX	enriched	0.0040764	2.38972	0.0040764	0.30725	6	hsa-miR-493-5p; hsa-miR-149-3p; hsa-miR-31-5p; hsa-miR-339-5p; hsa-miR-93-3p; hsa-miR-320b	.
Interactions (NPInter)	ERP29	depleted	0.0040699	2.39042	0.0040699	0.30725	11	hsa-miR-4306; hsa-miR-212-5p; hsa-miR-423-5p; hsa-miR-195-3p; hsa-miR-503-3p; hsa-miR-16-1-3p; hsa-miR-185-3p; hsa-miR-4458; hsa-miR-15b-5p; hsa-miR-424-5p; hsa-miR-665	.
Interactions (NPInter)	LINC-RoR	depleted	0.0040618	2.39128	0.0040618	0.30725	2	hsa-miR-33a-3p; hsa-miR-15b-5p	.
Interactions (NPInter)	PLEKHH2	enriched	0.0040187	2.39591	0.0040187	0.30725	3	hsa-miR-1827; hsa-miR-221-3p; hsa-miR-454-3p	.
Interactions (NPInter)	AK2	enriched	0.0039379	2.40474	0.0039379	0.30725	8	hsa-miR-1276; hsa-miR-130b-3p; hsa-miR-148b-3p; hsa-miR-93-3p; hsa-miR-106b-3p; hsa-miR-31-3p; hsa-miR-377-3p; hsa-miR-17-3p	.
Interactions (NPInter)	SLC2A14	enriched	0.003922	2.40649	0.003922	0.30725	4	hsa-miR-181b-5p; hsa-miR-4465; hsa-miR-32-3p; hsa-miR-148b-3p	.
Interactions (NPInter)	CCDC14	enriched	0.0038681	2.4125	0.0038681	0.30725	16	hsa-miR-493-5p; hsa-miR-505-3p; hsa-miR-760; hsa-miR-149-3p; hsa-miR-454-3p; hsa-miR-421; hsa-miR-425-5p; hsa-miR-93-3p; hsa-miR-106b-3p; hsa-miR-126-3p; hsa-miR-377-3p; hsa-miR-493-3p; hsa-miR-301a-3p; hsa-miR-140-3p; hsa-miR-342-3p; hsa-miR-99b-3p	.
Interactions (NPInter)	MAP3K2	enriched	0.0038646	2.4129	0.0038646	0.30725	18	hsa-miR-30e-3p; hsa-miR-4465; hsa-miR-664a-3p; hsa-miR-7-1-3p; hsa-miR-30a-3p; hsa-miR-1228-3p; hsa-miR-340-3p; hsa-miR-93-3p; hsa-miR-320b; hsa-miR-106b-3p; hsa-miR-320c; hsa-miR-377-3p; hsa-miR-320d; hsa-miR-17-3p; hsa-miR-331-3p; hsa-miR-342-3p; hsa-miR-943; hsa-miR-3174	.
Interactions (NPInter)	BTBD2	depleted	0.0037404	2.42708	0.0037404	0.30725	12	hsa-miR-637; hsa-miR-103a-2-5p; hsa-miR-324-3p; hsa-miR-195-3p; hsa-miR-503-3p; hsa-miR-16-1-3p; hsa-miR-3197; hsa-miR-18a-3p; hsa-miR-18b-5p; hsa-miR-15b-5p; hsa-miR-424-5p; hsa-miR-665	.
Interactions (NPInter)	NUFIP2	enriched	0.0036442	2.4384	0.0036442	0.30725	41	hsa-miR-30e-3p; hsa-miR-139-3p; hsa-miR-181b-5p; hsa-miR-151b; hsa-miR-760; hsa-miR-15b-3p; hsa-miR-23c; hsa-miR-454-3p; hsa-miR-23b-3p; hsa-miR-130b-3p; hsa-miR-30a-3p; hsa-miR-155-3p; hsa-miR-23a-3p; hsa-miR-148b-3p; hsa-miR-93-3p; hsa-miR-362-3p; hsa-miR-320b; hsa-miR-106b-3p; hsa-miR-31-3p; hsa-miR-320c; hsa-miR-200b-3p; hsa-miR-320d; hsa-miR-17-3p; hsa-miR-493-3p; hsa-miR-429; hsa-miR-3180-3…	.
Interactions (NPInter)	PRKAB1	enriched	0.0036023	2.44342	0.0036023	0.30725	8	hsa-miR-1224-3p; hsa-miR-23c; hsa-miR-23b-3p; hsa-miR-23a-3p; hsa-miR-320b; hsa-miR-320c; hsa-miR-377-3p; hsa-miR-320d	.
Interactions (NPInter)	CPOX	enriched	0.0035725	2.44703	0.0035725	0.30725	22	hsa-miR-30e-3p; hsa-miR-181b-5p; hsa-miR-23c; hsa-miR-7-1-3p; hsa-miR-337-3p; hsa-miR-3127-5p; hsa-miR-23b-3p; hsa-miR-30a-3p; hsa-miR-23a-3p; hsa-miR-2113; hsa-miR-93-3p; hsa-miR-106b-3p; hsa-miR-377-3p; hsa-miR-200b-3p; hsa-miR-17-3p; hsa-miR-429; hsa-miR-188-3p; hsa-miR-218-2-3p; hsa-miR-130a-3p; hsa-miR-1271-5p; hsa-miR-654-3p; hsa-miR-15b-5p	.
Interactions (NPInter)	HIST1H3D	enriched	0.0035588	2.4487	0.0035588	0.30725	5	hsa-miR-221-3p; hsa-miR-181b-5p; hsa-miR-1276; hsa-miR-760; hsa-miR-193b-3p	.
Interactions (NPInter)	CD151	depleted	0.003494	2.45668	0.003494	0.30725	33	hsa-miR-30e-3p; hsa-miR-760; hsa-miR-15b-3p; hsa-miR-30a-3p; hsa-miR-532-3p; hsa-miR-1225-3p; hsa-miR-3194-5p; hsa-miR-331-3p; hsa-miR-424-3p; hsa-miR-103a-2-5p; hsa-miR-342-3p; hsa-miR-324-3p; hsa-miR-761; hsa-miR-107; hsa-miR-654-3p; hsa-miR-1292-5p; hsa-miR-195-3p; hsa-miR-503-3p; hsa-miR-16-1-3p; hsa-miR-1226-3p; hsa-miR-127-3p; hsa-miR-431-3p; hsa-miR-194-5p; hsa-miR-1911-3p; hsa-miR-3135a; …	.
Interactions (NPInter)	BCAR1	enriched	0.0033056	2.48075	0.0033056	0.30725	4	hsa-miR-221-3p; hsa-miR-23c; hsa-miR-23b-3p; hsa-miR-23a-3p	.
Interactions (NPInter)	RHOJ	enriched	0.0033056	2.48075	0.0033056	0.30725	4	hsa-miR-637; hsa-miR-23b-3p; hsa-miR-155-3p; hsa-miR-23a-3p	.
Interactions (NPInter)	RP1-265C24.5	enriched	0.0033056	2.48075	0.0033056	0.30725	4	hsa-miR-23c; hsa-miR-135b-5p; hsa-miR-23b-3p; hsa-miR-23a-3p	.
Interactions (NPInter)	POMP	enriched	0.0032778	2.48442	0.0032778	0.30725	22	hsa-miR-125a-3p; hsa-miR-493-5p; hsa-miR-1276; hsa-miR-23c; hsa-miR-135b-5p; hsa-miR-454-3p; hsa-miR-96-5p; hsa-miR-23b-3p; hsa-miR-130b-3p; hsa-miR-23a-3p; hsa-miR-340-5p; hsa-miR-340-3p; hsa-miR-28-3p; hsa-miR-758-3p; hsa-miR-4319; hsa-miR-301a-3p; hsa-miR-188-3p; hsa-miR-130a-3p; hsa-miR-212-5p; hsa-miR-132-3p; hsa-miR-1271-3p; hsa-miR-4676-3p	.
Interactions (NPInter)	CLCN3	depleted	0.0032686	2.48564	0.0032686	0.30725	18	hsa-miR-15b-3p; hsa-miR-421; hsa-miR-424-3p; hsa-miR-103a-2-5p; hsa-miR-761; hsa-miR-218-2-3p; hsa-miR-107; hsa-miR-1244; hsa-miR-195-3p; hsa-miR-16-1-3p; hsa-miR-33b-3p; hsa-miR-1263; hsa-miR-4280; hsa-miR-15a-3p; hsa-miR-557; hsa-miR-33a-3p; hsa-miR-214-3p; hsa-miR-222-3p	.
Interactions (NPInter)	RAB5C	enriched	0.0032018	2.49461	0.0032018	0.30725	7	hsa-miR-100-5p; hsa-miR-296-3p; hsa-miR-1827; hsa-miR-221-3p; hsa-miR-149-3p; hsa-miR-30c-2-3p; hsa-miR-298	.
Interactions (NPInter)	TKT	enriched	0.0031879	2.4965	0.0031879	0.30725	8	hsa-miR-181b-5p; hsa-miR-493-5p; hsa-miR-149-3p; hsa-miR-664a-3p; hsa-miR-135b-5p; hsa-miR-3127-5p; hsa-miR-106b-3p; hsa-miR-331-3p	.
Interactions (NPInter)	AC007255.7	enriched	0.00314	2.50307	0.00314	0.30725	3	hsa-miR-139-3p; hsa-miR-1224-3p; hsa-miR-135b-5p	.
Interactions (NPInter)	ARRB2	enriched	0.00314	2.50307	0.00314	0.30725	3	hsa-miR-29a-5p; hsa-miR-149-3p; hsa-miR-135b-5p	.
Interactions (NPInter)	NONHSAG040266	enriched	0.00314	2.50307	0.00314	0.30725	3	hsa-miR-139-3p; hsa-miR-221-3p; hsa-miR-135b-5p	.
Interactions (NPInter)	PRR14L	enriched	0.0031358	2.50365	0.0031358	0.30725	18	hsa-miR-30e-3p; hsa-miR-505-3p; hsa-miR-760; hsa-miR-23c; hsa-miR-454-3p; hsa-miR-23b-3p; hsa-miR-130b-3p; hsa-miR-30a-3p; hsa-miR-23a-3p; hsa-miR-93-3p; hsa-miR-106b-3p; hsa-miR-17-3p; hsa-miR-301a-3p; hsa-miR-140-3p; hsa-miR-103a-2-5p; hsa-miR-130a-3p; hsa-miR-107; hsa-miR-19b-1-5p	.
Interactions (NPInter)	DCDC2B	enriched	0.0031213	2.50566	0.0031213	0.30725	5	hsa-miR-1224-3p; hsa-miR-296-3p; hsa-miR-760; hsa-miR-149-3p; hsa-miR-22-3p	.
Interactions (NPInter)	MTHFR	enriched	0.0031213	2.50566	0.0031213	0.30725	5	hsa-miR-30e-3p; hsa-miR-1303; hsa-miR-149-3p; hsa-miR-30a-3p; hsa-miR-22-3p	.
Interactions (NPInter)	OGFOD3	enriched	0.0031107	2.50714	0.0031107	0.30725	13	hsa-miR-224-5p; hsa-miR-493-5p; hsa-miR-149-3p; hsa-miR-23c; hsa-miR-23b-3p; hsa-miR-23a-3p; hsa-miR-22-3p; hsa-miR-551b-5p; hsa-miR-320b; hsa-miR-320c; hsa-miR-320d; hsa-miR-193b-3p; hsa-miR-130a-3p	.
Interactions (NPInter)	VPS26A	enriched	0.0030806	2.51136	0.0030806	0.30725	4	hsa-miR-1303; hsa-miR-7-1-3p; hsa-miR-32-3p; hsa-miR-155-3p	.
Interactions (NPInter)	DYNC1I2	enriched	0.003051	2.51556	0.003051	0.30725	15	hsa-miR-139-3p; hsa-miR-1183; hsa-miR-1228-3p; hsa-miR-340-3p; hsa-miR-22-3p; hsa-miR-93-3p; hsa-miR-362-3p; hsa-miR-320b; hsa-miR-106b-3p; hsa-miR-320c; hsa-miR-320e; hsa-miR-320d; hsa-miR-17-3p; hsa-miR-502-3p; hsa-miR-4302	.
Interactions (NPInter)	DCBLD2	enriched	0.0030078	2.52175	0.0030078	0.30725	32	hsa-miR-30e-3p; hsa-miR-139-3p; hsa-miR-1224-3p; hsa-miR-1260b; hsa-miR-660-5p; hsa-miR-181b-5p; hsa-miR-454-3p; hsa-miR-29b-1-5p; hsa-miR-130b-3p; hsa-miR-340-3p; hsa-miR-24-2-5p; hsa-miR-93-3p; hsa-miR-30c-2-3p; hsa-miR-378a-3p; hsa-miR-106b-3p; hsa-miR-378e; hsa-miR-484; hsa-miR-224-3p; hsa-miR-200b-3p; hsa-miR-28-3p; hsa-miR-17-3p; hsa-miR-429; hsa-miR-301a-3p; hsa-miR-103a-2-5p; hsa-miR-130a…	.
Interactions (NPInter)	ORC2	enriched	0.0029725	2.52688	0.0029725	0.30725	4	hsa-miR-30e-3p; hsa-miR-100-5p; hsa-miR-505-3p; hsa-miR-30a-3p	.
Interactions (NPInter)	PDP2	enriched	0.0029725	2.52688	0.0029725	0.30725	4	hsa-miR-30e-3p; hsa-miR-7-1-3p; hsa-miR-32-3p; hsa-miR-30a-3p	.
Interactions (NPInter)	RDH14	enriched	0.0029725	2.52688	0.0029725	0.30725	4	hsa-miR-30e-3p; hsa-miR-660-5p; hsa-miR-4465; hsa-miR-30a-3p	.
Interactions (NPInter)	SNORA11	enriched	0.0029725	2.52688	0.0029725	0.30725	4	hsa-miR-30e-3p; hsa-miR-296-3p; hsa-miR-505-3p; hsa-miR-30a-3p	.
Interactions (NPInter)	CPEB4	enriched	0.0029457	2.53081	0.0029457	0.30725	39	hsa-miR-30e-3p; hsa-miR-1183; hsa-miR-16-2-3p; hsa-miR-181b-5p; hsa-miR-505-3p; hsa-miR-4465; hsa-miR-664a-3p; hsa-miR-15b-3p; hsa-miR-23c; hsa-miR-454-3p; hsa-miR-7-1-3p; hsa-miR-455-3p; hsa-miR-32-3p; hsa-miR-23b-3p; hsa-miR-130b-3p; hsa-miR-30a-3p; hsa-miR-155-3p; hsa-miR-23a-3p; hsa-miR-1228-3p; hsa-miR-4305; hsa-miR-340-3p; hsa-miR-146b-3p; hsa-miR-126-3p; hsa-miR-377-3p; hsa-miR-181a-2-3p; …	.
Interactions (NPInter)	GALNT3	enriched	0.002917	2.53506	0.002917	0.30725	9	hsa-miR-30e-3p; hsa-miR-1183; hsa-miR-30a-3p; hsa-miR-2113; hsa-miR-378a-3p; hsa-miR-362-3p; hsa-miR-377-3p; hsa-miR-200b-3p; hsa-miR-429	.
Interactions (NPInter)	RP11-961A15.1	enriched	0.0028583	2.54389	0.0028583	0.30725	7	hsa-miR-296-3p; hsa-miR-23c; hsa-miR-23b-3p; hsa-miR-23a-3p; hsa-miR-22-3p; hsa-miR-339-5p; hsa-miR-378e	.
Interactions (NPInter)	ERMAP	depleted	0.0028389	2.54685	0.0028389	0.30725	2	hsa-miR-596; hsa-miR-665	.
Interactions (NPInter)	GOLM1	enriched	0.0027706	2.55743	0.0027706	0.30725	20	hsa-miR-30e-3p; hsa-miR-181b-5p; hsa-miR-32-3p; hsa-miR-30a-3p; hsa-miR-155-3p; hsa-miR-93-3p; hsa-miR-320b; hsa-miR-146b-3p; hsa-miR-106b-3p; hsa-miR-31-3p; hsa-miR-320c; hsa-miR-377-3p; hsa-miR-320d; hsa-miR-17-3p; hsa-miR-493-3p; hsa-miR-3180-3p; hsa-miR-758-3p; hsa-miR-16-1-3p; hsa-miR-33a-3p; hsa-miR-27a-3p	.
Interactions (NPInter)	MAK16	enriched	0.0026794	2.57196	0.0026794	0.30725	21	hsa-miR-296-3p; hsa-miR-224-5p; hsa-miR-493-5p; hsa-miR-23c; hsa-miR-23b-3p; hsa-miR-23a-3p; hsa-miR-148b-3p; hsa-miR-340-5p; hsa-miR-93-3p; hsa-miR-320b; hsa-miR-106b-3p; hsa-miR-320c; hsa-miR-320d; hsa-miR-17-3p; hsa-miR-940; hsa-miR-103a-2-5p; hsa-miR-761; hsa-miR-130a-3p; hsa-miR-107; hsa-miR-100-3p; hsa-miR-214-3p	.
Interactions (NPInter)	WASL	depleted	0.0025829	2.58789	0.0025829	0.30725	16	hsa-miR-181b-5p; hsa-miR-148b-3p; hsa-miR-4283; hsa-miR-331-3p; hsa-miR-3116; hsa-miR-185-3p; hsa-miR-1269a; hsa-miR-33b-3p; hsa-miR-543; hsa-miR-3174; hsa-miR-632; hsa-miR-4280; hsa-miR-3137; hsa-miR-3184-5p; hsa-miR-1256; hsa-miR-33a-3p	.
Interactions (NPInter)	NONHSAG028469	depleted	0.0025675	2.59049	0.0025675	0.30725	9	hsa-miR-340-5p; hsa-miR-195-3p; hsa-miR-21-3p; hsa-miR-503-3p; hsa-miR-16-1-3p; hsa-miR-543; hsa-miR-15b-5p; hsa-miR-424-5p; hsa-miR-665	.
Interactions (NPInter)	CRCP	enriched	0.002551	2.59329	0.002551	0.30725	7	hsa-miR-30e-3p; hsa-miR-760; hsa-miR-135b-5p; hsa-miR-130b-3p; hsa-miR-30a-3p; hsa-miR-148b-3p; hsa-miR-18a-3p	.
Interactions (NPInter)	MIR4523	enriched	0.0025476	2.59387	0.0025476	0.30725	5	hsa-miR-23c; hsa-miR-23b-3p; hsa-miR-23a-3p; hsa-miR-425-5p; hsa-miR-363-5p	.
Interactions (NPInter)	MAN2C1	enriched	0.0025215	2.59834	0.0025215	0.30725	32	hsa-miR-139-3p; hsa-miR-125a-3p; hsa-miR-1224-3p; hsa-miR-296-3p; hsa-miR-29a-5p; hsa-miR-135b-5p; hsa-miR-454-3p; hsa-miR-455-3p; hsa-miR-151a-3p; hsa-miR-4488; hsa-miR-130b-3p; hsa-miR-31-5p; hsa-miR-532-3p; hsa-miR-22-3p; hsa-miR-339-5p; hsa-miR-320b; hsa-miR-320c; hsa-miR-28-3p; hsa-miR-320d; hsa-miR-331-3p; hsa-miR-1306-3p; hsa-miR-4319; hsa-miR-301a-3p; hsa-miR-188-3p; hsa-miR-342-3p; hsa-m…	.
Interactions (NPInter)	TAZ	depleted	0.0025048	2.60123	0.0025048	0.30725	6	hsa-miR-195-3p; hsa-miR-503-3p; hsa-miR-652-3p; hsa-miR-16-1-3p; hsa-miR-15b-5p; hsa-miR-424-5p	.
Interactions (NPInter)	LAMA4	enriched	0.0024017	2.61948	0.0024017	0.30725	6	hsa-miR-30e-3p; hsa-miR-4326; hsa-miR-3149; hsa-miR-30a-3p; hsa-miR-148b-3p; hsa-miR-93-3p	.
Interactions (NPInter)	MYO10	depleted	0.0023997	2.61984	0.0023997	0.30725	3	hsa-miR-19b-1-5p; hsa-miR-3137; hsa-miR-222-3p	.
Interactions (NPInter)	NONHSAG003951	depleted	0.0023997	2.61984	0.0023997	0.30725	3	hsa-miR-19b-1-5p; hsa-miR-18a-3p; hsa-miR-18b-5p	.
Interactions (NPInter)	AC005253.2	enriched	0.0023824	2.62299	0.0023824	0.30725	4	hsa-miR-125a-3p; hsa-miR-151b; hsa-miR-149-3p; hsa-miR-151a-3p	.
Interactions (NPInter)	NADSYN1	enriched	0.0023824	2.62299	0.0023824	0.30725	4	hsa-miR-1260b; hsa-miR-224-5p; hsa-miR-151b; hsa-miR-151a-3p	.
Interactions (NPInter)	DNAJB4	enriched	0.0023489	2.62914	0.0023489	0.30725	23	hsa-miR-30e-3p; hsa-miR-139-3p; hsa-miR-221-3p; hsa-miR-664a-3p; hsa-miR-23c; hsa-miR-7-1-3p; hsa-miR-3127-5p; hsa-miR-455-3p; hsa-miR-23b-3p; hsa-miR-30a-3p; hsa-miR-23a-3p; hsa-miR-148b-3p; hsa-miR-340-5p; hsa-miR-532-3p; hsa-miR-22-3p; hsa-miR-1909-3p; hsa-miR-346; hsa-miR-130a-3p; hsa-miR-187-3p; hsa-miR-185-3p; hsa-miR-33b-3p; hsa-miR-194-5p; hsa-miR-222-3p	.
Interactions (NPInter)	VHL	enriched	0.0022125	2.65512	0.0022125	0.30725	16	hsa-miR-1183; hsa-miR-1224-3p; hsa-miR-1827; hsa-miR-181b-5p; hsa-miR-4326; hsa-miR-96-5p; hsa-miR-29b-1-5p; hsa-miR-155-3p; hsa-miR-340-3p; hsa-miR-93-3p; hsa-miR-362-3p; hsa-miR-106b-3p; hsa-miR-17-3p; hsa-miR-331-3p; hsa-miR-543; hsa-miR-1271-3p	.
Interactions (NPInter)	DARS2	enriched	0.0021722	2.6631	0.0021722	0.30725	8	hsa-miR-505-3p; hsa-miR-7-1-3p; hsa-miR-421; hsa-miR-1228-3p; hsa-miR-126-3p; hsa-miR-1225-3p; hsa-miR-224-3p; hsa-miR-377-3p	.
Interactions (NPInter)	PAPOLA	enriched	0.0021573	2.66609	0.0021573	0.30725	29	hsa-miR-30e-3p; hsa-miR-125a-3p; hsa-miR-224-5p; hsa-miR-221-3p; hsa-miR-493-5p; hsa-miR-29a-5p; hsa-miR-23c; hsa-miR-96-5p; hsa-miR-32-3p; hsa-miR-23b-3p; hsa-miR-30a-3p; hsa-miR-155-3p; hsa-miR-23a-3p; hsa-miR-382-5p; hsa-miR-3187-3p; hsa-miR-339-5p; hsa-miR-378a-3p; hsa-miR-377-3p; hsa-miR-200b-3p; hsa-miR-429; hsa-miR-758-3p; hsa-miR-4319; hsa-miR-188-3p; hsa-miR-193b-3p; hsa-miR-130a-3p; hsa…	.
Interactions (NPInter)	FAM126B	enriched	0.002134	2.67081	0.002134	0.30725	18	hsa-miR-30e-3p; hsa-miR-16-2-3p; hsa-miR-505-3p; hsa-miR-23c; hsa-miR-23b-3p; hsa-miR-4284; hsa-miR-421; hsa-miR-130b-3p; hsa-miR-30a-3p; hsa-miR-155-3p; hsa-miR-23a-3p; hsa-miR-532-3p; hsa-miR-200b-3p; hsa-miR-130a-3p; hsa-miR-195-3p; hsa-miR-652-3p; hsa-miR-16-1-3p; hsa-miR-543	.
Interactions (NPInter)	ADAMTS7	depleted	0.0019837	2.70252	0.0019837	0.30725	5	hsa-miR-1914-3p; hsa-miR-1226-3p; hsa-miR-921; hsa-miR-3184-5p; hsa-miR-596	.
Interactions (NPInter)	TEX30	depleted	0.0018344	2.73651	0.0018344	0.30725	2	hsa-miR-15b-5p; hsa-miR-424-5p	.
Interactions (NPInter)	ZNHIT3	depleted	0.0017589	2.75476	0.0017589	0.30725	11	hsa-miR-424-3p; hsa-miR-100-3p; hsa-miR-200a-3p; hsa-miR-195-3p; hsa-miR-503-3p; hsa-miR-16-1-3p; hsa-miR-543; hsa-miR-19b-1-5p; hsa-miR-3137; hsa-miR-15b-5p; hsa-miR-424-5p	.
Interactions (NPInter)	HIST1H2AG	enriched	0.0016952	2.77078	0.0016952	0.30725	3	hsa-miR-100-5p; hsa-miR-221-3p; hsa-miR-149-3p	.
Interactions (NPInter)	NONHSAG020639	depleted	0.001568	2.80465	0.001568	0.30725	10	hsa-miR-140-3p; hsa-miR-103a-2-5p; hsa-miR-212-5p; hsa-miR-132-3p; hsa-miR-195-3p; hsa-miR-503-3p; hsa-miR-16-1-3p; hsa-miR-15b-5p; hsa-miR-424-5p; hsa-miR-665	.
Interactions (NPInter)	CNPY3	depleted	0.0015614	2.80649	0.0015614	0.30725	12	hsa-miR-424-3p; hsa-miR-324-3p; hsa-miR-1321; hsa-miR-2277-3p; hsa-miR-16-1-3p; hsa-miR-185-3p; hsa-miR-3198; hsa-miR-502-3p; hsa-miR-1200; hsa-miR-298; hsa-miR-3184-5p; hsa-miR-1256	.
Interactions (NPInter)	TMEM128	enriched	0.0015536	2.80866	0.0015536	0.30725	13	hsa-miR-29b-1-5p; hsa-miR-23b-3p; hsa-miR-23a-3p; hsa-miR-340-3p; hsa-miR-93-3p; hsa-miR-320b; hsa-miR-106b-3p; hsa-miR-320c; hsa-miR-320e; hsa-miR-320d; hsa-miR-17-3p; hsa-miR-493-3p; hsa-miR-130a-3p	.
Interactions (NPInter)	CCDC92	depleted	0.0015336	2.81429	0.0015336	0.30725	4	hsa-miR-943; hsa-miR-147a; hsa-miR-4302; hsa-miR-222-3p	.
Interactions (NPInter)	NONHSAG025680	enriched	0.0015229	2.81733	0.0015229	0.30725	3	hsa-miR-1224-3p; hsa-miR-224-5p; hsa-miR-760	.
Interactions (NPInter)	CLK3	enriched	0.0014697	2.83277	0.0014697	0.30725	5	hsa-miR-139-3p; hsa-miR-151b; hsa-miR-151a-3p; hsa-miR-340-5p; hsa-miR-382-5p	.
Interactions (NPInter)	VPS13C	enriched	0.0013479	2.87034	0.0013479	0.30725	4	hsa-miR-181b-5p; hsa-miR-664a-3p; hsa-miR-7-1-3p; hsa-miR-29b-1-5p	.
Interactions (NPInter)	RMDN1	depleted	0.0013347	2.87462	0.0013347	0.30725	10	hsa-miR-103a-2-5p; hsa-miR-324-3p; hsa-miR-212-5p; hsa-miR-132-3p; hsa-miR-195-3p; hsa-miR-503-3p; hsa-miR-652-3p; hsa-miR-16-1-3p; hsa-miR-15b-5p; hsa-miR-424-5p	.
Interactions (NPInter)	KDELR1	enriched	0.0013138	2.88147	0.0013138	0.30725	24	hsa-miR-125a-3p; hsa-miR-637; hsa-miR-151b; hsa-miR-1276; hsa-miR-760; hsa-miR-149-3p; hsa-miR-15b-3p; hsa-miR-4306; hsa-miR-454-3p; hsa-miR-32-3p; hsa-miR-151a-3p; hsa-miR-130b-3p; hsa-miR-31-5p; hsa-miR-340-3p; hsa-miR-3187-3p; hsa-miR-2110; hsa-miR-551b-5p; hsa-miR-4319; hsa-miR-3190-5p; hsa-miR-652-3p; hsa-miR-185-3p; hsa-miR-661; hsa-miR-3184-5p; hsa-miR-665	.
Interactions (NPInter)	PKP4	enriched	0.0012848	2.89116	0.0012848	0.30725	33	hsa-miR-125a-3p; hsa-miR-296-3p; hsa-miR-660-5p; hsa-miR-221-3p; hsa-miR-181b-5p; hsa-miR-505-3p; hsa-miR-760; hsa-miR-664a-3p; hsa-miR-23c; hsa-miR-593-3p; hsa-miR-7-1-3p; hsa-miR-32-3p; hsa-miR-23b-3p; hsa-miR-130b-3p; hsa-miR-30a-3p; hsa-miR-155-3p; hsa-miR-23a-3p; hsa-miR-1228-3p; hsa-miR-362-3p; hsa-miR-200b-3p; hsa-miR-493-3p; hsa-miR-429; hsa-miR-4319; hsa-miR-324-3p; hsa-miR-130a-3p; hsa-…	.
Interactions (NPInter)	CLPX	enriched	0.0012487	2.90354	0.0012487	0.30725	8	hsa-miR-30e-3p; hsa-miR-1183; hsa-miR-1303; hsa-miR-29a-5p; hsa-miR-151a-3p; hsa-miR-30a-3p; hsa-miR-532-3p; hsa-miR-943	.
Interactions (NPInter)	TAF1D	enriched	0.0012232	2.9125	0.0012232	0.30725	38	hsa-miR-30e-3p; hsa-miR-224-5p; hsa-miR-221-3p; hsa-miR-493-5p; hsa-miR-23c; hsa-miR-135b-5p; hsa-miR-454-3p; hsa-miR-96-5p; hsa-miR-455-3p; hsa-miR-23b-3p; hsa-miR-130b-3p; hsa-miR-155-3p; hsa-miR-23a-3p; hsa-miR-382-5p; hsa-miR-532-3p; hsa-miR-363-5p; hsa-miR-22-3p; hsa-miR-93-3p; hsa-miR-320b; hsa-miR-106b-3p; hsa-miR-320c; hsa-miR-377-3p; hsa-miR-200b-3p; hsa-miR-28-3p; hsa-miR-320d; hsa-miR-…	.
Interactions (NPInter)	ATP5L	enriched	0.001188	2.92518	0.001188	0.30725	2	hsa-miR-100-5p; hsa-miR-296-3p	.
Interactions (NPInter)	MAP3K14-AS1	enriched	0.001188	2.92518	0.001188	0.30725	2	hsa-miR-30e-3p; hsa-miR-296-3p	.
Interactions (NPInter)	NONHSAG000055	enriched	0.001188	2.92518	0.001188	0.30725	2	hsa-miR-1224-3p; hsa-miR-296-3p	.
Interactions (NPInter)	RP11-138C9.1	enriched	0.001188	2.92518	0.001188	0.30725	2	hsa-miR-1224-3p; hsa-miR-296-3p	.
Interactions (NPInter)	SH3YL1	enriched	0.001173	2.9307	0.001173	0.30725	17	hsa-miR-1303; hsa-miR-7-1-3p; hsa-miR-32-3p; hsa-miR-382-5p; hsa-miR-340-3p; hsa-miR-22-3p; hsa-miR-320b; hsa-miR-224-3p; hsa-miR-320c; hsa-miR-28-3p; hsa-miR-320e; hsa-miR-517-5p; hsa-miR-320d; hsa-miR-493-3p; hsa-miR-331-3p; hsa-miR-188-3p; hsa-miR-127-3p	.
Interactions (NPInter)	MASTL	enriched	0.0011686	2.93233	0.0011686	0.30725	25	hsa-miR-30e-3p; hsa-miR-139-3p; hsa-miR-221-3p; hsa-miR-454-3p; hsa-miR-7-1-3p; hsa-miR-4284; hsa-miR-151a-3p; hsa-miR-130b-3p; hsa-miR-30a-3p; hsa-miR-155-3p; hsa-miR-148b-3p; hsa-miR-340-3p; hsa-miR-93-3p; hsa-miR-320b; hsa-miR-106b-3p; hsa-miR-320c; hsa-miR-377-3p; hsa-miR-320d; hsa-miR-17-3p; hsa-miR-3194-5p; hsa-miR-301a-3p; hsa-miR-130a-3p; hsa-miR-100-3p; hsa-miR-19b-1-5p; hsa-miR-27a-3p	.
Interactions (NPInter)	PICALM	enriched	0.0011263	2.94835	0.0011263	0.30725	36	hsa-miR-30e-3p; hsa-miR-1183; hsa-miR-660-5p; hsa-miR-16-2-3p; hsa-miR-221-3p; hsa-miR-181b-5p; hsa-miR-760; hsa-miR-664a-3p; hsa-miR-15b-3p; hsa-miR-23c; hsa-miR-7-1-3p; hsa-miR-337-3p; hsa-miR-32-3p; hsa-miR-23b-3p; hsa-miR-421; hsa-miR-30a-3p; hsa-miR-155-3p; hsa-miR-23a-3p; hsa-miR-148b-3p; hsa-miR-340-5p; hsa-miR-340-3p; hsa-miR-1225-3p; hsa-miR-200b-3p; hsa-miR-17-3p; hsa-miR-429; hsa-miR-1…	.
Interactions (NPInter)	NONHSAG053894	enriched	0.0010934	2.96122	0.0010934	0.30725	16	hsa-miR-1224-3p; hsa-miR-296-3p; hsa-miR-221-3p; hsa-miR-23c; hsa-miR-135b-5p; hsa-miR-455-3p; hsa-miR-23b-3p; hsa-miR-23a-3p; hsa-miR-382-5p; hsa-miR-532-3p; hsa-miR-93-3p; hsa-miR-106b-3p; hsa-miR-28-3p; hsa-miR-140-3p; hsa-miR-130a-3p; hsa-miR-212-5p	.
Interactions (NPInter)	RBAK	enriched	0.0010721	2.96976	0.0010721	0.30725	8	hsa-miR-30e-3p; hsa-miR-7-1-3p; hsa-miR-455-3p; hsa-miR-32-3p; hsa-miR-30a-3p; hsa-miR-148b-3p; hsa-miR-2113; hsa-miR-1208	.
Interactions (NPInter)	NONHSAG032148	enriched	0.0010122	2.99473	0.0010122	0.30725	3	hsa-miR-30e-3p; hsa-miR-139-3p; hsa-miR-29a-5p	.
Interactions (NPInter)	EYS	enriched	0.000988	3.00524	0.000988	0.30725	5	hsa-miR-30e-3p; hsa-miR-32-3p; hsa-miR-151a-3p; hsa-miR-30a-3p; hsa-miR-148b-3p	.
Interactions (NPInter)	GEN1	enriched	0.000988	3.00524	0.000988	0.30725	5	hsa-miR-1183; hsa-miR-664a-3p; hsa-miR-337-3p; hsa-miR-130b-3p; hsa-miR-148b-3p	.
Interactions (NPInter)	SIRT5	enriched	0.000988	3.00524	0.000988	0.30725	5	hsa-miR-30e-3p; hsa-miR-7-1-3p; hsa-miR-30a-3p; hsa-miR-1228-3p; hsa-miR-148b-3p	.
Interactions (NPInter)	C1GALT1	enriched	0.000966	3.01502	0.000966	0.30725	26	hsa-miR-30e-3p; hsa-miR-1183; hsa-miR-1827; hsa-miR-181b-5p; hsa-miR-664a-3p; hsa-miR-454-3p; hsa-miR-23b-3p; hsa-miR-130b-3p; hsa-miR-30a-3p; hsa-miR-23a-3p; hsa-miR-148b-3p; hsa-miR-4305; hsa-miR-93-3p; hsa-miR-362-3p; hsa-miR-320b; hsa-miR-106b-3p; hsa-miR-4267; hsa-miR-320c; hsa-miR-320d; hsa-miR-429; hsa-miR-301a-3p; hsa-miR-940; hsa-miR-130a-3p; hsa-miR-100-3p; hsa-miR-4280; hsa-miR-27a-3p	.
Interactions (NPInter)	DYNLL2	enriched	0.00096	3.01773	0.00096	0.30725	54	hsa-miR-30e-3p; hsa-miR-139-3p; hsa-miR-125a-3p; hsa-miR-1260b; hsa-miR-296-3p; hsa-miR-1827; hsa-miR-181b-5p; hsa-miR-1276; hsa-miR-149-3p; hsa-miR-15b-3p; hsa-miR-4306; hsa-miR-454-3p; hsa-miR-3127-5p; hsa-miR-29b-1-5p; hsa-miR-455-3p; hsa-miR-130b-3p; hsa-miR-30a-3p; hsa-miR-148b-3p; hsa-miR-532-3p; hsa-miR-135a-3p; hsa-miR-22-3p; hsa-miR-30c-2-3p; hsa-miR-378a-3p; hsa-miR-212-3p; hsa-miR-362-…	.
Interactions (NPInter)	EIF5	enriched	0.000955	3.02	0.000955	0.30725	20	hsa-miR-1224-3p; hsa-miR-221-3p; hsa-miR-149-3p; hsa-miR-664a-3p; hsa-miR-23c; hsa-miR-23b-3p; hsa-miR-23a-3p; hsa-miR-340-5p; hsa-miR-363-5p; hsa-miR-93-3p; hsa-miR-320b; hsa-miR-106b-3p; hsa-miR-320c; hsa-miR-320d; hsa-miR-188-3p; hsa-miR-103a-2-5p; hsa-miR-342-3p; hsa-miR-324-3p; hsa-miR-130a-3p; hsa-miR-4676-3p	.
Interactions (NPInter)	MAD2L1BP	enriched	0.000937	3.02826	0.000937	0.30725	8	hsa-miR-30e-3p; hsa-miR-493-5p; hsa-miR-151b; hsa-miR-151a-3p; hsa-miR-382-5p; hsa-miR-93-3p; hsa-miR-320b; hsa-miR-106b-3p	.
Interactions (NPInter)	DNAJC24	enriched	0.000889	3.0511	0.000889	0.30725	17	hsa-miR-30e-3p; hsa-miR-221-3p; hsa-miR-664a-3p; hsa-miR-15b-3p; hsa-miR-455-3p; hsa-miR-30a-3p; hsa-miR-340-5p; hsa-miR-93-3p; hsa-miR-362-3p; hsa-miR-320b; hsa-miR-320c; hsa-miR-377-3p; hsa-miR-320d; hsa-miR-17-3p; hsa-miR-493-3p; hsa-miR-543; hsa-miR-222-3p	.
Interactions (NPInter)	LMBR1	enriched	0.000834	3.07883	0.000834	0.30725	16	hsa-miR-30e-3p; hsa-miR-493-5p; hsa-miR-454-3p; hsa-miR-337-3p; hsa-miR-23b-3p; hsa-miR-130b-3p; hsa-miR-30a-3p; hsa-miR-23a-3p; hsa-miR-126-3p; hsa-miR-224-3p; hsa-miR-377-3p; hsa-miR-200b-3p; hsa-miR-517-5p; hsa-miR-301a-3p; hsa-miR-193b-3p; hsa-miR-130a-3p	.
Interactions (NPInter)	NONHSAG020714	enriched	0.000804	3.09474	0.000804	0.30725	17	hsa-miR-139-3p; hsa-miR-296-3p; hsa-miR-493-5p; hsa-miR-151b; hsa-miR-149-3p; hsa-miR-151a-3p; hsa-miR-532-3p; hsa-miR-425-5p; hsa-miR-22-3p; hsa-miR-320b; hsa-miR-320c; hsa-miR-331-3p; hsa-miR-1306-3p; hsa-miR-140-3p; hsa-miR-342-3p; hsa-miR-212-5p; hsa-miR-132-3p	.
Interactions (NPInter)	KB-1269D1.8	depleted	0.000795	3.09963	0.000795	0.30725	2	hsa-miR-4676-3p; hsa-miR-665	.
Interactions (NPInter)	SIK2	enriched	0.000784	3.10568	0.000784	0.30725	10	hsa-miR-125a-3p; hsa-miR-1303; hsa-miR-637; hsa-miR-664a-3p; hsa-miR-23c; hsa-miR-7-1-3p; hsa-miR-23b-3p; hsa-miR-23a-3p; hsa-miR-424-3p; hsa-miR-130a-3p	.
Interactions (NPInter)	ZNF511	enriched	0.000543	3.2652	0.000543	0.30725	3	hsa-miR-100-5p; hsa-miR-296-3p; hsa-miR-505-3p	.
Interactions (NPInter)	CPNE1	enriched	0.000522	3.28233	0.000522	0.30725	17	hsa-miR-125a-3p; hsa-miR-221-3p; hsa-miR-23c; hsa-miR-135b-5p; hsa-miR-455-3p; hsa-miR-23b-3p; hsa-miR-151a-3p; hsa-miR-23a-3p; hsa-miR-148b-3p; hsa-miR-532-3p; hsa-miR-320b; hsa-miR-320c; hsa-miR-320d; hsa-miR-331-3p; hsa-miR-4319; hsa-miR-500a-3p; hsa-miR-130a-3p	.
Interactions (NPInter)	RUFY2	enriched	0.000376	3.42481	0.000376	0.30725	28	hsa-miR-30e-3p; hsa-miR-4306; hsa-miR-23c; hsa-miR-135b-5p; hsa-miR-593-3p; hsa-miR-23b-3p; hsa-miR-4284; hsa-miR-130b-3p; hsa-miR-30a-3p; hsa-miR-155-3p; hsa-miR-23a-3p; hsa-miR-31-5p; hsa-miR-382-5p; hsa-miR-425-5p; hsa-miR-363-5p; hsa-miR-339-5p; hsa-miR-93-3p; hsa-miR-320b; hsa-miR-146b-3p; hsa-miR-106b-3p; hsa-miR-28-3p; hsa-miR-17-3p; hsa-miR-429; hsa-miR-130a-3p; hsa-miR-185-3p; hsa-miR-12…	.
Interactions (NPInter)	BNIP3L	enriched	0.000371	3.43063	0.000371	0.30725	26	hsa-miR-30e-3p; hsa-miR-1303; hsa-miR-1276; hsa-miR-664a-3p; hsa-miR-23c; hsa-miR-593-3p; hsa-miR-7-1-3p; hsa-miR-23b-3p; hsa-miR-30a-3p; hsa-miR-155-3p; hsa-miR-23a-3p; hsa-miR-148b-3p; hsa-miR-340-3p; hsa-miR-24-2-5p; hsa-miR-93-3p; hsa-miR-106b-3p; hsa-miR-224-3p; hsa-miR-17-3p; hsa-miR-493-3p; hsa-miR-181a-2-3p; hsa-miR-331-3p; hsa-miR-424-3p; hsa-miR-188-3p; hsa-miR-130a-3p; hsa-miR-125b-2-3…	.
Interactions (NPInter)	TMEM208	depleted	0.000292	3.53462	0.000292	0.30725	14	hsa-miR-505-3p; hsa-miR-4306; hsa-miR-195-3p; hsa-miR-503-3p; hsa-miR-16-1-3p; hsa-miR-185-3p; hsa-miR-1538; hsa-miR-661; hsa-miR-18a-3p; hsa-miR-4458; hsa-miR-222-3p; hsa-miR-15b-5p; hsa-miR-424-5p; hsa-miR-665	.
Interactions (NPInter)	SLC2A3P1	enriched	0.000259	3.5867	0.000259	0.30725	32	hsa-miR-30e-3p; hsa-miR-139-3p; hsa-miR-493-5p; hsa-miR-149-3p; hsa-miR-23c; hsa-miR-135b-5p; hsa-miR-23b-3p; hsa-miR-151a-3p; hsa-miR-155-3p; hsa-miR-23a-3p; hsa-miR-31-5p; hsa-miR-340-5p; hsa-miR-382-5p; hsa-miR-425-5p; hsa-miR-363-5p; hsa-miR-93-3p; hsa-miR-320b; hsa-miR-106b-3p; hsa-miR-320c; hsa-miR-377-3p; hsa-miR-320d; hsa-miR-301a-3p; hsa-miR-346; hsa-miR-140-3p; hsa-miR-342-3p; hsa-miR-3…	.
Interactions (NPInter)	RP11-458D21.2	depleted	7.31e-05	4.13608	7.31e-05	0.30725	3	hsa-miR-15b-5p; hsa-miR-4676-3p; hsa-miR-424-5p	.
Interactions (NPInter)	FNBP4	enriched	3.73e-05	4.42829	3.73e-05	0.30725	33	hsa-miR-224-5p; hsa-miR-1276; hsa-miR-23c; hsa-miR-454-3p; hsa-miR-7-1-3p; hsa-miR-32-3p; hsa-miR-23b-3p; hsa-miR-421; hsa-miR-130b-3p; hsa-miR-23a-3p; hsa-miR-148b-3p; hsa-miR-532-3p; hsa-miR-340-3p; hsa-miR-22-3p; hsa-miR-93-3p; hsa-miR-212-3p; hsa-miR-320b; hsa-miR-106b-3p; hsa-miR-126-3p; hsa-miR-320c; hsa-miR-200b-3p; hsa-miR-517-5p; hsa-miR-320d; hsa-miR-17-3p; hsa-miR-493-3p; hsa-miR-429; …	.

## Sheet: miEAA - Down  miRNA  and An
Category	Subcategory	Enrichment	P-value	ES	P-adjusted	Q-value	Observed	miRNAs/precursors
Interactions (NPInter)	C6orf211	enriched	0.0496941	1.3037	0.0496941	0.34969	9	hsa-miR-590-3p; hsa-miR-3163; hsa-miR-5688; hsa-miR-3065-3p; hsa-miR-299-3p; hsa-miR-198; hsa-miR-30d-3p; hsa-miR-7-2-3p; hsa-miR-19a-3p	.
Interactions (NPInter)	ELMOD1	enriched	0.0496941	1.3037	0.0496941	0.34969	9	hsa-miR-141-3p; hsa-miR-449c-3p; hsa-miR-34b-3p; hsa-miR-34c-3p; hsa-miR-641; hsa-miR-449b-3p; hsa-miR-936; hsa-miR-411-3p; hsa-miR-196b-3p	.
Interactions (NPInter)	HDAC1	enriched	0.0496941	1.3037	0.0496941	0.34969	9	hsa-miR-708-3p; hsa-miR-135b-3p; hsa-miR-449c-3p; hsa-miR-34b-3p; hsa-miR-34c-3p; hsa-miR-449b-3p; hsa-miR-4261; hsa-miR-615-3p; hsa-miR-647	.
Interactions (NPInter)	MET	enriched	0.0496941	1.3037	0.0496941	0.34969	9	hsa-miR-548d-3p; hsa-miR-374a-3p; hsa-miR-449c-3p; hsa-miR-34b-3p; hsa-miR-34c-3p; hsa-miR-449b-3p; hsa-miR-300; hsa-miR-335-3p; hsa-miR-595	.
Interactions (NPInter)	PARD6B	enriched	0.0496941	1.3037	0.0496941	0.34969	9	hsa-miR-202-3p; hsa-miR-29c-3p; hsa-miR-449c-3p; hsa-miR-34b-3p; hsa-miR-34c-3p; hsa-miR-449b-3p; hsa-miR-335-3p; hsa-miR-20a-3p; hsa-miR-29b-2-5p	.
Interactions (NPInter)	CBS	depleted	0.0496317	1.30424	0.0496317	0.34969	7	hsa-miR-4317; hsa-miR-30c-1-3p; hsa-miR-198; hsa-miR-3189-3p; hsa-miR-30d-3p; hsa-miR-30b-3p; hsa-miR-615-3p	.
Interactions (NPInter)	RB1	enriched	0.0495939	1.30457	0.0495939	0.34969	25	hsa-miR-129-2-3p; hsa-miR-374a-3p; hsa-miR-141-3p; hsa-miR-452-3p; hsa-miR-539-5p; hsa-miR-4325; hsa-miR-573; hsa-miR-34b-3p; hsa-miR-3173-3p; hsa-miR-641; hsa-miR-2115-3p; hsa-miR-378b; hsa-miR-4257; hsa-miR-422a; hsa-miR-483-3p; hsa-miR-568; hsa-miR-378c; hsa-miR-609; hsa-miR-759; hsa-miR-7-2-3p; hsa-miR-575; hsa-miR-4324; hsa-miR-376c-3p; hsa-miR-19a-3p; hsa-miR-466	.
Interactions (NPInter)	KCTD2	depleted	0.0495581	1.30489	0.0495581	0.34969	6	hsa-miR-133b; hsa-miR-766-3p; hsa-miR-4329; hsa-miR-25-3p; hsa-miR-181a-3p; hsa-miR-92b-3p	.
Interactions (NPInter)	SORL1	depleted	0.0495581	1.30489	0.0495581	0.34969	6	hsa-miR-135b-3p; hsa-miR-766-3p; hsa-miR-3170; hsa-miR-603; hsa-miR-647; hsa-miR-466	.
Interactions (NPInter)	NAA30	enriched	0.0494473	1.30586	0.0494473	0.34969	16	hsa-miR-129-2-3p; hsa-miR-590-3p; hsa-miR-3163; hsa-miR-129-1-3p; hsa-miR-548d-3p; hsa-miR-3065-3p; hsa-miR-452-3p; hsa-miR-573; hsa-miR-630; hsa-miR-3148; hsa-miR-7-2-3p; hsa-miR-603; hsa-miR-548w; hsa-miR-4277; hsa-miR-335-3p; hsa-miR-20a-3p	.
Interactions (NPInter)	THBS1	enriched	0.0493716	1.30652	0.0493716	0.34969	44	hsa-miR-675-3p; hsa-miR-590-3p; hsa-miR-3163; hsa-miR-548d-3p; hsa-miR-522-3p; hsa-miR-491-3p; hsa-miR-3065-3p; hsa-miR-92a-2-5p; hsa-miR-141-3p; hsa-miR-539-5p; hsa-miR-98-5p; hsa-miR-4500; hsa-miR-657; hsa-miR-202-3p; hsa-miR-29c-3p; hsa-miR-449c-3p; hsa-miR-34b-3p; hsa-miR-34c-3p; hsa-miR-641; hsa-miR-449b-3p; hsa-miR-4270; hsa-miR-1246; hsa-miR-146b-5p; hsa-miR-138-2-3p; hsa-miR-640; hsa-miR-…	.
Interactions (NPInter)	COPG2	depleted	0.0492963	1.30719	0.0492963	0.34969	10	hsa-miR-129-2-3p; hsa-miR-3163; hsa-miR-1305; hsa-miR-4500; hsa-miR-4254; hsa-miR-29a-3p; hsa-miR-885-3p; hsa-miR-125b-5p; hsa-miR-20a-3p; hsa-miR-466	.
Interactions (NPInter)	JMY	enriched	0.0492963	1.30719	0.0492963	0.34969	10	hsa-miR-522-3p; hsa-miR-382-3p; hsa-miR-202-3p; hsa-miR-2115-3p; hsa-miR-4257; hsa-miR-200c-3p; hsa-miR-3138; hsa-miR-629-3p; hsa-miR-550a-3p; hsa-miR-376c-3p	.
Interactions (NPInter)	TECR	depleted	0.0492963	1.30719	0.0492963	0.34969	10	hsa-miR-422a; hsa-miR-4253; hsa-miR-378c; hsa-miR-744-3p; hsa-miR-6088; hsa-miR-196b-3p; hsa-miR-335-3p; hsa-miR-615-3p; hsa-miR-378d; hsa-miR-3196	.
Interactions (NPInter)	RIT1	depleted	0.0492324	1.30775	0.0492324	0.34969	22	hsa-miR-425-3p; hsa-miR-590-3p; hsa-miR-491-3p; hsa-miR-1305; hsa-miR-29c-3p; hsa-miR-449c-3p; hsa-miR-34b-3p; hsa-miR-550a-5p; hsa-miR-936; hsa-miR-3146; hsa-miR-1825; hsa-miR-634; hsa-miR-300; hsa-miR-4290; hsa-miR-411-3p; hsa-miR-4429; hsa-miR-29a-3p; hsa-miR-365a-3p; hsa-miR-27b-3p; hsa-miR-20a-3p; hsa-miR-485-3p; hsa-miR-29b-2-5p	.
Interactions (NPInter)	ATP1A1OS	depleted	0.0490554	1.30931	0.0490554	0.34969	5	hsa-miR-138-2-3p; hsa-miR-3681-3p; hsa-miR-125b-5p; hsa-miR-27b-3p; hsa-miR-485-3p	.
Interactions (NPInter)	DHX15	depleted	0.0490554	1.30931	0.0490554	0.34969	5	hsa-miR-374a-3p; hsa-miR-300; hsa-miR-4277; hsa-miR-4429; hsa-miR-27b-3p	.
Interactions (NPInter)	GRM1	depleted	0.0490554	1.30931	0.0490554	0.34969	5	hsa-miR-590-3p; hsa-miR-300; hsa-miR-25-3p; hsa-miR-181a-3p; hsa-miR-92b-3p	.
Interactions (NPInter)	NONHSAG023081	depleted	0.0490554	1.30931	0.0490554	0.34969	5	hsa-miR-146b-5p; hsa-miR-138-2-3p; hsa-miR-125b-5p; hsa-miR-92b-3p; hsa-miR-542-3p	.
Interactions (NPInter)	NONHSAG048505	depleted	0.0490554	1.30931	0.0490554	0.34969	5	hsa-miR-590-3p; hsa-miR-300; hsa-miR-6088; hsa-miR-25-3p; hsa-miR-92b-3p	.
Interactions (NPInter)	PARN	depleted	0.0490554	1.30931	0.0490554	0.34969	5	hsa-miR-138-2-3p; hsa-miR-300; hsa-miR-718; hsa-miR-335-3p; hsa-miR-485-3p	.
Interactions (NPInter)	RP11-498C9.15	depleted	0.0490554	1.30931	0.0490554	0.34969	5	hsa-miR-590-3p; hsa-miR-300; hsa-miR-214-5p; hsa-miR-485-3p; hsa-miR-29b-2-5p	.
Interactions (NPInter)	SEC61G	depleted	0.0490554	1.30931	0.0490554	0.34969	5	hsa-miR-129-2-3p; hsa-miR-300; hsa-miR-6088; hsa-miR-335-3p; hsa-miR-485-3p	.
Interactions (NPInter)	CTC-228N24.3	depleted	0.0489673	1.31009	0.0489673	0.34969	16	hsa-miR-5688; hsa-miR-374a-3p; hsa-miR-452-3p; hsa-miR-5195-3p; hsa-miR-376a-3p; hsa-miR-422a; hsa-miR-378c; hsa-miR-300; hsa-miR-326; hsa-miR-4429; hsa-miR-365a-3p; hsa-miR-335-3p; hsa-miR-214-5p; hsa-miR-376c-3p; hsa-miR-485-3p; hsa-miR-29b-2-5p	.
Interactions (NPInter)	ITSN1	depleted	0.0489186	1.31053	0.0489186	0.34969	33	hsa-miR-590-3p; hsa-miR-3163; hsa-miR-548d-3p; hsa-miR-92a-2-5p; hsa-miR-708-3p; hsa-miR-3162-5p; hsa-miR-3161; hsa-miR-378b; hsa-miR-4270; hsa-miR-422a; hsa-miR-3154; hsa-miR-30c-1-3p; hsa-miR-378c; hsa-miR-609; hsa-miR-759; hsa-miR-4318; hsa-miR-4311; hsa-miR-3148; hsa-miR-30d-3p; hsa-miR-548w; hsa-miR-718; hsa-miR-378i; hsa-miR-30b-3p; hsa-miR-411-3p; hsa-miR-29a-3p; hsa-miR-214-5p; hsa-miR-18…	.
Interactions (NPInter)	NRP1	depleted	0.0489186	1.31053	0.0489186	0.34969	33	hsa-miR-590-3p; hsa-miR-4274; hsa-miR-522-3p; hsa-miR-374a-3p; hsa-miR-141-3p; hsa-miR-3125; hsa-miR-382-3p; hsa-miR-657; hsa-miR-30c-1-3p; hsa-miR-601; hsa-miR-1825; hsa-miR-568; hsa-miR-634; hsa-miR-3189-3p; hsa-miR-759; hsa-miR-4311; hsa-miR-3148; hsa-miR-30d-3p; hsa-miR-7-2-3p; hsa-miR-2278; hsa-miR-603; hsa-miR-575; hsa-miR-3126-3p; hsa-miR-423-3p; hsa-miR-30b-3p; hsa-miR-1285-3p; hsa-miR-41…	.
Interactions (NPInter)	CD47	enriched	0.0487702	1.31185	0.0487702	0.34969	31	hsa-miR-425-3p; hsa-miR-675-3p; hsa-miR-129-2-3p; hsa-miR-590-3p; hsa-miR-3163; hsa-miR-625-3p; hsa-miR-3065-3p; hsa-miR-374a-3p; hsa-miR-141-3p; hsa-miR-299-3p; hsa-miR-539-5p; hsa-miR-4271; hsa-miR-3125; hsa-miR-449c-3p; hsa-miR-2115-3p; hsa-miR-200c-3p; hsa-miR-3202; hsa-miR-483-3p; hsa-miR-513c-5p; hsa-miR-765; hsa-miR-7-2-3p; hsa-miR-550a-3p; hsa-miR-300; hsa-miR-631; hsa-miR-365a-3p; hsa-mi…	.
Interactions (NPInter)	LBR	enriched	0.0487435	1.31208	0.0487435	0.34969	35	hsa-miR-129-2-3p; hsa-miR-590-3p; hsa-miR-3163; hsa-miR-548d-3p; hsa-miR-522-3p; hsa-miR-491-3p; hsa-miR-3065-3p; hsa-miR-141-3p; hsa-miR-573; hsa-miR-1305; hsa-miR-135b-3p; hsa-miR-3161; hsa-miR-202-3p; hsa-miR-4288; hsa-miR-641; hsa-miR-2115-3p; hsa-miR-4270; hsa-miR-200c-3p; hsa-miR-483-3p; hsa-miR-30c-1-3p; hsa-miR-4297; hsa-miR-30d-3p; hsa-miR-300; hsa-miR-603; hsa-miR-548w; hsa-miR-30b-3p; …	.
Interactions (NPInter)	EIF4E2	depleted	0.0487261	1.31224	0.0487261	0.34969	13	hsa-miR-3065-3p; hsa-miR-4500; hsa-miR-29c-3p; hsa-miR-200c-3p; hsa-miR-4289; hsa-miR-4644; hsa-miR-326; hsa-miR-196b-3p; hsa-miR-29a-3p; hsa-miR-181a-3p; hsa-miR-4252; hsa-miR-29b-2-5p; hsa-miR-602	.
Interactions (NPInter)	NAPEPLD	enriched	0.0486334	1.31307	0.0486334	0.34969	22	hsa-miR-491-3p; hsa-miR-5688; hsa-miR-98-5p; hsa-miR-4500; hsa-miR-449c-3p; hsa-miR-34b-3p; hsa-miR-204-3p; hsa-miR-34c-3p; hsa-miR-449b-3p; hsa-miR-4257; hsa-miR-3202; hsa-miR-138-2-3p; hsa-miR-3681-3p; hsa-miR-211-3p; hsa-miR-629-3p; hsa-miR-4269; hsa-miR-4644; hsa-miR-4329; hsa-miR-335-3p; hsa-miR-214-5p; hsa-miR-20a-3p; hsa-miR-466	.
Interactions (NPInter)	HMGA2	enriched	0.0485143	1.31413	0.0485143	0.34969	39	hsa-miR-590-3p; hsa-miR-3163; hsa-miR-625-3p; hsa-miR-548d-3p; hsa-miR-522-3p; hsa-miR-3065-3p; hsa-miR-141-3p; hsa-miR-539-5p; hsa-miR-1305; hsa-miR-98-5p; hsa-miR-3125; hsa-miR-4500; hsa-miR-382-3p; hsa-miR-202-3p; hsa-miR-641; hsa-miR-2115-3p; hsa-miR-378b; hsa-miR-4257; hsa-miR-376a-3p; hsa-miR-422a; hsa-miR-629-3p; hsa-miR-198; hsa-miR-1260a; hsa-miR-378c; hsa-miR-759; hsa-miR-4311; hsa-miR-…	.
Interactions (NPInter)	CDH13	enriched	0.0484797	1.31444	0.0484797	0.34969	11	hsa-miR-675-3p; hsa-miR-129-2-3p; hsa-miR-129-1-3p; hsa-miR-657; hsa-miR-34c-3p; hsa-miR-449b-3p; hsa-miR-4268; hsa-miR-936; hsa-miR-3147; hsa-miR-4318; hsa-miR-4311	.
Interactions (NPInter)	KIAA1244	enriched	0.0484529	1.31468	0.0484529	0.34969	15	hsa-miR-548d-3p; hsa-miR-374a-3p; hsa-miR-1305; hsa-miR-3161; hsa-miR-3173-3p; hsa-miR-483-3p; hsa-miR-1246; hsa-miR-601; hsa-miR-378c; hsa-miR-4297; hsa-miR-513c-5p; hsa-miR-634; hsa-miR-609; hsa-miR-196b-3p; hsa-miR-150-3p	.
Interactions (NPInter)	GATAD1	enriched	0.0481657	1.31726	0.0481657	0.34969	8	hsa-miR-129-2-3p; hsa-miR-129-1-3p; hsa-miR-522-3p; hsa-miR-4273; hsa-miR-200c-3p; hsa-miR-29a-3p; hsa-miR-193a-3p; hsa-miR-466	.
Interactions (NPInter)	NPAS2	depleted	0.0481657	1.31726	0.0481657	0.34969	8	hsa-miR-4278; hsa-miR-30c-1-3p; hsa-miR-1825; hsa-miR-1275; hsa-miR-634; hsa-miR-30d-3p; hsa-miR-423-3p; hsa-miR-30b-3p	.
Interactions (NPInter)	CCDC137	depleted	0.0481564	1.31735	0.0481564	0.34969	12	hsa-miR-1237-3p; hsa-miR-548d-3p; hsa-miR-452-3p; hsa-miR-4271; hsa-miR-629-3p; hsa-miR-548w; hsa-miR-1285-3p; hsa-miR-615-3p; hsa-miR-612; hsa-miR-628-3p; hsa-miR-20a-3p; hsa-miR-19a-3p	.
Interactions (NPInter)	RBM8A	depleted	0.0481564	1.31735	0.0481564	0.34969	12	hsa-miR-550a-5p; hsa-miR-4253; hsa-miR-629-3p; hsa-miR-513c-5p; hsa-miR-744-3p; hsa-miR-634; hsa-miR-1285-3p; hsa-miR-762; hsa-miR-615-3p; hsa-miR-612; hsa-miR-193a-3p; hsa-miR-628-3p	.
Interactions (NPInter)	RABGEF1	enriched	0.0480141	1.31863	0.0480141	0.34969	3	hsa-miR-425-3p; hsa-miR-1237-3p; hsa-miR-411-3p	.
Interactions (NPInter)	SLC25A3	enriched	0.0479973	1.31878	0.0479973	0.34969	13	hsa-miR-129-2-3p; hsa-miR-3163; hsa-miR-374a-3p; hsa-miR-141-3p; hsa-miR-299-3p; hsa-miR-4325; hsa-miR-1305; hsa-miR-376a-3p; hsa-miR-744-3p; hsa-miR-25-3p; hsa-miR-92b-3p; hsa-miR-29b-2-5p; hsa-miR-19a-3p	.
Interactions (NPInter)	DNAJB1	enriched	0.0479364	1.31933	0.0479364	0.34969	21	hsa-miR-623; hsa-miR-133b; hsa-miR-657; hsa-miR-449c-3p; hsa-miR-34b-3p; hsa-miR-3173-3p; hsa-miR-34c-3p; hsa-miR-641; hsa-miR-449b-3p; hsa-miR-2115-3p; hsa-miR-610; hsa-miR-1182; hsa-miR-30c-1-3p; hsa-miR-198; hsa-miR-574-3p; hsa-miR-765; hsa-miR-4311; hsa-miR-603; hsa-miR-6088; hsa-miR-27b-3p; hsa-miR-19a-3p	.
Interactions (NPInter)	UBQLN4	enriched	0.0478653	1.31998	0.0478653	0.34969	7	hsa-miR-374a-3p; hsa-miR-452-3p; hsa-miR-98-5p; hsa-miR-3173-3p; hsa-miR-641; hsa-miR-744-3p; hsa-miR-2861	.
Interactions (NPInter)	PKP4	depleted	0.0478366	1.32024	0.0478366	0.34969	39	hsa-miR-425-3p; hsa-miR-590-3p; hsa-miR-3156-5p; hsa-miR-3065-3p; hsa-miR-1238-3p; hsa-miR-299-3p; hsa-miR-539-5p; hsa-miR-4325; hsa-miR-573; hsa-miR-1305; hsa-miR-202-3p; hsa-miR-641; hsa-miR-2115-3p; hsa-miR-200c-3p; hsa-miR-4253; hsa-miR-3681-3p; hsa-miR-1182; hsa-miR-629-3p; hsa-miR-4317; hsa-miR-4297; hsa-miR-634; hsa-miR-30d-3p; hsa-miR-7-2-3p; hsa-miR-300; hsa-miR-603; hsa-miR-25-3p; hsa-m…	.
Interactions (NPInter)	GNAI1	enriched	0.0477915	1.32065	0.0477915	0.34969	32	hsa-miR-2355-5p; hsa-miR-675-3p; hsa-miR-590-3p; hsa-miR-3163; hsa-miR-548d-3p; hsa-miR-522-3p; hsa-miR-491-3p; hsa-miR-3065-3p; hsa-miR-374a-3p; hsa-miR-141-3p; hsa-miR-452-3p; hsa-miR-708-3p; hsa-miR-3161; hsa-miR-29c-3p; hsa-miR-34b-3p; hsa-miR-2115-3p; hsa-miR-3146; hsa-miR-568; hsa-miR-634; hsa-miR-622; hsa-miR-3148; hsa-miR-30d-3p; hsa-miR-7-2-3p; hsa-miR-300; hsa-miR-548w; hsa-miR-29a-3p; …	.
Interactions (NPInter)	ALCAM	depleted	0.0477785	1.32077	0.0477785	0.34969	41	hsa-miR-425-3p; hsa-miR-548d-3p; hsa-miR-522-3p; hsa-miR-374a-3p; hsa-miR-141-3p; hsa-miR-299-3p; hsa-miR-135b-3p; hsa-miR-3161; hsa-miR-449c-3p; hsa-miR-2115-3p; hsa-miR-200c-3p; hsa-miR-630; hsa-miR-629-3p; hsa-miR-30c-1-3p; hsa-miR-601; hsa-miR-4289; hsa-miR-568; hsa-miR-513c-5p; hsa-miR-622; hsa-miR-759; hsa-miR-4318; hsa-miR-3132; hsa-miR-30d-3p; hsa-miR-550a-3p; hsa-miR-603; hsa-miR-206; hs…	.
Interactions (NPInter)	SLC6A1	depleted	0.0477467	1.32106	0.0477467	0.34969	25	hsa-miR-522-3p; hsa-miR-4273; hsa-miR-708-3p; hsa-miR-98-5p; hsa-miR-4271; hsa-miR-4500; hsa-miR-449c-3p; hsa-miR-610; hsa-miR-1246; hsa-miR-3681-3p; hsa-miR-609; hsa-miR-4303; hsa-miR-374c-5p; hsa-miR-4329; hsa-miR-4277; hsa-miR-25-3p; hsa-miR-4324; hsa-miR-29a-3p; hsa-miR-376c-3p; hsa-miR-628-3p; hsa-miR-939-5p; hsa-miR-27b-3p; hsa-miR-92b-3p; hsa-miR-20a-3p; hsa-miR-466	.
Interactions (NPInter)	TNRC6C	depleted	0.0477467	1.32106	0.0477467	0.34969	25	hsa-miR-1237-3p; hsa-miR-590-3p; hsa-miR-522-3p; hsa-miR-3161; hsa-miR-4270; hsa-miR-3202; hsa-miR-617; hsa-miR-629-3p; hsa-miR-30c-1-3p; hsa-miR-4259; hsa-miR-4303; hsa-miR-3148; hsa-miR-30d-3p; hsa-miR-4329; hsa-miR-206; hsa-miR-3131; hsa-miR-30b-3p; hsa-miR-4429; hsa-miR-196b-3p; hsa-miR-335-3p; hsa-miR-615-3p; hsa-miR-20a-3p; hsa-miR-29b-2-5p; hsa-miR-19a-3p; hsa-miR-466	.
Interactions (NPInter)	FBXL17	enriched	0.0475758	1.32261	0.0475758	0.34969	14	hsa-miR-425-3p; hsa-miR-129-2-3p; hsa-miR-3163; hsa-miR-625-3p; hsa-miR-374a-3p; hsa-miR-4325; hsa-miR-641; hsa-miR-200c-3p; hsa-miR-1246; hsa-miR-138-2-3p; hsa-miR-550a-3p; hsa-miR-542-3p; hsa-miR-19a-3p; hsa-miR-466	.
Interactions (NPInter)	NONHSAG044150	enriched	0.0475295	1.32304	0.0475295	0.34969	7	hsa-miR-590-3p; hsa-miR-452-3p; hsa-miR-202-3p; hsa-miR-204-3p; hsa-miR-5195-3p; hsa-miR-211-3p; hsa-miR-374c-5p	.
Interactions (NPInter)	NHP2	depleted	0.0474811	1.32348	0.0474811	0.34969	4	hsa-miR-4259; hsa-miR-3189-3p; hsa-miR-4269; hsa-miR-25-3p	.
Interactions (NPInter)	CGGBP1	enriched	0.0472807	1.32532	0.0472807	0.34969	23	hsa-miR-590-3p; hsa-miR-3163; hsa-miR-522-3p; hsa-miR-623; hsa-miR-133b; hsa-miR-3065-3p; hsa-miR-1305; hsa-miR-4271; hsa-miR-3125; hsa-miR-449c-3p; hsa-miR-34b-3p; hsa-miR-641; hsa-miR-376a-3p; hsa-miR-4279; hsa-miR-7-2-3p; hsa-miR-3185; hsa-miR-300; hsa-miR-3182; hsa-miR-181a-3p; hsa-miR-485-3p; hsa-miR-19a-3p; hsa-miR-466; hsa-miR-3196	.
Interactions (NPInter)	PJA2	depleted	0.0472174	1.3259	0.0472174	0.34969	37	hsa-miR-129-2-3p; hsa-miR-590-3p; hsa-miR-491-3p; hsa-miR-3065-3p; hsa-miR-374a-3p; hsa-miR-141-3p; hsa-miR-452-3p; hsa-miR-539-5p; hsa-miR-573; hsa-miR-1305; hsa-miR-135b-3p; hsa-miR-3161; hsa-miR-34b-3p; hsa-miR-4257; hsa-miR-200c-3p; hsa-miR-483-3p; hsa-miR-3154; hsa-miR-4289; hsa-miR-3146; hsa-miR-3170; hsa-miR-300; hsa-miR-603; hsa-miR-631; hsa-miR-25-3p; hsa-miR-1285-3p; hsa-miR-29a-3p; hsa…	.
Interactions (NPInter)	MACF1	depleted	0.047191	1.32614	0.047191	0.34969	13	hsa-miR-590-3p; hsa-miR-4325; hsa-miR-449c-3p; hsa-miR-630; hsa-miR-629-3p; hsa-miR-513c-5p; hsa-miR-30d-3p; hsa-miR-650; hsa-miR-885-3p; hsa-miR-615-3p; hsa-miR-628-3p; hsa-miR-485-3p; hsa-miR-466	.
Interactions (NPInter)	RHOT1	enriched	0.047123	1.32677	0.047123	0.34969	27	hsa-miR-1237-3p; hsa-miR-3163; hsa-miR-522-3p; hsa-miR-623; hsa-miR-4273; hsa-miR-708-3p; hsa-miR-4500; hsa-miR-202-3p; hsa-miR-34c-3p; hsa-miR-449b-3p; hsa-miR-550a-5p; hsa-miR-4257; hsa-miR-200c-3p; hsa-miR-610; hsa-miR-483-3p; hsa-miR-4253; hsa-miR-630; hsa-miR-30c-1-3p; hsa-miR-1260a; hsa-miR-7-2-3p; hsa-miR-300; hsa-miR-326; hsa-miR-25-3p; hsa-miR-650; hsa-miR-762; hsa-miR-628-3p; hsa-miR-29…	.
Interactions (NPInter)	MRPL38	depleted	0.0471152	1.32684	0.0471152	0.34969	3	hsa-miR-4254; hsa-miR-4324; hsa-miR-615-3p	.
Interactions (NPInter)	TUFT1	depleted	0.0471152	1.32684	0.0471152	0.34969	3	hsa-miR-449b-3p; hsa-miR-647; hsa-miR-19a-3p	.
Interactions (NPInter)	PHACTR4	depleted	0.0470621	1.32733	0.0470621	0.34969	20	hsa-miR-491-3p; hsa-miR-92a-2-5p; hsa-miR-452-3p; hsa-miR-29c-3p; hsa-miR-449b-3p; hsa-miR-5195-3p; hsa-miR-3154; hsa-miR-138-2-3p; hsa-miR-513c-5p; hsa-miR-3132; hsa-miR-3126-3p; hsa-miR-608; hsa-miR-196b-3p; hsa-miR-2861; hsa-miR-762; hsa-miR-181a-3p; hsa-miR-92b-3p; hsa-miR-20a-3p; hsa-miR-29b-2-5p; hsa-miR-19a-3p	.
Interactions (NPInter)	ADAMTS9	depleted	0.0469021	1.32881	0.0469021	0.34969	9	hsa-miR-590-3p; hsa-miR-1305; hsa-miR-200c-3p; hsa-miR-300; hsa-miR-297; hsa-miR-411-3p; hsa-miR-335-3p; hsa-miR-376c-3p; hsa-miR-27b-3p	.
Interactions (NPInter)	ANKLE2	enriched	0.0468699	1.32911	0.0468699	0.34969	5	hsa-miR-129-2-3p; hsa-miR-3065-3p; hsa-miR-657; hsa-miR-2115-3p; hsa-miR-3141	.
Interactions (NPInter)	STRAP	enriched	0.0468571	1.32922	0.0468571	0.34969	8	hsa-miR-425-3p; hsa-miR-374a-3p; hsa-miR-1238-3p; hsa-miR-452-3p; hsa-miR-449b-3p; hsa-miR-610; hsa-miR-4252; hsa-miR-485-3p	.
Interactions (NPInter)	PHACTR1	depleted	0.0468439	1.32935	0.0468439	0.34969	7	hsa-miR-3163; hsa-miR-29c-3p; hsa-miR-2115-3p; hsa-miR-29a-3p; hsa-miR-615-3p; hsa-miR-29b-2-5p; hsa-miR-466	.
Interactions (NPInter)	PPM1A	depleted	0.0468439	1.32935	0.0468439	0.34969	7	hsa-miR-548d-3p; hsa-miR-3065-3p; hsa-miR-4311; hsa-miR-29a-3p; hsa-miR-4327; hsa-miR-4252; hsa-miR-485-3p	.
Interactions (NPInter)	RWDD2B	depleted	0.0468439	1.32935	0.0468439	0.34969	7	hsa-miR-29c-3p; hsa-miR-3154; hsa-miR-766-3p; hsa-miR-29a-3p; hsa-miR-939-5p; hsa-miR-485-3p; hsa-miR-29b-2-5p	.
Interactions (NPInter)	SIKE1	depleted	0.0466993	1.33069	0.0466993	0.34969	15	hsa-miR-3163; hsa-miR-548d-3p; hsa-miR-1305; hsa-miR-29c-3p; hsa-miR-744-3p; hsa-miR-766-3p; hsa-miR-3148; hsa-miR-7-2-3p; hsa-miR-1285-3p; hsa-miR-29a-3p; hsa-miR-612; hsa-miR-376c-3p; hsa-miR-92b-3p; hsa-miR-20a-3p; hsa-miR-29b-2-5p	.
Interactions (NPInter)	TPP1	enriched	0.0466993	1.33069	0.0466993	0.34969	15	hsa-miR-4274; hsa-miR-623; hsa-miR-3162-5p; hsa-miR-382-3p; hsa-miR-548q; hsa-miR-4288; hsa-miR-3173-3p; hsa-miR-191-3p; hsa-miR-2115-3p; hsa-miR-138-2-3p; hsa-miR-3148; hsa-miR-3170; hsa-miR-631; hsa-miR-193a-3p; hsa-miR-542-3p	.
Interactions (NPInter)	KCNK1	depleted	0.046667	1.33099	0.046667	0.34969	16	hsa-miR-3163; hsa-miR-522-3p; hsa-miR-491-3p; hsa-miR-3065-3p; hsa-miR-92a-2-5p; hsa-miR-202-3p; hsa-miR-641; hsa-miR-138-2-3p; hsa-miR-936; hsa-miR-608; hsa-miR-376c-3p; hsa-miR-628-3p; hsa-miR-564; hsa-miR-20a-3p; hsa-miR-542-3p; hsa-miR-466	.
Interactions (NPInter)	INSR	enriched	0.0466516	1.33113	0.0466516	0.34969	7	hsa-miR-4325; hsa-miR-98-5p; hsa-miR-4500; hsa-miR-34b-3p; hsa-miR-34c-3p; hsa-miR-634; hsa-miR-19a-3p	.
Interactions (NPInter)	FBXO31	depleted	0.0466296	1.33134	0.0466296	0.34969	2	hsa-miR-3131; hsa-miR-20a-3p	.
Interactions (NPInter)	ZNF407	depleted	0.0466296	1.33134	0.0466296	0.34969	2	hsa-miR-3131; hsa-miR-485-3p	.
Interactions (NPInter)	AP1S1	depleted	0.0465856	1.33175	0.0465856	0.34969	12	hsa-miR-623; hsa-miR-3162-5p; hsa-miR-98-5p; hsa-miR-29c-3p; hsa-miR-4278; hsa-miR-206; hsa-miR-4298; hsa-miR-608; hsa-miR-29a-3p; hsa-miR-2861; hsa-miR-612; hsa-miR-29b-2-5p	.
Interactions (NPInter)	PDCL	enriched	0.0464855	1.33268	0.0464855	0.34969	21	hsa-miR-1237-3p; hsa-miR-129-2-3p; hsa-miR-590-3p; hsa-miR-548d-3p; hsa-miR-491-3p; hsa-miR-374a-3p; hsa-miR-92a-2-5p; hsa-miR-141-3p; hsa-miR-452-3p; hsa-miR-98-5p; hsa-miR-449b-3p; hsa-miR-30c-1-3p; hsa-miR-3148; hsa-miR-30d-3p; hsa-miR-548w; hsa-miR-206; hsa-miR-4261; hsa-miR-30b-3p; hsa-miR-196b-3p; hsa-miR-3182; hsa-miR-4252	.
Interactions (NPInter)	C9orf78	enriched	0.0464253	1.33325	0.0464253	0.34969	18	hsa-miR-4313; hsa-miR-1237-3p; hsa-miR-129-2-3p; hsa-miR-3163; hsa-miR-374a-3p; hsa-miR-539-5p; hsa-miR-1305; hsa-miR-3162-5p; hsa-miR-3125; hsa-miR-641; hsa-miR-4311; hsa-miR-3148; hsa-miR-4329; hsa-miR-30b-3p; hsa-miR-335-3p; hsa-miR-615-3p; hsa-miR-29b-2-5p; hsa-miR-466	.
Interactions (NPInter)	YAP1	enriched	0.0464253	1.33325	0.0464253	0.34969	18	hsa-miR-590-3p; hsa-miR-3163; hsa-miR-625-3p; hsa-miR-548d-3p; hsa-miR-3065-3p; hsa-miR-141-3p; hsa-miR-708-3p; hsa-miR-1305; hsa-miR-98-5p; hsa-miR-30c-1-3p; hsa-miR-583; hsa-miR-622; hsa-miR-4311; hsa-miR-411-3p; hsa-miR-376c-3p; hsa-miR-27b-3p; hsa-miR-150-3p; hsa-miR-595	.
Interactions (NPInter)	DPF2	depleted	0.0463973	1.33351	0.0463973	0.34969	10	hsa-miR-299-3p; hsa-miR-376a-3p; hsa-miR-3681-3p; hsa-miR-658; hsa-miR-2278; hsa-miR-365a-3p; hsa-miR-27b-3p; hsa-miR-485-3p; hsa-miR-150-3p; hsa-miR-602	.
Interactions (NPInter)	CPNE1	depleted	0.0461649	1.33569	0.0461649	0.34969	8	hsa-miR-133b; hsa-miR-3156-5p; hsa-miR-449b-3p; hsa-miR-25-3p; hsa-miR-4429; hsa-miR-196b-3p; hsa-miR-125b-5p; hsa-miR-485-3p	.
Interactions (NPInter)	EXOC3	depleted	0.0461649	1.33569	0.0461649	0.34969	8	hsa-miR-452-3p; hsa-miR-202-3p; hsa-miR-30d-3p; hsa-miR-25-3p; hsa-miR-30b-3p; hsa-miR-365a-3p; hsa-miR-92b-3p; hsa-miR-485-3p	.
Interactions (NPInter)	NONHSAG035666	depleted	0.0461649	1.33569	0.0461649	0.34969	8	hsa-miR-5688; hsa-miR-141-3p; hsa-miR-4500; hsa-miR-25-3p; hsa-miR-196b-3p; hsa-miR-214-5p; hsa-miR-92b-3p; hsa-miR-542-3p	.
Interactions (NPInter)	PRKCE	depleted	0.0461649	1.33569	0.0461649	0.34969	8	hsa-miR-374a-3p; hsa-miR-550a-5p; hsa-miR-376a-3p; hsa-miR-25-3p; hsa-miR-4324; hsa-miR-335-3p; hsa-miR-376c-3p; hsa-miR-92b-3p	.
Interactions (NPInter)	SCAF11	depleted	0.0461649	1.33569	0.0461649	0.34969	8	hsa-miR-133b; hsa-miR-29c-3p; hsa-miR-3681-3p; hsa-miR-25-3p; hsa-miR-29a-3p; hsa-miR-27b-3p; hsa-miR-92b-3p; hsa-miR-29b-2-5p	.
Interactions (NPInter)	ZNF561	depleted	0.0461649	1.33569	0.0461649	0.34969	8	hsa-miR-590-3p; hsa-miR-452-3p; hsa-miR-138-2-3p; hsa-miR-25-3p; hsa-miR-196b-3p; hsa-miR-125b-5p; hsa-miR-92b-3p; hsa-miR-485-3p	.
Interactions (NPInter)	SESN3	enriched	0.0461388	1.33593	0.0461388	0.34969	22	hsa-miR-425-3p; hsa-miR-3152-3p; hsa-miR-129-2-3p; hsa-miR-3163; hsa-miR-548d-3p; hsa-miR-522-3p; hsa-miR-133b; hsa-miR-5688; hsa-miR-4325; hsa-miR-4317; hsa-miR-4268; hsa-miR-4279; hsa-miR-3189-3p; hsa-miR-3148; hsa-miR-7-2-3p; hsa-miR-25-3p; hsa-miR-628-3p; hsa-miR-92b-3p; hsa-miR-20a-3p; hsa-miR-450a-5p; hsa-miR-19a-3p; hsa-miR-466	.
Interactions (NPInter)	GLUL	enriched	0.0461265	1.33605	0.0461265	0.34969	30	hsa-miR-3152-3p; hsa-miR-129-2-3p; hsa-miR-590-3p; hsa-miR-3163; hsa-miR-4274; hsa-miR-522-3p; hsa-miR-623; hsa-miR-374a-3p; hsa-miR-92a-2-5p; hsa-miR-98-5p; hsa-miR-382-3p; hsa-miR-449c-3p; hsa-miR-34b-3p; hsa-miR-641; hsa-miR-4257; hsa-miR-200c-3p; hsa-miR-630; hsa-miR-629-3p; hsa-miR-601; hsa-miR-1825; hsa-miR-1260a; hsa-miR-766-3p; hsa-miR-3170; hsa-miR-2278; hsa-miR-423-3p; hsa-miR-29a-3p; h…	.
Interactions (NPInter)	CHMP4B	enriched	0.0461016	1.33628	0.0461016	0.34969	14	hsa-miR-3152-3p; hsa-miR-675-3p; hsa-miR-3163; hsa-miR-491-3p; hsa-miR-374a-3p; hsa-miR-452-3p; hsa-miR-135b-3p; hsa-miR-1913; hsa-miR-568; hsa-miR-4259; hsa-miR-765; hsa-miR-3122; hsa-miR-297; hsa-miR-335-3p	.
Interactions (NPInter)	ECE1	depleted	0.0458325	1.33883	0.0458325	0.34969	2	hsa-miR-608; hsa-miR-19a-3p	.
Interactions (NPInter)	HS6ST2	enriched	0.0458325	1.33883	0.0458325	0.34969	2	hsa-miR-374a-3p; hsa-miR-1305	.
Interactions (NPInter)	IMPACT	depleted	0.0458325	1.33883	0.0458325	0.34969	2	hsa-miR-608; hsa-miR-542-3p	.
Interactions (NPInter)	LONP1	depleted	0.0458325	1.33883	0.0458325	0.34969	2	hsa-miR-608; hsa-miR-2861	.
Interactions (NPInter)	MEGF8	depleted	0.0458325	1.33883	0.0458325	0.34969	2	hsa-miR-608; hsa-miR-615-3p	.
Interactions (NPInter)	PLIN2	enriched	0.0458325	1.33883	0.0458325	0.34969	2	hsa-miR-452-3p; hsa-miR-1305	.
Interactions (NPInter)	PRKCG	enriched	0.0458325	1.33883	0.0458325	0.34969	2	hsa-miR-3156-5p; hsa-miR-1305	.
Interactions (NPInter)	SNCB	depleted	0.0458325	1.33883	0.0458325	0.34969	2	hsa-miR-608; hsa-miR-612	.
Interactions (NPInter)	SRPRB	enriched	0.0458325	1.33883	0.0458325	0.34969	2	hsa-miR-548d-3p; hsa-miR-1305	.
Interactions (NPInter)	ABHD17A	depleted	0.0458067	1.33907	0.0458067	0.34969	5	hsa-miR-449b-3p; hsa-miR-326; hsa-miR-125b-5p; hsa-miR-27b-3p; hsa-miR-29b-2-5p	.
Interactions (NPInter)	CRHR1-IT1	depleted	0.0458067	1.33907	0.0458067	0.34969	5	hsa-miR-376a-3p; hsa-miR-326; hsa-miR-6504-3p; hsa-miR-4429; hsa-miR-27b-3p	.
Interactions (NPInter)	GOLIM4	enriched	0.0458067	1.33907	0.0458067	0.34969	5	hsa-miR-374a-3p; hsa-miR-141-3p; hsa-miR-202-3p; hsa-miR-191-3p; hsa-miR-378c	.
Interactions (NPInter)	PPFIA3	depleted	0.0458067	1.33907	0.0458067	0.34969	5	hsa-miR-1234-3p; hsa-miR-766-3p; hsa-miR-4269; hsa-miR-2861; hsa-miR-4323	.
Interactions (NPInter)	CDA	depleted	0.0455901	1.34113	0.0455901	0.34969	4	hsa-miR-3163; hsa-miR-4261; hsa-miR-193a-3p; hsa-miR-628-3p	.
Interactions (NPInter)	NADK2	depleted	0.0455774	1.34125	0.0455774	0.34969	8	hsa-miR-452-3p; hsa-miR-146b-5p; hsa-miR-7-2-3p; hsa-miR-4644; hsa-miR-326; hsa-miR-25-3p; hsa-miR-92b-3p; hsa-miR-29b-2-5p	.
Interactions (NPInter)	NONHSAG026659	depleted	0.0455774	1.34125	0.0455774	0.34969	8	hsa-miR-5688; hsa-miR-708-3p; hsa-miR-7-2-3p; hsa-miR-300; hsa-miR-30b-3p; hsa-miR-335-3p; hsa-miR-376c-3p; hsa-miR-29b-2-5p	.
Interactions (NPInter)	CKMT2	enriched	0.0454619	1.34235	0.0454619	0.34969	7	hsa-miR-590-3p; hsa-miR-548d-3p; hsa-miR-449c-3p; hsa-miR-34b-3p; hsa-miR-3173-3p; hsa-miR-568; hsa-miR-595	.
Interactions (NPInter)	A1BG-AS1	depleted	0.0453763	1.34317	0.0453763	0.34969	3	hsa-miR-3064-3p; hsa-miR-326; hsa-miR-6504-3p	.
Interactions (NPInter)	AP1G2	depleted	0.0453763	1.34317	0.0453763	0.34969	3	hsa-miR-3064-3p; hsa-miR-6504-3p; hsa-miR-214-5p	.
Interactions (NPInter)	HSPA12A	depleted	0.0453763	1.34317	0.0453763	0.34969	3	hsa-miR-3064-3p; hsa-miR-6504-3p; hsa-miR-423-3p	.
Interactions (NPInter)	IPO13	depleted	0.0453763	1.34317	0.0453763	0.34969	3	hsa-miR-3064-3p; hsa-miR-6504-3p; hsa-miR-615-3p	.
Interactions (NPInter)	IQCH-AS1	depleted	0.0453763	1.34317	0.0453763	0.34969	3	hsa-miR-3064-3p; hsa-miR-376c-3p; hsa-miR-485-3p	.
Interactions (NPInter)	KIFC2	depleted	0.0453763	1.34317	0.0453763	0.34969	3	hsa-miR-3064-3p; hsa-miR-6504-3p; hsa-miR-615-3p	.
Interactions (NPInter)	NONHSAG011313	depleted	0.0453763	1.34317	0.0453763	0.34969	3	hsa-miR-3064-3p; hsa-miR-7-2-3p; hsa-miR-6504-3p	.
Interactions (NPInter)	NONHSAG017899	depleted	0.0453763	1.34317	0.0453763	0.34969	3	hsa-miR-3064-3p; hsa-miR-326; hsa-miR-6504-3p	.
Interactions (NPInter)	NONHSAG028808	depleted	0.0453763	1.34317	0.0453763	0.34969	3	hsa-miR-3064-3p; hsa-miR-326; hsa-miR-6504-3p	.
Interactions (NPInter)	NONHSAG030301	depleted	0.0453763	1.34317	0.0453763	0.34969	3	hsa-miR-3064-3p; hsa-miR-6504-3p; hsa-miR-615-3p	.
Interactions (NPInter)	NONHSAG055369	depleted	0.0453763	1.34317	0.0453763	0.34969	3	hsa-miR-3064-3p; hsa-miR-326; hsa-miR-6504-3p	.
Interactions (NPInter)	PFDN2	depleted	0.0453763	1.34317	0.0453763	0.34969	3	hsa-miR-3064-3p; hsa-miR-6504-3p; hsa-miR-615-3p	.
Interactions (NPInter)	RN7SL281P	depleted	0.0453763	1.34317	0.0453763	0.34969	3	hsa-miR-3064-3p; hsa-miR-326; hsa-miR-6504-3p	.
Interactions (NPInter)	RP3-430N8.10	depleted	0.0453763	1.34317	0.0453763	0.34969	3	hsa-miR-3064-3p; hsa-miR-6504-3p; hsa-miR-125b-5p	.
Interactions (NPInter)	RPL12	depleted	0.0453763	1.34317	0.0453763	0.34969	3	hsa-miR-3064-3p; hsa-miR-6504-3p; hsa-miR-485-3p	.
Interactions (NPInter)	TNK2	depleted	0.0453763	1.34317	0.0453763	0.34969	3	hsa-miR-3064-3p; hsa-miR-6504-3p; hsa-miR-125b-5p	.
Interactions (NPInter)	TPTE2P5	depleted	0.0453763	1.34317	0.0453763	0.34969	3	hsa-miR-3064-3p; hsa-miR-326; hsa-miR-6504-3p	.
Interactions (NPInter)	WDR73	depleted	0.0453763	1.34317	0.0453763	0.34969	3	hsa-miR-3064-3p; hsa-miR-6504-3p; hsa-miR-6088	.
Interactions (NPInter)	PHF3	enriched	0.0452478	1.3444	0.0452478	0.34969	11	hsa-miR-590-3p; hsa-miR-3163; hsa-miR-623; hsa-miR-3156-5p; hsa-miR-374a-3p; hsa-miR-539-5p; hsa-miR-2115-3p; hsa-miR-630; hsa-miR-300; hsa-miR-335-3p; hsa-miR-27b-3p	.
Interactions (NPInter)	ATP1A2	enriched	0.0450679	1.34613	0.0450679	0.34969	17	hsa-miR-3152-3p; hsa-miR-3163; hsa-miR-3162-5p; hsa-miR-382-3p; hsa-miR-657; hsa-miR-4288; hsa-miR-34c-3p; hsa-miR-449b-3p; hsa-miR-5195-3p; hsa-miR-550a-5p; hsa-miR-4253; hsa-miR-1825; hsa-miR-7-2-3p; hsa-miR-30b-3p; hsa-miR-628-3p; hsa-miR-20a-3p; hsa-miR-485-3p	.
Interactions (NPInter)	KIF23	depleted	0.0450571	1.34624	0.0450571	0.34969	12	hsa-miR-3163; hsa-miR-548d-3p; hsa-miR-522-3p; hsa-miR-29c-3p; hsa-miR-622; hsa-miR-575; hsa-miR-4277; hsa-miR-25-3p; hsa-miR-29a-3p; hsa-miR-762; hsa-miR-20a-3p; hsa-miR-29b-2-5p	.
Interactions (NPInter)	AC006509.7	depleted	0.0450423	1.34638	0.0450423	0.34969	2	hsa-miR-25-3p; hsa-miR-92b-3p	.
Interactions (NPInter)	AC007040.6	depleted	0.0450423	1.34638	0.0450423	0.34969	2	hsa-miR-25-3p; hsa-miR-92b-3p	.
Interactions (NPInter)	ACSS1	depleted	0.0450423	1.34638	0.0450423	0.34969	2	hsa-miR-25-3p; hsa-miR-125b-5p	.
Interactions (NPInter)	ARG1	depleted	0.0450423	1.34638	0.0450423	0.34969	2	hsa-miR-25-3p; hsa-miR-92b-3p	.
Interactions (NPInter)	BLOC1S3	depleted	0.0450423	1.34638	0.0450423	0.34969	2	hsa-miR-25-3p; hsa-miR-92b-3p	.
Interactions (NPInter)	C10orf88	depleted	0.0450423	1.34638	0.0450423	0.34969	2	hsa-miR-25-3p; hsa-miR-92b-3p	.
Interactions (NPInter)	CLCN5	depleted	0.0450423	1.34638	0.0450423	0.34969	2	hsa-miR-25-3p; hsa-miR-92b-3p	.
Interactions (NPInter)	CLSPN	depleted	0.0450423	1.34638	0.0450423	0.34969	2	hsa-miR-25-3p; hsa-miR-615-3p	.
Interactions (NPInter)	CNEP1R1	depleted	0.0450423	1.34638	0.0450423	0.34969	2	hsa-miR-25-3p; hsa-miR-92b-3p	.
Interactions (NPInter)	DAPK1-IT1	depleted	0.0450423	1.34638	0.0450423	0.34969	2	hsa-miR-25-3p; hsa-miR-92b-3p	.
Interactions (NPInter)	ELF4	depleted	0.0450423	1.34638	0.0450423	0.34969	2	hsa-miR-25-3p; hsa-miR-615-3p	.
Interactions (NPInter)	ERMAP	depleted	0.0450423	1.34638	0.0450423	0.34969	2	hsa-miR-25-3p; hsa-miR-628-3p	.
Interactions (NPInter)	FKBP14	depleted	0.0450423	1.34638	0.0450423	0.34969	2	hsa-miR-25-3p; hsa-miR-92b-3p	.
Interactions (NPInter)	FNBP1	depleted	0.0450423	1.34638	0.0450423	0.34969	2	hsa-miR-25-3p; hsa-miR-615-3p	.
Interactions (NPInter)	GOLGA3	depleted	0.0450423	1.34638	0.0450423	0.34969	2	hsa-miR-25-3p; hsa-miR-92b-3p	.
Interactions (NPInter)	HSPE1-MOB4	depleted	0.0450423	1.34638	0.0450423	0.34969	2	hsa-miR-25-3p; hsa-miR-92b-3p	.
Interactions (NPInter)	JARID2-AS1	depleted	0.0450423	1.34638	0.0450423	0.34969	2	hsa-miR-25-3p; hsa-miR-92b-3p	.
Interactions (NPInter)	KCTD15	depleted	0.0450423	1.34638	0.0450423	0.34969	2	hsa-miR-25-3p; hsa-miR-125b-5p	.
Interactions (NPInter)	LAMB2	depleted	0.0450423	1.34638	0.0450423	0.34969	2	hsa-miR-25-3p; hsa-miR-92b-3p	.
Interactions (NPInter)	MIR4523	depleted	0.0450423	1.34638	0.0450423	0.34969	2	hsa-miR-25-3p; hsa-miR-92b-3p	.
Interactions (NPInter)	N4BP2	depleted	0.0450423	1.34638	0.0450423	0.34969	2	hsa-miR-25-3p; hsa-miR-92b-3p	.
Interactions (NPInter)	NONHSAG002625	depleted	0.0450423	1.34638	0.0450423	0.34969	2	hsa-miR-25-3p; hsa-miR-92b-3p	.
Interactions (NPInter)	NONHSAG009552	depleted	0.0450423	1.34638	0.0450423	0.34969	2	hsa-miR-25-3p; hsa-miR-92b-3p	.
Interactions (NPInter)	NONHSAG012509	depleted	0.0450423	1.34638	0.0450423	0.34969	2	hsa-miR-25-3p; hsa-miR-92b-3p	.
Interactions (NPInter)	NONHSAG015217	depleted	0.0450423	1.34638	0.0450423	0.34969	2	hsa-miR-25-3p; hsa-miR-92b-3p	.
Interactions (NPInter)	NONHSAG019743	depleted	0.0450423	1.34638	0.0450423	0.34969	2	hsa-miR-25-3p; hsa-miR-92b-3p	.
Interactions (NPInter)	NONHSAG030982	depleted	0.0450423	1.34638	0.0450423	0.34969	2	hsa-miR-25-3p; hsa-miR-92b-3p	.
Interactions (NPInter)	NONHSAG040668	depleted	0.0450423	1.34638	0.0450423	0.34969	2	hsa-miR-25-3p; hsa-miR-92b-3p	.
Interactions (NPInter)	NONHSAG041305	depleted	0.0450423	1.34638	0.0450423	0.34969	2	hsa-miR-25-3p; hsa-miR-92b-3p	.
Interactions (NPInter)	NONHSAG042437	depleted	0.0450423	1.34638	0.0450423	0.34969	2	hsa-miR-25-3p; hsa-miR-92b-3p	.
Interactions (NPInter)	NONHSAG042684	depleted	0.0450423	1.34638	0.0450423	0.34969	2	hsa-miR-25-3p; hsa-miR-92b-3p	.
Interactions (NPInter)	NONHSAG052851	depleted	0.0450423	1.34638	0.0450423	0.34969	2	hsa-miR-25-3p; hsa-miR-92b-3p	.
Interactions (NPInter)	NONHSAG053243	depleted	0.0450423	1.34638	0.0450423	0.34969	2	hsa-miR-25-3p; hsa-miR-92b-3p	.
Interactions (NPInter)	NOVA2	depleted	0.0450423	1.34638	0.0450423	0.34969	2	hsa-miR-25-3p; hsa-miR-92b-3p	.
Interactions (NPInter)	OSBP2	depleted	0.0450423	1.34638	0.0450423	0.34969	2	hsa-miR-25-3p; hsa-miR-92b-3p	.
Interactions (NPInter)	PARL	depleted	0.0450423	1.34638	0.0450423	0.34969	2	hsa-miR-25-3p; hsa-miR-335-3p	.
Interactions (NPInter)	PHTF1	depleted	0.0450423	1.34638	0.0450423	0.34969	2	hsa-miR-25-3p; hsa-miR-615-3p	.
Interactions (NPInter)	PRKAR1B	depleted	0.0450423	1.34638	0.0450423	0.34969	2	hsa-miR-25-3p; hsa-miR-92b-3p	.
Interactions (NPInter)	RNASEH2A	depleted	0.0450423	1.34638	0.0450423	0.34969	2	hsa-miR-25-3p; hsa-miR-125b-5p	.
Interactions (NPInter)	RP1-43E13.2	depleted	0.0450423	1.34638	0.0450423	0.34969	2	hsa-miR-25-3p; hsa-miR-92b-3p	.
Interactions (NPInter)	RP11-196G11.4	depleted	0.0450423	1.34638	0.0450423	0.34969	2	hsa-miR-25-3p; hsa-miR-92b-3p	.
Interactions (NPInter)	RP11-282O18.6	depleted	0.0450423	1.34638	0.0450423	0.34969	2	hsa-miR-25-3p; hsa-miR-92b-3p	.
Interactions (NPInter)	RP11-384D10.1	depleted	0.0450423	1.34638	0.0450423	0.34969	2	hsa-miR-25-3p; hsa-miR-92b-3p	.
Interactions (NPInter)	RP11-403I13.5	depleted	0.0450423	1.34638	0.0450423	0.34969	2	hsa-miR-25-3p; hsa-miR-92b-3p	.
Interactions (NPInter)	RP11-471M2.2	depleted	0.0450423	1.34638	0.0450423	0.34969	2	hsa-miR-25-3p; hsa-miR-92b-3p	.
Interactions (NPInter)	RP11-757F18.5	depleted	0.0450423	1.34638	0.0450423	0.34969	2	hsa-miR-25-3p; hsa-miR-92b-3p	.
Interactions (NPInter)	RP11-834C11.6	depleted	0.0450423	1.34638	0.0450423	0.34969	2	hsa-miR-25-3p; hsa-miR-92b-3p	.
Interactions (NPInter)	RP11-98I9.4	depleted	0.0450423	1.34638	0.0450423	0.34969	2	hsa-miR-25-3p; hsa-miR-92b-3p	.
Interactions (NPInter)	RPL27AP	depleted	0.0450423	1.34638	0.0450423	0.34969	2	hsa-miR-25-3p; hsa-miR-92b-3p	.
Interactions (NPInter)	RPS3A	depleted	0.0450423	1.34638	0.0450423	0.34969	2	hsa-miR-25-3p; hsa-miR-125b-5p	.
Interactions (NPInter)	SFPQP1	depleted	0.0450423	1.34638	0.0450423	0.34969	2	hsa-miR-25-3p; hsa-miR-92b-3p	.
Interactions (NPInter)	SGK494	depleted	0.0450423	1.34638	0.0450423	0.34969	2	hsa-miR-25-3p; hsa-miR-92b-3p	.
Interactions (NPInter)	SLC4A4	depleted	0.0450423	1.34638	0.0450423	0.34969	2	hsa-miR-25-3p; hsa-miR-92b-3p	.
Interactions (NPInter)	SYNDIG1	depleted	0.0450423	1.34638	0.0450423	0.34969	2	hsa-miR-25-3p; hsa-miR-92b-3p	.
Interactions (NPInter)	TMEM255A	depleted	0.0450423	1.34638	0.0450423	0.34969	2	hsa-miR-25-3p; hsa-miR-92b-3p	.
Interactions (NPInter)	TMUB1	depleted	0.0450423	1.34638	0.0450423	0.34969	2	hsa-miR-25-3p; hsa-miR-615-3p	.
Interactions (NPInter)	TNNI3K	depleted	0.0450423	1.34638	0.0450423	0.34969	2	hsa-miR-25-3p; hsa-miR-92b-3p	.
Interactions (NPInter)	TRAM2	depleted	0.0450423	1.34638	0.0450423	0.34969	2	hsa-miR-25-3p; hsa-miR-92b-3p	.
Interactions (NPInter)	TRAP1	depleted	0.0450423	1.34638	0.0450423	0.34969	2	hsa-miR-25-3p; hsa-miR-615-3p	.
Interactions (NPInter)	TSHZ3	depleted	0.0450423	1.34638	0.0450423	0.34969	2	hsa-miR-25-3p; hsa-miR-30b-3p	.
Interactions (NPInter)	TVP23B	depleted	0.0450423	1.34638	0.0450423	0.34969	2	hsa-miR-25-3p; hsa-miR-20a-3p	.
Interactions (NPInter)	MT1G	depleted	0.0450234	1.34656	0.0450234	0.34969	6	hsa-miR-30c-1-3p; hsa-miR-4254; hsa-miR-206; hsa-miR-4260; hsa-miR-30b-3p; hsa-miR-615-3p	.
Interactions (NPInter)	PER1	depleted	0.0450234	1.34656	0.0450234	0.34969	6	hsa-miR-30c-1-3p; hsa-miR-4254; hsa-miR-3122; hsa-miR-4298; hsa-miR-485-3p; hsa-miR-4323	.
Interactions (NPInter)	CHST2	enriched	0.0450015	1.34677	0.0450015	0.34969	10	hsa-miR-374a-3p; hsa-miR-1238-3p; hsa-miR-299-3p; hsa-miR-382-3p; hsa-miR-34b-3p; hsa-miR-378b; hsa-miR-422a; hsa-miR-378c; hsa-miR-196b-3p; hsa-miR-595	.
Interactions (NPInter)	FILIP1L	enriched	0.0450015	1.34677	0.0450015	0.34969	10	hsa-miR-1255a; hsa-miR-625-3p; hsa-miR-3169; hsa-miR-374a-3p; hsa-miR-2115-3p; hsa-miR-378b; hsa-miR-422a; hsa-miR-378c; hsa-miR-1275; hsa-miR-3126-3p	.
Interactions (NPInter)	AKAP9	enriched	0.0447628	1.34908	0.0447628	0.34969	5	hsa-miR-133b; hsa-miR-374a-3p; hsa-miR-299-3p; hsa-miR-5195-3p; hsa-miR-196b-3p	.
Interactions (NPInter)	FBXO22	enriched	0.0447628	1.34908	0.0447628	0.34969	5	hsa-miR-1255a; hsa-miR-1237-3p; hsa-miR-522-3p; hsa-miR-744-3p; hsa-miR-3182	.
Interactions (NPInter)	NONHSAG033274	enriched	0.0447628	1.34908	0.0447628	0.34969	5	hsa-miR-491-3p; hsa-miR-299-3p; hsa-miR-449b-3p; hsa-miR-5195-3p; hsa-miR-27b-3p	.
Interactions (NPInter)	ZCCHC11	enriched	0.0447628	1.34908	0.0447628	0.34969	5	hsa-miR-3163; hsa-miR-491-3p; hsa-miR-5688; hsa-miR-5195-3p; hsa-miR-513c-5p	.
Interactions (NPInter)	CXorf57	depleted	0.0446645	1.35004	0.0446645	0.34969	4	hsa-miR-3202; hsa-miR-30b-3p; hsa-miR-335-3p; hsa-miR-485-3p	.
Interactions (NPInter)	JAGN1	depleted	0.0446645	1.35004	0.0446645	0.34969	4	hsa-miR-1305; hsa-miR-30b-3p; hsa-miR-4327; hsa-miR-4323	.
Interactions (NPInter)	PCBP1-AS1	depleted	0.0446645	1.35004	0.0446645	0.34969	4	hsa-miR-129-2-3p; hsa-miR-30b-3p; hsa-miR-125b-5p; hsa-miR-29b-2-5p	.
Interactions (NPInter)	PNPLA4	depleted	0.0446645	1.35004	0.0446645	0.34969	4	hsa-miR-573; hsa-miR-30b-3p; hsa-miR-297; hsa-miR-650	.
Interactions (NPInter)	SNRNP200	depleted	0.0446645	1.35004	0.0446645	0.34969	4	hsa-miR-425-3p; hsa-miR-30b-3p; hsa-miR-335-3p; hsa-miR-485-3p	.
Interactions (NPInter)	TXNDC15	depleted	0.0446645	1.35004	0.0446645	0.34969	4	hsa-miR-202-3p; hsa-miR-30b-3p; hsa-miR-1285-3p; hsa-miR-612	.
Interactions (NPInter)	RNF220	depleted	0.0445845	1.35082	0.0445845	0.34969	28	hsa-miR-4313; hsa-miR-623; hsa-miR-2115-3p; hsa-miR-378b; hsa-miR-4270; hsa-miR-422a; hsa-miR-3202; hsa-miR-3193; hsa-miR-30c-1-3p; hsa-miR-198; hsa-miR-601; hsa-miR-936; hsa-miR-378c; hsa-miR-3189-3p; hsa-miR-765; hsa-miR-622; hsa-miR-30d-3p; hsa-miR-711; hsa-miR-206; hsa-miR-423-3p; hsa-miR-30b-3p; hsa-miR-297; hsa-miR-196b-3p; hsa-miR-762; hsa-miR-615-3p; hsa-miR-485-3p; hsa-miR-602; hsa-miR-4…	.
Interactions (NPInter)	NONHSAG008671	depleted	0.0445568	1.35109	0.0445568	0.34969	50	hsa-miR-129-2-3p; hsa-miR-590-3p; hsa-miR-491-3p; hsa-miR-133b; hsa-miR-5688; hsa-miR-374a-3p; hsa-miR-141-3p; hsa-miR-299-3p; hsa-miR-452-3p; hsa-miR-708-3p; hsa-miR-4500; hsa-miR-202-3p; hsa-miR-204-3p; hsa-miR-449b-3p; hsa-miR-378b; hsa-miR-200c-3p; hsa-miR-376a-3p; hsa-miR-422a; hsa-miR-146b-5p; hsa-miR-138-2-3p; hsa-miR-3681-3p; hsa-miR-211-3p; hsa-miR-378c; hsa-miR-744-3p; hsa-miR-3064-3p; …	.
Interactions (NPInter)	PRR3	depleted	0.0444752	1.35188	0.0444752	0.34969	7	hsa-miR-491-3p; hsa-miR-3681-3p; hsa-miR-374c-5p; hsa-miR-365a-3p; hsa-miR-615-3p; hsa-miR-27b-3p; hsa-miR-29b-2-5p	.
Interactions (NPInter)	CCNL2	depleted	0.0442412	1.35417	0.0442412	0.34969	9	hsa-miR-141-3p; hsa-miR-568; hsa-miR-765; hsa-miR-3064-3p; hsa-miR-326; hsa-miR-6504-3p; hsa-miR-423-3p; hsa-miR-181a-3p; hsa-miR-485-3p	.
Interactions (NPInter)	ARPC5	enriched	0.0442341	1.35424	0.0442341	0.34969	25	hsa-miR-129-2-3p; hsa-miR-590-3p; hsa-miR-625-3p; hsa-miR-548d-3p; hsa-miR-522-3p; hsa-miR-133b; hsa-miR-3065-3p; hsa-miR-141-3p; hsa-miR-657; hsa-miR-202-3p; hsa-miR-3173-3p; hsa-miR-641; hsa-miR-5195-3p; hsa-miR-198; hsa-miR-601; hsa-miR-744-3p; hsa-miR-634; hsa-miR-7-2-3p; hsa-miR-206; hsa-miR-4261; hsa-miR-411-3p; hsa-miR-650; hsa-miR-885-3p; hsa-miR-564; hsa-miR-19a-3p	.
Interactions (NPInter)	TMEM123	enriched	0.0442122	1.35446	0.0442122	0.34969	23	hsa-miR-4313; hsa-miR-129-2-3p; hsa-miR-590-3p; hsa-miR-548d-3p; hsa-miR-3065-3p; hsa-miR-374a-3p; hsa-miR-141-3p; hsa-miR-452-3p; hsa-miR-3125; hsa-miR-34b-3p; hsa-miR-34c-3p; hsa-miR-641; hsa-miR-200c-3p; hsa-miR-30c-1-3p; hsa-miR-4311; hsa-miR-30d-3p; hsa-miR-7-2-3p; hsa-miR-550a-3p; hsa-miR-548w; hsa-miR-30b-3p; hsa-miR-181a-3p; hsa-miR-27b-3p; hsa-miR-20a-3p	.
Interactions (NPInter)	TTLL7	enriched	0.0442122	1.35446	0.0442122	0.34969	23	hsa-miR-1237-3p; hsa-miR-129-2-3p; hsa-miR-522-3p; hsa-miR-3065-3p; hsa-miR-374a-3p; hsa-miR-141-3p; hsa-miR-1305; hsa-miR-3162-5p; hsa-miR-135b-3p; hsa-miR-3125; hsa-miR-4288; hsa-miR-4257; hsa-miR-200c-3p; hsa-miR-617; hsa-miR-568; hsa-miR-3148; hsa-miR-550a-3p; hsa-miR-297; hsa-miR-335-3p; hsa-miR-3182; hsa-miR-485-3p; hsa-miR-19a-3p; hsa-miR-466	.
Interactions (NPInter)	ATG2B	depleted	0.0440269	1.35628	0.0440269	0.34969	13	hsa-miR-4273; hsa-miR-374a-3p; hsa-miR-29c-3p; hsa-miR-4288; hsa-miR-34b-3p; hsa-miR-513c-5p; hsa-miR-603; hsa-miR-29a-3p; hsa-miR-181a-3p; hsa-miR-376c-3p; hsa-miR-20a-3p; hsa-miR-29b-2-5p; hsa-miR-466	.
Interactions (NPInter)	CTSH	enriched	0.0439475	1.35707	0.0439475	0.34969	6	hsa-miR-1237-3p; hsa-miR-129-2-3p; hsa-miR-129-1-3p; hsa-miR-4299; hsa-miR-138-2-3p; hsa-miR-378c	.
Interactions (NPInter)	AC074117.10	enriched	0.0437382	1.35914	0.0437382	0.34969	5	hsa-miR-5688; hsa-miR-374a-3p; hsa-miR-4500; hsa-miR-449b-3p; hsa-miR-196b-3p	.
[truncated: 1,253 more rows]

## Sheet: Top 50 Up miRNA
Category	Subcategory	Enrichment	P-value	P-adjusted	Q-value	Observed	miRNAs/precursors
[truncated: 111 more rows]

[truncated: 3 more sheets: Top 50 Dwon miRNA, Tumersupressor axis, Oncogeneic Axis ]
