# Supplementary material for: The Oncogenic and Tumor Suppressive Long Non-Coding RNA–microRNA–Messenger RNA Regulatory Axes Identified by Analyzing Multiple Platform Omics Data from Cr(VI)-Transformed Cells and Their Implications in Lung Cancer
Source: Biomedicines. 2022 Sep 20;10(10):2334. doi: 10.3390/biomedicines10102334 (PMC9598927; doi:10.3390/biomedicines10102334)
Supplement: Supplementary file 1 [file biomedicines-10-02334-s001.zip › supplementary Excel file (9) Stemness signature.xlsx]

## Sheet: Stemness Signature
			A	HOTAIRM1	miR-182-5p	ERO1A						B	GOLGA8B	miR-30d-5p	RUNX2						C	PDCD6IPP2	miR-23a-3p	HOXA1
																														D	ANXA2P1	miR-20b-5p	C4orf32 (FAM241A)					E	MIR99AHG	miR-218-5p	GPM6A					F	SH3RF3-AS1	miR-34a-5p	HECW2
			Entrez gene id A	Gene symbol A	Entrez gene id B	Gene symbol B	Sources	Pubmed Ids	Type			Entrez gene id A	Gene symbol A	Entrez gene id B	Gene symbol B	Sources	Pubmed Ids	Type			Entrez gene id A	Gene symbol A	Entrez gene id B	Gene symbol B	Sources	Pubmed Ids	Type
			190	NR0B1	30001	ERO1L	mES-ChIP	18358816:ChIP-chip	Regulatory			207	AKT1	860	RUNX2	HPRD-COMP	15262978:in vivo	Physical			60	ACTB	9948	WDR1	OPHID	15657099:predicted	Physical			Entrez gene id A	Gene symbol A	Entrez gene id B	Gene symbol B	Sources	Pubmed Ids	Type		Entrez gene id A	Gene symbol A	Entrez gene id B	Gene symbol B	Sources	Pubmed Ids	Type		Entrez gene id A	Gene symbol A	Entrez gene id B	Gene symbol B
			875	CBS	30001	ERO1L	BIOGRID	22863883:affinity chromatography technology	Physical			367	AR	860	RUNX2	HPRD-BIN	10521447:Unknown	Physical			70	ACTC1	10015	PDCD6IP	BIOGRID	12771190:affinity chromatography technology	Physical			1994	ELAVL1	132720	C4orf32	BIOGRID	19322201:affinity chromatography technology	Physical		3064	HTT	2823	GPM6A		17500595:affinity_purification-MS;22794259:affinity_purification-MS	Physical		353	APRT	57520	HECW2
			1386	ATF2	30001	ERO1L	BIOGRID	22304920:affinity chromatography technology	Physical			650	BMP2	860	RUNX2	COCIT	15892868:predicted	Physical			71	ACTG1	9948	WDR1	OPHID	15657099:predicted	Physical			4087	SMAD2	132720	C4orf32	mES-ChIP	21630377:Chip-chip;21741376:Chip-chip	Regulatory		4087	SMAD2	388815	C21orf34	mES-ChIP	21741376:Unknown;21630377:Chip-chip	Regulatory		2103	ESRRB	57520	HECW2
			1650	DDOST	30001	ERO1L	REACTOME	17367534:inferred by curator	Physical			860	RUNX2	632	BGLAP	OPHID	15657099:predicted	Physical			159	ADSS	9948	WDR1	BIOGRID	22863883:affinity chromatography technology	Physical			4088	SMAD3	132720	C4orf32	mES-ChIP	21741376:Chip-chip;21630377:Chip-chip	Regulatory		4088	SMAD3	388815	C21orf34	mES-ChIP	21630377:Chip-chip;21741376:Unknown	Regulatory		3195	TLX1	57520	HECW2
			1869	E2F1	30001	ERO1L	mES-ChIP	18555785:ChIP-seq	Regulatory			860	RUNX2	657	BMPR1A	BIOGRID	16613856:affinity chromatography technology	Physical			190	NR0B1	3207	HOXA11	mES-ChIP	18358816:ChIP-chip	Regulatory			6045	RNF2	132720	C4orf32	mES-ChIP	16625203:ChIP-chip	Regulatory		5578	PRKCA	2823	GPM6A	HPRD-BIN	12359212:Unknown	Physical		3196	TLX2	57520	HECW2
			1874	E2F4	30001	ERO1L	mES-ChIP	20946988:ChIP-chip	Regulatory			860	RUNX2	865	CBFB	HPRD-BIN OPHID BIOGRID	15657099:predicted;20211142:two hybrid;12434156:Unknown	Physical			329	BIRC2	330	BIRC3	HPRD-COMP COCIT OPHID BIOGRID	15892868:predicted;17069460:affinity chromatography technology;18570872:;18635759:in vivo;19898473:in vivo;15657099:predicted;18997794:in vivo	Physical			7316	UBC	132720	C4orf32	BIOGRID	21139048:affinity chromatography technology;21906983:affinity chromatography technology;21963094:affinity chromatography technology	Physical		6657	SOX2	2823	GPM6A	mES-ChIP	19030024:ChIP-chip	Regulatory		4086	SMAD1	57520	HECW2
			2197	FAU	30001	ERO1L	REACTOME	17367534:inferred by curator	Physical			860	RUNX2	891	CCNB1	HPRD-BIN	16407259:Unknown	Physical			329	BIRC2	9948	WDR1	BIOGRID	23524849:affinity chromatography technology	Physical			7543	ZFX	132720	C4orf32	mES-ChIP	18555785:ChIP-seq	Regulatory		6844	VAMP2	2823	GPM6A	HOMOMINT OPHID	20114047:Unknown;15657099:predicted	Physical		4087	SMAD2	57520	HECW2
			2923	PDIA3	30001	ERO1L	HPRD-BIN HOMOMINT BIOGRID	20802462:affinity chromatography technology;17170699:affinity chromatography technology	Physical			860	RUNX2	1051	CEBPB	HPRD-BIN	11668178:Unknown	Physical			330	BIRC3	331	XIAP	COCIT OPHID BIOGRID	15892868:predicted;15657099:predicted;17069460:affinity chromatography technology	Physical			23512	SUZ12	132720	C4orf32	mES-ChIP	16625203:ChIP-chip	Regulatory		7529	YWHAB	2823	GPM6A	OPHID	15657099:predicted	Physical		4088	SMAD3	57520	HECW2
			3014	H2AFX	30001	ERO1L	BIOGRID	20000738:affinity chromatography technology	Physical			860	RUNX2	1387	CREBBP	BIOGRID	18321663:affinity chromatography technology	Physical			330	BIRC3	332	BIRC5	OPHID BIOGRID	15657099:predicted;15218035:pull down	Physical			440423	SUZ12P	132720	C4orf32	mES-ChIP	16625203:ChIP-chip	Regulatory		8417	STX7	2823	GPM6A	OPHID	15657099:predicted	Physical		6229	RPS24	57520	HECW2
			3172	HNF4A	30001	ERO1L	BIND	14988562:crosslink	Physical			860	RUNX2	1856	DVL2	HPRD-COMP HPRD-BIN	15262978:in vivo	Physical			330	BIRC3	834	CASP1	BIOGRID	22195745:affinity chromatography technology	Physical											51025	PAM16	2823	GPM6A	BIOGRID	21900206:two hybrid	Physical		7157	TP53	57520	HECW2
			3190	HNRNPK	30001	ERO1L	OPHID	15657099:predicted	Physical			860	RUNX2	2033	EP300	HPRD-BIN BIOGRID	16613856:affinity chromatography technology;12697832:Unknown;16728531:affinity chromatography technology;20851880:affinity chromatography technology	Physical			330	BIRC3	836	CASP3	HPRD-BIN OPHID BIOGRID BIND	12815069:enzymatic study;9384571:pull down;17069460:affinity chromatography technology;15657099:predicted;10862606:experimental interac	Physical																			7161	TP73	57520	HECW2
			3630	INS	30001	ERO1L	REACTOME	17367534:inferred by curator	Physical			860	RUNX2	2113	ETS1	HPRD-BIN BIOGRID	9794229:pull down	Physical			330	BIRC3	840	CASP7	HPRD-BIN OPHID BIOGRID BIND	10862606:experimental interac;16339151:affinity chromatography technology;9384571:pull down;15657099:predicted	Physical																			7316	UBC	57520	HECW2
			3725	JUN	30001	ERO1L	BIND	15546613:crosslink	Physical			860	RUNX2	2353	FOS	HPRD-BIN BIOGRID	11641401:pull down,two hybrid,affinity chromatography technology;11274169:affinity chromatography technology,pull down	Physical			330	BIRC3	841	CASP8	REACTOME	17367534:inferred by curator	Physical																			7347	UCHL3	57520	HECW2
			3921	RPSA	30001	ERO1L	REACTOME	17367534:inferred by curator	Physical			860	RUNX2	3065	HDAC1	BIOGRID	21972143:affinity chromatography technology;16728531:affinity chromatography technology;22393235:affinity chromatography technology,imaging technique,genetic interference	Physical			330	BIRC3	842	CASP9	HPRD-BIN OPHID BIOGRID	16339151:affinity chromatography technology;16701639:pull down;15657099:predicted;9545235:affinity chromatography technology,pull down;21988832:two hybrid	Physical																			9129	PRPF3	57520	HECW2
			4087	SMAD2	30001	ERO1L	mES-ChIP	21741376:Chip-chip	Regulatory			860	RUNX2	3091	HIF1A	BIOGRID	22351759:affinity chromatography technology	Physical			330	BIRC3	929	CD14	REACTOME	17367534:inferred by curator	Physical																			10382	TUBB4	57520	HECW2
			4088	SMAD3	30001	ERO1L	mES-ChIP	21741376:Chip-chip	Regulatory			860	RUNX2	3192	HNRNPU	ORTHO	15345047:Prediction	Physical			330	BIRC3	958	CD40	HPRD-COMP HPRD-BIN BIOGRID	11562359:Unknown;18635759:in vivo,affinity chromatography technology	Physical																			23512	SUZ12	57520	HECW2
			4089	SMAD4	30001	ERO1L	mES-ChIP	19926752:Chip-seq	Regulatory			860	RUNX2	3280	HES1	BIOGRID	16195230:affinity chromatography technology,imaging technique	Physical			330	BIRC3	1147	CHUK	REACTOME OPHID BIND	15657099:predicted;15494311:crosslink;17367534:inferred by curator	Physical																			57520	HECW2	2020	EN2
			4149	MAX	30001	ERO1L	BIND	12808131:crosslink	Physical			860	RUNX2	3381	IBSP	HTRIdb	17956871:EMSA	Regulatory			330	BIRC3	2033	EP300	OPHID BIND	15494311:crosslink;15657099:predicted	Physical																			57520	HECW2	6123	RPL3L
			4609	MYC	30001	ERO1L	BIND	12808131:crosslink	Physical			860	RUNX2	3725	JUN	HPRD-BIN BIOGRID	11641401:pull down,two hybrid,affinity chromatography technology;11274169:pull down,affinity chromatography technology	Physical			330	BIRC3	2935	GSPT1	HPRD-BIN	12865429:Unknown	Physical																			57520	HECW2	6876	TAGLN
			4613	MYCN	30001	ERO1L	mES-ChIP	18555785:ChIP-seq	Regulatory			860	RUNX2	3958	LGALS3	OPHID	15657099:predicted	Physical			330	BIRC3	3052	HCCS	HOMOMINT OPHID	16858406:Unknown;15657099:predicted	Physical																			57520	HECW2	7345	UCHL1
			4625	MYH7	30001	ERO1L	COCIT	15892868:predicted	Physical			860	RUNX2	4086	SMAD1	BIOGRID	12738770:affinity chromatography technology;10531362:affinity chromatography technology;10962029:affinity chromatography technology;17215250:imaging technique;20851880:affinity chromatography technology	Physical			330	BIRC3	3551	IKBKB	REACTOME OPHID BIND	15657099:predicted;15494311:crosslink;17367534:inferred by curator	Physical																			57520	HECW2	29114	TAGLN3
			4736	RPL10A	30001	ERO1L	REACTOME	17367534:inferred by curator	Physical			860	RUNX2	4088	SMAD3	mES-ChIP		Regulatory			330	BIRC3	4084	MXD1	OPHID	15657099:predicted	Physical																			57520	HECW2	30012	TLX3
			6122	RPL3	30001	ERO1L	REACTOME	17367534:inferred by curator	Physical			860	RUNX2	4091	SMAD6	HPRD-BIN BIOGRID	16299379:affinity chromatography technology	Physical			330	BIRC3	4214	MAP3K1	HPRD-COMP BIOGRID	18635759:affinity chromatography technology,in vivo	Physical																			57520	HECW2	79176	FBXL15
			6123	RPL3L	30001	ERO1L	REACTOME	17367534:inferred by curator	Physical			860	RUNX2	4216	MAP3K4	HPRD-BIN	15262978:Unknown	Physical			330	BIRC3	4615	MYD88	HPRD-COMP BIOGRID	19898473:affinity chromatography technology,pull down,in vivo	Physical																			57520	HECW2	84656	GLYR1
			6124	RPL4	30001	ERO1L	REACTOME	17367534:inferred by curator	Physical			860	RUNX2	4221	MEN1	BIOGRID	15150273:affinity chromatography technology	Physical			330	BIRC3	4671	NAIP	COCIT	15892868:predicted	Physical																			57520	HECW2	90480	GADD45GIP1
			6125	RPL5	30001	ERO1L	REACTOME	17367534:inferred by curator	Physical			860	RUNX2	4488	MSX2	HPRD-BIN BIOGRID	15060165:pull down,affinity chromatography technology;11683913:affinity chromatography technology	Physical			330	BIRC3	4790	NFKB1	OPHID BIND	15657099:predicted;15494311:crosslink	Physical																			347733	TUBB2B	57520	HECW2
			6128	RPL6	30001	ERO1L	REACTOME	17367534:inferred by curator	Physical			860	RUNX2	5580	PRKCD	HPRD-BIN	16421932:Unknown	Physical			330	BIRC3	5170	PDPK1	HOMOMINT OPHID	15657099:predicted	Physical																			440423	SUZ12P	57520	HECW2
			6129	RPL7	30001	ERO1L	REACTOME	17367534:inferred by curator	Physical			860	RUNX2	5925	RB1	HPRD-BIN OPHID BIOGRID BIND	15657099:predicted;20211142:two hybrid;15583032:affinity chromatography technology	Physical			330	BIRC3	5414	2022-09-04	BIOGRID	21869827:affinity chromatography technology	Physical																			2146	EZH2	57520	HECW2
			6130	RPL7A	30001	ERO1L	REACTOME	17367534:inferred by curator	Physical			860	RUNX2	5934	RBL2	BIOGRID	20211142:two hybrid	Physical			330	BIRC3	5894	RAF1	BIOGRID	19011619:pull down	Physical																			57520	HECW2	4089	SMAD4
			6132	RPL8	30001	ERO1L	REACTOME	17367534:inferred by curator	Physical			860	RUNX2	6662	SOX9	BIOGRID	20593410:fluorescent resonance energy transfer	Physical			5970	RELA	330	BIRC3	OPHID BIND HTRIdb	15494311:crosslink;18226221:ChIP;15657099:predicted	Regulatory
			6133	RPL9	30001	ERO1L	REACTOME	17367534:inferred by curator	Physical			860	RUNX2	6839	SUV39H1	BIOGRID	22537242:affinity chromatography technology	Physical			330	BIRC3	6233	RPS27A	REACTOME	17367534:inferred by curator	Physical
			6134	RPL10	30001	ERO1L	REACTOME	17367534:inferred by curator	Physical			860	RUNX2	7088	TLE1	DIP BIOGRID	20160071:affinity chromatography technology,imaging technique,anti bait coimmunoprecipitation;15060165:pull down	Physical			330	BIRC3	6416	MAP2K4	HPRD-COMP	18635759:in vivo;19898473:in vivo	Physical
			6135	RPL11	30001	ERO1L	REACTOME	17367534:inferred by curator	Physical			860	RUNX2	7316	UBC	BIOGRID	20007706:affinity chromatography technology;23000965:affinity chromatography technology;12738770:affinity chromatography technology;16728642:affinity chromatography technology;22505724:affinity chromatography technology;20593410:affinity chromatography technology;21600649:affinity chromatography technology;23969857:affinity chromatography technology;21906983:affinity chromatography technology	Physical			330	BIRC3	6885	MAP3K7	HPRD-COMP BIOGRID	18570872:;18635759:in vivo;19898473:affinity chromatography technology,in vivo	Physical
			6136	RPL12	30001	ERO1L	REACTOME	17367534:inferred by curator	Physical			860	RUNX2	7343	UBTF	HPRD-BIN DIP BIOGRID	22393235:affinity chromatography technology,biochemical;20160071:anti bait coimmunoprecipitation;17251981:Unknown	Physical			330	BIRC3	7098	TLR3	REACTOME	17367534:inferred by curator	Physical
			6137	RPL13	30001	ERO1L	REACTOME	17367534:inferred by curator	Physical			860	RUNX2	8312	AXIN1	HPRD-BIN	15262978:Unknown	Physical			330	BIRC3	7099	TLR4	HPRD-COMP REACTOME BIOGRID	19898473:in vivo,affinity chromatography technology;17367534:inferred by curator	Physical
			6138	RPL15	30001	ERO1L	REACTOME	17367534:inferred by curator	Physical			860	RUNX2	8841	HDAC3	HPRD-BIN BIOGRID	21173110:affinity chromatography technology;18321663:affinity chromatography technology;15292260:affinity chromatography technology,pull down	Physical			330	BIRC3	7185	TRAF1	HPRD-BIN OPHID BIOGRID BIND	9384571:pull down;11907583:pull down,affinity chromatography technology;23524849:affinity chromatography technology;15657099:predicted	Physical
			6139	RPL17	30001	ERO1L	REACTOME	17367534:inferred by curator	Physical			860	RUNX2	9015	TAF1A	HPRD-BIN	17251981:Unknown	Physical			330	BIRC3	7186	TRAF2	HPRD-COMP HPRD-BIN OPHID BIOGRID BIND	19815541:affinity chromatography technology;11907583:pull down,affinity chromatography technology;18997794:in vivo;15310755:affinity chromatography technology;23524849:affinity chromatography technology;8643514:two hybrid;9384571:pull down;21988832:two hybrid;20562859:affinity chromatography technology;23543740:affinity chromatography technology;20385093:pull down,x-ray crystallography;15657099:p…	Physical
			6141	RPL18	30001	ERO1L	REACTOME	17367534:inferred by curator	Physical			860	RUNX2	9759	HDAC4	HPRD-BIN OPHID BIOGRID	15537544:affinity chromatography technology;20097749:affinity chromatography technology;15657099:predicted;16613856:affinity chromatography technology	Physical			330	BIRC3	7187	TRAF3	HPRD-COMP OPHID BIOGRID	20097753:affinity chromatography technology;23524849:affinity chromatography technology;15657099:predicted;18997794:in vivo;23612708:enzymatic study	Physical
			6142	RPL18A	30001	ERO1L	REACTOME	17367534:inferred by curator	Physical			860	RUNX2	10013	HDAC6	HPRD-BIN BIOGRID	12391164:affinity chromatography technology	Physical			330	BIRC3	7189	TRAF6	HPRD-COMP OPHID BIOGRID	20097753:affinity chromatography technology;19898473:in vivo;15657099:predicted;23524849:affinity chromatography technology	Physical
			6143	RPL19	30001	ERO1L	REACTOME	17367534:inferred by curator	Physical			860	RUNX2	10014	HDAC5	BIOGRID	16613856:affinity chromatography technology;15990875:affinity chromatography technology	Physical			330	BIRC3	7311	UBA52	REACTOME	17367534:inferred by curator	Physical
			6144	RPL21	30001	ERO1L	REACTOME	17367534:inferred by curator	Physical			860	RUNX2	10273	STUB1	BIOGRID	18541707:two hybrid,affinity chromatography technology	Physical			330	BIRC3	7314	UBB	REACTOME	17367534:inferred by curator	Physical
			6146	RPL22	30001	ERO1L	REACTOME	17367534:inferred by curator	Physical			860	RUNX2	10432	RBM14	BIOGRID	19585539:imaging technique,affinity chromatography technology,pull down	Physical			330	BIRC3	7316	UBC	REACTOME BIOGRID	21113135:pull down;18931663:pull down;21890473:affinity chromatography technology;23259674:pull down;12525502:affinity chromatography technology;18570872:affinity chromatography technology;17367534:inferred by curator;15078891:affinity chromatography technology;23524849:affinity chromatography technology	Physical
			6147	RPL23A	30001	ERO1L	REACTOME	17367534:inferred by curator	Physical			860	RUNX2	11059	WWP1	BIOGRID	16728642:affinity chromatography technology	Physical			330	BIRC3	7317	UBA1	BIOGRID	23524849:affinity chromatography technology	Physical
			6152	RPL24	30001	ERO1L	REACTOME	17367534:inferred by curator	Physical			860	RUNX2	25937	WWTR1	REACTOME OPHID	15657099:predicted;17367534:inferred by curator	Physical			330	BIRC3	7321	UBE2D1	REACTOME OPHID BIOGRID BIND	15657099:predicted;21931591:pull down;15494311:crosslink;21113135:two hybrid,pull down;12525502:affinity chromatography technology;17367534:inferred by curator	Physical
			6154	RPL26	30001	ERO1L	REACTOME	17367534:inferred by curator	Physical			860	RUNX2	26580	BSCL2	ORTHO	15345047:Prediction	Physical			330	BIRC3	7322	UBE2D2	REACTOME OPHID BIOGRID	18784070:x-ray crystallography,pull down;17367534:inferred by curator;21113135:two hybrid;15657099:predicted;22902369:pull down;21393245:pull down;11907583:pull down	Physical
			6155	RPL27	30001	ERO1L	REACTOME	17367534:inferred by curator	Physical			860	RUNX2	51564	HDAC7	BIOGRID	17997710:imaging technique,affinity chromatography technology,pull down;22318606:genetic interference	Physical			330	BIRC3	7323	UBE2D3	REACTOME OPHID BIOGRID	15657099:predicted;21331077:pull down;21113135:two hybrid;12525502:affinity chromatography technology;17367534:inferred by curator	Physical
			6156	RPL30	30001	ERO1L	REACTOME	17367534:inferred by curator	Physical			860	RUNX2	51741	WWOX	BIOGRID	18487609:affinity chromatography technology	Physical			330	BIRC3	7329	UBE2I	BIOGRID	21113135:two hybrid	Physical
			6157	RPL27A	30001	ERO1L	REACTOME	17367534:inferred by curator	Physical			860	RUNX2	57154	SMURF1	BIOGRID INTACT	16299379:enzymatic study,anti tag coimmunoprecipitation,affinity chromatography technology;17215250:imaging technique	Physical			330	BIRC3	7332	UBE2L3	OPHID BIOGRID	12525502:affinity chromatography technology;15657099:predicted	Physical
			6158	RPL28	30001	ERO1L	REACTOME	17367534:inferred by curator	Physical			860	RUNX2	59269	HIVEP3	BIOGRID	16728642:affinity chromatography technology,pull down	Physical			330	BIRC3	7334	UBE2N	HPRD-COMP BIOGRID INTACT	19690564:two hybrid,two hybrid array;18635759:in vivo;19898473:in vivo	Physical
			6159	RPL29	30001	ERO1L	REACTOME	17367534:inferred by curator	Physical			860	RUNX2	117581	TWIST2	OPHID	15657099:predicted	Physical			330	BIRC3	7335	UBE2V1	BIOGRID	18570872:pull down	Physical
			6160	RPL31	30001	ERO1L	REACTOME	17367534:inferred by curator	Physical			860	RUNX2	225207	Zfp521	BIOGRID	21173110:affinity chromatography technology	Physical			330	BIRC3	7341	SUMO1	BIOGRID	21988832:two hybrid	Physical
			6161	RPL32	30001	ERO1L	REACTOME	17367534:inferred by curator	Physical			983	CDK1	860	RUNX2	HPRD-BIN	16407259:Unknown	Physical			330	BIRC3	7531	YWHAE	OPHID BIND	15494311:crosslink;15657099:predicted	Physical
			6164	RPL34	30001	ERO1L	REACTOME	17367534:inferred by curator	Physical			988	CDC5L	85458	DIXDC1	BIOGRID	17043677:two hybrid	Physical			330	BIRC3	7874	USP7	BIOGRID	23524849:affinity chromatography technology	Physical
			6165	RPL35A	30001	ERO1L	REACTOME	17367534:inferred by curator	Physical			1300	COL10A1	860	RUNX2		19116917:Unknown	Physical			330	BIRC3	8239	USP9X	BIOGRID	23524849:affinity chromatography technology	Physical
			6167	RPL37	30001	ERO1L	REACTOME	17367534:inferred by curator	Physical			860	RUNX2	2099	ESR1	HTRIdb	12659635:Unknown;17350616:EMSA	Regulatory			330	BIRC3	8290	HIST3H3	OPHID BIND	15657099:predicted;15494311:crosslink	Physical
			6168	RPL37A	30001	ERO1L	REACTOME	17367534:inferred by curator	Physical			2263	FGFR2	860	RUNX2		15829502:Unknown	Physical			330	BIRC3	8517	IKBKG	HPRD-COMP REACTOME BIOGRID	19898473:in vivo;18931663:pull down;17367534:inferred by curator;18635759:in vivo;23524849:affinity chromatography technology	Physical
			6169	RPL38	30001	ERO1L	REACTOME	17367534:inferred by curator	Physical			2274	FHL2	860	RUNX2	OPHID BIOGRID	15657099:predicted;16079911:pull down,affinity chromatography technology	Physical			330	BIRC3	8737	RIPK1	HPRD-COMP REACTOME OPHID BIOGRID	15657099:predicted;21113135:enzymatic study;21931591:affinity chromatography technology,enzymatic study,pull down;17367534:inferred by curator;18570872:affinity chromatography technology,enzymatic study,	Physical
			6170	RPL39	30001	ERO1L	REACTOME	17367534:inferred by curator	Physical			2547	XRCC6	860	RUNX2	HPRD-BIN BIOGRID	12145308:Unknown;12145306:affinity chromatography technology	Physical			330	BIRC3	8767	RIPK2	OPHID BIOGRID	9705938:affinity chromatography technology;19464198:affinity chromatography technology,pull down;21931591:pull down,enzymatic study,affinity chromatography technology;15657099:predicted	Physical
			6171	RPL41	30001	ERO1L	REACTOME	17367534:inferred by curator	Physical			2778	GNAS	860	RUNX2		16442859:Unknown	Physical			330	BIRC3	8772	FADD	REACTOME	17367534:inferred by curator	Physical
			6173	RPL36A	30001	ERO1L	REACTOME	17367534:inferred by curator	Physical			3727	JUND	860	RUNX2		17956871:Unknown	Physical			330	BIRC3	8841	HDAC3	OPHID BIND	15657099:predicted;15494311:crosslink	Physical
			6175	RPLP0	30001	ERO1L	REACTOME	17367534:inferred by curator	Physical			4087	SMAD2	860	RUNX2	HPRD-BIN BIOGRID mES-ChIP	10531362:affinity chromatography technology;21741376:Chip-chip;21630377:Chip-chip	Regulatory			330	BIRC3	8915	BCL10	BIOGRID	10753917:affinity chromatography technology;11466612:affinity chromatography technology;16775419:affinity chromatography technology	Physical
			6176	RPLP1	30001	ERO1L	REACTOME	17367534:inferred by curator	Physical			4087	SMAD2	440270	GOLGA8B	mES-ChIP	21630377:Chip-chip	Regulatory			330	BIRC3	9020	MAP3K14	HPRD-COMP HPRD-BIN	18997792:Unknown;18997794:in vivo	Physical
			6181	RPLP2	30001	ERO1L	REACTOME	17367534:inferred by curator	Physical			4088	SMAD3	860	RUNX2	HPRD-BIN BIOGRID mES-ChIP	21986102:affinity chromatography technology;10962029:pull down,affinity chromatography technology;21741376:Chip-chip;10531362:affinity chromatography technology	Physical			330	BIRC3	9612	NCOR2	OPHID BIND	15494311:crosslink;15657099:predicted	Physical
			6184	RPN1	30001	ERO1L	REACTOME	17367534:inferred by curator	Physical			4088	SMAD3	440270	GOLGA8B	mES-ChIP	21630377:Chip-chip	Regulatory			330	BIRC3	9641	IKBKE	BIOGRID	23453969:enzymatic study	Physical
			6185	RPN2	30001	ERO1L	REACTOME	17367534:inferred by curator	Physical			4089	SMAD4	860	RUNX2	mES-ChIP	19926752:Chip-seq	Regulatory			330	BIRC3	9781	RNF144A	BIOGRID	22493164:two hybrid	Physical
			6187	RPS2	30001	ERO1L	REACTOME	17367534:inferred by curator	Physical			4090	SMAD5	860	RUNX2	BIOGRID	10531362:affinity chromatography technology	Physical			330	BIRC3	9948	WDR1	BIOGRID	23524849:affinity chromatography technology	Physical
			6188	RPS3	30001	ERO1L	REACTOME	17367534:inferred by curator	Physical			4216	MAP3K4	85458	DIXDC1	HPRD-COMP HPRD-BIN	15262978:in vitro;in vivo	Physical			330	BIRC3	9958	USP15	BIOGRID	23524849:affinity chromatography technology	Physical
			6189	RPS3A	30001	ERO1L	REACTOME	17367534:inferred by curator	Physical			4322	MMP13	860	RUNX2		15084595:Unknown;10330183:Unknown	Physical			330	BIRC3	10010	TANK	BIOGRID	23524849:affinity chromatography technology	Physical
			6191	RPS4X	30001	ERO1L	REACTOME	17367534:inferred by curator	Physical			4609	MYC	860	RUNX2	INTACT	21150319:tandem affinity purification	Physical			330	BIRC3	10238	DCAF7	BIOGRID	23524849:affinity chromatography technology	Physical
			6192	RPS4Y1	30001	ERO1L	REACTOME	17367534:inferred by curator	Physical			4613	MYCN	440270	GOLGA8B	mES-ChIP	18555785:ChIP-seq	Regulatory			330	BIRC3	10454	TAB1	BIOGRID	23524849:affinity chromatography technology	Physical
			6193	RPS5	30001	ERO1L	REACTOME	17367534:inferred by curator	Physical			4982	TNFRSF11B	860	RUNX2		10833509:Unknown	Physical			330	BIRC3	10616	RBCK1	BIOGRID	23524849:affinity chromatography technology	Physical
			6194	RPS6	30001	ERO1L	REACTOME	17367534:inferred by curator	Physical			5371	PML	860	RUNX2	BIOGRID	15331439:affinity chromatography technology	Physical			330	BIRC3	10869	USP19	BIOGRID	21849505:enzymatic study,affinity chromatography technology	Physical
			6201	RPS7	30001	ERO1L	REACTOME	17367534:inferred by curator	Physical			5451	POU2F1	860	RUNX2		18462018:Unknown	Physical			330	BIRC3	11035	RIPK3	BIOGRID	21931591:pull down,enzymatic study,affinity chromatography technology	Physical
			6202	RPS8	30001	ERO1L	REACTOME	17367534:inferred by curator	Physical			6310	ATXN1	85458	DIXDC1	BIOGRID	23275563:two hybrid	Physical			330	BIRC3	22954	TRIM32	BIOGRID	21628460:affinity chromatography technology	Physical
			6203	RPS9	30001	ERO1L	REACTOME	17367534:inferred by curator	Physical			6667	SP1	860	RUNX2		11441910:Unknown	Physical			330	BIRC3	23352	UBR4	BIOGRID	23524849:affinity chromatography technology	Physical
			6204	RPS10	30001	ERO1L	REACTOME	17367534:inferred by curator	Physical			6774	STAT3	860	RUNX2	BIOGRID	17702747:affinity chromatography technology	Physical			330	BIRC3	23643	LY96	REACTOME	17367534:inferred by curator	Physical
			6205	RPS11	30001	ERO1L	REACTOME	17367534:inferred by curator	Physical			6901	TAZ	860	RUNX2	BIOGRID	16099986:affinity chromatography technology	Physical			330	BIRC3	25898	RCHY1	BIOGRID	21988832:two hybrid	Physical
			6206	RPS12	30001	ERO1L	REACTOME	17367534:inferred by curator	Physical			7392	USF2	860	RUNX2		17352650:Unknown	Physical			330	BIRC3	26999	CYFIP2	BIOGRID INTACT	21988832:two hybrid	Physical
			6207	RPS13	30001	ERO1L	REACTOME	17367534:inferred by curator	Physical			7520	XRCC5	860	RUNX2	HPRD-BIN BIOGRID	12145311:Unknown;12145306:affinity chromatography technology	Physical			330	BIRC3	27429	HTRA2	HPRD-BIN OPHID BIOGRID	11583623:affinity chromatography technology;15657099:predicted;12865429:pull down	Physical
			6208	RPS14	30001	ERO1L	REACTOME	17367534:inferred by curator	Physical			8312	AXIN1	85458	DIXDC1	HPRD-COMP HPRD-BIN BIOGRID	15262978:in vitro;in vivo;15579909:affinity chromatography technology	Physical			330	BIRC3	51375	SNX7	BIOGRID INTACT	21988832:confocal microscopy,two hybrid	Physical
			6209	RPS15	30001	ERO1L	REACTOME	17367534:inferred by curator	Physical			8431	NR0B2	860	RUNX2	BIOGRID	19594294:affinity chromatography technology	Physical			330	BIRC3	54101	RIPK4	BIOGRID	21931591:enzymatic study,affinity chromatography technology,pull down	Physical
			6210	RPS15A	30001	ERO1L	REACTOME	17367534:inferred by curator	Physical			8850	KAT2B	860	RUNX2	BIOGRID	16613856:affinity chromatography technology	Physical			330	BIRC3	54739	XAF1	OPHID BIOGRID	17613533:affinity chromatography technology;15657099:predicted	Physical
			6217	RPS16	30001	ERO1L	REACTOME	17367534:inferred by curator	Physical			9314	KLF4	440270	GOLGA8B	mES-ChIP	18555785:ChIP-seq	Regulatory			330	BIRC3	55072	RNF31	BIOGRID	23524849:affinity chromatography technology	Physical
			6222	RPS18	30001	ERO1L	REACTOME	17367534:inferred by curator	Physical			10189	THOC4	860	RUNX2	BIOGRID	9119228:pull down	Physical			330	BIRC3	55611	OTUB1	BIOGRID	23524849:affinity chromatography technology	Physical
			6223	RPS19	30001	ERO1L	REACTOME	17367534:inferred by curator	Physical			10413	YAP1	860	RUNX2	HPRD-BIN BIOGRID	10228168:pull down	Physical			330	BIRC3	56616	DIABLO	HPRD-BIN OPHID BIOGRID	15657099:predicted;12525502:enzymatic study;10929712:affinity chromatography technology;14960576:pull down;20957035:affinity chromatography technology	Physical
			6224	RPS20	30001	ERO1L	REACTOME	17367534:inferred by curator	Physical			11100	HNRNPUL1	860	RUNX2	ORTHO	15345047:Prediction	Physical			330	BIRC3	80335	WDR82	BIOGRID	23524849:affinity chromatography technology	Physical
			6227	RPS21	30001	ERO1L	REACTOME	17367534:inferred by curator	Physical			23314	SATB2	860	RUNX2	BIOGRID	16751105:affinity chromatography technology	Physical			330	BIRC3	80349	WDR61	BIOGRID	23524849:affinity chromatography technology	Physical
			6228	RPS23	30001	ERO1L	REACTOME	17367534:inferred by curator	Physical			23493	HEY2	860	RUNX2	OPHID	15657099:predicted	Physical			330	BIRC3	92912	UBE2Q2	BIOGRID	21113135:two hybrid	Physical
			6229	RPS24	30001	ERO1L	REACTOME	17367534:inferred by curator	Physical			23512	SUZ12	860	RUNX2	mES-ChIP	16630818:Chip-chip	Regulatory			330	BIRC3	148022	TICAM1	HPRD-COMP REACTOME	19898473:in vivo;17367534:inferred by curator	Physical
			6230	RPS25	30001	ERO1L	REACTOME	17367534:inferred by curator	Physical			23522	MYST4	860	RUNX2	HPRD-BIN BIOGRID	11965546:enzymatic study,pull down,affinity chromatography technology	Physical			330	BIRC3	153090	DAB2IP	BIOGRID	15310755:affinity chromatography technology	Physical
			6231	RPS26	30001	ERO1L	REACTOME	17367534:inferred by curator	Physical			29842	TFCP2L1	85458	DIXDC1	mES-ChIP	18555785:ChIP-seq	Physical			330	BIRC3	255488	RNF144B	BIOGRID	22493164:two hybrid	Physical
			6232	RPS27	30001	ERO1L	REACTOME	17367534:inferred by curator	Physical			50964	SOST	860	RUNX2		14739291:Unknown	Physical			330	BIRC3	100302736	TMED7-TICAM2	REACTOME	17367534:inferred by curator	Physical
			6233	RPS27A	30001	ERO1L	REACTOME	17367534:inferred by curator	Physical			51176	LEF1	860	RUNX2	HPRD-BIN	12551949:Unknown	Physical			373	TRIM23	3198	HOXA1	BIOGRID	23088713:affinity chromatography technology	Physical
			6234	RPS28	30001	ERO1L	REACTOME	17367534:inferred by curator	Physical			55869	HDAC8	860	RUNX2	BIOGRID	22318606:genetic interference	Physical			379	ARL4D	23204	ARL6IP1	CCSB-LIT HPRD-BIN	10508919:Unknown;16189514:Literature-curated	Physical
			6235	RPS29	30001	ERO1L	REACTOME	17367534:inferred by curator	Physical			64750	SMURF2	860	RUNX2	BIOGRID	21402695:enzymatic study;23969857:affinity chromatography technology	Physical			661	POLR3D	3206	HOXA10	BIOGRID	20211142:two hybrid	Physical
			6517	SLC2A4	30001	ERO1L	OPHID	15657099:predicted	Physical			81565	NDEL1	85458	DIXDC1	BIOGRID	17043677:two hybrid	Physical			1017	CDK2	9948	WDR1	BIOGRID	21319273:affinity chromatography technology	Physical
			6746	SSR2	30001	ERO1L	REACTOME	17367534:inferred by curator	Physical			85458	DIXDC1	351	APP	BIOGRID	21832049:pull down	Physical			1046	CDX4	3202	HOXA5	HPRD-BIN	15684390:Unknown	Physical
			6747	SSR3	30001	ERO1L	REACTOME	17367534:inferred by curator	Physical			85458	DIXDC1	1856	DVL2	HOMOMINT		Physical			1072	CFL1	9948	WDR1	HPRD-BIN ORTHO OPHID	15657099:predicted;10366597:Unknown;15345047:Prediction	Physical
			6748	SSR4	30001	ERO1L	REACTOME	17367534:inferred by curator	Physical			85458	DIXDC1	5347	PLK1	HOMOMINT		Physical			1387	CREBBP	3206	HOXA10	HPRD-BIN BIOGRID	11585930:pull down	Physical
			6872	TAF1	30001	ERO1L	BIND	12808131:crosslink	Physical			85458	DIXDC1	7316	UBC	BIOGRID	20085589:affinity chromatography technology	Physical			1432	MAPK14	9948	WDR1	BIOGRID	22863883:affinity chromatography technology	Physical
			6929	TCF3	30001	ERO1L	mES-ChIP	18467660:ChIP-chip	Regulatory			85458	DIXDC1	9706	ULK2	BIOGRID	21988832:two hybrid	Physical			1460	CSNK2B	9948	WDR1	BIOGRID	21900206:two hybrid	Physical
			7311	UBA52	30001	ERO1L	REACTOME	17367534:inferred by curator	Physical			112939	NACC1	85458	DIXDC1	mES-ChIP	18358816:ChIP-chip	Physical			1616	DAXX	330	BIRC3	OPHID	15657099:predicted	Physical
			7316	UBC	30001	ERO1L	BIOGRID	21906983:affinity chromatography technology;23000965:affinity chromatography technology;21139048:affinity chromatography technology;18781797:affinity chromatography technology	Physical			406947	MIR155	860	RUNX2	miRTarBase	20427544:Luciferase reporter assay//qRT-PCR//Western blot	Regulatory			1649	DDIT3	3202	HOXA5	BIOGRID	20211142:two hybrid	Physical
			7543	ZFX	30001	ERO1L	mES-ChIP	18555785:ChIP-seq	Regulatory			406971	MIR195	860	RUNX2	miRTarBase	21350001:Luciferase reporter assay//Northern blot//qRT-PCR//Western blot	Regulatory			1831	TSC22D3	3203	HOXA6	BIOGRID	20211142:two hybrid	Physical
			9045	RPL14	30001	ERO1L	REACTOME	17367534:inferred by curator	Physical			406986	MIR203	860	RUNX2	miRTarBase	21159887:Immunoblot//In situ hybridization//Luciferase reporter assay//qRT-PCR//Western blot	Regulatory			1837	DTNA	10015	PDCD6IP	HOMOMINT	14704431:Unknown	Physical
			9349	RPL23	30001	ERO1L	REACTOME	17367534:inferred by curator	Physical			442891	MIR135B	860	RUNX2	miRTarBase	19795981:qRT-PCR	Regulatory			1838	DTNB	10015	PDCD6IP	HOMOMINT OPHID	14704431:Unknown;15657099:predicted	Physical
			9789	SPCS2	30001	ERO1L	REACTOME	17367534:inferred by curator	Physical			442904	MIR335	860	RUNX2	miRTarBase	21164520:Luciferase reporter assay//Microarray//qRT-PCR//Western blot	Regulatory			1869	E2F1	330	BIRC3	BIOGRID	21653699:affinity chromatography technology	Physical
			10952	SEC61B	30001	ERO1L	REACTOME	17367534:inferred by curator	Physical			574456	MIR497	860	RUNX2	miRTarBase	21350001:Luciferase reporter assay//Northern blot//qRT-PCR//Western blot	Regulatory			1869	E2F1	23204	ARL6IP1	mES-ChIP	18555785:ChIP-seq	Regulatory
			11224	RPL35	30001	ERO1L	REACTOME	17367534:inferred by curator	Physical			100187907	TRAP	860	RUNX2		18321663:Unknown;19383984:Unknown	Physical			1874	E2F4	3200	HOXA3	BIOGRID BIND	15782160:imaging technique,crosslink	Physical
			23071	ERP44	30001	ERO1L	HPRD-BIN BIOGRID	11847130:affinity chromatography technology	Physical			15951	Ifi204	860	RUNX2	BIOGRID	15557274:pull down	Physical			1874	E2F4	3201	HOXA4	mES-ChIP	20946988:ChIP-chip	Regulatory
			23471	TRAM1	30001	ERO1L	REACTOME	17367534:inferred by curator	Physical												1874	E2F4	23204	ARL6IP1	mES-ChIP	20946988:ChIP-chip	Regulatory
			23478	SEC11A	30001	ERO1L	REACTOME	17367534:inferred by curator	Physical												1911	PHC1	3198	HOXA1	mES-ChIP	16625203:ChIP-chip	Regulatory
			23480	SEC61G	30001	ERO1L	REACTOME	17367534:inferred by curator	Physical												1911	PHC1	3200	HOXA3	mES-ChIP	16625203:ChIP-chip	Regulatory
			23521	RPL13A	30001	ERO1L	REACTOME	17367534:inferred by curator	Physical												1911	PHC1	3201	HOXA4	mES-ChIP	16625203:ChIP-chip	Regulatory
			25873	RPL36	30001	ERO1L	REACTOME	17367534:inferred by curator	Physical												1911	PHC1	3206	HOXA10	mES-ChIP	16625203:ChIP-chip	Regulatory
			26270	FBXO6	30001	ERO1L	BIOGRID	22268729:affinity chromatography technology	Physical												1911	PHC1	3207	HOXA11	mES-ChIP	16625203:ChIP-chip	Regulatory
			28972	SPCS1	30001	ERO1L	REACTOME	17367534:inferred by curator	Physical												1956	EGFR	10015	PDCD6IP	HPRD-BIN HOMOMINT BIOGRID	15456872:affinity chromatography technology;12771190:affinity chromatography technology;15557335:Unknown	Physical
			28988	DBNL	30001	ERO1L	BIOGRID	22863883:affinity chromatography technology	Physical												1994	ELAVL1	3202	HOXA5	BIOGRID	19322201:affinity chromatography technology	Physical
			30001	ERO1L	1655	DDX5	BIOGRID	22863883:affinity chromatography technology	Physical												1994	ELAVL1	10015	PDCD6IP	BIOGRID	19322201:affinity chromatography technology	Physical
			30001	ERO1L	5034	P4HB	HPRD-BIN HOMOMINT BIOGRID	10970843:Unknown;11707400:affinity chromatography technology;11847130:affinity chromatography technology	Physical												1994	ELAVL1	23204	ARL6IP1	BIOGRID	19322201:affinity chromatography technology	Physical
			30001	ERO1L	6050	RNH1	BIOGRID	22863883:affinity chromatography technology	Physical												2016	EMX1	3206	HOXA10	BIOGRID	20211142:two hybrid	Physical
			30001	ERO1L	6745	SSR1	REACTOME	17367534:inferred by curator	Physical												2018	EMX2	3206	HOXA10		12482956:Unknown	Physical
			30001	ERO1L	9601	PDIA4	HOMOMINT BIOGRID	20802462:affinity chromatography technology	Physical												2099	ESR1	3198	HOXA1	HTRIdb	20034404:ChIP	Regulatory
			30001	ERO1L	10785	WDR4	BIOGRID	22863883:affinity chromatography technology	Physical												2099	ESR1	9948	WDR1	BIOGRID	19805454:affinity chromatography technology	Physical
			30001	ERO1L	23640	HSPBP1	BIOGRID	22863883:affinity chromatography technology	Physical												2100	ESR2	3206	HOXA10	HTRIdb	17311863:EMSA	Regulatory
			30001	ERO1L	51400	PPME1	BIOGRID	22863883:affinity chromatography technology	Physical												2103	ESRRB	3202	HOXA5	mES-ChIP	18555785:ChIP-seq	Physical
			30001	ERO1L	57161	PELI2	BIOGRID	21988832:two hybrid	Physical												2138	EYA1	3203	HOXA6	ORTHO	15345047:Prediction	Physical
			30001	ERO1L	64714	PDIA2	BIOGRID	10970843:affinity chromatography technology;20802462:affinity chromatography technology	Physical												2139	EYA2	3203	HOXA6	ORTHO	15345047:Prediction	Physical
			30001	ERO1L	90678	LRSAM1	BIOGRID	22863883:affinity chromatography technology	Physical												2149	F2R	10015	PDCD6IP	BIOGRID	22833563:affinity chromatography technology;22547407:pull down,affinity chromatography technology	Physical
			51035	UBXN1	30001	ERO1L	HOMOMINT	14704431:Unknown	Physical												2185	PTK2B	10015	PDCD6IP	HPRD-BIN HOMOMINT BIOGRID	12771190:affinity chromatography technology;15557335:Unknown	Physical
			51121	RPL26L1	30001	ERO1L	REACTOME	17367534:inferred by curator	Physical												2308	FOXO1	3207	HOXA11	BIOGRID	19727442:affinity chromatography technology	Physical
			60559	SPCS3	30001	ERO1L	REACTOME	17367534:inferred by curator	Physical												2670	GFAP	10015	PDCD6IP	BIOGRID	12771190:affinity chromatography technology	Physical
			64175	LEPRE1	30001	ERO1L	BIOGRID	22863883:affinity chromatography technology	Physical												2821	GPI	10015	PDCD6IP	BIOGRID	22939629:biochemical	Physical
			90701	SEC11C	30001	ERO1L	REACTOME	17367534:inferred by curator	Physical												2885	GRB2	9948	WDR1	BIOGRID	18624398:two hybrid	Physical
			204474	PDILT	30001	ERO1L	HPRD-BIN	15475357:Unknown	Physical												2885	GRB2	10015	PDCD6IP	HOMOMINT OPHID BIOGRID INTACT	20936779:two hybrid pooling approach,two hybrid;21988832:two hybrid;15657099:predicted	Physical
			100505503	LOC100505503	30001	ERO1L	REACTOME	17367534:inferred by curator	Physical												2896	GRN	3198	HOXA1	CCSB-LIT HPRD-BIN HOMOMINT BIOGRID	16189514:two hybrid,Y2H	Physical
																					2932	GSK3B	330	BIRC3	BIOGRID	19698783:affinity chromatography technology	Physical
																					3093	UBE2K	9948	WDR1	BIOGRID	22939629:biochemical	Physical
																					3155	HMGCL	23204	ARL6IP1	BIOGRID	21900206:two hybrid	Physical
																					3170	FOXA2	3202	HOXA5	HPRD-BIN BIOGRID	12163409:pull down;12642491:pull down	Physical
																					3172	HNF4A	3198	HOXA1	BIND	14988562:crosslink	Physical
																					3198	HOXA1	3206	HOXA10	COCIT	15892868:predicted	Physical
																					3198	HOXA1	3211	HOXB1	COCIT	15892868:predicted	Physical
																					3198	HOXA1	3232	HOXD3	BIOGRID	23088713:protein complementation assay,affinity chromatography technology	Physical
																					3198	HOXA1	3846	KRTAP5-9	BIOGRID	23088713:protein complementation assay,affinity chromatography technology	Physical
																					3198	HOXA1	3887	KRT81	BIOGRID	23088713:affinity chromatography technology,protein complementation assay	Physical
																					3198	HOXA1	3987	LIMS1	BIOGRID	23088713:protein complementation assay,affinity chromatography technology	Physical
																					3198	HOXA1	4188	MDFI	CCSB-LIT HPRD-BIN HOMOMINT BIOGRID	23088713:protein complementation assay,affinity chromatography technology;16189514:two hybrid,Y2H	Physical
																					3198	HOXA1	5083	PAX9	BIOGRID	20211142:two hybrid	Physical
																					3198	HOXA1	5087	PBX1	BIOGRID	23088713:protein complementation assay	Physical
																					3198	HOXA1	5125	PCSK5	BIOGRID	23088713:protein complementation assay	Physical
																					3198	HOXA1	5295	PIK3R1	BIOGRID INTACT	21988832:two hybrid,two hybrid array	Physical
																					3198	HOXA1	5308	PITX2	BIOGRID	23088713:affinity chromatography technology,protein complementation assay	Physical
																					3198	HOXA1	5316	PKNOX1	CCSB-LIT BIOGRID	16189514:Literature-curated;9582372:pull down	Physical
																					3198	HOXA1	5359	PLSCR1	CCSB-LIT HPRD-BIN HOMOMINT BIOGRID	23088713:affinity chromatography technology;16189514:Y2H,two hybrid	Physical
																					3198	HOXA1	5621	PRNP	BIOGRID	18482256:pull down,affinity chromatography technology	Physical
																					3198	HOXA1	6929	TCF3	HPRD-BIN mES-ChIP	18692474:ChIP-seq;9582372:Unknown	Regulatory
																					3198	HOXA1	7205	TRIP6	CCSB-LIT HPRD-BIN HOMOMINT BIOGRID	16189514:two hybrid,Y2H;23088713:affinity chromatography technology	Physical
																					3198	HOXA1	9363	RAB33A	BIOGRID	23088713:protein complementation assay,affinity chromatography technology	Physical
																					3198	HOXA1	9404	LPXN	CCSB-LIT HPRD-BIN HOMOMINT BIOGRID INTACT	23088713:protein complementation assay,affinity chromatography technology;16189514:two hybrid pooling approach,two hybrid,Y2H	Physical
																					3198	HOXA1	9457	FHL5	BIOGRID	23088713:protein complementation assay,affinity chromatography technology	Physical
																					3198	HOXA1	10015	PDCD6IP	BIOGRID	23088713:protein complementation assay,affinity chromatography technology	Physical
																					3198	HOXA1	22807	IKZF2	BIOGRID	23088713:protein complementation assay,affinity chromatography technology	Physical
																					3198	HOXA1	26009	ZZZ3	BIOGRID	23088713:affinity chromatography technology,protein complementation assay	Physical
																					3198	HOXA1	26511	CHIC2	CCSB-LIT HPRD-BIN HOMOMINT BIOGRID	16189514:Y2H,two hybrid	Physical
																					3198	HOXA1	29124	LGALS13	BIOGRID	23088713:affinity chromatography technology,protein complementation assay	Physical
																					3198	HOXA1	29956	LASS2	BIOGRID	20211142:two hybrid	Physical
																					3198	HOXA1	30008	EFEMP2	CCSB-LIT HPRD-BIN HOMOMINT BIOGRID	23088713:affinity chromatography technology,protein complementation assay;16189514:two hybrid,Y2H	Physical
																					3198	HOXA1	54507	ADAMTSL4	BIOGRID	23088713:affinity chromatography technology,protein complementation assay	Physical
																					3198	HOXA1	57088	PLSCR4	BIOGRID	23088713:protein complementation assay,affinity chromatography technology	Physical
																					3198	HOXA1	79090	TRAPPC6A	CCSB-LIT HPRD-BIN HOMOMINT BIOGRID	23088713:protein complementation assay,affinity chromatography technology;16189514:Y2H,two hybrid	Physical
																					3198	HOXA1	81926	FAM108A1	BIOGRID	23088713:affinity chromatography technology,protein complementation assay	Physical
																					3198	HOXA1	83755	KRTAP4-12	CCSB-LIT HPRD-BIN HOMOMINT BIOGRID INTACT	16189514:two hybrid pooling approach,Y2H,two hybrid;23088713:affinity chromatography technology,protein complementation assay	Physical
																					3198	HOXA1	83897	KRTAP3-2	BIOGRID	23088713:protein complementation assay	Physical
																					3198	HOXA1	84726	PRRC2B	BIOGRID	23088713:protein complementation assay	Physical
																					3198	HOXA1	84766	EFCAB4B	BIOGRID	23088713:protein complementation assay,affinity chromatography technology	Physical
																					3198	HOXA1	84970	C1orf94	BIOGRID	23088713:affinity chromatography technology,protein complementation assay	Physical
																					3198	HOXA1	86614	HSFY1	BIOGRID	23088713:protein complementation assay	Physical
																					3198	HOXA1	146664	MGAT5B	BIOGRID	23088713:affinity chromatography technology,protein complementation assay	Physical
																					3198	HOXA1	158297	FAM154A	BIOGRID	23088713:affinity chromatography technology,protein complementation assay	Physical
																					3198	HOXA1	222484	LNX2	BIOGRID	23088713:protein complementation assay,affinity chromatography technology	Physical
																					3198	HOXA1	388818	KRTAP26-1	BIOGRID	23088713:protein complementation assay	Physical
																					3200	HOXA3	11137	PWP1	BIOGRID	20211142:two hybrid	Physical
																					3200	HOXA3	60529	ALX4	BIOGRID	20211142:two hybrid	Physical
																					3201	HOXA4	3223	HOXC6	COCIT	15892868:predicted	Physical
																					3201	HOXA4	3233	HOXD4	COCIT	15892868:predicted	Physical
																					3201	HOXA4	4778	NFE2	BIOGRID	20211142:two hybrid	Physical
																					3202	HOXA5	2308	FOXO1	HPRD-BIN BIOGRID	12163409:pull down	Physical
																					3202	HOXA5	4086	SMAD1	BIOGRID	20211142:two hybrid	Physical
																					3202	HOXA5	4211	MEIS1	HPRD-BIN OPHID	15657099:predicted;15617687:Unknown	Physical
																					3202	HOXA5	4292	MLH1	HTRIdb	16756717:ChIP	Regulatory
																					3202	HOXA5	5087	PBX1	HPRD-BIN OPHID BIOGRID	8657138:Unknown;15657099:predicted;20211142:two hybrid	Physical
																					3202	HOXA5	7291	TWIST1	HPRD-BIN BIOGRID BIND	15545268:two hybrid,affinity chromatography technology,2 hybrid	Physical
																					3202	HOXA5	11036	GTF2A1L	BIOGRID	20211142:two hybrid	Physical
																					3202	HOXA5	79797	ZNF408	BIOGRID	20211142:two hybrid	Physical
																					3203	HOXA6	2070	EYA4	ORTHO	15345047:Prediction	Physical
																					3203	HOXA6	2140	EYA3	ORTHO	15345047:Prediction	Physical
																					3203	HOXA6	5087	PBX1	BIOGRID	20211142:two hybrid	Physical
																					3203	HOXA6	5090	PBX3	BIOGRID	20211142:two hybrid	Physical
																					3203	HOXA6	5438	POLR2I	BIOGRID	20211142:two hybrid	Physical
																					3203	HOXA6	5451	POU2F1	BIOGRID	20211142:two hybrid	Physical
																					3203	HOXA6	63876	PKNOX2	BIOGRID	20211142:two hybrid	Physical
																					3203	HOXA6	78997	GDAP1L1	ORTHO	15345047:Prediction	Physical
																					3203	HOXA6	135138	PACRG	ORTHO	15345047:Prediction	Physical
																					3206	HOXA10	1536	CYBB	OPHID	15657099:predicted	Physical
																					3206	HOXA10	2033	EP300	HPRD-BIN	11585930:Unknown	Physical
																					2099	ESR1	3206	HOXA10	HTRIdb	15236964:Unknown;17311863:EMSA	Regulatory
																					3206	HOXA10	2308	FOXO1	HPRD-BIN	12493691:Unknown	Physical
																					3206	HOXA10	4211	MEIS1	HPRD-BIN OPHID	9343407:Unknown;15657099:predicted	Physical
																					3206	HOXA10	5087	PBX1	HPRD-BIN BIOGRID BIND	14512427:pull down;12145285:Unknown;12520008:unspecified method	Physical
																					3206	HOXA10	5089	PBX2	BIOGRID BIND	12520008:unspecified method;20211142:two hybrid	Physical
																					3206	HOXA10	6617	SNAPC1	BIOGRID	20211142:two hybrid	Physical
																					3206	HOXA10	6688	SPI1	HPRD-BIN OPHID BIOGRID	18692240:affinity chromatography technology;15657099:predicted	Physical
																					3206	HOXA10	6923	TCEB2	BIOGRID	20211142:two hybrid	Physical
																					3206	HOXA10	8648	NCOA1		15236964:Unknown;17311863:Unknown	Physical
																					3206	HOXA10	22933	SIRT2	HPRD-BIN	15213244:Unknown	Physical
																					3206	HOXA10	51053	GMNN	HPRD-BIN HOMOMINT OPHID BIOGRID	15657099:predicted;14973489:pull down	Physical
																					3207	HOXA11	1387	CREBBP	HPRD-BIN	11585930:Unknown	Physical
																					3207	HOXA11	3065	HDAC1	BIOGRID	16963455:affinity chromatography technology	Physical
																					3207	HOXA11	3066	HDAC2	BIOGRID	16963455:affinity chromatography technology	Physical
																					3207	HOXA11	3206	HOXA10	HTRIdb	17688409:ChIP	Regulatory
																					3207	HOXA11	4211	MEIS1	HPRD-BIN OPHID BIOGRID	16087734:two hybrid;15657099:predicted;15617687:Unknown	Physical
																					3207	HOXA11	5438	POLR2I	BIOGRID	20211142:two hybrid	Physical
																					3207	HOXA11	5617	PRL	HTRIdb	19727442:ChIP	Regulatory
																					3207	HOXA11	7528	YY1	BIOGRID	16963455:pull down,affinity chromatography technology	Physical
																					3207	HOXA11	22993	HMGXB3	BIOGRID	20211142:two hybrid	Physical
																					3207	HOXA11	23036	ZNF292	BIOGRID	20211142:two hybrid	Physical
																					3207	HOXA11	51053	GMNN	HPRD-BIN HOMOMINT OPHID BIOGRID	15657099:predicted;14973489:two hybrid	Physical
																					3207	HOXA11	55806	HR	BIOGRID	20211142:two hybrid	Physical
																					3207	HOXA11	267004	PGBD3	BIOGRID INTACT	21988832:two hybrid array,two hybrid	Physical
																					3209	HOXA13	1029	CDKN2A	HTRIdb	19340300:ChIP	Regulatory
																					3209	HOXA13	3226	HOXC10	COCIT	15892868:predicted	Physical
																					3209	HOXA13	3229	HOXC13	COCIT	15892868:predicted	Physical
																					3209	HOXA13	4086	SMAD1	HPRD-BIN BIOGRID	16087734:two hybrid	Physical
																					3209	HOXA13	4087	SMAD2	HPRD-BIN BIOGRID	16087734:two hybrid	Physical
																					3209	HOXA13	4090	SMAD5	HPRD-BIN BIOGRID	16087734:two hybrid	Physical
																					3209	HOXA13	4211	MEIS1	HPRD-BIN OPHID BIOGRID	15657099:predicted;16087734:two hybrid;15617687:affinity chromatography technology	Physical
																					3209	HOXA13	4212	MEIS2	HPRD-BIN OPHID	15617687:Unknown;15657099:predicted	Physical
																					3209	HOXA13	5970	RELA		11342638:Unknown	Physical
																					6772	STAT1	3209	HOXA13	TRANSFAC	8757327:Unknown;9312047:Unknown;9373245:Unknown;19596857:Unknown;18973662:Unknown;14993214:Unknown;10383940:Unknown;12754213:Unknown;8168491:Unknown;11909852:Unknown;10666420:Unknown;11867689:Unknown;8702722:Unknown;10975815:Unknown;9551929:Unknown;7678055:Unknown;10528163:Unknown;11310846:Unknown;11777927:Unknown;15004198:Unknown;11342426:Unknown;8642285:Unknown;16785527:Unknown;10358173:Unknown…	Regulatory
																					6774	STAT3	3209	HOXA13	TRANSFAC	10666420:Unknown;10068671:Unknown;11390454:Unknown;11867689:Unknown;8702722:Unknown;10528163:Unknown;10975815:Unknown;11342426:Unknown;8168491:Unknown;9551929:Unknown;19596857:Unknown;16785527:Unknown;14993214:Unknown;9312047:Unknown;10358173:Unknown;8757327:Unknown;10383940:Unknown;10848598:Unknown;9373245:Unknown;18973662:Unknown	Regulatory
																					6775	STAT4	3209	HOXA13	TRANSFAC	8642285:Unknown;15004198:Unknown;11867689:Unknown;11777927:Unknown;10528163:Unknown;9551929:Unknown;10068671:Unknown;8757327:Unknown;10848598:Unknown;19596857:Unknown;10666420:Unknown;11310846:Unknown;14993214:Unknown;10358173:Unknown;7678055:Unknown;12754213:Unknown;10383940:Unknown;11342426:Unknown	Regulatory
																					6776	STAT5A	3209	HOXA13	TRANSFAC	12754213:Unknown;10068671:Unknown;11310846:Unknown;11342426:Unknown;7678055:Unknown;11777927:Unknown;10358173:Unknown;15004198:Unknown;10383940:Unknown;19596857:Unknown;10666420:Unknown;9551929:Unknown;8642285:Unknown;14993214:Unknown;11867689:Unknown;10528163:Unknown;8757327:Unknown;10848598:Unknown	Regulatory
																					6777	STAT5B	3209	HOXA13	TRANSFAC	14993214:Unknown;10666420:Unknown;11342426:Unknown;10068671:Unknown;10848598:Unknown;19596857:Unknown;10358173:Unknown;10383940:Unknown;8757327:Unknown;9551929:Unknown;10528163:Unknown;11867689:Unknown	Regulatory
																					3209	HOXA13	56917	MEIS3	HPRD-BIN OPHID	15617687:Unknown;15657099:predicted	Physical
																					3209	HOXA13	406986	MIR203		14697198:Unknown	Physical
																					3265	HRAS	3202	HOXA5	OPHID	15657099:predicted	Physical
																					3312	HSPA8	10015	PDCD6IP	OPHID	15657099:predicted	Physical
																					3577	CXCR1	10015	PDCD6IP	BIOGRID	21988832:two hybrid	Physical
																					3209	HOXA13	3659	IRF1	TRANSFAC	9368052:Unknown	Regulatory
																					3676	ITGA4	10015	PDCD6IP	BIOGRID	22623428:affinity chromatography technology	Physical
																					3958	LGALS3	10015	PDCD6IP	DIP OPHID	15657099:predicted;19706535:anti bait coimmunoprecipitation	Physical
																					4055	LTBR	330	BIRC3	BIOGRID	23334419:affinity chromatography technology	Physical
																					4087	SMAD2	330	BIRC3	mES-ChIP	21741376:Chip-chip	Regulatory
																					4087	SMAD2	3203	HOXA6	mES-ChIP	21741376:Chip-chip	Regulatory
																					4087	SMAD2	9948	WDR1	mES-ChIP	21741376:Chip-chip	Regulatory
																					4087	SMAD2	10015	PDCD6IP	mES-ChIP	21741376:Chip-chip;21630377:Chip-chip	Regulatory
																					4087	SMAD2	23204	ARL6IP1	mES-ChIP	21741376:Chip-chip	Regulatory
																					4088	SMAD3	330	BIRC3	mES-ChIP	21741376:Chip-chip	Regulatory
																					4088	SMAD3	3203	HOXA6	mES-ChIP	21741376:Chip-chip	Regulatory
																					4088	SMAD3	9948	WDR1	mES-ChIP	21741376:Chip-chip	Regulatory
																					4088	SMAD3	10015	PDCD6IP	mES-ChIP	21741376:Chip-chip;21630377:Chip-chip	Regulatory
																					4088	SMAD3	23204	ARL6IP1	mES-ChIP	21741376:Chip-chip	Regulatory
																					4089	SMAD4	3201	HOXA4	mES-ChIP	19926752:Chip-seq	Regulatory
																					4089	SMAD4	3206	HOXA10	mES-ChIP	19926752:Chip-seq	Regulatory
																					4149	MAX	3198	HOXA1	BIND	12808131:crosslink	Physical
																					4149	MAX	3200	HOXA3	mES-ChIP	20946988:ChIP-chip	Regulatory
																					4149	MAX	3201	HOXA4	mES-ChIP	20946988:ChIP-chip	Regulatory
																					4149	MAX	23204	ARL6IP1	mES-ChIP	20946988:ChIP-chip	Regulatory
																					4363	ABCC1	10015	PDCD6IP	BIOGRID	22939629:biochemical	Physical
																					4597	MVD	9948	WDR1	BIOGRID	22863883:affinity chromatography technology	Physical
																					4609	MYC	3201	HOXA4	mES-ChIP	20946988:ChIP-chip	Regulatory
																					4609	MYC	3206	HOXA10	INTACT	21150319:tandem affinity purification	Physical
																					4609	MYC	23204	ARL6IP1	mES-ChIP	18358816:ChIP-chip	Regulatory
																					4613	MYCN	23204	ARL6IP1	mES-ChIP	18555785:ChIP-seq	Regulatory
																					4734	NEDD4	10015	PDCD6IP	BIOGRID	20519395:affinity chromatography technology	Physical
																					4830	NME1	9948	WDR1	BIOGRID	22863883:affinity chromatography technology	Physical
																					5019	OXCT1	9948	WDR1	BIOGRID	22863883:affinity chromatography technology	Physical
																					5241	PGR	3202	HOXA5		10875927:Unknown	Physical
																					5336	PLCG2	10015	PDCD6IP	HOMOMINT OPHID	15657099:predicted	Physical
																					5430	POLR2A	3198	HOXA1	BIND	15899964:crosslink	Physical
																					5430	POLR2A	3203	HOXA6	BIND	15899964:crosslink	Physical
																					5430	POLR2A	3206	HOXA10	BIND	15899964:crosslink	Physical
																					5430	POLR2A	3207	HOXA11	BIND	15899964:crosslink	Physical
																					5430	POLR2A	3209	HOXA13	BIND	15899964:crosslink	Physical
																					5460	POU5F1	3198	HOXA1	mES-ChIP	18692474:ChIP-seq	Regulatory
																					5460	POU5F1	3200	HOXA3	mES-ChIP	18700969:ChIP-chip;16153702:Chip-chip;18347094:ChIP-chip	Regulatory
																					5460	POU5F1	3201	HOXA4	mES-ChIP	16153702:Chip-chip	Regulatory
																					5460	POU5F1	3202	HOXA5	mES-ChIP	18700969:ChIP-seq;18555785:ChIP-seq	Regulatory
																					5460	POU5F1	3203	HOXA6	mES-ChIP	18555785:ChIP-seq;16153702:Chip-chip	Regulatory
																					5460	POU5F1	3206	HOXA10	mES-ChIP	18347094:ChIP-chip;18700969:ChIP-chip	Regulatory
																					5460	POU5F1	3207	HOXA11	mES-ChIP	18700969:ChIP-chip	Regulatory
																					5460	POU5F1	3209	HOXA13	mES-ChIP	16153702:Chip-chip	Regulatory
																					5460	POU5F1	9948	WDR1	mES-ChIP	18692474:ChIP-seq	Regulatory
																					5462	POU5F1B	3198	HOXA1	mES-ChIP	18692474:ChIP-seq	Regulatory
																					5462	POU5F1B	3200	HOXA3	mES-ChIP	18347094:ChIP-chip	Regulatory
																					5462	POU5F1B	3206	HOXA10	mES-ChIP	18347094:ChIP-chip	Regulatory
																					5462	POU5F1B	9948	WDR1	mES-ChIP	18692474:ChIP-seq	Regulatory
																					5528	PPP2R5D	3202	HOXA5	OPHID	15657099:predicted	Physical
																					5597	MAPK6	10015	PDCD6IP	BIOGRID	21900206:two hybrid	Physical
																					5625	PRODH	23204	ARL6IP1	ORTHO OPHID	15657099:predicted;15345047:Prediction	Physical
																					5648	MASP1	10015	PDCD6IP	BIOGRID	12771190:affinity chromatography technology	Physical
																					5693	PSMB5	10015	PDCD6IP	OPHID	15657099:predicted	Physical
																					5747	PTK2	10015	PDCD6IP	BIOGRID	12771190:affinity chromatography technology	Physical
																					5763	PTMS	9948	WDR1	BIOGRID	22863883:affinity chromatography technology	Physical
																					3202	HOXA5	5764	PTN	HTRIdb	15757903:EMSA	Regulatory
																					5777	PTPN6	3206	HOXA10	HPRD-BIN BIOGRID	12145285:affinity chromatography technology,enzymatic study,pull down	Physical
																					5915	RARB	3202	HOXA5	HTRIdb	17804711:ChIP	Regulatory
																					5970	RELA	330	BIRC3			Physical
																					5971	RELB	330	BIRC3	OPHID	15657099:predicted	Physical
																					6045	RNF2	3198	HOXA1	mES-ChIP	16625203:ChIP-chip	Regulatory
																					6045	RNF2	3200	HOXA3	mES-ChIP	16625203:ChIP-chip;18974828:Chip-chip	Regulatory
																					6045	RNF2	3201	HOXA4	mES-ChIP	16625203:ChIP-chip	Regulatory
																					6045	RNF2	3206	HOXA10	mES-ChIP	18974828:Chip-chip;16625203:ChIP-chip	Regulatory
																					6045	RNF2	3207	HOXA11	mES-ChIP	16625203:ChIP-chip;18974828:Chip-chip	Regulatory
																					6045	RNF2	3202	HOXA5	mES-ChIP	18974828:Chip-chip	Regulatory
																					6045	RNF2	3203	HOXA6	mES-ChIP	18974828:Chip-chip	Regulatory
																					6045	RNF2	3209	HOXA13	mES-ChIP	18974828:Chip-chip	Regulatory
																					6453	ITSN1	10015	PDCD6IP	BIOGRID	22558309:two hybrid	Physical
																					6455	SH3GL1	10015	PDCD6IP	CCSB-LIT HPRD-BIN HOMOMINT OPHID BIOGRID	12034747:Unknown;17428861:affinity chromatography technology;21988832:two hybrid;16189514:Literature-curated;15657099:predicted	Physical
																					6456	SH3GL2	10015	PDCD6IP	CCSB-LIT HPRD-BIN HOMOMINT OPHID BIOGRID	15456872:affinity chromatography technology;15657099:predicted;12034747:Unknown;17174262:affinity chromatography technology,two hybrid;16189514:Literature-curated	Physical
																					6499	SKIV2L	9948	WDR1	CCSB-LIT HPRD-BIN BIOGRID INTACT	15231747:two hybrid;16189514:Literature-curated	Physical
																					3202	HOXA5	6530	SLC6A2	TRANSFAC	11923423:Unknown	Regulatory
																					6613	SUMO2	10015	PDCD6IP	BIOGRID	21252943:affinity chromatography technology	Physical
																					6625	SNRNP70	10015	PDCD6IP	OPHID	15657099:predicted	Physical
																					6657	SOX2	3198	HOXA1	mES-ChIP	18692474:ChIP-seq;16153702:Chip-chip	Regulatory
																					6657	SOX2	3202	HOXA5	BIOGRID	21532573:affinity chromatography technology	Physical
																					6657	SOX2	9948	WDR1	mES-ChIP	19030024:ChIP-chip	Regulatory
																					6663	SOX10	3200	HOXA3	HPRD-BIN	16582099:Unknown	Physical
																					6714	SRC	10015	PDCD6IP	HPRD-BIN HOMOMINT OPHID BIOGRID	20929444:biochemical,affinity chromatography technology;15657099:predicted;15557335:affinity chromatography technology	Physical
																					6774	STAT3	3200	HOXA3	mES-ChIP	19079543:Chip-chip	Regulatory
																					6774	STAT3	3206	HOXA10	mES-ChIP	19079543:Chip-chip	Regulatory
																					6774	STAT3	3207	HOXA11	mES-ChIP	19079543:Chip-chip	Regulatory
																					6774	STAT3	23204	ARL6IP1	mES-ChIP	18555785:ChIP-seq	Regulatory
																					6872	TAF1	3198	HOXA1	BIND	15899964:unspecified method,crosslink	Physical
																					6872	TAF1	3202	HOXA5	BIND	15899964:unspecified method	Physical
																					6872	TAF1	3203	HOXA6	BIND	15899964:crosslink	Physical
																					6872	TAF1	3206	HOXA10	BIND	15899964:crosslink	Physical
																					6872	TAF1	3207	HOXA11	BIND	15899964:crosslink	Physical
																					6872	TAF1	3209	HOXA13	BIND	15899964:crosslink	Physical
																					6872	TAF1	23204	ARL6IP1	BIND	15988478:crosslink	Physical
																					6888	TALDO1	9948	WDR1	BIOGRID	22863883:affinity chromatography technology	Physical
																					6929	TCF3	3200	HOXA3	mES-ChIP	18347094:ChIP-chip	Regulatory
																					6929	TCF3	3206	HOXA10	mES-ChIP	18347094:ChIP-chip	Regulatory
																					6929	TCF3	3207	HOXA11	mES-ChIP	18347094:ChIP-chip	Regulatory
																					6929	TCF3	9948	WDR1	mES-ChIP	18467660:ChIP-chip	Regulatory
																					6950	TCP1	330	BIRC3	OPHID	15657099:predicted	Physical
																					7013	TERF1	3200	HOXA3	BIOGRID	21044950:two hybrid	Physical
																					7064	THOP1	9948	WDR1	BIOGRID	22863883:affinity chromatography technology	Physical
																					7132	TNFRSF1A	330	BIRC3	BIOGRID	19815541:affinity chromatography technology;15310755:affinity chromatography technology;18939944:affinity chromatography technology	Physical
																					7161	TP73	330	BIRC3	BIND	15175157:crosslink	Physical
																					7186	TRAF2	3198	HOXA1	BIOGRID	23088713:affinity chromatography technology	Physical
																					7251	TSG101	10015	PDCD6IP	HPRD-BIN BIOGRID INTACT BIND	14505570:two hybrid,2 hybrid;14519844:2 hybrid;20929444:affinity chromatography technology,biochemical;18641129:two hybrid;19520058:affinity chromatography technology;16004603:two hybrid;14505569:2 hybrid,affinity chromatography technology,two hybrid;17350572:surface plasmon resonance;19542561:affinity chromatography technology,unspecified method;17229889:two hybrid;17174262:two hybrid,affinity c…	Physical
																					7283	TUBG1	10015	PDCD6IP	HOMOMINT BIOGRID	12771190:affinity chromatography technology;17853893:Unknown	Physical
																					7295	TXN	9948	WDR1	BIOGRID	22939629:biochemical	Physical
																					7298	TYMS	9948	WDR1	BIOGRID	22939629:biochemical	Physical
																					7316	UBC	3202	HOXA5	BIOGRID	21890473:affinity chromatography technology	Physical
																					7316	UBC	3203	HOXA6	BIOGRID	21890473:affinity chromatography technology	Physical
																					7316	UBC	3207	HOXA11	BIOGRID	21890473:affinity chromatography technology	Physical
																					7316	UBC	3209	HOXA13	BIOGRID	21890473:affinity chromatography technology	Physical
																					7316	UBC	9948	WDR1	BIOGRID	22505724:affinity chromatography technology;21906983:affinity chromatography technology;18781797:affinity chromatography technology;23000965:affinity chromatography technology;21963094:affinity chromatography technology;21139048:affinity chromatography technology;21890473:affinity chromatography technology	Physical
																					7316	UBC	10015	PDCD6IP	BIOGRID	21906983:affinity chromatography technology;22505724:affinity chromatography technology;19393081:pull down,affinity chromatography technology;23000965:affinity chromatography technology;22334701:affinity chromatography technology;21963094:affinity chromatography technology;21987572:affinity chromatography technology;20639865:affinity chromatography technology;21139048:affinity chromatography tech…	Physical
																					7316	UBC	23204	ARL6IP1	BIOGRID	21987572:affinity chromatography technology;22053931:affinity chromatography technology;21963094:affinity chromatography technology;22505724:affinity chromatography technology;21890473:affinity chromatography technology;23000965:affinity chromatography technology;21139048:affinity chromatography technology;21906983:affinity chromatography technology	Physical
																					7317	UBA1	10015	PDCD6IP	BIOGRID	22863883:affinity chromatography technology	Physical
																					7321	UBE2D1	9948	WDR1	BIOGRID	22939629:biochemical	Physical
																					7412	VCAM1	10015	PDCD6IP	BIOGRID	19738201:affinity chromatography technology	Physical
																					7525	YES1	10015	PDCD6IP	HPRD-BIN HOMOMINT BIOGRID	15557335:affinity chromatography technology	Physical
																					7534	YWHAZ	23204	ARL6IP1	HOMOMINT	15161933:Unknown	Physical
																					7543	ZFX	23204	ARL6IP1	mES-ChIP	18555785:ChIP-seq	Regulatory
																					7704	ZBTB16	3198	HOXA1	BIOGRID	23088713:affinity chromatography technology	Physical
																					7846	TUBA1A	10015	PDCD6IP	BIOGRID	12771190:affinity chromatography technology	Physical
																					3209	HOXA13	7849	PAX8	TRANSFAC	9368052:Unknown;11818340:Unknown	Regulatory
																					7874	USP7	10015	PDCD6IP	BIOGRID	17927229:affinity chromatography technology	Physical
																					7994	MYST3	3202	HOXA5	INTACT	20581860:chromatin immunoprecipitation assay	Physical
																					8411	EEA1	10015	PDCD6IP	BIOGRID	20929444:biochemical	Physical
																					8428	STK24	10015	PDCD6IP	BIOGRID	17353931:affinity chromatography technology	Physical
																					8452	CUL3	10015	PDCD6IP	BIOGRID	21145461:affinity chromatography technology	Physical
																					8458	TTF2	10015	PDCD6IP	HPRD-BIN BIOGRID BIND	12927788:2 hybrid,two hybrid	Physical
																					8556	CDC14A	10015	PDCD6IP	OPHID	15657099:predicted	Physical
																					8601	RGS20	3198	HOXA1	BIOGRID	23088713:affinity chromatography technology	Physical
																					8726	EED	3198	HOXA1	mES-ChIP	16625203:ChIP-chip	Regulatory
																					8726	EED	3200	HOXA3	mES-ChIP	16625203:ChIP-chip	Regulatory
																					8726	EED	3201	HOXA4	mES-ChIP	16625203:ChIP-chip	Regulatory
																					8726	EED	3206	HOXA10	mES-ChIP	16625203:ChIP-chip	Regulatory
																					8726	EED	3207	HOXA11	mES-ChIP	16625203:ChIP-chip	Regulatory
																					8793	TNFRSF10D	9948	WDR1	INTACT	17353931:anti bait coimmunoprecipitation	Physical
																					8996	NOL3	23204	ARL6IP1	mES-ChIP	18555785:ChIP-seq	Regulatory
																					9146	HGS	23204	ARL6IP1	BIOGRID	19019082:pull down	Physical
																					9260	PDLIM7	3198	HOXA1	BIOGRID	23088713:affinity chromatography technology	Physical
																					9314	KLF4	3198	HOXA1	mES-ChIP	18555785:ChIP-seq	Regulatory
																					9314	KLF4	3201	HOXA4	mES-ChIP	19030024:ChIP-chip	Regulatory
																					9314	KLF4	3206	HOXA10	mES-ChIP	19030024:ChIP-chip	Regulatory
																					9314	KLF4	3207	HOXA11	mES-ChIP	19030024:ChIP-chip	Regulatory
																					9314	KLF4	23204	ARL6IP1	mES-ChIP	18358816:ChIP-chip	Regulatory
																					9513	FXR2	23204	ARL6IP1	CCSB-LIT HPRD-BIN HOMOMINT BIOGRID	16189514:two hybrid,Y2H;19060904:two hybrid	Physical
																					9525	VPS4B	10015	PDCD6IP	OPHID BIOGRID	14505570:two hybrid;15657099:predicted;22939629:biochemical	Physical
																					9636	ISG15	9948	WDR1	BIOGRID	16009940:affinity chromatography technology	Physical
																					9666	DZIP3	330	BIRC3	INTACT	22493164:two hybrid array	Physical
																					9817	KEAP1	9948	WDR1	BIOGRID	23382044:affinity chromatography technology	Physical
																					9817	KEAP1	10015	PDCD6IP	BIOGRID INTACT	21988832:two hybrid array,two hybrid	Physical
																					9935	MAFB	3206	HOXA10		18832725:Unknown	Physical
																					9948	WDR1	1073	CFL2	ORTHO	15345047:Prediction	Physical
																					9948	WDR1	1984	EIF5A	BIOGRID	22863883:affinity chromatography technology	Physical
																					9948	WDR1	3336	HSPE1	BIOGRID	22863883:affinity chromatography technology	Physical
																					9948	WDR1	5931	RBBP7	BIOGRID	22863883:affinity chromatography technology	Physical
																					9948	WDR1	7464	CORO2A	ORTHO	15345047:Prediction	Physical
																					9948	WDR1	8607	RUVBL1	BIOGRID	19345177:affinity chromatography technology	Physical
																					9948	WDR1	9326	ZNHIT3	ORTHO OPHID	15345047:Prediction;15657099:predicted	Physical
																					9948	WDR1	10262	SF3B4	BIOGRID	19345177:affinity chromatography technology	Physical
																					9948	WDR1	10299	2022-03-06	OPHID	15657099:predicted	Physical
																					9948	WDR1	10391	CORO2B	ORTHO	15345047:Prediction	Physical
																					9948	WDR1	10486	CAP2	ORTHO OPHID	15657099:predicted;15345047:Prediction	Physical
																					9948	WDR1	10487	CAP1	ORTHO	15345047:Prediction	Physical
																					9948	WDR1	10645	CAMKK2	ORTHO OPHID	15345047:Prediction;15657099:predicted	Physical
																					9948	WDR1	10856	RUVBL2	BIOGRID	19345177:affinity chromatography technology	Physical
																					9948	WDR1	10985	GCN1L1	ORTHO OPHID	15657099:predicted;15345047:Prediction	Physical
																					9948	WDR1	11034	DSTN	ORTHO	15345047:Prediction	Physical
																					9948	WDR1	11151	CORO1A	ORTHO	15345047:Prediction	Physical
																					9948	WDR1	23239	PHLPP1	ORTHO	15345047:Prediction	Physical
																					9948	WDR1	23327	NEDD4L	OPHID	15657099:predicted	Physical
																					9948	WDR1	23603	CORO1C	ORTHO	15345047:Prediction	Physical
																					9948	WDR1	25766	PRPF40B	OPHID	15657099:predicted	Physical
																					9948	WDR1	25996	REXO2	ORTHO OPHID	15345047:Prediction;15657099:predicted	Physical
																					9948	WDR1	54758	KLHDC4	ORTHO OPHID	15345047:Prediction;15657099:predicted	Physical
																					9948	WDR1	57175	CORO1B	ORTHO	15345047:Prediction	Physical
																					9948	WDR1	60528	ELAC2	OPHID	15657099:predicted	Physical
																					9948	WDR1	79577	CDC73	BIOGRID	19345177:affinity chromatography technology	Physical
																					9948	WDR1	80349	WDR61	BIOGRID	19345177:affinity chromatography technology	Physical
																					9948	WDR1	123169	LEO1	BIOGRID	19345177:affinity chromatography technology	Physical
																					10015	PDCD6IP	815	CAMK2A	HOMOMINT OPHID	15657099:predicted	Physical
																					10015	PDCD6IP	1822	ATN1	HPRD-BIN	9647693:Unknown	Physical
																					10015	PDCD6IP	3055	HCK	HOMOMINT	20670214:Unknown	Physical
																					10015	PDCD6IP	3106	HLA-B	INTACT	17353931:anti bait coimmunoprecipitation	Physical
																					10015	PDCD6IP	4163	MCC	INTACT	17353931:anti bait coimmunoprecipitation	Physical
																					10015	PDCD6IP	5159	PDGFRB	BIOGRID	17082185:affinity chromatography technology	Physical
																					10015	PDCD6IP	6457	SH3GL3	HPRD-BIN	12034747:Unknown	Physical
																					10015	PDCD6IP	7030	TFE3	INTACT	17353931:anti bait coimmunoprecipitation	Physical
																					10015	PDCD6IP	7430	EZR	BIOGRID	22863883:affinity chromatography technology	Physical
																					10015	PDCD6IP	10016	PDCD6	CCSB-LIT HPRD-BIN DIP OPHID BIOGRID INTACT	11883939:two hybrid;16189514:Literature-curated;15657099:predicted;18256029:pull down,anti tag coimmunoprecipitation;12034747:Unknown;17196169:pull down,far western blotting;18940611:unspecified method,pull down,affinity chromatography technology;9880530:pull down,affinity chromatography technology,two hybrid;14999017:Unknown	Physical
																					10015	PDCD6IP	10268	RAMP3	MDC HPRD-BIN INTACT	9195948:Y2H;16169070:Y2H,two hybrid pooling approach;9115216:Y2H	Physical
																					10015	PDCD6IP	11337	GABARAP	INTACT	20562859:pull down	Physical
																					10015	PDCD6IP	23607	CD2AP	HPRD-BIN HOMOMINT BIOGRID	17428861:affinity chromatography technology;17853893:affinity chromatography technology	Physical
																					10015	PDCD6IP	23612	PHLDA3	BIOGRID INTACT	17353931:affinity chromatography technology,anti bait coimmunoprecipitation	Physical
																					10015	PDCD6IP	23710	GABARAPL1	INTACT	20562859:pull down	Physical
																					10015	PDCD6IP	25930	PTPN23	BIOGRID	17174262:affinity chromatography technology	Physical
																					10015	PDCD6IP	26994	RNF11	CCSB-LIT HPRD-BIN HOMOMINT BIOGRID BIND	16189514:Literature-curated;15231748:two hybrid,2 hybrid	Physical
																					10015	PDCD6IP	27352	SGSM3	BIOGRID	12771190:affinity chromatography technology;17174262:affinity chromatography technology,two hybrid	Physical
																					10015	PDCD6IP	28985	MCTS1	BIOGRID	22863883:affinity chromatography technology	Physical
																					10015	PDCD6IP	29082	CHMP4A	CCSB-LIT HPRD-BIN DIP OPHID BIOGRID INTACT BIND	12860994:Unknown;14678797:Unknown;14505570:two hybrid;14583093:Unknown;18511562:x-ray crystallography;16189514:Literature-curated;17350572:pull down;15657099:predicted;21191027:two hybrid;14505569:affinity chromatography technology,2 hybrid,two hybrid;18641129:two hybrid	Physical
																					10015	PDCD6IP	30011	SH3KBP1	HPRD-BIN HOMOMINT OPHID BIOGRID	21191027:two hybrid;15557335:affinity chromatography technology;19531213:affinity chromatography technology;17174262:affinity chromatography technology,two hybrid;15657099:predicted;15456872:pull down;18641129:two hybrid;17428861:affinity chromatography technology	Physical
																					10015	PDCD6IP	51081	MRPS7	OPHID	15657099:predicted	Physical
																					10015	PDCD6IP	51160	VPS28	HPRD-BIN	12588984:Unknown	Physical
																					10015	PDCD6IP	55165	CEP55	HPRD-BIN DIP HOMOMINT BIOGRID	17853893:two hybrid,affinity chromatography technology;17556548:two hybrid,affinity chromatography technology;18948538:x-ray crystallography,affinity chromatography technology,pull down;18940611:pull down,affinity chromatography technology	Physical
																					10015	PDCD6IP	55705	IPO9	BIOGRID	22863883:affinity chromatography technology	Physical
																					10015	PDCD6IP	57561	ARRDC3	BIOGRID	21191027:two hybrid	Physical
																					10015	PDCD6IP	57630	SH3RF1	BIOGRID	19393081:enzymatic study,pull down,affinity chromatography technology	Physical
																					10015	PDCD6IP	79155	TNIP2	BIOGRID INTACT	21988832:two hybrid	Physical
																					10015	PDCD6IP	85365	ALG2	BIOGRID	17174262:two hybrid,affinity chromatography technology;19520058:affinity chromatography technology;20691033:affinity chromatography technology;18256029:affinity chromatography technology;16004603:two hybrid	Physical
																					10015	PDCD6IP	92421	CHMP4C	CCSB-LIT HPRD-BIN DIP BIOGRID INTACT BIND	21988832:two hybrid;14678797:coip;18511562:surface plasmon resonance;16189514:Literature-curated;14505570:two hybrid,2 hybrid	Physical
																					10015	PDCD6IP	92714	ARRDC1	BIOGRID	21191027:two hybrid,pull down	Physical
																					10015	PDCD6IP	128866	CHMP4B	CCSB-LIT HPRD-BIN DIP OPHID BIOGRID BIND	12860994:Unknown;14678797:coip;21889351:x-ray crystallography;14505570:affinity chromatography technology,2 hybrid;17174262:affinity chromatography technology,two hybrid;20929444:affinity chromatography technology;16189514:Literature-curated;18511562:x-ray crystallography;15657099:predicted;18434552:x-ray crystallography	Physical
																					10015	PDCD6IP	140825	NEURL2	BIOGRID	22334701:affinity chromatography technology,two hybrid	Physical
																					10015	PDCD6IP	373156	GSTK1	BIOGRID INTACT	17353931:anti bait coimmunoprecipitation,affinity chromatography technology	Physical
																					10015	PDCD6IP	440738	MAP1LC3C	INTACT	20562859:pull down	Physical
																					10015	PDCD6IP	553115	PEF1	BIOGRID	22939629:biochemical	Physical
																					10213	PSMD14	9948	WDR1	OPHID	15657099:predicted	Physical
																					10443	N4BP2L2	3198	HOXA1	BIOGRID	23088713:affinity chromatography technology	Physical
																					10454	TAB1	10015	PDCD6IP	BIOGRID	21900206:two hybrid	Physical
																					10524	KAT5	10015	PDCD6IP	mES-ChIP	20946988:ChIP-chip	Physical
																					10616	RBCK1	3198	HOXA1	BIOGRID	23088713:affinity chromatography technology	Physical
																					10664	CTCF	3202	HOXA5	mES-ChIP	18555785:ChIP-seq	Physical
																					10765	KDM5B	3198	HOXA1	BIOGRID	19336002:affinity chromatography technology	Physical
																					10768	AHCYL1	10015	PDCD6IP	BIOGRID	22863883:affinity chromatography technology	Physical
																					10944	C11orf58	9948	WDR1	BIOGRID	22863883:affinity chromatography technology	Physical
																					10987	COPS5	3206	HOXA10	BIOGRID	21145461:affinity chromatography technology	Physical
																					11030	RBPMS	3198	HOXA1	BIOGRID	23088713:affinity chromatography technology	Physical
																					11165	NUDT3	23204	ARL6IP1	BIOGRID	21900206:two hybrid	Physical
																					11335	CBX3	9948	WDR1	BIOGRID	22863883:affinity chromatography technology	Physical
																					22894	DIS3	9948	WDR1	BIOGRID	22939629:biochemical	Physical
																					22938	SNW1	10015	PDCD6IP	HOMOMINT	20467437:Unknown	Physical
																					23035	PHLPP2	9948	WDR1	ORTHO	15345047:Prediction	Physical
																					23204	ARL6IP1	2222	FDFT1	MDC HPRD-BIN HOMOMINT BIOGRID INTACT	16169070:Y2H,two hybrid,two hybrid pooling approach;8089152:Y2H	Physical
																					23204	ARL6IP1	51763	INPP5K	CCSB-LIT HPRD-BIN HOMOMINT BIOGRID	16189514:Y2H,two hybrid	Physical
																					23204	ARL6IP1	55294	FBXW7	MDC HPRD-BIN HOMOMINT BIOGRID INTACT	19234109:Y2H;16169070:two hybrid pooling approach,two hybrid,Y2H	Physical
																					23204	ARL6IP1	84100	ARL6	CCSB-LIT HPRD-BIN OPHID BIOGRID	16189514:Literature-curated;10508919:two hybrid;15657099:predicted	Physical
																					23512	SUZ12	3198	HOXA1	mES-ChIP	18555785:ChIP-seq;16630818:Chip-chip;18974828:Chip-chip	Regulatory
																					23512	SUZ12	3200	HOXA3	mES-ChIP	18974828:Chip-chip;18555785:ChIP-seq;16630818:Chip-chip	Regulatory
																					23512	SUZ12	3201	HOXA4	mES-ChIP	18692474:ChIP-seq;16630818:Chip-chip;18974828:Chip-chip	Regulatory
																					23512	SUZ12	3202	HOXA5	mES-ChIP	16630818:Chip-chip;18974828:Chip-chip	Regulatory
																					23512	SUZ12	3203	HOXA6	mES-ChIP	18974828:Chip-chip;16630818:Chip-chip	Regulatory
																					23512	SUZ12	3206	HOXA10	mES-ChIP	18974828:Chip-chip;18555785:ChIP-seq;16630818:Chip-chip	Regulatory
																					23512	SUZ12	3207	HOXA11	mES-ChIP	16630818:Chip-chip;18692474:ChIP-seq;18974828:Chip-chip	Regulatory
																					23512	SUZ12	3209	HOXA13	mES-ChIP	18974828:Chip-chip;16630818:Chip-chip	Regulatory
																					23512	SUZ12	23204	ARL6IP1	mES-ChIP	16630818:Chip-chip	Regulatory
																					25913	POT1	3200	HOXA3	BIOGRID	21044950:two hybrid	Physical
																					26277	TINF2	3200	HOXA3	BIOGRID	21044950:two hybrid	Physical
																					27033	ZBTB32	3198	HOXA1	BIOGRID	23088713:affinity chromatography technology	Physical
																					27183	VPS4A	10015	PDCD6IP	HOMOMINT	17853893:Unknown	Physical
																					50618	ITSN2	10015	PDCD6IP	BIOGRID	22558309:two hybrid	Physical
																					50943	FOXP3	10015	PDCD6IP	BIOGRID	22922362:affinity chromatography technology	Physical
																					51035	UBXN1	330	BIRC3	BIOGRID	18775313:affinity chromatography technology	Physical
																					51171	HSD17B14	3202	HOXA5	ORTHO	15345047:Prediction	Physical
																					51547	SIRT7	10015	PDCD6IP	BIOGRID	22586326:affinity chromatography technology	Physical
																					51548	SIRT6	330	BIRC3	OPHID	15657099:predicted	Physical
																					54332	GDAP1	3203	HOXA6	ORTHO	15345047:Prediction	Physical
																					55048	VPS37C	10015	PDCD6IP	BIOGRID	15509564:two hybrid	Physical
																					55236	UBA6	10015	PDCD6IP	BIOGRID	22863883:affinity chromatography technology	Physical
																					55577	NAGK	9948	WDR1	BIOGRID	22863883:affinity chromatography technology	Physical
																					55705	IPO9	9948	WDR1	OPHID	15657099:predicted	Physical
																					56940	DUSP22	3198	HOXA1	BIOGRID	21988832:two hybrid	Physical
																					57506	MAVS	330	BIRC3	OPHID BIOGRID	20097753:affinity chromatography technology;15657099:predicted	Physical
																					60529	ALX4	3206	HOXA10	BIOGRID	20211142:two hybrid	Physical
																					60529	ALX4	3207	HOXA11	BIOGRID	20211142:two hybrid	Physical
																					64093	SMOC1	3198	HOXA1	BIOGRID	23088713:affinity chromatography technology	Physical
																					64127	NOD2	330	BIRC3	BIOGRID	22607974:affinity chromatography technology	Physical
																					79718	TBL1XR1	330	BIRC3	OPHID	15657099:predicted	Physical
																					79876	UBA5	10015	PDCD6IP	BIOGRID INTACT	20562859:anti tag coimmunoprecipitation,affinity chromatography technology	Physical
																					79923	NANOG	3198	HOXA1	mES-ChIP	18700969:ChIP-chip;16153702:Chip-chip	Regulatory
																					79923	NANOG	3206	HOXA10	mES-ChIP	18347094:ChIP-chip	Regulatory
																					79923	NANOG	3207	HOXA11	mES-ChIP	18347094:ChIP-chip	Regulatory
																					79923	NANOG	9948	WDR1	mES-ChIP	18692474:ChIP-seq	Regulatory
																					84254	CAMKK1	9948	WDR1	ORTHO	15345047:Prediction	Physical
																					84433	CARD11	9948	WDR1	HPRD-BIN	17293856:Unknown	Physical
																					84557	MAP1LC3A	10015	PDCD6IP	BIOGRID	20562859:affinity chromatography technology	Physical
																					84817	TXNDC17	9948	WDR1	BIOGRID	22939629:biochemical	Physical
																					84940	CORO6	9948	WDR1	OPHID	15657099:predicted	Physical
																					132625	ZFP42	3198	HOXA1	mES-ChIP	18358816:ChIP-chip	Regulatory
																					150684	COMMD1	330	BIRC3	OPHID BIOGRID	15657099:predicted;14685266:affinity chromatography technology	Physical
																					203068	TUBB	10015	PDCD6IP	BIOGRID	12771190:affinity chromatography technology	Physical
																					406902	MIR10A	3198	HOXA1	miRTarBase	16549775:Luciferase reporter assay//qRT-PCR//Western blot	Regulatory
																					406919	MIR130A	3202	HOXA5	miRTarBase	17957028:Luciferase reporter assay//qRT-PCR//Western blot//Northern blot	Regulatory
																					406919	MIR130A	3206	HOXA10	miRTarBase	20981674:Luciferase reporter assay//Microarray//qRT-PCR	Regulatory
																					406948	MIR15A	10015	PDCD6IP	miRTarBase	18362358:Microarray	Regulatory
																					406950	MIR16-1	10015	PDCD6IP	miRTarBase	18362358:Microarray	Regulatory
																					406967	MIR192	3206	HOXA10	miRTarBase	19074876:Luciferase reporter assay//qRT-PCR	Regulatory
																					406979	MIR19A	3202	HOXA5	miRTarBase	14697198:Luciferase reporter assay	Regulatory
																					406987	MIR204	3206	HOXA10	miRTarBase	18308931:Microarray//Western blot	Regulatory
																					406992	MIR210	3198	HOXA1	miRTarBase	19782034:Luciferase reporter assay	Regulatory
																					406992	MIR210	3200	HOXA3	miRTarBase	19826008:immunoprecipitaion//Microarray//qRT-PCR	Regulatory
																					407040	MIR34A	330	BIRC3	miRTarBase	17540599:Microarray//Northern blot	Regulatory
																					440423	SUZ12P	3198	HOXA1	mES-ChIP	18974828:Chip-chip;18692474:ChIP-seq	Regulatory
																					440423	SUZ12P	3200	HOXA3	mES-ChIP	18974828:Chip-chip;18555785:ChIP-seq	Regulatory
																					440423	SUZ12P	3201	HOXA4	mES-ChIP	18974828:Chip-chip;18555785:ChIP-seq	Regulatory
																					440423	SUZ12P	3206	HOXA10	mES-ChIP	18555785:ChIP-seq;18974828:Chip-chip	Regulatory
																					440423	SUZ12P	3207	HOXA11	mES-ChIP	18974828:Chip-chip;18692474:ChIP-seq	Regulatory
																					440423	SUZ12P	3202	HOXA5	mES-ChIP	18974828:Chip-chip	Regulatory
																					440423	SUZ12P	3203	HOXA6	mES-ChIP	18974828:Chip-chip	Regulatory
																					440423	SUZ12P	3209	HOXA13	mES-ChIP	18974828:Chip-chip	Regulatory
																					653650	PDPK2	330	BIRC3	HOMOMINT		Physical
																					2146	EZH2	3198	HOXA1	mES-ChIP	18974828:Chip-chip	Regulatory
																					2146	EZH2	3200	HOXA3	mES-ChIP	18974828:Chip-chip	Regulatory
																					2146	EZH2	3201	HOXA4	mES-ChIP	18974828:Chip-chip	Regulatory
																					2146	EZH2	3206	HOXA10	mES-ChIP	18974828:Chip-chip	Regulatory
																					2146	EZH2	3207	HOXA11	mES-ChIP	18974828:Chip-chip	Regulatory
																					2146	EZH2	3202	HOXA5	mES-ChIP	18974828:Chip-chip	Regulatory
																					2146	EZH2	3203	HOXA6	mES-ChIP	18974828:Chip-chip	Regulatory
																					2146	EZH2	3209	HOXA13	mES-ChIP	18974828:Chip-chip	Regulatory
																					9948	WDR1	4089	SMAD4		21741376:Unknown	Regulatory
[truncated: 3 more columns]

## Sheet: Axis-A
SOURCE	Target	REACTION TYPE
CBS	ERO1L	Physical
ATF2	ERO1L	Physical
DDOST	ERO1L	Physical
FAU	ERO1L	Physical
PDIA3	ERO1L	Physical
H2AFX	ERO1L	Physical
HNF4A	ERO1L	Physical
HNRNPK	ERO1L	Physical
INS	ERO1L	Physical
JUN	ERO1L	Physical
RPSA	ERO1L	Physical
MAX	ERO1L	Physical
MYC	ERO1L	Physical
MYH7	ERO1L	Physical
RPL10A	ERO1L	Physical
RPL3	ERO1L	Physical
RPL3L	ERO1L	Physical
RPL4	ERO1L	Physical
RPL5	ERO1L	Physical
RPL6	ERO1L	Physical
RPL7	ERO1L	Physical
RPL7A	ERO1L	Physical
RPL8	ERO1L	Physical
RPL9	ERO1L	Physical
RPL10	ERO1L	Physical
RPL11	ERO1L	Physical
RPL12	ERO1L	Physical
RPL13	ERO1L	Physical
RPL15	ERO1L	Physical
RPL17	ERO1L	Physical
RPL18	ERO1L	Physical
RPL18A	ERO1L	Physical
RPL19	ERO1L	Physical
RPL21	ERO1L	Physical
RPL22	ERO1L	Physical
RPL23A	ERO1L	Physical
RPL24	ERO1L	Physical
RPL26	ERO1L	Physical
RPL27	ERO1L	Physical
RPL30	ERO1L	Physical
RPL27A	ERO1L	Physical
RPL28	ERO1L	Physical
RPL29	ERO1L	Physical
RPL31	ERO1L	Physical
RPL32	ERO1L	Physical
RPL34	ERO1L	Physical
RPL35A	ERO1L	Physical
RPL37	ERO1L	Physical
RPL37A	ERO1L	Physical
RPL38	ERO1L	Physical
RPL39	ERO1L	Physical
RPL41	ERO1L	Physical
RPL36A	ERO1L	Physical
RPLP0	ERO1L	Physical
RPLP1	ERO1L	Physical
RPLP2	ERO1L	Physical
RPN1	ERO1L	Physical
RPN2	ERO1L	Physical
RPS2	ERO1L	Physical
RPS3	ERO1L	Physical
RPS3A	ERO1L	Physical
RPS4X	ERO1L	Physical
RPS4Y1	ERO1L	Physical
RPS5	ERO1L	Physical
RPS6	ERO1L	Physical
RPS7	ERO1L	Physical
RPS8	ERO1L	Physical
RPS9	ERO1L	Physical
RPS10	ERO1L	Physical
RPS11	ERO1L	Physical
RPS12	ERO1L	Physical
RPS13	ERO1L	Physical
RPS14	ERO1L	Physical
RPS15	ERO1L	Physical
RPS15A	ERO1L	Physical
RPS16	ERO1L	Physical
RPS18	ERO1L	Physical
RPS19	ERO1L	Physical
RPS20	ERO1L	Physical
RPS21	ERO1L	Physical
RPS23	ERO1L	Physical
RPS24	ERO1L	Physical
RPS25	ERO1L	Physical
RPS26	ERO1L	Physical
RPS27	ERO1L	Physical
RPS27A	ERO1L	Physical
RPS28	ERO1L	Physical
RPS29	ERO1L	Physical
SLC2A4	ERO1L	Physical
SSR2	ERO1L	Physical
SSR3	ERO1L	Physical
SSR4	ERO1L	Physical
TAF1	ERO1L	Physical
UBA52	ERO1L	Physical
UBC	ERO1L	Physical
RPL14	ERO1L	Physical
RPL23	ERO1L	Physical
SPCS2	ERO1L	Physical
SEC61B	ERO1L	Physical
RPL35	ERO1L	Physical
ERP44	ERO1L	Physical
TRAM1	ERO1L	Physical
SEC11A	ERO1L	Physical
SEC61G	ERO1L	Physical
RPL13A	ERO1L	Physical
RPL36	ERO1L	Physical
FBXO6	ERO1L	Physical
SPCS1	ERO1L	Physical
DBNL	ERO1L	Physical
ERO1L	DDX5	Physical
ERO1L	P4HB	Physical
ERO1L	RNH1	Physical
ERO1L	SSR1	Physical
ERO1L	PDIA4	Physical
ERO1L	WDR4	Physical
ERO1L	HSPBP1	Physical
ERO1L	PPME1	Physical
ERO1L	PELI2	Physical
ERO1L	PDIA2	Physical
ERO1L	LRSAM1	Physical
UBXN1	ERO1L	Physical
RPL26L1	ERO1L	Physical
SPCS3	ERO1L	Physical
LEPRE1	ERO1L	Physical
SEC11C	ERO1L	Physical
PDILT	ERO1L	Physical
LOC100505503	ERO1L	Physical
NR0B1	ERO1L	Regulatory
E2F1	ERO1L	Regulatory
E2F4	ERO1L	Regulatory
SMAD2	ERO1L	Regulatory
SMAD3	ERO1L	Regulatory
SMAD4	ERO1L	Regulatory
MYCN	ERO1L	Regulatory
TCF3	ERO1L	Regulatory
ZFX	ERO1L	Regulatory

## Sheet: Axis-B
SOURCE	Target	REACTION TYPE
AKT1	RUNX2	Physical
AR	RUNX2	Physical
BMP2	RUNX2	Physical
RUNX2	BGLAP	Physical
RUNX2	BMPR1A	Physical
RUNX2	CBFB	Physical
RUNX2	CCNB1	Physical
RUNX2	CEBPB	Physical
RUNX2	CREBBP	Physical
RUNX2	DVL2	Physical
RUNX2	EP300	Physical
RUNX2	ETS1	Physical
RUNX2	FOS	Physical
RUNX2	HDAC1	Physical
RUNX2	HIF1A	Physical
RUNX2	HNRNPU	Physical
RUNX2	HES1	Physical
RUNX2	JUN	Physical
RUNX2	LGALS3	Physical
RUNX2	SMAD1	Physical
RUNX2	SMAD6	Physical
RUNX2	MAP3K4	Physical
RUNX2	MEN1	Physical
RUNX2	MSX2	Physical
RUNX2	PRKCD	Physical
RUNX2	RB1	Physical
RUNX2	RBL2	Physical
RUNX2	SOX9	Physical
RUNX2	SUV39H1	Physical
RUNX2	TLE1	Physical
RUNX2	UBC	Physical
RUNX2	UBTF	Physical
RUNX2	AXIN1	Physical
RUNX2	HDAC3	Physical
RUNX2	TAF1A	Physical
RUNX2	HDAC4	Physical
RUNX2	HDAC6	Physical
RUNX2	HDAC5	Physical
RUNX2	STUB1	Physical
RUNX2	RBM14	Physical
RUNX2	WWP1	Physical
RUNX2	WWTR1	Physical
RUNX2	BSCL2	Physical
RUNX2	HDAC7	Physical
RUNX2	WWOX	Physical
RUNX2	SMURF1	Physical
RUNX2	HIVEP3	Physical
RUNX2	TWIST2	Physical
RUNX2	Zfp521	Physical
CDK1	RUNX2	Physical
CDC5L	DIXDC1	Physical
COL10A1	RUNX2	Physical
FGFR2	RUNX2	Physical
FHL2	RUNX2	Physical
XRCC6	RUNX2	Physical
GNAS	RUNX2	Physical
JUND	RUNX2	Physical
SMAD3	RUNX2	Physical
SMAD5	RUNX2	Physical
MAP3K4	DIXDC1	Physical
MMP13	RUNX2	Physical
MYC	RUNX2	Physical
TNFRSF11B	RUNX2	Physical
PML	RUNX2	Physical
POU2F1	RUNX2	Physical
ATXN1	DIXDC1	Physical
SP1	RUNX2	Physical
STAT3	RUNX2	Physical
TAZ	RUNX2	Physical
USF2	RUNX2	Physical
XRCC5	RUNX2	Physical
AXIN1	DIXDC1	Physical
NR0B2	RUNX2	Physical
KAT2B	RUNX2	Physical
THOC4	RUNX2	Physical
YAP1	RUNX2	Physical
HNRNPUL1	RUNX2	Physical
SATB2	RUNX2	Physical
HEY2	RUNX2	Physical
MYST4	RUNX2	Physical
TFCP2L1	DIXDC1	Physical
SOST	RUNX2	Physical
LEF1	RUNX2	Physical
HDAC8	RUNX2	Physical
SMURF2	RUNX2	Physical
NDEL1	DIXDC1	Physical
DIXDC1	APP	Physical
DIXDC1	DVL2	Physical
DIXDC1	PLK1	Physical
DIXDC1	UBC	Physical
DIXDC1	ULK2	Physical
NACC1	DIXDC1	Physical
TRAP	RUNX2	Physical
Ifi204	RUNX2	Physical
RUNX2	IBSP	Regulatory
RUNX2	SMAD3	Regulatory
RUNX2	ESR1	Regulatory
SMAD2	RUNX2	Regulatory
SMAD2	GOLGA8B	Regulatory
SMAD3	GOLGA8B	Regulatory
SMAD4	RUNX2	Regulatory
MYCN	GOLGA8B	Regulatory
KLF4	GOLGA8B	Regulatory
SUZ12	RUNX2	Regulatory
MIR155	RUNX2	Regulatory
MIR195	RUNX2	Regulatory
MIR203	RUNX2	Regulatory
MIR135B	RUNX2	Regulatory
MIR335	RUNX2	Regulatory
MIR497	RUNX2	Regulatory

## Sheet: Axis-C
SOURCE	Target	REACTION TYPE
ACTB	WDR1	Physical
ACTC1	PDCD6IP	Physical
ACTG1	WDR1	Physical
ADSS	WDR1	Physical
BIRC2	BIRC3	Physical
BIRC2	WDR1	Physical
BIRC3	XIAP	Physical
BIRC3	BIRC5	Physical
BIRC3	CASP1	Physical
BIRC3	CASP3	Physical
BIRC3	CASP7	Physical
BIRC3	CASP8	Physical
BIRC3	CASP9	Physical
BIRC3	CD14	Physical
BIRC3	CD40	Physical
BIRC3	CHUK	Physical
BIRC3	EP300	Physical
BIRC3	GSPT1	Physical
BIRC3	HCCS	Physical
BIRC3	IKBKB	Physical
BIRC3	MXD1	Physical
BIRC3	MAP3K1	Physical
BIRC3	MYD88	Physical
BIRC3	NAIP	Physical
BIRC3	NFKB1	Physical
BIRC3	PDPK1	Physical
BIRC3	2022-09-04	Physical
BIRC3	RAF1	Physical
BIRC3	RPS27A	Physical
BIRC3	MAP2K4	Physical
BIRC3	MAP3K7	Physical
BIRC3	TLR3	Physical
BIRC3	TLR4	Physical
BIRC3	TRAF1	Physical
BIRC3	TRAF2	Physical
BIRC3	TRAF3	Physical
BIRC3	TRAF6	Physical
BIRC3	UBA52	Physical
BIRC3	UBB	Physical
BIRC3	UBC	Physical
BIRC3	UBA1	Physical
BIRC3	UBE2D1	Physical
BIRC3	UBE2D2	Physical
BIRC3	UBE2D3	Physical
BIRC3	UBE2I	Physical
BIRC3	UBE2L3	Physical
BIRC3	UBE2N	Physical
BIRC3	UBE2V1	Physical
BIRC3	SUMO1	Physical
BIRC3	YWHAE	Physical
BIRC3	USP7	Physical
BIRC3	USP9X	Physical
BIRC3	HIST3H3	Physical
BIRC3	IKBKG	Physical
BIRC3	RIPK1	Physical
BIRC3	RIPK2	Physical
BIRC3	FADD	Physical
BIRC3	HDAC3	Physical
BIRC3	BCL10	Physical
BIRC3	MAP3K14	Physical
BIRC3	NCOR2	Physical
BIRC3	IKBKE	Physical
BIRC3	RNF144A	Physical
BIRC3	WDR1	Physical
BIRC3	USP15	Physical
BIRC3	TANK	Physical
BIRC3	DCAF7	Physical
BIRC3	TAB1	Physical
BIRC3	RBCK1	Physical
BIRC3	USP19	Physical
BIRC3	RIPK3	Physical
BIRC3	TRIM32	Physical
BIRC3	UBR4	Physical
BIRC3	LY96	Physical
BIRC3	RCHY1	Physical
BIRC3	CYFIP2	Physical
BIRC3	HTRA2	Physical
BIRC3	SNX7	Physical
BIRC3	RIPK4	Physical
BIRC3	XAF1	Physical
BIRC3	RNF31	Physical
BIRC3	OTUB1	Physical
BIRC3	DIABLO	Physical
BIRC3	WDR82	Physical
BIRC3	WDR61	Physical
BIRC3	UBE2Q2	Physical
BIRC3	TICAM1	Physical
BIRC3	DAB2IP	Physical
BIRC3	RNF144B	Physical
BIRC3	TMED7-TICAM2	Physical
TRIM23	HOXA1	Physical
ARL4D	ARL6IP1	Physical
POLR3D	HOXA10	Physical
CDK2	WDR1	Physical
CDX4	HOXA5	Physical
CFL1	WDR1	Physical
CREBBP	HOXA10	Physical
MAPK14	WDR1	Physical
CSNK2B	WDR1	Physical
DAXX	BIRC3	Physical
DDIT3	HOXA5	Physical
TSC22D3	HOXA6	Physical
DTNA	PDCD6IP	Physical
DTNB	PDCD6IP	Physical
E2F1	BIRC3	Physical
E2F4	HOXA3	Physical
EGFR	PDCD6IP	Physical
ELAVL1	HOXA5	Physical
ELAVL1	PDCD6IP	Physical
ELAVL1	ARL6IP1	Physical
EMX1	HOXA10	Physical
EMX2	HOXA10	Physical
ESR1	WDR1	Physical
ESRRB	HOXA5	Physical
EYA1	HOXA6	Physical
EYA2	HOXA6	Physical
F2R	PDCD6IP	Physical
PTK2B	PDCD6IP	Physical
FOXO1	HOXA11	Physical
GFAP	PDCD6IP	Physical
GPI	PDCD6IP	Physical
GRB2	WDR1	Physical
GRB2	PDCD6IP	Physical
GRN	HOXA1	Physical
GSK3B	BIRC3	Physical
UBE2K	WDR1	Physical
HMGCL	ARL6IP1	Physical
FOXA2	HOXA5	Physical
HNF4A	HOXA1	Physical
HOXA1	HOXA10	Physical
HOXA1	HOXB1	Physical
HOXA1	HOXD3	Physical
HOXA1	KRTAP5-9	Physical
HOXA1	KRT81	Physical
HOXA1	LIMS1	Physical
HOXA1	MDFI	Physical
HOXA1	PAX9	Physical
HOXA1	PBX1	Physical
HOXA1	PCSK5	Physical
HOXA1	PIK3R1	Physical
HOXA1	PITX2	Physical
HOXA1	PKNOX1	Physical
HOXA1	PLSCR1	Physical
HOXA1	PRNP	Physical
HOXA1	TRIP6	Physical
HOXA1	RAB33A	Physical
HOXA1	LPXN	Physical
HOXA1	FHL5	Physical
HOXA1	PDCD6IP	Physical
HOXA1	IKZF2	Physical
HOXA1	ZZZ3	Physical
HOXA1	CHIC2	Physical
HOXA1	LGALS13	Physical
HOXA1	LASS2	Physical
HOXA1	EFEMP2	Physical
HOXA1	ADAMTSL4	Physical
HOXA1	PLSCR4	Physical
HOXA1	TRAPPC6A	Physical
HOXA1	FAM108A1	Physical
HOXA1	KRTAP4-12	Physical
HOXA1	KRTAP3-2	Physical
HOXA1	PRRC2B	Physical
HOXA1	EFCAB4B	Physical
HOXA1	C1orf94	Physical
HOXA1	HSFY1	Physical
HOXA1	MGAT5B	Physical
HOXA1	FAM154A	Physical
HOXA1	LNX2	Physical
HOXA1	KRTAP26-1	Physical
HOXA3	PWP1	Physical
HOXA3	ALX4	Physical
HOXA4	HOXC6	Physical
HOXA4	HOXD4	Physical
HOXA4	NFE2	Physical
HOXA5	FOXO1	Physical
HOXA5	SMAD1	Physical
HOXA5	MEIS1	Physical
HOXA5	PBX1	Physical
HOXA5	TWIST1	Physical
HOXA5	GTF2A1L	Physical
HOXA5	ZNF408	Physical
HOXA6	EYA4	Physical
HOXA6	EYA3	Physical
HOXA6	PBX1	Physical
HOXA6	PBX3	Physical
HOXA6	POLR2I	Physical
HOXA6	POU2F1	Physical
HOXA6	PKNOX2	Physical
HOXA6	GDAP1L1	Physical
HOXA6	PACRG	Physical
HOXA10	CYBB	Physical
HOXA10	EP300	Physical
HOXA10	FOXO1	Physical
HOXA10	MEIS1	Physical
HOXA10	PBX1	Physical
HOXA10	PBX2	Physical
HOXA10	SNAPC1	Physical
HOXA10	SPI1	Physical
HOXA10	TCEB2	Physical
HOXA10	NCOA1	Physical
HOXA10	SIRT2	Physical
HOXA10	GMNN	Physical
HOXA11	CREBBP	Physical
HOXA11	HDAC1	Physical
HOXA11	HDAC2	Physical
HOXA11	MEIS1	Physical
HOXA11	POLR2I	Physical
HOXA11	YY1	Physical
HOXA11	HMGXB3	Physical
HOXA11	ZNF292	Physical
HOXA11	GMNN	Physical
HOXA11	HR	Physical
HOXA11	PGBD3	Physical
HOXA13	HOXC10	Physical
HOXA13	HOXC13	Physical
HOXA13	SMAD1	Physical
HOXA13	SMAD2	Physical
HOXA13	SMAD5	Physical
HOXA13	MEIS1	Physical
HOXA13	MEIS2	Physical
HOXA13	RELA	Physical
HOXA13	MEIS3	Physical
HOXA13	MIR203	Physical
HRAS	HOXA5	Physical
HSPA8	PDCD6IP	Physical
CXCR1	PDCD6IP	Physical
ITGA4	PDCD6IP	Physical
LGALS3	PDCD6IP	Physical
LTBR	BIRC3	Physical
MAX	HOXA1	Physical
ABCC1	PDCD6IP	Physical
MVD	WDR1	Physical
MYC	HOXA10	Physical
NEDD4	PDCD6IP	Physical
NME1	WDR1	Physical
OXCT1	WDR1	Physical
PGR	HOXA5	Physical
PLCG2	PDCD6IP	Physical
POLR2A	HOXA1	Physical
POLR2A	HOXA6	Physical
POLR2A	HOXA10	Physical
POLR2A	HOXA11	Physical
POLR2A	HOXA13	Physical
PPP2R5D	HOXA5	Physical
MAPK6	PDCD6IP	Physical
PRODH	ARL6IP1	Physical
MASP1	PDCD6IP	Physical
PSMB5	PDCD6IP	Physical
PTK2	PDCD6IP	Physical
PTMS	WDR1	Physical
PTPN6	HOXA10	Physical
RELA	BIRC3	Physical
RELB	BIRC3	Physical
ITSN1	PDCD6IP	Physical
SH3GL1	PDCD6IP	Physical
SH3GL2	PDCD6IP	Physical
SKIV2L	WDR1	Physical
SUMO2	PDCD6IP	Physical
SNRNP70	PDCD6IP	Physical
SOX2	HOXA5	Physical
SOX10	HOXA3	Physical
SRC	PDCD6IP	Physical
TAF1	HOXA1	Physical
TAF1	HOXA5	Physical
TAF1	HOXA6	Physical
TAF1	HOXA10	Physical
TAF1	HOXA11	Physical
TAF1	HOXA13	Physical
TAF1	ARL6IP1	Physical
TALDO1	WDR1	Physical
TCP1	BIRC3	Physical
TERF1	HOXA3	Physical
THOP1	WDR1	Physical
TNFRSF1A	BIRC3	Physical
TP73	BIRC3	Physical
TRAF2	HOXA1	Physical
TSG101	PDCD6IP	Physical
TUBG1	PDCD6IP	Physical
TXN	WDR1	Physical
TYMS	WDR1	Physical
UBC	HOXA5	Physical
UBC	HOXA6	Physical
UBC	HOXA11	Physical
UBC	HOXA13	Physical
UBC	WDR1	Physical
UBC	PDCD6IP	Physical
UBC	ARL6IP1	Physical
UBA1	PDCD6IP	Physical
UBE2D1	WDR1	Physical
VCAM1	PDCD6IP	Physical
YES1	PDCD6IP	Physical
YWHAZ	ARL6IP1	Physical
ZBTB16	HOXA1	Physical
TUBA1A	PDCD6IP	Physical
USP7	PDCD6IP	Physical
MYST3	HOXA5	Physical
EEA1	PDCD6IP	Physical
STK24	PDCD6IP	Physical
CUL3	PDCD6IP	Physical
TTF2	PDCD6IP	Physical
CDC14A	PDCD6IP	Physical
RGS20	HOXA1	Physical
TNFRSF10D	WDR1	Physical
HGS	ARL6IP1	Physical
PDLIM7	HOXA1	Physical
FXR2	ARL6IP1	Physical
VPS4B	PDCD6IP	Physical
ISG15	WDR1	Physical
DZIP3	BIRC3	Physical
KEAP1	WDR1	Physical
KEAP1	PDCD6IP	Physical
MAFB	HOXA10	Physical
WDR1	CFL2	Physical
WDR1	EIF5A	Physical
WDR1	HSPE1	Physical
WDR1	RBBP7	Physical
WDR1	CORO2A	Physical
WDR1	RUVBL1	Physical
WDR1	ZNHIT3	Physical
WDR1	SF3B4	Physical
WDR1	2022-03-06	Physical
WDR1	CORO2B	Physical
WDR1	CAP2	Physical
WDR1	CAP1	Physical
WDR1	CAMKK2	Physical
WDR1	RUVBL2	Physical
WDR1	GCN1L1	Physical
WDR1	DSTN	Physical
WDR1	CORO1A	Physical
WDR1	PHLPP1	Physical
WDR1	NEDD4L	Physical
WDR1	CORO1C	Physical
WDR1	PRPF40B	Physical
WDR1	REXO2	Physical
WDR1	KLHDC4	Physical
WDR1	CORO1B	Physical
WDR1	ELAC2	Physical
WDR1	CDC73	Physical
WDR1	WDR61	Physical
WDR1	LEO1	Physical
PDCD6IPP2	CAMK2A	Physical
PDCD6IPP3	ATN1	Physical
PDCD6IPP4	HCK	Physical
PDCD6IPP5	HLA-B	Physical
PDCD6IPP6	MCC	Physical
PDCD6IPP7	PDGFRB	Physical
PDCD6IPP8	SH3GL3	Physical
PDCD6IPP9	TFE3	Physical
PDCD6IPP10	EZR	Physical
PDCD6IPP11	PDCD6	Physical
PDCD6IPP12	RAMP3	Physical
PDCD6IPP13	GABARAP	Physical
PDCD6IPP14	CD2AP	Physical
PDCD6IPP15	PHLDA3	Physical
PDCD6IPP16	GABARAPL1	Physical
PDCD6IPP17	PTPN23	Physical
PDCD6IPP18	RNF11	Physical
PDCD6IPP19	SGSM3	Physical
PDCD6IPP20	MCTS1	Physical
PDCD6IPP21	CHMP4A	Physical
PDCD6IPP22	SH3KBP1	Physical
PDCD6IPP23	MRPS7	Physical
PDCD6IPP24	VPS28	Physical
PDCD6IPP25	CEP55	Physical
PDCD6IPP26	IPO9	Physical
PDCD6IPP27	ARRDC3	Physical
PDCD6IPP28	SH3RF1	Physical
PDCD6IPP29	TNIP2	Physical
PDCD6IPP30	ALG2	Physical
PDCD6IPP31	CHMP4C	Physical
PDCD6IPP32	ARRDC1	Physical
PDCD6IPP33	CHMP4B	Physical
PDCD6IPP34	NEURL2	Physical
PDCD6IPP35	GSTK1	Physical
PDCD6IPP36	MAP1LC3C	Physical
PDCD6IPP37	PEF1	Physical
PSMD14	WDR1	Physical
N4BP2L2	HOXA1	Physical
TAB1	PDCD6IP	Physical
KAT5	PDCD6IP	Physical
RBCK1	HOXA1	Physical
CTCF	HOXA5	Physical
KDM5B	HOXA1	Physical
AHCYL1	PDCD6IP	Physical
C11orf58	WDR1	Physical
COPS5	HOXA10	Physical
RBPMS	HOXA1	Physical
NUDT3	ARL6IP1	Physical
CBX3	WDR1	Physical
DIS3	WDR1	Physical
SNW1	PDCD6IP	Physical
PHLPP2	WDR1	Physical
ARL6IP1	FDFT1	Physical
ARL6IP1	INPP5K	Physical
ARL6IP1	FBXW7	Physical
ARL6IP1	ARL6	Physical
POT1	HOXA3	Physical
TINF2	HOXA3	Physical
ZBTB32	HOXA1	Physical
VPS4A	PDCD6IP	Physical
ITSN2	PDCD6IP	Physical
FOXP3	PDCD6IP	Physical
UBXN1	BIRC3	Physical
HSD17B14	HOXA5	Physical
SIRT7	PDCD6IP	Physical
SIRT6	BIRC3	Physical
GDAP1	HOXA6	Physical
VPS37C	PDCD6IP	Physical
UBA6	PDCD6IP	Physical
NAGK	WDR1	Physical
IPO9	WDR1	Physical
DUSP22	HOXA1	Physical
MAVS	BIRC3	Physical
ALX4	HOXA10	Physical
ALX4	HOXA11	Physical
SMOC1	HOXA1	Physical
NOD2	BIRC3	Physical
TBL1XR1	BIRC3	Physical
UBA5	PDCD6IP	Physical
CAMKK1	WDR1	Physical
CARD11	WDR1	Physical
MAP1LC3A	PDCD6IP	Physical
TXNDC17	WDR1	Physical
CORO6	WDR1	Physical
COMMD1	BIRC3	Physical
TUBB	PDCD6IP	Physical
PDPK2	BIRC3	Physical
E2F1	ARL6IP1	Regulatory
E2F4	HOXA4	Regulatory
E2F4	ARL6IP1	Regulatory
EED	HOXA1	Regulatory
EED	HOXA3	Regulatory
EED	HOXA4	Regulatory
EED	HOXA10	Regulatory
EED	HOXA11	Regulatory
ESR1	HOXA1	Regulatory
ESR1	HOXA10	Regulatory
ESR2	HOXA10	Regulatory
EZH2	HOXA1	Regulatory
EZH2	HOXA3	Regulatory
EZH2	HOXA4	Regulatory
EZH2	HOXA10	Regulatory
EZH2	HOXA11	Regulatory
EZH2	HOXA5	Regulatory
EZH2	HOXA6	Regulatory
EZH2	HOXA13	Regulatory
HOXA1	TCF3	Regulatory
HOXA11	HOXA10	Regulatory
HOXA11	PRL	Regulatory
HOXA13	CDKN2A	Regulatory
HOXA13	IRF1	Regulatory
HOXA13	PAX8	Regulatory
HOXA5	MLH1	Regulatory
HOXA5	PTN	Regulatory
HOXA5	SLC6A2	Regulatory
KLF4	HOXA1	Regulatory
KLF4	HOXA4	Regulatory
KLF4	HOXA10	Regulatory
KLF4	HOXA11	Regulatory
KLF4	ARL6IP1	Regulatory
MAX	HOXA3	Regulatory
MAX	HOXA4	Regulatory
MAX	ARL6IP1	Regulatory
MIR10A	HOXA1	Regulatory
MIR130A	HOXA5	Regulatory
MIR130A	HOXA10	Regulatory
MIR15A	PDCD6IP	Regulatory
MIR16-1	PDCD6IP	Regulatory
MIR192	HOXA10	Regulatory
MIR19A	HOXA5	Regulatory
MIR204	HOXA10	Regulatory
MIR210	HOXA1	Regulatory
MIR210	HOXA3	Regulatory
MIR34A	BIRC3	Regulatory
MYC	HOXA4	Regulatory
MYC	ARL6IP1	Regulatory
MYCN	ARL6IP1	Regulatory
NANOG	HOXA1	Regulatory
NANOG	HOXA10	Regulatory
NANOG	HOXA11	Regulatory
NANOG	WDR1	Regulatory
NOL3	ARL6IP1	Regulatory
NR0B1	HOXA11	Regulatory
PHC1	HOXA1	Regulatory
PHC1	HOXA3	Regulatory
PHC1	HOXA4	Regulatory
PHC1	HOXA10	Regulatory
PHC1	HOXA11	Regulatory
POU5F1	HOXA1	Regulatory
POU5F1	HOXA3	Regulatory
POU5F1	HOXA4	Regulatory
POU5F1	HOXA5	Regulatory
POU5F1	HOXA6	Regulatory
POU5F1	HOXA10	Regulatory
POU5F1	HOXA11	Regulatory
POU5F1	HOXA13	Regulatory
POU5F1	WDR1	Regulatory
POU5F1B	HOXA1	Regulatory
POU5F1B	HOXA3	Regulatory
POU5F1B	HOXA10	Regulatory
POU5F1B	WDR1	Regulatory
RARB	HOXA5	Regulatory
RELA	BIRC3	Regulatory
RNF2	HOXA1	Regulatory
RNF2	HOXA3	Regulatory
RNF2	HOXA4	Regulatory
RNF2	HOXA10	Regulatory
RNF2	HOXA11	Regulatory
RNF2	HOXA5	Regulatory
RNF2	HOXA6	Regulatory
RNF2	HOXA13	Regulatory
SMAD2	BIRC3	Regulatory
SMAD2	HOXA6	Regulatory
SMAD2	WDR1	Regulatory
SMAD2	PDCD6IP	Regulatory
SMAD2	ARL6IP1	Regulatory
SMAD3	BIRC3	Regulatory
SMAD3	HOXA6	Regulatory
SMAD3	WDR1	Regulatory
SMAD3	PDCD6IP	Regulatory
SMAD3	ARL6IP1	Regulatory
SMAD4	HOXA4	Regulatory
SMAD4	HOXA10	Regulatory
SOX2	HOXA1	Regulatory
SOX2	WDR1	Regulatory
STAT1	HOXA13	Regulatory
STAT3	HOXA13	Regulatory
STAT3	HOXA3	Regulatory
STAT3	HOXA10	Regulatory
STAT3	HOXA11	Regulatory
STAT3	ARL6IP1	Regulatory
STAT4	HOXA13	Regulatory
STAT5A	HOXA13	Regulatory
STAT5B	HOXA13	Regulatory
SUZ12	HOXA1	Regulatory
SUZ12	HOXA3	Regulatory
SUZ12	HOXA4	Regulatory
SUZ12	HOXA5	Regulatory
SUZ12	HOXA6	Regulatory
SUZ12	HOXA10	Regulatory
SUZ12	HOXA11	Regulatory
SUZ12	HOXA13	Regulatory
SUZ12	ARL6IP1	Regulatory
SUZ12P	HOXA1	Regulatory
SUZ12P	HOXA3	Regulatory
SUZ12P	HOXA4	Regulatory
SUZ12P	HOXA10	Regulatory
SUZ12P	HOXA11	Regulatory
SUZ12P	HOXA5	Regulatory
SUZ12P	HOXA6	Regulatory
SUZ12P	HOXA13	Regulatory
TCF3	HOXA3	Regulatory
TCF3	HOXA10	Regulatory
TCF3	HOXA11	Regulatory
TCF3	WDR1	Regulatory
WDR1	SMAD4	Regulatory
ZFP42	HOXA1	Regulatory
ZFX	ARL6IP1	Regulatory

## Sheet: Axis-D
SOURCE	Target	REACTION TYPE
ELAVL1	C4orf32	Physical
UBC	C4orf32	Physical
SMAD2	C4orf32	Regulatory
SMAD3	C4orf32	Regulatory
RNF2	C4orf32	Regulatory
ZFX	C4orf32	Regulatory
SUZ12	C4orf32	Regulatory
SUZ12P	C4orf32	Regulatory

## Sheet: Axis-E
SOURCE	Target	REACTION TYPE
HTT	GPM6A	Physical
PAM16	GPM6A	Physical
PRKCA	GPM6A	Physical
STX7	GPM6A	Physical
VAMP2	GPM6A	Physical
YWHAB	GPM6A	Physical
SMAD2	C21orf34	Regulatory
SMAD3	C21orf34	Regulatory
SOX2	GPM6A	Regulatory

## Sheet: Axis-F
SOURCE	Target	REACTION TYPE
Gene symbol A	Gene symbol B	Type
APRT	HECW2	Physical
TLX1	HECW2	Physical
TLX2	HECW2	Physical
SMAD1	HECW2	Physical
RPS24	HECW2	Physical
TP53	HECW2	Physical
TP73	HECW2	Physical
UBC	HECW2	Physical
UCHL3	HECW2	Physical
PRPF3	HECW2	Physical
TUBB4	HECW2	Physical
HECW2	EN2	Physical
HECW2	RPL3L	Physical
HECW2	TAGLN	Physical
HECW2	UCHL1	Physical
HECW2	TAGLN3	Physical
HECW2	TLX3	Physical
HECW2	FBXL15	Physical
HECW2	GLYR1	Physical
HECW2	GADD45GIP1	Physical
TUBB2B	HECW2	Physical
ESRRB	HECW2	Regulatory
SMAD2	HECW2	Regulatory
SMAD3	HECW2	Regulatory
SUZ12	HECW2	Regulatory
SUZ12P	HECW2	Regulatory
EZH2	HECW2	Regulatory
HECW2	SMAD4	Regulatory
